# Supplementary material for: Thymic transcriptome analysis after Newcastle disease virus inoculation in chickens and the influence of host small RNAs on NDV replication
Source: Sci Rep. 2021 May 13;11:10270. doi: 10.1038/s41598-021-89464-1 (PMC8119446; doi:10.1038/s41598-021-89464-1)
Supplement: Supplementary file 1 — Supplementary Information 1. [file 41598_2021_89464_MOESM1_ESM.xlsx]

## Sheet: Sheet annotation
Thymic transcriptome analysis after Newcastle disease virus inoculation in chickens and the influence of host small RNAs on NDV replication
Liangxing Guo1, Zhaokun Mu2, Furong Nie1, Xuanniu Chang1, Haitao Duan1, Haoyan Li3, Jingfeng Zhang1, Jia Zhou1, Yudan Ji1, Mengyun Li1*
Supplementary Table 1: Expression profiles of circRNAs in B vs A, C vs A, D vs A, and E vs A groups.

## Sheet: Sheet1
gene_id	B_vs_A_de	B_vs_A_log2fc	B_vs_A_pval	C_vs_A_de	C_vs_A_log2fc	C_vs_A_pval	D_vs_A_de	D_vs_A_log2fc	D_vs_A_pval	E_vs_A_de	E_vs_A_log2fc	E_vs_A_pval
ggacirc_013284	-	-Inf	0.698771	-	0.0193825	1	-	-Inf	0.738637	-	-Inf	0.648348
ggacirc_032647	-	0.452654	1	-	-Inf	1	-	-Inf	1	-	0.169541	1
ggacirc_020245	-	-	-	-	Inf	0.735211	-	-	-	-	Inf	0.757489
ggacirc_009200	-	-2.22591	0.220538	-	-1.81069	0.304594	-	-1.58448	0.664739	-	0.142543	0.959186
ggacirc_018647	-	0.986006	0.751747	-	1.4117	0.724111	-	1.01244	0.808133	-	1.77629	0.357055
ggacirc_012077	-	-2.07099	0.250198	-	-2.30043	0.266451	-	-Inf	0.15679	-	-1.60795	0.314572
ggacirc_009680	-	-1.01808	0.841693	-	-0.367449	1	-	-2.13445	0.778352	-	-0.164656	1
ggacirc_003332	-	Inf	0.716773	-	Inf	0.705743	-	-	-	-	-	-
ggacirc_004178	-	-1.62791	0.254626	-	-0.133749	0.905938	-	-0.39025	0.910249	-	-0.402549	0.766276
ggacirc_000160	-	-	-	-	Inf	0.536595	-	Inf	0.897914	-	Inf	0.587858
ggacirc_003434	-	-Inf	0.668551	-	-0.519964	1	-	-Inf	0.724392	-	-Inf	0.627717
ggacirc_029440	-	-	-	-	-	-	-	-	-	-	Inf	0.582309
ggacirc_035276	-	-0.0315283	1	-	0.185967	1	-	-Inf	0.620419	-	0.491469	0.950131
ggacirc_005724	-	2.56087	0.613603	-	-Inf	1	-	-Inf	1	-	2.18796	0.650566
ggacirc_027274	-	0.443901	1	-	-Inf	0.87716	-	-Inf	0.897167	-	-Inf	0.820387
ggacirc_014544	-	Inf	0.968826	-	Inf	0.960581	-	Inf	0.897914	-	-	-
ggacirc_015636	-	-	-	-	Inf	0.378826	-	-	-	-	-	-
ggacirc_001635	-	-Inf	1	-	-Inf	1	-	0.299567	1	-	-0.125288	1
ggacirc_008977	-	0.3074	0.754767	-	-0.025843	0.986544	-	-1.69946	0.536312	-	0.0315027	0.976534
ggacirc_006657	-	0.00789819	1	-	-Inf	1	-	1.29957	0.852386	-	1.56657	0.793905
ggacirc_026400	-	Inf	0.541143	-	-	-	-	-	-	-	Inf	0.988976
ggacirc_008048	-	Inf	0.434204	-	-	-	-	Inf	0.897914	-	-	-
ggacirc_017227	-	-	-	-	-	-	-	-	-	-	Inf	0.590707
ggacirc_016287	-	1.07198	0.905353	-	2.85728	0.184509	-	1.08765	0.826243	-	0.843023	0.963117
ggacirc_021583	-	-Inf	0.668551	-	-1.51996	0.933316	-	-Inf	0.724392	-	-1.46028	0.856648
ggacirc_020408	-	0.435202	1	-	-Inf	1	-	-Inf	1	-	1.10705	0.973222
ggacirc_011072	-	1.00461	0.688275	-	0.720451	0.853535	-	-0.357758	1	-	0.365147	0.939032
ggacirc_030114	-	Inf	0.381618	-	Inf	0.388053	-	Inf	0.153803	-	Inf	0.587858
ggacirc_000260	-	0.404562	1	-	-Inf	0.711697	-	-Inf	0.731286	-	-Inf	0.63773
ggacirc_021928	-	0.00789819	1	-	-Inf	1	-	1.81413	0.863443	-	-Inf	1
ggacirc_015121	-	1.3302	0.929497	-	-Inf	1	-	1.26803	0.846006	-	-Inf	1
ggacirc_010656	-	-1.6611	0.793516	-	0.228087	1	-	-1.72848	0.88383	-	0.314559	1
ggacirc_026136	-	-0.757372	0.964792	-	1.87282	0.381361	-	0.63599	0.92024	-	1.57154	0.412934
ggacirc_011027	-	-Inf	0.84312	-	-0.556574	1	-	-Inf	0.889205	-	-Inf	0.81005
ggacirc_004399	-	Inf	0.721559	-	Inf	0.735211	-	Inf	0.223618	up	Inf	0.0380214
ggacirc_021082	-	-Inf	1	-	-Inf	1	-	2.6215	0.473127	-	-0.0545456	1
ggacirc_031501	-	-Inf	1	-	0.604345	1	-	-Inf	1	-	1.28365	0.973722
ggacirc_004923	-	-1.5164	0.650708	-	-2.63985	0.513656	-	-2.3652	0.625372	-	-Inf	0.243025
ggacirc_030173	-	Inf	0.712194	-	Inf	0.169155	-	Inf	0.621623	-	Inf	0.569823
ggacirc_003992	-	-Inf	1	-	1.65304	0.91968	-	-Inf	1	-	0.177792	1
ggacirc_001310	-	-	-	-	Inf	0.705743	-	-	-	-	Inf	0.771617
ggacirc_021687	-	-	-	-	Inf	0.513406	-	Inf	0.621623	-	-	-
ggacirc_023667	-	-Inf	1	-	2.18223	0.581972	-	2.81413	0.546399	-	-Inf	1
ggacirc_022726	-	1.34765	0.929444	-	-Inf	1	-	-Inf	1	-	-Inf	1
ggacirc_003193	-	-2.24179	0.549287	-	-0.203799	1	-	-Inf	0.442486	-	-Inf	0.295819
ggacirc_028339	-	0.435202	1	-	0.604345	1	-	1.39226	1	-	-Inf	1
ggacirc_027933	-	Inf	0.968717	-	-	-	-	Inf	0.333251	-	-	-
ggacirc_026166	-	-Inf	0.527888	-	-1.62229	0.790279	-	-Inf	0.602559	-	-Inf	0.486419
ggacirc_009192	-	0.0117468	1	-	-1.0616	0.881619	-	-Inf	0.528608	-	-Inf	0.403691
ggacirc_024729	-	1.0079	0.930572	-	-Inf	1	-	1.0684	0.847769	-	-Inf	1
ggacirc_036820	-	-Inf	0.655154	-	-0.0251956	1	-	-Inf	0.717912	-	-0.619249	1
ggacirc_004436	-	-Inf	0.569384	-	-Inf	0.592511	-	-Inf	0.620419	-	-Inf	0.520237
ggacirc_004734	-	0.440996	1	-	0.0614578	1	-	2.13155	0.765941	-	0.211861	1
ggacirc_004708	-	Inf	0.968717	-	-	-	-	Inf	0.337439	-	Inf	0.253644
ggacirc_022691	-	-Inf	0.69956	-	-Inf	0.725125	-	-Inf	0.738886	-	-Inf	0.651021
ggacirc_010314	-	-0.349171	0.880535	-	-0.340175	0.820132	-	-0.737161	0.934986	-	0.083491	1
ggacirc_017150	-	-Inf	1	-	0.584591	1	-	1.50619	0.850753	-	2.18755	0.655902
ggacirc_035754	-	-Inf	0.304248	-	-Inf	0.324281	-	-Inf	0.400748	-	-2.66493	0.431721
ggacirc_023941	-	Inf	0.530101	-	-	-	-	Inf	0.897914	-	Inf	0.988976
ggacirc_008529	-	-	-	-	Inf	0.709459	-	Inf	0.629244	-	Inf	0.757489
ggacirc_026025	-	1.51712	0.540236	-	2.17914	0.256781	-	-Inf	0.731286	-	-Inf	0.63773
ggacirc_003726	-	0.435202	1	-	-Inf	1	-	2.49919	0.54422	-	-Inf	1
ggacirc_033001	-	-0.439131	1	-	-Inf	0.878001	-	-0.731973	1	-	-Inf	0.81781
ggacirc_006986	-	-	-	-	-	-	-	-	-	-	Inf	0.582309
ggacirc_006761	-	-Inf	1	-	0.653035	1	-	0.268027	1	-	0.177792	1
ggacirc_032041	-	0.544682	0.822861	-	-0.0542269	0.981307	-	0.0146353	0.985428	-	-Inf	0.200613
ggacirc_004565	-	-Inf	1	-	-Inf	1	-	0.27503	1	-	1.26054	0.973401
ggacirc_027773	-	-	-	-	-	-	-	-	-	-	Inf	0.461648
ggacirc_030013	-	1.66331	0.540933	-	-0.153844	1	-	-0.188042	0.976844	-	-0.436554	1
ggacirc_025492	-	-Inf	0.684498	-	-Inf	0.709985	-	-Inf	0.731752	-	-Inf	0.642803
ggacirc_034455	-	2.04866	0.274373	-	2.73604	0.127237	-	1.67019	0.723829	-	1.63381	0.440434
ggacirc_035720	-	-	-	-	Inf	0.709459	-	Inf	0.623048	-	-	-
ggacirc_001996	-	-Inf	0.569384	-	-0.755455	0.991019	-	-Inf	0.620419	-	-Inf	0.520237
ggacirc_009242	-	0.338901	1	-	-Inf	0.87716	-	-Inf	0.897167	-	1.49698	0.689095
ggacirc_013559	-	-Inf	0.683769	-	0.15505	1	-	0.35874	0.947516	-	-Inf	0.640248
ggacirc_019149	-	-2.24152	0.494066	-	0.498426	0.799757	-	0.882369	0.7217	-	1.24813	0.435219
ggacirc_028836	-	0.435202	1	-	-Inf	1	-	0.49919	1	-	-Inf	1
ggacirc_009787	-	1.1129	0.931343	-	2.46499	0.463069	-	0.299567	1	-	1.52098	0.795611
ggacirc_012474	-	-1.0183	0.917131	-	-Inf	0.725125	-	-0.190376	0.976766	-	0.63362	0.954907
ggacirc_003540	-	Inf	0.721559	-	Inf	0.735211	-	-	-	-	Inf	0.988976
ggacirc_017245	-	-Inf	1	-	-Inf	1	-	1.27503	0.845947	-	2.3204	0.646586
ggacirc_000912	-	-Inf	0.43663	-	-Inf	0.465085	-	0.70696	0.708205	-	0.350123	0.942967
ggacirc_017948	-	0.112898	1	-	-1.0252	1	-	0.884529	0.829276	-	-Inf	0.798183
ggacirc_035041	-	-2.08427	0.37355	-	-3.30891	0.270551	-	-3.03546	0.436241	-	-1.43602	0.517736
ggacirc_029395	-	Inf	0.720445	-	Inf	0.40142	-	-	-	-	Inf	0.768767
ggacirc_013752	-	-	-	-	-	-	-	-	-	-	Inf	0.11534
ggacirc_022204	-	-0.810298	0.695284	-	-1.26199	0.630189	-	-2.40526	0.512748	-	-0.304557	0.931171
ggacirc_006455	-	-Inf	0.683769	-	-Inf	0.710839	-	-Inf	0.731519	-	-1.54019	0.864024
ggacirc_027909	-	-1.6611	0.793516	-	-1.74561	0.818905	-	0.980716	1	-	-Inf	0.515453
ggacirc_011447	-	0.901452	0.752515	-	-0.610158	1	-	-Inf	0.717912	-	-1.63951	0.854909
ggacirc_018449	-	-1.83607	0.778298	-	-Inf	0.569704	-	-Inf	0.608012	-	-Inf	0.494866
ggacirc_022868	-	Inf	0.345992	-	-	-	-	-	-	-	-	-
ggacirc_013470	-	-Inf	1	-	1.63328	0.919728	-	-Inf	1	-	0.346144	1
ggacirc_024633	-	Inf	0.968765	-	-	-	-	Inf	0.453588	-	Inf	0.327767
ggacirc_004667	-	3.34057	0.27117	-	-0.547651	1	-	1.28899	1	-	-Inf	0.807651
ggacirc_010494	-	-	-	-	Inf	0.960581	-	-	-	-	Inf	0.347846
ggacirc_011896	-	Inf	0.279333	-	Inf	0.522627	-	Inf	0.262249	-	Inf	0.988987
ggacirc_011782	-	-Inf	1	-	-Inf	1	-	1.29957	0.852386	-	-Inf	1
ggacirc_018244	-	-Inf	0.540709	-	-Inf	0.568967	-	-Inf	0.608195	-	-1.98539	0.722117
ggacirc_017359	-	-0.861342	0.850715	-	2.06756	0.19181	-	-1.81854	0.780483	-	1.67056	0.432252
ggacirc_028236	-	1.34765	0.929444	-	-Inf	1	-	-Inf	1	-	0.346144	1
ggacirc_005843	-	-0.470911	0.836752	-	-2.44962	0.437449	-	-0.753336	0.98823	-	-0.780577	0.747933
ggacirc_031871	-	0.994205	0.30828	-	1.02014	0.222144	-	1.07984	0.642855	-	-0.00781485	1
ggacirc_029555	-	-0.727323	0.703018	-	-0.535349	0.816374	-	0.598122	0.851884	-	0.639001	0.548231
ggacirc_030500	-	Inf	0.968717	-	Inf	0.400562	-	-	-	-	Inf	0.988987
ggacirc_000003	-	-0.761434	1	-	-Inf	0.85292	-	-Inf	0.881644	-	-0.125288	1
ggacirc_015354	-	-Inf	0.683769	-	-Inf	0.710839	-	-Inf	0.731519	-	1.75723	0.440651
ggacirc_005790	-	-Inf	0.857883	-	0.254388	1	-	2.07888	0.455602	-	2.73495	0.294429
ggacirc_013076	-	-Inf	0.461387	-	0.46195	0.951891	-	-Inf	0.529098	-	0.915804	0.739253
ggacirc_016741	-	-Inf	0.142423	-	-1.89815	0.437949	-	-0.360831	1	-	-0.434299	0.890121
ggacirc_005908	-	-	-	-	Inf	0.55209	-	-	-	-	Inf	0.573872
ggacirc_002387	-	0.435202	1	-	-Inf	0.726044	-	-Inf	0.738637	-	-Inf	0.648348
ggacirc_035110	-	Inf	0.729378	-	-	-	-	Inf	0.450776	-	Inf	0.988976
ggacirc_022965	-	Inf	0.712194	-	Inf	0.735211	-	-	-	-	-	-
ggacirc_021836	-	-2.34299	0.351859	-	-3.4621	0.285078	-	-0.668177	0.905769	-	-2.4314	0.325698
ggacirc_016992	-	2.0079	0.595678	-	0.974804	0.917725	-	-Inf	1	-	0.999355	0.973872
ggacirc_019259	-	-Inf	0.568676	-	-1.36181	0.806946	-	-Inf	0.620215	-	-1.84634	0.73339
ggacirc_018906	-	1.34765	0.929444	-	0.244545	1	-	1.27503	0.845947	-	1.93111	0.794607
ggacirc_005155	-	1.6221	0.414052	-	-0.478357	0.979305	-	-Inf	0.613754	-	-1.86917	0.724296
ggacirc_026235	-	Inf	0.968765	-	-	-	-	Inf	0.897914	-	Inf	0.988987
ggacirc_023752	-	Inf	0.434204	-	-	-	-	-	-	-	Inf	0.771617
ggacirc_007611	-	-2.42045	0.490178	-	0.602892	0.805108	-	-1.44841	0.801695	-	-0.111389	1
ggacirc_018755	-	3.44679	0.148468	-	0.974804	0.917725	-	-Inf	1	-	2.54861	0.423409
ggacirc_006487	-	-3.36204	0.154671	-	-1.36149	0.459954	-	-0.571993	0.93157	-	0.847931	0.572486
ggacirc_005176	-	1.3302	0.752614	-	1.65304	0.745555	-	-Inf	0.896897	-	-Inf	0.81781
ggacirc_021072	-	-	-	-	-	-	-	-	-	-	Inf	0.191623
ggacirc_026881	-	0.435202	1	-	2.238	0.729514	-	-Inf	1	-	0.107049	1
ggacirc_036615	-	-Inf	1	-	3.45353	0.34566	-	-Inf	1	-	2.28365	0.644174
ggacirc_004065	-	-0.245097	1	-	1.91013	0.585476	-	2.05857	0.440058	-	0.151668	1
ggacirc_032955	-	-0.346397	1	-	-Inf	0.685763	-	-Inf	0.717912	-	-1.53365	0.853251
ggacirc_019985	-	0.0773076	1	-	1.72894	0.453501	-	1.71191	0.469913	-	1.26023	0.630899
ggacirc_029867	-	-Inf	0.698771	-	-Inf	0.726044	-	-Inf	0.738637	-	-Inf	0.648348
ggacirc_031294	-	-Inf	0.454324	-	-0.902723	0.907477	-	-Inf	0.514865	-	-2.63951	0.575476
ggacirc_017667	-	-1.23731	0.922842	-	-0.340418	1	-	-Inf	0.739383	-	-Inf	0.656487
ggacirc_030024	-	-1.45497	0.640447	-	-2.33425	0.499491	-	0.985336	0.882549	-	0.707889	0.677877
ggacirc_004971	-	0.257835	0.920585	-	-1.51871	0.477447	-	-0.491899	0.930865	-	-1.65812	0.355292
ggacirc_008958	-	-0.240361	0.818419	-	-0.549079	0.657486	-	0.0298072	1	-	0.0167995	1
ggacirc_010726	-	0.922429	0.408268	-	0.384837	0.726212	-	-1.03574	0.776639	-	0.904789	0.344171
ggacirc_024643	-	1.88862	0.385356	-	-1.42375	0.938405	-	-1.38659	1	-	-1.55959	0.863117
ggacirc_011186	-	Inf	0.289266	-	-	-	-	-	-	-	-	-
ggacirc_008293	-	Inf	0.215588	-	Inf	0.371605	-	-	-	-	Inf	0.576474
ggacirc_015315	-	-0.652347	1	-	-0.755455	1	-	1.02075	1	-	-Inf	0.823011
ggacirc_024350	-	-2.0589	0.672939	-	-2.12417	0.70199	-	-0.0947393	0.987044	-	-Inf	0.396003
ggacirc_000837	-	Inf	0.721559	-	Inf	0.705743	-	-	-	-	-	-
ggacirc_002335	-	Inf	0.517083	-	-	-	-	-	-	-	-	-
ggacirc_027865	-	Inf	0.381618	-	-	-	-	-	-	-	Inf	0.988976
ggacirc_023481	-	-Inf	1	-	0.244545	1	-	-Inf	1	-	1.34614	0.973649
ggacirc_019616	-	-0.869013	0.688535	-	-2.71608	0.319983	-	-1.94943	0.635762	-	-2.15516	0.367953
ggacirc_013867	-	1.25991	0.648926	-	0.956893	0.729378	-	0.397505	1	-	-0.261375	1
ggacirc_014516	-	-Inf	0.344739	-	0.238004	1	-	-Inf	0.445772	-	0.145698	1
ggacirc_023098	-	-Inf	0.454324	-	-Inf	0.465816	-	-0.850356	1	-	-2.53365	0.571559
ggacirc_026151	-	0.578321	1	-	0.633281	1	-	3.18951	0.547249	-	1.34614	0.973649
ggacirc_024605	-	0.560869	1	-	0.849261	0.88658	-	-Inf	0.896897	-	-0.892951	1
ggacirc_024886	-	2.03762	0.744753	-	-Inf	1	-	-Inf	1	-	2.16954	0.657157
ggacirc_023512	-	-0.887102	1	-	-Inf	0.85292	-	2.19263	0.745021	-	-0.948686	1
ggacirc_025887	-	2.15303	0.429236	-	2.23	0.490732	-	1.26803	0.686333	-	0.834184	0.963312
ggacirc_028003	-	-0.439131	1	-	-0.395655	1	-	-Inf	0.896897	-	-Inf	0.81781
ggacirc_023791	-	1.3302	0.929497	-	0.264299	1	-	-Inf	1	-	3.54422	0.17826
ggacirc_006002	-	1.32493	0.671128	-	-Inf	0.710839	-	-0.384371	1	-	-1.54019	0.864024
ggacirc_030705	-	Inf	0.352234	-	-	-	-	Inf	0.18157	-	-	-
ggacirc_028512	-	Inf	0.968765	-	Inf	0.400562	-	-	-	-	-	-
ggacirc_017797	-	-0.311581	1	-	-Inf	0.710839	-	-0.153207	1	-	-1.54019	0.864024
ggacirc_006540	-	-Inf	0.567268	-	-Inf	0.594998	-	-Inf	0.619808	-	-Inf	0.513108
ggacirc_036633	-	Inf	0.968826	-	Inf	0.960597	-	Inf	0.896441	-	Inf	0.988987
ggacirc_014650	-	2.56087	0.613603	-	3.19754	0.354457	-	2.26803	0.543863	-	2.86861	0.532625
ggacirc_020337	-	Inf	0.525608	-	-	-	-	-	-	-	Inf	0.988969
ggacirc_003736	-	Inf	0.729378	-	Inf	0.415391	-	Inf	0.896441	-	Inf	0.771617
ggacirc_021140	-	-Inf	0.85863	-	-Inf	0.876322	-	-Inf	0.897439	-	-0.759716	1
ggacirc_003159	-	-	-	-	Inf	0.445787	-	-	-	-	-	-
ggacirc_026513	-	Inf	0.541143	-	-	-	-	-	-	-	-	-
ggacirc_030726	-	1.78992	0.463354	-	0.929892	0.552351	-	0.291163	0.969499	-	0.488901	0.838523
ggacirc_006449	-	2.74886	0.472803	-	1.60434	0.919308	-	-Inf	1	-	1.86861	0.793944
ggacirc_010941	-	-	-	-	-	-	-	Inf	0.370572	-	Inf	0.582309
ggacirc_013830	-	-Inf	0.857883	-	-Inf	0.87716	-	-Inf	0.897167	-	1.75872	0.580262
ggacirc_018496	-	-Inf	0.424205	-	-1.22276	0.707089	-	-2.30116	0.639826	-	-1.51317	0.618817
ggacirc_028938	-	Inf	0.968826	-	-	-	-	Inf	0.629244	-	Inf	0.582309
ggacirc_012592	-	Inf	0.721559	-	Inf	0.735211	-	-	-	-	Inf	0.322481
ggacirc_030465	-	1.3302	0.929497	-	1.60434	0.919308	-	-Inf	1	-	-Inf	1
ggacirc_033224	-	-2.42071	0.545724	-	-1.56856	0.758087	-	-0.667986	1	-	-1.66511	0.656778
ggacirc_032589	-	0.895857	0.431334	-	0.446223	0.654895	-	-0.862781	0.774871	-	-0.588241	0.686005
ggacirc_034246	-	-Inf	0.857883	-	-Inf	0.87716	-	-Inf	0.897167	-	-0.862043	1
ggacirc_005594	-	-1.74508	0.573863	-	-1.64774	0.593453	-	-0.96334	0.867144	-	-1.91	0.49608
ggacirc_021030	-	Inf	0.968826	-	Inf	0.705743	-	Inf	0.436519	-	-	-
ggacirc_019874	-	-2.24897	0.584135	-	-Inf	0.397577	-	-1.1944	0.876757	-	-1.42158	0.673106
ggacirc_020558	-	-Inf	0.568676	-	-1.36181	0.806946	-	-1.72672	0.883953	-	0.475591	0.947329
ggacirc_027448	-	-	-	-	-	-	-	Inf	0.897914	-	Inf	0.583428
ggacirc_019358	-	-Inf	1	-	1.36354	0.920441	-	-Inf	1	-	1.05131	0.974014
ggacirc_024769	-	2.45126	0.35009	-	2.27136	0.408393	-	1.90118	0.50514	-	1.82053	0.578869
ggacirc_013235	-	2.54139	0.309205	-	2.60165	0.263042	-	2.96624	0.320535	-	2.38769	0.281401
ggacirc_007217	-	-Inf	1	-	-Inf	1	-	1.50619	0.850753	-	-Inf	1
ggacirc_005872	-	0.00875158	1	-	0.492027	0.937404	-	0.0817605	0.956881	-	-Inf	0.308461
ggacirc_002769	-	2.20764	0.273072	-	-Inf	0.711697	-	0.429535	0.950446	-	-1.48884	0.861972
ggacirc_033062	-	-	-	-	Inf	0.378826	-	Inf	0.100777	-	Inf	0.988987
ggacirc_029570	-	0.0185853	1	-	0.669626	0.534648	-	-0.0990746	1	-	0.62112	0.528865
ggacirc_017486	-	-	-	-	Inf	0.960482	-	-	-	-	Inf	0.221919
ggacirc_009398	-	-Inf	0.857883	-	0.594434	1	-	-Inf	0.897167	-	-0.685441	1
ggacirc_020874	-	-0.727203	0.959047	-	-Inf	0.568967	-	-Inf	0.608195	-	0.0853507	1
ggacirc_020040	-	-Inf	0.85863	-	-Inf	0.876322	-	-Inf	0.897439	-	0.169541	1
ggacirc_026279	-	1.9757	0.599743	-	-0.498961	1	-	-0.835235	1	-	0.641914	0.963317
ggacirc_020082	-	-Inf	0.857883	-	-Inf	0.87716	-	1.27152	0.686299	-	-0.862043	1
ggacirc_017915	-	1.56087	0.931326	-	-Inf	1	-	-Inf	1	-	0.177792	1
ggacirc_029530	-	-0.974275	0.855463	-	-1.07738	0.880477	-	-Inf	0.551862	-	-Inf	0.453436
ggacirc_035030	-	-0.670103	0.622026	-	-1.3588	0.282045	-	-1.34496	0.689779	-	-0.662383	0.567988
ggacirc_022122	-	-	-	-	-	-	-	Inf	0.152604	-	Inf	0.771617
ggacirc_021488	-	Inf	0.968826	-	Inf	0.509972	-	-	-	-	Inf	0.590707
ggacirc_011090	-	1.56087	0.931326	-	-Inf	1	-	0.49919	1	-	-Inf	1
ggacirc_021635	-	-0.391168	0.924396	-	1.2311	0.580261	-	-0.174884	1	-	0.654188	0.75612
ggacirc_002269	-	-Inf	0.569384	-	-Inf	0.592511	-	-Inf	0.620419	-	-Inf	0.520237
ggacirc_002602	-	0.00052305	1	-	-1.32637	0.482006	-	1.1685	0.512863	-	0.407408	0.787341
ggacirc_006054	-	-0.0240938	1	-	-0.931927	0.934962	-	-Inf	0.738637	-	-Inf	0.648348
ggacirc_014499	-	-0.250444	1	-	-Inf	0.711697	-	-Inf	0.731286	-	-Inf	0.63773
ggacirc_016252	-	-Inf	1	-	-Inf	1	-	-Inf	1	-	1.45967	0.797882
ggacirc_022593	-	-Inf	0.655154	-	0.729888	0.874956	-	-Inf	0.717912	-	-Inf	0.618258
ggacirc_013269	-	Inf	0.721559	-	-	-	-	-	-	-	Inf	0.771617
ggacirc_015844	down	-2.5115	0.0216729	down	-2.00605	0.0324207	-	-2.31784	0.371578	-	-0.838435	0.299299
ggacirc_003912	-	-	-	-	-	-	-	-	-	-	Inf	0.394936
ggacirc_004501	-	-Inf	1	-	1.60434	0.919308	-	1.26803	0.846006	-	-Inf	1
ggacirc_001235	-	Inf	0.434204	-	-	-	-	Inf	0.905261	-	Inf	0.587858
ggacirc_016799	-	-Inf	0.363494	-	-2.37951	0.604929	-	-2.34991	0.700386	-	-1.49938	0.670704
ggacirc_035323	-	Inf	0.968765	-	-	-	-	Inf	0.897914	-	Inf	0.764358
ggacirc_036115	-	0.183833	0.979742	-	0.169938	0.924563	-	0.117008	0.985477	-	0.100397	0.986995
ggacirc_026778	-	0.214878	1	-	-2.59364	0.520718	-	-2.33647	0.628042	-	-1.07246	0.712935
ggacirc_013729	-	Inf	0.968765	-	-	-	-	Inf	0.282366	-	Inf	0.988969
ggacirc_008774	-	2.4352	0.599869	-	3.50604	0.224184	-	-Inf	1	-	1.83418	0.795298
ggacirc_016524	-	-Inf	0.857139	-	-Inf	0.878001	-	-Inf	0.896897	-	0.107049	1
ggacirc_025701	-	-1.52374	0.366276	-	-1.2252	0.460878	-	-0.254083	0.961234	-	-0.000828142	1
ggacirc_007101	-	0.347653	1	-	0.584591	1	-	1.39926	1	-	2.01362	0.487711
ggacirc_010951	-	0.888854	0.749602	-	-2.0616	0.709484	-	1.27731	0.727811	-	-2.02599	0.609031
ggacirc_002899	-	Inf	0.968765	-	Inf	0.195195	-	Inf	0.897914	-	-	-
ggacirc_004579	-	-Inf	0.295075	-	-2.25085	0.511625	-	0.174495	0.927999	-	-0.709314	0.83998
ggacirc_024996	-	Inf	0.968765	-	-	-	-	Inf	0.356031	-	Inf	0.466119
ggacirc_020100	-	Inf	0.377122	-	-	-	-	-	-	-	-	-
ggacirc_012940	-	-1.53052	0.165128	-	-1.51445	0.121054	-	-1.21654	0.698019	-	-0.454434	0.608522
ggacirc_028272	-	0.0856336	1	-	-Inf	0.558143	-	-Inf	0.602559	-	-Inf	0.486419
ggacirc_031962	-	-Inf	0.857883	-	-0.745612	1	-	-Inf	0.897167	-	-Inf	0.820387
ggacirc_000727	-	0.578321	1	-	-Inf	1	-	-Inf	1	-	1.34614	0.973649
ggacirc_023422	-	Inf	0.968717	-	Inf	0.509972	-	-	-	-	Inf	0.590707
ggacirc_016566	-	-Inf	0.701149	-	-Inf	0.723297	-	-Inf	0.739383	-	-Inf	0.656487
ggacirc_007207	-	-0.0734836	1	-	-2.83836	0.205259	-	-2.12633	0.42264	-	-1.06171	0.505737
ggacirc_010436	-	0.436561	0.916121	-	-0.122534	0.984805	-	-0.219623	1	-	-0.249065	0.969699
ggacirc_019840	-	3.80649	0.148921	-	0.584591	1	-	-Inf	1	-	1.16954	0.973143
ggacirc_022292	-	-1.60133	0.504541	-	-0.973017	0.657768	-	-Inf	0.316548	-	-1.33037	0.549025
ggacirc_034248	-	1.90784	0.335561	-	0.244545	0.929858	-	1.31764	0.61162	-	-0.290778	0.941327
ggacirc_006680	-	-Inf	1	-	-Inf	1	-	2.97722	0.708977	-	1.17779	0.97342
ggacirc_012147	-	0.347653	1	-	-Inf	1	-	1.27503	0.845947	-	-Inf	1
ggacirc_031308	-	-Inf	0.829123	-	-Inf	0.85292	-	0.192632	1	-	-Inf	0.798183
ggacirc_013464	-	-1.56659	0.55892	-	-1.48887	0.582314	-	-Inf	0.346558	-	-1.97732	0.488697
ggacirc_004965	-	2.42711	0.595335	-	-Inf	1	-	-Inf	1	-	-Inf	1
ggacirc_025948	-	0.238566	1	-	1.36354	0.920441	-	-Inf	1	-	0.0513143	1
ggacirc_026109	-	-Inf	0.857139	-	0.604345	1	-	-Inf	0.896897	-	-Inf	0.81781
ggacirc_013994	-	-Inf	0.568676	-	-Inf	0.593337	-	-0.141761	1	-	-0.810533	0.900674
ggacirc_025283	-	-0.127857	0.951324	-	-0.00574458	0.982494	-	-1.96208	0.44087	-	-0.842238	0.537473
ggacirc_018819	-	-1.60541	0.772274	-	1.13465	0.625126	-	0.912116	0.935766	-	1.50635	0.413237
ggacirc_003642	-	3.45152	0.316246	-	1.47172	0.918312	-	3.57358	0.381243	-	1.10705	0.973222
ggacirc_011157	-	-	-	-	Inf	0.522627	-	-	-	-	Inf	0.771617
ggacirc_001036	-	-0.590091	0.886342	-	0.477513	0.934067	-	0.125357	0.959018	-	-0.405757	0.937902
ggacirc_010600	-	-0.144828	1	-	0.8813	0.628791	-	1.07455	0.593207	-	0.251263	0.94443
ggacirc_006915	-	-Inf	0.461387	-	-2.07345	0.708067	-	-0.30519	1	-	0.683099	0.835957
ggacirc_010243	-	-	-	-	Inf	0.415391	-	Inf	0.897914	-	-	-
ggacirc_028905	-	0.129436	1	-	0.828488	0.697492	-	-1.37083	0.715696	-	-0.427226	0.821167
ggacirc_018519	-	-0.0970286	1	-	0.271651	0.947262	-	0.0574167	0.937905	-	0.53465	0.772602
ggacirc_019184	-	Inf	0.395085	-	-	-	-	-	-	-	Inf	0.764358
ggacirc_009066	-	-Inf	0.0844835	-	-0.656558	0.720314	-	-Inf	0.210991	-	-1.64645	0.405948
ggacirc_016109	-	2.45265	0.600353	-	-Inf	1	-	-Inf	1	-	-Inf	1
ggacirc_018893	-	Inf	0.530101	-	Inf	0.509972	-	-	-	-	Inf	0.988987
ggacirc_023129	-	0.682968	0.741551	-	-1.80354	0.522798	-	-0.0323812	0.995645	-	0.754712	0.633281
ggacirc_034019	-	Inf	0.38775	-	-	-	-	-	-	-	-	-
ggacirc_001231	-	-Inf	1	-	-Inf	1	-	-Inf	1	-	1.20535	0.973244
ggacirc_018765	-	-Inf	1	-	-Inf	1	-	-Inf	1	-	1.16954	0.973143
ggacirc_005450	-	-0.992042	0.406044	-	-0.849912	0.452237	-	-0.0393168	0.927725	-	-0.469428	0.618278
ggacirc_009751	-	-0.244164	1	-	1.4669	0.366321	-	-2.34877	0.700491	-	-Inf	0.3145
ggacirc_028843	-	Inf	0.729378	-	-	-	-	Inf	0.896441	-	-	-
ggacirc_012661	-	Inf	0.217681	-	-	-	-	-	-	-	Inf	0.771617
ggacirc_018802	-	0.761683	0.753159	-	-0.61654	0.924	-	-2.08461	0.698968	-	-2.39694	0.511509
ggacirc_023051	-	-	-	-	Inf	0.245878	-	-	-	-	-	-
ggacirc_020348	-	Inf	0.968765	-	Inf	0.399698	-	Inf	0.445745	-	Inf	0.569823
ggacirc_004184	-	0.330201	1	-	1.61667	0.734855	-	-0.50081	1	-	-Inf	0.81781
ggacirc_018350	-	0.347653	1	-	-Inf	1	-	-Inf	1	-	1.93111	0.794607
ggacirc_018914	-	0.579956	0.824468	-	-0.0275209	0.983493	-	-2.49994	0.572938	-	0.505818	0.842575
ggacirc_002648	-	-Inf	0.669221	-	-Inf	0.697499	-	-Inf	0.72461	-	-Inf	0.630093
ggacirc_032485	-	-Inf	1	-	1.58459	0.919358	-	-Inf	1	-	2.80205	0.431976
ggacirc_004214	-	-Inf	1	-	-Inf	1	-	1.50619	0.850753	-	1.24028	0.973343
ggacirc_017688	-	0.504536	0.715474	-	-0.288536	0.960259	-	-3.15986	0.536688	-	-1.99976	0.608499
ggacirc_034972	-	-Inf	1	-	-Inf	1	-	1.39926	1	-	1.20535	0.973244
ggacirc_017117	-	Inf	0.968717	-	Inf	0.55209	-	Inf	0.392256	-	-	-
ggacirc_011607	-	1.69786	0.559983	-	2.53209	0.187481	-	2.0112	0.443043	-	0.380751	0.956036
ggacirc_025173	-	-	-	-	-	-	-	-	-	-	Inf	0.472369
ggacirc_035863	-	2.27226	0.140684	-	1.21482	0.472766	-	-0.391342	1	-	0.63121	0.83504
ggacirc_021680	-	-Inf	0.842447	-	-Inf	0.864952	-	-Inf	0.888956	-	-0.0137914	1
ggacirc_013707	-	-Inf	1	-	1.58459	0.919358	-	-Inf	1	-	0.169541	1
ggacirc_019122	-	0.560869	1	-	-Inf	1	-	2.32938	0.543923	-	1.19805	0.973477
ggacirc_020424	-	Inf	0.288006	-	Inf	0.960482	-	-	-	-	Inf	0.771617
ggacirc_000120	-	2.27796	0.276441	-	0.620758	1	-	-1.08577	0.999527	-	0.283652	1
ggacirc_002621	-	-Inf	1	-	0.633281	1	-	2.64794	0.544611	-	0.169541	1
ggacirc_030362	-	-Inf	1	-	0.604345	1	-	0.268027	1	-	-Inf	1
ggacirc_002302	-	Inf	0.968826	-	-	-	-	Inf	0.905261	-	Inf	0.324118
ggacirc_008857	-	Inf	0.729378	-	Inf	0.209279	-	-	-	-	-	-
ggacirc_020267	-	-	-	-	-	-	-	Inf	0.392256	-	-	-
ggacirc_015859	-	1.74098	0.740725	-	-Inf	1	-	2.24515	0.544185	-	0.0513143	1
ggacirc_028864	-	-Inf	1	-	1.82951	0.742025	-	3.50619	0.392957	-	1.82525	0.798788
ggacirc_012116	-	0.578321	1	-	-0.755455	1	-	-Inf	0.897439	-	0.802049	0.96267
ggacirc_027410	-	-	-	-	Inf	0.32722	-	-	-	-	Inf	0.255283
ggacirc_010277	-	-0.0775011	1	-	-0.454499	0.911642	-	-0.764947	1	-	0.961629	0.664455
ggacirc_017008	-	-Inf	0.452728	-	-Inf	0.465098	-	-Inf	0.515102	-	-Inf	0.421091
ggacirc_000669	-	3.56866	0.192669	-	0.584591	1	-	2.9026	0.450984	-	0.169541	1
ggacirc_019166	-	-0.000924722	1	-	0.906926	0.729168	-	1.30428	0.56524	-	1.37113	0.552979
ggacirc_032391	-	0.923863	0.903355	-	-Inf	0.87716	-	-Inf	0.897167	-	-Inf	0.820387
ggacirc_004402	-	-2.47467	0.499978	-	-2.20585	0.518198	-	-0.869371	0.786166	-	-Inf	0.264984
ggacirc_022455	-	2.4352	0.599869	-	1.65304	0.91968	-	1.39226	1	-	1.86861	0.793944
ggacirc_003762	-	-3.99137	0.210599	-	-0.551751	0.794865	-	-1.5913	0.46546	-	-0.389617	0.918927
ggacirc_028380	-	1.34765	0.929444	-	-Inf	1	-	2.39926	0.871094	-	2.84344	0.427858
ggacirc_033399	-	0.685607	0.870959	-	-Inf	0.581968	-	-1.55168	0.875022	-	1.02939	0.723459
ggacirc_030649	-	-	-	-	Inf	0.960581	-	Inf	0.392256	-	-	-
ggacirc_012388	-	-Inf	0.281053	-	-1.09709	0.825466	-	-Inf	0.391269	-	-1.19494	0.710599
ggacirc_004210	-	0.0245074	1	-	-2.35193	0.443495	-	-Inf	0.354393	-	-1.70098	0.494125
ggacirc_014069	-	-2.65348	0.192727	-	-Inf	0.0507563	-	-2.56412	0.429706	down	-Inf	0.0301835
ggacirc_019643	-	0.0240344	1	-	0.679368	0.533918	-	-0.159502	1	-	-0.0504916	0.986145
ggacirc_019212	-	Inf	0.720445	-	Inf	0.266376	-	Inf	0.265628	-	Inf	0.761662
ggacirc_024431	-	-Inf	1	-	-Inf	1	-	2.39226	0.871125	-	-Inf	1
ggacirc_010137	-	-Inf	1	-	-Inf	1	-	2.6215	0.473127	-	-Inf	1
ggacirc_000520	-	-Inf	1	-	-Inf	1	-	-Inf	1	-	1.26054	0.973401
ggacirc_005449	-	-0.832203	1	-	-0.507884	1	-	-Inf	0.889205	-	1.42351	0.684608
ggacirc_014350	-	-0.556099	1	-	1.19581	0.891224	-	-0.497312	1	-	-0.685441	1
ggacirc_014274	-	Inf	0.729378	-	Inf	0.719559	-	Inf	0.897914	-	Inf	0.988976
ggacirc_015066	-	2.62872	0.376977	-	2.82151	0.358528	-	0.299567	1	-	1.50722	0.796123
ggacirc_027601	-	Inf	0.385837	-	-	-	-	Inf	0.392256	-	-	-
ggacirc_028056	-	-Inf	0.857139	-	-Inf	0.878001	-	-Inf	0.896897	-	0.283652	1
ggacirc_022830	-	-Inf	0.700353	-	-Inf	0.724209	-	-Inf	0.739134	-	-1.43655	0.86881
ggacirc_003911	-	Inf	0.541143	-	Inf	0.960482	-	-	-	-	-	-
ggacirc_006718	-	-Inf	0.540101	-	-Inf	0.569704	-	-Inf	0.608012	-	0.909482	0.724244
ggacirc_016576	-	-Inf	0.85863	-	-Inf	0.876322	-	0.859993	0.819294	-	-Inf	0.823011
ggacirc_019894	-	-Inf	0.84312	-	-0.556574	1	-	-Inf	0.889205	-	-0.914649	1
ggacirc_034520	-	-	-	-	-	-	-	-	-	-	Inf	0.582309
ggacirc_005010	-	2.23857	0.604644	-	0.363541	1	-	2.29957	0.544311	-	-0.125288	1
ggacirc_029405	-	Inf	0.537357	-	-	-	-	-	-	-	-	-
ggacirc_033324	up	2.39483	0.0201937	-	1.31672	0.23368	-	1.86683	0.429191	-	1.5932	0.236191
ggacirc_029692	-	-Inf	1	-	2.37173	0.591398	-	0.49919	1	-	2.19805	0.649864
ggacirc_022632	-	-	-	-	Inf	0.960597	-	Inf	0.621623	-	-	-
ggacirc_018536	-	-	-	-	Inf	0.538675	-	-	-	-	Inf	0.988969
ggacirc_000890	-	-Inf	1	-	3.18931	0.500826	-	-Inf	1	-	-Inf	1
ggacirc_017590	-	0.45884	1	-	0.254388	1	-	-Inf	0.897167	-	-Inf	0.820387
ggacirc_010983	-	1.91338	0.325212	-	0.83887	0.871137	-	-1.21975	0.993352	-	-0.441907	1
ggacirc_000870	-	-Inf	0.857139	-	-0.735701	1	-	-Inf	0.896897	-	-Inf	0.81781
ggacirc_000506	-	-0.556099	0.966006	-	-0.356876	0.980714	-	-Inf	0.620012	-	-Inf	0.515453
ggacirc_036558	-	Inf	0.968717	-	-	-	-	-	-	-	Inf	0.418889
ggacirc_021854	-	Inf	0.721559	-	Inf	0.960581	-	Inf	0.897914	-	-	-
ggacirc_009697	-	-	-	-	-	-	-	-	-	-	Inf	0.447511
ggacirc_010477	-	0.452654	1	-	3.35198	0.23472	-	-Inf	1	-	1.89668	0.795975
ggacirc_031878	-	-3.02693	0.121452	-	-1.49458	0.32193	-	-1.58982	0.541573	-	-0.992871	0.429296
ggacirc_011159	-	-0.166741	1	-	-Inf	0.303057	-	-0.960202	0.93522	-	-1.69714	0.567889
ggacirc_009536	-	-Inf	0.698771	-	-Inf	0.726044	-	-Inf	0.738637	-	0.914758	0.83449
ggacirc_033675	-	1.03293	0.460832	-	-0.39938	0.810844	-	1.68182	0.57434	-	1.21987	0.474482
ggacirc_009101	-	0.435202	1	-	0.653035	1	-	-Inf	1	-	-Inf	1
ggacirc_035396	-	-0.0371258	0.97275	-	-0.132241	0.792269	-	0.0209937	0.953241	-	0.0648116	0.986794
ggacirc_008448	-	1.32268	0.381632	-	0.656632	0.691613	-	1.05546	0.7449	-	0.189988	0.994699
ggacirc_020480	-	0.112898	1	-	-Inf	1	-	-Inf	1	-	0.0513143	1
ggacirc_008094	-	1.4352	0.930318	-	2.20572	0.730595	-	-Inf	1	-	-Inf	1
ggacirc_029277	-	-1.5281	0.727533	-	-0.169114	1	-	-1.25398	0.861798	-	1.18307	0.408043
ggacirc_022470	down	-Inf	0.043968	-	-2.48651	0.181304	-	-3.82871	0.294914	-	-2.93059	0.122277
ggacirc_023688	-	-Inf	1	-	1.44432	0.918109	-	-Inf	1	-	-Inf	1
ggacirc_011943	-	2.07313	0.163004	-	1.49757	0.401883	-	-1.05016	0.747811	-	0.968372	0.647713
ggacirc_027880	-	-0.942003	0.537488	-	0.569666	0.711127	-	-0.981661	0.814324	-	-2.20066	0.168869
ggacirc_035248	-	-1.40626	0.318711	-	-1.77114	0.180403	-	-2.14998	0.448753	-	-1.12925	0.314801
ggacirc_017121	-	-Inf	1	-	-Inf	1	-	3.31355	0.415187	-	-Inf	1
ggacirc_027342	-	0.452654	1	-	-Inf	0.876322	-	-Inf	0.897439	-	-Inf	0.823011
ggacirc_005343	-	Inf	0.968765	-	-	-	-	Inf	0.625177	-	-	-
ggacirc_011402	-	Inf	0.968717	-	Inf	0.268385	-	Inf	0.621623	-	Inf	0.988969
ggacirc_025210	-	-Inf	0.540709	-	-Inf	0.568967	-	-Inf	0.608195	-	-Inf	0.49698
ggacirc_035935	-	-Inf	1	-	3.11969	0.360819	-	1.93423	0.67008	-	2.17779	0.651273
ggacirc_011945	-	-Inf	0.857883	-	1.72208	0.610297	-	-Inf	0.897167	-	0.2087	1
ggacirc_016800	-	-Inf	1	-	0.244545	1	-	0.27503	1	-	1.34614	0.973649
ggacirc_023150	-	-Inf	0.857139	-	-Inf	0.878001	-	0.49919	1	-	1.53751	0.685158
ggacirc_027783	-	-Inf	0.69956	-	-Inf	0.725125	-	-Inf	0.738886	-	-Inf	0.651021
ggacirc_014858	-	-Inf	0.829123	-	-Inf	0.85292	-	-0.700433	1	-	-Inf	0.798183
ggacirc_036541	-	-Inf	0.280718	-	-Inf	0.303057	-	-2.6264	0.626405	-	-Inf	0.237315
ggacirc_017760	-	-3.31827	0.09251	-	-1.8455	0.236387	-	-1.78709	0.510011	-	-1.8562	0.229904
ggacirc_036147	-	-	-	-	-	-	-	Inf	0.214824	-	Inf	0.988976
ggacirc_027567	-	-1.60544	0.450142	-	-1.12044	0.578186	-	-0.977552	0.872573	-	0.418744	0.845926
ggacirc_014414	-	1.7704	0.477827	-	0.967063	0.868265	-	-0.192064	1	-	1.44915	0.610037
ggacirc_030939	-	Inf	0.712194	-	Inf	0.709459	-	Inf	0.905261	-	Inf	0.988969
ggacirc_025822	-	0.347653	1	-	1.58459	0.919358	-	-Inf	1	-	-Inf	1
ggacirc_031652	-	-0.936953	0.785353	-	0.416827	0.91495	-	-Inf	0.388076	-	0.0520972	1
ggacirc_032941	-	-	-	-	-	-	-	Inf	0.897914	-	Inf	0.432314
ggacirc_005560	-	0.0445378	1	-	0.312856	0.916108	-	0.907103	0.703159	-	0.951279	0.463978
ggacirc_022541	-	-0.355345	0.823066	-	0.086021	1	-	-0.310082	0.904071	-	-0.488203	0.739651
ggacirc_022853	-	0.72284	0.889372	-	-0.519964	1	-	-Inf	0.724392	-	-0.636885	1
ggacirc_032069	-	0.414844	0.880984	-	-0.288387	0.906184	-	-Inf	0.204643	-	-0.544528	0.845323
ggacirc_031037	-	-Inf	0.84312	-	-Inf	0.864177	-	0.288228	1	-	-Inf	0.81005
ggacirc_015727	-	-	-	-	Inf	0.960597	-	-	-	-	Inf	0.569823
ggacirc_025140	-	-Inf	1	-	2.21824	0.729372	-	0.506194	1	-	2.82734	0.429458
ggacirc_027487	-	-Inf	0.842447	-	-0.887698	1	-	-Inf	0.888956	-	0.0772104	1
ggacirc_029246	-	0.578321	1	-	-Inf	1	-	0.27503	1	-	-Inf	1
ggacirc_022637	-	Inf	0.968765	-	Inf	0.515158	-	-	-	-	-	-
ggacirc_024065	-	-Inf	0.84312	-	0.958768	0.891038	-	0.834224	0.823379	-	-0.985392	1
ggacirc_021367	-	-	-	-	Inf	0.326331	-	-	-	-	-	-
ggacirc_008769	-	-	-	-	-	-	-	Inf	0.896441	-	Inf	0.764358
ggacirc_017750	-	1.1678	0.751806	-	-0.556574	1	-	-Inf	0.889205	-	-Inf	0.81005
ggacirc_034369	-	-0.963377	0.723544	-	-0.594052	0.854271	-	-1.17653	0.559181	-	-2.42231	0.30022
ggacirc_024080	-	Inf	0.525608	-	Inf	0.960482	-	-	-	-	Inf	0.771617
ggacirc_006334	-	0.238566	1	-	-Inf	1	-	0.299567	1	-	-Inf	1
ggacirc_009344	-	-	-	-	Inf	0.268385	-	Inf	0.629244	-	-	-
ggacirc_027441	-	-Inf	0.857883	-	0.434407	1	-	-0.497312	1	-	-0.862043	1
ggacirc_034434	-	-2.42489	0.561187	-	-Inf	0.371879	-	-1.18903	0.866175	-	-0.154905	1
ggacirc_031743	-	-Inf	0.857139	-	-Inf	0.878001	-	-Inf	0.896897	-	-0.822208	1
ggacirc_015813	-	-0.564798	1	-	-Inf	0.878001	-	-Inf	0.896897	-	-Inf	0.81781
ggacirc_009924	-	-0.0163747	1	-	-0.299833	0.852514	-	-0.120343	1	-	-0.35773	0.730987
ggacirc_033571	-	-2.12075	0.300731	-	-Inf	0.0562582	-	-0.783789	0.815245	-	0.03302	1
ggacirc_023404	-	-0.547346	1	-	-0.755455	1	-	-Inf	0.897439	-	0.931106	0.963315
ggacirc_025184	-	0.347653	1	-	-Inf	1	-	2.59696	0.451044	-	-Inf	1
ggacirc_021088	-	-Inf	0.700353	-	0.591146	1	-	-Inf	0.739134	-	-1.25995	0.865691
ggacirc_015672	-	Inf	0.712194	-	-	-	-	Inf	0.370572	-	Inf	0.0871514
ggacirc_019091	-	-Inf	0.448297	-	0.260777	1	-	-Inf	0.523881	-	-Inf	0.397835
ggacirc_021899	-	-Inf	1	-	1.65304	0.91968	-	-Inf	1	-	-Inf	1
ggacirc_020454	-	-1.13231	0.920564	-	0.659582	0.863138	-	-Inf	0.739383	-	0.311713	1
ggacirc_012049	-	-1.13815	0.920279	-	1.55676	0.617484	-	0.353932	0.942286	-	1.78869	0.447914
ggacirc_001069	-	Inf	0.204904	-	-	-	-	-	-	-	-	-
ggacirc_034326	-	-Inf	0.857139	-	-Inf	0.878001	-	-Inf	0.896897	-	0.177792	1
ggacirc_003194	-	-0.994411	0.456163	-	-0.352657	0.826043	-	-2.47439	0.411341	-	-0.70391	0.580306
ggacirc_030338	-	0.00789819	1	-	-Inf	1	-	0.299567	1	-	-Inf	1
ggacirc_003420	-	-Inf	0.85863	-	-Inf	0.876322	-	-Inf	0.897439	-	1.49147	0.700502
ggacirc_030677	down	-Inf	0.0175273	-	-0.75218	0.572933	-	-0.936987	0.834326	-	-1.13591	0.421403
ggacirc_024966	-	-Inf	1	-	2.9748	0.403284	-	0.0684033	1	-	-Inf	1
ggacirc_022535	-	-Inf	0.330729	-	-1.38854	0.751704	-	-Inf	0.438988	-	-0.256208	1
ggacirc_030429	-	0.435202	1	-	-Inf	1	-	0.268027	1	-	-Inf	1
ggacirc_031642	-	-Inf	0.447745	-	-Inf	0.475687	-	-1.09474	0.962178	-	-Inf	0.396003
ggacirc_019383	-	-Inf	0.69956	-	-Inf	0.725125	-	-Inf	0.738886	-	-Inf	0.651021
ggacirc_015000	-	0.128701	0.875558	-	0.467091	0.6528	-	-0.536804	0.911233	-	0.255608	0.779098
ggacirc_034206	-	0.550393	0.849307	-	-2.48158	0.590607	-	-2.18578	0.690029	-	0.922837	0.591993
ggacirc_026963	-	-Inf	1	-	1.9485	0.727275	-	-Inf	1	-	1.87471	0.652202
ggacirc_006514	-	0.789666	0.8838	-	1.36702	0.621425	-	-1.07877	0.999848	-	-Inf	0.656487
ggacirc_015402	-	0.548859	0.789764	-	0.126806	1	-	0.407546	0.754359	-	0.364931	0.845738
ggacirc_028537	-	Inf	0.38775	-	-	-	-	-	-	-	-	-
ggacirc_018983	-	-0.652347	1	-	-0.366719	1	-	0.399259	1	-	1.84344	0.577348
ggacirc_002638	-	Inf	0.968826	-	Inf	0.960482	-	Inf	0.905261	-	-	-
ggacirc_011863	-	-0.9251	0.785124	-	-0.396107	1	-	-0.83971	0.928249	-	-1.7589	0.564422
ggacirc_010426	-	Inf	0.729378	-	Inf	0.709459	-	Inf	0.897914	-	Inf	0.583428
ggacirc_020655	-	Inf	0.11866	-	Inf	0.960597	-	-	-	-	Inf	0.194984
ggacirc_007793	-	-0.652347	1	-	-Inf	0.876322	-	0.27503	1	-	-0.653856	1
ggacirc_033918	-	-Inf	0.415933	-	-0.293687	1	-	-Inf	0.510183	-	-Inf	0.373379
ggacirc_016214	-	2.41443	0.469905	-	2.79512	0.360635	-	-Inf	1	-	-Inf	1
ggacirc_019606	-	-0.0312752	1	-	0.557876	0.501747	-	0.224742	0.787933	-	-0.236116	0.880308
ggacirc_015558	-	-Inf	1	-	1.9748	0.593917	-	0.0684033	1	-	-Inf	1
ggacirc_034239	-	0.984193	0.364331	-	-2.1617	0.191713	-	-0.0756829	1	-	-0.955912	0.508591
ggacirc_020283	-	-1.37242	0.90856	-	-1.51996	0.933316	-	-Inf	0.724392	-	-1.63688	0.859472
ggacirc_030183	-	2.46759	0.593053	-	2.5198	0.581089	-	0.27503	1	-	1.24028	0.973343
ggacirc_034760	-	-0.105878	1	-	-2.68464	0.50684	-	0.0846667	0.894758	-	-Inf	0.239511
ggacirc_001161	-	1.12784	0.63606	-	1.10684	0.618842	-	-Inf	0.717912	-	-0.125288	1
ggacirc_011835	-	-Inf	0.448297	-	-1.73922	0.689659	-	-1.86222	0.776971	-	0.216511	1
ggacirc_020703	-	0.435202	1	-	0.653035	1	-	-Inf	1	-	-Inf	1
ggacirc_017768	-	-Inf	0.829123	-	0.974804	0.738184	-	-Inf	0.881644	-	-1.12529	1
ggacirc_003812	-	-Inf	0.701149	-	0.244545	1	-	-Inf	0.739383	-	-1.41542	0.869774
ggacirc_011298	-	-Inf	1	-	-Inf	1	-	-Inf	1	-	2.05131	0.640318
ggacirc_035375	-	-0.131142	0.983882	-	-0.957966	0.810216	-	-2.68821	0.521627	-	-Inf	0.230317
ggacirc_003320	-	-Inf	0.566568	-	-1.34696	0.808189	-	-0.147011	1	-	-Inf	0.510792
ggacirc_008586	-	-2.62194	0.479328	-	-Inf	0.303485	-	-0.396181	1	-	-1.06921	0.704907
ggacirc_031288	-	1.1226	0.905872	-	-Inf	0.876322	-	-Inf	0.897439	-	0.346144	1
ggacirc_010613	-	-0.424603	0.891828	-	-0.752182	0.927971	-	-2.3111	0.703986	-	0.642757	0.838823
ggacirc_015153	-	Inf	0.434204	-	-	-	-	-	-	-	-	-
ggacirc_016429	-	1.0604	0.571947	-	-0.534264	1	-	-Inf	0.514594	-	1.01718	0.572197
ggacirc_020707	-	Inf	0.968765	-	-	-	-	Inf	0.514914	-	-	-
ggacirc_030615	-	-Inf	1	-	2.90652	0.542197	-	-Inf	1	-	-Inf	1
ggacirc_029561	-	-Inf	1	-	1.55977	0.739454	-	-Inf	1	-	-0.0545456	1
ggacirc_011724	-	0.852372	0.551833	-	-2.82447	0.303942	-	0.0218579	1	-	1.03688	0.434506
ggacirc_031094	-	-	-	-	-	-	-	Inf	0.897914	-	Inf	0.324118
ggacirc_036055	-	-	-	-	Inf	0.960581	-	Inf	0.462067	-	-	-
ggacirc_015032	-	-0.564798	1	-	-Inf	0.878001	-	-Inf	0.896897	-	-Inf	0.81781
ggacirc_023302	-	-	-	-	-	-	-	-	-	-	Inf	0.183915
ggacirc_035470	-	-Inf	0.568676	-	-Inf	0.593337	-	-1.72672	0.883953	-	-Inf	0.517829
ggacirc_014419	-	-Inf	1	-	-Inf	1	-	-Inf	1	-	1.19805	0.973477
ggacirc_000517	-	-Inf	1	-	-Inf	1	-	-Inf	1	-	2.34614	0.645978
ggacirc_006906	-	3.23857	0.442957	-	-Inf	1	-	-Inf	1	-	-Inf	1
ggacirc_028709	-	-0.457506	0.99154	-	-1.85296	0.676778	-	-Inf	0.514594	-	-2.34761	0.597977
ggacirc_009115	-	-0.498427	0.842094	-	-0.349449	0.871017	-	-2.7311	0.576631	-	-1.22958	0.644201
ggacirc_031211	-	0.997909	0.279551	-	1.04255	0.186525	-	0.32503	0.848866	-	1.10715	0.142144
ggacirc_023583	-	-Inf	0.698771	-	-Inf	0.726044	-	-Inf	0.738637	-	0.557892	0.954634
ggacirc_012402	-	1.69786	0.741977	-	2.31485	0.593636	-	2.77759	0.705848	-	0.945454	0.973726
ggacirc_017496	-	-2.47726	0.416699	-	0.58213	0.894454	-	-2.52475	0.570563	-	0.364743	0.929148
ggacirc_034572	-	-0.418076	0.835339	-	-1.87028	0.211117	-	-3.08279	0.332802	down	-Inf	0.00994835
ggacirc_008341	-	-Inf	0.400953	-	-Inf	0.412725	-	-Inf	0.461693	-	-Inf	0.371916
ggacirc_015787	-	Inf	0.968765	-	Inf	0.515158	-	-	-	-	Inf	0.447511
ggacirc_000347	-	-Inf	1	-	-Inf	1	-	-Inf	1	-	1.83418	0.795298
ggacirc_029005	-	-	-	-	Inf	0.141451	-	-	-	-	Inf	0.988969
ggacirc_027406	-	Inf	0.968765	-	-	-	-	Inf	0.392256	-	Inf	0.988987
ggacirc_000847	-	-0.789025	0.645121	-	0.495992	0.620663	-	-2.72055	0.401089	-	-1.46571	0.374044
ggacirc_029418	-	Inf	0.292973	-	Inf	0.280479	-	Inf	0.453588	-	Inf	0.771617
ggacirc_017140	-	0.0422039	1	-	0.913417	0.724169	-	0.0731247	0.925408	-	-0.543942	0.923173
ggacirc_030585	-	2.23857	0.604644	-	-Inf	1	-	-Inf	1	-	-Inf	1
ggacirc_018185	-	0.0730228	0.99677	-	0.166922	1	-	-1.11762	0.783561	-	0.300644	0.847112
ggacirc_004760	-	-0.665691	0.92575	-	-1.54053	0.665297	-	-Inf	0.388263	-	1.64977	0.209796
ggacirc_028665	-	-2.16053	0.29587	-	-1.54309	0.415534	-	-2.21497	0.51788	-	-3.51851	0.141718
ggacirc_034635	-	0.330201	1	-	-Inf	0.878001	-	-Inf	0.896897	-	-Inf	0.81781
ggacirc_034507	-	0.452654	1	-	-Inf	0.876322	-	1.27503	0.686265	-	1.52856	0.689625
ggacirc_024835	-	-Inf	0.449407	-	-0.177866	1	-	-Inf	0.524193	-	-1.14563	0.776823
ggacirc_001419	-	-Inf	1	-	-Inf	1	-	1.27503	0.845947	-	3.06325	0.356047
ggacirc_003659	-	-Inf	0.84312	-	1.07708	0.892536	-	-Inf	0.889205	-	-Inf	0.81005
ggacirc_028194	-	-Inf	0.364871	-	-Inf	0.38652	-	0.024728	0.950858	-	-Inf	0.317526
ggacirc_014475	-	0.882806	0.655898	-	-1.03777	0.861258	-	0.493193	0.893382	-	-1.1598	0.76668
ggacirc_017424	-	-1.6611	0.793516	-	-Inf	0.594166	-	-Inf	0.620012	-	-Inf	0.515453
ggacirc_034485	-	0.574113	0.492409	-	-0.0642529	0.978812	-	0.166747	0.876643	-	0.509987	0.448487
ggacirc_036041	-	0.160068	1	-	-Inf	0.864952	-	-Inf	0.888956	-	-Inf	0.807651
ggacirc_023434	-	Inf	0.283275	-	-	-	-	Inf	0.327509	-	Inf	0.988987
ggacirc_006199	-	Inf	0.721559	-	Inf	0.709459	-	-	-	-	-	-
ggacirc_000448	-	-	-	-	-	-	-	-	-	-	Inf	0.33762
ggacirc_020471	-	-0.974275	0.855463	-	-Inf	0.501737	-	-Inf	0.551862	-	-Inf	0.453436
ggacirc_012969	-	Inf	0.363963	-	-	-	-	-	-	-	-	-
ggacirc_012888	-	Inf	0.968765	-	-	-	-	-	-	-	Inf	0.768767
ggacirc_003753	-	2.46085	0.466753	-	-Inf	1	-	-Inf	1	-	-Inf	1
ggacirc_027181	-	1.1129	0.931343	-	-Inf	1	-	-Inf	1	-	-0.125288	1
ggacirc_029725	-	-	-	-	-	-	-	-	-	-	Inf	0.472369
ggacirc_008877	-	-0.585998	0.846571	-	-0.64785	0.876915	-	-1.61002	0.741109	-	0.0218797	1
ggacirc_015506	-	-0.773433	0.789359	-	-1.40199	0.572103	-	-2.05611	0.626187	-	-1.03124	0.690143
ggacirc_025566	-	-1.26944	0.458525	-	0.41727	0.894867	-	0.168838	0.877157	-	-0.135143	0.944239
ggacirc_014887	-	-Inf	1	-	-Inf	1	-	2.38823	0.544004	-	-Inf	1
ggacirc_028752	-	-	-	-	-	-	-	Inf	0.625177	-	Inf	0.988969
ggacirc_035441	-	-1.14976	0.919712	-	-Inf	0.726044	-	-Inf	0.738637	-	-Inf	0.648348
ggacirc_023111	-	0.00789819	1	-	-Inf	1	-	-Inf	1	-	0.874712	0.973538
ggacirc_031489	-	-1.83607	0.56275	-	0.494553	0.796916	-	-0.51168	1	-	-1.27253	0.614759
ggacirc_025334	-	Inf	0.208115	-	-	-	-	Inf	0.896441	-	Inf	0.576474
ggacirc_012703	-	-1.59889	0.633866	-	-2.41541	0.539151	-	-1.60074	0.555554	-	-Inf	0.370816
ggacirc_036576	-	-	-	-	Inf	0.709459	-	Inf	0.406767	-	Inf	0.988976
ggacirc_027223	-	-Inf	0.84312	-	-Inf	0.864177	-	-0.831979	1	-	-Inf	0.81005
ggacirc_031511	-	Inf	0.729378	-	Inf	0.960482	-	-	-	-	-	-
ggacirc_034500	-	-Inf	0.276374	-	-2.53446	0.417031	-	-Inf	0.329941	-	-Inf	0.245507
ggacirc_034097	-	0.0282861	1	-	-0.265409	1	-	2.1485	0.594259	-	0.507226	0.755276
ggacirc_015122	-	-1.8871	0.762097	-	-Inf	0.554723	-	-Inf	0.603872	-	-Inf	0.510049
ggacirc_028608	-	Inf	0.288006	-	-	-	-	Inf	0.293006	-	Inf	0.585059
ggacirc_006174	-	-Inf	1	-	0.653035	1	-	1.49919	0.850805	-	-Inf	1
ggacirc_032782	-	-Inf	1	-	0.244545	1	-	1.50619	0.850753	-	-Inf	1
ggacirc_029661	-	-Inf	0.683769	-	-Inf	0.710839	-	-Inf	0.731519	-	-Inf	0.640248
ggacirc_026302	-	2.03386	0.514088	-	1.25439	0.739924	-	2.52545	0.516534	-	2.44273	0.332415
ggacirc_020002	-	-Inf	0.85863	-	-Inf	0.876322	-	0.506194	1	-	-0.759716	1
ggacirc_004864	-	-1.66234	0.528118	-	-0.548569	0.841967	-	0.0665576	0.954812	-	0.429202	0.711186
ggacirc_032929	-	1.23857	0.93229	-	-Inf	1	-	2.77759	0.705848	-	0.965714	0.973781
ggacirc_012861	-	1.16328	0.906435	-	-0.366719	1	-	-Inf	0.897439	-	0.754504	0.962437
ggacirc_019445	-	-	-	-	Inf	0.960482	-	Inf	0.621623	-	Inf	0.988987
ggacirc_017250	-	-Inf	0.857883	-	-Inf	0.87716	-	2.08765	0.523485	-	-Inf	0.820387
ggacirc_009380	-	-Inf	1	-	2.65304	0.606773	-	-Inf	1	-	-Inf	1
ggacirc_028910	-	-Inf	0.84312	-	-Inf	0.864177	-	-Inf	0.889205	-	-0.808789	1
ggacirc_019586	-	-Inf	0.698771	-	-1.32066	0.943742	-	-Inf	0.738637	-	-Inf	0.648348
ggacirc_008814	-	0.986006	0.904363	-	1.90515	0.604046	-	-Inf	0.896897	-	0.868614	0.963483
ggacirc_019858	-	0.158325	0.888995	-	-0.481293	0.547023	-	-0.350561	0.909481	-	-0.0308728	0.908191
ggacirc_000533	-	-	-	-	-	-	-	Inf	0.623048	-	Inf	0.590707
ggacirc_015338	-	-0.65673	0.850925	-	-2.75054	0.45233	-	-1.06052	0.876152	-	-1.77559	0.500869
ggacirc_027285	-	Inf	0.385837	-	-	-	-	-	-	-	-	-
ggacirc_024558	-	-Inf	0.700353	-	-Inf	0.724209	-	-Inf	0.739134	-	-Inf	0.653733
ggacirc_004134	-	2.66143	0.198254	-	-0.547651	1	-	-0.604071	1	-	-0.837189	1
ggacirc_020208	-	-Inf	1	-	-Inf	1	-	-Inf	1	-	2.60558	0.578618
ggacirc_000988	-	Inf	0.968717	-	-	-	-	Inf	0.348358	-	-	-
ggacirc_001138	-	0.20403	0.791837	-	0.565919	0.412212	-	-0.379514	0.890778	-	0.0609541	0.955421
ggacirc_000885	-	-Inf	0.655154	-	-Inf	0.685763	-	-Inf	0.717912	-	-Inf	0.618258
ggacirc_010483	-	0.345345	0.841731	-	0.566123	0.65058	-	1.33322	0.759983	-	0.283872	0.844802
ggacirc_032927	-	0.358905	0.686051	-	-0.515435	0.596226	-	0.0329619	0.965903	-	0.206262	0.767672
ggacirc_023138	-	Inf	0.968826	-	-	-	-	Inf	0.623048	-	Inf	0.988987
ggacirc_014052	-	0.422869	1	-	-Inf	0.724209	-	-Inf	0.739134	-	-Inf	0.653733
ggacirc_034173	-	-Inf	0.84312	-	-Inf	0.864177	-	-Inf	0.889205	-	0.191211	1
ggacirc_018363	-	-Inf	0.567971	-	-Inf	0.594166	-	-Inf	0.620012	-	-Inf	0.515453
ggacirc_029496	-	-Inf	1	-	2.06486	0.734459	-	-Inf	1	-	2.55655	0.530724
ggacirc_030209	-	Inf	0.532607	-	-	-	-	Inf	0.897914	-	Inf	0.988969
ggacirc_008394	-	-0.0185258	1	-	-0.097959	1	-	0.174825	1	-	0.623144	0.762542
ggacirc_009387	-	-Inf	1	-	0.633281	1	-	1.50619	0.850753	-	-Inf	1
ggacirc_001739	-	-0.144018	0.935295	-	-1.12766	0.434505	-	-0.267006	0.75966	-	0.133842	0.993985
ggacirc_000041	-	0.823602	0.905505	-	1.79476	0.600535	-	1.79559	0.591139	-	1.69057	0.574226
ggacirc_002611	-	-1.6837	0.765652	-	-0.377377	1	-	-1.88265	0.873011	-	-0.986292	0.892697
ggacirc_000803	-	Inf	0.968717	-	-	-	-	Inf	0.157163	-	Inf	0.441512
ggacirc_009874	-	0.750661	0.907789	-	-Inf	0.85292	-	-0.700433	1	-	-0.948686	1
ggacirc_015128	-	0.167797	1	-	-Inf	0.864177	-	-Inf	0.889205	-	-Inf	0.81005
ggacirc_013308	-	Inf	0.968826	-	-	-	-	Inf	0.897914	-	Inf	0.472369
ggacirc_017849	-	-1.0912	0.628623	-	-Inf	0.206964	-	-0.823984	0.923201	-	1.00111	0.51776
ggacirc_018651	-	-	-	-	Inf	0.960482	-	Inf	0.629244	-	Inf	0.328462
ggacirc_008411	-	0.33913	0.921765	-	0.200099	0.994759	-	-0.388739	1	-	-0.909451	0.7443
ggacirc_007896	-	-	-	-	Inf	0.204877	-	Inf	0.35115	-	Inf	0.771617
ggacirc_000762	-	Inf	0.968765	-	Inf	0.0561262	-	-	-	-	-	-
ggacirc_003067	-	0.966607	0.752363	-	-Inf	0.580406	-	-1.5483	0.875247	-	2.10353	0.327129
ggacirc_005946	-	-0.384978	0.839494	-	-0.960202	0.543928	-	1.0763	0.544474	-	0.540562	0.648869
ggacirc_034525	-	Inf	0.442357	-	-	-	-	-	-	-	-	-
ggacirc_036626	-	1.62872	0.743971	-	-Inf	1	-	-Inf	1	-	-0.125288	1
ggacirc_011490	-	-Inf	0.337121	-	-Inf	0.347627	-	-Inf	0.394694	-	0.151652	1
ggacirc_024126	-	-Inf	1	-	0.264299	1	-	-Inf	1	-	1.86861	0.793944
ggacirc_025648	-	0.56415	0.874014	-	1.00065	0.625458	-	-Inf	0.602559	-	0.31605	0.94897
ggacirc_007971	-	-Inf	1	-	0.314851	1	-	2.19263	0.872084	-	-Inf	1
ggacirc_005815	-	0.452654	1	-	0.633281	1	-	-Inf	1	-	-Inf	1
ggacirc_009704	-	1.28403	0.396796	-	1.7471	0.21663	-	-0.335174	1	-	0.203401	1
ggacirc_011035	-	-Inf	1	-	-Inf	1	-	-Inf	1	-	2.37324	0.570883
ggacirc_013168	-	0.595892	0.731608	-	-0.202149	0.911801	-	-1.80958	0.636398	-	0.401129	0.846202
ggacirc_011636	-	-1.7541	0.674329	-	0.311154	1	-	-Inf	0.528771	-	-1.06556	0.77689
ggacirc_003140	-	1.82488	0.294469	-	-2.34459	0.497992	-	-0.808398	0.930184	-	-0.186644	1
ggacirc_006503	-	-	-	-	Inf	0.960581	-	Inf	0.462067	-	-	-
ggacirc_003225	-	-Inf	1	-	0.264299	1	-	0.268027	1	-	1.17779	0.97342
ggacirc_006363	-	-Inf	1	-	0.314851	1	-	-Inf	1	-	0.874712	0.973538
ggacirc_018557	-	-	-	-	-	-	-	Inf	0.284622	-	-	-
ggacirc_036658	-	-Inf	0.700353	-	-Inf	0.724209	-	-Inf	0.739134	-	-Inf	0.653733
ggacirc_033893	-	1.34765	0.752696	-	-Inf	0.876322	-	-Inf	0.897439	-	-0.830459	1
ggacirc_013465	-	-Inf	1	-	3.47172	0.226884	-	2.64094	0.544615	-	0.107049	1
ggacirc_024984	-	-Inf	1	-	1.65304	0.91968	-	0.268027	1	-	2.19805	0.649864
ggacirc_025089	-	-Inf	0.448851	-	1.251	0.659783	-	-1.86086	0.77708	-	-1.1578	0.776084
ggacirc_019274	-	-0.168639	0.973699	-	-0.0346704	1	-	-1.50393	0.464118	-	-0.705168	0.559989
ggacirc_017976	-	-Inf	1	-	1.82951	0.742025	-	1.27503	0.845947	-	-Inf	1
ggacirc_009057	-	-Inf	0.842447	-	0.112302	1	-	-Inf	0.888956	-	-Inf	0.807651
ggacirc_010449	-	-Inf	1	-	0.314851	1	-	-Inf	1	-	-0.0545456	1
ggacirc_007255	-	-1.26538	0.913982	-	0.683683	0.865812	-	0.198371	0.941518	-	0.0253749	1
ggacirc_005754	-	1.08073	0.905296	-	3.16079	0.139808	-	-0.72497	1	-	1.55655	0.688278
ggacirc_004794	-	-1.82491	0.666634	-	-2.12796	0.701535	-	-Inf	0.523881	-	-Inf	0.397835
ggacirc_036092	-	3.53598	0.193614	-	-Inf	1	-	-Inf	1	-	-Inf	1
ggacirc_020751	-	Inf	0.968765	-	-	-	-	Inf	0.329011	-	Inf	0.390331
ggacirc_022656	-	1.66083	0.63382	-	-0.356876	1	-	-0.728476	1	-	0.2087	1
ggacirc_010621	-	-Inf	0.669221	-	-Inf	0.697499	-	-Inf	0.72461	-	-0.441907	1
ggacirc_008637	-	0.287736	1	-	-Inf	0.864177	-	-Inf	0.889205	-	0.050413	1
ggacirc_001959	-	-0.468205	0.893344	-	-Inf	0.396388	-	-Inf	0.457684	-	-2.36581	0.515222
ggacirc_029695	-	-Inf	0.701149	-	-Inf	0.723297	-	-Inf	0.739383	-	-Inf	0.656487
ggacirc_021328	-	-	-	-	-	-	-	Inf	0.621623	-	Inf	0.765978
ggacirc_002678	-	-	-	-	-	-	-	-	-	-	Inf	0.125759
ggacirc_013558	-	0.435202	1	-	-Inf	0.878001	-	-0.50081	1	-	-Inf	0.81781
ggacirc_015798	-	-Inf	1	-	1.84926	0.742199	-	-Inf	1	-	-Inf	1
ggacirc_008963	-	Inf	0.541143	-	-	-	-	Inf	0.621623	-	-	-
ggacirc_018334	-	-1.88325	0.677856	-	-Inf	0.486892	-	-2.0525	0.785242	-	-0.533352	0.922358
ggacirc_015958	-	-0.204874	0.840939	-	-0.0330186	0.99414	-	-0.0994756	0.919508	-	0.0162764	1
ggacirc_033329	-	-0.0124826	1	-	-0.993817	0.935522	-	-0.0811069	1	-	1.7143	0.517778
ggacirc_036743	-	1.1273	0.366512	-	-0.0764193	1	-	1.736	0.580124	-	0.956803	0.404455
ggacirc_023002	-	0.830491	0.884869	-	-Inf	0.725125	-	-1.31461	1	-	0.973079	0.82421
ggacirc_024327	-	-Inf	0.426198	-	-1.85296	0.676778	-	-1.94451	0.770394	-	-0.715098	0.918778
ggacirc_018315	-	-2.71004	0.42185	-	-1.41546	0.591408	-	-Inf	0.351725	-	-1.27657	0.625653
ggacirc_036783	-	Inf	0.729378	-	-	-	-	Inf	0.621623	-	-	-
ggacirc_036382	-	-Inf	0.857883	-	0.254388	1	-	-Inf	0.897167	-	-Inf	0.820387
ggacirc_024604	-	-Inf	0.84312	-	-0.507884	1	-	-Inf	0.889205	-	-0.914649	1
ggacirc_029612	-	-Inf	0.353828	-	-Inf	0.379853	-	-1.38548	0.875215	-	-1.54992	0.66648
ggacirc_026184	-	-0.696817	0.491711	-	-1.77615	0.0894137	-	-1.66843	0.541295	-	-0.723758	0.409692
ggacirc_033420	-	-0.0494062	1	-	-1.34953	0.474285	-	0.178566	1	-	0.268412	0.907136
ggacirc_032788	-	-	-	-	-	-	-	Inf	0.392256	-	-	-
ggacirc_024512	-	Inf	0.968826	-	Inf	0.515158	-	-	-	-	Inf	0.42797
ggacirc_008182	up	Inf	0.00902486	-	-	-	-	Inf	0.293006	up	Inf	1.87915e-05
ggacirc_006890	-	2.1226	0.742145	-	3.16955	0.500294	-	0.506194	1	-	2.49147	0.56513
ggacirc_000412	-	0.390735	1	-	0.697265	0.887665	-	-Inf	0.888956	-	-Inf	0.807651
ggacirc_015313	-	-Inf	0.829123	-	0.559767	0.888705	-	-Inf	0.881644	-	-Inf	0.798183
ggacirc_035505	-	-Inf	0.85863	-	-Inf	0.876322	-	-Inf	0.897439	-	-0.830459	1
ggacirc_033084	-	-2.0244	0.662145	-	-0.840434	0.860947	-	-0.137094	0.989022	-	0.186183	1
ggacirc_009431	-	0.462199	0.821882	-	-1.34009	0.654579	-	0.13237	0.877628	-	-0.271844	0.977094
ggacirc_024812	-	1.05586	0.752519	-	-0.345708	1	-	2.07532	0.358255	-	2.014	0.274389
ggacirc_014186	-	-0.0726555	1	-	0.013911	1	-	0.111747	0.978101	-	0.0876626	0.973249
ggacirc_030031	-	-0.932113	0.660399	-	-0.086492	1	-	0.301447	0.804806	-	-0.485225	0.834855
ggacirc_022478	-	-1.47206	0.903419	-	-Inf	0.685763	-	-Inf	0.717912	-	-Inf	0.618258
ggacirc_028030	-	2.62314	0.139917	-	1.23822	0.751417	-	2.32126	0.500887	-	-1.48884	0.861972
ggacirc_025524	-	-Inf	0.842447	-	-Inf	0.864952	-	-Inf	0.888956	-	-0.943049	1
ggacirc_000915	-	-Inf	1	-	0.264299	1	-	1.26803	0.846006	-	1.83418	0.795298
ggacirc_023099	-	0.439545	1	-	0.259335	0.973574	-	0.389981	0.905581	-	-0.700977	0.896824
ggacirc_016223	-	-	-	-	-	-	-	Inf	0.275143	-	Inf	0.461648
ggacirc_029544	-	-0.66132	0.645015	-	0.171383	0.830968	-	-0.998394	0.764774	-	-0.0102132	1
ggacirc_029620	-	-Inf	1	-	2.35711	0.592272	-	-Inf	1	-	-Inf	1
ggacirc_029894	-	-Inf	0.857139	-	-Inf	0.878001	-	-0.50081	1	-	-Inf	0.81781
ggacirc_017324	-	1.02664	0.309595	-	-0.0355572	0.927446	-	-0.425285	0.958423	-	0.811703	0.367234
ggacirc_030222	-	0.897287	0.275355	-	0.289602	0.689933	-	0.473806	0.824529	-	1.0165	0.150861
ggacirc_018656	-	0.45884	1	-	2.39146	0.338972	-	-Inf	0.897167	-	1.56842	0.685665
ggacirc_008142	-	Inf	0.725399	-	Inf	0.960581	-	-	-	-	Inf	0.757489
ggacirc_018442	-	-1.56046	0.790212	-	-0.376068	0.981618	-	0.394003	1	-	-1.70098	0.726806
ggacirc_015480	-	-	-	-	Inf	0.415391	-	-	-	-	-	-
ggacirc_025356	-	-0.518519	0.959104	-	1.52033	0.456816	-	1.8878	0.589037	-	-0.219969	1
ggacirc_009655	-	0.477025	0.903197	-	-0.349152	0.905281	-	0.16544	1	-	-1.37279	0.551507
ggacirc_031289	-	Inf	0.293632	-	Inf	0.126496	-	-	-	-	-	-
ggacirc_027173	-	-Inf	1	-	-Inf	1	-	2.01375	0.86224	-	-Inf	1
ggacirc_034149	-	-Inf	1	-	-Inf	1	-	2.97722	0.708977	-	-Inf	1
ggacirc_019340	-	-	-	-	-	-	-	Inf	0.514914	-	Inf	0.765978
ggacirc_003634	-	-	-	-	-	-	-	Inf	0.625177	-	Inf	0.988976
ggacirc_015948	-	-Inf	0.569384	-	-0.415409	0.981767	-	-Inf	0.620419	-	-1.83046	0.734665
ggacirc_002793	-	Inf	0.716773	-	Inf	0.735211	-	Inf	0.621623	-	Inf	0.988976
ggacirc_005262	-	Inf	0.968717	-	Inf	0.399698	-	Inf	0.450776	-	Inf	0.259554
ggacirc_035217	-	-Inf	0.69956	-	1.58015	0.617158	-	-0.0834414	1	-	-Inf	0.651021
ggacirc_017127	-	1.56087	0.931326	-	-Inf	1	-	-Inf	1	-	1.86861	0.793944
ggacirc_014106	-	Inf	0.729378	-	-	-	-	Inf	0.629244	-	-	-
ggacirc_027363	-	0.823528	0.908711	-	-Inf	0.85292	-	-Inf	0.881644	-	-Inf	0.798183
ggacirc_021208	-	2.3302	0.599611	-	-Inf	1	-	-Inf	1	-	-Inf	1
ggacirc_019980	-	-1.00544	0.84783	-	-1.73543	0.690087	-	-2.09474	0.781683	-	-1.16157	0.774074
ggacirc_028904	-	-	-	-	-	-	-	Inf	0.609563	-	Inf	0.771617
ggacirc_012838	-	-	-	-	Inf	0.960581	-	Inf	0.897914	-	Inf	0.582309
ggacirc_013314	-	0.297524	1	-	-Inf	0.698301	-	1.25213	0.614797	-	0.416494	0.955464
ggacirc_002203	-	1.23857	0.93229	-	-Inf	1	-	1.0684	0.847769	-	-Inf	1
ggacirc_028123	-	-1.60154	0.7726	-	-Inf	0.568967	-	-Inf	0.608195	-	-Inf	0.49698
ggacirc_031706	-	Inf	0.968717	-	Inf	0.158798	-	-	-	-	-	-
ggacirc_013951	-	1.0897	0.582845	-	-Inf	0.387646	-	-1.11761	0.870993	-	0.354775	0.93709
ggacirc_030199	-	-Inf	0.539495	-	-Inf	0.570444	-	0.873956	1	-	-Inf	0.492777
ggacirc_016325	-	1.22955	0.752723	-	-Inf	0.725125	-	-Inf	0.738886	-	0.560632	0.954427
ggacirc_019243	-	-Inf	0.85863	-	-Inf	0.876322	-	-0.72497	1	-	-Inf	0.823011
ggacirc_032754	-	-	-	-	Inf	0.709459	-	-	-	-	Inf	0.988976
ggacirc_004621	-	Inf	0.968765	-	-	-	-	Inf	0.629244	-	-	-
ggacirc_030471	-	-1.86927	0.679406	-	-1.68865	0.695348	-	-Inf	0.551862	-	-Inf	0.453436
ggacirc_003761	-	0.18544	0.950972	-	-1.68841	0.265303	-	-0.601267	0.965202	-	-1.4482	0.280994
ggacirc_026915	-	0.452654	1	-	-Inf	1	-	0.506194	1	-	-Inf	1
ggacirc_029772	-	-2.11266	0.369876	-	-0.516916	0.854237	-	0.386658	0.817786	-	0.317669	0.84574
ggacirc_032707	-	Inf	0.38775	-	Inf	0.709459	-	Inf	0.625177	-	Inf	0.988969
ggacirc_003179	-	-Inf	0.701149	-	-Inf	0.723297	-	-Inf	0.739383	-	-Inf	0.656487
ggacirc_012089	-	Inf	0.721559	-	Inf	0.538675	-	-	-	-	Inf	0.445167
ggacirc_033234	-	Inf	0.712194	-	-	-	-	Inf	0.514914	-	-	-
ggacirc_027305	-	-0.886381	0.844003	-	-0.542997	1	-	0.914297	0.714322	-	0.469002	0.943088
ggacirc_033272	-	-1.80382	0.395918	-	0.965842	0.554183	-	-1.26258	0.732667	-	0.549696	0.722932
ggacirc_014407	-	0.663703	0.906709	-	-Inf	0.85292	-	1.18861	0.691064	-	-Inf	0.798183
ggacirc_027541	-	Inf	0.377122	-	Inf	0.707585	-	-	-	-	Inf	0.765978
ggacirc_036417	-	2.34711	0.274088	-	-Inf	0.723297	-	-Inf	0.739383	-	-0.344679	1
ggacirc_012729	-	0.560869	1	-	1.84926	0.742199	-	-Inf	1	-	0.283652	1
ggacirc_005534	-	0.330201	1	-	0.653035	1	-	-Inf	0.896897	-	0.692012	0.96262
ggacirc_031911	-	-0.441473	0.706391	-	0.76019	0.370352	-	0.849872	0.680657	-	-0.085071	0.986485
ggacirc_005022	-	-0.938272	0.745192	-	-0.416781	0.860403	-	0.556854	0.766634	-	-1.17907	0.684777
ggacirc_035417	-	Inf	0.434204	-	-	-	-	Inf	0.629244	-	-	-
ggacirc_010749	-	-	-	-	Inf	0.735211	-	Inf	0.897914	-	Inf	0.988976
ggacirc_015130	-	0.245714	0.733294	-	-0.200345	0.737448	-	-0.590195	0.769755	-	-0.108018	0.841787
ggacirc_013283	-	0.914564	0.44876	-	-0.61628	0.658672	-	0.119234	1	-	0.282379	0.846179
ggacirc_015613	-	-Inf	0.684498	-	-Inf	0.709985	-	-Inf	0.731752	-	0.206598	1
ggacirc_001951	-	2.34765	0.599804	-	-Inf	1	-	-Inf	1	-	-Inf	1
ggacirc_017783	-	-Inf	0.829123	-	-Inf	0.85292	-	0.299567	1	-	-1.05455	1
ggacirc_020855	-	2.4352	0.599869	-	-Inf	1	-	-Inf	1	-	1.28365	0.973722
ggacirc_022618	-	0.774173	0.857924	-	-0.700967	0.867666	-	-1.81994	0.78037	-	-2.0136	0.610301
ggacirc_018523	-	Inf	0.712194	-	-	-	-	-	-	-	Inf	0.761662
ggacirc_030456	-	-Inf	0.488557	-	-Inf	0.501737	-	-Inf	0.551862	-	-Inf	0.453436
ggacirc_012401	-	-Inf	0.85863	-	0.633281	1	-	-Inf	0.897439	-	0.260543	1
ggacirc_001311	-	0.592137	0.889918	-	-Inf	0.685763	-	-Inf	0.717912	-	-Inf	0.618258
ggacirc_019350	-	-1.98146	0.233928	-	-1.84408	0.236347	-	-1.62451	0.521472	-	1.31384	0.562077
ggacirc_024408	-	0.578321	1	-	0.633281	1	-	-Inf	1	-	1.16954	0.973143
ggacirc_036376	-	-	-	-	Inf	0.399698	-	-	-	-	Inf	0.193721
ggacirc_009241	-	-Inf	0.829123	-	-Inf	0.85292	-	0.0684033	1	-	1.26989	0.682697
ggacirc_022056	-	Inf	0.968765	-	Inf	0.515158	-	Inf	0.897914	-	-	-
ggacirc_026250	-	2.4352	0.599869	-	-Inf	1	-	-Inf	1	-	2.50223	0.52903
ggacirc_000911	-	-	-	-	Inf	0.515158	-	-	-	-	Inf	0.757489
ggacirc_020618	-	-Inf	0.568676	-	-1.4105	0.808516	-	-Inf	0.620215	-	-Inf	0.517829
ggacirc_005519	-	-Inf	0.566568	-	-Inf	0.595833	-	-Inf	0.619606	-	-0.716348	0.896315
ggacirc_026443	-	-Inf	0.454324	-	-Inf	0.465816	-	-Inf	0.514865	-	-Inf	0.426357
ggacirc_001431	-	-Inf	0.669221	-	-Inf	0.697499	-	-Inf	0.72461	-	-0.61851	1
ggacirc_003521	-	-	-	-	Inf	0.515158	-	-	-	-	Inf	0.442859
ggacirc_000708	-	-	-	-	-	-	-	Inf	0.629244	-	Inf	0.569823
ggacirc_025860	-	-Inf	0.683043	-	-Inf	0.711697	-	0.279611	0.94461	-	-Inf	0.63773
ggacirc_007320	-	1.23634	0.635655	-	1.61656	0.300048	-	0.703973	0.903019	-	1.04758	0.570924
ggacirc_033717	-	0.435202	1	-	-Inf	0.595833	-	-Inf	0.619606	-	-Inf	0.510792
ggacirc_035040	-	2.16328	0.6161	-	-Inf	0.876322	-	-Inf	0.897439	-	1.93111	0.649961
ggacirc_019397	-	1.14984	0.428223	-	0.858369	0.560893	-	1.06062	0.552258	-	0.658137	0.687907
ggacirc_033440	-	-Inf	0.857883	-	2.64312	0.528489	-	1.50269	0.691792	-	-Inf	0.820387
ggacirc_035678	-	Inf	0.398039	-	Inf	0.960482	-	-	-	-	-	-
ggacirc_032251	-	0.45884	1	-	-Inf	0.87716	-	-Inf	0.897167	-	-0.685441	1
ggacirc_028338	-	2.21741	0.350621	-	-0.498961	1	-	-0.835235	1	-	1.91626	0.477436
ggacirc_000883	-	Inf	0.968826	-	Inf	0.709459	-	Inf	0.897914	-	Inf	0.768767
ggacirc_016815	-	-Inf	0.701149	-	-0.951681	0.934027	-	-Inf	0.739383	-	-1.34468	0.868545
ggacirc_010677	-	Inf	0.442357	-	Inf	0.709459	-	-	-	-	-	-
ggacirc_016761	-	0.753018	0.741692	-	1.14373	0.544931	-	-1.33671	0.819038	-	0.83081	0.632812
ggacirc_000410	-	-	-	-	Inf	0.55209	-	Inf	0.514914	-	-	-
ggacirc_030811	-	-	-	-	-	-	-	Inf	0.462067	-	Inf	0.569823
ggacirc_019587	-	0.435202	1	-	-Inf	1	-	1.39226	1	-	-Inf	1
ggacirc_020777	-	-Inf	0.842447	-	-Inf	0.864952	-	-Inf	0.888956	-	-0.837189	1
ggacirc_015694	-	1.5523	0.391541	-	-2.20585	0.518198	-	-2.30717	0.630784	-	0.613236	0.840948
ggacirc_008924	-	0.671431	0.873415	-	0.868361	0.729911	-	1.8752	0.530976	-	-1.80879	0.718296
ggacirc_005030	-	1.1129	0.931343	-	-Inf	1	-	1.0684	0.847769	-	0.874712	0.973538
ggacirc_014008	-	-	-	-	-	-	-	-	-	-	Inf	0.590707
ggacirc_009325	-	2.53651	0.37531	-	2.58238	0.204926	-	-0.188042	0.976844	-	0.714303	0.955219
ggacirc_031262	-	-Inf	0.280718	-	-1.49946	0.670028	-	-2.39524	0.622597	-	-1.69714	0.567889
ggacirc_009317	-	-0.409206	0.752657	-	-0.207811	0.839539	-	-1.07659	0.736096	-	-1.31519	0.304128
ggacirc_005223	-	-0.661099	1	-	-Inf	0.87716	-	0.395753	1	-	0.228959	1
ggacirc_036815	-	-Inf	0.415933	-	-Inf	0.446088	-	-Inf	0.510183	-	-Inf	0.373379
ggacirc_013759	-	-1.20903	0.836685	-	-2.34712	0.691898	-	0.117694	0.883344	-	-0.447216	1
ggacirc_033617	-	0.452654	1	-	2.58459	0.60105	-	-Inf	1	-	-Inf	1
ggacirc_015018	-	1.91516	0.747802	-	0.653035	1	-	1.26803	0.846006	-	-Inf	1
ggacirc_000640	-	-0.647711	0.893543	-	1.0908	0.631211	-	-Inf	0.453211	-	0.328875	0.937377
ggacirc_016979	-	-Inf	1	-	0.633281	1	-	2.01814	0.670642	-	1.16954	0.973143
ggacirc_026232	-	1.3302	0.929497	-	-Inf	1	-	-Inf	1	-	0.107049	1
ggacirc_015252	-	-Inf	0.568676	-	-Inf	0.593337	-	-Inf	0.620215	-	-1.84634	0.73339
ggacirc_020862	-	-0.580042	0.897549	-	-1.33057	0.78172	-	-Inf	0.457552	-	-0.685441	0.81066
ggacirc_032304	-	-1.24427	0.724326	-	-1.52285	0.762677	-	0.175593	0.967337	-	-2.62773	0.493893
ggacirc_007673	-	0.554348	0.67228	-	1.15422	0.438723	-	1.33395	0.507885	-	0.288192	0.845956
ggacirc_016504	-	-Inf	0.202387	-	-0.912241	0.802188	-	0.590319	0.986689	-	0.021323	1
ggacirc_027573	-	-	-	-	Inf	0.709459	-	Inf	0.896441	-	-	-
ggacirc_025986	-	-Inf	1	-	-Inf	1	-	-Inf	1	-	3.21993	0.275682
ggacirc_006394	-	-Inf	0.698771	-	-Inf	0.726044	-	-Inf	0.738637	-	-Inf	0.648348
ggacirc_034018	-	-	-	-	-	-	-	Inf	0.514914	-	-	-
ggacirc_010051	-	-	-	-	-	-	-	-	-	-	Inf	0.472369
ggacirc_003119	-	-Inf	1	-	-Inf	1	-	3.39226	0.621556	-	-Inf	1
ggacirc_018877	-	-Inf	1	-	-Inf	1	-	0.0684033	1	-	0.0513143	1
ggacirc_026175	-	Inf	0.340381	-	-	-	-	Inf	0.897914	-	Inf	0.988969
ggacirc_033875	-	Inf	0.968717	-	-	-	-	Inf	0.392256	-	-	-
ggacirc_034046	-	-Inf	1	-	-Inf	1	-	-Inf	1	-	1.05131	0.974014
ggacirc_012601	-	1.66565	0.583327	-	1.53098	0.366617	-	0.501521	0.864987	-	-0.811118	0.813553
ggacirc_010040	-	0.8914	0.749704	-	1.02291	0.725161	-	1.11602	0.596193	-	1.28997	0.505156
ggacirc_033938	-	Inf	0.321138	-	-	-	-	-	-	-	-	-
ggacirc_013197	-	-0.424676	0.949928	-	0.0401957	1	-	-1.73893	0.730306	-	-0.187372	1
ggacirc_004558	-	Inf	0.729378	-	Inf	0.735211	-	Inf	0.625177	-	-	-
ggacirc_032274	-	-Inf	0.669221	-	-1.52573	0.933008	-	1.69784	0.48636	-	-0.527508	1
ggacirc_007659	-	-Inf	0.566568	-	-0.346965	0.981091	-	-Inf	0.619606	-	-1.82221	0.728062
ggacirc_010712	-	-	-	-	-	-	-	-	-	-	Inf	0.466119
ggacirc_024426	-	-	-	-	Inf	0.210236	up	Inf	0.0239282	-	Inf	0.42797
ggacirc_025897	-	0.0686839	1	-	-1.72552	0.69836	-	-Inf	0.528771	-	0.827808	0.74026
ggacirc_030933	-	Inf	0.968765	-	Inf	0.538675	-	-	-	-	-	-
ggacirc_011391	-	-1.3464	0.900988	-	-Inf	0.685763	-	-1.51656	0.9945	-	-Inf	0.618258
ggacirc_023177	-	-Inf	0.857139	-	-0.395655	1	-	1.08415	0.826293	-	-Inf	0.81781
ggacirc_017069	-	-	-	-	-	-	-	Inf	0.897914	-	Inf	0.472369
ggacirc_001772	-	0.578321	1	-	-Inf	1	-	2.50619	0.544217	-	1.8614	0.797368
ggacirc_009260	-	-Inf	1	-	0.633281	1	-	-Inf	1	-	0.169541	1
ggacirc_033002	-	-Inf	0.569384	-	-Inf	0.592511	-	-1.72497	0.884077	-	-0.794654	0.901215
ggacirc_031225	-	Inf	0.517083	-	Inf	0.721639	-	-	-	-	-	-
ggacirc_018830	-	1.09309	0.546501	-	0.617716	0.699611	-	0.316618	0.864959	-	0.275209	0.919485
ggacirc_028658	-	-1.98477	0.681321	-	0.274483	1	-	-Inf	0.528771	-	1.01159	0.653476
ggacirc_024276	-	0.330201	1	-	-Inf	1	-	-Inf	1	-	0.283652	1
ggacirc_036758	-	1.93262	0.747941	-	-Inf	1	-	-Inf	1	-	0.346144	1
ggacirc_010834	-	-Inf	0.568676	-	1.39364	0.536775	-	0.50444	0.910269	-	-Inf	0.517829
ggacirc_029311	-	-3.28998	0.162269	-	-2.38896	0.271415	-	-1.90046	0.60339	-	-0.171364	0.94308
ggacirc_005799	-	-Inf	0.85863	-	-0.755455	1	-	-Inf	0.897439	-	0.240284	1
ggacirc_017956	-	2.41375	0.294657	-	1.31364	0.622744	-	2.06064	0.491407	-	0.688089	0.955043
ggacirc_012638	-	-0.123211	1	-	-Inf	0.724209	-	-1.08111	0.999741	-	-1.36581	0.867594
ggacirc_009496	-	Inf	0.968826	-	Inf	0.960581	-	-	-	-	Inf	0.578033
ggacirc_031035	-	-Inf	1	-	-Inf	1	-	2.27503	0.543862	-	1.16954	0.973143
ggacirc_015294	-	-0.983351	0.715588	-	-Inf	0.135152	-	-2.21849	0.580729	-	-0.686086	0.816309
ggacirc_011053	-	-Inf	0.49204	-	-Inf	0.503771	-	-Inf	0.552986	-	-2.27061	0.623094
ggacirc_020253	-	-Inf	0.84312	-	2.50204	0.269508	-	-0.831979	1	-	0.0146081	1
ggacirc_000944	-	-0.564798	0.965659	-	-Inf	0.595833	-	-0.731973	1	-	-1.71635	0.7256
ggacirc_001265	-	0.452654	1	-	-Inf	1	-	1.39926	1	-	-Inf	1
ggacirc_015305	-	-1.25623	0.309442	-	-0.674013	0.595425	-	-2.02332	0.414681	-	-0.600868	0.585749
ggacirc_028430	-	-Inf	1	-	1.6289	0.919495	-	-Inf	1	-	-Inf	1
ggacirc_009309	-	Inf	0.524603	-	-	-	-	-	-	-	-	-
ggacirc_030444	-	0.499403	1	-	3.28129	0.37209	-	-Inf	0.896897	-	0.283652	1
ggacirc_033174	-	-0.839534	0.581963	-	-4.02921	0.0807406	-	-1.53131	0.550093	-	0.352442	0.845671
ggacirc_011234	-	-Inf	0.567268	-	-Inf	0.594998	-	-Inf	0.619808	-	-Inf	0.513108
ggacirc_003971	-	0.331322	0.916396	-	-0.515656	0.770152	-	-2.53683	0.492506	-	-2.00905	0.278133
ggacirc_020551	-	-	-	-	Inf	0.511678	-	-	-	-	Inf	0.988969
ggacirc_032672	-	-Inf	0.684498	-	-Inf	0.709985	-	-Inf	0.731752	-	-Inf	0.642803
ggacirc_018939	-	Inf	0.968765	-	-	-	-	-	-	-	Inf	0.582309
ggacirc_002639	-	-1.3549	0.416143	-	0.154258	0.981139	-	0.0423094	0.889674	-	-0.250439	0.902479
ggacirc_019044	-	-	-	-	Inf	0.348739	-	-	-	-	Inf	0.461648
ggacirc_029761	-	0.987282	0.752601	-	-Inf	0.698301	-	-Inf	0.724392	-	-0.512242	1
ggacirc_014576	-	-	-	-	Inf	0.509972	-	-	-	-	-	-
ggacirc_007406	-	-Inf	0.553195	-	0.106605	1	-	-Inf	0.613754	-	0.158033	1
ggacirc_033971	-	-	-	-	-	-	-	Inf	0.629244	-	Inf	0.757489
ggacirc_027768	-	-Inf	1	-	0.604345	1	-	-Inf	1	-	2.19805	0.649864
ggacirc_021760	-	-Inf	1	-	-Inf	1	-	-Inf	1	-	1.17779	0.97342
ggacirc_020251	-	1.15453	0.90649	-	0.594434	1	-	1.39575	1	-	0.8072	0.96294
ggacirc_020083	-	-Inf	0.857139	-	-Inf	0.878001	-	-Inf	0.896897	-	0.177792	1
ggacirc_014564	-	-Inf	0.701149	-	1.82805	0.515549	-	-Inf	0.739383	-	-Inf	0.656487
ggacirc_033038	-	-	-	-	-	-	-	Inf	0.263319	-	Inf	0.988969
ggacirc_032613	-	0.290856	0.965952	-	-2.08279	0.398204	-	-1.57877	0.715353	-	-0.682283	0.72025
ggacirc_012472	-	-1.13437	0.911541	-	-Inf	0.710839	-	-1.38437	1	-	-0.363592	1
ggacirc_030494	-	Inf	0.352234	-	-	-	-	-	-	-	-	-
ggacirc_014087	-	-0.0860737	1	-	-0.0817501	1	-	-0.0474551	0.967931	-	0.069944	0.956709
ggacirc_036273	-	1.72039	0.656279	-	-Inf	0.864177	-	-Inf	0.889205	-	-Inf	0.81005
ggacirc_021157	-	-1.16447	0.588168	-	-0.863248	0.715144	-	-0.828928	0.898548	-	-2.11299	0.30157
ggacirc_009933	-	-Inf	1	-	-Inf	1	-	-Inf	1	-	1.19805	0.973477
ggacirc_027532	-	-Inf	1	-	-Inf	1	-	-Inf	1	-	1.19805	0.973477
ggacirc_011243	-	0.0251094	0.995988	-	-0.175798	1	-	-1.99259	0.680617	-	-0.46625	0.876011
ggacirc_029503	-	-0.747115	0.846804	-	-1.73341	0.697467	-	-2.0483	0.785597	-	-Inf	0.409523
ggacirc_031983	-	2.44642	0.349153	-	1.66095	0.612961	-	0.934229	0.821796	-	1.73477	0.579202
ggacirc_014494	-	-0.225642	0.923527	-	0.434525	0.749569	-	-0.0924773	0.952127	-	0.458499	0.709835
ggacirc_033519	-	3.73673	0.222199	-	-Inf	1	-	2.26803	0.543863	-	1.23169	0.973573
ggacirc_030706	-	-Inf	0.336559	-	0.961571	0.63148	-	0.100053	0.963961	-	-2.46028	0.489241
ggacirc_020964	-	-	-	-	Inf	0.735211	-	Inf	0.370572	-	Inf	0.988987
ggacirc_029629	-	0.535507	0.749777	-	-0.56856	1	-	-0.422757	1	-	-0.229158	1
ggacirc_034023	-	-Inf	0.542732	-	-Inf	0.554723	-	-Inf	0.603872	-	1.85867	0.544935
ggacirc_010402	-	-1.70087	0.264674	-	0.231456	0.783536	-	-1.14169	0.768319	-	-0.6289	0.672979
ggacirc_009480	-	-Inf	1	-	1.97173	0.738291	-	-Inf	1	-	2.45769	0.532987
ggacirc_035766	-	-1.46482	0.162215	-	-1.21711	0.205433	-	-1.027	0.660619	-	-0.788351	0.331307
ggacirc_002834	-	0.127837	1	-	2.32103	0.412743	-	2.27357	0.447546	-	2.26046	0.411859
ggacirc_023207	-	1.65213	0.648864	-	-Inf	0.878001	-	-Inf	0.896897	-	-Inf	0.81781
ggacirc_013032	-	Inf	0.377122	-	-	-	-	-	-	-	-	-
ggacirc_004879	-	-0.242521	0.978257	-	0.040565	0.887016	-	-0.806692	0.814979	-	-0.855308	0.616601
ggacirc_021711	-	-Inf	0.84312	-	-Inf	0.864177	-	-0.600816	1	-	-Inf	0.81005
ggacirc_034963	-	Inf	0.442357	-	-	-	-	Inf	0.450776	-	-	-
ggacirc_003857	-	0.424709	0.822865	-	0.253523	0.873264	-	0.883607	0.641163	-	0.685911	0.631578
ggacirc_002927	-	0.163643	1	-	0.0614578	1	-	-Inf	0.45742	-	-0.404002	0.941692
ggacirc_030467	-	-1.02409	0.916855	-	0.405839	1	-	-1.08577	0.999527	-	-1.30131	0.863854
ggacirc_002454	-	0.60035	0.837108	-	-0.743141	0.881187	-	-0.407423	1	-	1.19305	0.452145
ggacirc_025060	-	-1.43043	0.786856	-	0.228087	1	-	2.23448	0.538754	-	-0.7374	0.89839
ggacirc_010970	-	-0.0741475	1	-	0.115993	1	-	-0.312124	0.841685	-	0.472305	0.842618
ggacirc_027948	-	1.10175	0.199298	-	0.536199	0.472215	-	0.0349943	0.861111	-	0.138771	0.837663
ggacirc_007147	-	Inf	0.968826	-	-	-	-	Inf	0.897914	-	Inf	0.988969
ggacirc_032262	-	-Inf	0.684498	-	-1.43605	0.937761	-	0.989073	0.698017	-	0.888365	0.824029
ggacirc_018595	-	0.704912	0.434248	-	0.0495015	0.956985	-	0.264109	0.836539	-	0.221657	0.837844
ggacirc_002767	-	Inf	0.725399	-	Inf	0.735211	-	Inf	0.621623	-	Inf	0.587858
ggacirc_015377	-	-1.19286	0.360888	-	-0.1706	0.907552	-	-0.31464	1	-	-0.253786	0.897014
ggacirc_022094	-	-0.839932	1	-	-Inf	0.864952	-	-Inf	0.888956	-	-Inf	0.807651
ggacirc_023792	-	-Inf	0.540101	-	-1.55212	0.796385	-	-Inf	0.608012	-	-0.390731	1
ggacirc_018213	-	0.105787	1	-	-1.78408	0.225034	-	-0.414529	0.912471	-	-0.38935	0.7401
ggacirc_020370	-	-Inf	0.857883	-	-Inf	0.87716	-	-0.497312	1	-	-0.685441	1
ggacirc_010202	-	-Inf	0.217669	-	-1.10518	0.723177	-	-2.85914	0.564113	-	-2.96483	0.336728
ggacirc_007261	-	2.86119	0.29967	-	-Inf	1	-	-Inf	1	-	2.05131	0.640318
ggacirc_023889	-	-Inf	1	-	2.63328	0.606265	-	2.90118	0.380504	-	3.83437	0.309204
ggacirc_007914	-	-Inf	1	-	-Inf	1	-	0.27503	1	-	0.169541	1
ggacirc_032588	-	-1.75328	0.785536	-	-1.8184	0.812326	-	-1.55168	0.875022	-	-0.293648	1
ggacirc_031877	-	-	-	-	Inf	0.415391	-	Inf	0.896441	-	-	-
ggacirc_009938	-	0.57248	1	-	0.00618327	1	-	-0.0811069	1	-	-Inf	0.653733
ggacirc_027109	-	-2.24427	0.548977	-	-1.52285	0.762677	-	-0.635852	1	-	-0.183877	1
ggacirc_008559	-	1.03762	0.904708	-	1.06486	0.8897	-	1.39926	1	-	0.205346	1
ggacirc_017822	-	-Inf	0.567268	-	0.233034	1	-	-Inf	0.619808	-	-0.292617	1
ggacirc_033510	-	Inf	0.968717	-	Inf	0.291422	-	Inf	0.453588	-	Inf	0.33224
ggacirc_010608	-	2.06328	0.743305	-	-Inf	1	-	-Inf	1	-	0.283652	1
ggacirc_005455	-	-	-	-	-	-	-	Inf	0.276322	-	Inf	0.988976
ggacirc_021636	-	1.45265	0.930268	-	1.58459	0.919358	-	-Inf	1	-	-Inf	1
ggacirc_024229	-	0.154531	1	-	-Inf	0.594166	-	-Inf	0.620012	-	0.314559	1
ggacirc_034247	-	-Inf	1	-	3.2643	0.412195	-	-Inf	1	-	-Inf	1
ggacirc_034955	-	-0.701692	0.890307	-	0.245009	1	-	0.0334	0.954841	-	-0.90366	0.808834
ggacirc_034404	-	-0.644186	0.962459	-	-Inf	0.581185	-	-1.54999	0.875135	-	-0.800392	0.896269
ggacirc_018764	-	Inf	0.434204	-	-	-	-	Inf	0.621623	-	-	-
ggacirc_018059	-	0.225263	0.799479	-	0.160595	0.952525	-	0.146473	0.882306	-	0.605831	0.447813
ggacirc_008438	-	-	-	-	-	-	-	Inf	0.514914	-	-	-
ggacirc_004850	-	-0.564798	1	-	-Inf	0.878001	-	-Inf	0.896897	-	0.107049	1
ggacirc_036076	-	-0.80997	0.613891	-	0.0285473	1	-	0.529596	0.955664	-	0.0759472	1
ggacirc_005418	-	-1.05558	0.849862	-	-Inf	0.475012	-	-1.86222	0.776971	-	0.0813248	1
ggacirc_025439	-	-1.30822	0.726369	-	-1.33995	0.756399	-	-2.22187	0.686876	-	0.020914	1
ggacirc_005682	-	-Inf	0.683043	-	1.17632	0.733757	-	1.32126	0.829794	-	0.565056	0.955567
ggacirc_008766	-	-Inf	0.84312	-	-0.89662	1	-	-Inf	0.889205	-	-0.808789	1
ggacirc_033353	-	-	-	-	Inf	0.445787	-	-	-	-	-	-
ggacirc_025382	-	Inf	0.968765	-	-	-	-	-	-	-	Inf	0.757489
ggacirc_035827	-	-	-	-	Inf	0.960482	-	Inf	0.897914	-	Inf	0.771617
ggacirc_003954	-	2.3302	0.599611	-	-Inf	1	-	-Inf	1	-	2.17779	0.651273
ggacirc_033759	-	-Inf	0.415933	-	-Inf	0.446088	-	-Inf	0.510183	-	-Inf	0.373379
ggacirc_016072	-	-Inf	0.683043	-	-0.0591559	1	-	-Inf	0.731286	-	-Inf	0.63773
ggacirc_021595	-	-2.05558	0.673315	-	-Inf	0.475012	-	-0.973174	0.958769	-	-2.064	0.605133
ggacirc_001550	-	-0.381579	0.903641	-	-1.16188	0.718191	-	-0.646118	0.855266	-	-2.16229	0.359241
ggacirc_027595	-	1.57832	0.931278	-	-Inf	1	-	-Inf	1	-	1.34614	0.973649
ggacirc_022196	-	-Inf	0.566568	-	-Inf	0.595833	-	-Inf	0.619606	-	-Inf	0.510792
ggacirc_013571	-	Inf	0.442357	-	Inf	0.269405	-	Inf	0.406767	-	Inf	0.439259
ggacirc_015809	-	-Inf	0.857139	-	-Inf	0.878001	-	-0.50081	1	-	1.52954	0.68554
ggacirc_028326	-	-Inf	0.426198	-	-Inf	0.45504	-	-2.17567	0.774911	-	0.597506	0.83466
ggacirc_003904	-	-Inf	0.85863	-	1.08251	0.889929	-	2.90616	0.281531	-	1.49147	0.700502
ggacirc_012515	-	-1.05395	0.449421	-	-0.603624	0.630997	-	-0.418763	0.845769	-	-0.106917	0.975479
ggacirc_007996	-	0.340872	0.778348	-	0.597283	0.498267	-	-0.121261	0.967199	-	0.102498	0.971124
ggacirc_023033	-	Inf	0.442357	-	-	-	-	Inf	0.896441	-	-	-
ggacirc_036640	-	0.86185	0.885274	-	0.251099	1	-	-Inf	0.739134	-	-Inf	0.653733
ggacirc_023584	-	1.0079	0.930572	-	0.363541	1	-	1.29957	0.852386	-	0.874712	0.973538
ggacirc_027720	-	-	-	-	-	-	-	Inf	0.262797	-	Inf	0.569823
ggacirc_021250	-	-0.959136	0.555643	-	-0.238636	0.854828	-	-0.0896738	0.74976	-	-1.0724	0.539245
ggacirc_036116	-	-Inf	1	-	1.84926	0.742199	-	1.38823	0.848472	-	1.23169	0.973573
ggacirc_014444	-	-0.661099	1	-	-0.405566	1	-	-Inf	0.897167	-	0.314559	1
ggacirc_023778	-	-Inf	0.84312	-	0.443426	1	-	-Inf	0.889205	-	0.0146081	1
ggacirc_033311	-	-Inf	0.683043	-	-Inf	0.711697	-	-Inf	0.731286	-	-1.38299	0.86018
ggacirc_018736	-	-	-	-	-	-	-	Inf	0.453588	-	Inf	0.569823
ggacirc_022395	-	-	-	-	Inf	0.960482	-	Inf	0.896441	-	Inf	0.988976
ggacirc_010944	-	-Inf	0.701149	-	-Inf	0.723297	-	-0.0787685	1	-	-0.344679	1
ggacirc_015500	-	-Inf	0.567268	-	-1.35193	0.807773	-	-1.73023	0.883707	-	-1.70098	0.726806
ggacirc_006681	-	-1.23731	0.922842	-	-Inf	0.723297	-	-Inf	0.739383	-	-Inf	0.656487
ggacirc_026921	-	0.324927	1	-	-Inf	0.710839	-	1.24178	0.611566	-	-Inf	0.640248
ggacirc_006819	-	1.12784	0.931454	-	0.314851	1	-	-Inf	1	-	2.51886	0.426265
ggacirc_029095	-	-0.511403	0.585205	-	-0.0816984	1	-	-0.929097	0.745722	-	-0.93323	0.312675
ggacirc_030755	-	0.435202	1	-	-Inf	1	-	2.49919	0.54422	-	2.28365	0.644174
ggacirc_031010	-	-Inf	0.857883	-	-Inf	0.87716	-	-Inf	0.897167	-	1.9921	0.486307
ggacirc_011362	-	-0.446821	0.546765	-	-0.0861747	0.834556	-	-0.338194	0.877956	-	-0.287597	0.641144
ggacirc_032732	-	-Inf	0.698771	-	-Inf	0.726044	-	-Inf	0.738637	-	-Inf	0.648348
ggacirc_004863	-	0.85776	0.905947	-	-0.507884	1	-	0.834224	0.823379	-	2.87965	0.13449
ggacirc_030616	-	-0.977782	0.855223	-	-0.132032	1	-	-1.81714	0.780596	-	-1.04046	0.778382
ggacirc_034135	-	-Inf	0.155598	-	-Inf	0.169838	-	-Inf	0.25514	-	-1.27743	0.551112
ggacirc_019610	-	-0.369273	0.879595	-	0.0307337	1	-	0.424695	0.761	-	1.15503	0.468108
ggacirc_022112	-	-Inf	0.829123	-	-Inf	0.85292	-	0.653366	0.822767	-	-Inf	0.798183
ggacirc_013824	-	Inf	0.400994	-	Inf	0.707585	-	Inf	0.609563	-	Inf	0.764358
ggacirc_029662	-	-0.556099	1	-	-Inf	0.87716	-	-Inf	0.897167	-	-Inf	0.820387
ggacirc_000541	-	-0.893727	0.461503	-	-1.05217	0.419461	-	-1.05514	0.636631	-	-1.17497	0.320136
ggacirc_030872	-	1.68888	0.539696	-	-Inf	0.726044	-	-Inf	0.738637	-	-1.47791	0.866912
ggacirc_009880	-	-1.52262	0.779214	-	-Inf	0.581968	-	-Inf	0.613754	-	0.410731	0.948101
ggacirc_025638	-	Inf	0.517083	-	Inf	0.400562	-	Inf	0.621623	-	-	-
ggacirc_008216	-	1.56087	0.756832	-	-Inf	0.878001	-	-Inf	0.896897	-	-Inf	0.81781
ggacirc_018209	-	-0.577064	1	-	-1.61016	0.928458	-	-Inf	0.717912	-	-Inf	0.618258
ggacirc_033118	-	0.156015	1	-	-1.27011	0.921849	-	-Inf	0.717912	-	0.78828	0.83842
ggacirc_010381	-	-Inf	0.857139	-	0.653035	1	-	-Inf	0.896897	-	0.283652	1
ggacirc_030423	-	-Inf	1	-	-Inf	1	-	2.0684	0.543903	-	-Inf	1
ggacirc_000192	-	-	-	-	Inf	0.960597	-	Inf	0.621623	-	-	-
ggacirc_029846	-	-Inf	1	-	-Inf	1	-	-Inf	1	-	1.53042	0.795259
ggacirc_010882	-	-Inf	1	-	2.33736	0.592041	-	-Inf	1	-	-Inf	1
ggacirc_004840	-	-Inf	1	-	-Inf	1	-	0.49919	1	-	0.177792	1
ggacirc_025161	-	-0.618444	0.518211	-	0.253784	0.789454	-	0.314554	0.859542	-	0.252713	0.76791
ggacirc_024039	-	0.295691	0.947194	-	0.0885046	1	-	-0.927188	0.651226	-	1.09206	0.423687
ggacirc_011001	-	1.14583	0.906544	-	-Inf	0.878001	-	0.268027	1	-	0.107049	1
ggacirc_020536	-	Inf	0.721559	-	-	-	-	Inf	0.456145	-	Inf	0.771617
ggacirc_003716	-	0.242364	0.774055	-	0.470093	0.527253	-	0.216129	0.922976	-	0.381148	0.575261
ggacirc_013176	-	Inf	0.388567	-	-	-	-	Inf	0.896441	-	Inf	0.569823
ggacirc_002016	-	-0.439131	1	-	-Inf	0.878001	-	-Inf	0.896897	-	0.107049	1
ggacirc_032375	-	-0.669799	1	-	1.73199	0.610405	-	-Inf	0.896897	-	-0.892951	1
ggacirc_008758	-	0.42308	1	-	1.37083	0.623611	-	-Inf	0.613754	-	1.77623	0.352876
ggacirc_028363	-	-0.381592	0.852506	-	-2.00373	0.412919	-	-0.471313	0.819271	-	-0.283987	0.855966
ggacirc_021298	-	3.06426	0.373328	-	0.244545	1	-	0.27503	1	-	-Inf	1
ggacirc_033499	-	0.601798	0.743358	-	0.120939	0.990657	-	-1.14142	0.87027	-	0.555889	0.762465
ggacirc_036448	-	-	-	up	Inf	0.00656142	-	Inf	0.897914	-	Inf	0.578033
ggacirc_023934	-	Inf	0.968717	-	-	-	-	Inf	0.263394	-	Inf	0.0679925
ggacirc_023275	-	-2.36771	0.568625	-	-Inf	0.379853	-	-Inf	0.44954	-	-1.47918	0.664421
ggacirc_026525	-	-Inf	0.842447	-	-Inf	0.864952	-	1.63295	0.84782	-	1.09413	0.812484
ggacirc_035389	-	1.96847	0.746857	-	-Inf	1	-	2.39524	0.544002	-	-Inf	1
ggacirc_000479	-	0.875446	0.665737	-	0.688953	0.795274	-	1.40757	0.602779	-	1.24836	0.450188
ggacirc_014325	-	2.4922	0.464628	-	2.91623	0.351007	-	1.81151	0.671063	-	-Inf	1
ggacirc_033676	-	-Inf	1	-	3.02928	0.368272	-	2.26803	0.543863	-	0.107049	1
ggacirc_009511	-	-Inf	1	-	1.47172	0.918312	-	2.01375	0.86224	-	0.177792	1
ggacirc_011954	-	-Inf	0.69956	-	-Inf	0.725125	-	-Inf	0.738886	-	-Inf	0.651021
ggacirc_024340	-	-	-	-	-	-	-	-	-	-	Inf	0.387054
ggacirc_022331	-	-Inf	1	-	-Inf	1	-	-Inf	1	-	1.34614	0.973649
ggacirc_034031	-	Inf	0.720445	-	Inf	0.960581	-	Inf	0.629244	-	-	-
ggacirc_011811	-	-Inf	0.85863	-	-Inf	0.876322	-	-0.493806	1	-	-0.759716	1
ggacirc_031824	-	Inf	0.968717	-	Inf	0.709459	-	-	-	-	Inf	0.988987
ggacirc_014683	-	-Inf	0.542732	-	-1.63646	0.783413	-	-Inf	0.603872	-	-0.479025	1
ggacirc_034251	-	Inf	0.151796	-	-	-	-	-	-	-	-	-
ggacirc_003552	-	1.06235	0.778976	-	-Inf	0.581968	-	-0.782843	1	-	-Inf	0.50375
ggacirc_035236	-	0.383657	1	-	-Inf	0.878001	-	-0.731973	1	-	-0.822208	1
ggacirc_011211	-	0.383657	1	-	-1.7357	0.819795	-	0.0841528	1	-	0.794315	0.830819
ggacirc_019551	-	-	-	-	Inf	0.55209	-	Inf	0.897914	-	Inf	0.988987
ggacirc_023388	-	-Inf	0.842447	-	-Inf	0.864952	-	-0.604071	1	-	1.07721	0.812878
ggacirc_010522	-	-	-	-	Inf	0.369426	-	-	-	-	-	-
ggacirc_013610	-	-Inf	1	-	0.604345	1	-	-Inf	1	-	1.17779	0.97342
ggacirc_012182	-	-	-	-	Inf	0.709459	-	-	-	-	Inf	0.771617
ggacirc_036293	-	-Inf	0.655154	-	0.363541	1	-	0.902322	0.701761	-	1.36206	0.516801
ggacirc_033743	-	2.66958	0.529319	-	-Inf	1	-	1.85999	0.669495	-	2.49147	0.56513
ggacirc_027675	-	Inf	0.524603	-	-	-	-	Inf	0.897914	-	-	-
ggacirc_011862	-	0.578321	1	-	0.244545	1	-	-Inf	1	-	1.20535	0.973244
ggacirc_018860	-	0.803335	0.620598	-	1.85965	0.315957	-	-0.225101	0.993248	-	1.30376	0.248729
ggacirc_024665	-	Inf	0.729378	-	-	-	-	-	-	-	Inf	0.442859
ggacirc_012700	-	0.347653	1	-	-Inf	1	-	0.506194	1	-	-Inf	1
ggacirc_005105	-	-0.24179	1	-	1.11512	0.733409	-	2.11893	0.398186	-	1.10862	0.705372
ggacirc_021746	-	Inf	0.712194	-	Inf	0.709459	-	-	-	-	-	-
ggacirc_019501	-	-0.108372	0.992769	-	-1.12945	0.573212	-	0.407029	0.756069	-	-0.0576878	1
ggacirc_017296	-	Inf	0.442357	-	Inf	0.960597	-	-	-	-	-	-
ggacirc_022325	-	0.185973	0.961691	-	1.70455	0.267531	-	2.44518	0.299761	-	1.05103	0.518952
ggacirc_030670	-	-Inf	0.701149	-	-0.000371318	1	-	-Inf	0.739383	-	-Inf	0.656487
ggacirc_018252	-	-0.558624	0.634131	-	-1.06963	0.279786	-	-1.95176	0.499791	-	-0.170253	0.905462
ggacirc_018170	-	-Inf	0.698771	-	2.49619	0.467109	-	-0.196729	1	-	-0.40717	1
ggacirc_008880	-	-Inf	0.829123	-	1.78216	0.513096	-	1.19263	1	-	-0.125288	1
ggacirc_014795	-	-Inf	0.857139	-	-Inf	0.878001	-	-Inf	0.896897	-	-0.892951	1
ggacirc_030064	-	-Inf	1	-	-Inf	1	-	0.27503	1	-	0.240284	1
ggacirc_005952	-	-0.430432	1	-	-Inf	0.87716	-	-Inf	0.897167	-	-Inf	0.820387
ggacirc_003666	-	-1.25476	0.92197	-	0.604345	1	-	2.5958	0.366841	-	1.63839	0.519148
ggacirc_008321	-	-0.35106	0.954014	-	1.0249	0.585201	-	0.561644	0.934565	-	0.617183	0.659299
ggacirc_006169	-	-1.20668	0.563822	-	-1.88774	0.463327	-	-2.84192	0.478662	-	-2.18592	0.36434
ggacirc_028038	-	1.34765	0.929444	-	-Inf	1	-	-Inf	1	-	1.82525	0.798788
ggacirc_017726	-	-Inf	0.415933	-	-Inf	0.446088	-	-Inf	0.510183	-	-Inf	0.373379
ggacirc_006987	-	1.17551	0.752803	-	-0.333863	1	-	0.272692	0.939099	-	-1.25995	0.865691
ggacirc_016942	-	Inf	0.451382	-	-	-	-	-	-	-	-	-
ggacirc_004205	-	-1.24179	0.906246	-	-Inf	0.697499	-	-Inf	0.72461	-	-0.493866	1
ggacirc_003191	-	-Inf	0.354258	-	-2.04118	0.586568	-	-1.15321	0.868592	-	-Inf	0.307035
ggacirc_014971	-	-Inf	0.857883	-	-Inf	0.87716	-	-Inf	0.897167	-	0.2087	1
ggacirc_001131	-	Inf	0.725399	-	-	-	-	-	-	-	Inf	0.771617
ggacirc_024897	-	0.338901	1	-	0.618985	1	-	-0.497312	1	-	2.07362	0.479941
ggacirc_006823	-	-Inf	0.829123	-	-1.0252	1	-	1.19263	1	-	-Inf	0.798183
ggacirc_035513	-	-Inf	0.829123	-	-Inf	0.85292	-	-0.700433	1	-	-0.948686	1
ggacirc_006109	-	-	-	-	Inf	0.960597	-	-	-	-	Inf	0.765978
ggacirc_004486	-	-Inf	1	-	1.60434	0.919308	-	-Inf	1	-	-Inf	1
ggacirc_020167	-	-Inf	0.364871	-	-Inf	0.38652	-	-Inf	0.453844	-	-Inf	0.317526
ggacirc_029406	-	2.33723	0.420244	-	3.2169	0.115962	-	-Inf	0.897439	-	0.931106	0.963315
ggacirc_025497	-	-0.370383	1	-	-Inf	0.711697	-	-Inf	0.731286	-	-1.55959	0.863117
ggacirc_023210	-	-	-	-	-	-	-	Inf	0.621623	-	Inf	0.988969
ggacirc_013902	-	-Inf	0.857883	-	-Inf	0.87716	-	-Inf	0.897167	-	-0.685441	1
ggacirc_011373	-	-1.20633	0.710879	-	-2.47159	0.425463	-	-0.682562	0.702869	-	1.74456	0.163755
ggacirc_024345	-	-	-	-	Inf	0.719559	-	Inf	0.406767	-	-	-
ggacirc_033364	-	-0.0406435	1	-	0.266086	0.896632	-	-0.140748	0.956154	-	-3.47889	0.134676
ggacirc_035395	-	0.523207	0.82712	-	-0.90042	0.727906	-	-1.6601	0.73689	-	-Inf	0.193697
ggacirc_031889	-	Inf	0.517083	-	-	-	-	-	-	-	Inf	0.988987
ggacirc_033572	-	Inf	0.391361	-	Inf	0.960581	-	Inf	0.456145	-	Inf	0.765978
ggacirc_029673	-	-Inf	1	-	-Inf	1	-	3.39926	0.62168	-	-Inf	1
ggacirc_030300	-	-	-	-	-	-	-	Inf	0.392256	-	-	-
ggacirc_023026	-	-Inf	0.447745	-	0.228208	1	-	0.712616	0.705599	-	-1.07597	0.771704
ggacirc_008343	-	-	-	-	Inf	0.709459	-	-	-	-	Inf	0.472369
ggacirc_022417	-	-Inf	0.683769	-	-Inf	0.710839	-	-Inf	0.731519	-	-1.46945	0.862868
ggacirc_026383	-	Inf	0.721559	-	-	-	-	Inf	0.347487	-	-	-
ggacirc_022605	-	-Inf	0.567268	-	-Inf	0.594998	-	-1.49906	0.878531	-	-Inf	0.513108
ggacirc_015008	-	0.372748	0.872852	-	0.4425	0.850247	-	1.16256	0.82651	-	-0.000644934	1
ggacirc_019099	-	-Inf	1	-	-Inf	1	-	0.268027	1	-	1.23169	0.973573
ggacirc_027488	-	0.0757977	1	-	0.0737019	1	-	0.344249	0.80546	-	0.828166	0.430784
ggacirc_000821	-	-1.86409	0.472113	-	0.337745	0.881583	-	-0.180334	1	-	-1.58502	0.541447
ggacirc_030163	-	-1.19059	0.840395	-	-0.268001	1	-	-Inf	0.514594	-	-2.27686	0.59648
ggacirc_008093	-	-0.430432	1	-	-0.405566	1	-	-Inf	0.897167	-	-0.7913	1
ggacirc_010370	-	1.27154	0.283928	-	-0.680999	0.62483	-	-0.819968	0.807481	-	0.246456	0.897027
ggacirc_032465	-	-Inf	1	-	1.2643	0.916806	-	1.49919	0.850805	-	-Inf	1
ggacirc_017381	-	0.154045	0.965224	-	0.0798316	1	-	-1.61819	0.711979	-	0.12087	0.99902
ggacirc_035264	-	Inf	0.377122	-	-	-	-	-	-	-	-	-
ggacirc_016455	-	-Inf	1	-	0.633281	1	-	1.85999	0.669495	-	-Inf	1
ggacirc_013550	-	-2.87367	0.361162	-	-1.09188	0.658793	-	-1.33824	0.818915	-	0.00183343	1
ggacirc_018305	-	1.13325	0.752618	-	-1.03502	0.93003	-	-0.386591	1	-	0.440412	0.954774
ggacirc_014543	-	Inf	0.288006	-	-	-	-	-	-	-	Inf	0.347846
ggacirc_029276	-	-	-	-	-	-	-	Inf	0.623048	-	Inf	0.757489
ggacirc_033120	-	-0.0242922	1	-	-Inf	0.582753	-	-Inf	0.613562	-	0.965873	0.724564
ggacirc_012277	-	-1.01248	0.917407	-	-Inf	0.724209	-	1.27269	0.609406	-	-Inf	0.653733
ggacirc_032223	-	1.91516	0.747802	-	-Inf	1	-	0.49919	1	-	2.16043	0.652478
ggacirc_030088	-	-0.669799	1	-	0.604345	1	-	-Inf	0.896897	-	-Inf	0.81781
ggacirc_009228	-	1.14583	0.906544	-	-0.395655	1	-	-Inf	0.896897	-	-0.822208	1
ggacirc_001065	-	-Inf	0.540709	-	-Inf	0.568967	-	-Inf	0.608195	-	-Inf	0.49698
ggacirc_019213	-	0.560869	1	-	-1.32066	0.943742	-	-Inf	0.738637	-	-Inf	0.648348
ggacirc_004793	-	-	-	-	Inf	0.960581	-	Inf	0.330121	-	-	-
ggacirc_019599	-	-0.839932	1	-	0.452349	1	-	2.56251	0.450437	-	-1.01379	1
ggacirc_036416	-	-Inf	0.542732	-	2.87802	0.054595	-	1.0684	0.57039	-	1.89014	0.236565
ggacirc_035944	-	0.075266	1	-	-Inf	0.303057	-	-0.395241	1	-	0.0818663	1
ggacirc_016887	-	3.02016	0.498525	-	2.18931	0.731144	-	-Inf	1	-	-Inf	1
ggacirc_029022	-	-Inf	0.69956	-	-Inf	0.725125	-	-Inf	0.738886	-	-0.280779	1
ggacirc_025769	-	Inf	0.541143	-	Inf	0.960597	-	-	-	-	-	-
ggacirc_004283	-	0.280007	1	-	-Inf	0.864952	-	0.284972	1	-	0.641914	0.963317
ggacirc_012151	-	-Inf	0.698771	-	-Inf	0.726044	-	-0.0857722	1	-	-Inf	0.648348
ggacirc_017770	-	-	-	-	Inf	0.55209	-	-	-	-	Inf	0.988976
ggacirc_036730	-	0.578321	1	-	0.633281	1	-	-Inf	1	-	-Inf	1
ggacirc_021087	-	-Inf	1	-	-Inf	1	-	0.299567	1	-	0.0513143	1
ggacirc_000862	-	0.112898	1	-	-Inf	0.85292	-	0.653366	0.822767	-	-Inf	0.798183
ggacirc_012554	-	Inf	0.968765	-	Inf	0.299416	-	-	-	-	Inf	0.765978
ggacirc_025866	-	Inf	0.385837	-	-	-	-	-	-	-	-	-
ggacirc_029050	-	0.0102885	1	-	-0.186506	0.913536	-	-2.27223	0.478779	-	-0.594544	0.666163
ggacirc_014240	-	1.43411	0.638742	-	2.11113	0.310204	-	2.10755	0.635444	-	0.269752	1
ggacirc_007184	-	-	-	-	-	-	-	Inf	0.462067	-	-	-
ggacirc_000222	-	Inf	0.968765	-	-	-	-	-	-	-	Inf	0.771617
ggacirc_001264	-	-Inf	0.566568	-	-1.7357	0.819795	-	-Inf	0.619606	-	-0.822208	0.898407
ggacirc_019118	-	-	-	-	Inf	0.377203	-	Inf	0.307736	-	-	-
ggacirc_022975	-	-Inf	0.278725	-	-2.90783	0.429814	-	-Inf	0.330936	-	-3.05606	0.378265
ggacirc_006602	-	-1.02409	0.916855	-	-Inf	0.726044	-	-Inf	0.738637	-	-Inf	0.648348
ggacirc_001117	-	-Inf	0.542732	-	-Inf	0.554723	-	-Inf	0.603872	-	-Inf	0.510049
ggacirc_012852	-	-Inf	0.202648	-	-1.91444	0.539647	-	-Inf	0.316548	-	-2.85883	0.296962
ggacirc_019069	-	0.238566	1	-	-0.0251956	1	-	0.0684033	1	-	-0.125288	1
ggacirc_016705	-	1.45265	0.751418	-	-Inf	0.876322	-	-Inf	0.897439	-	-Inf	0.823011
ggacirc_015413	-	-Inf	1	-	0.264299	1	-	-Inf	1	-	2.60558	0.578618
ggacirc_020928	-	0.0510147	1	-	-Inf	0.212245	-	-Inf	0.314389	-	-0.121231	0.978172
ggacirc_025752	-	-Inf	1	-	1.89981	0.728843	-	2.0684	0.543903	-	0.874712	0.973538
ggacirc_021694	-	-Inf	0.0867373	-	-0.168857	1	-	-2.47735	0.519193	-	-3.54767	0.138958
ggacirc_007125	-	-0.313159	0.900037	-	-0.230522	1	-	-1.29727	0.756706	-	-0.363759	0.894541
ggacirc_014670	-	-Inf	0.566568	-	-0.735701	0.991862	-	-1.73197	0.883584	-	-1.71635	0.7256
ggacirc_004848	-	-Inf	0.202387	-	-Inf	0.218108	-	-1.6684	0.683074	-	-2.00654	0.428624
ggacirc_029860	-	2.2905	0.161283	-	0.997217	0.725958	-	1.55503	0.603613	-	0.633455	0.835512
ggacirc_012929	-	-0.123645	1	-	-0.173388	1	-	-0.227592	1	-	0.092859	1
ggacirc_009979	-	-Inf	0.69956	-	-Inf	0.725125	-	-Inf	0.738886	-	-Inf	0.651021
ggacirc_018559	-	-Inf	0.857139	-	0.653035	1	-	-Inf	0.896897	-	-Inf	0.81781
ggacirc_001037	-	2.18426	0.586191	-	1.31485	0.920089	-	-Inf	1	-	-Inf	1
ggacirc_024741	-	-Inf	1	-	0.604345	1	-	-Inf	1	-	0.107049	1
ggacirc_004252	-	0.452654	1	-	2.5068	0.581874	-	-Inf	1	-	1.16954	0.973143
ggacirc_016464	-	-Inf	0.829123	-	1.60557	0.601292	-	1.29957	0.693619	-	-Inf	0.798183
ggacirc_028343	-	-Inf	0.553195	-	-Inf	0.581968	-	0.217157	0.902326	-	-0.234846	1
ggacirc_018415	-	-Inf	0.842447	-	2.42377	0.275331	-	1.22822	0.83524	-	1.7198	0.569937
ggacirc_002519	-	1.99471	0.515911	-	3.24704	0.114991	-	1.59345	0.584437	-	2.01785	0.484298
ggacirc_004858	-	-Inf	1	-	-Inf	1	-	-Inf	1	-	1.05131	0.974014
ggacirc_035906	-	1.11957	0.499259	-	-0.621981	0.83153	-	-0.365848	1	-	0.436055	0.844459
ggacirc_028413	-	-0.208218	0.937358	-	0.403374	0.909403	-	-1.53741	0.440382	-	-0.0540788	0.95621
ggacirc_023807	-	-Inf	0.567268	-	0.439354	0.980417	-	-Inf	0.619808	-	-Inf	0.513108
ggacirc_011266	-	-0.699067	0.455781	-	0.129867	0.896223	-	0.294275	0.882282	-	-0.225624	0.779526
ggacirc_033458	-	-Inf	0.85863	-	-0.415409	1	-	-Inf	0.897439	-	0.169541	1
ggacirc_023644	-	-	-	-	-	-	-	Inf	0.370572	-	-	-
ggacirc_003065	-	-Inf	0.280384	-	-0.209191	1	-	-Inf	0.391076	-	-Inf	0.236233
ggacirc_024879	-	-Inf	0.829123	-	-Inf	0.85292	-	0.884529	0.829276	-	-Inf	0.798183
ggacirc_034199	-	-3.21441	0.203744	-	-0.665863	0.779936	-	-0.0812049	0.968149	-	-0.214567	1
ggacirc_022477	-	0.108903	1	-	-0.716644	0.809489	-	0.648976	0.717234	-	-Inf	0.235161
ggacirc_016250	-	0.209284	0.836723	-	0.264859	0.731982	-	-1.12651	0.700498	-	0.506423	0.511187
ggacirc_004535	-	-0.727203	1	-	-Inf	0.864177	-	0.29225	1	-	-0.808789	1
ggacirc_018366	-	-0.669799	1	-	0.264299	1	-	0.49919	1	-	-0.892951	1
ggacirc_012356	-	1.1771	0.931823	-	-Inf	1	-	1.65337	0.669914	-	1.63628	0.791271
ggacirc_010829	-	-Inf	0.857883	-	0.254388	1	-	0.856487	0.819351	-	-0.862043	1
ggacirc_010092	-	-	-	-	-	-	-	Inf	0.442512	-	-	-
ggacirc_004385	-	1.21455	0.582816	-	-0.398996	0.913201	-	1.01814	0.655888	-	2.04555	0.169642
ggacirc_022679	-	Inf	0.968765	-	-	-	-	Inf	0.453588	-	Inf	0.765978
ggacirc_016694	-	Inf	0.712194	-	Inf	0.960482	-	Inf	0.621623	-	-	-
ggacirc_021354	-	Inf	0.968717	-	-	-	-	Inf	0.897914	-	Inf	0.988969
ggacirc_007317	-	-	-	-	Inf	0.735211	-	Inf	0.129881	-	Inf	0.771617
ggacirc_035850	-	Inf	0.221934	-	-	-	-	-	-	-	Inf	0.582309
ggacirc_017339	-	-	-	-	-	-	-	Inf	0.392256	-	Inf	0.765978
ggacirc_001553	-	0.142968	1	-	-Inf	0.317505	-	-2.56764	0.632064	-	-1.06302	0.712623
ggacirc_028999	-	-	-	-	Inf	0.280479	-	Inf	0.897914	-	Inf	0.466119
ggacirc_012139	-	-Inf	1	-	-Inf	1	-	-Inf	1	-	2.34614	0.645978
ggacirc_019404	-	-Inf	0.85863	-	-0.366719	1	-	-0.72497	1	-	-Inf	0.823011
ggacirc_033993	-	0.870972	0.885605	-	1.3347	0.754651	-	2.41165	0.44698	-	1.26975	0.707853
ggacirc_035605	-	-0.439131	1	-	-Inf	0.878001	-	-Inf	0.896897	-	-0.822208	1
ggacirc_024642	-	0.347653	1	-	2.63328	0.606265	-	-Inf	1	-	-Inf	1
ggacirc_013634	-	-3.73493	0.109316	-	-1.39751	0.463422	-	-0.604071	0.921008	-	0.180153	0.907937
ggacirc_002176	-	2.56087	0.613603	-	4.24462	0.131652	-	3.49449	0.326045	-	3.74883	0.119553
ggacirc_016150	-	1.3815	0.511155	-	-Inf	0.554723	-	-Inf	0.603872	-	-1.94869	0.707105
ggacirc_001177	-	-	-	-	Inf	0.960581	-	-	-	-	Inf	0.771617
ggacirc_035477	-	-Inf	0.857883	-	-Inf	0.87716	-	-Inf	0.897167	-	0.2087	1
ggacirc_025851	-	1.0079	0.686617	-	0.497277	0.867815	-	1.60767	0.856044	-	-Inf	0.618258
ggacirc_017431	-	0.924405	0.665908	-	1.17813	0.482203	-	0.561848	0.980064	-	0.164872	1
ggacirc_019452	-	1.54141	0.545549	-	-Inf	0.558841	-	-Inf	0.602386	-	-1.89401	0.711496
ggacirc_000733	-	Inf	0.716773	-	-	-	-	Inf	0.897914	-	Inf	0.433579
ggacirc_020495	-	-0.169141	0.996649	-	-0.725517	0.868654	-	0.658087	1	-	-1.0136	0.775394
ggacirc_017079	-	-	-	-	-	-	-	-	-	-	Inf	0.461648
ggacirc_025876	-	-1.0212	0.743837	-	0.232893	1	-	-2.08461	0.698968	-	-0.882721	0.814766
ggacirc_032699	-	Inf	0.21003	-	Inf	0.368897	-	Inf	0.392256	-	Inf	0.757489
ggacirc_019189	-	-	-	-	-	-	-	-	-	-	Inf	0.387054
ggacirc_001379	-	Inf	0.716773	-	Inf	0.442399	-	-	-	-	Inf	0.327767
ggacirc_006198	-	-Inf	0.49204	-	-Inf	0.503771	-	-Inf	0.552986	-	-Inf	0.462052
ggacirc_014474	-	0.932616	0.903294	-	0.244545	1	-	-Inf	0.897439	-	-Inf	0.823011
ggacirc_033453	-	-Inf	0.857139	-	-0.735701	1	-	-Inf	0.896897	-	0.692012	0.96262
ggacirc_018036	-	-Inf	1	-	1.2643	0.916806	-	-Inf	1	-	0.283652	1
ggacirc_018758	-	Inf	0.721559	-	Inf	0.960581	-	Inf	0.897914	-	Inf	0.461648
ggacirc_006442	-	-1.74005	0.411722	-	-1.18456	0.528061	-	-0.0514875	1	-	1.2526	0.310001
ggacirc_028880	down	-3.55166	0.0233576	down	-3.01605	0.0374697	-	-2.58725	0.337628	-	-2.05553	0.0873679
ggacirc_020626	-	2.03762	0.744753	-	2.42456	0.586825	-	0.27503	1	-	3.07869	0.344255
ggacirc_021997	-	-Inf	0.69956	-	1.01277	0.8689	-	-Inf	0.738886	-	0.606285	0.954726
ggacirc_028243	-	-Inf	0.829123	-	-0.0251956	1	-	-Inf	0.881644	-	0.999355	0.810851
ggacirc_028989	-	0.262984	0.894709	-	-0.515711	0.809146	-	-0.78334	0.961931	-	0.85473	0.530264
ggacirc_016130	-	Inf	0.326258	-	Inf	0.154682	-	-	-	-	-	-
ggacirc_007802	-	-1.23731	0.922842	-	-Inf	0.723297	-	-Inf	0.739383	-	-Inf	0.656487
ggacirc_030194	-	0.89284	0.768851	-	-1.51342	0.583393	-	-2.80928	0.568932	-	-0.499353	0.856141
ggacirc_000281	-	Inf	0.158926	-	-	-	-	-	-	-	-	-
ggacirc_036627	-	-0.370383	1	-	-Inf	0.711697	-	-Inf	0.731286	-	0.476217	0.955
ggacirc_029004	-	0.625612	0.846171	-	-1.38269	0.776605	-	0.0717468	1	-	0.166401	1
ggacirc_003991	-	-1.25476	0.92197	-	-0.320664	1	-	-Inf	0.738637	-	-1.40717	0.86572
ggacirc_023582	-	0.490516	0.715247	-	-1.00126	0.504937	-	-1.08003	0.719008	-	-0.48627	0.752282
ggacirc_035106	-	-1.24897	0.92226	-	-Inf	0.725125	-	-Inf	0.738886	-	-1.28078	0.864768
ggacirc_033449	-	0.365447	0.644169	-	0.379075	0.585452	-	-0.0374194	0.99818	-	0.151086	0.800902
ggacirc_023673	-	1.07871	0.296565	-	0.690107	0.576861	-	0.145593	1	-	0.523869	0.611854
ggacirc_002279	-	-Inf	0.857139	-	-Inf	0.878001	-	-Inf	0.896897	-	0.834184	0.963312
ggacirc_021123	-	1.87175	0.511197	-	1.43423	0.613757	-	-Inf	0.888956	-	-0.0137914	1
ggacirc_025514	-	-Inf	1	-	-Inf	1	-	-Inf	1	-	1.10705	0.973222
ggacirc_033383	-	Inf	0.363963	-	-	-	-	-	-	-	-	-
ggacirc_019570	-	0.902831	0.90669	-	-0.547651	1	-	0.164765	1	-	0.632472	0.963273
ggacirc_002168	-	-0.091992	0.921728	-	-0.145096	0.915409	-	0.752784	0.806364	-	0.296312	0.806369
ggacirc_017676	-	-Inf	0.69956	-	-1.32728	0.943404	-	-Inf	0.738886	-	-1.38664	0.866652
ggacirc_029631	-	-0.660751	0.784219	-	0.354277	0.775454	-	-2.05482	0.626301	-	0.30556	0.845105
ggacirc_004866	-	-	-	-	Inf	0.415391	-	-	-	-	-	-
ggacirc_020810	-	-Inf	0.569384	-	-Inf	0.592511	-	-Inf	0.620419	-	-Inf	0.520237
ggacirc_018424	-	-0.303873	0.867254	-	-2.32893	0.367676	-	-0.570911	0.950459	-	1.26441	0.324247
ggacirc_013719	-	0.435202	1	-	-Inf	0.878001	-	-Inf	0.896897	-	-Inf	0.81781
ggacirc_015229	-	-1.14397	0.919995	-	-Inf	0.725125	-	0.685395	0.802365	-	-Inf	0.651021
ggacirc_031725	-	Inf	0.521271	-	-	-	-	Inf	0.312625	-	-	-
ggacirc_028172	-	2.71876	0.476356	-	2.93593	0.45116	-	-Inf	1	-	1.8614	0.797368
ggacirc_030081	-	-Inf	0.857883	-	-Inf	0.87716	-	-Inf	0.897167	-	-0.862043	1
ggacirc_036235	-	-0.246754	1	-	0.405045	1	-	-0.453038	1	-	0.497552	0.95597
ggacirc_033637	-	-Inf	1	-	-Inf	1	-	1.27503	0.845947	-	-Inf	1
ggacirc_027240	-	-Inf	0.162	-	-Inf	0.174329	-	-Inf	0.283006	-	-Inf	0.123991
ggacirc_028719	-	-0.344706	0.958566	-	-2.43201	0.431394	-	-0.363118	1	-	-0.198901	0.965914
ggacirc_002503	-	1.09433	0.392628	-	-0.124963	1	-	0.344976	1	-	1.13421	0.352455
ggacirc_030575	-	1.57832	0.931278	-	-Inf	1	-	-Inf	1	-	-Inf	1
ggacirc_036267	-	-Inf	0.857139	-	-0.346965	1	-	-Inf	0.896897	-	-Inf	0.81781
ggacirc_001075	-	-0.394551	0.91183	-	-Inf	0.174588	-	-Inf	0.282946	-	-0.355568	0.897121
ggacirc_031657	-	1.40111	0.929861	-	1.42456	0.918163	-	2.85999	0.415231	-	1.16954	0.973143
ggacirc_001050	-	-Inf	0.857883	-	-0.405566	1	-	-Inf	0.897167	-	0.137957	1
ggacirc_031691	-	0.515543	0.803006	-	0.541353	0.764463	-	0.531559	0.764975	-	0.342073	0.918836
ggacirc_017288	-	-1.01248	0.917407	-	-Inf	0.724209	-	-Inf	0.739134	-	-Inf	0.653733
ggacirc_012488	-	-2.11991	0.666023	-	-Inf	0.463809	-	-Inf	0.519357	-	-Inf	0.392183
ggacirc_029626	-	-Inf	0.552544	-	-0.8137	0.988509	-	-1.55336	0.87491	-	-0.883893	0.896285
ggacirc_035336	-	1.57832	0.931278	-	-Inf	1	-	-Inf	1	-	-Inf	1
ggacirc_009908	-	-0.992102	0.954682	-	-Inf	0.554723	-	0.192632	1	-	-Inf	0.510049
ggacirc_003372	-	-Inf	1	-	-Inf	1	-	-Inf	1	-	1.26054	0.973401
ggacirc_009813	-	1.0729	0.635329	-	1.13554	0.512793	-	1.22818	0.507877	-	1.29009	0.550882
ggacirc_023576	-	-	-	-	Inf	0.152115	-	-	-	-	Inf	0.765978
ggacirc_011904	-	Inf	0.968765	-	-	-	-	-	-	-	Inf	0.569823
ggacirc_024864	-	-Inf	0.857883	-	-Inf	0.87716	-	0.271524	1	-	-Inf	0.820387
ggacirc_006432	-	1.48993	0.637893	-	-Inf	0.724209	-	-1.31227	1	-	-Inf	0.653733
ggacirc_017513	-	-0.538117	0.998225	-	-Inf	0.464446	-	-Inf	0.519208	-	-1.2893	0.774209
ggacirc_015913	-	-Inf	0.566568	-	-Inf	0.595833	-	-Inf	0.619606	-	-Inf	0.510792
ggacirc_004675	-	-Inf	0.85863	-	-0.415409	1	-	1.74163	0.697561	-	-Inf	0.823011
ggacirc_013402	-	-Inf	0.69956	-	-0.938542	0.934649	-	-Inf	0.738886	-	-Inf	0.651021
ggacirc_008335	-	-1.5549	0.493829	-	-3.07121	0.264591	-	-Inf	0.246105	-	-1.1323	0.645628
ggacirc_035228	-	-0.560455	0.965832	-	-1.40062	0.809351	-	-Inf	0.619808	-	-0.292617	1
ggacirc_035614	-	-Inf	0.857883	-	-Inf	0.87716	-	-0.497312	1	-	-Inf	0.820387
ggacirc_009603	-	Inf	0.363963	-	-	-	-	-	-	-	Inf	0.315027
ggacirc_029643	-	-0.430432	1	-	-Inf	0.87716	-	-0.497312	1	-	-0.7913	1
ggacirc_023211	-	-0.547346	1	-	1.33736	0.738571	-	-Inf	0.897439	-	-Inf	0.823011
ggacirc_003734	-	0.00510158	0.992973	-	0.130995	0.949181	-	-0.606688	0.792336	-	-0.510828	0.460031
ggacirc_004814	-	Inf	0.530101	-	Inf	0.526411	-	Inf	0.905261	-	Inf	0.988969
ggacirc_022510	-	-Inf	0.362583	-	-Inf	0.389347	-	-0.683225	0.856088	-	-Inf	0.310079
ggacirc_022138	-	-1.24315	0.922551	-	1.26621	0.73391	-	0.503856	0.948293	-	0.714303	0.955219
ggacirc_012027	-	-Inf	0.28788	-	-2.29715	0.50488	-	-0.0442287	1	-	-1.62921	0.570192
ggacirc_004344	-	-0.648284	0.962292	-	-Inf	0.581968	-	-Inf	0.613754	-	0.75195	0.830494
ggacirc_000901	-	-	-	-	Inf	0.445787	-	Inf	0.897914	-	Inf	0.583428
ggacirc_017318	-	-2.28321	0.188958	-	-2.01001	0.27142	-	-0.76272	0.89075	-	0.324733	0.795367
ggacirc_006355	-	2.27816	0.276773	-	1.59773	0.684678	-	-Inf	0.738886	-	-Inf	0.651021
ggacirc_014628	-	2.03014	0.744318	-	0.604345	1	-	1.49919	0.850805	-	1.10705	0.973222
ggacirc_027477	-	-	-	-	-	-	-	-	-	-	Inf	0.569823
ggacirc_022655	-	-Inf	1	-	-Inf	1	-	-Inf	1	-	0.945454	0.973726
ggacirc_015417	-	Inf	0.712194	-	-	-	-	Inf	0.338388	-	-	-
ggacirc_018640	-	Inf	0.434204	-	-	-	-	-	-	-	Inf	0.466119
ggacirc_002782	-	Inf	0.451382	-	-	-	-	-	-	-	-	-
ggacirc_022420	-	-0.774786	0.731199	-	0.666176	0.625801	-	0.517079	0.878476	-	0.411004	0.845434
ggacirc_036113	-	1.81236	0.621194	-	0.424564	1	-	0.395237	1	-	-Inf	0.823011
ggacirc_003767	-	-1.47742	0.910581	-	-1.13123	0.925317	-	-1.45304	0.997624	-	-1.63688	0.859472
ggacirc_029393	-	Inf	0.541143	-	Inf	0.960482	-	-	-	-	Inf	0.430198
ggacirc_010833	-	0.894963	0.561769	-	1.67409	0.162652	-	0.113109	1	-	0.408865	0.845433
ggacirc_029358	-	-	-	-	Inf	0.709459	-	Inf	0.897914	-	Inf	0.757489
ggacirc_030761	-	-Inf	1	-	-Inf	1	-	0.27503	1	-	1.20535	0.973244
ggacirc_001295	-	0.280007	1	-	1.41323	0.734829	-	1.28497	0.690122	-	-Inf	0.807651
ggacirc_003795	-	0.45014	1	-	-Inf	0.878001	-	-0.50081	1	-	-Inf	0.81781
ggacirc_007713	-	-Inf	0.668551	-	-1.17992	0.926405	-	-Inf	0.724392	-	-Inf	0.627717
ggacirc_021751	-	-Inf	1	-	-Inf	1	-	-Inf	1	-	0.874712	0.973538
ggacirc_032415	-	-Inf	0.842447	-	-Inf	0.864952	-	-Inf	0.888956	-	-1.01379	1
ggacirc_033517	-	-1.56046	0.790212	-	-Inf	0.594998	-	-0.605997	0.853167	-	-Inf	0.513108
ggacirc_025911	-	1.43895	0.558927	-	-0.395655	0.982531	-	-1.50081	0.878415	-	0.58502	0.948851
ggacirc_013958	-	0.435202	1	-	-Inf	1	-	1.49919	0.850805	-	1.23169	0.973573
ggacirc_005941	-	Inf	0.712194	-	Inf	0.55209	-	-	-	-	-	-
ggacirc_000786	-	-1.19479	0.744752	-	-2.38902	0.603593	-	0.777738	1	-	-0.147008	1
ggacirc_011225	-	0.238566	1	-	3.91982	0.308841	-	0.0684033	1	-	0.945454	0.973726
ggacirc_002983	-	0.047552	0.984334	-	0.286305	0.783262	-	-0.519842	0.93834	-	0.130354	0.874928
ggacirc_012500	-	3.03073	0.375893	-	0.244545	1	-	-Inf	1	-	1.93111	0.794607
ggacirc_011772	-	2.06328	0.512214	-	-0.395655	1	-	0.936985	1	-	-0.822208	1
ggacirc_028119	-	0.452654	1	-	-Inf	0.876322	-	-Inf	0.897439	-	-0.830459	1
ggacirc_034276	-	-0.439131	1	-	-Inf	0.878001	-	-Inf	0.896897	-	0.283652	1
ggacirc_002768	-	2.10515	0.510262	-	3.18555	0.101491	-	1.39226	1	-	2.20999	0.40176
ggacirc_006375	-	-Inf	0.698771	-	0.534725	1	-	-Inf	0.738637	-	-Inf	0.648348
ggacirc_028026	-	-	-	-	-	-	-	Inf	0.896441	-	Inf	0.461648
ggacirc_027368	-	-Inf	0.569384	-	-Inf	0.592511	-	0.784758	0.79808	-	-Inf	0.520237
ggacirc_021591	-	-1.12607	0.652937	-	-1.01873	0.65203	-	-1.44441	0.57835	-	-1.21658	0.526245
ggacirc_023342	-	-1.42232	0.737426	-	-Inf	0.371364	-	-Inf	0.445888	-	-1.46471	0.659579
ggacirc_027019	-	-1.29042	0.617992	-	0.160586	0.882415	-	-2.29214	0.395649	-	-1.21174	0.572541
ggacirc_002619	-	Inf	0.393948	-	-	-	-	Inf	0.22477	-	Inf	0.447511
ggacirc_036121	-	-1.24315	0.922551	-	-Inf	0.724209	-	-Inf	0.739134	-	-Inf	0.653733
ggacirc_000489	-	-1.68735	0.765342	-	-Inf	0.558841	-	0.240009	1	-	-1.07062	0.893452
ggacirc_015498	-	-0.643062	0.916438	-	-Inf	0.324408	-	-1.59098	0.790603	-	0.441104	0.871316
ggacirc_007901	-	1.43974	0.557037	-	0.0101971	1	-	0.34074	0.907203	-	-0.785361	0.896778
ggacirc_027154	-	-0.308256	1	-	1.21077	0.629033	-	1.04418	0.642836	-	0.52151	0.942161
ggacirc_029145	-	0.244863	0.977276	-	-Inf	0.465085	-	-Inf	0.519059	-	-0.715907	0.921068
ggacirc_034496	-	-Inf	0.364871	-	-2.04898	0.593572	-	-0.115327	1	-	-Inf	0.317526
ggacirc_005707	-	-0.0831668	1	-	-0.823091	0.988101	-	-Inf	0.613947	-	-0.854293	0.897307
ggacirc_031519	-	3.62294	0.187705	-	1.60434	0.919308	-	2.39226	0.871125	-	3.31349	0.229031
ggacirc_020583	-	-Inf	0.85863	-	-0.366719	1	-	-Inf	0.897439	-	-Inf	0.823011
ggacirc_005990	-	-2.96218	0.0653603	down	-4.31447	0.0171153	-	-2.80793	0.314147	-	-1.7146	0.169773
ggacirc_025245	-	-Inf	1	-	-Inf	1	-	0.0684033	1	-	0.874712	0.973538
ggacirc_005487	-	Inf	0.451382	-	-	-	-	-	-	-	Inf	0.582309
ggacirc_012398	-	-Inf	0.566568	-	-Inf	0.595833	-	-1.50081	0.878415	-	0.751202	0.831256
ggacirc_008245	-	1.03883	0.592119	-	-Inf	0.554723	-	0.536591	1	-	-1.03429	0.889911
ggacirc_021702	-	2.4352	0.599869	-	1.65304	0.91968	-	-Inf	1	-	-Inf	1
ggacirc_011522	-	-0.267319	0.762599	-	-0.245248	0.766673	-	-1.17924	0.608164	-	-0.531417	0.449063
ggacirc_006628	-	Inf	0.293632	-	-	-	-	-	-	-	Inf	0.988976
ggacirc_020692	-	-Inf	0.84312	-	-Inf	0.864177	-	-Inf	0.889205	-	-0.985392	1
ggacirc_007529	-	1.35718	0.752289	-	-Inf	0.878001	-	-Inf	0.896897	-	-Inf	0.81781
ggacirc_015990	-	-Inf	0.701149	-	-1.34042	0.942729	-	-Inf	0.739383	-	-0.379617	1
ggacirc_031960	-	0.540326	0.733618	-	0.460324	0.838131	-	0.664616	0.730686	-	1.15778	0.324315
ggacirc_026987	-	-	-	-	-	-	-	Inf	0.370572	-	-	-
ggacirc_029817	-	-Inf	1	-	0.974804	0.917725	-	2.65337	0.408545	-	-Inf	1
ggacirc_003152	-	-1.35967	0.916665	-	-Inf	0.709985	-	-Inf	0.731752	-	-0.520536	1
ggacirc_032252	-	-Inf	0.85863	-	1.21824	0.891707	-	-Inf	0.897439	-	-Inf	0.823011
ggacirc_016764	-	-Inf	1	-	0.604345	1	-	3.30655	0.415002	-	-Inf	1
ggacirc_009072	-	-Inf	0.85863	-	-Inf	0.876322	-	-Inf	0.897439	-	1.60549	0.685908
ggacirc_035970	-	3.04681	0.373168	-	0.604345	1	-	2.01114	0.670655	-	1.23169	0.973573
ggacirc_031757	-	1.21352	0.751142	-	3.04506	0.138078	-	0.288994	1	-	1.09413	0.812484
ggacirc_028894	-	1.73857	0.455864	-	0.543787	1	-	-1.38437	1	-	-0.469451	1
ggacirc_019247	-	-Inf	0.527888	-	-0.96234	0.98195	-	0.826544	1	-	0.70453	0.847444
ggacirc_017568	-	1.45097	0.638444	-	0.0614578	1	-	-Inf	0.738886	-	0.915703	0.825107
ggacirc_035503	-	-	-	-	Inf	0.400562	-	-	-	-	-	-
ggacirc_010518	-	Inf	0.968826	-	Inf	0.960581	-	Inf	0.629244	-	-	-
ggacirc_031349	-	-0.430432	1	-	2.6311	0.323233	-	-Inf	0.897167	-	-Inf	0.820387
ggacirc_021049	-	0.578321	1	-	-Inf	0.592511	-	-Inf	0.620419	-	-Inf	0.520237
ggacirc_017704	-	1.59286	0.744997	-	1.89981	0.728843	-	-Inf	1	-	-Inf	1
ggacirc_001982	-	0.243385	1	-	0.0328429	1	-	-Inf	0.608012	-	0.4308	0.94907
ggacirc_024383	-	-	-	-	Inf	0.960597	-	Inf	0.450776	-	Inf	0.466119
ggacirc_025770	-	-Inf	0.669221	-	-Inf	0.697499	-	-Inf	0.72461	-	-Inf	0.630093
ggacirc_025740	-	0.00789819	1	-	1.9748	0.593917	-	-Inf	1	-	-Inf	1
ggacirc_015036	-	2.59286	0.477058	-	-0.0251956	1	-	-Inf	1	-	-Inf	1
ggacirc_031411	-	-0.888027	0.478218	-	-1.2401	0.266895	-	-2.40334	0.42491	-	-2.46531	0.0584234
ggacirc_018911	-	Inf	0.968826	-	Inf	0.705743	-	-	-	-	Inf	0.988969
ggacirc_018703	-	1.18418	0.525364	-	0.412234	0.906278	-	-2.56568	0.632254	-	-0.0688635	1
ggacirc_018387	-	Inf	0.968765	-	Inf	0.515158	-	-	-	-	Inf	0.988969
ggacirc_013371	-	1.93262	0.747941	-	-Inf	1	-	-Inf	1	-	0.346144	1
ggacirc_022575	-	-Inf	0.829123	-	-1.0252	1	-	-Inf	0.881644	-	-Inf	0.798183
ggacirc_025377	-	0.435202	1	-	-Inf	1	-	1.38823	0.848472	-	0.107049	1
ggacirc_013972	-	-Inf	1	-	-Inf	1	-	2.48892	0.544896	-	0.965714	0.973781
ggacirc_014302	-	-Inf	0.857139	-	0.264299	1	-	-Inf	0.896897	-	0.107049	1
ggacirc_016445	-	-Inf	0.69956	-	-Inf	0.725125	-	-Inf	0.738886	-	-Inf	0.651021
ggacirc_024200	-	-Inf	1	-	-Inf	1	-	1.39226	1	-	0.283652	1
ggacirc_019331	-	-Inf	1	-	0.264299	1	-	0.268027	1	-	1.73956	0.798983
ggacirc_028468	-	Inf	0.525608	-	-	-	-	-	-	-	-	-
ggacirc_009720	-	-Inf	0.354689	-	-2.43298	0.597423	-	-2.1521	0.692988	-	-2.45966	0.504042
ggacirc_020451	-	-1.18823	0.743415	-	0.311877	1	-	-1.34991	0.877786	-	0.518632	0.838828
ggacirc_027142	-	Inf	0.393948	-	-	-	-	Inf	0.905261	-	Inf	0.988976
ggacirc_024710	-	1.55364	0.621926	-	-Inf	0.864177	-	-Inf	0.889205	-	-Inf	0.81005
ggacirc_034962	-	-0.261927	0.743843	-	0.276286	0.666014	-	0.115292	0.870869	-	0.361862	0.58386
ggacirc_024491	-	-	-	-	Inf	0.442399	-	-	-	-	Inf	0.590707
ggacirc_020155	-	Inf	0.363963	-	Inf	0.960597	-	-	-	-	Inf	0.988969
ggacirc_021605	-	-	-	-	-	-	-	Inf	0.370572	-	-	-
ggacirc_012018	-	Inf	0.968826	-	-	-	-	Inf	0.621623	-	-	-
ggacirc_025228	-	-Inf	0.857883	-	-Inf	0.87716	-	1.39575	1	-	0.314559	1
ggacirc_005473	-	-Inf	0.69956	-	1.76554	0.442295	-	1.3516	0.61192	-	1.7892	0.445961
ggacirc_028109	-	-0.547346	1	-	-Inf	0.876322	-	-0.493806	1	-	-0.653856	1
ggacirc_023865	-	0.0722767	0.977036	-	0.320811	0.7995	-	-0.137628	0.962858	-	-1.01188	0.558907
ggacirc_004253	-	0.560869	1	-	-Inf	1	-	0.49919	1	-	-Inf	1
ggacirc_027970	-	Inf	0.968717	-	Inf	0.513406	-	-	-	-	Inf	0.765978
ggacirc_022954	-	1.09432	0.478941	-	-0.0519728	1	-	0.734693	0.671076	-	-1.36048	0.616898
ggacirc_036679	-	0.908419	0.752702	-	1.82554	0.515515	-	-1.22187	0.993254	-	0.755786	0.823275
ggacirc_031984	-	Inf	0.968717	-	-	-	-	Inf	0.623048	-	Inf	0.765978
ggacirc_026417	-	-0.30822	1	-	0.317997	1	-	1.75213	0.551947	-	-0.636885	1
ggacirc_007508	-	Inf	0.517083	-	Inf	0.960597	-	-	-	-	Inf	0.988987
ggacirc_015286	-	0.578321	1	-	-Inf	1	-	0.506194	1	-	-Inf	1
ggacirc_034053	-	-Inf	0.416389	-	-1.29706	0.864228	-	-1.98334	0.76731	-	-2.39287	0.593195
ggacirc_036162	-	-	-	-	-	-	-	Inf	0.370572	-	Inf	0.585059
ggacirc_014113	-	-	-	-	Inf	0.369426	-	Inf	0.621623	-	Inf	0.466119
ggacirc_006048	-	0.103475	0.992753	-	0.609529	0.668694	-	-0.648265	0.947123	-	-0.449278	0.787941
ggacirc_031466	-	-Inf	0.542732	-	-Inf	0.554723	-	-Inf	0.603872	-	-0.948686	0.888389
ggacirc_018202	-	Inf	0.968717	-	-	-	-	-	-	-	Inf	0.761662
ggacirc_012565	-	1.09052	0.301825	-	0.379997	0.903313	-	0.772061	0.644585	-	0.378908	0.719041
ggacirc_014928	-	Inf	0.160774	-	Inf	0.960597	-	Inf	0.629244	-	-	-
ggacirc_036393	-	-Inf	0.415933	-	-0.293687	1	-	0.15547	0.881907	-	-2.40365	0.592057
ggacirc_001145	-	Inf	0.530101	-	-	-	-	-	-	-	Inf	0.768767
ggacirc_014694	-	0.238566	1	-	-Inf	1	-	1.29957	0.852386	-	-Inf	1
ggacirc_030810	-	-Inf	1	-	2.92619	0.451895	-	-Inf	1	-	-Inf	1
ggacirc_007984	-	-1.13231	0.920564	-	0.244545	1	-	-Inf	0.739383	-	1.67558	0.522009
ggacirc_006588	-	Inf	0.370196	-	-	-	-	-	-	-	-	-
ggacirc_008602	-	Inf	0.729378	-	-	-	-	Inf	0.621623	-	-	-
ggacirc_027542	-	-Inf	0.84312	-	-Inf	0.864177	-	-0.600816	1	-	-0.985392	1
ggacirc_024740	-	0.835415	0.562511	-	-1.03134	0.568476	-	-0.813026	0.864021	-	-1.78286	0.358834
ggacirc_012868	-	-0.601535	1	-	-Inf	0.864177	-	-Inf	0.889205	-	-0.914649	1
ggacirc_035409	-	-Inf	1	-	-Inf	1	-	-Inf	1	-	2.16043	0.652478
ggacirc_006888	-	-0.897424	0.802104	-	-0.336866	0.952641	-	0.214402	0.929713	-	0.389631	0.933077
ggacirc_026019	-	-Inf	0.842447	-	-Inf	0.864952	-	0.395929	1	-	-Inf	0.807651
ggacirc_030624	-	Inf	0.521271	-	Inf	0.705743	-	-	-	-	Inf	0.764358
ggacirc_019565	-	Inf	0.377122	-	Inf	0.960597	-	-	-	-	-	-
ggacirc_025339	-	1.5655	0.539231	-	0.148917	1	-	-Inf	0.731752	-	-0.395893	1
ggacirc_009190	-	Inf	0.0693304	-	Inf	0.147773	-	Inf	0.625177	-	-	-
ggacirc_019654	-	0.789334	0.669475	-	-2.87127	0.308397	-	-Inf	0.258315	-	-2.23071	0.355156
ggacirc_023315	-	-Inf	1	-	-0.0251956	1	-	2.0684	0.543903	-	2.05131	0.640318
ggacirc_010643	-	-Inf	0.107283	-	-1.06076	0.70204	-	-Inf	0.232584	-	-0.278224	0.923267
ggacirc_001629	-	-Inf	1	-	-Inf	1	-	0.506194	1	-	0.346144	1
ggacirc_022460	-	1.46766	0.75094	-	-0.735701	1	-	0.392255	1	-	2.30562	0.341168
ggacirc_026110	-	-Inf	0.234924	-	-Inf	0.253513	-	-0.41078	1	-	-0.879113	0.746173
ggacirc_007148	-	0.452654	1	-	-0.755455	1	-	0.506194	1	-	-Inf	0.823011
ggacirc_021982	-	-0.254669	1	-	-Inf	0.709985	-	1.56521	0.838716	-	-1.44979	0.863772
ggacirc_000950	-	Inf	0.968765	-	Inf	0.705743	-	Inf	0.623048	-	Inf	0.768767
ggacirc_004702	-	-	-	-	-	-	-	Inf	0.621623	-	Inf	0.988969
ggacirc_000348	-	-Inf	0.683043	-	2.73732	0.195597	-	1.64441	0.482663	-	-0.559588	1
ggacirc_016932	-	-2.00379	0.439615	-	-0.737328	0.700624	-	-2.09406	0.636238	-	-1.11216	0.585102
ggacirc_035403	-	-Inf	0.829123	-	-1.0252	1	-	-Inf	0.881644	-	-1.05455	1
ggacirc_016463	-	0.578321	1	-	0.584591	1	-	1.85999	0.669495	-	-Inf	1
ggacirc_031575	-	-0.609265	1	-	-0.498961	1	-	3.00872	0.257089	-	0.110852	1
ggacirc_012724	-	-Inf	0.829123	-	-Inf	0.85292	-	0.0684033	1	-	-Inf	0.798183
ggacirc_010747	-	-Inf	0.84312	-	0.443426	1	-	-Inf	0.889205	-	0.0146081	1
ggacirc_013439	-	-Inf	0.553195	-	-Inf	0.581968	-	-Inf	0.613754	-	-0.234846	1
ggacirc_020093	-	Inf	0.729378	-	Inf	0.269405	-	Inf	0.621623	-	Inf	0.42267
ggacirc_022433	-	-Inf	0.700353	-	-Inf	0.724209	-	-Inf	0.739134	-	-Inf	0.653733
ggacirc_007522	-	Inf	0.530101	-	-	-	-	Inf	0.35115	-	-	-
ggacirc_012609	-	-	-	-	-	-	-	Inf	0.184786	-	Inf	0.757489
ggacirc_020739	-	0.347653	1	-	-Inf	1	-	-Inf	1	-	0.240284	1
ggacirc_033781	-	-0.652347	1	-	-Inf	0.876322	-	-Inf	0.897439	-	-Inf	0.823011
ggacirc_013110	-	-0.258647	0.998942	-	-Inf	0.501518	-	-Inf	0.551921	-	-0.116934	1
ggacirc_023601	-	-Inf	1	-	-Inf	1	-	1.29957	0.852386	-	0.945454	0.973726
ggacirc_035998	-	0.112898	1	-	-Inf	1	-	1.19263	1	-	-Inf	1
ggacirc_034805	-	1.98607	0.516823	-	-Inf	0.876322	-	-Inf	0.897439	-	1.26749	0.814645
ggacirc_015519	-	-Inf	0.857139	-	-0.735701	1	-	-0.731973	1	-	-Inf	0.81781
ggacirc_032737	-	-Inf	1	-	1.68224	0.735708	-	0.299567	1	-	-Inf	1
ggacirc_025006	-	0.549359	0.84952	-	-1.47564	0.767394	-	-1.41911	0.872787	-	-0.132235	1
ggacirc_027442	-	-Inf	0.217917	-	-Inf	0.237117	-	-0.734107	0.699801	-	-2.95789	0.337592
ggacirc_009240	-	1.16328	0.906435	-	1.06486	0.8897	-	-Inf	0.897439	-	-Inf	0.823011
ggacirc_009441	-	-1.24315	0.922551	-	-Inf	0.724209	-	-Inf	0.739134	-	0.172377	1
ggacirc_035649	-	1.40844	0.53522	-	2.21608	0.242554	-	1.03653	0.706003	-	1.63034	0.481075
ggacirc_011917	-	-1.56069	0.638423	-	-0.613114	0.952063	-	0.28903	0.850054	-	-1.78583	0.56622
ggacirc_030044	-	-Inf	0.684498	-	-Inf	0.709985	-	-Inf	0.731752	-	-Inf	0.642803
ggacirc_009873	-	-	-	-	-	-	-	Inf	0.453588	-	-	-
ggacirc_027858	-	-Inf	0.569384	-	-Inf	0.592511	-	0.941233	0.703914	-	-1.65386	0.730489
ggacirc_023711	-	Inf	0.968826	-	-	-	-	Inf	0.896441	-	Inf	0.988976
ggacirc_026791	-	-	-	-	-	-	-	Inf	0.435508	-	Inf	0.988969
ggacirc_005315	-	Inf	0.968765	-	Inf	0.511678	-	Inf	0.629244	-	Inf	0.590707
ggacirc_010658	-	-Inf	0.84312	-	-Inf	0.864177	-	-Inf	0.889205	-	0.670313	0.963232
ggacirc_027874	-	-	-	-	Inf	0.513406	-	-	-	-	Inf	0.988969
ggacirc_028641	-	1.57832	0.931278	-	-Inf	1	-	-Inf	1	-	1.34614	0.973649
ggacirc_006984	-	-	-	-	-	-	-	Inf	0.629244	-	Inf	0.578033
ggacirc_035865	-	-Inf	0.569384	-	-Inf	0.592511	-	-Inf	0.620419	-	-Inf	0.520237
ggacirc_021446	-	-Inf	0.829123	-	-Inf	0.85292	-	0.653366	0.822767	-	-0.125288	1
ggacirc_028280	-	Inf	0.729378	-	Inf	0.960581	-	Inf	0.266229	-	Inf	0.590707
ggacirc_019318	-	-Inf	1	-	1.2643	0.916806	-	-Inf	1	-	-Inf	1
ggacirc_006871	-	-Inf	0.684498	-	-Inf	0.709985	-	-Inf	0.731752	-	-Inf	0.642803
ggacirc_025896	-	1.02016	0.904824	-	-Inf	0.878001	-	-Inf	0.896897	-	-Inf	0.81781
ggacirc_002079	-	-0.441387	0.9996	-	1.4646	0.55249	-	0.322784	0.879568	-	0.589706	0.835538
ggacirc_000059	-	-Inf	0.701149	-	-Inf	0.723297	-	-Inf	0.739383	-	-Inf	0.656487
ggacirc_035677	-	-0.757372	0.964792	-	-Inf	0.582753	-	-1.55336	0.87491	-	0.489213	0.948918
ggacirc_036432	-	-1.82614	0.338792	-	-0.984431	0.66436	-	0.563458	0.965549	-	-0.0331161	1
ggacirc_008767	-	Inf	0.729378	-	Inf	0.960597	-	Inf	0.450776	-	Inf	0.988987
ggacirc_010701	-	2.56556	0.468168	-	-1.52573	0.933008	-	-Inf	0.72461	-	-Inf	0.630093
ggacirc_005361	-	-	-	-	Inf	0.515158	-	Inf	0.392256	-	Inf	0.988976
ggacirc_034530	-	0.649485	0.580991	-	-0.0460681	1	-	-0.628987	0.922373	-	-0.231455	0.957678
ggacirc_015394	-	1.02386	0.263612	-	-0.215081	0.892527	-	1.10947	0.546132	-	-0.670596	0.509939
ggacirc_006248	-	0.798685	0.432008	-	0.127167	0.875054	-	0.260371	0.836599	-	0.32653	0.749272
ggacirc_023788	-	Inf	0.408812	-	-	-	-	-	-	-	-	-
ggacirc_016690	-	0.578321	1	-	-Inf	1	-	-Inf	1	-	0.169541	1
ggacirc_011286	-	Inf	0.434204	-	Inf	0.299416	-	Inf	0.623048	-	-	-
ggacirc_011557	-	-Inf	1	-	1.63328	0.919728	-	-Inf	1	-	2.30398	0.647742
ggacirc_035000	-	-0.652347	1	-	-0.755455	1	-	-Inf	0.897439	-	-Inf	0.823011
ggacirc_036767	-	-Inf	0.857883	-	-Inf	0.87716	-	0.271524	1	-	-0.862043	1
ggacirc_017247	-	-Inf	0.698771	-	0.653035	1	-	-1.31694	1	-	-1.47791	0.866912
ggacirc_022482	-	0.205471	1	-	0.0906435	1	-	-0.628348	0.950838	-	-0.238981	0.922198
ggacirc_006647	-	0.508103	1	-	1.36182	0.738418	-	0.271524	1	-	1.2087	0.814977
ggacirc_005929	-	-	-	-	Inf	0.960482	-	Inf	0.905261	-	Inf	0.461648
ggacirc_030913	-	-Inf	0.212403	-	-Inf	0.232618	-	-Inf	0.33943	-	-Inf	0.177998
ggacirc_028559	-	-1.64419	0.7831	-	-1.82309	0.8119	-	-Inf	0.613947	-	-1.85429	0.725491
ggacirc_005392	-	-2.75759	0.309497	-	-Inf	0.189243	-	-Inf	0.284702	-	-2.20259	0.383782
ggacirc_008354	-	-Inf	1	-	-0.0251956	1	-	-Inf	1	-	-0.0545456	1
ggacirc_026656	-	-Inf	0.842447	-	0.452349	1	-	-0.835235	1	-	-Inf	0.807651
ggacirc_015241	-	-	-	-	-	-	-	-	-	-	Inf	0.590707
ggacirc_005005	-	Inf	0.729378	-	-	-	-	-	-	-	Inf	0.461648
ggacirc_029055	-	-0.609265	1	-	-Inf	0.864952	-	1.71786	0.589663	-	2.03959	0.403587
ggacirc_015966	-	-	-	-	-	-	-	Inf	0.37402	-	-	-
ggacirc_028569	-	-Inf	0.527322	-	-Inf	0.558841	-	-Inf	0.602386	-	-1.99987	0.713714
ggacirc_027596	-	-1.35967	0.916665	-	0.488963	1	-	0.43398	0.950316	-	1.34947	0.609214
ggacirc_014514	-	0.0332332	1	-	-Inf	0.593337	-	-1.72672	0.883953	-	-Inf	0.517829
ggacirc_006287	-	0.531909	0.743403	-	-0.629916	0.85715	-	-0.833608	0.98306	-	-0.330419	0.965589
ggacirc_009877	-	1.3302	0.929497	-	-Inf	1	-	0.49919	1	-	-Inf	1
ggacirc_000390	-	-Inf	1	-	0.264299	1	-	1.38823	0.848472	-	-Inf	1
ggacirc_012528	-	-Inf	1	-	-Inf	1	-	1.50619	0.850753	-	-Inf	1
ggacirc_010509	-	-Inf	0.683043	-	-Inf	0.711697	-	-1.38659	1	-	-Inf	0.63773
ggacirc_016634	-	-Inf	1	-	-Inf	1	-	-Inf	1	-	2.69201	0.517924
ggacirc_009141	-	-Inf	1	-	-Inf	1	-	4.71338	0.179263	-	3.56806	0.176224
ggacirc_019920	-	-1.9539	0.670004	-	-2.12417	0.70199	-	-0.278613	1	-	-1.25257	0.776493
ggacirc_007890	-	-Inf	0.416389	-	-1.90832	0.670473	-	-Inf	0.510319	-	-0.268231	1
ggacirc_026237	-	-Inf	1	-	-Inf	1	-	0.299567	1	-	1.94545	0.647466
ggacirc_009916	-	-Inf	0.857139	-	1.18931	0.89095	-	-Inf	0.896897	-	-Inf	0.81781
ggacirc_011693	-	2.77458	0.540945	-	1.60914	0.919544	-	1.39524	0.848417	-	2.88568	0.423669
ggacirc_027174	-	-Inf	1	-	2.238	0.729514	-	1.49919	0.850805	-	-Inf	1
ggacirc_022041	-	-	-	-	Inf	0.705743	-	Inf	0.897914	-	Inf	0.765978
ggacirc_021728	-	Inf	0.434204	-	-	-	-	Inf	0.897914	-	-	-
ggacirc_011340	-	-2.13961	0.345449	-	-0.103796	0.989215	-	-0.607685	0.952259	-	0.412353	0.845129
ggacirc_002385	-	-Inf	0.542732	-	-0.0514967	1	-	-Inf	0.603872	-	-2.05455	0.709251
ggacirc_026883	-	-	-	-	Inf	0.15675	-	Inf	0.453588	-	-	-
ggacirc_029614	-	0.634758	0.480634	-	0.646769	0.378151	-	0.172886	0.881704	-	0.713416	0.305093
ggacirc_004792	-	Inf	0.968717	-	Inf	0.415391	-	Inf	0.897914	-	-	-
ggacirc_013697	-	-2.75236	0.310221	-	-0.532136	0.831154	-	-Inf	0.284889	-	-1.07605	0.591434
ggacirc_019623	-	-	-	-	Inf	0.55209	-	Inf	0.897914	-	Inf	0.443799
ggacirc_025612	-	0.511642	0.819166	-	0.423222	0.779948	-	-2.71604	0.51897	-	0.354738	0.874165
ggacirc_005174	-	-Inf	0.449407	-	-Inf	0.473669	-	-Inf	0.524193	-	0.178813	1
ggacirc_022491	-	0.736939	0.568675	-	0.500637	0.855428	-	0.812711	0.743855	-	-0.522242	0.850706
ggacirc_036756	-	0.390735	1	-	-Inf	0.864952	-	-Inf	0.888956	-	-Inf	0.807651
ggacirc_000612	-	-0.808905	0.804801	-	-Inf	0.323792	-	-2.30317	0.63116	-	-0.0282285	1
ggacirc_029553	-	-0.861698	0.652798	-	-1.73098	0.461183	-	0.448037	0.868863	-	1.0715	0.386777
ggacirc_031407	-	-Inf	0.45961	-	-1.67287	0.697118	-	-Inf	0.528608	-	-Inf	0.403691
ggacirc_021187	-	1.18027	0.572689	-	-0.315197	1	-	0.5783	1	-	1.11157	0.700174
ggacirc_029526	-	0.944887	0.775817	-	-0.00744399	1	-	0.342753	1	-	1.75691	0.356869
ggacirc_004835	-	-Inf	0.683043	-	-1.42375	0.938405	-	0.198371	0.941518	-	-1.55959	0.863117
ggacirc_030833	-	2.0079	0.595678	-	0.314851	1	-	-Inf	1	-	1.45967	0.797882
ggacirc_000671	-	Inf	0.442357	-	-	-	-	-	-	-	-	-
ggacirc_011184	-	-Inf	1	-	0.653035	1	-	1.85299	0.669508	-	-Inf	1
ggacirc_016315	-	Inf	0.968717	-	-	-	-	Inf	0.621623	-	Inf	0.988976
ggacirc_020719	-	-Inf	0.857139	-	-Inf	0.878001	-	-Inf	0.896897	-	-0.716348	1
ggacirc_019360	-	1.06328	0.90541	-	0.471721	1	-	0.388233	1	-	-Inf	0.81781
ggacirc_018827	-	-0.0243021	1	-	-Inf	0.570444	-	-Inf	0.60783	-	-0.837189	0.892244
ggacirc_002116	-	-Inf	0.539495	-	-Inf	0.570444	-	-Inf	0.60783	-	-0.837189	0.892244
ggacirc_015353	-	-	-	-	Inf	0.705743	-	-	-	-	Inf	0.988976
ggacirc_012932	-	1.45265	0.930268	-	0.584591	1	-	-Inf	1	-	0.346144	1
ggacirc_000918	-	-	-	-	-	-	-	-	-	-	Inf	0.430198
ggacirc_013818	-	-0.58095	0.986767	-	-1.00708	0.852268	-	-Inf	0.552986	-	-Inf	0.462052
ggacirc_013581	-	-4.05694	0.172115	-	-0.785325	0.674073	-	-1.66142	0.444714	-	-0.567049	0.816706
ggacirc_025446	-	0.560869	1	-	1.6289	0.919495	-	1.39226	1	-	-Inf	1
ggacirc_010544	-	0.856033	0.885333	-	0.973647	0.868206	-	-0.194398	1	-	2.20953	0.274611
ggacirc_001831	-	Inf	0.434204	-	-	-	-	-	-	-	-	-
ggacirc_009851	-	-Inf	1	-	-0.0251956	1	-	0.0684033	1	-	0.0513143	1
ggacirc_020954	-	0.626946	0.674059	-	0.0611266	1	-	0.156322	0.807029	-	0.827592	0.495021
ggacirc_029828	-	2.00346	0.745795	-	-Inf	1	-	0.506194	1	-	-Inf	1
ggacirc_030441	-	-Inf	0.49204	-	-Inf	0.503771	-	-1.02236	0.94636	-	-Inf	0.462052
ggacirc_023063	-	1.20816	0.748649	-	-1.0252	1	-	-Inf	0.881644	-	-1.12529	1
ggacirc_022185	-	-	-	-	Inf	0.415391	-	-	-	-	-	-
ggacirc_025898	-	-1.47742	0.910581	-	-0.131228	1	-	-Inf	0.724392	-	-1.46028	0.856648
ggacirc_026135	-	-0.609265	1	-	0.112302	1	-	-Inf	0.888956	-	0.747774	0.96382
ggacirc_004089	-	-Inf	0.842447	-	0.452349	1	-	-Inf	0.888956	-	0.747774	0.96382
ggacirc_013668	-	-Inf	0.684498	-	-Inf	0.709985	-	-Inf	0.731752	-	0.241029	1
ggacirc_004288	-	-Inf	0.701149	-	-1.34042	0.942729	-	-Inf	0.739383	-	0.637958	0.954478
ggacirc_030692	-	-1.73493	0.775311	-	-1.54765	0.796772	-	-0.835235	1	-	0.365006	0.948755
ggacirc_024256	-	0.390735	1	-	-Inf	0.864952	-	-Inf	0.888956	-	-Inf	0.807651
ggacirc_032805	-	0.178383	1	-	-0.179918	1	-	-Inf	0.724392	-	-Inf	0.627717
ggacirc_002934	-	-	-	-	Inf	0.735211	-	-	-	-	Inf	0.583428
ggacirc_002804	-	-0.12482	1	-	0.617233	0.933608	-	0.636286	0.977606	-	1.30072	0.523826
ggacirc_031808	-	-Inf	0.568676	-	-Inf	0.593337	-	-Inf	0.620215	-	-Inf	0.517829
ggacirc_036287	-	-0.265382	1	-	-Inf	0.380393	-	-Inf	0.449419	-	-Inf	0.304227
ggacirc_012659	-	-0.734932	1	-	-Inf	0.864952	-	0.830968	0.823432	-	1.08415	0.812716
ggacirc_026086	-	0.827544	0.75015	-	-0.420524	1	-	0.459711	0.885558	-	-1.2048	0.776288
ggacirc_018566	-	-	-	-	-	-	-	Inf	0.897914	-	Inf	0.418889
ggacirc_028448	-	-Inf	0.21754	-	-4.34696	0.307507	-	-Inf	0.264991	-	-0.0673205	0.97966
ggacirc_034945	-	0.0911981	0.947584	-	-1.21636	0.566274	-	-Inf	0.227425	-	-Inf	0.0711692
ggacirc_024671	-	-Inf	0.336559	-	-2.13123	0.574645	-	-1.22187	0.863961	-	-Inf	0.293235
ggacirc_032957	-	0.560869	1	-	-Inf	1	-	0.268027	1	-	2.98515	0.489802
ggacirc_033011	-	-	-	-	Inf	0.288926	-	Inf	0.896441	-	Inf	0.587858
ggacirc_001814	-	-Inf	0.425713	-	-Inf	0.455648	-	-Inf	0.514452	-	-1.35872	0.769857
ggacirc_032010	-	1.56957	0.749816	-	-Inf	0.87716	-	-Inf	0.897167	-	0.137957	1
ggacirc_032920	-	-Inf	0.701149	-	-Inf	0.723297	-	-Inf	0.739383	-	-Inf	0.656487
ggacirc_031258	-	-0.251215	0.821731	-	0.061696	1	-	-0.796483	0.904597	-	0.668332	0.809065
ggacirc_006361	-	2.24256	0.559878	-	0.264299	1	-	-Inf	0.896897	-	-0.716348	1
ggacirc_029297	-	0.578321	1	-	2.09993	0.733306	-	2.45178	0.544101	-	2.22292	0.653432
ggacirc_035341	-	-Inf	0.45961	-	-0.103951	1	-	-0.383545	0.942795	-	0.692885	0.835527
ggacirc_030560	-	-	-	-	-	-	-	-	-	-	Inf	0.244186
ggacirc_007196	-	-Inf	1	-	1.6289	0.919495	-	-Inf	1	-	-Inf	1
ggacirc_026961	-	-0.556099	0.966006	-	-0.745612	0.991439	-	0.0876504	1	-	0.53314	0.948009
ggacirc_012074	-	0.750661	0.907789	-	-0.636459	1	-	1.77759	0.858088	-	-0.0342864	1
ggacirc_020346	-	-0.892412	0.83734	-	-0.799032	0.858594	-	-1.90329	0.773681	-	-0.584234	0.919136
ggacirc_021181	-	0.238566	1	-	-Inf	1	-	-Inf	1	-	-0.125288	1
ggacirc_005403	-	-0.148914	0.987767	-	-1.5257	0.523239	-	-2.89879	0.526904	-	-0.684792	0.778869
ggacirc_007809	-	-Inf	0.84312	-	-Inf	0.864177	-	0.836979	1	-	0.0146081	1
ggacirc_009322	-	-Inf	0.701149	-	-0.000371318	1	-	-Inf	0.739383	-	-Inf	0.656487
ggacirc_025561	-	Inf	0.729378	-	-	-	-	Inf	0.905261	-	-	-
ggacirc_035780	-	Inf	0.729378	-	-	-	-	Inf	0.453588	-	Inf	0.447511
ggacirc_016369	-	0.906284	0.285051	-	0.101186	0.863651	-	0.535772	0.826024	-	0.099956	0.917104
ggacirc_010407	-	-1.55149	0.494614	-	-1.42054	0.512176	-	-1.07463	0.607757	-	-0.840717	0.672799
ggacirc_017834	-	0.468181	0.976186	-	-2.06556	0.709011	-	2.13607	0.3261	-	-0.543942	0.923173
ggacirc_010750	-	-Inf	1	-	-Inf	1	-	0.299567	1	-	1.48364	0.796997
ggacirc_028376	-	-0.0177202	0.984384	-	0.715696	0.675701	-	0.47839	0.768933	-	-2.87707	0.159756
ggacirc_015900	-	-Inf	0.857139	-	-Inf	0.878001	-	-Inf	0.896897	-	0.107049	1
ggacirc_012997	-	-Inf	1	-	-Inf	1	-	-Inf	1	-	1.10705	0.973222
ggacirc_034691	-	-Inf	0.566568	-	-Inf	0.595833	-	-0.731973	1	-	-0.28402	1
ggacirc_010154	-	-1.47246	0.732748	-	-1.18568	0.749545	-	1.00851	0.555583	-	-0.972246	0.805281
ggacirc_008024	-	-Inf	1	-	-Inf	1	-	-Inf	1	-	1.69201	0.800812
ggacirc_001620	-	-Inf	0.85863	-	0.584591	1	-	-Inf	0.897439	-	0.169541	1
ggacirc_026976	-	Inf	0.968826	-	Inf	0.509972	-	-	-	-	Inf	0.988969
ggacirc_015689	-	-Inf	0.698771	-	-Inf	0.726044	-	-Inf	0.738637	-	1.50604	0.69717
ggacirc_029603	-	0.626818	0.731676	-	-1.01009	0.63309	-	-0.186143	0.998584	-	-0.501546	0.765414
ggacirc_020162	-	1.92386	0.578793	-	-Inf	0.87716	-	-Inf	0.897167	-	-Inf	0.820387
ggacirc_013978	-	-	-	-	Inf	0.368897	-	-	-	-	-	-
ggacirc_020115	-	-4.07267	0.0597412	-	0.021269	0.929654	-	-1.54684	0.667487	-	-1.64142	0.254468
ggacirc_025044	-	-Inf	0.0643239	-	-Inf	0.0685012	-	-Inf	0.18362	-	-Inf	0.0525505
ggacirc_020859	-	Inf	0.382392	-	-	-	-	Inf	0.462067	-	-	-
ggacirc_027385	-	-0.439131	1	-	0.628895	1	-	-Inf	0.896897	-	1.83418	0.572663
ggacirc_024089	-	0.25065	0.932553	-	-1.29715	0.667948	-	-1.01236	0.939853	-	-0.602995	0.835014
ggacirc_002798	-	-Inf	1	-	2.09993	0.733306	-	-Inf	1	-	1.34614	0.973649
ggacirc_024075	-	-Inf	0.69956	-	0.934972	0.867523	-	-Inf	0.738886	-	0.719221	0.955478
ggacirc_030380	-	-Inf	0.683043	-	-1.08371	0.931168	-	-Inf	0.731286	-	-1.48884	0.861972
ggacirc_036523	-	-0.839932	1	-	-0.547651	1	-	-Inf	0.888956	-	-Inf	0.807651
ggacirc_013106	-	0.347653	1	-	-Inf	1	-	0.506194	1	-	-Inf	1
ggacirc_018778	-	-Inf	0.254157	-	-0.777947	0.788452	-	-0.91937	0.929501	-	-1.96554	0.465088
ggacirc_010080	-	0.330201	1	-	1.47172	0.918312	-	-Inf	1	-	2.72299	0.432708
ggacirc_011670	-	-	-	-	Inf	0.960597	-	Inf	0.896441	-	Inf	0.394936
ggacirc_002420	-	-1.14455	0.696293	-	2.20484	0.266856	-	2.07246	0.421635	-	1.83356	0.126585
ggacirc_006682	-	0.647671	0.660901	-	0.559972	0.660607	-	-0.131805	0.970947	-	-0.253868	0.999477
ggacirc_022318	-	-Inf	0.452593	-	-1.95168	0.61159	-	-1.1857	0.676256	-	-1.23882	0.691222
ggacirc_035835	-	-	-	-	-	-	-	-	-	-	Inf	0.445167
ggacirc_024676	-	Inf	0.968826	-	Inf	0.709459	-	-	-	-	Inf	0.988976
ggacirc_036578	-	Inf	0.729378	-	-	-	-	-	-	-	Inf	0.472369
ggacirc_033217	-	-	-	-	Inf	0.960482	-	Inf	0.370572	-	-	-
ggacirc_026953	-	-Inf	0.683043	-	-Inf	0.711697	-	-Inf	0.731286	-	-Inf	0.63773
ggacirc_030216	-	-1.47206	0.903419	-	-0.610158	1	-	1.66019	0.487645	-	-1.63951	0.854909
ggacirc_020768	-	-Inf	0.554502	-	-Inf	0.580406	-	-Inf	0.614139	-	-0.277497	1
ggacirc_032607	-	-0.0240938	1	-	0.0680725	1	-	-Inf	0.738637	-	0.177792	1
ggacirc_011312	-	-0.224633	1	-	0.0842081	1	-	-2.4202	0.69393	-	0.447464	0.838548
ggacirc_002070	-	-	-	-	-	-	-	-	-	-	Inf	0.472369
ggacirc_010662	-	-1.87278	0.679017	-	0.511508	0.831814	-	0.579271	0.887554	-	-1.0741	0.779344
ggacirc_012664	-	-1.8871	0.762097	-	-Inf	0.554723	-	-Inf	0.603872	-	-Inf	0.510049
ggacirc_019113	-	-2.33687	0.48111	-	-Inf	0.309217	-	-Inf	0.394384	-	-2.73692	0.42253
ggacirc_034818	-	2.45014	0.592874	-	2.61667	0.576618	-	-Inf	1	-	-Inf	1
ggacirc_028824	-	-Inf	1	-	-Inf	1	-	1.19263	1	-	-0.0545456	1
ggacirc_009952	-	-0.241133	0.954131	-	0.4017	0.832202	-	0.336912	0.859395	-	-1.88844	0.358612
ggacirc_024874	-	0.435202	1	-	0.653035	1	-	-Inf	1	-	-Inf	1
ggacirc_010011	-	1.3302	0.929497	-	0.653035	1	-	-Inf	1	-	-Inf	1
ggacirc_015934	-	-Inf	0.85863	-	-Inf	0.876322	-	-0.493806	1	-	-Inf	0.823011
ggacirc_003437	-	-	-	-	Inf	0.705743	-	Inf	0.462067	-	Inf	0.590707
ggacirc_013793	-	0.238566	1	-	-Inf	0.85292	-	-Inf	0.881644	-	-Inf	0.798183
ggacirc_010275	-	-Inf	0.829123	-	-Inf	0.85292	-	0.192632	1	-	-0.125288	1
ggacirc_011986	-	-0.505347	0.76553	-	-0.41877	0.787829	-	-0.238781	0.842287	-	-1.82791	0.363908
ggacirc_026557	-	1.86867	0.380311	-	-0.519964	1	-	-Inf	0.724392	-	-1.46028	0.856648
ggacirc_021596	-	-0.633609	0.957045	-	-2.99203	0.473816	-	-1.7879	0.726253	-	-0.0801979	1
ggacirc_007272	-	-Inf	0.85863	-	1.82951	0.563643	-	-Inf	0.897439	-	1.56472	0.687883
ggacirc_006665	-	0.347653	1	-	0.584591	1	-	-Inf	0.897439	-	-Inf	0.823011
ggacirc_017555	-	3.09042	0.371335	-	1.42456	0.918163	-	1.39524	0.848417	-	-Inf	1
ggacirc_036404	-	-0.430432	1	-	-Inf	0.87716	-	-Inf	0.897167	-	-Inf	0.820387
ggacirc_004497	-	-2.60133	0.362171	-	1.39041	0.536512	-	-1.89879	0.6891	-	-0.34817	0.880782
ggacirc_032180	-	0.864773	0.607913	-	-0.0773762	1	-	0.560569	0.770333	-	1.24594	0.359289
ggacirc_030410	-	2.65213	0.528777	-	2.45808	0.586216	-	0.49919	1	-	-Inf	1
ggacirc_018837	-	-2.09271	0.380408	-	-0.161249	0.953961	-	1.66665	0.4425	-	0.788198	0.735649
ggacirc_010358	-	-Inf	0.698771	-	-Inf	0.726044	-	-Inf	0.738637	-	-Inf	0.648348
ggacirc_019064	-	Inf	0.968717	-	Inf	0.709459	-	Inf	0.896441	-	-	-
ggacirc_021368	-	-	-	-	Inf	0.960597	-	-	-	-	Inf	0.328462
ggacirc_000535	-	2.12039	0.589636	-	1.31485	0.920089	-	0.299567	1	-	0.0513143	1
ggacirc_001520	-	1.6637	0.742964	-	1.18223	0.919146	-	2.29957	0.544311	-	-Inf	1
ggacirc_033279	-	Inf	0.38775	-	-	-	-	-	-	-	Inf	0.765978
ggacirc_036440	-	0.708745	0.742486	-	-1.15905	0.656978	-	0.303962	0.823073	-	-0.483926	0.880043
ggacirc_020927	-	-	-	-	Inf	0.960597	-	-	-	-	Inf	0.437944
ggacirc_027649	-	1.45265	0.930268	-	-Inf	1	-	2.39926	0.871094	-	0.240284	1
ggacirc_028886	-	Inf	0.721559	-	Inf	0.960482	-	-	-	-	Inf	0.988976
ggacirc_018660	-	Inf	0.377122	-	Inf	0.960597	-	Inf	0.896441	-	Inf	0.143655
ggacirc_004551	-	-2.65055	0.480883	-	-1.45692	0.65018	-	0.935832	0.622783	-	-Inf	0.288015
ggacirc_011154	-	0.213414	0.99438	-	-0.538763	0.911388	-	0.744382	0.781015	-	0.527952	0.844055
ggacirc_007965	-	-0.816107	0.754068	-	-1.05312	0.646307	-	-2.73965	0.516735	-	0.0761643	1
ggacirc_017778	-	-Inf	0.857139	-	-0.395655	1	-	-Inf	0.896897	-	-Inf	0.81781
ggacirc_025907	-	-Inf	0.829123	-	0.363541	1	-	-Inf	0.881644	-	-Inf	0.798183
ggacirc_003170	-	-0.0797656	1	-	-Inf	0.725125	-	-Inf	0.738886	-	-1.45738	0.867856
ggacirc_028248	-	-1.19942	0.555417	-	-1.00828	0.695235	-	0.531707	0.816341	-	-0.501919	0.83702
ggacirc_027197	-	Inf	0.221934	-	Inf	0.442399	-	Inf	0.629244	-	-	-
ggacirc_023730	-	-Inf	1	-	-Inf	1	-	3.18951	0.547249	-	-Inf	1
ggacirc_017273	-	-2.24152	0.494066	-	-0.591077	0.819304	-	-2.53733	0.635013	-	0.335288	0.93206
ggacirc_015255	-	-0.430432	1	-	-Inf	0.87716	-	-Inf	0.897167	-	-Inf	0.820387
ggacirc_036571	-	-Inf	0.566568	-	-Inf	0.595833	-	-Inf	0.619606	-	-Inf	0.510792
ggacirc_026894	-	Inf	0.721559	-	Inf	0.149569	-	Inf	0.312625	-	Inf	0.583428
ggacirc_028428	-	-Inf	1	-	1.58459	0.919358	-	-Inf	1	-	1.34614	0.973649
ggacirc_022039	-	-Inf	1	-	0.974804	0.917725	-	-Inf	1	-	1.05131	0.974014
ggacirc_034918	-	-Inf	0.857139	-	-Inf	0.878001	-	1.26803	0.686333	-	-Inf	0.81781
ggacirc_004136	-	0.860663	0.746301	-	-0.690506	0.824668	-	-2.53833	0.634916	-	-0.282641	0.955733
ggacirc_028561	-	-0.547346	1	-	0.584591	1	-	-0.493806	1	-	-0.759716	1
ggacirc_003212	-	1.4352	0.930318	-	0.264299	1	-	-Inf	1	-	0.107049	1
ggacirc_004017	-	-	-	-	Inf	0.536595	-	Inf	0.897914	-	Inf	0.988976
ggacirc_007720	down	-3.52623	0.047402	down	-4.1238	0.0356602	-	-3.47261	0.189659	-	-1.78916	0.185326
ggacirc_026569	-	-	-	-	-	-	-	Inf	0.37402	-	-	-
ggacirc_002228	-	-Inf	0.683043	-	0.533898	1	-	-1.15543	0.996327	-	-1.55959	0.863117
ggacirc_001698	-	2.69786	0.48838	-	-Inf	1	-	3.77759	0.516115	-	-Inf	1
ggacirc_005524	-	2.01367	0.745484	-	-Inf	1	-	0.506194	1	-	-Inf	1
ggacirc_002287	-	-Inf	1	-	0.653035	1	-	1.26803	0.846006	-	0.283652	1
ggacirc_025055	-	-Inf	0.701149	-	-1.00037	0.935208	-	-Inf	0.739383	-	-Inf	0.656487
ggacirc_021785	-	-1.24897	0.92226	-	-Inf	0.725125	-	-Inf	0.738886	-	1.54262	0.622247
ggacirc_028583	-	-Inf	0.85863	-	-0.415409	1	-	-Inf	0.897439	-	-Inf	0.823011
ggacirc_033861	-	1.3302	0.929497	-	1.60434	0.919308	-	1.85299	0.669508	-	1.86861	0.793944
ggacirc_000768	-	-1.51342	0.658903	-	-Inf	0.315637	-	-Inf	0.397717	-	-0.0375402	1
ggacirc_017499	-	Inf	0.968717	-	Inf	0.735211	-	Inf	0.896441	-	-	-
ggacirc_033821	-	Inf	0.721559	-	-	-	-	-	-	-	Inf	0.362016
ggacirc_031892	-	-Inf	1	-	-Inf	1	-	-Inf	1	-	1.93111	0.794607
ggacirc_001359	-	1.23857	0.93229	-	-Inf	1	-	-Inf	1	-	-0.125288	1
ggacirc_002890	-	Inf	0.517083	-	-	-	-	Inf	0.897914	-	Inf	0.988987
ggacirc_031494	-	-0.761434	1	-	-Inf	0.85292	-	0.884529	0.829276	-	-Inf	0.798183
ggacirc_013792	-	0.578321	1	-	1.24454	0.916865	-	0.506194	1	-	0.346144	1
ggacirc_033375	down	-Inf	0.0474946	-	-2.83372	0.205866	-	-3.56579	0.307526	-	-1.96602	0.275001
ggacirc_031715	-	-Inf	1	-	0.264299	1	-	1.26803	0.846006	-	2.24149	0.646835
ggacirc_021616	-	-0.270587	0.82248	-	-0.323329	0.723951	-	-0.67601	0.614086	-	-0.156574	0.83238
ggacirc_030319	-	2.12214	0.328583	-	0.0614578	1	-	1.23849	0.702995	-	-Inf	0.651021
ggacirc_025465	-	-Inf	0.37428	-	-Inf	0.396388	-	-Inf	0.457684	-	-Inf	0.322381
ggacirc_011099	-	-Inf	1	-	-Inf	1	-	-Inf	1	-	1.76275	0.798085
ggacirc_008544	-	-Inf	1	-	3.63678	0.396811	-	-Inf	1	-	-0.0545456	1
ggacirc_009182	-	-2.31095	0.339556	-	-Inf	0.11597	-	-3.11988	0.407398	-	-3.50939	0.167295
ggacirc_032170	-	-Inf	0.566568	-	-0.395655	0.982531	-	-Inf	0.619606	-	-Inf	0.510792
ggacirc_012373	-	1.96847	0.746857	-	-Inf	1	-	0.27503	1	-	1.34614	0.973649
ggacirc_003604	-	0.261085	1	-	0.274606	0.920542	-	-1.52393	0.720084	-	0.737154	0.65204
ggacirc_003158	-	-Inf	0.540709	-	-Inf	0.568967	-	-Inf	0.608195	-	-0.89439	0.894839
ggacirc_005844	-	-	-	-	-	-	-	-	-	-	Inf	0.441512
ggacirc_033692	-	-	-	-	-	-	-	-	-	-	Inf	0.347846
ggacirc_013636	-	-0.0551129	1	-	0.145935	1	-	-Inf	0.614139	-	-0.733402	0.895747
ggacirc_036656	-	-	-	-	-	-	-	-	-	-	Inf	0.461648
ggacirc_025346	-	-Inf	1	-	2.60434	0.601569	-	-Inf	1	-	-Inf	1
ggacirc_019269	-	-Inf	0.857139	-	1.64102	0.734483	-	-Inf	0.896897	-	0.834184	0.963312
ggacirc_017846	-	Inf	0.716773	-	Inf	0.735211	-	Inf	0.621623	-	Inf	0.988976
ggacirc_021975	-	0.435202	1	-	-Inf	1	-	1.38823	0.848472	-	-Inf	1
ggacirc_028778	-	-1.42313	0.253564	-	-0.106396	0.985444	-	-0.99867	0.745188	-	-1.60593	0.147609
ggacirc_003802	-	-0.887102	1	-	0.899813	0.892737	-	0.192632	1	-	0.874712	0.813657
ggacirc_036624	-	0.468077	0.83681	-	-0.759626	0.810223	-	-1.62452	0.800548	-	-1.12534	0.709248
ggacirc_025511	-	-1.76143	0.759029	-	-0.636459	0.96966	-	-1.9316	0.869592	-	-1.94869	0.707105
ggacirc_001564	-	Inf	0.968765	-	-	-	-	Inf	0.222165	-	Inf	0.364914
ggacirc_014942	-	-0.073861	1	-	-0.287552	0.95406	-	-1.30116	0.801194	-	-1.54681	0.62111
ggacirc_005772	-	-3.12624	0.294654	-	0.342255	0.956197	-	-Inf	0.277485	-	-0.407165	0.893077
ggacirc_012653	-	-Inf	0.85863	-	0.971047	0.888496	-	-Inf	0.897439	-	-Inf	0.823011
ggacirc_001749	-	2.70341	0.119176	-	0.15505	1	-	1.65415	0.547585	-	0.594243	0.955546
ggacirc_034138	-	Inf	0.517083	-	-	-	-	-	-	-	-	-
ggacirc_016569	-	-2.2201	0.0784459	down	-3.33561	0.0202932	-	-2.15461	0.359465	-	-2.23664	0.0642706
ggacirc_003123	-	2.8828	0.553435	-	-Inf	1	-	-Inf	1	-	0.177792	1
ggacirc_034535	-	-Inf	1	-	0.653035	1	-	1.26803	0.846006	-	1.23169	0.973573
ggacirc_014531	-	0.404486	1	-	-1.36181	0.806946	-	-1.72672	0.883953	-	-Inf	0.517829
ggacirc_015512	-	-Inf	0.857883	-	-Inf	0.87716	-	0.395753	1	-	0.137957	1
ggacirc_018253	-	Inf	0.517083	-	Inf	0.960581	-	-	-	-	Inf	0.330495
ggacirc_033106	-	3.12731	0.377514	-	1.63328	0.919728	-	0.506194	1	-	2.18755	0.655902
ggacirc_006627	-	0.180867	1	-	-0.990528	0.767406	-	-Inf	0.457552	-	-0.296149	0.939978
ggacirc_028759	-	-	-	-	Inf	0.960581	-	-	-	-	Inf	0.771617
ggacirc_004759	-	0.238566	1	-	2.9378	0.289822	-	-Inf	1	-	0.874712	0.973538
ggacirc_034479	-	-0.909399	0.796879	-	0.175161	1	-	-1.47021	0.605474	-	0.448229	0.947046
ggacirc_007330	-	-Inf	0.303455	-	-Inf	0.325265	-	-Inf	0.400533	-	-Inf	0.251604
ggacirc_011056	-	-	-	-	-	-	-	Inf	0.445745	-	-	-
ggacirc_027520	-	0.836856	0.747461	-	-2.59364	0.520718	-	-Inf	0.397302	-	-Inf	0.246647
ggacirc_032385	-	-	-	-	Inf	0.445787	-	-	-	-	-	-
ggacirc_032449	-	-Inf	0.683043	-	-Inf	0.711697	-	-1.15543	0.996327	-	-Inf	0.63773
ggacirc_010462	-	0.435202	1	-	-Inf	1	-	-Inf	1	-	1.10705	0.973222
ggacirc_021240	-	-Inf	1	-	0.244545	1	-	-Inf	1	-	1.80205	0.799694
ggacirc_001852	-	-0.24315	1	-	-Inf	0.724209	-	-Inf	0.739134	-	-0.365812	1
ggacirc_003945	-	-1.14203	0.642525	-	-0.0590505	1	-	-0.527571	1	-	-0.989217	0.66803
ggacirc_016210	-	-	-	-	Inf	0.445787	-	-	-	-	Inf	0.761662
ggacirc_021795	-	1.57832	0.931278	up	4.31969	0.0440958	-	1.39926	1	-	3.04764	0.491805
ggacirc_017455	-	-1.06257	0.454767	-	-0.17644	0.905034	-	-0.451862	0.964839	-	0.196991	0.927243
ggacirc_009086	-	0.740978	0.907668	-	-Inf	0.85292	-	0.734606	0.825022	-	-Inf	0.798183
ggacirc_002217	-	Inf	0.525608	-	Inf	0.960581	-	-	-	-	Inf	0.765978
ggacirc_024939	-	-1.56986	0.652711	-	-1.25112	0.665445	-	-2.59636	0.629288	-	-1.65441	0.572061
ggacirc_000249	-	0.86543	0.530961	-	0.925493	0.344843	-	0.243695	0.826656	-	1.13304	0.245466
ggacirc_004785	-	Inf	0.537357	-	-	-	-	-	-	-	Inf	0.582309
ggacirc_014214	-	-0.219838	0.929914	-	-1.43889	0.52431	-	-1.22734	0.826496	-	-1.31212	0.521124
ggacirc_007043	-	0.993358	0.889999	-	-1.34042	0.942729	-	-Inf	0.739383	-	-1.34468	0.868545
ggacirc_009499	-	0.539424	0.71767	-	0.277232	0.886576	-	1.26565	0.542428	-	0.49271	0.698689
ggacirc_005192	-	1.51294	0.243657	-	1.05176	0.435825	-	-Inf	0.341935	-	0.354286	0.84274
ggacirc_024026	-	-Inf	0.84312	-	1.0448	0.892124	-	-0.600816	1	-	0.0853507	1
ggacirc_022181	-	Inf	0.28187	-	Inf	0.960482	-	Inf	0.621623	-	Inf	0.988987
ggacirc_003613	-	1.69786	0.741977	-	2.3394	0.572776	-	-Inf	1	-	1.05131	0.974014
ggacirc_014276	-	-1.68924	0.434244	-	-0.908159	0.677424	-	0.41284	0.993147	-	-0.10644	1
ggacirc_013720	-	-3.20255	0.0765627	-	-0.915637	0.490149	-	-0.735457	0.887016	-	-0.0870095	1
ggacirc_008385	-	Inf	0.968717	-	Inf	0.960482	-	-	-	-	Inf	0.988969
ggacirc_033448	-	-	-	-	Inf	0.442399	-	Inf	0.462067	-	Inf	0.988969
ggacirc_010575	-	0.238566	1	-	1.55977	0.739454	-	-Inf	1	-	0.0513143	1
ggacirc_018638	-	-1.35967	0.916665	-	-0.256027	1	-	-1.15098	0.996532	-	0.125727	1
ggacirc_034866	-	-Inf	0.527888	-	1.03766	0.615663	-	-Inf	0.602559	-	1.15262	0.548894
ggacirc_034989	-	2.41339	0.337129	-	0.83935	0.696131	-	0.777643	0.711375	-	0.452454	0.937336
ggacirc_009531	-	-0.00436927	1	-	0.274715	0.884317	-	-1.54915	0.733871	-	-0.155974	0.965687
ggacirc_017867	-	Inf	0.434204	-	-	-	-	-	-	-	Inf	0.757489
ggacirc_009456	-	Inf	0.331958	-	-	-	-	-	-	-	Inf	0.771617
ggacirc_023931	-	-Inf	0.425713	-	-Inf	0.455648	-	-Inf	0.514452	-	0.610583	0.834468
ggacirc_026688	-	-Inf	0.700353	-	-Inf	0.724209	-	-Inf	0.739134	-	0.885374	0.826071
ggacirc_001305	-	-	-	-	-	-	-	Inf	0.406767	-	-	-
ggacirc_032822	-	0.45884	0.952788	-	0.279804	1	-	-0.647236	1	-	0.448474	0.937294
ggacirc_032786	-	-	-	-	Inf	0.536595	-	-	-	-	Inf	0.771617
ggacirc_010709	-	-0.130027	1	-	0.558184	0.76897	-	-0.660626	0.998911	-	1.34302	0.279084
ggacirc_005356	-	-0.699728	0.798607	-	-2.20585	0.518198	-	-Inf	0.400426	-	0.198167	1
ggacirc_031380	-	-Inf	1	-	-Inf	1	-	-Inf	1	-	2.16954	0.657157
ggacirc_033092	-	-Inf	0.842447	-	-Inf	0.864952	-	-Inf	0.888956	-	-1.01379	1
ggacirc_007469	-	3.86571	0.122191	-	0.604345	1	-	-Inf	1	-	2.17072	0.651764
ggacirc_035359	-	-Inf	0.698771	-	-Inf	0.726044	-	-Inf	0.738637	-	-1.40717	0.86572
ggacirc_027510	-	0.581504	0.727821	-	-0.640947	0.704436	-	0.162737	0.871259	-	-0.306743	0.877152
ggacirc_005940	-	-0.652347	1	-	-Inf	0.876322	-	-Inf	0.897439	-	2.16954	0.552068
ggacirc_022354	-	2.32983	0.518192	-	0.363541	1	-	1.19263	1	-	-Inf	1
ggacirc_033855	-	2.9577	0.351794	-	-0.887698	1	-	-Inf	0.888956	-	2.05499	0.402311
ggacirc_031935	-	Inf	0.729378	-	-	-	-	Inf	0.370572	-	Inf	0.988976
ggacirc_002696	-	-0.904453	0.587731	-	-0.698649	0.703683	-	-1.27001	0.549943	-	-1.42751	0.394216
ggacirc_001189	-	-0.652347	1	-	-0.415409	1	-	-Inf	0.897439	-	2.41021	0.528937
ggacirc_028745	-	-Inf	1	-	-Inf	1	-	-Inf	1	-	1.10705	0.973222
ggacirc_006294	-	0.00789819	1	-	0.363541	1	-	-Inf	1	-	-Inf	1
ggacirc_003383	-	1.57832	0.931278	-	-Inf	1	-	-Inf	1	-	0.240284	1
ggacirc_010203	-	-Inf	1	-	1.15482	0.918954	-	1.65337	0.669914	-	1.63628	0.791271
ggacirc_006094	-	1.57832	0.931278	-	-Inf	1	-	-Inf	1	-	1.82525	0.798788
ggacirc_009412	-	-Inf	0.857139	-	1.2643	0.739981	-	0.49919	1	-	2.38387	0.334341
ggacirc_005507	-	Inf	0.0567628	-	-	-	-	Inf	0.897914	-	Inf	0.33296
ggacirc_026032	-	-Inf	1	-	-Inf	1	-	-Inf	1	-	2.16954	0.657157
ggacirc_029788	-	1.17277	0.429722	-	1.5218	0.248983	-	0.321168	0.854463	-	1.74312	0.137241
ggacirc_034075	-	0.225737	1	-	-0.021262	1	-	-0.678673	0.856351	-	-0.114368	1
ggacirc_031015	-	-	-	-	Inf	0.445787	-	Inf	0.462067	-	-	-
ggacirc_016217	-	-Inf	0.85863	-	-Inf	0.876322	-	-Inf	0.897439	-	1.84344	0.577348
ggacirc_014177	-	-Inf	0.655154	-	-Inf	0.685763	-	-Inf	0.717912	-	-Inf	0.618258
ggacirc_018980	-	1.3302	0.752614	-	-Inf	0.878001	-	0.934229	0.821796	-	-Inf	0.81781
ggacirc_021033	-	-	-	-	Inf	0.391222	-	Inf	0.629244	-	Inf	0.0854469
ggacirc_025669	-	Inf	0.434204	-	Inf	0.522627	-	Inf	0.629244	-	Inf	0.246737
ggacirc_022537	-	-	-	-	Inf	0.154682	-	-	-	-	Inf	0.259554
ggacirc_000221	-	0.733494	0.868443	-	-Inf	0.592511	-	1.18835	0.815199	-	-Inf	0.520237
ggacirc_011960	-	-Inf	0.345549	-	-0.623226	0.908583	-	0.954883	0.727464	-	-0.0813526	1
ggacirc_030665	-	Inf	0.204904	-	Inf	0.960597	-	-	-	-	Inf	0.590707
ggacirc_023588	-	-Inf	0.69956	-	-Inf	0.725125	-	-Inf	0.738886	-	-Inf	0.651021
ggacirc_036112	-	-Inf	0.701149	-	-Inf	0.723297	-	-Inf	0.739383	-	-Inf	0.656487
ggacirc_010755	-	0.220953	1	-	0.4952	0.890382	-	-0.636567	0.98335	-	0.171826	1
ggacirc_024250	-	-0.652347	1	-	-Inf	0.876322	-	-Inf	0.897439	-	-0.653856	1
ggacirc_030329	-	-Inf	0.540709	-	-Inf	0.568967	-	-Inf	0.608195	-	-Inf	0.49698
ggacirc_001163	-	Inf	0.340381	-	-	-	-	Inf	0.458959	-	-	-
ggacirc_004450	-	-	-	-	Inf	0.960482	-	-	-	-	Inf	0.761662
ggacirc_023581	-	2.95102	0.380512	-	-Inf	1	-	1.39226	1	-	2.42898	0.563004
ggacirc_018465	-	-2.05226	0.673691	-	1.48886	0.468235	-	1.21441	0.920881	-	0.427167	0.942505
ggacirc_009965	-	1.3302	0.929497	-	-Inf	1	-	2.01114	0.670655	-	2.98515	0.489802
ggacirc_007300	-	-0.531242	0.593859	-	-1.92229	0.138538	-	-4.58634	0.165433	-	-2.5943	0.0769942
ggacirc_017808	-	-Inf	1	-	0.653035	1	-	-Inf	1	-	0.177792	1
ggacirc_013778	-	0.0306175	1	-	1.88043	0.180108	-	-0.0524629	0.985005	-	-0.863243	0.747149
ggacirc_013594	-	-	-	-	Inf	0.735211	-	Inf	0.629244	-	Inf	0.587858
ggacirc_034286	-	Inf	0.293632	-	-	-	-	-	-	-	-	-
ggacirc_018997	-	0.735869	0.401805	-	0.652374	0.363199	-	0.474655	0.758439	-	0.368097	0.6211
ggacirc_024055	-	2.07856	0.422412	-	-Inf	0.864177	-	-Inf	0.889205	-	2.75906	0.318512
ggacirc_015160	-	-Inf	1	-	-Inf	1	-	0.49919	1	-	0.283652	1
ggacirc_034154	-	-1.36504	0.91639	-	-1.08987	0.930866	-	0.937557	0.696463	-	-Inf	0.640248
ggacirc_021016	-	Inf	0.442357	-	Inf	0.960597	-	-	-	-	-	-
ggacirc_033916	-	0.636349	0.73859	-	0.944302	0.527677	-	0.907839	0.925565	-	0.303077	0.925152
ggacirc_024800	-	Inf	0.529059	-	-	-	-	Inf	0.629244	-	Inf	0.324118
ggacirc_002750	-	0.330201	1	-	2.08462	0.734613	-	-Inf	1	-	2.20499	0.64938
ggacirc_005248	-	1.03762	0.904708	-	-Inf	0.876322	-	-Inf	0.897439	-	-Inf	0.823011
ggacirc_029408	-	-	-	-	-	-	-	-	-	-	Inf	0.578033
ggacirc_031618	-	-1.2842	0.265108	-	0.39687	0.638192	-	-1.61294	0.589733	-	-0.763167	0.446885
ggacirc_024747	-	-Inf	0.683043	-	-Inf	0.711697	-	-Inf	0.731286	-	-1.48884	0.861972
ggacirc_000170	-	-	-	-	-	-	-	Inf	0.456145	-	Inf	0.461648
ggacirc_016289	-	1.51071	0.236665	-	0.0498354	1	-	-1.01381	0.816841	-	-3.38735	0.201144
ggacirc_031082	-	-Inf	1	-	-Inf	1	-	0.27503	1	-	2.22292	0.653432
ggacirc_006374	-	-Inf	0.0755163	-	-0.753822	0.672497	-	0.062045	0.906888	-	-2.62134	0.195073
ggacirc_020838	-	-0.162152	0.996894	-	1.27892	0.628811	-	-Inf	0.529098	-	-Inf	0.409523
ggacirc_002772	-	Inf	0.968717	-	-	-	-	-	-	-	Inf	0.244275
ggacirc_019905	-	-Inf	0.857139	-	-Inf	0.878001	-	-Inf	0.896897	-	0.283652	1
ggacirc_005488	-	-0.770904	0.690954	-	-2.70547	0.146785	-	-2.24948	0.4856	-	-0.767008	0.62806
ggacirc_016292	-	Inf	0.712194	-	-	-	-	-	-	-	Inf	0.418889
ggacirc_021783	-	Inf	0.530101	-	-	-	-	Inf	0.905261	-	-	-
ggacirc_033296	-	3.27834	0.109762	-	1.22809	0.891651	-	-0.728476	1	-	-Inf	0.820387
ggacirc_014504	-	-	-	-	Inf	0.526411	-	-	-	-	-	-
ggacirc_008720	-	-Inf	1	-	1.65304	0.91968	-	0.49919	1	-	2.49972	0.569473
ggacirc_036718	-	-	-	-	Inf	0.735211	-	-	-	-	Inf	0.771617
ggacirc_004608	-	Inf	0.451382	-	-	-	-	-	-	-	-	-
ggacirc_034406	-	-	-	-	Inf	0.960581	-	-	-	-	Inf	0.362016
ggacirc_020281	-	-Inf	0.330729	-	-Inf	0.355582	-	-1.25295	0.861867	-	-Inf	0.296829
ggacirc_036251	-	0.996221	0.9045	-	-Inf	0.878001	-	-Inf	0.896897	-	-Inf	0.81781
ggacirc_010025	-	-	-	-	-	-	-	Inf	0.392256	-	Inf	0.757489
ggacirc_005114	-	-Inf	1	-	0.653035	1	-	0.49919	1	-	-Inf	1
ggacirc_021307	-	-Inf	0.437148	-	-Inf	0.464446	-	-Inf	0.519208	-	-Inf	0.390415
ggacirc_024295	-	-Inf	0.553847	-	1.76187	0.495654	-	0.637726	0.795754	-	1.23064	0.640194
ggacirc_020366	-	2.4994	0.5901	-	-Inf	1	-	-Inf	1	-	-Inf	1
ggacirc_008290	-	-	-	-	-	-	-	Inf	0.623048	-	Inf	0.757489
ggacirc_005923	-	-Inf	1	-	2.31485	0.593636	-	-Inf	1	-	-Inf	1
ggacirc_018180	-	Inf	0.968826	-	-	-	-	Inf	0.370572	-	-	-
ggacirc_024278	-	0.338901	1	-	-Inf	0.87716	-	1.08765	0.826243	-	-Inf	0.820387
ggacirc_013748	-	-Inf	0.683043	-	0.16121	1	-	0.737637	1	-	-Inf	0.63773
ggacirc_004213	-	-Inf	1	-	-Inf	1	-	-Inf	1	-	1.29418	0.973498
ggacirc_032347	-	0.212541	1	-	-Inf	0.698301	-	-Inf	0.724392	-	-1.46028	0.856648
ggacirc_029314	-	-1.28998	0.648815	-	-0.59638	0.963772	-	-0.335495	1	-	-0.61213	0.838483
ggacirc_031608	-	-Inf	0.45961	-	-0.672866	0.866943	-	-0.0525034	0.985087	-	1.2906	0.534131
ggacirc_005824	-	-Inf	1	-	1.24454	0.916865	-	-Inf	1	-	-Inf	1
ggacirc_008481	-	0.592861	0.905843	-	-Inf	0.85292	-	-Inf	0.881644	-	-Inf	0.798183
ggacirc_036471	-	-0.00664179	1	-	-Inf	0.723297	-	-Inf	0.739383	-	-Inf	0.656487
ggacirc_014945	-	-Inf	0.700353	-	0.251099	1	-	1.81196	0.85221	-	-Inf	0.653733
ggacirc_009217	-	-Inf	1	-	-Inf	1	-	-Inf	1	-	1.56657	0.793905
ggacirc_003482	-	1.08678	0.466485	-	0.206974	1	-	-Inf	0.388169	-	-0.765979	0.834046
ggacirc_014075	-	-Inf	1	-	1.24454	0.916865	-	0.27503	1	-	-Inf	1
ggacirc_015731	-	-0.836702	0.710438	-	1.96266	0.113714	-	1.50891	0.54264	-	-1.0625	0.675048
ggacirc_026292	-	-Inf	1	-	0.974804	0.917725	-	-Inf	1	-	-Inf	1
ggacirc_017891	-	-	-	-	Inf	0.325062	-	-	-	-	Inf	0.988987
ggacirc_021665	-	Inf	0.968826	-	Inf	0.719559	-	-	-	-	Inf	0.761662
ggacirc_025970	-	2.63917	0.258212	-	-Inf	0.864952	-	-0.604071	1	-	1.30814	0.688142
ggacirc_015651	-	1.38366	0.929913	-	1.2643	0.916806	-	-Inf	1	-	-Inf	1
ggacirc_007055	-	Inf	0.385837	-	-	-	-	-	-	-	Inf	0.771617
ggacirc_015960	-	-Inf	0.0637069	-	-0.923131	0.65819	-	-2.65676	0.481457	-	-1.83761	0.348894
ggacirc_014437	-	0.452654	1	-	1.45197	0.918365	-	-Inf	1	-	1.16954	0.973143
ggacirc_009571	-	-0.564798	1	-	-Inf	0.878001	-	-Inf	0.896897	-	-Inf	0.81781
ggacirc_006470	-	0.265068	1	-	-Inf	0.864952	-	-Inf	0.888956	-	-Inf	0.807651
ggacirc_016879	-	Inf	0.968717	-	Inf	0.0980572	-	-	-	-	-	-
ggacirc_019238	-	0.560869	1	-	1.65304	0.91968	-	2.97588	0.54605	-	1.73956	0.798983
ggacirc_024212	-	0.252885	1	-	0.27892	1	-	-Inf	0.529098	-	0.745797	0.835573
ggacirc_007134	-	-2.65055	0.480883	-	-2.45692	0.485563	-	-Inf	0.38264	-	-2.82329	0.436695
ggacirc_019677	-	-Inf	0.85863	-	2.16955	0.602673	-	-Inf	0.897439	-	-0.653856	1
ggacirc_008740	-	1.74098	0.740725	-	2.32718	0.573495	-	-Inf	1	-	2.56198	0.422128
ggacirc_034011	-	-	-	-	Inf	0.55209	-	-	-	-	Inf	0.432314
ggacirc_014446	-	-	-	-	Inf	0.400562	-	Inf	0.35115	-	-	-
ggacirc_012902	-	Inf	0.968765	-	Inf	0.735211	-	Inf	0.905261	-	Inf	0.988987
ggacirc_005414	-	-0.105331	1	-	-0.78412	0.703702	-	1.53283	0.484378	-	1.30889	0.2945
ggacirc_006185	-	-	-	-	-	-	-	-	-	-	Inf	0.582309
ggacirc_022995	-	Inf	0.716773	-	Inf	0.960597	-	-	-	-	Inf	0.988969
ggacirc_019330	-	-Inf	0.273298	-	-2.32678	0.492148	-	-Inf	0.388076	-	-2.76687	0.408546
ggacirc_031638	-	-Inf	1	-	0.264299	1	-	2.01375	0.86224	-	1.23169	0.973573
ggacirc_009918	-	1.4352	0.930318	-	0.264299	1	-	-Inf	1	-	0.283652	1
ggacirc_011618	-	-0.564798	1	-	-Inf	0.878001	-	-0.731973	1	-	-Inf	0.81781
ggacirc_020847	-	0.975698	0.90765	-	-0.498961	1	-	-Inf	0.888956	-	1.58321	0.578713
ggacirc_003792	-	0.719363	0.859433	-	0.519538	0.829057	-	-Inf	0.523881	-	-2.2406	0.609267
ggacirc_004079	-	0.275055	0.883028	-	0.376601	0.848459	-	-0.618185	0.992853	-	-0.598166	0.815501
ggacirc_029756	-	-2.69446	0.50587	-	-Inf	0.322334	-	-Inf	0.367823	-	-0.586116	0.870423
ggacirc_019888	-	1.96847	0.746857	-	0.584591	1	-	0.506194	1	-	1.16954	0.973143
ggacirc_025849	-	-	-	-	-	-	-	Inf	0.392256	-	-	-
ggacirc_000589	-	0.477453	0.530421	-	0.683254	0.295438	-	-0.283251	0.870037	-	0.0549214	0.930831
ggacirc_017487	-	1.98601	0.745662	-	2.35711	0.592272	-	3.97722	0.519672	-	1.17779	0.97342
ggacirc_036009	-	-Inf	1	-	0.363541	1	-	-Inf	1	-	0.874712	0.973538
ggacirc_010440	-	-1.30569	0.507043	-	-Inf	0.146927	-	-Inf	0.258103	-	-2.25357	0.314859
ggacirc_011616	-	2.40887	0.596362	-	1.60914	0.919544	-	2.39926	0.871094	-	3.42064	0.225364
ggacirc_028017	-	0.112898	1	-	0.830193	0.89189	-	-0.931597	1	-	-1.05455	1
ggacirc_014114	-	1.14297	0.525417	-	1.48151	0.332176	-	-1.44743	0.801772	-	1.26704	0.431782
ggacirc_007032	-	-	-	-	Inf	0.169974	-	-	-	-	-	-
ggacirc_023134	-	0.109608	1	-	0.821066	0.442157	-	1.6896	0.464953	-	0.729461	0.556906
ggacirc_024846	-	Inf	0.163533	-	-	-	-	-	-	-	Inf	0.757489
ggacirc_019698	-	Inf	0.530101	-	Inf	0.721639	-	-	-	-	-	-
ggacirc_011200	-	-	-	-	Inf	0.960597	-	-	-	-	Inf	0.771617
ggacirc_008311	-	Inf	0.451382	-	-	-	-	Inf	0.347487	-	-	-
ggacirc_001144	-	-Inf	0.698771	-	1.01938	0.871021	-	-1.31694	1	-	0.168351	1
ggacirc_001675	-	2.03762	0.744753	-	-Inf	1	-	-Inf	1	-	-Inf	1
ggacirc_018203	-	-2.24897	0.584135	-	-Inf	0.397577	-	-Inf	0.45742	-	-Inf	0.319252
ggacirc_036499	-	-	-	-	-	-	-	Inf	0.896441	-	Inf	0.576474
ggacirc_028261	-	-0.609265	0.955509	-	0.112302	0.978247	-	-0.604071	1	-	-2.01379	0.719794
ggacirc_029279	-	0.112898	1	-	-0.0251956	1	-	3.6412	0.438079	-	2.5257	0.425608
ggacirc_005181	-	-Inf	0.45961	-	0.600373	0.95925	-	0.0677034	0.990502	-	-0.533352	0.922358
ggacirc_034454	-	-Inf	0.85863	-	-Inf	0.876322	-	-Inf	0.897439	-	0.240284	1
ggacirc_018072	up	Inf	0.0452833	-	-	-	-	-	-	-	-	-
ggacirc_001476	-	0.347653	1	-	0.244545	1	-	-Inf	1	-	-Inf	1
ggacirc_015428	-	0.590264	0.86891	-	-0.429667	0.977913	-	0.0332835	1	-	0.158033	1
ggacirc_013771	-	0.560869	1	-	0.264299	1	-	1.49919	0.850805	-	-Inf	1
ggacirc_034275	-	-0.832203	0.961622	-	-Inf	0.568967	-	-Inf	0.608195	-	-1.80879	0.718296
ggacirc_013158	-	-1.30112	0.498924	-	-0.218895	1	-	-1.89017	0.564959	-	-0.310987	0.876054
ggacirc_023401	-	-Inf	1	-	-Inf	1	-	1.18861	0.85014	-	2.05131	0.640318
ggacirc_017317	-	-0.388865	0.891734	-	-0.652976	0.835829	-	0.114079	0.944978	-	0.26326	0.913477
ggacirc_020373	-	-Inf	0.567268	-	-Inf	0.594998	-	-Inf	0.619808	-	-Inf	0.513108
ggacirc_029465	-	-Inf	0.842447	-	-Inf	0.864952	-	0.288994	1	-	-Inf	0.807651
ggacirc_000654	-	-Inf	0.363952	-	-Inf	0.387646	-	-Inf	0.453591	-	-Inf	0.3145
ggacirc_028533	-	0.112898	1	-	-Inf	1	-	3.63899	0.248401	-	-0.125288	1
ggacirc_027369	-	-Inf	0.84312	-	-0.89662	1	-	-Inf	0.889205	-	-Inf	0.81005
ggacirc_029818	-	0.435202	1	-	-Inf	1	-	3.82112	0.358652	-	-Inf	1
ggacirc_005852	-	Inf	0.968765	-	-	-	-	Inf	0.621623	-	-	-
ggacirc_027449	-	-Inf	0.84312	-	-Inf	0.864177	-	0.399184	1	-	-Inf	0.81005
ggacirc_012012	-	-	-	-	-	-	-	Inf	0.629244	-	Inf	0.768767
ggacirc_035843	-	-0.203393	0.994472	-	-0.91753	0.672211	-	0.375081	0.845617	-	-1.70887	0.355146
ggacirc_017514	-	-1.95721	0.669636	-	-Inf	0.476364	-	2.6761	0.470268	-	-0.173434	1
ggacirc_013513	-	0.51091	1	-	-Inf	0.594998	-	-1.49906	0.878531	-	-Inf	0.513108
ggacirc_008871	-	-Inf	0.669221	-	-0.18568	1	-	-1.45092	0.997728	-	1.07997	0.706357
ggacirc_002585	-	Inf	0.0529649	-	-	-	-	Inf	0.453588	-	-	-
ggacirc_026394	-	-Inf	0.69956	-	-Inf	0.725125	-	-Inf	0.738886	-	-Inf	0.651021
ggacirc_021487	-	-0.601535	0.955818	-	-1.50788	0.794547	-	-Inf	0.608195	-	-1.98539	0.722117
ggacirc_026423	-	1.3302	0.929497	-	2.97496	0.547638	-	0.49919	1	-	1.23169	0.973573
ggacirc_006210	-	0.122598	1	-	0.0648645	1	-	-1.49381	0.878882	-	-1.75972	0.733039
ggacirc_003959	-	-Inf	0.554502	-	-Inf	0.580406	-	-1.77947	0.880246	-	1.13621	0.634061
ggacirc_001480	-	0.184986	0.839233	-	0.907588	0.215219	-	0.639821	0.72633	-	0.360302	0.646843
ggacirc_030703	-	-	-	-	Inf	0.960597	-	-	-	-	Inf	0.447511
ggacirc_004815	-	-Inf	1	-	0.653035	1	-	2.08415	0.67123	-	-Inf	1
ggacirc_006039	-	0.455262	0.714536	-	-0.295214	0.865516	-	0.11079	0.979783	-	0.545436	0.664254
ggacirc_004249	-	-0.191136	0.81712	-	-0.238695	0.685295	-	-0.566992	0.818796	-	-0.148956	0.81189
ggacirc_010169	-	-Inf	0.829123	-	-Inf	0.85292	-	-Inf	0.881644	-	-0.0894833	1
ggacirc_021041	-	-1.75328	0.57286	-	-1.47836	0.587765	-	-2.78284	0.571516	-	-1.33098	0.623845
ggacirc_009602	-	-Inf	1	-	0.244545	1	-	-Inf	1	-	1.29418	0.973498
ggacirc_018626	-	0.164588	0.996663	-	1.21834	0.357406	-	-0.47558	0.849016	-	1.36533	0.323449
ggacirc_027918	-	0.824697	0.884928	-	0.873122	0.86626	-	1.96303	0.631051	-	1.17989	0.709998
ggacirc_008688	-	Inf	0.729378	-	-	-	-	-	-	-	Inf	0.757489
ggacirc_032030	-	1.8232	0.620472	-	-Inf	0.87716	-	-Inf	0.897167	-	-Inf	0.820387
ggacirc_024584	-	-0.439131	1	-	-Inf	0.878001	-	-0.731973	1	-	0.107049	1
ggacirc_020871	-	-Inf	0.330729	-	-2.17982	0.568217	-	-Inf	0.438988	-	-Inf	0.296829
ggacirc_000514	-	-1.37242	0.90856	-	-Inf	0.698301	-	1.79996	0.553301	-	-0.566142	1
ggacirc_017836	-	-0.403291	1	-	0.579247	0.955821	-	0.269425	0.873613	-	0.712243	0.835408
ggacirc_023175	-	0.112517	0.905394	-	0.224863	0.731926	-	0.235379	0.936326	-	0.418607	0.558401
ggacirc_005991	-	0.357095	0.700788	-	0.0854574	0.926435	-	0.213331	0.973428	-	0.0450393	0.962445
ggacirc_014655	-	-Inf	0.569384	-	-Inf	0.592511	-	-Inf	0.620419	-	-Inf	0.520237
ggacirc_001540	-	-0.0720208	0.990754	-	-0.449749	0.598989	-	-1.37157	0.543829	-	-0.910221	0.207491
ggacirc_017010	-	Inf	0.524603	-	-	-	-	-	-	-	Inf	0.988976
ggacirc_005284	-	-Inf	0.829123	-	0.182226	1	-	-Inf	0.881644	-	1.83473	0.498493
ggacirc_021676	-	-	-	-	Inf	0.415391	-	Inf	0.392256	-	-	-
ggacirc_011750	-	1.04379	0.550783	-	-0.725517	0.709608	-	-0.926875	0.60783	-	-2.11946	0.36711
ggacirc_002618	-	1.36799	0.637627	-	-2.37547	0.493522	-	-1.42559	0.79178	-	-1.13255	0.702762
ggacirc_029741	-	0.967097	0.661468	-	-0.22249	1	-	2.45421	0.352532	-	0.832891	0.666217
ggacirc_028418	-	Inf	0.968826	-	Inf	0.709459	-	-	-	-	-	-
ggacirc_016818	-	1.4352	0.930318	-	0.264299	1	-	-Inf	1	-	2.15327	0.652975
ggacirc_030949	-	0.975531	0.752616	-	-1.17992	0.926405	-	-Inf	0.724392	-	-1.46028	0.856648
ggacirc_035825	-	Inf	0.363963	-	-	-	-	-	-	-	-	-
ggacirc_031723	-	3.07296	0.371178	-	2.84926	0.465098	-	3.54889	0.470255	-	2.17072	0.651764
ggacirc_028597	-	-1.129	0.734474	-	-2.43605	0.596993	-	-Inf	0.449906	-	-2.34393	0.502841
ggacirc_005446	-	-	-	-	Inf	0.960482	-	Inf	0.897914	-	Inf	0.768767
ggacirc_000488	-	-	-	-	Inf	0.960597	-	-	-	-	Inf	0.764358
ggacirc_028289	-	0.0100261	0.955464	-	0.599341	0.400931	-	1.14067	0.498429	-	0.305985	0.638145
ggacirc_007219	-	-	-	-	-	-	-	-	-	-	Inf	0.461648
ggacirc_026187	-	-Inf	1	-	0.633281	1	-	-Inf	1	-	0.169541	1
ggacirc_014866	-	-Inf	1	-	2.15482	0.583564	-	-Inf	1	-	-0.0545456	1
ggacirc_033416	-	-Inf	0.37428	-	-0.408854	0.914294	-	-0.190051	0.99783	-	-0.114626	1
ggacirc_035322	-	-	-	-	Inf	0.721639	-	Inf	0.453588	-	Inf	0.988987
ggacirc_009262	-	-Inf	0.857139	-	-0.346965	1	-	-0.731973	1	-	0.283652	1
ggacirc_001509	-	-1.91802	0.771077	-	-Inf	0.558841	-	-Inf	0.602386	-	-0.485654	1
ggacirc_025284	-	-Inf	1	-	2.65304	0.606773	-	-Inf	1	-	-Inf	1
ggacirc_025349	-	2.08073	0.743433	-	1.58459	0.919358	-	3.92765	0.248616	-	2.21576	0.653932
ggacirc_003143	-	-	-	-	-	-	-	Inf	0.370572	-	-	-
ggacirc_024814	-	0.592861	0.905843	-	-Inf	0.85292	-	-Inf	0.881644	-	0.459674	0.963342
ggacirc_018961	-	-Inf	1	-	1.24454	0.916865	-	0.506194	1	-	1.16954	0.973143
ggacirc_002752	-	Inf	0.968826	-	Inf	0.442399	-	Inf	0.897914	-	Inf	0.757489
ggacirc_035304	-	1.26576	0.498816	-	0.078121	1	-	0.955307	0.644738	-	0.925786	0.650828
ggacirc_018393	-	1.77482	0.384344	-	-Inf	0.698301	-	1.25615	0.988586	-	1.71795	0.37968
ggacirc_003839	-	-Inf	0.857883	-	0.254388	1	-	-0.497312	1	-	-Inf	0.820387
ggacirc_010244	-	-0.13815	1	-	-Inf	0.724209	-	-Inf	0.739134	-	-Inf	0.653733
ggacirc_025118	-	-0.24179	1	-	-Inf	0.697499	-	1.17524	0.612425	-	-Inf	0.630093
ggacirc_006563	-	0.725661	0.603567	-	1.61682	0.192217	-	-0.198629	1	-	0.710495	0.63106
ggacirc_007941	-	0.422936	0.887146	-	0.880025	0.733827	-	-1.2854	0.9903	-	0.0168835	1
ggacirc_036390	-	-Inf	0.857883	-	-Inf	0.87716	-	-0.728476	1	-	1.53314	0.687363
ggacirc_024591	-	-Inf	0.161597	-	-Inf	0.174848	-	-Inf	0.282885	-	-0.820916	0.696358
ggacirc_024155	-	Inf	0.122122	-	Inf	0.55209	-	-	-	-	Inf	0.109109
ggacirc_012168	-	0.435202	1	-	-Inf	1	-	0.268027	1	-	-Inf	1
ggacirc_031418	-	0.569568	1	-	0.643124	1	-	-0.728476	1	-	-Inf	0.820387
ggacirc_026827	-	-Inf	0.857139	-	-0.395655	1	-	-Inf	0.896897	-	-Inf	0.81781
ggacirc_012203	-	-0.336045	0.959042	-	-0.257693	0.991895	-	-Inf	0.237881	-	-2.5992	0.410716
ggacirc_033789	-	-Inf	0.829123	-	-0.636459	1	-	-Inf	0.881644	-	-Inf	0.798183
ggacirc_016099	-	-1.56848	0.645047	-	0.0144983	1	-	-Inf	0.391076	-	-0.156938	1
ggacirc_033305	-	0.435202	1	-	-Inf	1	-	-Inf	1	-	1.19805	0.973477
ggacirc_034620	-	Inf	0.729378	-	Inf	0.960597	-	-	-	-	Inf	0.757489
ggacirc_008403	-	-Inf	1	-	-Inf	1	-	2.45372	0.674492	-	-Inf	1
ggacirc_016673	-	-Inf	1	-	1.82951	0.742025	-	-Inf	1	-	-Inf	1
ggacirc_000178	-	1.34765	0.752696	-	-Inf	0.876322	-	0.506194	1	-	1.66807	0.713806
ggacirc_000432	-	-Inf	0.136216	-	-0.384314	0.821852	-	-2.4063	0.460579	-	0.76975	0.583632
ggacirc_034292	-	-Inf	0.567268	-	1.31748	0.625505	-	-1.73023	0.883707	-	-Inf	0.513108
ggacirc_005959	-	-	-	-	-	-	-	-	-	-	Inf	0.590707
ggacirc_003594	-	1.37463	0.752371	-	-0.755455	1	-	1.39926	1	-	0.260543	1
[truncated: 2,985 more rows]
