# Supplementary material for: Thymic transcriptome analysis after Newcastle disease virus inoculation in chickens and the influence of host small RNAs on NDV replication
Source: Sci Rep. 2021 May 13;11:10270. doi: 10.1038/s41598-021-89464-1 (PMC8119446; doi:10.1038/s41598-021-89464-1)
Supplement: Supplementary file 2 — Supplementary Information 2. [file 41598_2021_89464_MOESM2_ESM.xlsx]

## Sheet: Sheet annotation
Thymic transcriptome analysis after Newcastle disease virus inoculation in chickens and the influence of host small RNAs on NDV replication
Liangxing Guo1, Zhaokun Mu2, Furong Nie1, Xuanniu Chang1, Haitao Duan1, Haoyan Li3, Jingfeng Zhang1, Jia Zhou1, Yudan Ji1, Mengyun Li1*
Supplementary Table 2: Expression profiles of miRNAs in B vs A (sheet1), C vs A (sheet2), D vs A (sheet3), and E vs A (sheet4) groups.

## Sheet: sheet1
id	baseMean	baseMeanA	baseMeanB	foldChange	log2FoldChange	pval	padj	Regulation
gga-miR-1551-5p	14.9642	28.9999	0.928406	0.0320141	-4.96515	0.010032	1	Down Regulation
gga-miR-1798-3p	11.1306	20.1657	2.09549	0.103914	-3.26654	0.0334581	1	Down Regulation
gga-miR-1682	64.5241	106.153	22.8952	0.215681	-2.21303	0.000205008	0.171387	Down Regulation
gga-miR-6631-5p	11.9295	3.51213	20.3469	5.7933	2.53439	0.00650673	1	Up Regulation
gga-miR-1651-5p	6.29455	1.55943	11.0297	7.0729	2.8223	0.0158365	1	Up Regulation
gga-miR-1551-3p	2.18762	4.14315	0.232101	0.0560206	-4.1579	0.0689133	1	Nodiff
gga-miR-7443-5p	1.79379	3.35548	0.232101	0.0691709	-3.85369	0.118661	1	Nodiff
gga-miR-1751-5p	2.64233	4.82046	0.464203	0.0962985	-3.37634	0.0915086	1	Nodiff
gga-miR-6579-5p	1.24998	2.26787	0.232101	0.102344	-3.28851	0.366701	1	Nodiff
gga-miR-1572	1.06111	1.89013	0.232101	0.122797	-3.02566	0.389248	1	Nodiff
gga-miR-12233-3p	1.50706	2.67743	0.336694	0.125753	-2.99134	0.335361	1	Nodiff
gga-miR-6570-3p	1.27795	2.1897	0.366189	0.167232	-2.58007	0.359946	1	Nodiff
gga-miR-1416-3p	3.22123	5.51405	0.928406	0.168371	-2.57029	0.138851	1	Nodiff
gga-miR-1620	1.18315	2.00011	0.366189	0.183084	-2.44942	0.451623	1	Nodiff
gga-miR-1687-3p	0.706895	1.18169	0.232101	0.196415	-2.34802	0.622782	1	Nodiff
gga-miR-12263-3p	1.03408	1.70198	0.366189	0.215155	-2.21655	0.471936	1	Nodiff
gga-miR-12228-5p	0.924356	1.51202	0.336694	0.222678	-2.16697	0.757454	1	Nodiff
gga-miR-1603	1.81526	2.89814	0.732378	0.252706	-1.98447	0.329335	1	Nodiff
gga-miR-6698-3p	0.565064	0.898026	0.232101	0.258457	-1.952	0.770254	1	Nodiff
gga-miR-12226-5p	1.69829	2.69371	0.702883	0.260935	-1.93824	0.404395	1	Nodiff
gga-miR-7476-5p	0.860592	1.35499	0.366189	0.270251	-1.88763	0.598816	1	Nodiff
gga-miR-6664-3p	0.533404	0.834707	0.232101	0.278063	-1.84651	0.94905	1	Nodiff
gga-miR-2954	12020.2	18726.5	5313.91	0.283763	-1.81724	0.332702	1	Nodiff
gga-miR-1798-5p	4.4964	6.99531	1.99748	0.285545	-1.80821	0.202432	1	Nodiff
gga-miR-6687-3p	1.58017	2.45745	0.702883	0.286021	-1.80581	0.349111	1	Nodiff
gga-miR-12224-5p	1.61843	2.50449	0.732378	0.292426	-1.77386	0.345645	1	Nodiff
gga-miR-1792	2.21757	3.40215	1.033	0.303631	-1.71961	0.474513	1	Nodiff
gga-miR-7455-3p	3.49344	5.35559	1.63129	0.304595	-1.71503	0.24215	1	Nodiff
gga-miR-12212-5p	2.4278	3.718	1.13759	0.305968	-1.70855	0.397525	1	Nodiff
gga-miR-1596-5p	1.97641	3.02441	0.928406	0.306971	-1.70383	0.564435	1	Nodiff
gga-miR-1771	2.26708	3.4651	1.06907	0.308526	-1.69654	0.428296	1	Nodiff
gga-miR-2129	2.16239	3.29179	1.033	0.31381	-1.67203	0.556799	1	Nodiff
gga-miR-1668-5p	0.933118	1.40203	0.464203	0.331093	-1.59469	0.772461	1	Nodiff
gga-miR-6649-5p	2.81007	4.22094	1.39919	0.331487	-1.59298	0.360958	1	Nodiff
gga-miR-1681	2.78326	4.17391	1.39261	0.333646	-1.58361	0.447058	1	Nodiff
gga-miR-12249-5p	0.672353	1.00801	0.336694	0.334017	-1.58201	0.950889	1	Nodiff
gga-miR-1745	0.901458	1.33871	0.464203	0.346753	-1.52802	0.931995	1	Nodiff
gga-miR-1799	1.34821	2.00011	0.696304	0.348132	-1.52229	0.773836	1	Nodiff
gga-miR-1608	0.446751	0.661401	0.232101	0.350924	-1.51077	0.947603	1	Nodiff
gga-miR-12234-3p	3.02599	4.47311	1.57888	0.352971	-1.50238	0.576182	1	Nodiff
gga-miR-124a-3p	6.19935	9.15245	3.24624	0.354685	-1.49539	0.163906	1	Nodiff
gga-miR-12295-5p	4.90481	7.21385	2.59577	0.359831	-1.47461	0.434783	1	Nodiff
gga-miR-6552-3p	7.34464	10.7792	3.9101	0.362745	-1.46297	0.451608	1	Nodiff
gga-miR-1618-3p	2.80718	4.11059	1.50378	0.365831	-1.45075	0.417595	1	Nodiff
gga-miR-7446-3p	4.47227	6.50578	2.43876	0.374861	-1.41557	0.302142	1	Nodiff
gga-miR-1583	2.18124	3.16589	1.19658	0.37796	-1.40369	0.410049	1	Nodiff
gga-miR-1783	1.05515	1.51202	0.59829	0.39569	-1.33756	0.934538	1	Nodiff
gga-miR-7441-5p	1.21452	1.73273	0.696304	0.401853	-1.31526	0.777135	1	Nodiff
gga-miR-6656-5p	0.5857	0.834707	0.336694	0.403367	-1.30983	0.949802	1	Nodiff
gga-miR-7456-3p	0.799427	1.13465	0.464203	0.409115	-1.28942	0.779728	1	Nodiff
gga-miR-12290-3p	0.399713	0.567325	0.232101	0.409115	-1.28942	0.946686	1	Nodiff
gga-miR-6643-5p	1.85652	2.61448	1.09857	0.420186	-1.2509	0.53345	1	Nodiff
gga-miR-1602	1.73709	2.44117	1.033	0.423156	-1.24074	0.66587	1	Nodiff
gga-miR-7455-5p	0.562181	0.787669	0.336694	0.427456	-1.22615	0.949474	1	Nodiff
gga-miR-6668-3p	4.61089	6.45949	2.7623	0.427635	-1.22555	0.344102	1	Nodiff
gga-miR-6573-3p	0.767767	1.07133	0.464203	0.433295	-1.20658	0.929557	1	Nodiff
gga-miR-34a-3p	6.63996	9.23279	4.04713	0.438343	-1.18987	0.22785	1	Nodiff
gga-miR-1772-3p	1.4528	2.00011	0.905489	0.452718	-1.14331	0.77143	1	Nodiff
gga-miR-12215-5p	1.3286	1.82681	0.830392	0.454559	-1.13746	0.774304	1	Nodiff
gga-miR-1574-5p	0.368054	0.504006	0.232101	0.460513	-1.11869	1	1	Nodiff
gga-miR-1690-5p	0.736108	1.00801	0.464203	0.460513	-1.11869	1	1	Nodiff
gga-miR-1784b-3p	0.368054	0.504006	0.232101	0.460513	-1.11869	1	1	Nodiff
gga-miR-6568-5p	1.10416	1.51202	0.696304	0.460513	-1.11869	1	1	Nodiff
gga-miR-7442-5p	0.368054	0.504006	0.232101	0.460513	-1.11869	1	1	Nodiff
gga-miR-1641	4.38843	6.00141	2.77546	0.462468	-1.11258	0.608358	1	Nodiff
gga-miR-1813	0.728152	0.992102	0.464203	0.467898	-1.09573	0.928731	1	Nodiff
gga-miR-7462-5p	2.06737	2.80406	1.33067	0.47455	-1.07537	0.560614	1	Nodiff
gga-miR-12233-5p	6.20962	8.41113	4.00811	0.476525	-1.06938	0.217035	1	Nodiff
gga-miR-6655-5p	18.0452	24.4164	11.674	0.478123	-1.06455	0.177064	1	Nodiff
gga-miR-7463-3p	0.867101	1.16541	0.568795	0.488065	-1.03485	0.931415	1	Nodiff
gga-miR-12268-5p	26.6396	35.7863	17.4929	0.488815	-1.03264	0.405816	1	Nodiff
gga-miR-12273-3p	13.662	18.3343	8.98978	0.490327	-1.02819	0.292736	1	Nodiff
gga-miR-6699-5p	1.00605	1.33871	0.673387	0.503011	-0.991339	0.9336	1	Nodiff
gga-miR-1768	1.09072	1.44907	0.732378	0.505412	-0.984467	0.764996	1	Nodiff
gga-miR-7460-3p	7.14263	9.48283	4.80243	0.506434	-0.981553	0.230789	1	Nodiff
gga-miR-1687-5p	0.499047	0.661401	0.336694	0.509061	-0.97409	0.94851	1	Nodiff
gga-miR-1618-5p	6.20701	8.22621	4.1878	0.50908	-0.974036	0.529866	1	Nodiff
gga-miR-12267-3p	3.25013	4.30017	2.20008	0.511627	-0.966836	0.605253	1	Nodiff
gga-miR-1635	5.50216	7.27754	3.72678	0.512093	-0.965522	0.512226	1	Nodiff
gga-miR-6546-5p	3.4353	4.53643	2.33417	0.514539	-0.958646	0.683016	1	Nodiff
gga-miR-1550-3p	1.9106	2.52003	1.30117	0.516332	-0.953629	0.930575	1	Nodiff
gga-miR-103-2-5p	3.67943	4.85159	2.50728	0.516796	-0.952333	0.481998	1	Nodiff
gga-miR-551-3p	153.367	202.081	104.654	0.517879	-0.949314	0.0950574	1	Nodiff
gga-miR-1756a	20.5364	26.8448	14.228	0.53001	-0.915908	0.112976	1	Nodiff
gga-miR-1628	1.581	2.06343	1.09857	0.532398	-0.909424	0.646895	1	Nodiff
gga-miR-29c-5p	7.50977	9.7824	5.23714	0.535363	-0.901411	0.298892	1	Nodiff
gga-miR-12209-3p	4.56581	5.90807	3.22355	0.545619	-0.874035	0.442267	1	Nodiff
gga-miR-1763b-5p	0.649455	0.834707	0.464203	0.556127	-0.846514	1	1	Nodiff
gga-miR-499-3p	11.6446	14.8221	8.46704	0.571244	-0.807821	0.336289	1	Nodiff
gga-miR-6567-3p	1.41434	1.79568	1.033	0.575268	-0.797694	1	1	Nodiff
gga-miR-34a-5p	963.2	1222.11	704.29	0.57629	-0.795132	0.234359	1	Nodiff
gga-miR-458a-3p	2094.68	2647.34	1542.01	0.582474	-0.779733	0.272611	1	Nodiff
gga-miR-12286-3p	4.41321	5.577	3.24942	0.582646	-0.779307	0.870203	1	Nodiff
gga-miR-6590-3p	10.3763	13.0731	7.67953	0.587428	-0.767515	0.300527	1	Nodiff
gga-miR-7475-5p	30.0579	37.866	22.2497	0.587591	-0.767116	0.738576	1	Nodiff
gga-miR-6566-3p	1.25187	1.57534	0.928406	0.589338	-0.762834	1	1	Nodiff
gga-miR-449a	550.813	693.095	408.53	0.589428	-0.762613	0.598034	1	Nodiff
gga-miR-12229-3p	66.5762	83.7384	49.414	0.590099	-0.76097	0.178147	1	Nodiff
gga-miR-6685-5p	3.44932	4.33236	2.56627	0.592349	-0.75548	0.686841	1	Nodiff
gga-miR-1591-5p	0.452009	0.567325	0.336694	0.593475	-0.75274	0.947699	1	Nodiff
gga-miR-1692	0.803152	1.00801	0.59829	0.593535	-0.752596	1	1	Nodiff
gga-miR-449c-3p	22.9145	28.715	17.114	0.595994	-0.74663	0.440493	1	Nodiff
gga-miR-6615-3p	135.399	169.52	101.279	0.597446	-0.74312	0.327884	1	Nodiff
gga-miR-449c-5p	11.906	14.8543	8.95778	0.603044	-0.729666	0.422279	1	Nodiff
gga-miR-1744-3p	51.7663	64.3212	39.2115	0.60962	-0.714018	0.28554	1	Nodiff
gga-miR-1763b-3p	1.26991	1.57534	0.964479	0.612237	-0.707839	0.918523	1	Nodiff
gga-miR-12273-5p	1.84148	2.28378	1.39919	0.612663	-0.706833	0.894629	1	Nodiff
gga-miR-1764-3p	2.71037	3.35474	2.066	0.615844	-0.699363	1	1	Nodiff
gga-miR-101-1-5p	13.7951	17.0599	10.5303	0.617254	-0.696064	0.275149	1	Nodiff
gga-miR-1631	30.3756	37.5353	23.2158	0.618505	-0.693142	0.730005	1	Nodiff
gga-miR-153-5p	1.83753	2.2693	1.40577	0.619471	-0.690892	0.634338	1	Nodiff
gga-miR-1647	1.99189	2.45708	1.5267	0.621345	-0.686534	1	1	Nodiff
gga-miR-12214-3p	8.15564	10.0346	6.27671	0.625509	-0.676898	0.492386	1	Nodiff
gga-miR-190a-5p	95.7677	117.319	74.2163	0.632602	-0.660629	0.135602	1	Nodiff
gga-miR-6649-3p	4.34115	5.30856	3.37375	0.63553	-0.653968	0.554146	1	Nodiff
gga-miR-1717	2.82482	3.44955	2.20008	0.637788	-0.648852	0.686442	1	Nodiff
gga-miR-18b-3p	164.881	200.817	128.945	0.642099	-0.639132	0.174639	1	Nodiff
gga-miR-551-5p	10.7381	13.0746	8.4017	0.642599	-0.63801	0.380261	1	Nodiff
gga-miR-1729-5p	389.644	474.363	304.925	0.642809	-0.637539	0.0698401	1	Nodiff
gga-miR-1712-3p	99.3748	120.88	77.8696	0.644189	-0.634443	0.137589	1	Nodiff
gga-miR-1739	0.466757	0.567325	0.366189	0.645466	-0.631587	0.947963	1	Nodiff
gga-miR-34c-3p	34.7803	42.1069	27.4537	0.652	-0.617055	0.306055	1	Nodiff
gga-miR-6670-5p	22.9028	27.646	18.1597	0.656866	-0.606329	0.376707	1	Nodiff
gga-miR-1805-5p	4.85701	5.85997	3.85406	0.657692	-0.604516	0.552873	1	Nodiff
gga-miR-460a-3p	3.82673	4.6164	3.03705	0.657884	-0.604095	0.55056	1	Nodiff
gga-miR-129-1-3p	121.614	146.335	96.8921	0.662125	-0.594824	0.119848	1	Nodiff
gga-miR-6602-5p	0.42035	0.504006	0.336694	0.668034	-0.582006	1	1	Nodiff
gga-miR-7438-5p	1.26105	1.51202	1.01008	0.668034	-0.582006	1	1	Nodiff
gga-miR-19a-5p	2.00125	2.39413	1.60837	0.671797	-0.573904	0.77656	1	Nodiff
gga-miR-12288-3p	1.44991	1.73273	1.16709	0.673552	-0.570139	0.903996	1	Nodiff
gga-miR-1329-3p	10.267	12.2695	8.26443	0.673575	-0.57009	0.546304	1	Nodiff
gga-miR-3536	15.5861	18.6186	12.5537	0.674252	-0.568639	0.529438	1	Nodiff
gga-miR-34b-3p	84.9911	101.456	68.5261	0.675425	-0.566132	0.282308	1	Nodiff
gga-miR-6566-5p	9.0433	10.79	7.29655	0.67623	-0.564414	0.676567	1	Nodiff
gga-miR-1689-5p	0.991292	1.18169	0.800896	0.677756	-0.561162	0.913242	1	Nodiff
gga-miR-20a-3p	11.2374	13.3437	9.13113	0.6843	-0.547299	0.36809	1	Nodiff
gga-miR-449b-5p	13.5944	16.1297	11.0592	0.685641	-0.544474	0.762548	1	Nodiff
gga-miR-18a-5p	1779.44	2111.26	1447.62	0.685663	-0.544428	0.0918853	1	Nodiff
gga-miR-12266-5p	19.1595	22.7285	15.5905	0.685943	-0.543839	0.38741	1	Nodiff
gga-miR-7449-5p	0.852159	1.00801	0.696304	0.690769	-0.533724	1	1	Nodiff
gga-miR-12256-3p	2.69076	3.18143	2.20008	0.691538	-0.532119	1	1	Nodiff
gga-miR-499-5p	4033.92	4759.16	3308.68	0.695224	-0.524451	0.490037	1	Nodiff
gga-miR-1706	8.21844	9.68939	6.74749	0.69638	-0.522054	0.495732	1	Nodiff
gga-miR-203a	1804.52	2125.63	1483.41	0.69787	-0.518971	0.479233	1	Nodiff
gga-miR-726-3p	51.3071	60.4089	42.2052	0.698658	-0.517341	0.406336	1	Nodiff
gga-miR-18b-5p	938.405	1104.75	772.062	0.698857	-0.51693	0.105915	1	Nodiff
gga-miR-6568-3p	3.65893	4.30054	3.01732	0.701613	-0.511252	0.862404	1	Nodiff
gga-miR-6559-3p	0.281401	0.330701	0.232101	0.701848	-0.51077	1	1	Nodiff
gga-miR-6561-3p	0.281401	0.330701	0.232101	0.701848	-0.51077	1	1	Nodiff
gga-miR-6591-3p	0.281401	0.330701	0.232101	0.701848	-0.51077	1	1	Nodiff
gga-miR-7460-5p	0.281401	0.330701	0.232101	0.701848	-0.51077	1	1	Nodiff
gga-miR-301a-5p	33.6558	39.55	27.7616	0.701936	-0.510588	0.360542	1	Nodiff
gga-miR-6615-5p	172.219	202.303	142.135	0.702583	-0.509259	0.316309	1	Nodiff
gga-miR-365-1-5p	6.21967	7.27754	5.16181	0.709279	-0.495575	0.629329	1	Nodiff
gga-miR-1684a-5p	1.09063	1.27576	0.905489	0.709761	-0.494594	0.915329	1	Nodiff
gga-miR-24-5p	26.2966	30.6833	21.9098	0.714063	-0.485876	0.524388	1	Nodiff
gga-miR-1306-5p	121.953	141.87	102.036	0.719224	-0.475487	0.211919	1	Nodiff
gga-miR-1663-3p	42.7185	49.6533	35.7837	0.720672	-0.472586	0.349844	1	Nodiff
gga-miR-1456-5p	485.616	564.283	406.948	0.721177	-0.471574	0.379409	1	Nodiff
gga-miR-12243-3p	0.678232	0.787669	0.568795	0.722124	-0.469681	1	1	Nodiff
gga-miR-449d-5p	132.92	154.128	111.713	0.724809	-0.464328	0.621008	1	Nodiff
gga-miR-12225-5p	0.435098	0.504006	0.366189	0.726556	-0.460853	1	1	Nodiff
gga-miR-451	6456.13	7476.78	5435.47	0.72698	-0.460011	0.172527	1	Nodiff
gga-miR-6665-5p	1.49892	1.73273	1.2651	0.730118	-0.453799	1	1	Nodiff
gga-miR-12251-5p	2.57745	2.97774	2.17717	0.731147	-0.451766	0.683803	1	Nodiff
gga-miR-1728-5p	4.40584	5.08784	3.72383	0.731908	-0.450266	0.764037	1	Nodiff
gga-miR-12216-5p	2.04944	2.36301	1.73588	0.734607	-0.444956	1	1	Nodiff
gga-miR-182-3p	35.8068	41.1286	30.4849	0.741209	-0.432048	0.396035	1	Nodiff
gga-miR-2131-3p	466.444	535.712	397.176	0.741398	-0.43168	0.311598	1	Nodiff
gga-miR-29a-5p	36.5401	41.9228	31.1573	0.743208	-0.428162	0.427621	1	Nodiff
gga-miR-12238-3p	4.95567	5.6548	4.25655	0.752733	-0.40979	0.982039	1	Nodiff
gga-miR-12217-3p	0.539283	0.614363	0.464203	0.755584	-0.404336	1	1	Nodiff
gga-miR-363-3p	334334	380767	287901	0.756106	-0.403339	0.228734	1	Nodiff
gga-miR-18a-3p	206.528	234.899	178.157	0.758444	-0.398886	0.309567	1	Nodiff
gga-miR-34b-5p	859.463	977.358	741.568	0.758748	-0.398308	0.578818	1	Nodiff
gga-miR-34c-5p	614.628	698.675	530.582	0.759412	-0.397045	0.58137	1	Nodiff
gga-miR-1663-5p	43.9549	49.9197	37.9902	0.761026	-0.393982	0.319936	1	Nodiff
gga-miR-6592-3p	1.92853	2.1897	1.66736	0.761456	-0.393167	0.89603	1	Nodiff
gga-let-7b	18048.2	20483	15613.4	0.762263	-0.391639	0.178543	1	Nodiff
gga-miR-96-3p	3.98468	4.52052	3.44884	0.762931	-0.390375	0.850633	1	Nodiff
gga-miR-3531-5p	1.82115	2.06343	1.57888	0.765169	-0.386149	0.894288	1	Nodiff
gga-miR-6599-3p	8.19586	9.27803	7.11368	0.766724	-0.383221	0.632895	1	Nodiff
gga-miR-1674	8.06194	9.12137	7.00251	0.767704	-0.381378	0.543427	1	Nodiff
gga-miR-6544-3p	16.0534	18.1472	13.9597	0.769246	-0.378483	0.681561	1	Nodiff
gga-miR-23b-3p	9096.85	10281.2	7912.51	0.769611	-0.377798	0.302562	1	Nodiff
gga-miR-12265-5p	0.838721	0.945064	0.732378	0.774951	-0.367823	0.930913	1	Nodiff
gga-miR-12258-3p	4.80081	5.40407	4.19756	0.776741	-0.364494	0.751521	1	Nodiff
gga-miR-214	1605.81	1803.28	1408.34	0.780985	-0.356633	0.32307	1	Nodiff
gga-let-7l-3p	187.744	210.269	165.22	0.785755	-0.347848	0.238849	1	Nodiff
gga-miR-1579	2.15475	2.41004	1.89946	0.788144	-0.343468	1	1	Nodiff
gga-miR-6555-5p	1.21203	1.35499	1.06907	0.788986	-0.341928	0.917562	1	Nodiff
gga-miR-1782	12.2906	13.7207	10.8604	0.791533	-0.337278	0.6285	1	Nodiff
gga-miR-455-3p	279.455	311.915	246.995	0.791867	-0.336669	0.278361	1	Nodiff
gga-miR-15c-5p	3977.63	4433.75	3521.51	0.794251	-0.332333	0.345715	1	Nodiff
gga-miR-1668-3p	64.526	71.7668	57.2852	0.798213	-0.325153	0.487972	1	Nodiff
gga-miR-12286-5p	27.6168	30.7025	24.531	0.798991	-0.32375	0.699963	1	Nodiff
gga-miR-1329-5p	140.936	156.62	125.252	0.799722	-0.322429	0.486493	1	Nodiff
gga-miR-12283-3p	66.1147	73.4376	58.7919	0.80057	-0.3209	0.586317	1	Nodiff
gga-miR-1784-5p	5.81851	6.45912	5.17791	0.801644	-0.318966	0.75294	1	Nodiff
gga-miR-6685-3p	6.53384	7.24859	5.81909	0.802789	-0.316907	0.679409	1	Nodiff
gga-miR-204	696.382	769.013	623.751	0.811106	-0.302038	0.458477	1	Nodiff
gga-miR-211	696.382	769.013	623.751	0.811106	-0.302038	0.458477	1	Nodiff
gga-miR-20b-3p	305.092	336.792	273.393	0.811756	-0.300882	0.473888	1	Nodiff
gga-miR-1c	1.82713	2.0164	1.63787	0.812275	-0.299961	0.894389	1	Nodiff
gga-miR-29b-3p	1235.26	1360	1110.53	0.816568	-0.292355	0.297149	1	Nodiff
gga-miR-12207-3p	0.515764	0.567325	0.464203	0.818231	-0.28942	1	1	Nodiff
gga-miR-1669	0.257882	0.283663	0.232101	0.818231	-0.28942	1	1	Nodiff
gga-miR-6706-5p	0.257882	0.283663	0.232101	0.818231	-0.28942	1	1	Nodiff
gga-miR-215-3p	36.1652	39.7765	32.5538	0.818418	-0.28909	0.412344	1	Nodiff
gga-miR-1800	2.96613	3.2614	2.67086	0.818931	-0.288186	0.768673	1	Nodiff
gga-miR-6542-3p	27.0371	29.7253	24.3488	0.819129	-0.287837	0.581334	1	Nodiff
gga-miR-130a-5p	31.5568	34.6854	28.4282	0.819601	-0.287007	0.579126	1	Nodiff
gga-miR-181b-2-3p	38.0896	41.8204	34.3589	0.821583	-0.283521	0.748068	1	Nodiff
gga-miR-6669-3p	28.3851	31.14	25.6303	0.823067	-0.280919	0.763496	1	Nodiff
gga-miR-135a-2-3p	10.4388	11.4366	9.44104	0.825511	-0.27664	0.722828	1	Nodiff
gga-miR-190a-3p	4.9025	5.35559	4.4494	0.830794	-0.267437	0.69013	1	Nodiff
gga-miR-29c-3p	1477.01	1612.68	1341.34	0.831747	-0.265783	0.391097	1	Nodiff
gga-miR-193b-5p	1.28456	1.40203	1.16709	0.832424	-0.264609	1	1	Nodiff
gga-miR-29a-3p	1476.42	1610.28	1342.56	0.833741	-0.262329	0.396092	1	Nodiff
gga-miR-1557	4.09528	4.4572	3.73336	0.837602	-0.255663	1	1	Nodiff
gga-miR-1561	2.12998	2.3149	1.94506	0.840235	-0.251135	0.901569	1	Nodiff
gga-miR-200b-3p	27835.5	30236.5	25434.5	0.841185	-0.249504	0.4158	1	Nodiff
gga-let-7f-3p	469.062	509.506	428.617	0.84124	-0.249411	0.429026	1	Nodiff
gga-miR-1416-5p	357.13	387.905	326.354	0.841323	-0.249268	0.736421	1	Nodiff
gga-miR-2984-3p	5.30223	5.74961	4.85484	0.844377	-0.24404	0.810218	1	Nodiff
gga-miR-27b-3p	31357.8	33944.4	28771.3	0.847601	-0.238543	0.759613	1	Nodiff
gga-miR-3535	368.105	398.224	337.986	0.848733	-0.236618	0.881763	1	Nodiff
gga-miR-460b-5p	34.3619	37.1265	31.5973	0.85107	-0.23265	0.690245	1	Nodiff
gga-miR-449d-3p	2.93294	3.16552	2.70036	0.853053	-0.229292	1	1	Nodiff
gga-miR-1685-3p	3.00682	3.24475	2.76888	0.853341	-0.228806	1	1	Nodiff
gga-miR-15b-5p	2706.88	2919.41	2494.35	0.854402	-0.227014	0.571299	1	Nodiff
gga-miR-106-3p	5838.25	6295.78	5380.73	0.854657	-0.226582	0.426783	1	Nodiff
gga-miR-1731-5p	26.1245	28.1329	24.1161	0.857219	-0.222265	0.897513	1	Nodiff
gga-let-7j-3p	1035.72	1114.28	957.156	0.858989	-0.219289	0.441486	1	Nodiff
gga-miR-12288-5p	48.3366	52	44.6732	0.8591	-0.219102	0.655286	1	Nodiff
gga-miR-6696-3p	0.615098	0.661401	0.568795	0.859985	-0.217617	1	1	Nodiff
gga-miR-12295-3p	1.04142	1.11837	0.964479	0.862398	-0.213575	1	1	Nodiff
gga-miR-130c-5p	53.1489	57.0706	49.2272	0.862568	-0.213291	0.53531	1	Nodiff
gga-miR-2131-5p	547.535	587.459	507.61	0.864076	-0.21077	0.641978	1	Nodiff
gga-miR-363-5p	1346.2	1442.65	1249.74	0.866287	-0.207083	0.482934	1	Nodiff
gga-miR-6614-3p	2.17889	2.33082	2.02697	0.869641	-0.201508	1	1	Nodiff
gga-miR-455-5p	641.971	686.175	597.767	0.871158	-0.198993	0.496801	1	Nodiff
gga-miR-129-3p	4.03947	4.31608	3.76285	0.871821	-0.197896	1	1	Nodiff
gga-miR-16c-3p	16.5877	17.7217	15.4537	0.872019	-0.197568	0.677896	1	Nodiff
gga-miR-6675-3p	1.10734	1.18169	1.033	0.874171	-0.194012	1	1	Nodiff
gga-let-7g-3p	42.6789	45.5257	39.832	0.874934	-0.192754	0.64494	1	Nodiff
gga-miR-1650	3.19029	3.40252	2.97806	0.875253	-0.192228	0.850341	1	Nodiff
gga-miR-6651-5p	36.2595	38.6414	33.8777	0.87672	-0.189811	0.976987	1	Nodiff
gga-miR-100-5p	68937.8	73440.9	64434.7	0.877368	-0.188745	0.643717	1	Nodiff
gga-miR-12211-5p	367.626	391.418	343.833	0.878428	-0.187004	0.550703	1	Nodiff
gga-miR-1664-3p	6.54482	6.96312	6.12652	0.879852	-0.184667	0.920167	1	Nodiff
gga-miR-30a-3p	1111.09	1182.01	1040.17	0.880003	-0.18442	0.648219	1	Nodiff
gga-miR-96-5p	1934.47	2056.83	1812.11	0.881023	-0.182749	0.611138	1	Nodiff
gga-miR-200b-5p	238.576	253.282	223.869	0.883871	-0.178092	0.678359	1	Nodiff
gga-miR-12277-5p	2.88195	3.05697	2.70694	0.885497	-0.17544	0.772283	1	Nodiff
gga-miR-132a-3p	179.678	189.698	169.658	0.894359	-0.161074	0.750998	1	Nodiff
gga-miR-1648-5p	4.90962	5.18335	4.6359	0.894382	-0.161037	0.832569	1	Nodiff
gga-miR-138-5p	52.423	55.34	49.5061	0.89458	-0.160717	0.532332	1	Nodiff
gga-miR-1560-3p	244.177	257.639	230.716	0.8955	-0.159234	0.950205	1	Nodiff
gga-miR-12247-3p	12.979	13.6889	12.2691	0.896285	-0.15797	0.998472	1	Nodiff
gga-miR-135a-5p	466.115	491.197	441.033	0.897873	-0.155416	0.602854	1	Nodiff
gga-miR-7451-3p	92.1833	96.737	87.6296	0.905854	-0.142649	0.698964	1	Nodiff
gga-miR-200a-3p	56552.5	59286.7	53818.2	0.907762	-0.139615	0.567468	1	Nodiff
gga-miR-20b-5p	57843.8	60594	55093.5	0.909224	-0.137293	0.653919	1	Nodiff
gga-miR-12293-5p	36.6445	38.3709	34.9182	0.910018	-0.136033	0.84427	1	Nodiff
gga-miR-191-3p	273.189	285.752	260.625	0.912066	-0.13279	0.723544	1	Nodiff
gga-miR-7465-3p	60.2133	62.9584	57.4683	0.912798	-0.131632	0.816255	1	Nodiff
gga-miR-130a-3p	92.9328	97.1445	88.7212	0.913291	-0.130854	0.691726	1	Nodiff
gga-miR-206	954.635	997.696	911.575	0.91368	-0.130239	0.833192	1	Nodiff
gga-miR-133b	80.4418	84.0643	76.8193	0.913816	-0.130025	0.81675	1	Nodiff
gga-miR-429-3p	4845.79	5063.64	4627.94	0.913956	-0.129804	0.600708	1	Nodiff
gga-miR-1b-3p	198.766	207.468	190.064	0.916113	-0.126402	0.797803	1	Nodiff
gga-miR-128-2-5p	170.782	178.248	163.315	0.916223	-0.126229	0.857496	1	Nodiff
gga-miR-1666	21.2576	22.1811	20.3342	0.916734	-0.125425	0.703362	1	Nodiff
gga-miR-338-3p	100.562	104.923	96.2006	0.916866	-0.125217	0.584583	1	Nodiff
gga-miR-6557-5p	6.73647	7.02607	6.44687	0.917565	-0.124118	0.937075	1	Nodiff
gga-miR-1677-5p	77.8194	81.155	74.4838	0.917797	-0.123753	1	1	Nodiff
gga-miR-32-5p	9784.57	10197.9	9371.27	0.918945	-0.12195	0.744485	1	Nodiff
gga-miR-425-5p	27330.1	28481.3	26178.9	0.919159	-0.121613	0.722402	1	Nodiff
gga-miR-1769-3p	246.757	257.122	236.393	0.91938	-0.121267	0.786735	1	Nodiff
gga-miR-126-5p	3588.83	3738.39	3439.26	0.919986	-0.120317	0.870669	1	Nodiff
gga-miR-200a-5p	1149.7	1197.53	1101.87	0.920119	-0.120108	0.651423	1	Nodiff
gga-miR-92-3p	267502	278605	256399	0.920298	-0.119827	0.771622	1	Nodiff
gga-miR-460a-5p	119.035	123.97	114.099	0.920381	-0.119697	0.807695	1	Nodiff
gga-miR-130b-5p	271.206	281.998	260.413	0.923455	-0.114887	0.753267	1	Nodiff
gga-miR-1587	2.25718	2.34673	2.16764	0.923686	-0.114525	1	1	Nodiff
gga-miR-129-5p	1170.36	1216.51	1124.21	0.924127	-0.113837	0.67057	1	Nodiff
gga-miR-1453	15.0569	15.6445	14.4692	0.924876	-0.112668	0.856331	1	Nodiff
gga-miR-32-3p	334.243	347.265	321.221	0.925001	-0.112473	0.779197	1	Nodiff
gga-miR-3523	158.862	165.022	152.702	0.925344	-0.111938	0.8817	1	Nodiff
gga-miR-106-5p	39972.2	41520.1	38424.4	0.925441	-0.111788	0.700499	1	Nodiff
gga-miR-1715-5p	0.591579	0.614363	0.568795	0.925829	-0.111183	1	1	Nodiff
gga-miR-101-3p	97125.8	100766	93486	0.927758	-0.108179	0.909498	1	Nodiff
gga-miR-1720-5p	15.1375	15.6923	14.5826	0.929288	-0.105802	0.783336	1	Nodiff
gga-miR-1625-5p	18.3704	19.0123	17.7284	0.932469	-0.100872	0.98201	1	Nodiff
gga-miR-30a-5p	19320.2	19993.6	18646.9	0.932642	-0.100605	0.685197	1	Nodiff
gga-miR-135a-1-3p	10.5253	10.8838	10.1668	0.93413	-0.0983044	1	1	Nodiff
gga-miR-16-1-3p	296.852	306.801	286.903	0.935144	-0.0967389	0.856108	1	Nodiff
gga-miR-12216-3p	11.7553	12.1468	11.3637	0.935523	-0.0961545	0.862759	1	Nodiff
gga-miR-1451-5p	2296.94	2371.76	2222.13	0.936913	-0.0940124	0.867838	1	Nodiff
gga-miR-145-5p	5500.09	5677.46	5322.71	0.937517	-0.093084	0.680723	1	Nodiff
gga-miR-144-5p	72.703	74.95	70.456	0.94004	-0.0892052	0.955162	1	Nodiff
gga-miR-223	2178.66	2245.98	2111.35	0.940057	-0.0891802	0.817488	1	Nodiff
gga-miR-3529	88.624	91.3354	85.9126	0.940627	-0.0883047	0.987227	1	Nodiff
gga-miR-128-1-5p	149.968	154.195	145.741	0.945176	-0.0813457	0.864589	1	Nodiff
gga-miR-184-3p	327.978	337.029	318.927	0.946288	-0.0796494	0.976797	1	Nodiff
gga-miR-199b	117.247	120.468	114.025	0.946518	-0.0792988	0.965436	1	Nodiff
gga-miR-19b-3p	11470.1	11772.9	11167.2	0.948551	-0.0762031	0.650285	1	Nodiff
gga-miR-12239-5p	7.2344	7.42046	7.04835	0.949853	-0.0742238	0.990038	1	Nodiff
gga-miR-1716	33.2024	33.9943	32.4105	0.953408	-0.0688346	1	1	Nodiff
gga-miR-24-3p	18274.2	18702.9	17845.4	0.954151	-0.0677111	0.847701	1	Nodiff
gga-miR-15c-3p	92.909	95.0764	90.7416	0.954407	-0.0673233	0.979161	1	Nodiff
gga-miR-7472-5p	1.80076	1.84272	1.7588	0.954458	-0.0672471	0.865454	1	Nodiff
gga-miR-12282-5p	0.986246	1.00801	0.964479	0.956813	-0.0636914	1	1	Nodiff
gga-miR-145-3p	1635.74	1671.79	1599.69	0.956872	-0.0636026	0.895113	1	Nodiff
gga-miR-30b-5p	9511.9	9713.82	9309.98	0.958427	-0.0612601	0.936952	1	Nodiff
gga-miR-1774	4.15035	4.23722	4.06347	0.958994	-0.060406	1	1	Nodiff
gga-miR-199-3p	52552.5	53644.2	51460.9	0.959301	-0.059945	0.947324	1	Nodiff
gga-miR-6516-3p	45.1378	46.0597	44.2158	0.959968	-0.0589422	0.94219	1	Nodiff
gga-miR-302b-5p	2.96698	3.02441	2.90954	0.962021	-0.0558597	1	1	Nodiff
gga-let-7d	727.109	740.846	713.373	0.962916	-0.0545176	0.890737	1	Nodiff
gga-miR-199-5p	16746.9	17056.6	16437.3	0.963689	-0.05336	0.835549	1	Nodiff
gga-miR-12282-3p	1.05216	1.07133	1.033	0.964219	-0.0525677	1	1	Nodiff
gga-miR-1451-3p	281.075	285.972	276.178	0.965752	-0.0502752	0.931951	1	Nodiff
gga-miR-15a	2524.3	2567.66	2480.95	0.966231	-0.0495599	0.976223	1	Nodiff
gga-miR-1685-5p	9.06	9.21508	8.90493	0.966343	-0.0493929	0.998059	1	Nodiff
gga-miR-16-2-3p	510.601	519.339	501.863	0.96635	-0.049382	0.989915	1	Nodiff
gga-miR-6552-5p	1.11661	1.13465	1.09857	0.968199	-0.0466248	0.915834	1	Nodiff
gga-miR-6555-3p	1.11661	1.13465	1.09857	0.968199	-0.0466248	0.915834	1	Nodiff
gga-miR-17-3p	758.974	771.004	746.943	0.968792	-0.0457414	0.861066	1	Nodiff
gga-miR-101-2-5p	51.1857	51.9049	50.4665	0.972287	-0.0405456	0.864697	1	Nodiff
gga-miR-130b-3p	3583.76	3630.35	3537.17	0.974335	-0.0375104	0.830543	1	Nodiff
gga-miR-205b	988.052	998.771	977.334	0.978537	-0.0313022	0.850951	1	Nodiff
gga-miR-12218-3p	12.1893	12.3187	12.06	0.978995	-0.0306267	1	1	Nodiff
gga-miR-205a	40814.7	41246.7	40382.6	0.979051	-0.0305442	0.894717	1	Nodiff
gga-miR-1662	177.833	179.678	175.989	0.97947	-0.0299263	0.921277	1	Nodiff
gga-miR-12246-5p	0.936735	0.945064	0.928406	0.982374	-0.0256564	1	1	Nodiff
gga-miR-1728-3p	3.99912	4.03279	3.96546	0.983304	-0.0242906	1	1	Nodiff
gga-miR-6544-5p	22.9268	23.1106	22.743	0.984094	-0.0231318	0.95823	1	Nodiff
gga-let-7l-5p	10273.1	10341.9	10204.2	0.986687	-0.0193361	0.962977	1	Nodiff
gga-miR-6680-3p	4.93036	4.96051	4.90021	0.987844	-0.0176449	0.943504	1	Nodiff
gga-miR-138-2-3p	96.2966	96.8647	95.7285	0.98827	-0.0170234	0.957208	1	Nodiff
gga-miR-1454	1299.04	1306.1	1291.98	0.98919	-0.0156804	0.92365	1	Nodiff
gga-miR-12258-5p	44.6136	44.8148	44.4125	0.991025	-0.0130064	1	1	Nodiff
gga-miR-6548-5p	3.43857	3.45099	3.42616	0.992805	-0.0104175	0.923685	1	Nodiff
gga-miR-10c-3p	7.07909	7.1035	7.05469	0.993129	-0.00994629	0.826976	1	Nodiff
gga-miR-16-5p	55662.3	55817	55507.5	0.994456	-0.00802111	0.990652	1	Nodiff
gga-miR-338-5p	87.1075	87.3277	86.8873	0.994957	-0.00729446	0.993129	1	Nodiff
gga-miR-301b-5p	415.097	416.094	414.101	0.99521	-0.00692779	0.972112	1	Nodiff
gga-miR-21-5p	551576	552623	550530	0.996214	-0.00547241	0.96337	1	Nodiff
gga-miR-125b-5p	26661.6	26699.5	26623.7	0.997162	-0.00409957	0.97932	1	Nodiff
gga-miR-1590	13.5169	13.5319	13.5018	0.997775	-0.00321293	0.835916	1	Nodiff
gga-miR-6586-5p	13.3338	13.3426	13.3251	0.998682	-0.00190207	0.911975	1	Nodiff
gga-miR-143-3p	147342	147416	147268	0.998994	-0.00145152	0.90072	1	Nodiff
gga-miR-2188-5p	685.213	685.29	685.136	0.999775	-0.000324081	0.987649	1	Nodiff
gga-miR-193b-3p	278.301	278.299	278.302	1.00001	1.54578e-05	0.883989	1	Nodiff
gga-miR-12259-3p	42.3559	42.3432	42.3686	1.0006	0.000863857	1	1	Nodiff
gga-miR-1573	0.56806	0.567325	0.568795	1.00259	0.00373297	1	1	Nodiff
gga-miR-205c-5p	4.44875	4.44129	4.45621	1.00336	0.00483888	1	1	Nodiff
gga-miR-1781-5p	12.8172	12.7898	12.8445	1.00428	0.00616008	0.865571	1	Nodiff
gga-miR-429-5p	4.08969	4.07983	4.09955	1.00483	0.00695578	1	1	Nodiff
gga-miR-3538	146.886	146.511	147.26	1.00511	0.00735929	0.845088	1	Nodiff
gga-miR-1736-3p	10.7255	10.6981	10.7529	1.00512	0.00736378	0.828688	1	Nodiff
gga-miR-454-3p	1153.32	1147.94	1158.69	1.00936	0.0134453	0.864365	1	Nodiff
gga-miR-1772-5p	1.36234	1.35499	1.36969	1.01085	0.0155644	1	1	Nodiff
gga-miR-15b-3p	282.305	280.655	283.956	1.01176	0.0168724	0.928811	1	Nodiff
gga-miR-29b-1-5p	32.094	31.8864	32.3015	1.01302	0.0186617	0.931763	1	Nodiff
gga-miR-148a-3p	1.02558e+06	1.01837e+06	1.0328e+06	1.01417	0.0203012	0.95395	1	Nodiff
gga-miR-1559-5p	3365.61	3341.63	3389.59	1.01435	0.020556	0.898347	1	Nodiff
gga-miR-12243-5p	23.2303	23.0639	23.3966	1.01443	0.0206628	0.908399	1	Nodiff
gga-miR-6663-5p	8.72686	8.66292	8.79081	1.01476	0.0211413	0.734914	1	Nodiff
gga-miR-17-5p	46011.4	45631.1	46391.7	1.01667	0.0238505	0.946676	1	Nodiff
gga-miR-12221-5p	0.667394	0.661401	0.673387	1.01812	0.0259102	1	1	Nodiff
gga-miR-10a-5p	12315.2	12188.1	12442.2	1.02085	0.0297661	0.879881	1	Nodiff
gga-miR-9-5p	7403.8	7326.92	7480.69	1.02099	0.0299651	0.8843	1	Nodiff
gga-miR-130c-3p	676.153	667.824	684.482	1.02494	0.0355447	0.959714	1	Nodiff
gga-miR-183	5134.26	5067.66	5200.86	1.02629	0.0374329	0.998347	1	Nodiff
gga-miR-1648-3p	1.18099	1.16541	1.19658	1.02675	0.0380832	1	1	Nodiff
gga-miR-30e-3p	10674.3	10511.9	10836.8	1.03091	0.0439228	0.829043	1	Nodiff
gga-miR-383-5p	140.767	138.58	142.953	1.03156	0.0448231	0.791927	1	Nodiff
gga-miR-12223-3p	13.8408	13.6083	14.0733	1.03417	0.0484788	0.994048	1	Nodiff
gga-let-7a-2-3p	28.3986	27.9141	28.8831	1.03472	0.0492338	0.95405	1	Nodiff
gga-miR-12223-5p	54.9896	54.0444	55.9348	1.03498	0.0496022	0.870163	1	Nodiff
gga-miR-1306-3p	464.972	456.672	473.271	1.03635	0.051507	0.906536	1	Nodiff
gga-miR-1388a-5p	40610.1	39877.5	41342.7	1.03674	0.0520601	0.915144	1	Nodiff
gga-miR-1593	1.73368	1.70198	1.76538	1.03725	0.0527652	0.99425	1	Nodiff
gga-miR-1388b-3p	39.8478	39.1169	40.5786	1.03737	0.052929	0.902941	1	Nodiff
gga-miR-456-3p	19625.6	19240	20011.3	1.04009	0.0567102	0.932901	1	Nodiff
gga-miR-182-5p	6551.9	6418.03	6685.78	1.04172	0.0589653	0.979395	1	Nodiff
gga-miR-1781-3p	164.386	160.97	167.801	1.04243	0.0599547	0.725942	1	Nodiff
gga-miR-12291-3p	4.17148	4.07983	4.26313	1.04493	0.0634043	1	1	Nodiff
gga-miR-1729-3p	178.067	173.841	182.293	1.04862	0.0684895	0.876869	1	Nodiff
gga-miR-31-5p	657.823	642.119	673.527	1.04891	0.0688954	0.853284	1	Nodiff
gga-miR-30c-2-3p	310.777	303.026	318.528	1.05116	0.0719776	0.814122	1	Nodiff
gga-miR-222a	7160.72	6981.61	7339.83	1.05131	0.0721868	0.879725	1	Nodiff
gga-miR-1552-5p	304.752	296.957	312.547	1.0525	0.0738149	0.877952	1	Nodiff
gga-miR-146b-3p	1190.38	1159.47	1221.3	1.05333	0.0749536	0.706637	1	Nodiff
gga-let-7k-5p	45874.5	44656.6	47092.4	1.05454	0.076619	0.834176	1	Nodiff
gga-miR-12267-5p	0.582808	0.567325	0.59829	1.05458	0.0766702	1	1	Nodiff
gga-miR-6709-5p	0.582808	0.567325	0.59829	1.05458	0.0766702	1	1	Nodiff
gga-miR-425-3p	2304.29	2238.12	2370.47	1.05914	0.0828912	0.744481	1	Nodiff
gga-miR-148a-5p	298.429	289.829	307.028	1.05934	0.083168	0.819417	1	Nodiff
gga-miR-10b-5p	11175.7	10840.6	11510.8	1.06183	0.0865483	0.842214	1	Nodiff
gga-miR-6594-5p	4.05925	3.93728	4.18122	1.06196	0.086725	1	1	Nodiff
gga-miR-21-3p	175.42	170.063	180.778	1.06301	0.0881519	0.784243	1	Nodiff
gga-miR-1467-3p	15.4769	14.9477	16.0061	1.07081	0.098704	0.896245	1	Nodiff
gga-miR-122-5p	335.647	324.05	347.244	1.07157	0.099732	0.856605	1	Nodiff
gga-miR-221-3p	21457.4	20708.1	22206.6	1.07236	0.10079	0.788174	1	Nodiff
gga-miR-26a-3p	131.605	126.931	136.28	1.07366	0.102536	0.87465	1	Nodiff
gga-miR-1769-5p	51.512	49.6798	53.3443	1.07376	0.102673	0.939153	1	Nodiff
gga-miR-20a-5p	93604.2	90173.5	97035	1.07609	0.105802	0.760608	1	Nodiff
gga-miR-126-3p	85673.8	82533.3	88814.4	1.0761	0.105818	0.7475	1	Nodiff
gga-miR-1805-3p	74.456	71.7193	77.1928	1.07632	0.106104	0.782687	1	Nodiff
gga-miR-191-5p	94167.3	90612.2	97722.3	1.07847	0.108983	0.69845	1	Nodiff
gga-miR-1754-5p	2.39203	2.29969	2.48436	1.0803	0.111439	0.892999	1	Nodiff
gga-miR-215-5p	22042.7	21188.8	22896.6	1.0806	0.11183	0.98085	1	Nodiff
gga-miR-7	30452.2	29267.3	31637.2	1.08097	0.112329	0.988046	1	Nodiff
gga-miR-1458	12.6333	12.1309	13.1356	1.08282	0.114793	1	1	Nodiff
gga-miR-22-5p	256.464	246.138	266.791	1.08391	0.116245	0.855167	1	Nodiff
gga-miR-221-5p	845.663	811.237	880.089	1.08487	0.117526	0.832651	1	Nodiff
gga-let-7i	231544	221921	241167	1.08673	0.119988	0.808262	1	Nodiff
gga-miR-12247-5p	31.8168	30.4322	33.2014	1.09099	0.125642	0.639359	1	Nodiff
gga-miR-10b-3p	94.1611	90.0185	98.3038	1.09204	0.127026	0.699428	1	Nodiff
gga-let-7f-5p	304580	291138	318023	1.09234	0.127426	0.723895	1	Nodiff
gga-miR-147	572.583	546.926	598.239	1.09382	0.129376	0.676579	1	Nodiff
gga-miR-33-3p	58.3979	55.7607	61.0351	1.09459	0.13039	0.604934	1	Nodiff
gga-miR-12275-5p	0.643875	0.614363	0.673387	1.09607	0.132344	1	1	Nodiff
gga-miR-196-1-3p	0.643875	0.614363	0.673387	1.09607	0.132344	1	1	Nodiff
gga-miR-33-2-5p	446.482	426.011	466.953	1.09611	0.132388	0.749961	1	Nodiff
gga-miR-33-5p	446.482	426.011	466.953	1.09611	0.132388	0.749961	1	Nodiff
gga-miR-2184a-5p	1091.6	1040.29	1142.91	1.09865	0.135727	0.685162	1	Nodiff
gga-miR-148b-5p	120.876	115.192	126.56	1.09869	0.135788	0.803305	1	Nodiff
gga-miR-1388a-3p	17593.6	16753.5	18433.7	1.10029	0.137882	0.846295	1	Nodiff
gga-let-7j-5p	164195	156194	172197	1.10246	0.140722	0.679707	1	Nodiff
gga-let-7a-5p	165113	156979	173248	1.10364	0.142267	0.677374	1	Nodiff
gga-miR-1569	8.69827	8.26927	9.12727	1.10376	0.142422	0.777455	1	Nodiff
gga-miR-30e-5p	80580.1	76514.6	84645.5	1.10627	0.1457	0.790482	1	Nodiff
gga-miR-30c-1-3p	5884.11	5586.04	6182.18	1.10672	0.14629	0.624495	1	Nodiff
gga-miR-1779	0.348445	0.330701	0.366189	1.10731	0.147063	1	1	Nodiff
gga-miR-16c-5p	86552.7	82141	90964.4	1.10742	0.147198	0.641833	1	Nodiff
gga-miR-142-3p	262823	249411	276235	1.10755	0.147368	0.753297	1	Nodiff
gga-miR-140-5p	8838.6	8385.16	9292.04	1.10815	0.148157	0.742455	1	Nodiff
gga-miR-12266-3p	30.4091	28.8428	31.9755	1.10861	0.148757	0.687374	1	Nodiff
gga-miR-128-3p	538047	510327	565768	1.10864	0.148788	0.673475	1	Nodiff
gga-miR-133c-3p	457.573	433.787	481.359	1.10967	0.150127	0.886095	1	Nodiff
gga-miR-1737	43.1734	40.922	45.4249	1.11004	0.150608	0.530471	1	Nodiff
gga-miR-30d	109216	103475	114957	1.11096	0.151806	0.705423	1	Nodiff
gga-miR-19a-3p	9751.56	9238.5	10264.6	1.11107	0.151948	0.913691	1	Nodiff
gga-miR-365-2-5p	4.77771	4.52089	5.03453	1.11362	0.155252	1	1	Nodiff
gga-miR-12293-3p	24.7537	23.4066	26.1008	1.11511	0.157181	0.914415	1	Nodiff
gga-miR-1653	1.23329	1.16541	1.30117	1.1165	0.158978	1	1	Nodiff
gga-miR-12229-5p	4.41855	4.17534	4.66176	1.1165	0.158982	0.969663	1	Nodiff
gga-miR-1649-5p	4.67352	4.41053	4.93652	1.11926	0.162542	1	1	Nodiff
gga-miR-132a-5p	1392.12	1313.67	1470.58	1.11945	0.162786	0.667515	1	Nodiff
gga-miR-7b	11240.1	10604.4	11875.7	1.11989	0.163357	0.966919	1	Nodiff
gga-miR-30b-3p	63.0827	59.5106	66.6548	1.12005	0.163562	0.600924	1	Nodiff
gga-miR-132c-3p	4.90973	4.63087	5.18859	1.12043	0.164057	1	1	Nodiff
gga-miR-22-3p	10435.7	9841	11030.5	1.12087	0.164616	0.684616	1	Nodiff
gga-miR-143-5p	670.874	632.437	709.311	1.12155	0.165495	0.574954	1	Nodiff
gga-miR-146c-5p	846307	796022	896591	1.12634	0.171642	0.761617	1	Nodiff
gga-miR-301b-3p	174.412	163.7	185.123	1.13087	0.177433	0.789172	1	Nodiff
gga-miR-1812-5p	8.30907	7.79783	8.8203	1.13112	0.177755	0.808291	1	Nodiff
gga-miR-12214-5p	30.504	28.6239	32.3841	1.13137	0.178065	0.953718	1	Nodiff
gga-miR-10a-3p	236.058	221.22	250.895	1.13415	0.181606	0.541368	1	Nodiff
gga-miR-301a-3p	24.3762	22.8089	25.9436	1.13743	0.185783	1	1	Nodiff
gga-miR-3064-3p	2.27599	2.12638	2.42561	1.14072	0.189945	0.72426	1	Nodiff
gga-miR-148b-3p	42391.5	39600.5	45182.4	1.14096	0.190243	0.459082	1	Nodiff
gga-miR-142-5p	108637	101358	115917	1.14364	0.193629	0.55562	1	Nodiff
gga-miR-218-5p	4645.44	4331.66	4959.22	1.14488	0.195195	0.69651	1	Nodiff
gga-miR-1552-3p	139.644	130.196	149.091	1.14513	0.195507	0.613135	1	Nodiff
gga-miR-3533	30.6289	28.5566	32.7013	1.14514	0.195525	0.448049	1	Nodiff
gga-miR-107-3p	5836.11	5440.3	6231.91	1.14551	0.195988	0.545415	1	Nodiff
gga-miR-30c-5p	87921.7	81952.1	93891.3	1.14569	0.196211	0.607051	1	Nodiff
gga-miR-2188-3p	17.5924	16.3971	18.7877	1.14579	0.196348	0.692521	1	Nodiff
gga-miR-6565-3p	3.43128	3.19771	3.66484	1.14608	0.196709	0.866749	1	Nodiff
gga-miR-219b	1632.81	1521.38	1744.23	1.14648	0.197215	0.534333	1	Nodiff
gga-miR-490-5p	2.43582	2.2693	2.60235	1.14676	0.197565	0.966992	1	Nodiff
gga-miR-3530-5p	4.28133	3.98575	4.57691	1.14832	0.199521	1	1	Nodiff
gga-miR-302b-3p	2.98028	2.77331	3.18725	1.14926	0.200703	1	1	Nodiff
gga-miR-103-3p	40943.2	38049.9	43836.5	1.15208	0.204239	0.556091	1	Nodiff
gga-miR-146b-5p	96248	89412	103084	1.15291	0.20528	0.610323	1	Nodiff
gga-miR-3594-3p	10.4776	9.71908	11.2361	1.15609	0.209255	0.88508	1	Nodiff
gga-miR-26a-5p	784799	727952	841646	1.15618	0.20937	0.526518	1	Nodiff
gga-miR-26a-2-5p	784800	727952	841647	1.15618	0.209372	0.526514	1	Nodiff
gga-miR-187-5p	10.4423	9.67168	11.213	1.15936	0.213334	0.893015	1	Nodiff
gga-miR-194	5090.21	4713.97	5466.46	1.15963	0.213663	0.787365	1	Nodiff
gga-miR-92-5p	239.305	221.462	257.149	1.16115	0.215549	0.577122	1	Nodiff
gga-miR-212-3p	23.9664	22.1782	25.7546	1.16126	0.21569	0.683685	1	Nodiff
gga-miR-132c-5p	23.1392	21.4064	24.872	1.1619	0.216481	0.63953	1	Nodiff
gga-miR-146c-3p	5535.56	5107.28	5963.85	1.16772	0.223688	0.458212	1	Nodiff
gga-miR-140-3p	55394.7	51039.3	59750.1	1.17067	0.227335	0.430954	1	Nodiff
gga-miR-12211-3p	47.1303	43.3204	50.9402	1.17589	0.233757	0.5521	1	Nodiff
gga-miR-210a-5p	1561.48	1434.79	1688.17	1.1766	0.234624	0.408836	1	Nodiff
gga-miR-1698	5.38249	4.94566	5.81932	1.17665	0.234687	0.927884	1	Nodiff
gga-miR-19b-5p	31.2497	28.7021	33.7974	1.17752	0.235755	0.974018	1	Nodiff
gga-miR-146a-3p	1403.55	1288.82	1518.29	1.17805	0.236399	0.457942	1	Nodiff
gga-let-7g-5p	248887	228249	269525	1.18084	0.239809	0.484546	1	Nodiff
gga-miR-12224-3p	0.310178	0.283663	0.336694	1.18695	0.24726	1	1	Nodiff
gga-miR-218-3p	0.310178	0.283663	0.336694	1.18695	0.24726	1	1	Nodiff
gga-miR-12209-5p	1.1715	1.07133	1.27168	1.18701	0.247328	1	1	Nodiff
gga-miR-23b-5p	6.21417	5.67108	6.75725	1.19153	0.252814	0.656504	1	Nodiff
gga-let-7a-3p	2711.79	2474.2	2949.39	1.19206	0.253458	0.538849	1	Nodiff
gga-let-7k-3p	2711.79	2474.2	2949.39	1.19206	0.253458	0.538849	1	Nodiff
gga-miR-1786	116.712	106.422	127.002	1.19338	0.255053	0.489383	1	Nodiff
gga-miR-133a-5p	55.3608	50.3291	60.3925	1.19995	0.262977	0.729775	1	Nodiff
gga-miR-181a-3p	13694	12447	14941	1.20037	0.263476	0.344729	1	Nodiff
gga-miR-196-5p	26.4911	24.0205	28.9616	1.2057	0.269873	0.578398	1	Nodiff
gga-miR-216b	14.3758	13.0275	15.7241	1.20699	0.271414	0.999279	1	Nodiff
gga-miR-187-3p	1051.89	952.456	1151.32	1.20879	0.273567	0.494505	1	Nodiff
gga-miR-1651-3p	232.577	210.486	254.668	1.2099	0.274891	0.479598	1	Nodiff
gga-miR-1434	75.2958	67.9869	82.6046	1.21501	0.280966	0.576451	1	Nodiff
gga-miR-9-4-3p	227.708	205.597	249.818	1.21509	0.28106	0.345635	1	Nodiff
gga-miR-193a-5p	66.2244	59.7766	72.6722	1.21573	0.281823	0.617478	1	Nodiff
gga-miR-6701-3p	17.2759	15.5808	18.971	1.21759	0.284028	0.656112	1	Nodiff
gga-miR-133a-3p	1357.96	1223.28	1492.64	1.2202	0.287118	0.794423	1	Nodiff
gga-let-7c-3p	25.3994	22.8251	27.9737	1.22557	0.293452	0.594669	1	Nodiff
gga-miR-6648-3p	17.1442	15.3894	18.8989	1.22804	0.296362	0.46528	1	Nodiff
gga-miR-27b-5p	44.7809	40.1647	49.3972	1.22987	0.298501	0.338858	1	Nodiff
gga-miR-6660-3p	40.0416	35.8972	44.1861	1.23091	0.299723	0.650106	1	Nodiff
gga-miR-6604-5p	10.8716	9.71945	12.0237	1.23707	0.306928	0.872123	1	Nodiff
gga-miR-1597-3p	2.20406	1.96936	2.43876	1.23835	0.308425	1	1	Nodiff
gga-miR-1678	0.635104	0.567325	0.702883	1.23894	0.309108	1	1	Nodiff
gga-miR-125b-3p	2034.59	1816.45	2252.72	1.24018	0.310548	0.36983	1	Nodiff
gga-miR-202-5p	22.9905	20.4454	25.5357	1.24897	0.320737	0.504151	1	Nodiff
gga-miR-222b-3p	970.721	862.817	1078.63	1.25012	0.322068	0.480045	1	Nodiff
gga-miR-1655-3p	3.58838	3.1818	3.99495	1.25556	0.328335	0.826362	1	Nodiff
gga-let-7c-5p	15580.3	13766.3	17394.2	1.26354	0.337468	0.304891	1	Nodiff
gga-miR-146a-5p	38979.9	34411.4	43548.3	1.26552	0.339729	0.312027	1	Nodiff
gga-miR-99a-5p	121052	106661	135443	1.26985	0.344653	0.366916	1	Nodiff
gga-miR-1707	3.7401	3.29216	4.18803	1.27212	0.347238	0.917428	1	Nodiff
gga-miR-181b-5p	144540	127205	161876	1.27256	0.347735	0.325258	1	Nodiff
gga-miR-2130	2.08049	1.82681	2.33417	1.27773	0.353584	0.895963	1	Nodiff
gga-miR-181b-1-3p	1678.1	1467.58	1888.62	1.2869	0.363896	0.210307	1	Nodiff
gga-miR-1596-3p	0.324926	0.283663	0.366189	1.29093	0.368413	1	1	Nodiff
gga-miR-1604	3.37682	2.94518	3.80845	1.29311	0.370851	0.799022	1	Nodiff
gga-miR-222b-5p	236.273	205.985	266.56	1.29408	0.371922	0.416136	1	Nodiff
gga-miR-190b-5p	61.1399	53.1818	69.0981	1.29928	0.377714	0.536008	1	Nodiff
gga-miR-1388b-5p	12.4856	10.8523	14.1189	1.30101	0.379628	0.706625	1	Nodiff
gga-miR-205c-3p	10.1016	8.77402	11.4292	1.30262	0.381418	0.730241	1	Nodiff
gga-miR-153-3p	97.4892	84.5246	110.454	1.30676	0.385999	0.856359	1	Nodiff
gga-miR-12241-3p	1.34605	1.16541	1.5267	1.31001	0.389578	0.843299	1	Nodiff
gga-miR-6553-3p	16.5292	14.2866	18.7718	1.31394	0.393903	0.702572	1	Nodiff
gga-miR-210a-3p	1070.57	924.306	1216.84	1.31649	0.396698	0.212579	1	Nodiff
gga-miR-1708	39.7752	34.2595	45.2908	1.32199	0.402714	0.346646	1	Nodiff
gga-miR-29b-2-5p	30.9226	26.5887	35.2564	1.32599	0.407073	0.456591	1	Nodiff
gga-miR-1655-5p	4.4993	3.85949	5.13912	1.33156	0.413114	0.882738	1	Nodiff
gga-miR-1803	1.17739	1.00801	1.34677	1.33607	0.417994	0.9081	1	Nodiff
gga-miR-122b-5p	0.588697	0.504006	0.673387	1.33607	0.417994	1	1	Nodiff
gga-miR-1a-3p	13964.2	11946.3	15982.1	1.33783	0.41989	0.707932	1	Nodiff
gga-miR-144-3p	350.229	297.076	403.383	1.35784	0.441317	0.321051	1	Nodiff
gga-miR-489-3p	5.81276	4.93045	6.69508	1.35791	0.441383	0.701217	1	Nodiff
gga-miR-1677-3p	2478.77	2101.72	2855.82	1.3588	0.442334	0.159374	1	Nodiff
gga-miR-3532-3p	7.00997	5.93883	8.08111	1.36072	0.444375	0.6453	1	Nodiff
gga-miR-1464	3.4097	2.88366	3.93573	1.36484	0.448728	1	1	Nodiff
gga-miR-212-5p	187.14	157.302	216.979	1.37938	0.464017	0.387687	1	Nodiff
gga-miR-12292-3p	0.600155	0.504006	0.696304	1.38154	0.466276	0.886366	1	Nodiff
gga-miR-1559-3p	26.6966	22.3985	30.9947	1.38378	0.468618	0.331133	1	Nodiff
gga-miR-1747-5p	25.6648	21.532	29.7976	1.38388	0.468717	0.448731	1	Nodiff
gga-miR-155	41151.2	34481.7	47820.6	1.38684	0.471801	0.14823	1	Nodiff
gga-miR-214b-3p	73.998	61.9716	86.0244	1.38813	0.473138	0.260261	1	Nodiff
gga-miR-181a-5p	472063	393054	551071	1.40202	0.487511	0.154919	1	Nodiff
gga-miR-1667-3p	0.397452	0.330701	0.464203	1.4037	0.48923	1	1	Nodiff
gga-miR-10585-3p	4.16791	3.4651	4.87071	1.40565	0.491238	0.723358	1	Nodiff
gga-miR-12236-3p	17.8384	14.7935	20.8832	1.41165	0.497379	0.421569	1	Nodiff
gga-miR-1710	3.45241	2.8511	4.05371	1.42181	0.507724	0.865888	1	Nodiff
gga-miR-137-3p	6.75121	5.54518	7.95723	1.43498	0.521032	0.830312	1	Nodiff
gga-miR-365-3p	59.8187	49.0698	70.5676	1.43811	0.524171	0.662355	1	Nodiff
gga-miR-1807	1.38626	1.13465	1.63787	1.4435	0.52957	1	1	Nodiff
gga-miR-6710-3p	6.12399	5.01042	7.23756	1.4445	0.530574	0.765008	1	Nodiff
gga-miR-3539	4.32707	3.52841	5.12573	1.4527	0.538738	0.616646	1	Nodiff
gga-miR-1684b-3p	43.0145	34.7788	51.2501	1.4736	0.559347	0.251073	1	Nodiff
gga-miR-6582-3p	37.8036	30.5159	45.0914	1.47764	0.563292	0.492637	1	Nodiff
gga-miR-214b-5p	10.0503	8.11225	11.9883	1.4778	0.563448	0.543425	1	Nodiff
gga-miR-6606-5p	193.775	156.395	231.155	1.47802	0.563669	0.586205	1	Nodiff
gga-miR-12272-3p	10.3994	8.37926	12.4196	1.48218	0.56772	0.270039	1	Nodiff
gga-miR-100-3p	2.23017	1.79605	2.66429	1.48341	0.56892	0.850774	1	Nodiff
gga-miR-12277-3p	82.0447	65.9947	98.0946	1.4864	0.571825	0.283715	1	Nodiff
gga-miR-99a-3p	137.495	110.489	164.502	1.48885	0.5742	0.232283	1	Nodiff
gga-miR-12225-3p	9.32885	7.43494	11.2228	1.50946	0.594035	0.47866	1	Nodiff
gga-miR-6572-5p	5.60825	4.42681	6.7897	1.53377	0.61708	0.638597	1	Nodiff
gga-miR-12264-3p	20.1228	15.8475	24.3981	1.53955	0.622512	0.428542	1	Nodiff
gga-miR-375	5373.37	4206.73	6540.01	1.55465	0.636594	0.597863	1	Nodiff
gga-miR-193a-3p	6.73175	5.26078	8.20272	1.55922	0.640827	0.503761	1	Nodiff
gga-miR-135a-3-3p	14.8263	11.4995	18.1531	1.57859	0.65864	0.248308	1	Nodiff
gga-miR-1585	20.867	16.1428	25.5913	1.58531	0.664763	0.269046	1	Nodiff
gga-miR-3528	6.49172	4.99377	7.98968	1.59993	0.678009	0.534717	1	Nodiff
gga-miR-3524a	6.94889	5.33931	8.55847	1.60292	0.680699	0.513611	1	Nodiff
gga-miR-1760	6.62872	5.08784	8.1696	1.60571	0.683211	0.459817	1	Nodiff
gga-miR-138-1-3p	3.65623	2.80406	4.50839	1.6078	0.685092	0.785795	1	Nodiff
gga-miR-6582-5p	15.7153	12.005	19.4255	1.61811	0.69431	0.553272	1	Nodiff
gga-miR-10c-5p	272.702	208.022	337.383	1.62186	0.697654	0.306917	1	Nodiff
gga-miR-9-3p	8.5469	6.50472	10.5891	1.62791	0.703017	0.5154	1	Nodiff
gga-miR-2184b-3p	0.747865	0.567325	0.928406	1.63646	0.71058	0.943834	1	Nodiff
gga-miR-1580	0.373933	0.283663	0.464203	1.63646	0.71058	1	1	Nodiff
gga-miR-6648-5p	0.373933	0.283663	0.464203	1.63646	0.71058	1	1	Nodiff
gga-miR-122-3p	1.43639	1.07133	1.80145	1.68151	0.749753	0.943881	1	Nodiff
gga-miR-7447-5p	0.449748	0.330701	0.568795	1.71997	0.782383	1	1	Nodiff
gga-miR-12272-5p	4.42899	3.24512	5.61285	1.72963	0.790462	0.560238	1	Nodiff
gga-miR-7441-3p	1.29147	0.945064	1.63787	1.73307	0.793334	0.952422	1	Nodiff
gga-miR-216a	9.24498	6.75763	11.7323	1.73616	0.795901	0.550203	1	Nodiff
gga-miR-1684a-3p	57.8266	42.2072	73.446	1.74013	0.799195	0.499507	1	Nodiff
gga-miR-6550-3p	23.3367	16.9333	29.74	1.7563	0.812542	0.177969	1	Nodiff
gga-miR-383-3p	1.23845	0.898026	1.57888	1.75816	0.814069	0.955819	1	Nodiff
gga-miR-1563	17.1361	12.3817	21.8906	1.76798	0.822105	0.175469	1	Nodiff
gga-miR-3534	2.68824	1.93717	3.43932	1.77544	0.828174	0.82286	1	Nodiff
gga-miR-1718	0.464496	0.330701	0.59829	1.80916	0.85532	1	1	Nodiff
gga-miR-6641-3p	0.464496	0.330701	0.59829	1.80916	0.85532	1	1	Nodiff
gga-miR-31-3p	2.10152	1.49611	2.70694	1.80932	0.855447	0.753868	1	Nodiff
gga-miR-132b-5p	4.00986	2.8511	5.16862	1.81285	0.858259	0.539119	1	Nodiff
gga-miR-3525	142.841	101.3	184.383	1.82017	0.86407	0.028416	1	Nodiff
gga-miR-1610	2.33382	1.6535	3.01414	1.82288	0.866219	0.795366	1	Nodiff
gga-miR-1456-3p	2.78431	1.96936	3.59927	1.82764	0.86998	0.617902	1	Nodiff
gga-miR-6548-3p	8.59133	6.01843	11.1642	1.85501	0.891425	0.448324	1	Nodiff
gga-miR-12260-3p	0.719495	0.504006	0.934984	1.8551	0.8915	0.868644	1	Nodiff
gga-miR-1550-5p	0.719495	0.504006	0.934984	1.8551	0.8915	0.868644	1	Nodiff
gga-miR-1696	2.65743	1.84309	3.47176	1.88366	0.913541	0.685821	1	Nodiff
gga-miR-6659-3p	1.70563	1.18169	2.22958	1.88677	0.915922	0.787131	1	Nodiff
gga-miR-1734	4.67017	3.19771	6.14263	1.92094	0.941815	0.349455	1	Nodiff
gga-miR-6557-3p	55.3774	37.7934	72.9614	1.93053	0.948999	0.186708	1	Nodiff
gga-miR-217-5p	46.1882	31.445	60.9314	1.93771	0.954356	0.497323	1	Nodiff
gga-miR-3530-3p	4.50912	3.05554	5.9627	1.95144	0.964541	0.513191	1	Nodiff
gga-miR-3540	13.0972	8.75917	17.4353	1.99051	0.993141	0.537506	1	Nodiff
gga-miR-3064-5p	1.77268	1.18169	2.36367	2.00025	1.00018	0.780908	1	Nodiff
gga-miR-7471-3p	1.51749	1.00801	2.02697	2.01086	1.00781	0.564213	1	Nodiff
gga-miR-2984-5p	2.36199	1.55943	3.16456	2.02931	1.02099	0.651325	1	Nodiff
gga-miR-10585-5p	61.9384	40.197	83.6798	2.08174	1.05779	0.20746	1	Nodiff
gga-miR-1626-3p	0.513502	0.330701	0.696304	2.10554	1.07419	0.901575	1	Nodiff
gga-miR-2128	2.34985	1.49611	3.20359	2.14128	1.09847	0.473684	1	Nodiff
gga-miR-726-5p	5.13865	3.2614	7.0159	2.15119	1.10514	0.460101	1	Nodiff
gga-miR-6556-5p	1.7738	1.11837	2.42924	2.17212	1.11911	0.723137	1	Nodiff
gga-miR-1665	3.20014	2.00011	4.40017	2.19996	1.13748	0.347739	1	Nodiff
gga-miR-1683	5.81468	3.59067	8.03869	2.23877	1.16271	0.489103	1	Nodiff
gga-miR-6564-3p	1.00349	0.614363	1.39261	2.26675	1.18063	0.72051	1	Nodiff
gga-miR-12236-5p	0.93096	0.567325	1.29459	2.28193	1.19025	0.817654	1	Nodiff
gga-miR-1723	5.32752	3.19808	7.45695	2.33169	1.22138	0.402566	1	Nodiff
gga-miR-6608-3p	2.57387	1.51239	3.63534	2.40371	1.26526	0.574404	1	Nodiff
gga-miR-490-3p	7.08316	4.15943	10.0069	2.40583	1.26654	0.403882	1	Nodiff
gga-miR-1727	7.3605	4.26942	10.4516	2.44801	1.29161	0.185863	1	Nodiff
gga-miR-1595-5p	1.47982	0.850988	2.10865	2.47788	1.30911	0.830981	1	Nodiff
gga-miR-2184a-3p	2.22016	1.27576	3.16456	2.48052	1.31064	0.537629	1	Nodiff
gga-miR-1467-5p	11.0796	6.22143	15.9378	2.56177	1.35714	0.241393	1	Nodiff
gga-miR-1790	0.90259	0.504006	1.30117	2.58166	1.3683	0.71309	1	Nodiff
gga-miR-12262-5p	0.50802	0.283663	0.732378	2.58186	1.36841	1	1	Nodiff
gga-miR-7463-5p	0.50802	0.283663	0.732378	2.58186	1.36841	1	1	Nodiff
gga-miR-6646-3p	1.0208	0.567325	1.47428	2.59866	1.37777	0.804563	1	Nodiff
gga-miR-7449-3p	2.82949	1.55943	4.09955	2.62888	1.39445	0.454051	1	Nodiff
gga-miR-6575-5p	15.8826	8.64701	23.1182	2.67355	1.41876	0.319059	1	Nodiff
gga-miR-12280-3p	1.21668	0.661401	1.77195	2.67909	1.42174	0.779894	1	Nodiff
gga-miR-1703-5p	11.6746	6.23877	17.1104	2.74258	1.45554	0.0835637	1	Nodiff
gga-miR-6549-5p	10.4298	5.5307	15.3289	2.7716	1.47072	0.145427	1	Nodiff
gga-miR-6666-3p	0.966344	0.504006	1.42868	2.83465	1.50317	0.604293	1	Nodiff
gga-miR-6657-3p	1.73067	0.898026	2.56332	2.8544	1.51319	0.792016	1	Nodiff
gga-miR-1720-3p	2.37633	1.22873	3.52394	2.86796	1.52003	0.525011	1	Nodiff
gga-miR-1568	0.64759	0.330701	0.964479	2.91647	1.54422	0.878926	1	Nodiff
gga-miR-6603-3p	0.64759	0.330701	0.964479	2.91647	1.54422	0.878926	1	Nodiff
gga-miR-1644	2.26898	1.11837	3.41958	3.05765	1.61242	0.32317	1	Nodiff
gga-miR-12218-5p	0.685138	0.330701	1.03958	3.14356	1.6524	0.873417	1	Nodiff
gga-miR-302a	0.685138	0.330701	1.03958	3.14356	1.6524	0.873417	1	Nodiff
gga-miR-1712-5p	1.1811	0.567325	1.79487	3.16374	1.66163	0.690605	1	Nodiff
gga-miR-302d	2.32713	1.07133	3.58293	3.34437	1.74174	0.395894	1	Nodiff
gga-miR-1724	1.15273	0.504006	1.80145	3.57426	1.83764	0.570178	1	Nodiff
gga-miR-7443-3p	0.763641	0.330701	1.19658	3.61832	1.85532	0.739579	1	Nodiff
gga-miR-1457	1.33799	0.567325	2.10865	3.71682	1.89407	0.668143	1	Nodiff
gga-miR-1656	0.676367	0.283663	1.06907	3.76881	1.91411	0.874676	1	Nodiff
gga-miR-1719	1.2327	0.504006	1.9614	3.89162	1.96037	0.369307	1	Nodiff
gga-miR-132b-3p	0.864944	0.330701	1.39919	4.23098	2.08099	0.626355	1	Nodiff
gga-miR-1740-5p	2.06267	0.787669	3.33767	4.23741	2.08318	0.259661	1	Nodiff
gga-miR-12281-3p	4.9956	1.89013	8.10108	4.286	2.09963	0.107164	1	Nodiff
gga-miR-460b-3p	4.50212	1.62238	7.38186	4.55003	2.18588	0.0821522	1	Nodiff
gga-miR-1794	0.838136	0.283663	1.39261	4.90938	2.29554	0.583603	1	Nodiff
gga-miR-6516-5p	1.86326	0.614363	3.11215	5.06565	2.34075	0.352223	1	Nodiff
gga-miR-12290-5p	1.01378	0.330701	1.69686	5.1311	2.35927	0.594893	1	Nodiff
gga-miR-7475-3p	0.908469	0.283663	1.53327	5.40528	2.43437	0.616534	1	Nodiff
gga-miR-12220-3p	1.31769	0.330701	2.30468	6.96907	2.80097	0.353727	1	Nodiff
gga-miR-1738	1.55308	0.330701	2.77546	8.39265	3.06913	0.278164	1	Nodiff
gga-miR-1784b-5p	1.51195	0	3.0239	Inf	Inf	0.107968	1	Nodiff
gga-miR-6546-3p	1.1638	0	2.32759	Inf	Inf	0.167368	1	Nodiff
gga-miR-1691	0.998739	0	1.99748	Inf	Inf	0.246108	1	Nodiff
gga-miR-1777	0.949732	0	1.89946	Inf	Inf	0.292305	1	Nodiff
gga-miR-12270-3p	0.848429	0	1.69686	Inf	Inf	0.364129	1	Nodiff
gga-miR-6681-5p	0.818933	0	1.63787	Inf	Inf	0.371933	1	Nodiff
gga-miR-1597-5p	0.812355	0	1.62471	Inf	Inf	0.411013	1	Nodiff
gga-miR-1808	0.812355	0	1.62471	Inf	Inf	0.411013	1	Nodiff
gga-miR-1a-1-5p	0.63255	0	1.2651	Inf	Inf	0.432434	1	Nodiff
gga-miR-1736-5p	0.702883	0	1.40577	Inf	Inf	0.469412	1	Nodiff
gga-miR-107-5p	0.650587	0	1.30117	Inf	Inf	0.486333	1	Nodiff
gga-miR-6674-3p	0.635839	0	1.27168	Inf	Inf	0.491425	1	Nodiff
gga-miR-12226-3p	0.621091	0	1.24218	Inf	Inf	0.49667	1	Nodiff
gga-miR-6677-3p	0.516499	0	1.033	Inf	Inf	0.538897	1	Nodiff
gga-miR-216c	0.534536	0	1.06907	Inf	Inf	0.613716	1	Nodiff
gga-miR-12257-3p	0.519788	0	1.03958	Inf	Inf	0.619119	1	Nodiff
gga-miR-1636	0.50504	0	1.01008	Inf	Inf	0.6247	1	Nodiff
gga-miR-6642-3p	0.48224	0	0.964479	Inf	Inf	0.633699	1	Nodiff
gga-miR-1560-5p	0.452744	0	0.905489	Inf	Inf	0.646062	1	Nodiff
gga-miR-1619	0.452744	0	0.905489	Inf	Inf	0.646062	1	Nodiff
gga-miR-12276-3p	0.415196	0	0.830392	Inf	Inf	0.663109	1	Nodiff
gga-miR-6610-3p	0.400448	0	0.800896	Inf	Inf	0.670246	1	Nodiff
gga-miR-1611	0.366189	0	0.732378	Inf	Inf	0.798364	1	Nodiff
gga-miR-3531-3p	0.366189	0	0.732378	Inf	Inf	0.798364	1	Nodiff
gga-miR-6596-3p	0.366189	0	0.732378	Inf	Inf	0.798364	1	Nodiff
gga-miR-12255-5p	0.336694	0	0.673387	Inf	Inf	0.809154	1	Nodiff
gga-miR-12279-5p	0.336694	0	0.673387	Inf	Inf	0.809154	1	Nodiff
gga-miR-1612	0.336694	0	0.673387	Inf	Inf	0.809154	1	Nodiff
gga-miR-1725	0.336694	0	0.673387	Inf	Inf	0.809154	1	Nodiff
gga-miR-1711	0.299145	0	0.59829	Inf	Inf	0.824226	1	Nodiff
gga-miR-12239-3p	0.284397	0	0.568795	Inf	Inf	0.830605	1	Nodiff
gga-miR-1715-3p	0.232101	0	0.464203	Inf	Inf	0.85566	1	Nodiff
gga-miR-1778	0.232101	0	0.464203	Inf	Inf	0.85566	1	Nodiff
gga-miR-12220-5p	0.183095	0	0.366189	Inf	Inf	1	1	Nodiff
gga-miR-12227-5p	0.168347	0	0.336694	Inf	Inf	1	1	Nodiff
gga-miR-12274-3p	0.116051	0	0.232101	Inf	Inf	1	1	Nodiff
gga-miR-12276-5p	0.183095	0	0.366189	Inf	Inf	1	1	Nodiff
gga-miR-12278-5p	0.168347	0	0.336694	Inf	Inf	1	1	Nodiff
gga-miR-12287-5p	0.168347	0	0.336694	Inf	Inf	1	1	Nodiff
gga-miR-12289-3p	0.183095	0	0.366189	Inf	Inf	1	1	Nodiff
gga-miR-124b	0.116051	0	0.232101	Inf	Inf	1	1	Nodiff
gga-miR-124c-3p	0.168347	0	0.336694	Inf	Inf	1	1	Nodiff
gga-miR-1452	0.183095	0	0.366189	Inf	Inf	1	1	Nodiff
gga-miR-1465	0.116051	0	0.232101	Inf	Inf	1	1	Nodiff
gga-miR-1562-3p	0.183095	0	0.366189	Inf	Inf	1	1	Nodiff
gga-miR-1623	0.116051	0	0.232101	Inf	Inf	1	1	Nodiff
gga-miR-1640	0.116051	0	0.232101	Inf	Inf	1	1	Nodiff
gga-miR-1643-3p	0.116051	0	0.232101	Inf	Inf	1	1	Nodiff
gga-miR-1649-3p	0.116051	0	0.232101	Inf	Inf	1	1	Nodiff
gga-miR-1675	0.168347	0	0.336694	Inf	Inf	1	1	Nodiff
gga-miR-1679	0.183095	0	0.366189	Inf	Inf	1	1	Nodiff
gga-miR-1688	0.116051	0	0.232101	Inf	Inf	1	1	Nodiff
gga-miR-1689-3p	0.116051	0	0.232101	Inf	Inf	1	1	Nodiff
gga-miR-1697	0.183095	0	0.366189	Inf	Inf	1	1	Nodiff
gga-miR-1701	0.183095	0	0.366189	Inf	Inf	1	1	Nodiff
gga-miR-1702	0.183095	0	0.366189	Inf	Inf	1	1	Nodiff
gga-miR-1730-3p	0.183095	0	0.366189	Inf	Inf	1	1	Nodiff
gga-miR-1747-3p	0.116051	0	0.232101	Inf	Inf	1	1	Nodiff
gga-miR-1749-5p	0.116051	0	0.232101	Inf	Inf	1	1	Nodiff
gga-miR-1785	0.116051	0	0.232101	Inf	Inf	1	1	Nodiff
gga-miR-1797	0.168347	0	0.336694	Inf	Inf	1	1	Nodiff
gga-miR-1811	0.168347	0	0.336694	Inf	Inf	1	1	Nodiff
gga-miR-2985-5p	0.183095	0	0.366189	Inf	Inf	1	1	Nodiff
gga-miR-3526	0.168347	0	0.336694	Inf	Inf	1	1	Nodiff
gga-miR-466	0.168347	0	0.336694	Inf	Inf	1	1	Nodiff
gga-miR-489-5p	0.168347	0	0.336694	Inf	Inf	1	1	Nodiff
gga-miR-6551-3p	0.183095	0	0.366189	Inf	Inf	1	1	Nodiff
gga-miR-6578-3p	0.183095	0	0.366189	Inf	Inf	1	1	Nodiff
gga-miR-6578-5p	0.168347	0	0.336694	Inf	Inf	1	1	Nodiff
gga-miR-6584-5p	0.116051	0	0.232101	Inf	Inf	1	1	Nodiff
gga-miR-6587-3p	0.116051	0	0.232101	Inf	Inf	1	1	Nodiff
gga-miR-6597-3p	0.168347	0	0.336694	Inf	Inf	1	1	Nodiff
gga-miR-6608-5p	0.116051	0	0.232101	Inf	Inf	1	1	Nodiff
gga-miR-6627-3p	0.168347	0	0.336694	Inf	Inf	1	1	Nodiff
gga-miR-6650-5p	0.183095	0	0.366189	Inf	Inf	1	1	Nodiff
gga-miR-6662-3p	0.183095	0	0.366189	Inf	Inf	1	1	Nodiff
gga-miR-6673-3p	0.183095	0	0.366189	Inf	Inf	1	1	Nodiff
gga-miR-6677-5p	0.116051	0	0.232101	Inf	Inf	1	1	Nodiff
gga-miR-6703-3p	0.183095	0	0.366189	Inf	Inf	1	1	Nodiff
gga-miR-6707-5p	0.168347	0	0.336694	Inf	Inf	1	1	Nodiff
gga-miR-7442-3p	0.168347	0	0.336694	Inf	Inf	1	1	Nodiff
gga-miR-7465-5p	0.183095	0	0.366189	Inf	Inf	1	1	Nodiff
gga-miR-7474-5p	0.116051	0	0.232101	Inf	Inf	1	1	Nodiff
gga-miR-7478-5p	0.116051	0	0.232101	Inf	Inf	1	1	Nodiff
gga-miR-7481-5p	0.116051	0	0.232101	Inf	Inf	1	1	Nodiff
gga-miR-762	0.116051	0	0.232101	Inf	Inf	1	1	Nodiff
gga-miR-6645-5p	0.921545	1.84309	0	0	-Inf	0.226129	1	Nodiff
gga-miR-12253-3p	1.13393	2.26787	0	0	-Inf	0.237591	1	Nodiff
gga-miR-103-1-5p	0.9295	1.859	0	0	-Inf	0.272685	1	Nodiff
gga-miR-1654	0.803233	1.60647	0	0	-Inf	0.29779	1	Nodiff
gga-miR-1581	0.992102	1.9842	0	0	-Inf	0.382073	1	Nodiff
gga-miR-1748	0.701016	1.40203	0	0	-Inf	0.389127	1	Nodiff
gga-miR-1765	0.637882	1.27576	0	0	-Inf	0.406341	1	Nodiff
gga-miR-3537	0.637882	1.27576	0	0	-Inf	0.406341	1	Nodiff
gga-miR-1759-5p	0.614363	1.22873	0	0	-Inf	0.413324	1	Nodiff
gga-miR-7476-3p	0.614363	1.22873	0	0	-Inf	0.413324	1	Nodiff
gga-miR-12235-5p	1.26002	2.52003	0	0	-Inf	0.442831	1	Nodiff
gga-miR-458a-5p	0.559185	1.11837	0	0	-Inf	0.524256	1	Nodiff
gga-miR-6559-5p	0.535666	1.07133	0	0	-Inf	0.531432	1	Nodiff
gga-miR-12278-3p	0.496051	0.992102	0	0	-Inf	0.544383	1	Nodiff
gga-miR-1812-3p	0.496051	0.992102	0	0	-Inf	0.544383	1	Nodiff
gga-miR-6644-3p	0.472532	0.945064	0	0	-Inf	0.552635	1	Nodiff
gga-miR-1814	0.75601	1.51202	0	0	-Inf	0.554503	1	Nodiff
gga-miR-456-5p	0.75601	1.51202	0	0	-Inf	0.554503	1	Nodiff
gga-miR-6672-3p	0.75601	1.51202	0	0	-Inf	0.554503	1	Nodiff
gga-miR-1763	0.449013	0.898026	0	0	-Inf	0.561352	1	Nodiff
gga-miR-12285-5p	0.425494	0.850988	0	0	-Inf	0.570572	1	Nodiff
gga-miR-1595-3p	0.425494	0.850988	0	0	-Inf	0.570572	1	Nodiff
gga-miR-12274-5p	0.504006	1.00801	0	0	-Inf	0.686889	1	Nodiff
gga-miR-1613	0.504006	1.00801	0	0	-Inf	0.686889	1	Nodiff
gga-miR-1726	0.504006	1.00801	0	0	-Inf	0.686889	1	Nodiff
gga-miR-3532-5p	0.504006	1.00801	0	0	-Inf	0.686889	1	Nodiff
gga-miR-1686	0.393834	0.787669	0	0	-Inf	0.715675	1	Nodiff
gga-miR-184b-3p	0.393834	0.787669	0	0	-Inf	0.715675	1	Nodiff
gga-miR-2127	0.393834	0.787669	0	0	-Inf	0.715675	1	Nodiff
gga-miR-6570-5p	0.393834	0.787669	0	0	-Inf	0.715675	1	Nodiff
gga-miR-7451-5p	0.393834	0.787669	0	0	-Inf	0.715675	1	Nodiff
gga-miR-12228-3p	0.330701	0.661401	0	0	-Inf	0.736148	1	Nodiff
gga-miR-1764-5p	0.330701	0.661401	0	0	-Inf	0.736148	1	Nodiff
gga-miR-6583-5p	0.330701	0.661401	0	0	-Inf	0.736148	1	Nodiff
gga-miR-6609-3p	0.330701	0.661401	0	0	-Inf	0.736148	1	Nodiff
gga-miR-12230-5p	0.283663	0.567325	0	0	-Inf	0.753903	1	Nodiff
gga-miR-12255-3p	0.283663	0.567325	0	0	-Inf	0.753903	1	Nodiff
gga-miR-6549-3p	0.283663	0.567325	0	0	-Inf	0.753903	1	Nodiff
gga-miR-7469-5p	0.283663	0.567325	0	0	-Inf	0.753903	1	Nodiff
gga-miR-7477-5p	0.283663	0.567325	0	0	-Inf	0.753903	1	Nodiff
gga-miR-9b-5p	0.283663	0.567325	0	0	-Inf	0.753903	1	Nodiff
gga-miR-12240-3p	0.141831	0.283663	0	0	-Inf	0.974261	1	Nodiff
gga-miR-1354	0.141831	0.283663	0	0	-Inf	0.974261	1	Nodiff
gga-miR-1571	0.141831	0.283663	0	0	-Inf	0.974261	1	Nodiff
gga-miR-1607	0.141831	0.283663	0	0	-Inf	0.974261	1	Nodiff
gga-miR-1617	0.141831	0.283663	0	0	-Inf	0.974261	1	Nodiff
gga-miR-1670	0.141831	0.283663	0	0	-Inf	0.974261	1	Nodiff
gga-miR-1742	0.141831	0.283663	0	0	-Inf	0.974261	1	Nodiff
gga-miR-1758	0.141831	0.283663	0	0	-Inf	0.974261	1	Nodiff
gga-miR-1780	0.141831	0.283663	0	0	-Inf	0.974261	1	Nodiff
gga-miR-1802	0.141831	0.283663	0	0	-Inf	0.974261	1	Nodiff
gga-miR-217-3p	0.141831	0.283663	0	0	-Inf	0.974261	1	Nodiff
gga-miR-302c-3p	0.141831	0.283663	0	0	-Inf	0.974261	1	Nodiff
gga-miR-6574-3p	0.141831	0.283663	0	0	-Inf	0.974261	1	Nodiff
gga-miR-6690-5p	0.141831	0.283663	0	0	-Inf	0.974261	1	Nodiff
gga-miR-7452-5p	0.141831	0.283663	0	0	-Inf	0.974261	1	Nodiff
gga-miR-7466-3p	0.141831	0.283663	0	0	-Inf	0.974261	1	Nodiff
gga-miR-7468-3p	0.141831	0.283663	0	0	-Inf	0.974261	1	Nodiff
gga-miR-12263-5p	0.16535	0.330701	0	0	-Inf	0.974275	1	Nodiff
gga-miR-1397-5p	0.16535	0.330701	0	0	-Inf	0.974275	1	Nodiff
gga-miR-1676-5p	0.16535	0.330701	0	0	-Inf	0.974275	1	Nodiff
gga-miR-1731-3p	0.16535	0.330701	0	0	-Inf	0.974275	1	Nodiff
gga-miR-1741	0.16535	0.330701	0	0	-Inf	0.974275	1	Nodiff
gga-miR-6543-5p	0.16535	0.330701	0	0	-Inf	0.974275	1	Nodiff
gga-miR-6551-5p	0.16535	0.330701	0	0	-Inf	0.974275	1	Nodiff
gga-miR-6553-5p	0.16535	0.330701	0	0	-Inf	0.974275	1	Nodiff
gga-miR-6564-5p	0.16535	0.330701	0	0	-Inf	0.974275	1	Nodiff
gga-miR-6689-3p	0.16535	0.330701	0	0	-Inf	0.974275	1	Nodiff
gga-miR-12260-5p	0.252003	0.504006	0	0	-Inf	0.974324	1	Nodiff
gga-miR-1594	0.252003	0.504006	0	0	-Inf	0.974324	1	Nodiff
gga-miR-1598	0.252003	0.504006	0	0	-Inf	0.974324	1	Nodiff
gga-miR-6543-3p	0.252003	0.504006	0	0	-Inf	0.974324	1	Nodiff
gga-miR-6554-3p	0.252003	0.504006	0	0	-Inf	0.974324	1	Nodiff
gga-miR-7467-5p	0.252003	0.504006	0	0	-Inf	0.974324	1	Nodiff
gga-miR-7477-3p	0.252003	0.504006	0	0	-Inf	0.974324	1	Nodiff

## Sheet: sheet2
id	baseMean	baseMeanA	baseMeanC	foldChange	log2FoldChange	pval	padj	Regulation
gga-miR-6548-3p	3.28718	5.95346	0.620909	0.104294	-3.26127	0.0339407	1	Down Regulation
gga-miR-12273-3p	10.9951	18.1621	3.82822	0.210781	-2.24618	0.00408561	0.917589	Down Regulation
gga-miR-1744-3p	39.4002	63.6675	15.133	0.237687	-2.07286	0.0157508	1	Down Regulation
gga-miR-6655-5p	15.0671	24.1744	5.95983	0.246534	-2.02014	0.00438513	0.917589	Down Regulation
gga-miR-1712-3p	86.4714	119.711	53.232	0.444671	-1.16919	0.00253939	0.917589	Down Regulation
gga-miR-1727	10.0608	4.22451	15.8971	3.76306	1.91191	0.031031	1	Up Regulation
gga-miR-6575-5p	23.5997	8.56814	38.6312	4.5087	2.17271	0.027631	1	Up Regulation
gga-miR-6631-5p	10.2399	3.48146	16.9982	4.8825	2.28762	0.00300426	0.917589	Up Regulation
gga-miR-1551-3p	2.18056	4.10076	0.260347	0.0634875	-3.97738	0.074205	1	Nodiff
gga-miR-6548-5p	1.83524	3.41012	0.260347	0.0763454	-3.71131	0.278327	1	Nodiff
gga-miR-12235-5p	1.37894	2.49753	0.260347	0.104242	-3.26199	0.598431	1	Nodiff
gga-miR-449d-3p	1.74949	3.13841	0.360562	0.114887	-3.12172	0.214306	1	Nodiff
gga-miR-6592-3p	1.21396	2.16757	0.260347	0.12011	-3.05757	0.378311	1	Nodiff
gga-miR-1464	1.60515	2.84973	0.360562	0.126525	-2.98251	0.275427	1	Nodiff
gga-miR-12215-5p	1.05483	1.81142	0.298247	0.164648	-2.60254	0.478176	1	Nodiff
gga-miR-1654	0.945179	1.59211	0.298247	0.187328	-2.41636	0.495482	1	Nodiff
gga-miR-6608-3p	0.897395	1.49654	0.298247	0.199291	-2.32705	0.503753	1	Nodiff
gga-miR-1720-3p	0.738347	1.21635	0.260347	0.21404	-2.22405	0.627262	1	Nodiff
gga-miR-7443-5p	2.02109	3.32106	0.721124	0.217136	-2.20333	0.196488	1	Nodiff
gga-miR-1596-5p	1.82693	2.99506	0.658809	0.219965	-2.18465	0.338245	1	Nodiff
gga-miR-6685-3p	4.37063	7.1633	1.57797	0.220285	-2.18256	0.294211	1	Nodiff
gga-miR-1416-3p	3.33667	5.45593	1.2174	0.223134	-2.16402	0.142051	1	Nodiff
gga-miR-12226-5p	1.63179	2.66708	0.596494	0.223651	-2.16068	0.419914	1	Nodiff
gga-miR-12241-3p	0.707905	1.15546	0.260347	0.225319	-2.14996	0.759139	1	Nodiff
gga-miR-1754-5p	1.39946	2.27822	0.520694	0.228554	-2.1294	0.649997	1	Nodiff
gga-miR-12229-5p	2.55521	4.12894	0.981471	0.237705	-2.07275	0.1858	1	Nodiff
gga-miR-6643-5p	1.60602	2.59112	0.620909	0.23963	-2.06112	0.422272	1	Nodiff
gga-miR-6568-5p	0.929539	1.49852	0.360562	0.240613	-2.05522	0.751166	1	Nodiff
gga-miR-1641	3.69208	5.94431	1.43985	0.242223	-2.04559	0.375639	1	Nodiff
gga-miR-1792	2.11383	3.37082	0.856841	0.254194	-1.976	0.37933	1	Nodiff
gga-miR-1329-3p	7.68706	12.1583	3.21585	0.264499	-1.91867	0.0763034	1	Nodiff
gga-miR-1812-3p	0.622142	0.983936	0.260347	0.264598	-1.91813	0.769187	1	Nodiff
gga-miR-1807	0.709513	1.12078	0.298247	0.266107	-1.90992	0.632432	1	Nodiff
gga-miR-12295-5p	4.54184	7.14755	1.93613	0.27088	-1.88427	0.342583	1	Nodiff
gga-miR-7460-3p	5.97337	9.3897	2.55704	0.272324	-1.8766	0.0924936	1	Nodiff
gga-miR-12233-5p	5.33319	8.33178	2.33459	0.280203	-1.83545	0.100873	1	Nodiff
gga-miR-1618-5p	5.23132	8.12565	2.33699	0.287606	-1.79783	0.428609	1	Nodiff
gga-miR-10585-3p	2.22653	3.43368	1.01937	0.296874	-1.75208	0.439046	1	Nodiff
gga-miR-1706	6.23348	9.58487	2.8821	0.300693	-1.73364	0.0874145	1	Nodiff
gga-miR-1772-3p	1.28972	1.98295	0.596494	0.300812	-1.73307	0.631544	1	Nodiff
gga-miR-12239-5p	4.78786	7.34133	2.23438	0.304356	-1.71617	0.141366	1	Nodiff
gga-miR-1751-5p	3.11257	4.7718	1.45334	0.304568	-1.71516	0.270738	1	Nodiff
gga-miR-12285-5p	0.550466	0.840585	0.260347	0.309722	-1.69096	0.778614	1	Nodiff
gga-miR-1550-3p	1.63928	2.49753	0.781042	0.312726	-1.67703	0.835302	1	Nodiff
gga-miR-1799	1.30193	1.98295	0.620909	0.313124	-1.67519	0.630576	1	Nodiff
gga-miR-1812-5p	5.069	7.71907	2.41892	0.31337	-1.67406	0.194724	1	Nodiff
gga-miR-6685-5p	2.83245	4.28737	1.37754	0.321301	-1.638	0.371485	1	Nodiff
gga-miR-1644	0.734121	1.10768	0.360562	0.325511	-1.61922	0.756301	1	Nodiff
gga-miR-6594-5p	2.59138	3.90304	1.27972	0.327878	-1.60877	0.344043	1	Nodiff
gga-miR-6606-5p	103.959	154.906	53.0122	0.342222	-1.547	0.277849	1	Nodiff
gga-miR-1783	1.00961	1.49852	0.520694	0.347473	-1.52503	0.937035	1	Nodiff
gga-miR-1602	1.63822	2.41959	0.856841	0.354126	-1.49767	0.557406	1	Nodiff
gga-miR-3532-5p	0.679786	0.999011	0.360562	0.360919	-1.47025	0.949177	1	Nodiff
gga-miR-12273-5p	1.54104	2.26314	0.818941	0.36186	-1.4665	0.65834	1	Nodiff
gga-miR-1581	1.3445	1.96787	0.721124	0.366448	-1.44832	0.604314	1	Nodiff
gga-miR-12234-3p	3.03529	4.43269	1.63788	0.369501	-1.43635	0.650375	1	Nodiff
gga-miR-2127	0.538974	0.7797	0.298247	0.382515	-1.38641	0.94827	1	Nodiff
gga-miR-1572	1.29671	1.87231	0.721124	0.385153	-1.3765	0.53191	1	Nodiff
gga-miR-1618-3p	2.84521	4.07456	1.61586	0.396574	-1.33434	0.426841	1	Nodiff
gga-miR-1764-5p	0.458152	0.655958	0.260347	0.396896	-1.33317	0.947583	1	Nodiff
gga-miR-6696-3p	0.458152	0.655958	0.260347	0.396896	-1.33317	0.947583	1	Nodiff
gga-miR-6663-5p	6.00281	8.58321	3.42241	0.398733	-1.3265	0.528164	1	Nodiff
gga-miR-1782	9.58164	13.5835	5.57981	0.410779	-1.28357	0.103077	1	Nodiff
gga-miR-7b	7471.61	10501.4	4441.81	0.422972	-1.24137	0.350998	1	Nodiff
gga-miR-12267-3p	3.03654	4.25919	1.8139	0.425878	-1.23149	0.450608	1	Nodiff
gga-miR-12233-3p	1.89779	2.65398	1.1416	0.430148	-1.2171	0.78053	1	Nodiff
gga-miR-124a-3p	6.54796	9.06114	4.03479	0.445285	-1.1672	0.33894	1	Nodiff
gga-miR-12253-3p	1.63372	2.24807	1.01937	0.453443	-1.14101	0.557723	1	Nodiff
gga-miR-12221-5p	0.477102	0.655958	0.298247	0.454674	-1.13709	0.947758	1	Nodiff
gga-miR-1583	2.30709	3.13644	1.47775	0.471156	-1.08572	0.516038	1	Nodiff
gga-miR-101-1-5p	12.4951	16.8914	8.09879	0.479461	-1.06051	0.117432	1	Nodiff
gga-miR-1587	1.72159	2.326	1.11719	0.480304	-1.05798	0.912901	1	Nodiff
gga-miR-12251-5p	2.18037	2.9453	1.41544	0.480574	-1.05717	0.522245	1	Nodiff
gga-miR-456-5p	1.10982	1.49852	0.721124	0.481225	-1.05522	0.937592	1	Nodiff
gga-miR-490-5p	1.66042	2.24156	1.07929	0.48149	-1.05442	0.662895	1	Nodiff
gga-miR-1604	2.16727	2.9191	1.41544	0.484888	-1.04428	0.682121	1	Nodiff
gga-miR-6564-3p	0.45321	0.608174	0.298247	0.490398	-1.02798	0.947536	1	Nodiff
gga-miR-7455-3p	3.96168	5.30401	2.61935	0.493844	-1.01787	0.436356	1	Nodiff
gga-miR-726-3p	45.0384	59.8252	30.2516	0.505666	-0.983744	0.0726034	1	Nodiff
gga-miR-34a-3p	6.93134	9.13117	4.7315	0.51817	-0.948503	0.3102	1	Nodiff
gga-miR-193b-5p	1.0545	1.38787	0.721124	0.519589	-0.944558	0.772879	1	Nodiff
gga-miR-1719	0.379926	0.499505	0.260347	0.52121	-0.940063	1	1	Nodiff
gga-miR-12263-3p	1.28121	1.68117	0.881256	0.524192	-0.931832	0.675852	1	Nodiff
gga-miR-12214-3p	7.57556	9.93443	5.21669	0.525112	-0.929302	0.327929	1	Nodiff
gga-miR-458a-3p	2002.62	2622.48	1382.77	0.527275	-0.923372	0.188399	1	Nodiff
gga-miR-1603	2.19348	2.87132	1.51565	0.527859	-0.921775	0.68138	1	Nodiff
gga-miR-1723	2.4214	3.16461	1.67818	0.530296	-0.915131	0.510725	1	Nodiff
gga-miR-12207-3p	0.429318	0.56039	0.298247	0.532213	-0.909923	0.947299	1	Nodiff
gga-miR-1712-5p	0.429318	0.56039	0.298247	0.532213	-0.909923	0.947299	1	Nodiff
gga-miR-7469-5p	0.429318	0.56039	0.298247	0.532213	-0.909923	0.947299	1	Nodiff
gga-miR-12286-5p	23.3137	30.3944	16.2331	0.534081	-0.90487	0.0923404	1	Nodiff
gga-miR-1453	11.8969	15.4774	8.31644	0.537327	-0.896129	0.254316	1	Nodiff
gga-miR-12212-5p	2.84556	3.67919	2.01193	0.54684	-0.870809	0.693012	1	Nodiff
gga-miR-449c-5p	11.3923	14.7102	8.07437	0.548897	-0.865392	0.351768	1	Nodiff
gga-miR-6645-5p	1.42195	1.82452	1.01937	0.558706	-0.839839	0.665191	1	Nodiff
gga-miR-551-3p	156.421	199.949	112.893	0.56461	-0.824674	0.156714	1	Nodiff
gga-miR-1805-3p	55.6814	71.0224	40.3404	0.567995	-0.816049	0.101433	1	Nodiff
gga-miR-7462-5p	2.17686	2.77575	1.57797	0.568483	-0.814812	0.681849	1	Nodiff
gga-miR-6568-3p	3.33927	4.25722	2.42132	0.568757	-0.814116	0.487613	1	Nodiff
gga-miR-365-1-5p	5.65973	7.20647	4.11299	0.570736	-0.809106	0.463721	1	Nodiff
gga-miR-1805-5p	4.5576	5.80154	3.31367	0.57117	-0.808009	0.476401	1	Nodiff
gga-miR-12288-3p	1.34866	1.71585	0.981471	0.572002	-0.805908	0.781527	1	Nodiff
gga-miR-6680-3p	3.87648	4.91968	2.83327	0.575905	-0.796098	0.691069	1	Nodiff
gga-miR-29c-5p	7.6434	9.68497	5.60182	0.578404	-0.789851	0.347187	1	Nodiff
gga-miR-6590-3p	10.2448	12.9517	7.53795	0.582007	-0.780892	0.411595	1	Nodiff
gga-miR-551-5p	10.2537	12.9451	7.56221	0.584173	-0.775531	0.26705	1	Nodiff
gga-miR-3539	2.77886	3.49456	2.06316	0.59039	-0.760259	0.682887	1	Nodiff
gga-miR-1715-5p	0.484368	0.608174	0.360562	0.59286	-0.754237	0.947822	1	Nodiff
gga-miR-1710	2.24966	2.82353	1.67578	0.593506	-0.752666	0.786822	1	Nodiff
gga-miR-196-5p	18.9735	23.7955	14.1516	0.594721	-0.749716	0.364257	1	Nodiff
gga-miR-6615-3p	134.18	167.72	100.64	0.600048	-0.736851	0.234017	1	Nodiff
gga-miR-1665	1.58797	1.98295	1.19299	0.601624	-0.733067	0.911847	1	Nodiff
gga-miR-12247-3p	10.9368	13.5547	8.31884	0.613723	-0.70434	0.544556	1	Nodiff
gga-miR-135a-1-3p	8.72983	10.7835	6.67616	0.619109	-0.691734	0.647809	1	Nodiff
gga-miR-429-5p	3.27524	4.03988	2.51061	0.621456	-0.686277	0.617811	1	Nodiff
gga-miR-1647	1.97516	2.43467	1.51565	0.622528	-0.683789	0.903136	1	Nodiff
gga-miR-455-3p	251.375	308.838	193.911	0.627873	-0.671455	0.0403814	1	Nodiff
gga-miR-6657-3p	0.723481	0.888369	0.558594	0.628786	-0.669358	0.932173	1	Nodiff
gga-miR-137-3p	4.47021	5.48864	3.45178	0.628896	-0.669108	0.5755	1	Nodiff
gga-miR-6664-3p	0.674089	0.827484	0.520694	0.62925	-0.668295	1	1	Nodiff
gga-miR-6665-5p	1.39877	1.71585	1.08169	0.630407	-0.665645	0.779934	1	Nodiff
gga-miR-6614-3p	1.89434	2.31093	1.47775	0.639462	-0.645069	0.902475	1	Nodiff
gga-miR-1681	3.39635	4.13545	2.65725	0.642555	-0.638107	0.70014	1	Nodiff
gga-miR-12267-5p	0.460476	0.56039	0.360562	0.643413	-0.636184	0.947605	1	Nodiff
gga-miR-2184b-3p	0.460476	0.56039	0.360562	0.643413	-0.636184	0.947605	1	Nodiff
gga-miR-1597-3p	1.60178	1.94826	1.2553	0.644319	-0.634154	0.786322	1	Nodiff
gga-miR-3534	1.58095	1.92009	1.24182	0.64675	-0.628719	0.786759	1	Nodiff
gga-miR-3536	15.1895	18.4397	11.9393	0.647477	-0.6271	0.478516	1	Nodiff
gga-miR-7446-3p	5.31404	6.44184	4.18623	0.64985	-0.621821	0.634924	1	Nodiff
gga-miR-12295-3p	0.914402	1.10768	0.721124	0.651022	-0.619221	0.934046	1	Nodiff
gga-miR-2129	2.69936	3.26215	2.13656	0.654954	-0.610535	0.887697	1	Nodiff
gga-miR-1698	4.05916	4.90007	3.21825	0.656775	-0.606529	0.561413	1	Nodiff
gga-miR-1551-5p	23.8186	28.7144	18.9227	0.658997	-0.601655	0.59273	1	Nodiff
gga-miR-1760	4.18849	5.03889	3.33808	0.662463	-0.594087	0.776428	1	Nodiff
gga-miR-205c-3p	7.23955	8.68793	5.79117	0.666576	-0.585159	0.44996	1	Nodiff
gga-miR-1728-5p	4.20317	5.03889	3.36745	0.668291	-0.581451	0.701955	1	Nodiff
gga-miR-204	635.18	761.387	508.973	0.668481	-0.581042	0.0861679	1	Nodiff
gga-miR-211	635.18	761.387	508.973	0.668481	-0.581042	0.0861679	1	Nodiff
gga-miR-1682	87.8732	105.121	70.6251	0.671844	-0.573802	0.459183	1	Nodiff
gga-miR-449b-5p	13.3717	15.9763	10.7671	0.673945	-0.569298	0.688474	1	Nodiff
gga-miR-6687-3p	2.03649	2.4327	1.64028	0.674265	-0.568613	0.685934	1	Nodiff
gga-miR-34a-5p	1012.62	1208.89	816.338	0.675276	-0.56645	0.390098	1	Nodiff
gga-miR-12238-3p	4.69579	5.60125	3.79032	0.676692	-0.563429	0.776849	1	Nodiff
gga-miR-2984-3p	4.77276	5.69287	3.85264	0.676748	-0.56331	0.515854	1	Nodiff
gga-miR-460a-3p	3.8296	4.56559	3.09362	0.677594	-0.561506	0.56545	1	Nodiff
gga-miR-12266-5p	18.9118	22.5168	15.3067	0.679791	-0.556838	0.417085	1	Nodiff
gga-miR-12229-3p	69.6917	82.9241	56.4593	0.680855	-0.55458	0.210003	1	Nodiff
gga-miR-1674	7.58938	9.02704	6.15173	0.681478	-0.553261	0.41941	1	Nodiff
gga-miR-301a-5p	32.9878	39.1843	26.7912	0.683723	-0.548516	0.283706	1	Nodiff
gga-miR-6542-3p	24.8045	29.4301	20.1789	0.685655	-0.544444	0.34278	1	Nodiff
gga-miR-1631	31.4576	37.184	25.7313	0.691999	-0.531159	0.847866	1	Nodiff
gga-miR-3531-5p	1.72963	2.04383	1.41544	0.69254	-0.53003	0.900975	1	Nodiff
gga-miR-1635	6.09916	7.20647	4.99185	0.69269	-0.529719	0.70297	1	Nodiff
gga-miR-12283-3p	61.7213	72.7167	50.726	0.697585	-0.51956	0.19687	1	Nodiff
gga-miR-7465-3p	52.9494	62.3612	43.5377	0.698154	-0.518384	0.257734	1	Nodiff
gga-miR-6668-3p	5.43063	6.39011	4.47115	0.699699	-0.515194	0.53452	1	Nodiff
gga-miR-1650	2.86513	3.36885	2.3614	0.700953	-0.51261	0.612808	1	Nodiff
gga-miR-214	1519.19	1785.59	1252.79	0.70161	-0.511259	0.121311	1	Nodiff
gga-miR-451	6313.19	7399.77	5226.61	0.70632	-0.501606	0.240865	1	Nodiff
gga-miR-1729-5p	400.705	469.553	331.858	0.706752	-0.500725	0.119867	1	Nodiff
gga-miR-1668-5p	1.18467	1.38787	0.981471	0.707176	-0.499859	0.921535	1	Nodiff
gga-miR-129-1-3p	123.961	144.834	103.087	0.711764	-0.490529	0.242417	1	Nodiff
gga-miR-184-3p	285.919	333.775	238.063	0.713245	-0.487531	0.432936	1	Nodiff
gga-miR-1771	2.94645	3.43368	2.45922	0.716206	-0.481554	0.987616	1	Nodiff
gga-miR-133b	71.4326	83.1869	59.6784	0.717401	-0.479149	0.501215	1	Nodiff
gga-miR-12286-3p	4.74683	5.51879	3.97487	0.720244	-0.473443	0.774518	1	Nodiff
gga-miR-6570-3p	1.86483	2.16757	1.56208	0.72066	-0.47261	1	1	Nodiff
gga-miR-1763b-5p	0.711989	0.827484	0.596494	0.720852	-0.472224	1	1	Nodiff
gga-miR-1613	0.860067	0.999011	0.721124	0.721838	-0.470253	1	1	Nodiff
gga-miR-12266-3p	24.678	28.5588	20.7973	0.728227	-0.457541	0.502381	1	Nodiff
gga-miR-1677-5p	69.5333	80.3671	58.6994	0.730392	-0.453258	0.514827	1	Nodiff
gga-miR-12256-3p	2.73183	3.15348	2.31018	0.732579	-0.448944	1	1	Nodiff
gga-miR-29a-5p	36.0197	41.4785	30.5609	0.736789	-0.440676	0.355983	1	Nodiff
gga-miR-215-3p	34.293	39.3756	29.2103	0.741837	-0.430825	0.34803	1	Nodiff
gga-miR-18b-3p	173.474	198.805	148.144	0.745169	-0.424359	0.199684	1	Nodiff
gga-miR-1585	13.9663	16.003	11.9296	0.745459	-0.423799	0.706349	1	Nodiff
gga-miR-302b-5p	2.61472	2.99506	2.23438	0.746021	-0.422712	0.98055	1	Nodiff
gga-miR-190a-5p	101.611	116.189	87.0325	0.749062	-0.416844	0.280233	1	Nodiff
gga-miR-203a	1841.45	2105.26	1577.65	0.749383	-0.416225	0.657188	1	Nodiff
gga-miR-12268-5p	31.0553	35.4536	26.657	0.751884	-0.411417	0.878225	1	Nodiff
gga-let-7b	17772.4	20281.6	15263.1	0.75256	-0.410122	0.135965	1	Nodiff
gga-miR-30a-3p	1030.58	1170.43	890.735	0.76103	-0.393975	0.236805	1	Nodiff
gga-miR-6651-5p	33.7343	38.2596	29.209	0.763441	-0.389411	0.886403	1	Nodiff
gga-miR-455-5p	599.517	679.508	519.526	0.764563	-0.387293	0.194655	1	Nodiff
gga-let-7l-3p	183.811	208.164	159.457	0.766017	-0.384552	0.21623	1	Nodiff
gga-miR-133a-5p	44.045	49.8345	38.2556	0.767652	-0.381476	0.670484	1	Nodiff
gga-miR-12288-5p	45.5113	51.4816	39.5409	0.76806	-0.38071	0.42813	1	Nodiff
gga-miR-1745	1.17318	1.32699	1.01937	0.768183	-0.380478	1	1	Nodiff
gga-miR-12258-5p	39.26	44.3792	34.1407	0.769296	-0.378389	0.529328	1	Nodiff
gga-miR-10c-5p	182.339	206.091	158.588	0.769504	-0.377998	0.511185	1	Nodiff
gga-miR-138-1-3p	2.45615	2.77575	2.13656	0.769724	-0.377587	0.885761	1	Nodiff
gga-miR-1720-5p	13.7627	15.5213	12.0042	0.7734	-0.370714	0.60105	1	Nodiff
gga-miR-1306-5p	124.548	140.451	108.644	0.773541	-0.37045	0.254583	1	Nodiff
gga-miR-6556-5p	0.98226	1.10768	0.856841	0.773546	-0.37044	1	1	Nodiff
gga-miR-135a-5p	432.647	486.249	379.045	0.779527	-0.359329	0.303418	1	Nodiff
gga-miR-10c-3p	6.26351	7.03889	5.48812	0.779687	-0.359034	1	1	Nodiff
gga-miR-1803	0.890026	0.999011	0.781042	0.781815	-0.355101	1	1	Nodiff
gga-miR-449c-3p	25.3467	28.4429	22.2504	0.782284	-0.354236	0.85671	1	Nodiff
gga-miR-1595-3p	0.749697	0.840585	0.658809	0.783751	-0.351533	0.932472	1	Nodiff
gga-miR-12216-5p	2.08871	2.3391	1.83831	0.785905	-0.347572	1	1	Nodiff
gga-miR-18a-5p	1866.62	2090.1	1643.14	0.786152	-0.34712	0.159706	1	Nodiff
gga-miR-12258-3p	4.77437	5.34529	4.20346	0.786385	-0.346692	0.869101	1	Nodiff
gga-miR-135a-3-3p	10.1747	11.3852	8.96416	0.787355	-0.344914	0.785872	1	Nodiff
gga-miR-1662	159.071	177.971	140.172	0.787609	-0.344448	0.487396	1	Nodiff
gga-miR-6649-5p	3.7429	4.18323	3.30258	0.78948	-0.341025	0.859987	1	Nodiff
gga-miR-1734	2.8386	3.16659	2.51061	0.792843	-0.334892	0.985431	1	Nodiff
gga-miR-1676-5p	0.294163	0.327979	0.260347	0.793793	-0.333166	1	1	Nodiff
gga-miR-6543-5p	0.294163	0.327979	0.260347	0.793793	-0.333166	1	1	Nodiff
gga-miR-6603-3p	0.294163	0.327979	0.260347	0.793793	-0.333166	1	1	Nodiff
gga-miR-1798-3p	17.9075	19.9534	15.8616	0.794932	-0.331096	0.701625	1	Nodiff
gga-miR-499-3p	13.2074	14.682	11.7327	0.799123	-0.323511	0.890617	1	Nodiff
gga-miR-34c-3p	37.5381	41.6899	33.3863	0.800825	-0.320441	0.706746	1	Nodiff
gga-miR-1306-3p	407.651	452.121	363.181	0.803283	-0.316019	0.270785	1	Nodiff
gga-miR-18b-5p	986.46	1093.68	879.238	0.803924	-0.314868	0.199643	1	Nodiff
gga-miR-1467-3p	13.3598	14.8083	11.9113	0.804366	-0.314077	0.759421	1	Nodiff
gga-miR-6555-5p	1.20969	1.34009	1.07929	0.805385	-0.312249	1	1	Nodiff
gga-miR-7476-5p	1.20969	1.34009	1.07929	0.805385	-0.312249	1	1	Nodiff
gga-miR-132a-3p	169.662	187.879	151.445	0.806078	-0.311009	0.477522	1	Nodiff
gga-miR-12243-5p	20.613	22.8233	18.4027	0.806313	-0.310587	0.49583	1	Nodiff
gga-miR-1663-5p	44.6619	49.4258	39.8979	0.807228	-0.308952	0.37487	1	Nodiff
gga-miR-363-5p	1291.32	1428.46	1154.19	0.807997	-0.307578	0.257883	1	Nodiff
gga-miR-1458	10.861	12.0025	9.71945	0.809786	-0.304387	0.560123	1	Nodiff
gga-miR-29c-3p	1445.33	1596.51	1294.15	0.810606	-0.302926	0.310146	1	Nodiff
gga-miR-29a-3p	1443.6	1594.14	1293.07	0.811136	-0.301985	0.311471	1	Nodiff
gga-let-7g-3p	40.8603	45.0705	36.6501	0.813174	-0.298364	0.464868	1	Nodiff
gga-miR-6615-5p	181.945	200.159	163.73	0.818	-0.289827	0.473091	1	Nodiff
gga-miR-1685-5p	8.29449	9.12458	7.46439	0.818053	-0.289733	0.647731	1	Nodiff
gga-miR-363-3p	343245	377066	309423	0.820607	-0.285236	0.283679	1	Nodiff
gga-miR-1716	30.6469	33.6566	27.6372	0.821152	-0.284279	0.568827	1	Nodiff
gga-miR-449a	625.541	686.646	564.435	0.822017	-0.282759	0.983957	1	Nodiff
gga-miR-29b-3p	1229.14	1346.28	1112	0.82598	-0.275821	0.278578	1	Nodiff
gga-miR-3523	149.288	163.399	135.176	0.827277	-0.273558	0.453273	1	Nodiff
gga-miR-100-5p	66507.7	72722.6	60292.9	0.82908	-0.270417	0.406415	1	Nodiff
gga-miR-1467-5p	5.65263	6.1642	5.14105	0.834016	-0.261852	0.855722	1	Nodiff
gga-miR-1685-3p	2.94802	3.21437	2.68167	0.834275	-0.261405	1	1	Nodiff
gga-miR-10a-5p	11072.7	12070.9	10074.5	0.834604	-0.260837	0.468494	1	Nodiff
gga-miR-6599-3p	8.43287	9.18744	7.67831	0.83574	-0.258874	0.697523	1	Nodiff
gga-miR-12293-3p	21.3355	23.1839	19.487	0.840539	-0.250614	0.597429	1	Nodiff
gga-miR-200b-5p	230.822	250.798	210.847	0.840705	-0.250329	0.544287	1	Nodiff
gga-miR-1784-5p	5.88325	6.39208	5.37443	0.840794	-0.250175	0.88334	1	Nodiff
gga-miR-200b-3p	27605	29938.5	25271.4	0.84411	-0.244498	0.412168	1	Nodiff
gga-miR-199-3p	48999.9	53130.6	44869.1	0.844505	-0.243822	0.520295	1	Nodiff
gga-miR-6660-3p	32.7945	35.5576	30.0314	0.844584	-0.243687	0.54694	1	Nodiff
gga-miR-20b-3p	307.686	333.539	281.834	0.84498	-0.243012	0.543608	1	Nodiff
gga-miR-31-3p	1.36937	1.48344	1.2553	0.84621	-0.240913	1	1	Nodiff
gga-miR-30b-3p	54.4137	58.9374	49.89	0.846491	-0.240434	0.688923	1	Nodiff
gga-miR-106-3p	5786.74	6234.43	5339.04	0.85638	-0.223677	0.344964	1	Nodiff
gga-miR-130c-5p	52.4939	56.5105	48.4773	0.857845	-0.221212	0.537735	1	Nodiff
gga-miR-1329-5p	144.249	155.116	133.383	0.859897	-0.217765	0.685397	1	Nodiff
gga-miR-1625-5p	17.5445	18.8292	16.2599	0.863548	-0.211651	0.608465	1	Nodiff
gga-miR-6669-3p	28.7573	30.848	26.6666	0.864451	-0.210143	0.785045	1	Nodiff
gga-miR-10a-3p	204.285	219.085	189.484	0.864886	-0.209419	0.659959	1	Nodiff
gga-miR-12209-3p	5.45067	5.84479	5.05656	0.865139	-0.208996	0.767061	1	Nodiff
gga-let-7f-3p	470.699	504.433	436.966	0.866253	-0.20714	0.424622	1	Nodiff
gga-miR-199b	111.707	119.322	104.092	0.872361	-0.197002	0.919867	1	Nodiff
gga-miR-1737	38.0004	40.5364	35.4645	0.874882	-0.19284	0.881268	1	Nodiff
gga-miR-6582-3p	28.3289	30.1954	26.4624	0.876374	-0.190382	0.548305	1	Nodiff
gga-miR-1666	20.6023	21.9526	19.2519	0.876979	-0.189386	0.605926	1	Nodiff
gga-miR-143-3p	137177	146009	128346	0.879028	-0.186019	0.68201	1	Nodiff
gga-miR-133c-3p	403.728	429.462	377.995	0.880161	-0.184161	0.82935	1	Nodiff
gga-miR-1388b-5p	10.1408	10.7514	9.53026	0.886423	-0.173933	0.805876	1	Nodiff
gga-miR-206	931.921	987.648	876.194	0.887153	-0.172746	0.912241	1	Nodiff
gga-miR-145-3p	1564.38	1655.77	1472.98	0.889604	-0.168765	0.641052	1	Nodiff
gga-miR-12223-3p	12.7409	13.4839	11.998	0.889805	-0.168439	0.80225	1	Nodiff
gga-miR-3535	372.809	394.479	351.14	0.890136	-0.167902	0.944789	1	Nodiff
gga-let-7j-3p	1043.08	1103.11	983.046	0.891155	-0.166252	0.497646	1	Nodiff
gga-miR-34b-3p	95.0367	100.488	89.585	0.891496	-0.1657	0.962476	1	Nodiff
gga-miR-1388a-5p	37367.1	39493.9	35240.3	0.892297	-0.164403	0.570014	1	Nodiff
gga-miR-1668-3p	67.2456	71.0668	63.4245	0.892462	-0.164137	0.696567	1	Nodiff
gga-miR-7475-5p	35.599	37.512	33.6861	0.89801	-0.155197	0.862362	1	Nodiff
gga-miR-205a	38764.4	40844.4	36684.4	0.898149	-0.154973	0.600124	1	Nodiff
gga-miR-425-5p	26771.9	28206	25337.7	0.898311	-0.154713	0.629868	1	Nodiff
gga-miR-30a-5p	18788.7	19794.7	17782.6	0.89835	-0.15465	0.505831	1	Nodiff
gga-miR-34c-5p	657.543	692.043	623.043	0.900295	-0.15153	0.997629	1	Nodiff
gga-miR-12211-5p	368.555	387.636	349.473	0.901549	-0.149523	0.623264	1	Nodiff
gga-miR-133a-3p	1151.9	1211.05	1092.75	0.902319	-0.148291	0.7837	1	Nodiff
gga-miR-23b-3p	9683.97	10179.9	9188.01	0.90256	-0.147905	0.716822	1	Nodiff
gga-miR-12225-3p	7.00426	7.36292	6.64561	0.902578	-0.147876	0.931673	1	Nodiff
gga-miR-1786	100.399	105.38	95.4182	0.905468	-0.143264	0.64669	1	Nodiff
gga-miR-1568	0.313113	0.327979	0.298247	0.909348	-0.137095	1	1	Nodiff
gga-miR-205b	944.695	988.998	900.392	0.910408	-0.135414	0.624152	1	Nodiff
gga-miR-19a-5p	2.26639	2.37181	2.16097	0.911107	-0.134307	0.993875	1	Nodiff
gga-miR-1764-3p	3.17816	3.32501	3.0313	0.911666	-0.133423	0.925779	1	Nodiff
gga-miR-1456-5p	534.377	558.919	509.835	0.91218	-0.13261	0.979386	1	Nodiff
gga-miR-129-5p	1151.74	1204.11	1099.36	0.913007	-0.131301	0.87456	1	Nodiff
gga-miR-126-5p	3542.09	3701.98	3382.19	0.913616	-0.130341	0.817949	1	Nodiff
gga-miR-1798-5p	6.62682	6.91976	6.33388	0.915332	-0.127633	0.938033	1	Nodiff
gga-miR-214b-5p	7.70034	8.03395	7.36673	0.91695	-0.125084	0.981974	1	Nodiff
gga-miR-15c-5p	4208.19	4389.45	4026.92	0.91741	-0.124362	0.72724	1	Nodiff
gga-miR-338-5p	82.9305	86.4892	79.3717	0.917707	-0.123895	0.816099	1	Nodiff
gga-miR-499-5p	4522.33	4713.62	4331.04	0.918835	-0.122122	0.945264	1	Nodiff
gga-miR-7471-3p	0.959084	0.999011	0.919156	0.920066	-0.12019	1	1	Nodiff
gga-miR-153-3p	80.2879	83.6195	76.9564	0.920317	-0.119798	0.685935	1	Nodiff
gga-miR-22-5p	234.463	243.682	225.244	0.924334	-0.113514	0.746723	1	Nodiff
gga-miR-128-3p	486323	505410	467236	0.92447	-0.113302	0.682735	1	Nodiff
gga-miR-18a-3p	223.814	232.593	215.035	0.924508	-0.113242	0.673882	1	Nodiff
gga-miR-145-5p	5411.41	5622.89	5199.93	0.924779	-0.112819	0.59104	1	Nodiff
gga-miR-375	4007.59	4163.8	3851.38	0.924966	-0.112527	0.730958	1	Nodiff
gga-miR-2188-3p	15.638	16.242	15.0341	0.925633	-0.111488	0.817114	1	Nodiff
gga-miR-200a-5p	1141.8	1185.76	1097.85	0.925862	-0.11113	0.721961	1	Nodiff
gga-miR-12214-5p	27.2865	28.3316	26.2413	0.926223	-0.110569	0.700488	1	Nodiff
gga-miR-1677-3p	2005.63	2081.14	1930.11	0.927431	-0.108688	0.79187	1	Nodiff
gga-miR-199-5p	16286.1	16891.6	15680.6	0.928302	-0.107334	0.703154	1	Nodiff
gga-miR-126-3p	78823.4	81729.8	75917	0.928878	-0.106439	0.758991	1	Nodiff
gga-miR-216b	12.4409	12.8974	11.9845	0.929223	-0.105903	0.7961	1	Nodiff
gga-miR-1552-5p	283.662	293.987	273.336	0.929755	-0.105077	0.74087	1	Nodiff
gga-miR-122-5p	309.443	320.55	298.337	0.930702	-0.103609	0.715876	1	Nodiff
gga-miR-456-3p	18410.5	19052.9	17768.1	0.932566	-0.100722	0.633229	1	Nodiff
gga-miR-219b	1455.94	1506.43	1405.44	0.932961	-0.100111	0.645575	1	Nodiff
gga-miR-1769-3p	246.163	254.698	237.628	0.932981	-0.100081	0.719935	1	Nodiff
gga-miR-1a-3p	11435	11827.9	11042.1	0.933559	-0.0991873	0.870497	1	Nodiff
gga-miR-15b-5p	2794.74	2890.39	2699.09	0.933816	-0.09879	0.882064	1	Nodiff
gga-miR-193b-3p	266.361	275.467	257.255	0.933886	-0.0986821	0.686981	1	Nodiff
gga-miR-1434	65.11	67.3202	62.8999	0.934338	-0.0979831	0.756621	1	Nodiff
gga-miR-1451-5p	2271.35	2348.4	2194.31	0.934383	-0.0979136	0.866557	1	Nodiff
gga-miR-216a	6.47506	6.69189	6.25824	0.935198	-0.0966567	0.989639	1	Nodiff
gga-miR-125b-5p	25587.7	26441.1	24734.2	0.935445	-0.0962756	0.819222	1	Nodiff
gga-miR-1560-3p	247.215	255.233	239.197	0.93717	-0.093618	0.945977	1	Nodiff
gga-miR-425-3p	2147.99	2216.58	2079.4	0.938112	-0.0921683	0.891565	1	Nodiff
gga-miR-24-5p	29.4801	30.3957	28.5645	0.939755	-0.0896432	0.978316	1	Nodiff
gga-miR-1c	1.93613	1.99605	1.87621	0.939963	-0.0893235	1	1	Nodiff
gga-miR-223	2158.78	2224.05	2093.51	0.941304	-0.0872678	0.775389	1	Nodiff
gga-miR-147	525.816	541.714	509.918	0.941305	-0.0872665	0.965511	1	Nodiff
gga-miR-130b-3p	3491.82	3594.49	3389.15	0.942876	-0.0848604	0.677324	1	Nodiff
gga-miR-92-3p	268304	275896	260712	0.944964	-0.0816695	0.795943	1	Nodiff
gga-let-7d	713.765	733.504	694.026	0.946178	-0.079817	0.836806	1	Nodiff
gga-miR-7476-3p	1.18572	1.21635	1.15509	0.949637	-0.0745524	1	1	Nodiff
gga-miR-429-3p	4891	5013.31	4768.69	0.951205	-0.0721713	0.829416	1	Nodiff
gga-miR-101-3p	97377.7	99795.5	94959.8	0.951544	-0.0716581	0.991776	1	Nodiff
gga-miR-200a-3p	57326.2	58701.2	55951.2	0.953153	-0.06922	0.771632	1	Nodiff
gga-miR-153-5p	2.18906	2.24156	2.13656	0.953157	-0.0692135	0.883244	1	Nodiff
gga-miR-30c-2-3p	293.435	300.064	286.806	0.955817	-0.0651935	0.853557	1	Nodiff
gga-miR-1649-5p	4.27158	4.36786	4.1753	0.955915	-0.0650459	0.929126	1	Nodiff
gga-miR-1763b-3p	1.52532	1.5594	1.49124	0.956287	-0.0644841	1	1	Nodiff
gga-miR-1684b-3p	33.7226	34.4499	32.9952	0.957775	-0.0622412	0.847913	1	Nodiff
gga-miR-1731-5p	27.2933	27.8615	26.725	0.959209	-0.0600829	0.90754	1	Nodiff
gga-let-7l-5p	10051.3	10242.4	9860.23	0.962691	-0.0548547	0.766508	1	Nodiff
gga-miR-181b-2-3p	40.7814	41.4228	40.14	0.969032	-0.0453833	0.90752	1	Nodiff
gga-miR-1552-3p	126.946	128.901	124.99	0.969655	-0.0444562	0.903426	1	Nodiff
gga-miR-34b-5p	954.063	968.126	939.999	0.970947	-0.0425356	0.862013	1	Nodiff
gga-miR-146c-5p	777084	788118	766051	0.972001	-0.0409699	0.872546	1	Nodiff
gga-miR-148a-3p	995572	1.00844e+06	982705	0.97448	-0.0372948	0.920794	1	Nodiff
gga-miR-1454	1276.96	1293.41	1260.51	0.974564	-0.0371711	0.981997	1	Nodiff
gga-miR-215-5p	20766.7	20981.3	20552.1	0.979546	-0.0298143	0.923236	1	Nodiff
gga-miR-17-3p	755.969	763.399	748.54	0.980536	-0.0283579	0.855314	1	Nodiff
gga-miR-146a-3p	1265.63	1276.78	1254.48	0.982537	-0.0254163	0.787947	1	Nodiff
gga-miR-193a-5p	58.7447	59.2097	58.2797	0.984293	-0.0228396	1	1	Nodiff
gga-miR-1651-3p	206.861	208.4	205.323	0.985233	-0.0214631	0.872257	1	Nodiff
gga-miR-24-3p	18407	18519.5	18294.5	0.987849	-0.017638	0.999653	1	Nodiff
gga-miR-6670-5p	27.2412	27.3698	27.1126	0.990602	-0.0136229	0.748388	1	Nodiff
gga-miR-338-3p	103.448	103.908	102.988	0.991148	-0.0128273	0.781952	1	Nodiff
gga-miR-1451-3p	282.254	283.148	281.36	0.993686	-0.00913796	0.995732	1	Nodiff
gga-miR-3524a	5.27822	5.29091	5.26552	0.995201	-0.00693999	1	1	Nodiff
gga-miR-30b-5p	9598.79	9618.07	9579.5	0.99599	-0.00579722	0.868293	1	Nodiff
gga-miR-12290-3p	0.559492	0.56039	0.558594	0.996796	-0.00463024	1	1	Nodiff
gga-miR-449d-5p	152.523	152.673	152.374	0.998046	-0.00282226	0.76034	1	Nodiff
gga-miR-16c-3p	17.5291	17.5454	17.5128	0.998141	-0.0026849	0.857015	1	Nodiff
gga-miR-301b-5p	411.691	412.029	411.354	0.998361	-0.00236721	0.930007	1	Nodiff
gga-miR-212-5p	155.685	155.76	155.611	0.999044	-0.00137993	0.850458	1	Nodiff
gga-miR-128-2-5p	176.543	176.529	176.556	1.00015	0.000215843	0.963617	1	Nodiff
gga-miR-460b-5p	36.8055	36.7727	36.8383	1.00178	0.00256959	0.826203	1	Nodiff
gga-miR-191-3p	283.403	283.009	283.797	1.00278	0.00401045	0.937689	1	Nodiff
gga-miR-6586-5p	13.2351	13.2097	13.2605	1.00385	0.00554052	0.97677	1	Nodiff
gga-miR-1769-5p	49.3109	49.2084	49.4134	1.00416	0.00599591	0.885668	1	Nodiff
gga-miR-2128	1.48734	1.48344	1.49124	1.00525	0.00755925	1	1	Nodiff
gga-miR-460a-5p	123.141	122.761	123.522	1.0062	0.00892053	0.933378	1	Nodiff
gga-miR-125b-3p	1805.36	1798.81	1811.91	1.00728	0.010467	0.941026	1	Nodiff
gga-miR-32-5p	10144.3	10098.4	10190.2	1.00908	0.0130444	0.909162	1	Nodiff
gga-miR-16-1-3p	305.218	303.83	306.605	1.00913	0.0131164	0.998487	1	Nodiff
gga-miR-212-3p	22.0751	21.967	22.1832	1.00984	0.0141285	0.879633	1	Nodiff
gga-miR-132a-5p	1307.56	1301.03	1314.1	1.01004	0.0144145	0.963561	1	Nodiff
gga-miR-130b-5p	280.708	279.228	282.188	1.0106	0.0152121	0.981214	1	Nodiff
gga-miR-7451-3p	96.3957	95.7769	97.0144	1.01292	0.0185214	1	1	Nodiff
gga-miR-146c-3p	5097.35	5057.91	5136.79	1.0156	0.0223259	0.724515	1	Nodiff
gga-miR-30e-3p	10496.9	10409.9	10583.8	1.01671	0.0239101	0.849825	1	Nodiff
gga-miR-12259-3p	42.2799	41.9229	42.637	1.01703	0.0243648	0.979482	1	Nodiff
gga-miR-12277-3p	65.917	65.3008	66.5332	1.01887	0.0269738	0.820372	1	Nodiff
gga-miR-101-2-5p	51.9316	51.3906	52.4726	1.02106	0.0300615	0.930475	1	Nodiff
gga-let-7k-5p	44687.9	44221.5	45154.3	1.02109	0.0301164	0.982415	1	Nodiff
gga-miR-2188-5p	686.263	678.394	694.132	1.0232	0.0330862	0.998758	1	Nodiff
gga-miR-221-3p	20794.6	20507.1	21082.1	1.02804	0.0398933	0.892647	1	Nodiff
gga-miR-6566-5p	10.8622	10.686	11.0384	1.03298	0.0468162	0.94839	1	Nodiff
gga-miR-20a-3p	13.4252	13.2038	13.6467	1.03354	0.0476003	0.872518	1	Nodiff
gga-miR-210a-5p	1445.06	1420.82	1469.3	1.03412	0.0484008	0.67034	1	Nodiff
gga-miR-1b-3p	209.165	205.469	212.862	1.03598	0.0509982	0.819041	1	Nodiff
gga-miR-1416-5p	391.316	384.176	398.456	1.03717	0.0526524	0.676613	1	Nodiff
gga-miR-1590	13.6467	13.3949	13.8985	1.0376	0.0532444	0.860401	1	Nodiff
gga-miR-302b-3p	2.79263	2.74107	2.8442	1.03763	0.0532856	0.965073	1	Nodiff
gga-miR-130a-5p	35.0427	34.3517	35.7337	1.04023	0.0569022	0.931794	1	Nodiff
gga-miR-205c-5p	4.49122	4.40254	4.5799	1.04029	0.0569791	0.93151	1	Nodiff
gga-miR-99a-5p	107813	105625	110000	1.04142	0.0585454	0.839598	1	Nodiff
gga-miR-143-5p	639.465	626.435	652.496	1.0416	0.0588058	0.695497	1	Nodiff
gga-miR-1756a	27.1273	26.5654	27.6893	1.04231	0.0597798	0.987696	1	Nodiff
gga-miR-218-5p	4380.07	4289.16	4470.99	1.04239	0.059899	0.858661	1	Nodiff
gga-miR-7438-5p	1.5303	1.49852	1.56208	1.04242	0.0599366	0.852222	1	Nodiff
gga-miR-122b-5p	0.5101	0.499505	0.520694	1.04242	0.0599366	1	1	Nodiff
gga-miR-454-3p	1160.77	1136.53	1185	1.04265	0.0602575	0.949753	1	Nodiff
gga-miR-20b-5p	61396.3	60000.5	62792.1	1.04653	0.0656084	0.954212	1	Nodiff
gga-miR-9-5p	7425.98	7256.01	7595.95	1.04685	0.0660532	0.656698	1	Nodiff
gga-miR-6553-3p	14.4939	14.1504	14.8374	1.04855	0.0684006	0.916391	1	Nodiff
gga-miR-19b-3p	11952.7	11656.6	12248.8	1.05081	0.0714965	0.960755	1	Nodiff
gga-miR-1559-5p	3394.57	3308.96	3480.18	1.05174	0.0727821	0.771248	1	Nodiff
gga-let-7i	225591	219744	231438	1.05322	0.0748021	0.937583	1	Nodiff
gga-miR-1388a-3p	17036.1	16593.4	17478.8	1.05336	0.0749958	0.785622	1	Nodiff
gga-miR-27b-3p	34524.3	33626.1	35422.5	1.05342	0.0750824	0.590726	1	Nodiff
gga-miR-12211-3p	44.0517	42.8873	45.2162	1.0543	0.0762896	0.852859	1	Nodiff
gga-miR-33-2-5p	433.784	421.804	445.763	1.0568	0.0797033	0.779158	1	Nodiff
gga-miR-33-5p	433.784	421.804	445.763	1.0568	0.0797033	0.779158	1	Nodiff
gga-miR-222a	7113.54	6913.86	7313.23	1.05776	0.0810162	0.845111	1	Nodiff
gga-miR-222b-5p	210.136	204.01	216.263	1.06006	0.0841496	0.837859	1	Nodiff
gga-miR-1573	0.578442	0.56039	0.596494	1.06443	0.0900767	1	1	Nodiff
gga-miR-1596-3p	0.289221	0.280195	0.298247	1.06443	0.0900767	1	1	Nodiff
gga-miR-1678	0.578442	0.56039	0.596494	1.06443	0.0900767	1	1	Nodiff
gga-miR-7463-5p	0.289221	0.280195	0.298247	1.06443	0.0900767	1	1	Nodiff
gga-miR-1747-5p	22.0187	21.3287	22.7088	1.06471	0.0904605	1	1	Nodiff
gga-miR-22-3p	10066.8	9744.03	10389.6	1.06625	0.0925522	0.75891	1	Nodiff
gga-miR-31-5p	657.35	636.045	678.656	1.06699	0.0935515	0.840129	1	Nodiff
gga-miR-138-2-3p	99.1086	95.8942	102.323	1.06704	0.0936168	0.959582	1	Nodiff
gga-miR-106-5p	42493	41114.6	43871.3	1.06705	0.0936242	0.900777	1	Nodiff
gga-miR-489-3p	5.04956	4.88244	5.21669	1.06846	0.0955328	0.939054	1	Nodiff
gga-miR-3594-3p	9.9677	9.62409	10.3113	1.07141	0.0995054	1	1	Nodiff
gga-let-7c-5p	14121.5	13633.7	14609.3	1.07156	0.0997108	0.670143	1	Nodiff
gga-miR-6549-5p	5.66888	5.46706	5.8707	1.07383	0.10277	0.988946	1	Nodiff
gga-miR-16-2-3p	533.436	514.251	552.621	1.07461	0.103818	0.615318	1	Nodiff
gga-let-7f-5p	299285	288322	310247	1.07604	0.105737	0.756617	1	Nodiff
gga-miR-146b-3p	1192.18	1148.47	1235.89	1.07612	0.10584	0.56164	1	Nodiff
gga-miR-181b-1-3p	1509.5	1453.5	1565.5	1.07706	0.107096	0.577226	1	Nodiff
gga-miR-1736-3p	10.9895	10.5799	11.399	1.07741	0.107573	0.938526	1	Nodiff
gga-miR-726-5p	3.35085	3.2255	3.4762	1.07772	0.107988	1	1	Nodiff
gga-let-7j-5p	160778	154681	166874	1.07883	0.109461	0.71423	1	Nodiff
gga-miR-10b-5p	11162.6	10736.8	11588.4	1.07931	0.110116	0.791177	1	Nodiff
gga-let-7a-5p	161682	155459	167905	1.08006	0.111115	0.711079	1	Nodiff
gga-miR-194	4854.72	4667.67	5041.77	1.08015	0.11123	0.706072	1	Nodiff
gga-miR-12293-5p	39.5337	38.0047	41.0627	1.08046	0.11165	0.739198	1	Nodiff
gga-miR-3532-3p	6.11888	5.87948	6.35829	1.08144	0.112952	0.987531	1	Nodiff
gga-miR-30d	106934	102461	111407	1.08732	0.120772	0.757266	1	Nodiff
gga-miR-3529	94.3929	90.422	98.3638	1.08783	0.121454	0.719515	1	Nodiff
gga-miR-1774	4.38137	4.19633	4.56641	1.08819	0.121933	1	1	Nodiff
gga-miR-202-5p	21.1562	20.2525	22.0599	1.08924	0.123324	0.687506	1	Nodiff
gga-miR-191-5p	93773.6	89744.9	97802.3	1.08978	0.124038	0.585423	1	Nodiff
gga-miR-222b-3p	892.862	854.36	931.364	1.09013	0.124501	0.749169	1	Nodiff
gga-miR-16-5p	57768.3	55262.5	60274.1	1.09069	0.125235	0.63384	1	Nodiff
gga-miR-32-3p	359.543	343.92	375.166	1.09085	0.125453	0.655051	1	Nodiff
gga-miR-6544-3p	18.7889	17.9664	19.6115	1.09156	0.126395	0.914372	1	Nodiff
gga-miR-190b-5p	55.064	52.6488	57.4792	1.09175	0.126639	0.916033	1	Nodiff
gga-miR-21-3p	176.416	168.394	184.437	1.09527	0.131286	0.635007	1	Nodiff
gga-miR-142-5p	105262	100369	110156	1.09751	0.134229	0.567728	1	Nodiff
gga-miR-182-3p	42.7451	40.7288	44.7614	1.09901	0.136207	0.776333	1	Nodiff
gga-miR-6561-3p	0.34427	0.327979	0.360562	1.09935	0.136644	1	1	Nodiff
gga-miR-6689-3p	0.34427	0.327979	0.360562	1.09935	0.136644	1	1	Nodiff
gga-miR-7460-5p	0.34427	0.327979	0.360562	1.09935	0.136644	1	1	Nodiff
gga-miR-21-5p	574406	547215	601597	1.09938	0.136688	0.682783	1	Nodiff
gga-miR-132c-5p	22.3063	21.2024	23.4103	1.10414	0.14292	0.749179	1	Nodiff
gga-miR-1781-3p	167.766	159.41	176.122	1.10484	0.143834	0.485198	1	Nodiff
gga-miR-30c-5p	85441.1	81151.6	89730.7	1.10572	0.144984	0.674373	1	Nodiff
gga-miR-1729-3p	181.262	172.145	190.379	1.10593	0.145256	0.675139	1	Nodiff
gga-miR-107-3p	5672.84	5387.21	5958.47	1.10604	0.145406	0.639204	1	Nodiff
gga-let-7a-3p	2582.34	2450.11	2714.57	1.10794	0.147876	0.738188	1	Nodiff
gga-let-7k-3p	2582.34	2450.11	2714.57	1.10794	0.147876	0.738188	1	Nodiff
gga-miR-140-3p	53435.5	50549.4	56321.7	1.11419	0.155996	0.499491	1	Nodiff
gga-miR-1707	3.44945	3.26018	3.63872	1.11611	0.158482	1	1	Nodiff
gga-miR-12282-5p	1.0581	0.999011	1.11719	1.11829	0.1613	0.914181	1	Nodiff
gga-miR-12260-3p	0.52905	0.499505	0.558594	1.11829	0.1613	1	1	Nodiff
gga-miR-2184a-5p	1093.42	1030.24	1156.6	1.12265	0.166908	0.558246	1	Nodiff
gga-miR-142-3p	262290	246940	277640	1.12432	0.169056	0.644503	1	Nodiff
gga-miR-26a-2-5p	765963	720930	810996	1.12493	0.169836	0.503405	1	Nodiff
gga-miR-26a-5p	765963	720930	810996	1.12493	0.169836	0.503405	1	Nodiff
gga-miR-301a-3p	24.0106	22.5869	25.4344	1.12607	0.171296	0.975303	1	Nodiff
gga-miR-15a	2704.9	2542.43	2867.36	1.1278	0.173512	0.479722	1	Nodiff
gga-miR-148b-3p	41747.9	39220.8	44275	1.12887	0.174876	0.432565	1	Nodiff
gga-miR-214b-3p	65.4603	61.3532	69.5674	1.13388	0.181273	0.74572	1	Nodiff
gga-miR-1728-3p	4.26398	3.9921	4.53586	1.13621	0.184231	1	1	Nodiff
gga-miR-19b-5p	30.3647	28.4121	32.3173	1.13745	0.185802	0.944564	1	Nodiff
gga-miR-17-5p	48333.6	45184.1	51483.2	1.13941	0.188287	0.565843	1	Nodiff
gga-miR-130a-3p	102.975	96.1919	109.759	1.14104	0.19035	0.648322	1	Nodiff
gga-let-7g-5p	242324	226053	258594	1.14395	0.19403	0.516027	1	Nodiff
gga-miR-130c-3p	708.814	661.166	756.463	1.14414	0.194258	0.518399	1	Nodiff
gga-miR-6557-5p	7.46004	6.95445	7.96563	1.1454	0.195852	0.88921	1	Nodiff
gga-miR-3525	107.796	100.325	115.267	1.14894	0.200306	0.542652	1	Nodiff
gga-miR-138-5p	58.8958	54.7842	63.0074	1.1501	0.201761	0.849149	1	Nodiff
gga-miR-301b-3p	174.287	162.08	186.494	1.15062	0.202417	0.741627	1	Nodiff
gga-miR-1559-3p	23.8611	22.1863	25.5359	1.15098	0.202861	0.670516	1	Nodiff
gga-miR-140-5p	8937.9	8302.75	9573.06	1.153	0.20539	0.52501	1	Nodiff
gga-miR-12247-5p	32.5245	30.1417	34.9073	1.1581	0.211765	0.510287	1	Nodiff
gga-miR-2131-3p	572.78	530.433	615.126	1.15967	0.213711	0.55025	1	Nodiff
gga-miR-6582-5p	12.8321	11.8768	13.7873	1.16087	0.215202	0.982185	1	Nodiff
gga-miR-181a-3p	13323.2	12327.9	14318.5	1.16146	0.215943	0.34631	1	Nodiff
gga-miR-7441-5p	1.85715	1.71585	1.99844	1.16469	0.219952	0.993084	1	Nodiff
gga-miR-19a-3p	9902.97	9147.68	10658.2	1.16513	0.220492	0.793127	1	Nodiff
gga-miR-103-3p	40796.1	37678.6	43913.7	1.16548	0.220928	0.516025	1	Nodiff
gga-miR-221-5p	870.905	803.397	938.412	1.16805	0.224108	0.622588	1	Nodiff
gga-miR-1663-3p	53.29	49.1556	57.4244	1.16822	0.224307	0.65242	1	Nodiff
gga-miR-146a-5p	36955.5	34081	39829.9	1.16868	0.224883	0.388692	1	Nodiff
gga-miR-30c-1-3p	6013.15	5532.01	6494.29	1.17395	0.231367	0.390965	1	Nodiff
gga-miR-1557	4.80495	4.41762	5.19227	1.17536	0.233099	0.772741	1	Nodiff
gga-miR-12216-3p	13.0883	12.0176	14.159	1.17819	0.236574	0.889982	1	Nodiff
gga-miR-146b-5p	96444.3	88522.8	104366	1.17897	0.23753	0.454833	1	Nodiff
gga-miR-193a-3p	5.68086	5.21239	6.14933	1.17975	0.238484	0.663975	1	Nodiff
gga-miR-148a-5p	313.16	286.975	339.344	1.18249	0.241824	0.470024	1	Nodiff
gga-miR-29b-1-5p	34.4931	31.5525	37.4337	1.18639	0.246584	0.818385	1	Nodiff
gga-miR-12223-5p	58.6173	53.524	63.7106	1.19032	0.251348	0.600107	1	Nodiff
gga-miR-7472-5p	2.00048	1.8265	2.17446	1.19051	0.251579	0.850535	1	Nodiff
gga-miR-92-5p	240.453	219.289	261.618	1.19303	0.254629	0.496624	1	Nodiff
gga-miR-12246-5p	1.02667	0.936153	1.11719	1.19338	0.255057	1	1	Nodiff
gga-miR-1800	3.53907	3.2255	3.85264	1.19443	0.256326	1	1	Nodiff
gga-miR-129-3p	4.70211	4.27426	5.12996	1.2002	0.263271	0.776165	1	Nodiff
gga-miR-20a-5p	98386.3	89292.5	107480	1.20368	0.267458	0.407948	1	Nodiff
gga-miR-6516-3p	50.2947	45.61	54.9795	1.20543	0.269542	0.482863	1	Nodiff
gga-miR-6559-5p	1.16981	1.0599	1.27972	1.2074	0.271904	1	1	Nodiff
gga-miR-181b-5p	139109	125963	152254	1.20872	0.273479	0.350015	1	Nodiff
gga-miR-16c-5p	90127.9	81338.9	98916.9	1.21611	0.282271	0.356505	1	Nodiff
gga-miR-187-3p	1045.32	943.083	1147.56	1.21681	0.283109	0.551394	1	Nodiff
gga-miR-103-2-5p	5.3266	4.80451	5.84869	1.21733	0.283725	0.913412	1	Nodiff
gga-miR-3538	160.853	145.084	176.621	1.21737	0.283765	0.331189	1	Nodiff
gga-miR-210a-3p	1014.7	915.219	1114.17	1.21738	0.283782	0.258201	1	Nodiff
gga-miR-30e-5p	84103.5	75758.9	92448.1	1.22029	0.287229	0.450504	1	Nodiff
gga-miR-148b-5p	127.088	114.087	140.089	1.22791	0.296209	0.46613	1	Nodiff
gga-miR-10585-5p	44.3851	39.8187	48.9515	1.22936	0.297907	0.545013	1	Nodiff
gga-miR-187-5p	10.71	9.57828	11.8416	1.2363	0.306029	0.613126	1	Nodiff
gga-miR-12218-3p	13.6424	12.1956	15.0892	1.23727	0.307159	0.706789	1	Nodiff
gga-miR-29b-2-5p	29.4794	26.3348	32.6241	1.23882	0.308963	0.515204	1	Nodiff
gga-miR-3528	5.5494	4.94332	6.15547	1.24521	0.316387	0.727248	1	Nodiff
gga-miR-3530-5p	4.43812	3.94431	4.93193	1.25039	0.322378	0.932856	1	Nodiff
gga-miR-128-1-5p	172.341	152.708	191.974	1.25713	0.33013	0.32955	1	Nodiff
gga-miR-132c-3p	5.18669	4.58717	5.78621	1.26139	0.335016	0.816205	1	Nodiff
gga-miR-6649-3p	5.94418	5.25623	6.63213	1.26177	0.335444	0.864786	1	Nodiff
gga-miR-3530-3p	3.43346	3.02777	3.83915	1.26798	0.342534	0.961376	1	Nodiff
gga-miR-9-4-3p	231.312	203.6	259.025	1.27223	0.347354	0.187809	1	Nodiff
gga-miR-1813	1.11962	0.983936	1.2553	1.2758	0.351399	1	1	Nodiff
gga-miR-1388b-3p	44.1188	38.7112	49.5265	1.27938	0.355449	0.736541	1	Nodiff
gga-miR-6550-3p	19.114	16.7697	21.4583	1.27959	0.355682	0.579963	1	Nodiff
gga-miR-183	5731.62	5015.64	6447.6	1.2855	0.362329	0.369034	1	Nodiff
gga-miR-15c-3p	107.669	94.1682	121.17	1.28674	0.363722	0.350504	1	Nodiff
gga-miR-383-5p	156.89	137.18	176.6	1.28736	0.364413	0.438551	1	Nodiff
gga-miR-1569	9.37467	8.19238	10.557	1.28863	0.36584	0.595224	1	Nodiff
gga-miR-10b-3p	102.333	89.1707	115.496	1.29522	0.373197	0.244449	1	Nodiff
gga-miR-7	33287.2	28979.9	37594.4	1.29726	0.375466	0.311306	1	Nodiff
gga-miR-96-5p	2338.58	2035.47	2641.68	1.29782	0.376091	0.515348	1	Nodiff
gga-miR-182-5p	7330.2	6352.05	8308.36	1.30798	0.387342	0.446714	1	Nodiff
gga-miR-365-3p	56.1065	48.5793	63.6338	1.30989	0.38945	0.661754	1	Nodiff
gga-miR-217-5p	36.0622	31.1178	41.0066	1.31778	0.398113	0.549997	1	Nodiff
gga-miR-181a-5p	451144	389209	513079	1.31826	0.398639	0.135903	1	Nodiff
gga-miR-155	39672.4	34151.3	45193.4	1.32333	0.40417	0.14619	1	Nodiff
gga-miR-490-3p	4.78751	4.11386	5.46116	1.3275	0.408712	0.907027	1	Nodiff
gga-miR-6567-3p	2.07006	1.77871	2.3614	1.32759	0.408812	0.846837	1	Nodiff
gga-miR-23b-5p	6.53698	5.61436	7.4596	1.32867	0.409978	0.589765	1	Nodiff
gga-miR-135a-2-3p	13.1948	11.3223	15.0672	1.33076	0.412245	0.564815	1	Nodiff
gga-miR-365-2-5p	5.22372	4.47653	5.97092	1.33383	0.415573	0.787559	1	Nodiff
gga-miR-1664-3p	8.06615	6.89159	9.24071	1.34087	0.423167	0.746749	1	Nodiff
gga-miR-144-5p	87.0598	74.2132	99.9063	1.34621	0.4289	0.433481	1	Nodiff
gga-miR-1717	4.01841	3.41663	4.6202	1.35227	0.435379	0.921857	1	Nodiff
gga-miR-103-1-5p	2.16836	1.8396	2.49712	1.35743	0.440877	0.886117	1	Nodiff
gga-miR-144-3p	347.4	294.139	400.66	1.36214	0.44588	0.648544	1	Nodiff
gga-miR-33-3p	65.2545	55.2295	75.2796	1.36303	0.44682	0.180264	1	Nodiff
gga-miR-6648-3p	18.0358	15.2424	20.8292	1.36653	0.450517	0.361491	1	Nodiff
gga-miR-15b-3p	329.582	277.835	381.328	1.3725	0.456802	0.243172	1	Nodiff
gga-miR-26a-3p	149.309	125.694	172.924	1.37576	0.460226	0.216566	1	Nodiff
gga-let-7c-3p	26.8702	22.6014	31.139	1.37775	0.462311	0.367599	1	Nodiff
gga-miR-1648-5p	6.09702	5.12795	7.06609	1.37796	0.46253	0.689714	1	Nodiff
gga-miR-12274-5p	1.18947	0.999011	1.37993	1.3813	0.466026	0.905155	1	Nodiff
gga-miR-12291-3p	4.83426	4.03988	5.62864	1.39327	0.478473	0.800577	1	Nodiff
gga-miR-7477-5p	0.670716	0.56039	0.781042	1.39375	0.478969	1	1	Nodiff
gga-miR-12282-3p	1.28103	1.0599	1.50217	1.41728	0.503122	0.949982	1	Nodiff
gga-miR-1703-5p	7.4732	6.17277	8.77364	1.42134	0.507257	0.759937	1	Nodiff
gga-miR-2131-5p	706.175	581.743	830.608	1.42779	0.513784	0.0938851	1	Nodiff
gga-miR-6710-3p	6.06097	4.95445	7.16749	1.44668	0.532743	0.845505	1	Nodiff
gga-miR-1708	42.0349	33.9341	50.1356	1.47744	0.5631	0.149918	1	Nodiff
gga-miR-12236-3p	18.1644	14.6369	21.692	1.48201	0.567557	0.40125	1	Nodiff
gga-miR-1653	1.44678	1.15546	1.7381	1.50424	0.589038	0.832471	1	Nodiff
gga-miR-302d	1.33114	1.0599	1.60238	1.51183	0.596295	0.947289	1	Nodiff
gga-miR-6656-5p	1.04139	0.827484	1.2553	1.51701	0.601232	0.915416	1	Nodiff
gga-miR-3064-5p	1.47228	1.16856	1.776	1.51981	0.603893	0.977933	1	Nodiff
gga-miR-6544-5p	28.92	22.8731	34.967	1.52874	0.612345	0.301822	1	Nodiff
gga-miR-132b-5p	3.57274	2.82353	4.32195	1.53069	0.614181	0.717602	1	Nodiff
gga-miR-6602-5p	0.640274	0.499505	0.781042	1.56363	0.644899	0.88341	1	Nodiff
gga-miR-1579	3.06171	2.38689	3.73654	1.56545	0.646575	0.593616	1	Nodiff
gga-miR-3540	11.1277	8.66832	13.5871	1.56744	0.648409	0.444725	1	Nodiff
gga-miR-12217-3p	0.782615	0.608174	0.957056	1.57366	0.65412	1	1	Nodiff
gga-miR-12272-5p	4.15223	3.2124	5.09206	1.58513	0.6646	0.708176	1	Nodiff
gga-miR-1608	0.848673	0.655958	1.04139	1.58759	0.666834	0.931387	1	Nodiff
gga-miR-7441-3p	1.21369	0.936153	1.49124	1.59294	0.671692	0.953787	1	Nodiff
gga-miR-3533	36.7521	28.291	45.2133	1.59815	0.676404	0.10708	1	Nodiff
gga-let-7a-2-3p	35.9221	27.6343	44.21	1.59982	0.67791	0.242004	1	Nodiff
gga-miR-99a-3p	142.84	109.392	176.288	1.61153	0.688431	0.081267	1	Nodiff
gga-miR-1628	2.66894	2.04383	3.29404	1.6117	0.688584	0.818418	1	Nodiff
gga-miR-6698-3p	1.16411	0.888369	1.43985	1.62078	0.696689	0.956738	1	Nodiff
gga-miR-12272-3p	10.937	8.30302	13.571	1.63447	0.708823	0.213331	1	Nodiff
gga-miR-1724	0.659223	0.499505	0.818941	1.6395	0.71326	0.88071	1	Nodiff
gga-miR-1457	0.739773	0.56039	0.919156	1.64021	0.713879	1	1	Nodiff
gga-miR-1781-5p	16.7517	12.6709	20.8326	1.64413	0.717327	0.172505	1	Nodiff
gga-miR-12280-3p	0.868822	0.655958	1.08169	1.64902	0.721607	1	1	Nodiff
gga-miR-1655-5p	5.0937	3.82057	6.36683	1.66646	0.736787	0.592089	1	Nodiff
gga-miR-1740-5p	1.04072	0.7797	1.30174	1.66953	0.739445	0.802598	1	Nodiff
gga-miR-190a-3p	7.08773	5.30401	8.87145	1.67259	0.742087	0.537155	1	Nodiff
gga-miR-6604-5p	12.8666	9.62211	16.111	1.67437	0.743621	0.453154	1	Nodiff
gga-miR-6675-3p	1.5713	1.16856	1.97403	1.68928	0.756407	0.877096	1	Nodiff
gga-miR-9-3p	8.70022	6.44637	10.9541	1.69926	0.764908	0.378799	1	Nodiff
gga-miR-12265-5p	1.28702	0.936153	1.63788	1.74959	0.807017	0.846454	1	Nodiff
gga-miR-1739	0.77093	0.56039	0.981471	1.75141	0.808515	1	1	Nodiff
gga-miR-12209-5p	1.46131	1.0599	1.86273	1.75746	0.813495	0.831283	1	Nodiff
gga-miR-2954	25850	18553.3	33146.8	1.78657	0.837191	0.287437	1	Nodiff
gga-miR-6557-3p	52.2282	37.4018	67.0545	1.79281	0.842226	0.393189	1	Nodiff
gga-miR-3064-3p	2.95397	2.10669	3.80125	1.80437	0.851497	0.543502	1	Nodiff
gga-miR-2130	2.5558	1.81142	3.30018	1.82187	0.865423	0.573037	1	Nodiff
gga-miR-100-3p	2.52745	1.77674	3.27816	1.84505	0.883657	0.753343	1	Nodiff
gga-miR-6572-5p	6.23441	4.38096	8.08786	1.84614	0.884511	0.531712	1	Nodiff
gga-miR-2984-5p	2.19981	1.54433	2.85529	1.84889	0.886658	0.725693	1	Nodiff
gga-miR-6565-3p	4.52224	3.16659	5.8779	1.85623	0.892372	0.462347	1	Nodiff
gga-miR-1580	0.400445	0.280195	0.520694	1.85833	0.894006	1	1	Nodiff
gga-miR-1607	0.400445	0.280195	0.520694	1.85833	0.894006	1	1	Nodiff
gga-miR-1670	0.400445	0.280195	0.520694	1.85833	0.894006	1	1	Nodiff
gga-miR-27b-5p	57.4268	39.7933	75.0602	1.88625	0.915523	0.0695826	1	Nodiff
gga-miR-12290-5p	0.474444	0.327979	0.620909	1.89314	0.92078	1	1	Nodiff
gga-miR-6666-3p	0.728281	0.499505	0.957056	1.91601	0.938103	0.871493	1	Nodiff
gga-miR-1684a-3p	61.0368	41.8442	80.2295	1.91734	0.939106	0.0388166	1	Nodiff
gga-miR-96-3p	6.59124	4.4785	8.70397	1.9435	0.958658	0.279086	1	Nodiff
gga-miR-1768	2.12226	1.43566	2.80885	1.95649	0.968269	0.671904	1	Nodiff
gga-miR-1790	0.740488	0.499505	0.981471	1.96489	0.974445	0.869957	1	Nodiff
gga-miR-6546-5p	6.74175	4.49358	8.98992	2.00062	1.00044	0.516273	1	Nodiff
gga-miR-1561	3.45136	2.29585	4.60687	2.00661	1.00476	0.541948	1	Nodiff
gga-miR-6659-3p	1.75832	1.16856	2.34808	2.00937	1.00674	0.786581	1	Nodiff
gga-miR-1655-3p	4.7549	3.15151	6.35829	2.01754	1.0126	0.416014	1	Nodiff
gga-miR-1456-3p	2.94262	1.94826	3.93697	2.02076	1.0149	0.601541	1	Nodiff
gga-miR-6701-3p	23.3008	15.4185	31.183	2.02244	1.01609	0.084067	1	Nodiff
gga-miR-1683	5.38764	3.55998	7.21529	2.02678	1.01919	0.544405	1	Nodiff
gga-miR-1595-5p	1.28934	0.840585	1.7381	2.06772	1.04804	0.846238	1	Nodiff
gga-miR-1550-5p	0.770447	0.499505	1.04139	2.08484	1.05994	0.743298	1	Nodiff
gga-miR-6552-3p	16.519	10.6474	22.3905	2.10291	1.07238	0.805496	1	Nodiff
gga-miR-12264-3p	24.604	15.6882	33.5198	2.13663	1.09534	0.0584472	1	Nodiff
gga-miR-1563	19.3421	12.2585	26.4257	2.15571	1.10817	0.0707222	1	Nodiff
gga-miR-302c-3p	0.450552	0.280195	0.620909	2.21599	1.14795	1	1	Nodiff
gga-miR-7452-5p	0.450552	0.280195	0.620909	2.21599	1.14795	1	1	Nodiff
gga-miR-7475-3p	0.450552	0.280195	0.620909	2.21599	1.14795	1	1	Nodiff
gga-miR-1772-5p	2.16675	1.34009	2.9934	2.23373	1.15946	0.600254	1	Nodiff
gga-miR-1684a-5p	2.12202	1.26413	2.97992	2.35728	1.23713	0.60438	1	Nodiff
gga-miR-7463-3p	1.94426	1.15546	2.73305	2.36533	1.24204	0.545305	1	Nodiff
gga-miR-1689-5p	1.99537	1.16856	2.82218	2.41508	1.27207	0.795902	1	Nodiff
gga-miR-460b-3p	2.75987	1.60718	3.91256	2.43442	1.28358	0.392218	1	Nodiff
gga-miR-122-3p	1.84082	1.0599	2.62175	2.47359	1.30661	0.6242	1	Nodiff
gga-miR-1696	3.18019	1.82452	4.53586	2.48606	1.31386	0.531994	1	Nodiff
gga-miR-1667-3p	0.57346	0.327979	0.818941	2.49693	1.32016	0.893597	1	Nodiff
gga-miR-6566-3p	2.73598	1.5594	3.91256	2.50901	1.32712	0.394132	1	Nodiff
gga-miR-1742	0.500659	0.280195	0.721124	2.57365	1.36382	1	1	Nodiff
gga-miR-6583-5p	1.17808	0.655958	1.7002	2.59193	1.37403	0.693129	1	Nodiff
gga-miR-6646-3p	1.03802	0.56039	1.51565	2.70464	1.43543	0.802942	1	Nodiff
gga-miR-7449-3p	2.89651	1.54433	4.2487	2.75117	1.46005	0.446773	1	Nodiff
gga-miR-383-3p	1.69274	0.888369	2.49712	2.81091	1.49104	0.639739	1	Nodiff
gga-miR-1651-5p	3.0511	1.54433	4.55788	2.95137	1.56139	0.393762	1	Nodiff
gga-miR-6709-5p	1.13149	0.56039	1.70259	3.03823	1.60323	0.791518	1	Nodiff
gga-miR-7442-5p	1.03079	0.499505	1.56208	3.12726	1.6449	0.552408	1	Nodiff
gga-miR-1593	3.69827	1.68117	5.71537	3.39964	1.76538	0.335507	1	Nodiff
gga-miR-7447-5p	0.753741	0.327979	1.1795	3.59628	1.84651	0.746677	1	Nodiff
gga-miR-12236-5p	1.39858	0.56039	2.23677	3.99146	1.99692	0.584338	1	Nodiff
gga-miR-1610	4.15496	1.63989	6.67003	4.06735	2.02409	0.151918	1	Nodiff
gga-miR-196-1-3p	1.59481	0.608174	2.58145	4.2446	2.08563	0.437249	1	Nodiff
gga-miR-6573-3p	3.16279	1.0599	5.26568	4.96811	2.3127	0.14135	1	Nodiff
gga-miR-12228-3p	1.96706	0.655958	3.27816	4.99752	2.32121	0.30599	1	Nodiff
gga-miR-2184a-3p	4.22188	1.26413	7.17963	5.6795	2.50576	0.0901466	1	Nodiff
gga-miR-6516-5p	2.13446	0.608174	3.66074	6.01924	2.58958	0.229091	1	Nodiff
gga-miR-6552-5p	4.30181	1.12078	7.48283	6.67645	2.73908	0.157813	1	Nodiff
gga-miR-12281-3p	8.0516	1.87231	14.2309	7.60073	2.92614	0.0862239	1	Nodiff
gga-miR-6546-3p	4.44485	0	8.88971	Inf	Inf	0.185303	1	Nodiff
gga-miR-1777	1.22167	0	2.44334	Inf	Inf	0.232338	1	Nodiff
gga-miR-1a-1-5p	0.875791	0	1.75158	Inf	Inf	0.319944	1	Nodiff
gga-miR-1784b-5p	0.837891	0	1.67578	Inf	Inf	0.330078	1	Nodiff
gga-miR-12226-3p	0.80119	0	1.60238	Inf	Inf	0.38758	1	Nodiff
gga-miR-1636	1.19299	0	2.38598	Inf	Inf	0.395482	1	Nodiff
gga-miR-6572-3p	0.627651	0	1.2553	Inf	Inf	0.50582	1	Nodiff
gga-miR-1808	0.620909	0	1.24182	Inf	Inf	0.508238	1	Nodiff
gga-miR-1574-3p	0.577544	0	1.15509	Inf	Inf	0.524593	1	Nodiff
gga-miR-6674-3p	0.558594	0	1.11719	Inf	Inf	0.532208	1	Nodiff
gga-miR-6642-3p	0.721124	0	1.44225	Inf	Inf	0.535292	1	Nodiff
gga-miR-1611	0.539644	0	1.07929	Inf	Inf	0.540133	1	Nodiff
gga-miR-12237-3p	0.520694	0	1.04139	Inf	Inf	0.548385	1	Nodiff
gga-miR-1601	0.520694	0	1.04139	Inf	Inf	0.548385	1	Nodiff
gga-miR-3526	0.520694	0	1.04139	Inf	Inf	0.548385	1	Nodiff
gga-miR-7462-3p	0.509685	0	1.01937	Inf	Inf	0.63442	1	Nodiff
gga-miR-1691	0.478528	0	0.957056	Inf	Inf	0.646627	1	Nodiff
gga-miR-1747-3p	0.447371	0	0.894741	Inf	Inf	0.659713	1	Nodiff
gga-miR-7442-3p	0.447371	0	0.894741	Inf	Inf	0.659713	1	Nodiff
gga-miR-1597-5p	0.440628	0	0.881256	Inf	Inf	0.66267	1	Nodiff
gga-miR-1609	0.440628	0	0.881256	Inf	Inf	0.66267	1	Nodiff
gga-miR-1797	0.440628	0	0.881256	Inf	Inf	0.66267	1	Nodiff
gga-miR-6634-5p	0.440628	0	0.881256	Inf	Inf	0.66267	1	Nodiff
gga-miR-1773-3p	0.428421	0	0.856841	Inf	Inf	0.668144	1	Nodiff
gga-miR-6575-3p	0.390521	0	0.781042	Inf	Inf	0.686191	1	Nodiff
gga-miR-6577-5p	0.390521	0	0.781042	Inf	Inf	0.686191	1	Nodiff
gga-miR-12235-3p	0.360562	0	0.721124	Inf	Inf	0.810499	1	Nodiff
gga-miR-12252-3p	0.360562	0	0.721124	Inf	Inf	0.810499	1	Nodiff
gga-miR-6623-3p	0.360562	0	0.721124	Inf	Inf	0.810499	1	Nodiff
gga-miR-6679-5p	0.360562	0	0.721124	Inf	Inf	0.810499	1	Nodiff
gga-miR-12244-5p	0.329404	0	0.658809	Inf	Inf	0.821925	1	Nodiff
gga-miR-6584-5p	0.329404	0	0.658809	Inf	Inf	0.821925	1	Nodiff
gga-miR-12276-3p	0.310455	0	0.620909	Inf	Inf	0.829354	1	Nodiff
gga-miR-1619	0.298247	0	0.596494	Inf	Inf	0.834349	1	Nodiff
gga-miR-1626-5p	0.298247	0	0.596494	Inf	Inf	0.834349	1	Nodiff
gga-miR-1736-5p	0.298247	0	0.596494	Inf	Inf	0.834349	1	Nodiff
gga-miR-1778	0.298247	0	0.596494	Inf	Inf	0.834349	1	Nodiff
gga-miR-1787	0.298247	0	0.596494	Inf	Inf	0.834349	1	Nodiff
gga-miR-6632-5p	0.298247	0	0.596494	Inf	Inf	0.834349	1	Nodiff
gga-miR-6642-5p	0.298247	0	0.596494	Inf	Inf	0.834349	1	Nodiff
gga-miR-6677-5p	0.298247	0	0.596494	Inf	Inf	0.834349	1	Nodiff
gga-miR-184b-5p	0.279297	0	0.558594	Inf	Inf	0.842451	1	Nodiff
gga-miR-107-5p	0.260347	0	0.520694	Inf	Inf	0.851007	1	Nodiff
gga-miR-12231-5p	0.260347	0	0.520694	Inf	Inf	0.851007	1	Nodiff
gga-miR-12257-3p	0.260347	0	0.520694	Inf	Inf	0.851007	1	Nodiff
gga-miR-12287-5p	0.260347	0	0.520694	Inf	Inf	0.851007	1	Nodiff
gga-miR-1711	0.260347	0	0.520694	Inf	Inf	0.851007	1	Nodiff
gga-miR-1796	0.260347	0	0.520694	Inf	Inf	0.851007	1	Nodiff
gga-miR-6569-5p	0.260347	0	0.520694	Inf	Inf	0.851007	1	Nodiff
gga-miR-7464-3p	0.260347	0	0.520694	Inf	Inf	0.851007	1	Nodiff
gga-miR-12232-3p	0.149124	0	0.298247	Inf	Inf	1	1	Nodiff
gga-miR-12234-5p	0.149124	0	0.298247	Inf	Inf	1	1	Nodiff
gga-miR-12253-5p	0.149124	0	0.298247	Inf	Inf	1	1	Nodiff
gga-miR-12257-5p	0.180281	0	0.360562	Inf	Inf	1	1	Nodiff
gga-miR-12270-3p	0.130174	0	0.260347	Inf	Inf	1	1	Nodiff
gga-miR-12274-3p	0.180281	0	0.360562	Inf	Inf	1	1	Nodiff
gga-miR-12278-5p	0.130174	0	0.260347	Inf	Inf	1	1	Nodiff
gga-miR-1460	0.180281	0	0.360562	Inf	Inf	1	1	Nodiff
gga-miR-1553-5p	0.180281	0	0.360562	Inf	Inf	1	1	Nodiff
gga-miR-1629	0.149124	0	0.298247	Inf	Inf	1	1	Nodiff
gga-miR-1661	0.130174	0	0.260347	Inf	Inf	1	1	Nodiff
gga-miR-1676-3p	0.130174	0	0.260347	Inf	Inf	1	1	Nodiff
gga-miR-1680-5p	0.149124	0	0.298247	Inf	Inf	1	1	Nodiff
gga-miR-1689-3p	0.180281	0	0.360562	Inf	Inf	1	1	Nodiff
gga-miR-1697	0.149124	0	0.298247	Inf	Inf	1	1	Nodiff
gga-miR-1699	0.130174	0	0.260347	Inf	Inf	1	1	Nodiff
gga-miR-1700	0.149124	0	0.298247	Inf	Inf	1	1	Nodiff
gga-miR-1801	0.180281	0	0.360562	Inf	Inf	1	1	Nodiff
gga-miR-2985-5p	0.130174	0	0.260347	Inf	Inf	1	1	Nodiff
gga-miR-449b-3p	0.130174	0	0.260347	Inf	Inf	1	1	Nodiff
gga-miR-458b-5p	0.149124	0	0.298247	Inf	Inf	1	1	Nodiff
gga-miR-489-5p	0.130174	0	0.260347	Inf	Inf	1	1	Nodiff
gga-miR-6562-3p	0.149124	0	0.298247	Inf	Inf	1	1	Nodiff
gga-miR-6563-3p	0.130174	0	0.260347	Inf	Inf	1	1	Nodiff
gga-miR-6578-3p	0.180281	0	0.360562	Inf	Inf	1	1	Nodiff
gga-miR-6593-5p	0.180281	0	0.360562	Inf	Inf	1	1	Nodiff
gga-miR-6596-3p	0.130174	0	0.260347	Inf	Inf	1	1	Nodiff
gga-miR-6596-5p	0.149124	0	0.298247	Inf	Inf	1	1	Nodiff
gga-miR-6625-5p	0.180281	0	0.360562	Inf	Inf	1	1	Nodiff
gga-miR-6628-3p	0.130174	0	0.260347	Inf	Inf	1	1	Nodiff
gga-miR-6639-5p	0.180281	0	0.360562	Inf	Inf	1	1	Nodiff
gga-miR-6671-5p	0.149124	0	0.298247	Inf	Inf	1	1	Nodiff
gga-miR-6681-5p	0.130174	0	0.260347	Inf	Inf	1	1	Nodiff
gga-miR-6691-5p	0.130174	0	0.260347	Inf	Inf	1	1	Nodiff
gga-miR-6696-5p	0.180281	0	0.360562	Inf	Inf	1	1	Nodiff
gga-miR-7447-3p	0.130174	0	0.260347	Inf	Inf	1	1	Nodiff
gga-miR-7478-5p	0.180281	0	0.360562	Inf	Inf	1	1	Nodiff
gga-miR-12224-5p	1.24024	2.48048	0	0	-Inf	0.129857	1	Nodiff
gga-miR-12277-5p	1.51063	3.02126	0	0	-Inf	0.152622	1	Nodiff
gga-miR-6579-5p	1.12403	2.24807	0	0	-Inf	0.234795	1	Nodiff
gga-miR-1620	0.991474	1.98295	0	0	-Inf	0.270541	1	Nodiff
gga-miR-1748	0.693937	1.38787	0	0	-Inf	0.400759	1	Nodiff
gga-miR-1765	0.632066	1.26413	0	0	-Inf	0.418551	1	Nodiff
gga-miR-3537	0.632066	1.26413	0	0	-Inf	0.418551	1	Nodiff
gga-miR-1759-5p	0.608174	1.21635	0	0	-Inf	0.426018	1	Nodiff
gga-miR-1687-3p	0.584282	1.16856	0	0	-Inf	0.433854	1	Nodiff
gga-miR-6555-3p	0.56039	1.12078	0	0	-Inf	0.442088	1	Nodiff
gga-miR-7456-3p	0.56039	1.12078	0	0	-Inf	0.442088	1	Nodiff
gga-miR-6699-5p	0.663495	1.32699	0	0	-Inf	0.503323	1	Nodiff
gga-miR-1648-3p	0.577732	1.15546	0	0	-Inf	0.526635	1	Nodiff
gga-miR-458a-5p	0.55384	1.10768	0	0	-Inf	0.533867	1	Nodiff
gga-miR-12228-5p	0.749258	1.49852	0	0	-Inf	0.547534	1	Nodiff
gga-miR-1814	0.749258	1.49852	0	0	-Inf	0.547534	1	Nodiff
gga-miR-6672-3p	0.749258	1.49852	0	0	-Inf	0.547534	1	Nodiff
gga-miR-12278-3p	0.491968	0.983936	0	0	-Inf	0.554377	1	Nodiff
gga-miR-6644-3p	0.468076	0.936153	0	0	-Inf	0.563069	1	Nodiff
gga-miR-1763	0.444184	0.888369	0	0	-Inf	0.572247	1	Nodiff
gga-miR-12249-5p	0.499505	0.999011	0	0	-Inf	0.690799	1	Nodiff
gga-miR-1690-5p	0.499505	0.999011	0	0	-Inf	0.690799	1	Nodiff
gga-miR-1692	0.499505	0.999011	0	0	-Inf	0.690799	1	Nodiff
gga-miR-1726	0.499505	0.999011	0	0	-Inf	0.690799	1	Nodiff
gga-miR-7449-5p	0.499505	0.999011	0	0	-Inf	0.690799	1	Nodiff
gga-miR-12243-3p	0.38985	0.7797	0	0	-Inf	0.720351	1	Nodiff
gga-miR-1686	0.38985	0.7797	0	0	-Inf	0.720351	1	Nodiff
gga-miR-184b-3p	0.38985	0.7797	0	0	-Inf	0.720351	1	Nodiff
gga-miR-6570-5p	0.38985	0.7797	0	0	-Inf	0.720351	1	Nodiff
gga-miR-7451-5p	0.38985	0.7797	0	0	-Inf	0.720351	1	Nodiff
gga-miR-7455-5p	0.38985	0.7797	0	0	-Inf	0.720351	1	Nodiff
gga-miR-1687-5p	0.327979	0.655958	0	0	-Inf	0.740883	1	Nodiff
gga-miR-6609-3p	0.327979	0.655958	0	0	-Inf	0.740883	1	Nodiff
gga-miR-12275-5p	0.304087	0.608174	0	0	-Inf	0.749759	1	Nodiff
gga-miR-12230-5p	0.280195	0.56039	0	0	-Inf	0.759246	1	Nodiff
gga-miR-12255-3p	0.280195	0.56039	0	0	-Inf	0.759246	1	Nodiff
gga-miR-1591-5p	0.280195	0.56039	0	0	-Inf	0.759246	1	Nodiff
gga-miR-6549-3p	0.280195	0.56039	0	0	-Inf	0.759246	1	Nodiff
gga-miR-9b-5p	0.280195	0.56039	0	0	-Inf	0.759246	1	Nodiff
gga-miR-12224-3p	0.140097	0.280195	0	0	-Inf	0.967886	1	Nodiff
gga-miR-12240-3p	0.140097	0.280195	0	0	-Inf	0.967886	1	Nodiff
gga-miR-12262-5p	0.140097	0.280195	0	0	-Inf	0.967886	1	Nodiff
gga-miR-1354	0.140097	0.280195	0	0	-Inf	0.967886	1	Nodiff
gga-miR-1571	0.140097	0.280195	0	0	-Inf	0.967886	1	Nodiff
gga-miR-1617	0.140097	0.280195	0	0	-Inf	0.967886	1	Nodiff
gga-miR-1656	0.140097	0.280195	0	0	-Inf	0.967886	1	Nodiff
gga-miR-1669	0.140097	0.280195	0	0	-Inf	0.967886	1	Nodiff
gga-miR-1758	0.140097	0.280195	0	0	-Inf	0.967886	1	Nodiff
gga-miR-1780	0.140097	0.280195	0	0	-Inf	0.967886	1	Nodiff
gga-miR-1794	0.140097	0.280195	0	0	-Inf	0.967886	1	Nodiff
gga-miR-1802	0.140097	0.280195	0	0	-Inf	0.967886	1	Nodiff
gga-miR-217-3p	0.140097	0.280195	0	0	-Inf	0.967886	1	Nodiff
gga-miR-218-3p	0.140097	0.280195	0	0	-Inf	0.967886	1	Nodiff
gga-miR-6574-3p	0.140097	0.280195	0	0	-Inf	0.967886	1	Nodiff
gga-miR-6648-5p	0.140097	0.280195	0	0	-Inf	0.967886	1	Nodiff
gga-miR-6690-5p	0.140097	0.280195	0	0	-Inf	0.967886	1	Nodiff
gga-miR-6706-5p	0.140097	0.280195	0	0	-Inf	0.967886	1	Nodiff
gga-miR-7466-3p	0.140097	0.280195	0	0	-Inf	0.967886	1	Nodiff
gga-miR-7468-3p	0.140097	0.280195	0	0	-Inf	0.967886	1	Nodiff
gga-miR-12218-5p	0.163989	0.327979	0	0	-Inf	0.967893	1	Nodiff
gga-miR-12220-3p	0.163989	0.327979	0	0	-Inf	0.967893	1	Nodiff
gga-miR-12263-5p	0.163989	0.327979	0	0	-Inf	0.967893	1	Nodiff
gga-miR-132b-3p	0.163989	0.327979	0	0	-Inf	0.967893	1	Nodiff
gga-miR-1397-5p	0.163989	0.327979	0	0	-Inf	0.967893	1	Nodiff
gga-miR-1626-3p	0.163989	0.327979	0	0	-Inf	0.967893	1	Nodiff
gga-miR-1718	0.163989	0.327979	0	0	-Inf	0.967893	1	Nodiff
gga-miR-1731-3p	0.163989	0.327979	0	0	-Inf	0.967893	1	Nodiff
gga-miR-1738	0.163989	0.327979	0	0	-Inf	0.967893	1	Nodiff
gga-miR-1741	0.163989	0.327979	0	0	-Inf	0.967893	1	Nodiff
gga-miR-1779	0.163989	0.327979	0	0	-Inf	0.967893	1	Nodiff
gga-miR-302a	0.163989	0.327979	0	0	-Inf	0.967893	1	Nodiff
gga-miR-6551-5p	0.163989	0.327979	0	0	-Inf	0.967893	1	Nodiff
gga-miR-6553-5p	0.163989	0.327979	0	0	-Inf	0.967893	1	Nodiff
gga-miR-6559-3p	0.163989	0.327979	0	0	-Inf	0.967893	1	Nodiff
gga-miR-6564-5p	0.163989	0.327979	0	0	-Inf	0.967893	1	Nodiff
gga-miR-6591-3p	0.163989	0.327979	0	0	-Inf	0.967893	1	Nodiff
gga-miR-6641-3p	0.163989	0.327979	0	0	-Inf	0.967893	1	Nodiff
gga-miR-7443-3p	0.163989	0.327979	0	0	-Inf	0.967893	1	Nodiff
gga-miR-12225-5p	0.249753	0.499505	0	0	-Inf	0.967918	1	Nodiff
gga-miR-12260-5p	0.249753	0.499505	0	0	-Inf	0.967918	1	Nodiff
gga-miR-12292-3p	0.249753	0.499505	0	0	-Inf	0.967918	1	Nodiff
gga-miR-1574-5p	0.249753	0.499505	0	0	-Inf	0.967918	1	Nodiff
gga-miR-1594	0.249753	0.499505	0	0	-Inf	0.967918	1	Nodiff
gga-miR-1598	0.249753	0.499505	0	0	-Inf	0.967918	1	Nodiff
gga-miR-1784b-3p	0.249753	0.499505	0	0	-Inf	0.967918	1	Nodiff
gga-miR-6543-3p	0.249753	0.499505	0	0	-Inf	0.967918	1	Nodiff
gga-miR-6554-3p	0.249753	0.499505	0	0	-Inf	0.967918	1	Nodiff
gga-miR-7467-5p	0.249753	0.499505	0	0	-Inf	0.967918	1	Nodiff
gga-miR-7477-3p	0.249753	0.499505	0	0	-Inf	0.967918	1	Nodiff

## Sheet: sheet3
id	baseMean	baseMeanA	baseMeanD	foldChange	log2FoldChange	pval	padj	Regulation
gga-miR-205b	397.973	732.013	63.9339	0.0873399	-3.51722	4.19621e-20	3.4367e-17	Down Regulation
gga-miR-145-5p	3097.16	4164.45	2029.86	0.487427	-1.03674	0.00214476	0.585518	Down Regulation
gga-miR-1682	47.6841	77.8287	17.5394	0.225359	-2.1497	0.00746668	1	Down Regulation
gga-miR-1684a-3p	16.1882	31.082	1.29432	0.0416423	-4.58581	0.0136425	1	Down Regulation
gga-miR-1551-5p	11.088	21.2637	0.912293	0.0429037	-4.54275	0.0153826	1	Down Regulation
gga-miR-6670-5p	11.2851	20.2561	2.31415	0.114245	-3.1298	0.0218556	1	Down Regulation
gga-miR-1453	6.60255	11.4212	1.78389	0.156191	-2.67862	0.0259115	1	Down Regulation
gga-miR-6631-5p	9.0187	2.58318	15.4542	5.98263	2.58078	0.00166294	0.585518	Up Regulation
gga-miR-1784b-5p	2.01746	0	4.03491	Inf	Inf	0.0255194	1	Up Regulation
gga-miR-196-5p	26.6359	17.6285	35.6433	2.02192	1.01573	0.0380087	1	Up Regulation
gga-miR-33-2-5p	426.122	312.076	540.169	1.73089	0.791515	0.0180789	1	Nodiff
gga-miR-33-5p	426.122	312.076	540.169	1.73089	0.791515	0.0180789	1	Nodiff
gga-miR-106-5p	24343.3	30436	18250.6	0.599639	-0.737834	0.0194236	1	Nodiff
gga-miR-19b-3p	6689.25	8626.62	4751.89	0.55084	-0.860296	0.0206131	1	Nodiff
gga-miR-133a-3p	1284.88	895.469	1674.28	1.86973	0.902829	0.0228289	1	Nodiff
gga-miR-133c-3p	467.674	317.528	617.821	1.94572	0.960303	0.0241213	1	Nodiff
gga-miR-18b-3p	111.198	147.073	75.3227	0.512145	-0.965375	0.0265247	1	Nodiff
gga-miR-129-1-3p	83.0311	107.035	59.0267	0.551469	-0.858648	0.030787	1	Nodiff
gga-miR-21-3p	162.156	124.589	199.723	1.60306	0.680826	0.031275	1	Nodiff
gga-miR-1a-3p	12875.2	8748.72	17001.6	1.94332	0.958527	0.0418979	1	Nodiff
gga-miR-10b-5p	6511.28	7952.35	5070.21	0.637574	-0.649336	0.0428322	1	Nodiff
gga-miR-187-3p	939.891	697.718	1182.06	1.69419	0.760592	0.0428468	1	Nodiff
gga-miR-3533	33.8926	20.9595	46.8258	2.23411	1.1597	0.0545618	1	Nodiff
gga-miR-6565-3p	5.59738	2.34215	8.85262	3.7797	1.91827	0.0555879	1	Nodiff
gga-miR-222a	4191.64	5118.57	3264.71	0.637817	-0.648786	0.0579619	1	Nodiff
gga-miR-1648-5p	7.98478	3.78297	12.1866	3.22144	1.68771	0.0582903	1	Nodiff
gga-miR-454-3p	697.914	840.924	554.904	0.659874	-0.599737	0.0611108	1	Nodiff
gga-miR-210a-3p	838.308	677.083	999.533	1.47623	0.561922	0.0613996	1	Nodiff
gga-miR-7475-5p	43.5656	27.7734	59.3579	2.13722	1.09574	0.0616685	1	Nodiff
gga-miR-181b-1-3p	1522.76	1076.21	1969.32	1.82987	0.87174	0.0619265	1	Nodiff
gga-miR-6614-3p	4.68959	1.71705	7.66212	4.46237	2.15781	0.0687924	1	Nodiff
gga-miR-215-3p	20.347	29.1163	11.5777	0.397636	-1.33048	0.069531	1	Nodiff
gga-miR-1c	4.46339	1.47602	7.45076	5.04788	2.33568	0.0705753	1	Nodiff
gga-miR-1798-3p	8.41371	14.7246	2.10279	0.142808	-2.80785	0.0711064	1	Nodiff
gga-miR-33-3p	58.9433	40.8936	76.9929	1.88276	0.912849	0.0724173	1	Nodiff
gga-miR-12233-5p	3.4384	6.17588	0.70093	0.113495	-3.1393	0.073977	1	Nodiff
gga-miR-135a-5p	298.844	359.496	238.192	0.662573	-0.59385	0.0750907	1	Nodiff
gga-miR-181a-3p	11137.7	9128.7	13146.7	1.44015	0.526217	0.0754004	1	Nodiff
gga-miR-7b	4697.61	7780.38	1614.84	0.207552	-2.26845	0.0764817	1	Nodiff
gga-miR-1674	3.68737	6.67381	0.70093	0.105027	-3.25117	0.0784317	1	Nodiff
gga-miR-106-3p	3883.78	4615.9	3151.66	0.682783	-0.550502	0.0799288	1	Nodiff
gga-miR-1798-5p	2.74217	5.10231	0.382032	0.0748744	-3.73938	0.0861065	1	Nodiff
gga-let-7c-5p	12670.5	10094.4	15246.7	1.51041	0.594937	0.0877579	1	Nodiff
gga-miR-2131-3p	558.446	392.356	724.536	1.84663	0.884896	0.0878337	1	Nodiff
gga-miR-31-5p	663.386	471.258	855.514	1.81539	0.860276	0.0933671	1	Nodiff
gga-miR-133b	84.1505	61.4129	106.888	1.74048	0.799488	0.0984903	1	Nodiff
gga-miR-20b-5p	37851	44410.6	31291.5	0.704594	-0.505136	0.0988463	1	Nodiff
gga-miR-1703-5p	8.64798	4.55714	12.7388	2.79536	1.48303	0.0991161	1	Nodiff
gga-miR-27b-3p	29933.2	24911.2	34955.1	1.40319	0.488707	0.103763	1	Nodiff
gga-miR-200b-3p	19111.5	22152.7	16070.3	0.725432	-0.463087	0.104705	1	Nodiff
gga-miR-142-5p	89726.9	74283.8	105170	1.41579	0.501603	0.106381	1	Nodiff
gga-miR-6568-3p	1.57513	3.15026	0	0	-Inf	0.110333	1	Nodiff
gga-miR-146c-3p	4375.06	3743.92	5006.21	1.33716	0.419172	0.110496	1	Nodiff
gga-miR-148a-5p	260.689	212.331	309.048	1.4555	0.541518	0.116176	1	Nodiff
gga-miR-1551-3p	1.51598	3.03196	0	0	-Inf	0.125179	1	Nodiff
gga-miR-6668-3p	2.95189	4.71699	1.18679	0.251599	-1.9908	0.128327	1	Nodiff
gga-miR-190a-5p	66.5761	86.0649	47.0873	0.547114	-0.870086	0.129386	1	Nodiff
gga-miR-19a-3p	5352.97	6771.92	3934.01	0.58093	-0.783564	0.130528	1	Nodiff
gga-miR-6655-5p	12.8325	17.8921	7.77289	0.434432	-1.2028	0.130919	1	Nodiff
gga-miR-18a-3p	142.727	172.136	113.319	0.65831	-0.603161	0.132423	1	Nodiff
gga-miR-1729-3p	156.506	127.408	185.603	1.45676	0.542763	0.133063	1	Nodiff
gga-miR-1552-5p	186.699	217.421	155.978	0.717399	-0.479151	0.133148	1	Nodiff
gga-let-7b	12681.7	15009.8	10353.6	0.689788	-0.535776	0.135283	1	Nodiff
gga-miR-101-3p	86021.5	73879.1	98163.9	1.32871	0.410026	0.135349	1	Nodiff
gga-miR-147	469.74	401.176	538.304	1.34182	0.424187	0.139666	1	Nodiff
gga-miR-6583-5p	2.23946	0.488413	3.99051	8.17035	3.0304	0.140163	1	Nodiff
gga-miR-551-5p	7.11223	9.58113	4.64333	0.484633	-1.04504	0.141544	1	Nodiff
gga-miR-6606-5p	73.8966	114.838	32.9556	0.286976	-1.801	0.141702	1	Nodiff
gga-miR-7	18113.8	21449.3	14778.2	0.688983	-0.53746	0.143748	1	Nodiff
gga-miR-1552-3p	118.579	95.3471	141.81	1.48731	0.572702	0.150655	1	Nodiff
gga-miR-199-5p	10737.9	12506	8969.89	0.717247	-0.479458	0.152252	1	Nodiff
gga-miR-7455-3p	2.15545	3.92886	0.382032	0.0972373	-3.36235	0.152297	1	Nodiff
gga-miR-12268-5p	43.4471	26.2625	60.6317	2.30868	1.20707	0.152319	1	Nodiff
gga-miR-9-4-3p	184.897	150.665	219.129	1.45441	0.540432	0.155266	1	Nodiff
gga-miR-129-5p	775.156	889.879	660.432	0.742159	-0.430199	0.158044	1	Nodiff
gga-miR-12246-5p	2.57594	0.694244	4.45764	6.42085	2.68276	0.159867	1	Nodiff
gga-miR-212-5p	99.558	115.298	83.8182	0.726971	-0.460031	0.160318	1	Nodiff
gga-miR-221-5p	508.075	594.952	421.198	0.707953	-0.498274	0.162531	1	Nodiff
gga-miR-143-5p	547.187	463.974	630.399	1.35869	0.442221	0.167226	1	Nodiff
gga-miR-449c-5p	7.28828	10.883	3.69357	0.33939	-1.55899	0.167998	1	Nodiff
gga-miR-34a-5p	646.596	891.806	401.387	0.450083	-1.15174	0.170049	1	Nodiff
gga-miR-3535	387.988	292.19	483.786	1.65572	0.727462	0.178008	1	Nodiff
gga-miR-1769-3p	143.154	188.805	97.5043	0.51643	-0.953357	0.179974	1	Nodiff
gga-miR-145-3p	1053.77	1226.07	881.467	0.718938	-0.47606	0.183185	1	Nodiff
gga-miR-29c-5p	4.94079	7.16666	2.71492	0.378826	-1.40039	0.183281	1	Nodiff
gga-miR-1416-5p	326.909	284.368	369.45	1.2992	0.377619	0.186161	1	Nodiff
gga-miR-1751-5p	2.06069	3.52798	0.593395	0.168197	-2.57178	0.187994	1	Nodiff
gga-miR-1712-3p	76.2304	88.6509	63.8099	0.719789	-0.474354	0.189652	1	Nodiff
gga-miR-125b-3p	1566.85	1331.53	1802.17	1.35346	0.436657	0.190006	1	Nodiff
gga-miR-1456-3p	3.21462	1.43764	4.99161	3.47208	1.7958	0.19826	1	Nodiff
gga-miR-1808	1.13488	0	2.26975	Inf	Inf	0.198765	1	Nodiff
gga-miR-191-3p	243.796	209.568	278.025	1.32666	0.407798	0.20199	1	Nodiff
gga-miR-2954	19665.7	13741.4	25590	1.86225	0.897044	0.205873	1	Nodiff
gga-miR-27b-5p	35.0053	29.4864	40.5242	1.37434	0.458735	0.206231	1	Nodiff
gga-miR-20a-3p	7.06374	9.75493	4.37254	0.448239	-1.15766	0.208202	1	Nodiff
gga-miR-214	1166.79	1321.2	1012.38	0.766261	-0.384092	0.20932	1	Nodiff
gga-miR-6615-3p	94.1216	123.775	64.4677	0.520844	-0.941077	0.212736	1	Nodiff
gga-miR-135a-1-3p	11.2667	7.99249	14.541	1.81933	0.863406	0.21437	1	Nodiff
gga-miR-12236-3p	16.5834	10.8037	22.3631	2.06994	1.04959	0.214722	1	Nodiff
gga-miR-1689-5p	3.06043	0.8617	5.25916	6.10325	2.60958	0.217302	1	Nodiff
gga-miR-1388b-5p	11.8131	7.97285	15.6533	1.96333	0.973299	0.219108	1	Nodiff
gga-miR-6615-5p	116.596	147.801	85.3915	0.577747	-0.79149	0.225344	1	Nodiff
gga-miR-130a-3p	84.243	71.1904	97.2955	1.36669	0.45069	0.225656	1	Nodiff
gga-miR-3064-5p	2.34262	0.8617	3.82355	4.43722	2.14966	0.226601	1	Nodiff
gga-miR-451	6441.36	5468	7414.71	1.35602	0.439378	0.226619	1	Nodiff
gga-miR-153-3p	47.3625	61.7115	33.0135	0.534965	-0.902483	0.230922	1	Nodiff
gga-let-7i	143901	162648	125154	0.769481	-0.378042	0.232233	1	Nodiff
gga-miR-132a-5p	1155.55	963.429	1347.67	1.39883	0.484217	0.234978	1	Nodiff
gga-miR-1744-3p	36.0578	47.0425	25.0732	0.53299	-0.907821	0.236433	1	Nodiff
gga-miR-12288-5p	47.3597	38.0732	56.6462	1.48782	0.573202	0.237934	1	Nodiff
gga-miR-30c-5p	53141.1	60067.1	46215.2	0.769393	-0.378208	0.238396	1	Nodiff
gga-miR-3525	88.1615	74.2877	102.035	1.37351	0.457872	0.244968	1	Nodiff
gga-miR-3529	77.9569	66.8587	89.055	1.33199	0.413581	0.246232	1	Nodiff
gga-miR-1784-5p	2.93376	4.72142	1.1461	0.242744	-2.04249	0.246646	1	Nodiff
gga-miR-3594-3p	9.96539	7.12511	12.8057	1.79726	0.845798	0.248164	1	Nodiff
gga-miR-1625-5p	10.9855	13.9492	8.02171	0.575064	-0.798205	0.248201	1	Nodiff
gga-miR-29b-1-5p	19.9155	23.3049	16.5261	0.709125	-0.495889	0.24999	1	Nodiff
gga-miR-148a-3p	845598	746382	944813	1.26586	0.340114	0.250188	1	Nodiff
gga-miR-365-3p	30.164	35.9472	24.3808	0.67824	-0.560132	0.251164	1	Nodiff
gga-miR-1651-3p	133.545	154.182	112.908	0.732307	-0.44948	0.252547	1	Nodiff
gga-miR-1663-3p	43.9456	36.3486	51.5427	1.41801	0.503869	0.253233	1	Nodiff
gga-miR-449b-5p	8.279	11.8259	4.73213	0.400151	-1.32138	0.253696	1	Nodiff
gga-miR-1677-5p	48.637	59.4684	37.8055	0.635724	-0.653527	0.255009	1	Nodiff
gga-miR-144-5p	66.0972	54.9111	77.2832	1.40743	0.493059	0.255277	1	Nodiff
gga-miR-1595-5p	2.14455	0.617493	3.67161	5.946	2.57192	0.259462	1	Nodiff
gga-miR-146b-5p	57566.4	65472	49660.8	0.758504	-0.398772	0.265369	1	Nodiff
gga-miR-218-5p	3628.42	3174.05	4082.79	1.28631	0.363233	0.26653	1	Nodiff
gga-miR-210a-5p	1174.25	1051.42	1297.08	1.23365	0.302929	0.268501	1	Nodiff
gga-miR-194	3054.38	3454.22	2654.53	0.768489	-0.379903	0.269008	1	Nodiff
gga-miR-204	497.017	563.174	430.861	0.765059	-0.386357	0.269118	1	Nodiff
gga-miR-211	497.017	563.174	430.861	0.765059	-0.386357	0.269118	1	Nodiff
gga-miR-29b-3p	897.848	995.49	800.206	0.803831	-0.315036	0.272529	1	Nodiff
gga-miR-148b-3p	32263.2	29040.1	35486.4	1.22198	0.289221	0.272643	1	Nodiff
gga-miR-34b-3p	64.6408	74.4126	54.869	0.737361	-0.439556	0.273621	1	Nodiff
gga-miR-20a-5p	58825.3	66090.4	51560.2	0.780146	-0.358185	0.275027	1	Nodiff
gga-miR-6546-5p	1.82274	3.32658	0.318898	0.0958637	-3.38287	0.277276	1	Nodiff
gga-miR-214b-3p	55.5944	45.3734	65.8155	1.45053	0.53658	0.277629	1	Nodiff
gga-miR-1467-5p	7.41236	4.57395	10.2508	2.24112	1.16422	0.279607	1	Nodiff
gga-miR-7442-5p	1.23645	0.370112	2.10279	5.68149	2.50627	0.286075	1	Nodiff
gga-miR-30e-5p	50857.5	56062.2	45652.8	0.814324	-0.296325	0.287672	1	Nodiff
gga-miR-18a-5p	1387.68	1546	1229.37	0.795193	-0.330623	0.288225	1	Nodiff
gga-miR-6566-5p	5.35752	7.91131	2.80372	0.354394	-1.49657	0.293547	1	Nodiff
gga-miR-1329-5p	99.455	114.853	84.0573	0.73187	-0.450341	0.295862	1	Nodiff
gga-miR-458a-3p	1514.27	1942.46	1086.07	0.559121	-0.838767	0.296964	1	Nodiff
gga-miR-6604-5p	5.06788	7.12068	3.01508	0.423426	-1.23982	0.298836	1	Nodiff
gga-miR-30a-5p	13373.3	14642.4	12104.2	0.826651	-0.274649	0.302832	1	Nodiff
gga-miR-1610	3.25108	1.22103	5.28113	4.32513	2.11274	0.305576	1	Nodiff
gga-miR-1619	1.04954	0	2.09908	Inf	Inf	0.306371	1	Nodiff
gga-miR-460a-5p	81.5944	90.8553	72.3335	0.796139	-0.328907	0.308671	1	Nodiff
gga-miR-449d-5p	85.4956	113.053	57.9384	0.51249	-0.964403	0.311946	1	Nodiff
gga-miR-17-5p	30146.9	33440.2	26853.5	0.80303	-0.316474	0.31783	1	Nodiff
gga-miR-32-3p	280.948	254.632	307.264	1.2067	0.271066	0.31918	1	Nodiff
gga-miR-10585-5p	24.6997	29.5105	19.8889	0.67396	-0.569264	0.324065	1	Nodiff
gga-miR-7465-3p	53.0212	46.1993	59.8431	1.29533	0.373314	0.325441	1	Nodiff
gga-miR-32-5p	8285.32	7473.95	9096.69	1.21712	0.283469	0.327335	1	Nodiff
gga-miR-6582-5p	13.2028	8.7705	17.6352	2.01074	1.00772	0.328516	1	Nodiff
gga-miR-1781-5p	11.6258	9.38859	13.863	1.47658	0.562255	0.331165	1	Nodiff
gga-miR-34c-3p	26.0128	30.8311	21.1946	0.687442	-0.540691	0.331633	1	Nodiff
gga-miR-12226-3p	0.70093	0	1.40186	Inf	Inf	0.332564	1	Nodiff
gga-miR-182-5p	4089.65	4695.01	3484.29	0.742126	-0.430264	0.334856	1	Nodiff
gga-miR-6657-3p	1.66666	0.655869	2.67745	4.0823	2.02938	0.336898	1	Nodiff
gga-miR-1651-5p	2.77876	1.14428	4.41323	3.85677	1.94739	0.339952	1	Nodiff
gga-miR-1628	3.2811	1.51439	5.0478	3.33322	1.73691	0.342814	1	Nodiff
gga-miR-1641	2.54974	4.39854	0.70093	0.159355	-2.64968	0.343842	1	Nodiff
gga-miR-1683	4.17022	2.6479	5.69254	2.14983	1.10422	0.344108	1	Nodiff
gga-miR-12272-5p	4.76149	2.37609	7.14688	3.00783	1.58872	0.345501	1	Nodiff
gga-miR-1781-3p	131.287	117.979	144.595	1.2256	0.293484	0.346629	1	Nodiff
gga-miR-1560-5p	1.1461	0	2.29219	Inf	Inf	0.346792	1	Nodiff
gga-miR-1650	1.43821	2.49439	0.382032	0.153156	-2.70692	0.348401	1	Nodiff
gga-miR-551-3p	130.682	147.648	113.716	0.770184	-0.376724	0.348909	1	Nodiff
gga-miR-12283-3p	62.2974	53.8052	70.7897	1.31567	0.395794	0.349342	1	Nodiff
gga-miR-16c-3p	10.7882	12.9832	8.59315	0.661866	-0.595388	0.352018	1	Nodiff
gga-miR-1677-3p	1388.5	1539.95	1237.05	0.803302	-0.315986	0.353065	1	Nodiff
gga-miR-12211-5p	264.507	287.052	241.961	0.842918	-0.246536	0.356005	1	Nodiff
gga-miR-6685-3p	3.41866	5.26851	1.56882	0.297773	-1.74771	0.358109	1	Nodiff
gga-miR-1458	12.0305	8.86246	15.1985	1.71493	0.778146	0.362424	1	Nodiff
gga-miR-221-3p	13623.6	15180.6	12066.6	0.79487	-0.33121	0.363707	1	Nodiff
gga-miR-1720-5p	9.42669	11.4507	7.40265	0.646478	-0.629327	0.366327	1	Nodiff
gga-miR-6550-3p	15.3162	12.4161	18.2163	1.46715	0.553015	0.369876	1	Nodiff
gga-miR-146a-3p	1036.35	945.993	1126.7	1.19103	0.252206	0.370064	1	Nodiff
gga-miR-1724	1.15112	0.370112	1.93212	5.22037	2.38415	0.37175	1	Nodiff
gga-miR-6575-5p	9.92802	6.35219	13.5038	2.12586	1.08804	0.372732	1	Nodiff
gga-miR-6579-5p	0.835535	1.67107	0	0	-Inf	0.373927	1	Nodiff
gga-miR-200a-3p	39656.6	43434.5	35878.7	0.826041	-0.275714	0.377328	1	Nodiff
gga-miR-363-5p	978.434	1057.35	899.52	0.850733	-0.233222	0.379757	1	Nodiff
gga-miR-12270-3p	0.637796	0	1.27559	Inf	Inf	0.383238	1	Nodiff
gga-miR-1701	0.637796	0	1.27559	Inf	Inf	0.383238	1	Nodiff
gga-miR-6662-3p	0.637796	0	1.27559	Inf	Inf	0.383238	1	Nodiff
gga-miR-128-2-5p	150.062	130.7	169.423	1.29627	0.374364	0.383584	1	Nodiff
gga-miR-12247-3p	7.45265	10.0245	4.88084	0.486893	-1.03832	0.388862	1	Nodiff
gga-miR-1782	7.64526	10.0464	5.24414	0.521993	-0.937896	0.391135	1	Nodiff
gga-miR-12286-5p	19.7254	22.4764	16.9744	0.755211	-0.405049	0.393695	1	Nodiff
gga-miR-205a	27457.3	30232.4	24682.2	0.816418	-0.292619	0.394074	1	Nodiff
gga-miR-103-2-5p	2.42654	3.55875	1.29432	0.363702	-1.45917	0.395328	1	Nodiff
gga-miR-29a-5p	25.7437	30.6222	20.8653	0.68138	-0.553469	0.395497	1	Nodiff
gga-miR-7471-3p	1.45307	0.740224	2.16592	2.92604	1.54895	0.398327	1	Nodiff
gga-miR-96-5p	1339.95	1503.99	1175.9	0.781858	-0.355022	0.404675	1	Nodiff
gga-miR-130c-3p	546.88	488.993	604.768	1.23676	0.306568	0.40822	1	Nodiff
gga-miR-1631	37.1358	27.5292	46.7424	1.69792	0.763771	0.408514	1	Nodiff
gga-miR-7438-5p	2.46856	1.11034	3.82678	3.4465	1.78513	0.409052	1	Nodiff
gga-miR-301a-3p	13.8312	16.7294	10.933	0.653518	-0.613701	0.413194	1	Nodiff
gga-miR-1716	20.8123	24.8953	16.7293	0.671986	-0.573496	0.413676	1	Nodiff
gga-miR-34b-5p	621.517	717.024	526.01	0.733602	-0.44693	0.414617	1	Nodiff
gga-miR-1771	1.5691	2.54481	0.593395	0.233179	-2.10049	0.418581	1	Nodiff
gga-miR-124a-3p	5.40548	6.69788	4.11307	0.614085	-0.70349	0.418589	1	Nodiff
gga-miR-2128	2.57633	1.10273	4.04993	3.67264	1.87682	0.420311	1	Nodiff
gga-miR-1805-3p	48.1902	52.567	43.8134	0.833478	-0.262784	0.424826	1	Nodiff
gga-miR-30b-3p	35.832	43.631	28.033	0.642503	-0.638225	0.426126	1	Nodiff
gga-miR-140-3p	40403.3	37428.9	43377.7	1.15893	0.212798	0.426265	1	Nodiff
gga-miR-425-5p	19100	20883.1	17316.8	0.829226	-0.270162	0.426323	1	Nodiff
gga-miR-1685-5p	5.18174	6.75499	3.60848	0.534194	-0.904564	0.42721	1	Nodiff
gga-miR-1569	7.21819	6.06961	8.36676	1.37847	0.463065	0.429554	1	Nodiff
gga-miR-138-5p	49.218	40.5239	57.9121	1.42908	0.515091	0.432285	1	Nodiff
gga-let-7j-3p	756.425	815.834	697.017	0.854361	-0.227082	0.433631	1	Nodiff
gga-miR-22-3p	7878.85	7209.65	8548.06	1.18564	0.245668	0.433662	1	Nodiff
gga-miR-6651-5p	37.2767	28.284	46.2694	1.63588	0.710071	0.435616	1	Nodiff
gga-miR-12218-3p	11.2507	9.02039	13.4809	1.49449	0.579657	0.436034	1	Nodiff
gga-miR-15b-5p	2309.61	2137.6	2481.63	1.16095	0.2153	0.43873	1	Nodiff
gga-miR-1587	0.862328	1.72466	0	0	-Inf	0.439383	1	Nodiff
gga-miR-301b-3p	113.416	119.944	106.887	0.891136	-0.166282	0.441801	1	Nodiff
gga-miR-10a-5p	7978.62	8938.42	7018.82	0.785242	-0.348791	0.441935	1	Nodiff
gga-miR-1708	28.982	25.1313	32.8327	1.30645	0.385647	0.443861	1	Nodiff
gga-miR-15c-3p	63.6274	69.7604	57.4944	0.824169	-0.278987	0.44643	1	Nodiff
gga-miR-3538	130.875	107.362	154.388	1.43802	0.524079	0.448205	1	Nodiff
gga-miR-1454	1038.95	957.296	1120.6	1.17059	0.227241	0.448607	1	Nodiff
gga-miR-1618-5p	3.30345	5.9691	0.637796	0.10685	-3.22635	0.45171	1	Nodiff
gga-miR-489-5p	0.615595	0	1.23119	Inf	Inf	0.452248	1	Nodiff
gga-miR-24-5p	24.6011	22.5154	26.6869	1.18527	0.245217	0.455109	1	Nodiff
gga-miR-10b-3p	71.2954	66.0605	76.5303	1.15849	0.212244	0.455675	1	Nodiff
gga-miR-6548-5p	5.3062	2.50835	8.10406	3.23083	1.69191	0.46205	1	Nodiff
gga-miR-1306-3p	368.864	334.436	403.291	1.20588	0.270092	0.463062	1	Nodiff
gga-miR-302b-3p	3.21685	2.01676	4.41694	2.19012	1.13101	0.463571	1	Nodiff
gga-miR-1777	0.573048	0	1.1461	Inf	Inf	0.463608	1	Nodiff
gga-miR-6569-5p	0.573048	0	1.1461	Inf	Inf	0.463608	1	Nodiff
gga-miR-6695-5p	0.573048	0	1.1461	Inf	Inf	0.463608	1	Nodiff
gga-miR-12258-5p	27.6451	32.8463	22.4438	0.683299	-0.549411	0.463929	1	Nodiff
gga-miR-122-5p	210.414	236.509	184.319	0.779332	-0.35969	0.464137	1	Nodiff
gga-miR-1737	35.7287	30.0227	41.4347	1.38011	0.464786	0.465431	1	Nodiff
gga-miR-12214-3p	5.80558	7.34615	4.26501	0.580577	-0.78444	0.46581	1	Nodiff
gga-miR-425-3p	1740.71	1641.07	1840.35	1.12143	0.165342	0.466407	1	Nodiff
gga-miR-449d-3p	1.32513	2.33137	0.318898	0.136786	-2.87001	0.468344	1	Nodiff
gga-miR-181a-5p	312737	288015	337459	1.17167	0.22857	0.47098	1	Nodiff
gga-miR-2184a-5p	714.555	762.769	666.341	0.873581	-0.194986	0.474369	1	Nodiff
gga-miR-135a-2-3p	10.3423	8.37213	12.3124	1.47064	0.556444	0.475574	1	Nodiff
gga-miR-12225-3p	7.00327	5.45086	8.55568	1.5696	0.650398	0.477272	1	Nodiff
gga-miR-6586-5p	8.37383	9.76822	6.97944	0.714505	-0.484984	0.479202	1	Nodiff
gga-miR-6572-5p	4.61339	3.23779	5.98899	1.84971	0.887303	0.480531	1	Nodiff
gga-miR-1620	0.736422	1.47284	0	0	-Inf	0.48224	1	Nodiff
gga-miR-6613-3p	0.478347	0	0.956695	Inf	Inf	0.48908	1	Nodiff
gga-let-7c-3p	20.6906	16.7259	24.6553	1.47408	0.559816	0.490329	1	Nodiff
gga-miR-181b-5p	87701.3	93232.5	82170.1	0.881346	-0.18222	0.490675	1	Nodiff
gga-let-7d	595.851	542.602	649.1	1.19627	0.258545	0.491546	1	Nodiff
gga-miR-182-3p	35.3392	30.1528	40.5256	1.34401	0.426543	0.494688	1	Nodiff
gga-miR-191-5p	60079.1	66457.3	53700.9	0.808051	-0.307482	0.495819	1	Nodiff
gga-miR-1559-5p	2616.23	2448.92	2783.53	1.13663	0.184767	0.49843	1	Nodiff
gga-miR-215-5p	14414.3	15528.8	13299.7	0.856453	-0.223554	0.499294	1	Nodiff
gga-miR-10a-3p	169.252	162.19	176.315	1.08709	0.120471	0.499875	1	Nodiff
gga-miR-12217-3p	1.39146	0.450038	2.33288	5.18376	2.374	0.504323	1	Nodiff
gga-miR-2131-5p	383.095	430.595	335.594	0.779374	-0.359613	0.511081	1	Nodiff
gga-miR-6516-5p	1.22265	0.450038	1.99525	4.43353	2.14846	0.511141	1	Nodiff
gga-miR-3532-3p	5.52863	4.34813	6.70913	1.54299	0.625732	0.512179	1	Nodiff
gga-miR-12221-5p	1.16772	0.488413	1.84703	3.78169	1.91903	0.513521	1	Nodiff
gga-miR-6659-3p	1.87364	0.8617	2.88559	3.34871	1.74361	0.514376	1	Nodiff
gga-miR-1581	0.73262	1.46524	0	0	-Inf	0.517577	1	Nodiff
gga-miR-12243-5p	15.9606	16.86	15.0611	0.893299	-0.162785	0.520642	1	Nodiff
gga-miR-1671	0.890092	0	1.78018	Inf	Inf	0.523137	1	Nodiff
gga-miR-1689-3p	0.890092	0	1.78018	Inf	Inf	0.523137	1	Nodiff
gga-miR-12226-5p	1.28272	1.97204	0.593395	0.300904	-1.73262	0.524045	1	Nodiff
gga-miR-7441-5p	0.635094	1.27019	0	0	-Inf	0.524713	1	Nodiff
gga-miR-193a-3p	5.06998	3.86097	6.27899	1.62627	0.701569	0.527813	1	Nodiff
gga-miR-203a	1690.81	1558.29	1823.34	1.17009	0.22662	0.527941	1	Nodiff
gga-miR-216b	7.64921	9.54275	5.75567	0.603146	-0.729421	0.529058	1	Nodiff
gga-miR-363-3p	262057	279164	244950	0.877442	-0.188625	0.529095	1	Nodiff
gga-miR-99a-5p	85176	78193.6	92158.4	1.17859	0.237065	0.534683	1	Nodiff
gga-miR-1728-3p	2.15475	2.95204	1.35746	0.459838	-1.1208	0.535144	1	Nodiff
gga-miR-338-3p	71.7683	76.9554	66.5813	0.865194	-0.208904	0.535359	1	Nodiff
gga-miR-1635	4.18319	5.33256	3.03381	0.568923	-0.813695	0.536539	1	Nodiff
gga-let-7f-3p	356.783	373.139	340.428	0.912334	-0.132365	0.536736	1	Nodiff
gga-miR-30c-2-3p	207.044	222.044	192.044	0.864893	-0.209407	0.539821	1	Nodiff
gga-miR-1756a	23.802	19.6215	27.9826	1.42612	0.5121	0.540873	1	Nodiff
gga-miR-365-2-5p	2.6327	3.31454	1.95085	0.588573	-0.764706	0.542141	1	Nodiff
gga-miR-6544-5p	19.596	16.9029	22.2891	1.31866	0.399074	0.542899	1	Nodiff
gga-miR-193b-3p	196.25	203.597	188.904	0.927832	-0.108065	0.545331	1	Nodiff
gga-miR-1728-5p	2.59782	3.73064	1.46499	0.392693	-1.34853	0.546995	1	Nodiff
gga-miR-1707	1.5577	2.41447	0.70093	0.290304	-1.78436	0.547582	1	Nodiff
gga-miR-92-3p	190517	204232	176801	0.86569	-0.208078	0.550957	1	Nodiff
gga-miR-12295-5p	3.91048	5.29544	2.52552	0.476923	-1.06817	0.552008	1	Nodiff
gga-miR-16-5p	38122.2	40875.5	35368.9	0.865284	-0.208755	0.552239	1	Nodiff
gga-miR-223	1542.36	1646.13	1438.58	0.873917	-0.194432	0.55457	1	Nodiff
gga-miR-1736-3p	6.035	7.80128	4.26871	0.547182	-0.869909	0.557975	1	Nodiff
gga-miR-10c-3p	5.95272	5.21552	6.68992	1.2827	0.35918	0.558152	1	Nodiff
gga-miR-1559-3p	18.015	16.4338	19.5962	1.19243	0.25391	0.558688	1	Nodiff
gga-miR-1585	9.48985	11.889	7.09069	0.596406	-0.745632	0.56095	1	Nodiff
gga-miR-1451-3p	222.887	209.469	236.304	1.12811	0.173909	0.561916	1	Nodiff
gga-miR-21-5p	423159	404966	441352	1.08985	0.124131	0.56305	1	Nodiff
gga-miR-130c-5p	37.6842	41.8274	33.541	0.801891	-0.318522	0.564669	1	Nodiff
gga-miR-16-1-3p	212.586	224.939	200.233	0.890169	-0.167849	0.566253	1	Nodiff
gga-miR-6566-3p	2.44146	1.15189	3.73104	3.23907	1.69558	0.56717	1	Nodiff
gga-miR-499-5p	3114.13	3489.12	2739.14	0.785052	-0.349141	0.570563	1	Nodiff
gga-miR-1786	75.4759	78.0025	72.9493	0.935217	-0.0966268	0.573202	1	Nodiff
gga-miR-3530-5p	3.88789	2.91366	4.86211	1.66873	0.738749	0.573644	1	Nodiff
gga-miR-1764-3p	1.39189	2.46488	0.318898	0.129377	-2.95035	0.580531	1	Nodiff
gga-miR-1812-5p	4.19165	5.70585	2.67745	0.469247	-1.09158	0.581386	1	Nodiff
gga-let-7k-5p	30972.6	32735.7	29209.4	0.89228	-0.164432	0.583487	1	Nodiff
gga-miR-1563	11.016	9.06637	12.9657	1.43009	0.516101	0.584143	1	Nodiff
gga-miR-12229-5p	2.60248	3.04274	2.16222	0.710614	-0.492861	0.586373	1	Nodiff
gga-miR-6552-5p	2.13081	0.823324	3.43829	4.17611	2.06216	0.586777	1	Nodiff
gga-miR-12216-5p	2.47714	1.72783	3.22645	1.86734	0.900985	0.588309	1	Nodiff
gga-miR-6649-3p	5.12914	3.89049	6.3678	1.63676	0.710843	0.590771	1	Nodiff
gga-miR-143-3p	112400	108116	116683	1.07924	0.11001	0.592089	1	Nodiff
gga-miR-1579	2.72827	1.76621	3.69034	2.08942	1.0631	0.593563	1	Nodiff
gga-miR-3523	110.527	120.917	100.138	0.828154	-0.27203	0.596883	1	Nodiff
gga-miR-34c-5p	465.944	512.447	419.441	0.818507	-0.288933	0.598313	1	Nodiff
gga-miR-12280-3p	1.19929	0.488413	1.91016	3.91095	1.96752	0.598718	1	Nodiff
gga-miR-6665-5p	1.98319	1.27019	2.69618	2.12267	1.08588	0.599277	1	Nodiff
gga-miR-15c-5p	3403.53	3246.12	3560.95	1.09699	0.133545	0.600354	1	Nodiff
gga-miR-449c-3p	16.9205	21.0578	12.7832	0.607055	-0.720102	0.601119	1	Nodiff
gga-miR-1763b-3p	0.575943	1.15189	0	0	-Inf	0.60197	1	Nodiff
gga-miR-12286-3p	2.96009	4.07315	1.84703	0.453464	-1.14094	0.602388	1	Nodiff
gga-miR-499-3p	9.69926	10.8722	8.5263	0.784229	-0.350653	0.602802	1	Nodiff
gga-miR-6599-3p	5.54421	6.80097	4.28745	0.630416	-0.665623	0.605017	1	Nodiff
gga-miR-6594-5p	4.04948	2.89971	5.19926	1.79303	0.842398	0.605284	1	Nodiff
gga-miR-138-2-3p	77.4964	70.9158	84.077	1.18559	0.245605	0.60535	1	Nodiff
gga-miR-23b-5p	4.8249	4.1499	5.49991	1.32531	0.406329	0.60638	1	Nodiff
gga-miR-15a	1962.29	1881.08	2043.5	1.08634	0.119481	0.607378	1	Nodiff
gga-miR-490-5p	1.01434	1.64665	0.382032	0.232006	-2.10777	0.608188	1	Nodiff
gga-miR-1706	5.91224	7.06991	4.75457	0.672508	-0.572377	0.608289	1	Nodiff
gga-miR-190b-5p	38.0232	38.9416	37.1048	0.952831	-0.0697082	0.610989	1	Nodiff
gga-miR-6675-3p	1.48224	0.8617	2.10279	2.44028	1.28705	0.611523	1	Nodiff
gga-miR-1684a-5p	1.52062	0.938451	2.10279	2.2407	1.16395	0.61235	1	Nodiff
gga-miR-202-5p	18.0111	14.9926	21.0295	1.40266	0.488166	0.613657	1	Nodiff
gga-miR-1717	1.91355	2.53277	1.29432	0.511031	-0.968517	0.617579	1	Nodiff
gga-miR-19b-5p	20.2258	21.0147	19.4368	0.924915	-0.112608	0.617605	1	Nodiff
gga-miR-1663-5p	35.9296	36.5779	35.2812	0.964548	-0.0520755	0.618807	1	Nodiff
gga-miR-30e-3p	8107.44	7705.58	8509.3	1.1043	0.143136	0.619144	1	Nodiff
gga-miR-24-3p	14451.3	13704	15198.6	1.10906	0.149341	0.619252	1	Nodiff
gga-miR-12293-5p	29.5534	28.148	30.9588	1.09986	0.137316	0.621537	1	Nodiff
gga-miR-153-5p	0.982773	1.64665	0.318898	0.193665	-2.36836	0.623123	1	Nodiff
gga-miR-133a-5p	39.7915	36.8623	42.7206	1.15892	0.212785	0.624119	1	Nodiff
gga-miR-128-3p	399735	374275	425195	1.13605	0.184029	0.624599	1	Nodiff
gga-miR-132b-3p	1.30889	0.244207	2.37358	9.71955	3.28089	0.625595	1	Nodiff
gga-let-7l-3p	148.379	154	142.757	0.926997	-0.109364	0.628367	1	Nodiff
gga-miR-1813	1.19512	0.73262	1.65762	2.2626	1.17798	0.630079	1	Nodiff
gga-miR-12265-5p	1.31318	0.694244	1.93212	2.78306	1.47667	0.631225	1	Nodiff
gga-miR-6556-5p	1.33359	0.82015	1.84703	2.25206	1.17124	0.631395	1	Nodiff
gga-miR-122-3p	1.45165	0.781774	2.12152	2.71373	1.44028	0.632241	1	Nodiff
gga-miR-1763	1.46281	0.655869	2.26975	3.46068	1.79106	0.632311	1	Nodiff
gga-miR-1644	1.47084	0.82015	2.12152	2.58675	1.37114	0.632359	1	Nodiff
gga-miR-1748	0.51299	1.02598	0	0	-Inf	0.63289	1	Nodiff
gga-miR-375	2888.26	3077.61	2698.92	0.876952	-0.189431	0.633713	1	Nodiff
gga-miR-12214-5p	20.4026	20.9456	19.8596	0.94815	-0.0768128	0.634319	1	Nodiff
gga-miR-12223-5p	35.7649	39.64	31.8898	0.804486	-0.31386	0.634491	1	Nodiff
gga-miR-128-1-5p	120.746	113.077	128.415	1.13564	0.183511	0.63767	1	Nodiff
gga-miR-1773-3p	0.487713	0	0.975426	Inf	Inf	0.638622	1	Nodiff
gga-miR-6687-3p	2.66177	1.80015	3.52338	1.95727	0.968844	0.642417	1	Nodiff
gga-miR-1604	1.53969	2.16709	0.912293	0.420976	-1.24819	0.644446	1	Nodiff
gga-miR-16c-5p	56819.8	60205.7	53433.8	0.887522	-0.172146	0.645304	1	Nodiff
gga-miR-6673-3p	0.456146	0	0.912293	Inf	Inf	0.64573	1	Nodiff
gga-miR-142-3p	193125	182700	203549	1.11412	0.155899	0.645773	1	Nodiff
gga-miR-138-1-3p	2.78767	2.05196	3.52338	1.71708	0.779957	0.647612	1	Nodiff
gga-miR-146c-5p	554024	583029	525020	0.900504	-0.151195	0.647694	1	Nodiff
gga-miR-1388b-3p	30.5799	28.599	32.5607	1.13852	0.187166	0.647812	1	Nodiff
gga-miR-12224-5p	1.51266	1.83853	1.18679	0.645511	-0.631486	0.64974	1	Nodiff
gga-miR-1656	0.887326	0.205831	1.56882	7.62189	2.93015	0.650587	1	Nodiff
gga-miR-22-5p	192.355	180.227	204.483	1.13458	0.182163	0.655597	1	Nodiff
gga-miR-7447-5p	0.800833	0.244207	1.35746	5.55865	2.47473	0.655628	1	Nodiff
gga-miR-3540	8.56809	6.40327	10.7329	1.67616	0.745163	0.656701	1	Nodiff
gga-miR-429-5p	2.4075	2.99041	1.82459	0.610145	-0.712776	0.658168	1	Nodiff
gga-miR-6649-5p	3.8779	3.10554	4.65027	1.49741	0.58247	0.658424	1	Nodiff
gga-miR-6542-3p	24.2353	21.7714	26.6991	1.22634	0.294358	0.658871	1	Nodiff
gga-miR-12273-3p	11.858	13.4621	10.254	0.761694	-0.392716	0.659781	1	Nodiff
gga-miR-2188-5p	484.215	501.582	466.848	0.930751	-0.103532	0.660296	1	Nodiff
gga-miR-1684b-3p	27.463	25.5313	29.3947	1.15132	0.203289	0.660857	1	Nodiff
gga-miR-6669-3p	25.0971	22.8583	27.336	1.19589	0.258084	0.66125	1	Nodiff
gga-miR-1741	0.695151	0.244207	1.1461	4.69314	2.23055	0.662526	1	Nodiff
gga-miR-146b-3p	783.021	850.597	715.445	0.84111	-0.249634	0.664467	1	Nodiff
gga-miR-1a-1-5p	0.382032	0	0.764064	Inf	Inf	0.664669	1	Nodiff
gga-miR-6585-5p	0.382032	0	0.764064	Inf	Inf	0.664669	1	Nodiff
gga-miR-6678-3p	0.382032	0	0.764064	Inf	Inf	0.664669	1	Nodiff
gga-miR-12218-5p	0.663584	0.244207	1.08296	4.43461	2.14881	0.664767	1	Nodiff
gga-miR-34a-3p	5.94616	6.73375	5.15857	0.766077	-0.384439	0.665744	1	Nodiff
gga-let-7a-3p	1754.7	1813.9	1695.49	0.934717	-0.0973983	0.665841	1	Nodiff
gga-let-7k-3p	1754.7	1813.9	1695.49	0.934717	-0.0973983	0.665841	1	Nodiff
gga-miR-7475-3p	0.644397	0.205831	1.08296	5.26141	2.39545	0.666175	1	Nodiff
gga-miR-302b-5p	1.42702	2.21624	0.637796	0.287783	-1.79695	0.667337	1	Nodiff
gga-miR-1759-5p	0.450038	0.900075	0	0	-Inf	0.668436	1	Nodiff
gga-miR-7476-3p	0.450038	0.900075	0	0	-Inf	0.668436	1	Nodiff
gga-miR-126-3p	63323.4	60492.4	66154.4	1.0936	0.129083	0.668866	1	Nodiff
gga-miR-7451-3p	76.3695	70.8527	81.8864	1.15573	0.208801	0.672019	1	Nodiff
gga-miR-1643-3p	0.350465	0	0.70093	Inf	Inf	0.673867	1	Nodiff
gga-miR-205c-3p	5.09564	6.43086	3.76041	0.584745	-0.77412	0.674469	1	Nodiff
gga-miR-181b-2-3p	26.9915	30.6741	23.309	0.759891	-0.396136	0.674557	1	Nodiff
gga-miR-30d	72589.4	75830	69348.7	0.914528	-0.128901	0.675486	1	Nodiff
gga-miR-6549-5p	5.67335	4.02592	7.32078	1.81841	0.862681	0.675655	1	Nodiff
gga-miR-12263-3p	0.91419	1.23499	0.593395	0.480487	-1.05743	0.675761	1	Nodiff
gga-miR-6685-5p	2.28367	3.16547	1.40186	0.44286	-1.17508	0.67634	1	Nodiff
gga-miR-1b-3p	165.788	152.102	179.475	1.17997	0.238744	0.677711	1	Nodiff
gga-miR-7462-5p	1.37645	2.05196	0.70093	0.34159	-1.54966	0.678363	1	Nodiff
gga-miR-1727	5.12197	3.11949	7.12444	2.28385	1.19147	0.680699	1	Nodiff
gga-miR-12228-5p	0.555168	1.11034	0	0	-Inf	0.683835	1	Nodiff
gga-miR-456-5p	0.555168	1.11034	0	0	-Inf	0.683835	1	Nodiff
gga-miR-6568-5p	0.555168	1.11034	0	0	-Inf	0.683835	1	Nodiff
gga-miR-12221-3p	0.318898	0	0.637796	Inf	Inf	0.68387	1	Nodiff
gga-miR-12259-5p	0.318898	0	0.637796	Inf	Inf	0.68387	1	Nodiff
gga-miR-12278-5p	0.318898	0	0.637796	Inf	Inf	0.68387	1	Nodiff
gga-miR-12294-5p	0.318898	0	0.637796	Inf	Inf	0.68387	1	Nodiff
gga-miR-1756b	0.318898	0	0.637796	Inf	Inf	0.68387	1	Nodiff
gga-miR-6563-5p	0.318898	0	0.637796	Inf	Inf	0.68387	1	Nodiff
gga-miR-6627-3p	0.318898	0	0.637796	Inf	Inf	0.68387	1	Nodiff
gga-miR-1754-5p	1.13984	1.68628	0.593395	0.351896	-1.50678	0.685396	1	Nodiff
gga-miR-429-3p	3604.41	3708.55	3500.28	0.943841	-0.0833842	0.686229	1	Nodiff
gga-miR-12253-3p	2.7457	1.67107	3.82032	2.28615	1.19292	0.686532	1	Nodiff
gga-miR-1329-3p	7.59523	9.0153	6.17517	0.684965	-0.545898	0.690925	1	Nodiff
gga-miR-1696	2.1604	1.35011	2.97068	2.20032	1.13771	0.691186	1	Nodiff
gga-miR-20b-3p	251.802	246.928	256.676	1.03948	0.055857	0.692781	1	Nodiff
gga-miR-1807	0.411662	0.823324	0	0	-Inf	0.692832	1	Nodiff
gga-miR-12277-5p	2.00139	2.22259	1.78018	0.80095	-0.320216	0.695424	1	Nodiff
gga-miR-12281-3p	2.35938	1.38849	3.33027	2.39849	1.26213	0.699341	1	Nodiff
gga-miR-1769-5p	39.5108	36.4638	42.5578	1.16713	0.222961	0.70413	1	Nodiff
gga-miR-1618-3p	2.4251	3.02561	1.82459	0.603046	-0.729659	0.706198	1	Nodiff
gga-miR-103-3p	27047.6	27889.2	26206	0.939646	-0.0898112	0.707936	1	Nodiff
gga-miR-125b-5p	18662.1	19574.9	17749.4	0.906739	-0.14124	0.709288	1	Nodiff
gga-miR-6699-5p	0.492215	0.984431	0	0	-Inf	0.709883	1	Nodiff
gga-miR-12238-3p	4.57853	4.14673	5.01034	1.20826	0.272934	0.711525	1	Nodiff
gga-miR-130b-3p	2580.45	2659.99	2500.91	0.940199	-0.0889622	0.712718	1	Nodiff
gga-miR-1550-3p	1.22198	1.85056	0.593395	0.320657	-1.6409	0.716144	1	Nodiff
gga-miR-456-3p	13611.7	14106.1	13117.2	0.929894	-0.104861	0.716717	1	Nodiff
gga-miR-6557-3p	24.2061	27.6378	20.7744	0.751667	-0.411834	0.719571	1	Nodiff
gga-miR-3064-3p	1.93726	1.56037	2.31415	1.48308	0.568592	0.720479	1	Nodiff
gga-miR-184-3p	234.686	247.035	222.337	0.900021	-0.15197	0.721791	1	Nodiff
gga-miR-1792	1.86501	2.49883	1.23119	0.492708	-1.0212	0.726185	1	Nodiff
gga-miR-17-3p	592.144	564.887	619.402	1.09651	0.132915	0.727821	1	Nodiff
gga-miR-1665	2.19956	1.47284	2.92628	1.98682	0.990463	0.730699	1	Nodiff
gga-miR-29c-3p	1142.64	1180.61	1104.67	0.935676	-0.0959194	0.73292	1	Nodiff
gga-miR-6516-3p	44.8422	33.7428	55.9415	1.65788	0.729337	0.735633	1	Nodiff
gga-miR-29a-3p	1141.6	1178.85	1104.35	0.936801	-0.0941854	0.736514	1	Nodiff
gga-miR-1710	2.45801	2.09034	2.82568	1.35178	0.434863	0.740921	1	Nodiff
gga-miR-1772-5p	1.45986	0.987605	1.93212	1.95637	0.968179	0.74152	1	Nodiff
gga-miR-183	3568.73	3706.98	3430.48	0.92541	-0.111835	0.743592	1	Nodiff
gga-miR-107-3p	4129.31	3987.28	4271.35	1.07124	0.0992841	0.744435	1	Nodiff
gga-miR-92-5p	162.212	162.302	162.122	0.998893	-0.00159802	0.744775	1	Nodiff
gga-miR-193b-5p	1.54218	1.02598	2.05839	2.00626	1.00451	0.745492	1	Nodiff
gga-miR-15b-3p	202.869	205.489	200.25	0.974503	-0.0372608	0.749237	1	Nodiff
gga-miR-458a-5p	0.410075	0.82015	0	0	-Inf	0.749868	1	Nodiff
gga-miR-23b-3p	7179.3	7531.37	6827.24	0.906507	-0.141609	0.750248	1	Nodiff
gga-miR-6663-5p	5.03791	6.3598	3.71601	0.584297	-0.775225	0.755915	1	Nodiff
gga-miR-103-1-5p	0.838308	1.35772	0.318898	0.234878	-2.09002	0.759787	1	Nodiff
gga-miR-12209-5p	0.390887	0.781774	0	0	-Inf	0.760387	1	Nodiff
gga-miR-12282-3p	0.390887	0.781774	0	0	-Inf	0.760387	1	Nodiff
gga-miR-6710-3p	3.6287	3.65263	3.60477	0.986897	-0.0190286	0.760452	1	Nodiff
gga-miR-30a-3p	843.614	866.075	821.153	0.948132	-0.07684	0.763869	1	Nodiff
gga-miR-7460-3p	7.6394	6.95322	8.32559	1.19737	0.25987	0.76395	1	Nodiff
gga-miR-449a	426.779	508.533	345.024	0.678469	-0.559645	0.766827	1	Nodiff
gga-miR-6698-3p	1.02886	0.655869	1.40186	2.13741	1.09586	0.767804	1	Nodiff
gga-miR-12216-3p	8.57216	8.87006	8.27425	0.932828	-0.100316	0.768245	1	Nodiff
gga-let-7g-3p	36.479	33.3354	39.6227	1.18861	0.249274	0.769206	1	Nodiff
gga-miR-1668-3p	49.6331	52.6076	46.6586	0.886917	-0.173129	0.770956	1	Nodiff
gga-miR-12295-3p	1.11101	0.82015	1.40186	1.70927	0.773383	0.772461	1	Nodiff
gga-miR-12266-3p	21.7306	21.1276	22.3335	1.05708	0.0800841	0.773431	1	Nodiff
gga-miR-1768	1.90998	1.06436	2.75561	2.58899	1.37239	0.774047	1	Nodiff
gga-miR-1812-3p	0.36631	0.73262	0	0	-Inf	0.77462	1	Nodiff
gga-miR-19a-5p	2.22739	1.7586	2.69618	1.53314	0.616491	0.774825	1	Nodiff
gga-miR-96-3p	2.68868	3.31897	2.05839	0.620188	-0.689222	0.775301	1	Nodiff
gga-miR-219b	1141.58	1114.82	1168.34	1.04801	0.0676473	0.775446	1	Nodiff
gga-miR-12241-3p	1.19333	0.858525	1.52813	1.77994	0.831832	0.776707	1	Nodiff
gga-miR-302d	1.1975	0.781774	1.61322	2.06354	1.04512	0.776912	1	Nodiff
gga-miR-1729-5p	356.258	347.068	365.448	1.05296	0.0744512	0.778131	1	Nodiff
gga-miR-12239-5p	5.07548	5.41883	4.73213	0.873275	-0.195492	0.778609	1	Nodiff
gga-miR-383-3p	1.30336	0.655869	1.95085	2.97446	1.57263	0.781823	1	Nodiff
gga-miR-7449-3p	0.763157	1.14428	0.382032	0.333862	-1.58268	0.783203	1	Nodiff
gga-miR-193a-5p	46.6355	43.8647	49.4063	1.12633	0.171634	0.78426	1	Nodiff
gga-miR-200b-5p	177.069	185.565	168.573	0.908428	-0.138555	0.784325	1	Nodiff
gga-miR-12234-3p	2.31188	3.28503	1.33873	0.407523	-1.29505	0.784672	1	Nodiff
gga-miR-9-5p	5540.96	5370.89	5711.03	1.06333	0.0885899	0.784787	1	Nodiff
gga-miR-6644-3p	0.347122	0.694244	0	0	-Inf	0.786372	1	Nodiff
gga-miR-7441-3p	0.347122	0.694244	0	0	-Inf	0.786372	1	Nodiff
gga-miR-101-1-5p	11.9684	12.4992	11.4376	0.915062	-0.128059	0.786506	1	Nodiff
gga-miR-1805-5p	4.33169	4.29455	4.36883	1.0173	0.0247425	0.789049	1	Nodiff
gga-miR-6608-3p	0.743969	1.10591	0.382032	0.345447	-1.53346	0.789585	1	Nodiff
gga-miR-1648-3p	1.51037	0.858525	2.16222	2.51852	1.33258	0.790055	1	Nodiff
gga-miR-26a-3p	100.723	93.0478	108.398	1.16497	0.220295	0.795939	1	Nodiff
gga-miR-29b-2-5p	17.4176	19.5041	15.3312	0.786049	-0.347309	0.797716	1	Nodiff
gga-miR-1774	3.64593	3.10871	4.18314	1.34562	0.428269	0.798688	1	Nodiff
gga-miR-155	25249.2	25288.1	25210.4	0.996929	-0.00443715	0.798977	1	Nodiff
gga-miR-30b-5p	7175.9	7114.88	7236.92	1.01715	0.0245381	0.799254	1	Nodiff
gga-miR-140-5p	5951.5	6144.22	5758.77	0.937268	-0.0934671	0.801546	1	Nodiff
gga-miR-1306-5p	101.419	103.885	98.9538	0.952536	-0.070154	0.802828	1	Nodiff
gga-miR-6680-3p	3.33724	3.6631	3.01137	0.822084	-0.282643	0.8048	1	Nodiff
gga-miR-1734	1.74412	2.34215	1.1461	0.489335	-1.0311	0.807362	1	Nodiff
gga-miR-7443-5p	3.24385	2.45602	4.03168	1.64155	0.71506	0.808318	1	Nodiff
gga-miR-18b-5p	843.427	808.983	877.871	1.08515	0.117901	0.80872	1	Nodiff
gga-miR-12256-3p	2.89776	2.33897	3.45654	1.4778	0.563453	0.811247	1	Nodiff
gga-miR-1731-5p	23.7399	20.6252	26.8545	1.30202	0.380754	0.811441	1	Nodiff
gga-miR-12285-5p	0.308746	0.617493	0	0	-Inf	0.811757	1	Nodiff
gga-miR-1595-3p	0.308746	0.617493	0	0	-Inf	0.811757	1	Nodiff
gga-miR-1647	1.98525	1.80458	2.16592	1.20024	0.263319	0.812546	1	Nodiff
gga-miR-30c-1-3p	4170.05	4095.26	4244.84	1.03652	0.0517527	0.812546	1	Nodiff
gga-miR-3531-5p	1.98839	1.51439	2.46238	1.62598	0.701314	0.81276	1	Nodiff
gga-miR-12264-3p	12.2559	11.6023	12.9095	1.11266	0.154019	0.813499	1	Nodiff
gga-miR-12233-3p	1.3349	1.96886	0.70093	0.356008	-1.49002	0.815143	1	Nodiff
gga-miR-1590	8.5346	9.90843	7.16076	0.722693	-0.468544	0.816368	1	Nodiff
gga-miR-455-3p	225.602	228.524	222.68	0.97443	-0.0373696	0.81655	1	Nodiff
gga-miR-1434	54.673	49.8262	59.5197	1.19455	0.256462	0.816619	1	Nodiff
gga-miR-1655-5p	3.19696	2.82613	3.56778	1.26243	0.3362	0.816873	1	Nodiff
gga-miR-132a-3p	137.951	139.118	136.784	0.983226	-0.0244043	0.819369	1	Nodiff
gga-miR-6549-3p	0.958675	0.411662	1.50569	3.65758	1.87089	0.819548	1	Nodiff
gga-miR-338-5p	61.999	64.0463	59.9518	0.93607	-0.0953121	0.821642	1	Nodiff
gga-miR-212-3p	16.8688	16.2695	17.4682	1.07368	0.102563	0.822517	1	Nodiff
gga-miR-6648-3p	9.94036	11.2839	8.59685	0.761871	-0.392381	0.824703	1	Nodiff
gga-miR-6590-3p	9.12155	9.60555	8.63755	0.899225	-0.153246	0.826584	1	Nodiff
gga-miR-6544-3p	13.2823	13.2886	13.276	0.999054	-0.00136596	0.826896	1	Nodiff
gga-miR-12209-3p	4.68383	4.31293	5.05474	1.172	0.228969	0.827106	1	Nodiff
gga-miR-132b-5p	1.61822	2.09034	1.1461	0.548283	-0.867008	0.827571	1	Nodiff
gga-miR-726-3p	44.7847	44.2757	45.2938	1.02299	0.032797	0.827854	1	Nodiff
gga-miR-6592-3p	2.23253	1.60192	2.86315	1.78732	0.837795	0.828284	1	Nodiff
gga-miR-199b	85.795	88.3417	83.2483	0.942344	-0.0856746	0.828387	1	Nodiff
gga-miR-1603	1.60584	2.12871	1.08296	0.50874	-0.974999	0.829658	1	Nodiff
gga-miR-6557-5p	5.45596	5.13751	5.7744	1.12397	0.168603	0.829807	1	Nodiff
gga-miR-1596-5p	1.58647	2.21624	0.956695	0.431674	-1.21199	0.832961	1	Nodiff
gga-miR-214b-5p	6.21111	5.94688	6.47533	1.08886	0.122821	0.83344	1	Nodiff
gga-miR-12223-3p	9.68182	10.0064	9.35721	0.935119	-0.0967775	0.833909	1	Nodiff
gga-miR-383-5p	108.486	101.437	115.536	1.13899	0.187756	0.834171	1	Nodiff
gga-miR-205c-5p	3.45037	3.26982	3.63092	1.11043	0.151123	0.834829	1	Nodiff
gga-miR-301b-5p	316.619	304.995	328.244	1.07623	0.105983	0.836434	1	Nodiff
gga-miR-132c-3p	2.91966	3.3989	2.44042	0.718003	-0.477938	0.839218	1	Nodiff
gga-miR-455-5p	520.592	503.055	538.129	1.06972	0.0972365	0.840508	1	Nodiff
gga-miR-3536	14.5512	13.6524	15.45	1.13167	0.178459	0.844857	1	Nodiff
gga-miR-12277-3p	49.9947	48.2224	51.767	1.0735	0.102328	0.849533	1	Nodiff
gga-miR-2984-3p	4.12291	4.21462	4.0312	0.956481	-0.0641922	0.851714	1	Nodiff
gga-miR-12247-5p	21.4568	22.3159	20.5978	0.923007	-0.115586	0.853081	1	Nodiff
gga-miR-10c-5p	142.598	152.76	132.437	0.866961	-0.205961	0.85468	1	Nodiff
gga-miR-1739	1.09592	0.411662	1.78018	4.32438	2.11249	0.855664	1	Nodiff
gga-miR-6548-3p	5.37871	4.39285	6.36457	1.44885	0.534904	0.855675	1	Nodiff
gga-miR-6552-3p	10.0233	7.82158	12.225	1.56299	0.644305	0.856876	1	Nodiff
gga-miR-1765	0.765923	0.938451	0.593395	0.632313	-0.66129	0.857222	1	Nodiff
gga-miR-3524a	4.47738	3.92569	5.02907	1.28107	0.357346	0.857538	1	Nodiff
gga-miR-1667-3p	0.441001	0.244207	0.637796	2.61171	1.38499	0.859527	1	Nodiff
gga-miR-222b-3p	606.716	632.261	581.171	0.919195	-0.121557	0.860829	1	Nodiff
gga-miR-12224-3p	0.484947	0.205831	0.764064	3.71209	1.89223	0.86176	1	Nodiff
gga-miR-1598	0.503954	0.370112	0.637796	1.72325	0.785133	0.862661	1	Nodiff
gga-miR-12249-5p	0.370112	0.740224	0	0	-Inf	0.863102	1	Nodiff
gga-miR-12274-5p	0.370112	0.740224	0	0	-Inf	0.863102	1	Nodiff
gga-miR-12282-5p	0.370112	0.740224	0	0	-Inf	0.863102	1	Nodiff
gga-miR-1613	0.370112	0.740224	0	0	-Inf	0.863102	1	Nodiff
gga-miR-1726	0.370112	0.740224	0	0	-Inf	0.863102	1	Nodiff
gga-miR-3532-5p	0.370112	0.740224	0	0	-Inf	0.863102	1	Nodiff
gga-miR-7449-5p	0.370112	0.740224	0	0	-Inf	0.863102	1	Nodiff
gga-miR-1388a-3p	12556.1	12290.7	12821.5	1.04319	0.0610018	0.864062	1	Nodiff
gga-miR-12260-5p	0.535521	0.370112	0.70093	1.89383	0.921308	0.86408	1	Nodiff
gga-miR-126-5p	2729.46	2739.45	2719.47	0.992709	-0.0105578	0.865398	1	Nodiff
gga-miR-2129	2.45186	2.4189	2.48482	1.02725	0.0387918	0.86541	1	Nodiff
gga-miR-12260-3p	0.567088	0.370112	0.764064	2.06441	1.04573	0.865411	1	Nodiff
gga-miR-7446-3p	4.52398	4.76422	4.28374	0.899147	-0.15337	0.866452	1	Nodiff
gga-miR-12251-5p	1.72451	2.17344	1.27559	0.586901	-0.76881	0.866796	1	Nodiff
gga-miR-1666	15.1733	16.2273	14.1192	0.870087	-0.200768	0.867617	1	Nodiff
gga-miR-6559-3p	0.715498	0.244207	1.18679	4.85977	2.28089	0.870707	1	Nodiff
gga-miR-12259-3p	29.5048	31.0097	27.9999	0.902942	-0.147295	0.870723	1	Nodiff
gga-miR-101-2-5p	39.8586	38.0165	41.7008	1.09691	0.133449	0.871474	1	Nodiff
gga-miR-6555-3p	1.11259	0.823324	1.40186	1.70268	0.76781	0.871478	1	Nodiff
gga-miR-16-2-3p	379.321	380.511	378.13	0.993742	-0.00905666	0.873728	1	Nodiff
gga-let-7g-5p	162121	167394	156848	0.936997	-0.093884	0.875543	1	Nodiff
gga-miR-3534	1.03233	1.42686	0.637796	0.446992	-1.16168	0.876042	1	Nodiff
gga-miR-6645-5p	1.02552	1.35011	0.70093	0.519164	-0.945738	0.877634	1	Nodiff
gga-miR-1685-3p	2.63306	2.38052	2.88559	1.21216	0.277585	0.87862	1	Nodiff
gga-miR-6555-5p	0.684819	0.987605	0.382032	0.386827	-1.37024	0.879018	1	Nodiff
gga-miR-1800	3.3315	2.37927	4.28374	1.80044	0.848352	0.880122	1	Nodiff
gga-miR-100-5p	52160.2	53817.6	50502.9	0.938409	-0.0917117	0.882047	1	Nodiff
gga-miR-3530-3p	1.99325	2.24701	1.73949	0.774134	-0.369344	0.88234	1	Nodiff
gga-miR-10585-3p	2.69461	2.54481	2.84441	1.11773	0.160576	0.882861	1	Nodiff
gga-miR-7476-5p	1.2263	0.987605	1.46499	1.48338	0.568888	0.88385	1	Nodiff
gga-miR-1763b-5p	0.307159	0.614319	0	0	-Inf	0.888754	1	Nodiff
gga-miR-6656-5p	0.307159	0.614319	0	0	-Inf	0.888754	1	Nodiff
gga-miR-460b-3p	1.29606	1.19026	1.40186	1.17777	0.236063	0.890811	1	Nodiff
gga-miR-3539	1.93097	2.58635	1.27559	0.493201	-1.01975	0.890857	1	Nodiff
gga-miR-1464	2.7247	2.09669	3.35271	1.59905	0.677219	0.89281	1	Nodiff
gga-miR-1720-3p	1.31978	0.900075	1.73949	1.93261	0.950547	0.89308	1	Nodiff
gga-miR-31-3p	1.32641	1.10273	1.55009	1.40568	0.491269	0.893706	1	Nodiff
gga-miR-1416-3p	3.41545	4.02717	2.80372	0.696201	-0.522425	0.894702	1	Nodiff
gga-miR-3537	0.628675	0.938451	0.318898	0.339813	-1.55719	0.895721	1	Nodiff
gga-miR-1662	131.508	131.795	131.222	0.995652	-0.00628634	0.896074	1	Nodiff
gga-miR-12243-3p	0.287972	0.575943	0	0	-Inf	0.897494	1	Nodiff
gga-miR-1686	0.287972	0.575943	0	0	-Inf	0.897494	1	Nodiff
gga-miR-184b-3p	0.287972	0.575943	0	0	-Inf	0.897494	1	Nodiff
gga-miR-2127	0.287972	0.575943	0	0	-Inf	0.897494	1	Nodiff
gga-miR-7451-5p	0.287972	0.575943	0	0	-Inf	0.897494	1	Nodiff
gga-miR-1664-3p	5.14378	5.09153	5.19603	1.02052	0.0293111	0.897897	1	Nodiff
gga-miR-6643-5p	1.6086	1.92288	1.29432	0.673117	-0.571071	0.898418	1	Nodiff
gga-miR-1649-5p	3.581	3.23462	3.92738	1.21417	0.27997	0.901244	1	Nodiff
gga-miR-148b-5p	85.2287	84.5067	85.9508	1.01709	0.0244464	0.902006	1	Nodiff
gga-miR-1451-5p	1725.43	1737.37	1713.49	0.98626	-0.0199599	0.903505	1	Nodiff
gga-miR-365-1-5p	5.06391	5.33256	4.79527	0.899243	-0.153217	0.903672	1	Nodiff
gga-miR-12293-3p	16.7624	17.1807	16.3441	0.951304	-0.072021	0.904053	1	Nodiff
gga-miR-12291-3p	2.8211	2.99041	2.65178	0.886762	-0.173382	0.905122	1	Nodiff
gga-miR-6582-3p	24.6318	22.3052	26.9583	1.20861	0.27335	0.905815	1	Nodiff
gga-miR-1456-5p	403.149	413.9	392.398	0.948052	-0.0769618	0.907042	1	Nodiff
gga-miR-12267-3p	2.79756	3.15469	2.44042	0.773584	-0.37037	0.907612	1	Nodiff
gga-miR-137-3p	4.00203	4.05794	3.94611	0.97244	-0.0403183	0.908864	1	Nodiff
gga-miR-217-5p	23.1104	22.9852	23.2357	1.0109	0.0156386	0.912551	1	Nodiff
gga-miR-460a-3p	3.79559	3.36687	4.22431	1.25467	0.327307	0.914128	1	Nodiff
gga-miR-1560-3p	184.513	189.18	179.846	0.950664	-0.0729928	0.918294	1	Nodiff
gga-miR-6660-3p	26.9256	26.3514	27.4997	1.04358	0.0615363	0.918643	1	Nodiff
gga-miR-1608	0.244207	0.488413	0	0	-Inf	0.919354	1	Nodiff
gga-miR-1687-5p	0.244207	0.488413	0	0	-Inf	0.919354	1	Nodiff
gga-miR-1764-5p	0.244207	0.488413	0	0	-Inf	0.919354	1	Nodiff
gga-miR-6609-3p	0.244207	0.488413	0	0	-Inf	0.919354	1	Nodiff
gga-miR-130b-5p	206.469	206.654	206.285	0.998212	-0.00258245	0.920041	1	Nodiff
gga-miR-12235-5p	1.30731	1.85056	0.764064	0.412882	-1.2762	0.920056	1	Nodiff
gga-let-7f-5p	209509	213478	205540	0.962818	-0.0546657	0.923081	1	Nodiff
gga-miR-1681	2.64811	3.06716	2.22906	0.726749	-0.460471	0.924027	1	Nodiff
gga-miR-1597-3p	1.5792	1.43764	1.72076	1.19693	0.259339	0.92508	1	Nodiff
gga-miR-1654	1.18472	1.18266	1.18679	1.00349	0.00503114	0.925407	1	Nodiff
gga-miR-12275-5p	0.225019	0.450038	0	0	-Inf	0.929891	1	Nodiff
gga-miR-1715-5p	0.225019	0.450038	0	0	-Inf	0.929891	1	Nodiff
gga-miR-196-1-3p	0.225019	0.450038	0	0	-Inf	0.929891	1	Nodiff
gga-miR-460b-5p	27.5108	27.2292	27.7925	1.02069	0.0295379	0.93234	1	Nodiff
gga-miR-12244-5p	0.159449	0	0.318898	Inf	Inf	0.934818	1	Nodiff
gga-miR-1555-3p	0.159449	0	0.318898	Inf	Inf	0.934818	1	Nodiff
gga-miR-1609	0.159449	0	0.318898	Inf	Inf	0.934818	1	Nodiff
gga-miR-1629	0.159449	0	0.318898	Inf	Inf	0.934818	1	Nodiff
gga-miR-1743	0.159449	0	0.318898	Inf	Inf	0.934818	1	Nodiff
gga-miR-6546-3p	0.159449	0	0.318898	Inf	Inf	0.934818	1	Nodiff
gga-miR-6637-3p	0.159449	0	0.318898	Inf	Inf	0.934818	1	Nodiff
gga-miR-6708-5p	0.159449	0	0.318898	Inf	Inf	0.934818	1	Nodiff
gga-miR-7442-3p	0.159449	0	0.318898	Inf	Inf	0.934818	1	Nodiff
gga-miR-7444-5p	0.159449	0	0.318898	Inf	Inf	0.934818	1	Nodiff
gga-miR-7465-5p	0.159449	0	0.318898	Inf	Inf	0.934818	1	Nodiff
gga-miR-12245-5p	0.191016	0	0.382032	Inf	Inf	0.934861	1	Nodiff
gga-miR-12257-3p	0.191016	0	0.382032	Inf	Inf	0.934861	1	Nodiff
gga-miR-12276-3p	0.191016	0	0.382032	Inf	Inf	0.934861	1	Nodiff
gga-miR-1565	0.191016	0	0.382032	Inf	Inf	0.934861	1	Nodiff
gga-miR-1649-3p	0.191016	0	0.382032	Inf	Inf	0.934861	1	Nodiff
gga-miR-1672	0.191016	0	0.382032	Inf	Inf	0.934861	1	Nodiff
gga-miR-1693	0.191016	0	0.382032	Inf	Inf	0.934861	1	Nodiff
gga-miR-1732	0.191016	0	0.382032	Inf	Inf	0.934861	1	Nodiff
gga-miR-1791-3p	0.191016	0	0.382032	Inf	Inf	0.934861	1	Nodiff
gga-miR-216c	0.191016	0	0.382032	Inf	Inf	0.934861	1	Nodiff
gga-miR-3531-3p	0.191016	0	0.382032	Inf	Inf	0.934861	1	Nodiff
gga-miR-6577-5p	0.191016	0	0.382032	Inf	Inf	0.934861	1	Nodiff
gga-miR-6635-5p	0.191016	0	0.382032	Inf	Inf	0.934861	1	Nodiff
gga-miR-6639-5p	0.191016	0	0.382032	Inf	Inf	0.934861	1	Nodiff
gga-miR-6642-3p	0.191016	0	0.382032	Inf	Inf	0.934861	1	Nodiff
gga-miR-6642-5p	0.191016	0	0.382032	Inf	Inf	0.934861	1	Nodiff
gga-miR-6696-5p	0.191016	0	0.382032	Inf	Inf	0.934861	1	Nodiff
gga-miR-6702-5p	0.191016	0	0.382032	Inf	Inf	0.934861	1	Nodiff
gga-miR-7464-3p	0.191016	0	0.382032	Inf	Inf	0.934861	1	Nodiff
gga-miR-7474-5p	0.191016	0	0.382032	Inf	Inf	0.934861	1	Nodiff
gga-miR-1553-3p	0.296697	0	0.593395	Inf	Inf	0.935004	1	Nodiff
gga-miR-1567	0.296697	0	0.593395	Inf	Inf	0.935004	1	Nodiff
gga-miR-1646	0.296697	0	0.593395	Inf	Inf	0.935004	1	Nodiff
gga-miR-1725	0.296697	0	0.593395	Inf	Inf	0.935004	1	Nodiff
gga-miR-1a-2-5p	0.296697	0	0.593395	Inf	Inf	0.935004	1	Nodiff
gga-miR-202-3p	0.296697	0	0.593395	Inf	Inf	0.935004	1	Nodiff
gga-miR-210b-3p	0.296697	0	0.593395	Inf	Inf	0.935004	1	Nodiff
gga-miR-6669-5p	0.296697	0	0.593395	Inf	Inf	0.935004	1	Nodiff
gga-miR-6677-3p	0.296697	0	0.593395	Inf	Inf	0.935004	1	Nodiff
gga-miR-7445-3p	0.296697	0	0.593395	Inf	Inf	0.935004	1	Nodiff
gga-miR-135a-3-3p	9.02491	8.41811	9.63171	1.14417	0.194295	0.937479	1	Nodiff
gga-miR-12258-3p	4.19086	3.94282	4.4389	1.12582	0.170977	0.937692	1	Nodiff
gga-miR-26a-5p	525420	533764	517077	0.968737	-0.0458232	0.940359	1	Nodiff
gga-miR-26a-2-5p	525421	533764	517078	0.968739	-0.0458201	0.940367	1	Nodiff
gga-miR-12207-3p	0.205831	0.411662	0	0	-Inf	0.941087	1	Nodiff
gga-miR-12255-3p	0.205831	0.411662	0	0	-Inf	0.941087	1	Nodiff
gga-miR-12267-5p	0.205831	0.411662	0	0	-Inf	0.941087	1	Nodiff
gga-miR-12290-3p	0.205831	0.411662	0	0	-Inf	0.941087	1	Nodiff
gga-miR-1457	0.205831	0.411662	0	0	-Inf	0.941087	1	Nodiff
gga-miR-1573	0.205831	0.411662	0	0	-Inf	0.941087	1	Nodiff
gga-miR-1591-5p	0.205831	0.411662	0	0	-Inf	0.941087	1	Nodiff
gga-miR-1678	0.205831	0.411662	0	0	-Inf	0.941087	1	Nodiff
gga-miR-6646-3p	0.205831	0.411662	0	0	-Inf	0.941087	1	Nodiff
gga-miR-6709-5p	0.205831	0.411662	0	0	-Inf	0.941087	1	Nodiff
gga-miR-7469-5p	0.205831	0.411662	0	0	-Inf	0.941087	1	Nodiff
gga-miR-7477-5p	0.205831	0.411662	0	0	-Inf	0.941087	1	Nodiff
gga-miR-1799	1.08689	1.47284	0.70093	0.475902	-1.07126	0.941309	1	Nodiff
gga-let-7a-2-3p	21.4826	20.4432	22.522	1.10168	0.139712	0.941905	1	Nodiff
gga-miR-6573-3p	0.963935	0.781774	1.1461	1.46602	0.551904	0.943839	1	Nodiff
gga-miR-199-3p	38969.9	39341.7	38598	0.981097	-0.0275319	0.945587	1	Nodiff
gga-miR-216a	5.05695	4.95484	5.15905	1.04121	0.0582645	0.945773	1	Nodiff
gga-miR-1772-3p	1.05532	1.47284	0.637796	0.433037	-1.20744	0.946782	1	Nodiff
gga-miR-1814	0.851866	1.11034	0.593395	0.534428	-0.903933	0.951444	1	Nodiff
gga-let-7j-5p	113376	114518	112234	0.98006	-0.0290574	0.952199	1	Nodiff
gga-miR-489-3p	3.12269	3.61234	2.63305	0.728905	-0.456196	0.952395	1	Nodiff
gga-miR-301a-5p	30.0924	29.0542	31.1306	1.07147	0.0995906	0.952413	1	Nodiff
gga-miR-1723	2.13492	2.33772	1.93212	0.826499	-0.274916	0.958247	1	Nodiff
gga-let-7a-5p	113839	115093	112586	0.978213	-0.0317788	0.959149	1	Nodiff
gga-miR-1745	1.10781	0.984431	1.23119	1.25066	0.322692	0.960587	1	Nodiff
gga-miR-12272-3p	5.77131	6.15397	5.38866	0.87564	-0.19159	0.96067	1	Nodiff
gga-miR-1583	2.08698	2.32694	1.84703	0.793758	-0.33323	0.96439	1	Nodiff
gga-miR-1467-3p	10.6871	10.9753	10.399	0.947491	-0.0778159	0.966741	1	Nodiff
gga-miR-12229-3p	61.1587	61.3673	60.9501	0.993203	-0.00983982	0.967561	1	Nodiff
gga-miR-2188-3p	11.9089	12.0352	11.7826	0.97901	-0.0306047	0.972015	1	Nodiff
gga-miR-1783	0.714617	1.11034	0.318898	0.287209	-1.79983	0.972555	1	Nodiff
gga-miR-1747-5p	15.5249	15.8042	15.2456	0.964653	-0.0519182	0.972925	1	Nodiff
gga-miR-726-5p	2.72689	2.37927	3.07451	1.29221	0.369838	0.974866	1	Nodiff
gga-miR-1760	3.87155	3.73064	4.01247	1.07555	0.105069	0.978355	1	Nodiff
gga-let-7l-5p	7558.11	7585.18	7531.03	0.992861	-0.010337	0.979295	1	Nodiff
gga-miR-187-5p	6.73133	7.09116	6.3715	0.898514	-0.154388	0.979835	1	Nodiff
gga-miR-190a-3p	3.7371	3.92886	3.54534	0.902384	-0.148186	0.980818	1	Nodiff
gga-miR-99a-3p	80.8986	80.9365	80.8607	0.999064	-0.00135159	0.981215	1	Nodiff
gga-miR-206	727.82	729.909	725.73	0.994275	-0.00828305	0.981663	1	Nodiff
gga-miR-200a-5p	876.608	877.473	875.743	0.998028	-0.00284746	0.983775	1	Nodiff
gga-miR-144-3p	225.154	217.68	232.629	1.06868	0.0958252	0.984391	1	Nodiff
gga-miR-12288-3p	1.33602	1.27019	1.40186	1.10366	0.142301	0.984634	1	Nodiff
gga-miR-146a-5p	24767.8	25235.5	24300	0.962926	-0.0545025	0.984966	1	Nodiff
gga-miR-3528	3.5033	3.65389	3.35271	0.917575	-0.124102	0.987963	1	Nodiff
gga-miR-6701-3p	11.1583	11.3841	10.9325	0.96033	-0.058398	0.988261	1	Nodiff
gga-miR-9b-5p	0.524729	0.411662	0.637796	1.54932	0.631636	0.989978	1	Nodiff
gga-miR-129-3p	3.15182	3.1623	3.14135	0.993376	-0.00958843	0.991103	1	Nodiff
gga-miR-132c-5p	16.5697	15.7011	17.4383	1.11064	0.151393	0.991276	1	Nodiff
gga-miR-12273-5p	1.4865	1.67868	1.29432	0.771039	-0.375124	0.995845	1	Nodiff
gga-miR-1653	0.588712	0.858525	0.318898	0.371449	-1.42877	0.996078	1	Nodiff
gga-miR-7463-3p	0.588712	0.858525	0.318898	0.371449	-1.42877	0.996078	1	Nodiff
gga-miR-1388a-5p	29572.1	29247.4	29896.8	1.0222	0.0316818	0.996812	1	Nodiff
gga-miR-100-3p	1.38837	1.31174	1.46499	1.11683	0.159416	1	1	Nodiff
gga-miR-12211-3p	31.3523	31.7147	30.9898	0.977144	-0.0333573	1	1	Nodiff
gga-miR-12212-5p	2.47225	2.71543	2.22906	0.820884	-0.284749	1	1	Nodiff
gga-miR-12215-5p	1.45788	1.34694	1.56882	1.16473	0.219997	1	1	Nodiff
gga-miR-12220-3p	0.122103	0.244207	0	0	-Inf	1	1	Nodiff
gga-miR-12225-5p	0.185056	0.370112	0	0	-Inf	1	1	Nodiff
gga-miR-12228-3p	0.73192	0.488413	0.975426	1.99713	0.997931	1	1	Nodiff
gga-miR-12230-5p	0.799226	0.411662	1.18679	2.88292	1.52753	1	1	Nodiff
gga-miR-12236-5p	0.502528	0.411662	0.593395	1.44146	0.527531	1	1	Nodiff
gga-miR-12240-3p	0.102915	0.205831	0	0	-Inf	1	1	Nodiff
gga-miR-12262-5p	0.102915	0.205831	0	0	-Inf	1	1	Nodiff
gga-miR-12263-5p	0.122103	0.244207	0	0	-Inf	1	1	Nodiff
gga-miR-12266-5p	16.7839	16.6935	16.8743	1.01083	0.0155407	1	1	Nodiff
gga-miR-12278-3p	0.959705	0.73262	1.18679	1.61992	0.695927	1	1	Nodiff
gga-miR-12290-5p	0.122103	0.244207	0	0	-Inf	1	1	Nodiff
gga-miR-12292-3p	0.185056	0.370112	0	0	-Inf	1	1	Nodiff
gga-miR-122b-5p	0.376072	0.370112	0.382032	1.03221	0.0457307	1	1	Nodiff
gga-miR-130a-5p	25.9945	25.439	26.55	1.04367	0.0616705	1	1	Nodiff
gga-miR-1354	0.102915	0.205831	0	0	-Inf	1	1	Nodiff
gga-miR-1397-5p	0.313119	0.244207	0.382032	1.56438	0.645591	1	1	Nodiff
gga-miR-1550-5p	0.185056	0.370112	0	0	-Inf	1	1	Nodiff
gga-miR-1557	3.02935	3.27743	2.78128	0.848617	-0.236814	1	1	Nodiff
gga-miR-1561	1.82078	1.70945	1.93212	1.13026	0.176656	1	1	Nodiff
gga-miR-1568	0.122103	0.244207	0	0	-Inf	1	1	Nodiff
gga-miR-1571	0.102915	0.205831	0	0	-Inf	1	1	Nodiff
gga-miR-1572	1.42674	1.38849	1.46499	1.0551	0.0773794	1	1	Nodiff
gga-miR-1574-5p	0.185056	0.370112	0	0	-Inf	1	1	Nodiff
gga-miR-1580	0.102915	0.205831	0	0	-Inf	1	1	Nodiff
gga-miR-1593	1.09584	1.23499	0.956695	0.77466	-0.368364	1	1	Nodiff
gga-miR-1594	0.344505	0.370112	0.318898	0.861626	-0.214867	1	1	Nodiff
gga-miR-1596-3p	0.102915	0.205831	0	0	-Inf	1	1	Nodiff
gga-miR-1602	1.59942	1.79698	1.40186	0.780122	-0.358229	1	1	Nodiff
gga-miR-1607	0.102915	0.205831	0	0	-Inf	1	1	Nodiff
gga-miR-1617	0.399613	0.205831	0.593395	2.88292	1.52753	1	1	Nodiff
gga-miR-1626-3p	0.122103	0.244207	0	0	-Inf	1	1	Nodiff
gga-miR-1655-3p	1.99608	2.33454	1.65762	0.710042	-0.494023	1	1	Nodiff
gga-miR-1668-5p	1.10638	1.02598	1.18679	1.15674	0.21006	1	1	Nodiff
gga-miR-1669	0.102915	0.205831	0	0	-Inf	1	1	Nodiff
gga-miR-1670	0.293931	0.205831	0.382032	1.85605	0.892233	1	1	Nodiff
gga-miR-1676-5p	0.122103	0.244207	0	0	-Inf	1	1	Nodiff
gga-miR-1687-3p	0.781315	0.8617	0.70093	0.813427	-0.297914	1	1	Nodiff
gga-miR-1690-5p	0.68901	0.740224	0.637796	0.861626	-0.214867	1	1	Nodiff
gga-miR-1692	0.666809	0.740224	0.593395	0.801641	-0.318971	1	1	Nodiff
gga-miR-1698	3.75924	3.6355	3.88297	1.06807	0.0950072	1	1	Nodiff
gga-miR-1712-5p	0.502528	0.411662	0.593395	1.44146	0.527531	1	1	Nodiff
gga-miR-1718	0.122103	0.244207	0	0	-Inf	1	1	Nodiff
gga-miR-1719	0.185056	0.370112	0	0	-Inf	1	1	Nodiff
gga-miR-1731-3p	0.418801	0.244207	0.593395	2.42989	1.28089	1	1	Nodiff
gga-miR-1738	0.281552	0.244207	0.318898	1.30585	0.384993	1	1	Nodiff
gga-miR-1740-5p	0.478988	0.575943	0.382032	0.663315	-0.592233	1	1	Nodiff
gga-miR-1742	0.102915	0.205831	0	0	-Inf	1	1	Nodiff
gga-miR-1758	0.102915	0.205831	0	0	-Inf	1	1	Nodiff
gga-miR-1779	0.281552	0.244207	0.318898	1.30585	0.384993	1	1	Nodiff
gga-miR-1780	0.102915	0.205831	0	0	-Inf	1	1	Nodiff
gga-miR-1784b-3p	0.376072	0.370112	0.382032	1.03221	0.0457307	1	1	Nodiff
gga-miR-1790	0.344505	0.370112	0.318898	0.861626	-0.214867	1	1	Nodiff
gga-miR-1794	0.102915	0.205831	0	0	-Inf	1	1	Nodiff
gga-miR-1802	0.102915	0.205831	0	0	-Inf	1	1	Nodiff
gga-miR-1803	0.666809	0.740224	0.593395	0.801641	-0.318971	1	1	Nodiff
gga-miR-2130	1.51165	1.34694	1.67636	1.24457	0.315645	1	1	Nodiff
gga-miR-217-3p	0.102915	0.205831	0	0	-Inf	1	1	Nodiff
gga-miR-218-3p	0.102915	0.205831	0	0	-Inf	1	1	Nodiff
gga-miR-2184a-3p	1.11639	0.938451	1.29432	1.37921	0.463846	1	1	Nodiff
gga-miR-2184b-3p	0.661977	0.411662	0.912293	2.21612	1.14804	1	1	Nodiff
gga-miR-222b-5p	146.777	151.087	142.467	0.942951	-0.0847447	1	1	Nodiff
gga-miR-2984-5p	1.48443	1.14428	1.82459	1.59452	0.673126	1	1	Nodiff
gga-miR-302a	0.313119	0.244207	0.382032	1.56438	0.645591	1	1	Nodiff
gga-miR-302c-3p	0.102915	0.205831	0	0	-Inf	1	1	Nodiff
gga-miR-490-3p	3.31083	3.03514	3.58652	1.18167	0.240822	1	1	Nodiff
gga-miR-6543-3p	0.185056	0.370112	0	0	-Inf	1	1	Nodiff
gga-miR-6543-5p	0.122103	0.244207	0	0	-Inf	1	1	Nodiff
gga-miR-6551-5p	0.122103	0.244207	0	0	-Inf	1	1	Nodiff
gga-miR-6553-3p	9.78605	10.4825	9.08965	0.86713	-0.20568	1	1	Nodiff
gga-miR-6553-5p	0.122103	0.244207	0	0	-Inf	1	1	Nodiff
gga-miR-6554-3p	0.185056	0.370112	0	0	-Inf	1	1	Nodiff
gga-miR-6559-5p	0.984282	0.781774	1.18679	1.51807	0.60224	1	1	Nodiff
gga-miR-6561-3p	0.122103	0.244207	0	0	-Inf	1	1	Nodiff
gga-miR-6564-3p	0.521716	0.450038	0.593395	1.31854	0.398946	1	1	Nodiff
gga-miR-6564-5p	0.122103	0.244207	0	0	-Inf	1	1	Nodiff
gga-miR-6567-3p	1.44249	1.31617	1.56882	1.19196	0.253338	1	1	Nodiff
gga-miR-6570-3p	1.63914	1.60192	1.67636	1.04646	0.0655234	1	1	Nodiff
gga-miR-6570-5p	0.670004	0.575943	0.764064	1.32663	0.407767	1	1	Nodiff
gga-miR-6574-3p	0.102915	0.205831	0	0	-Inf	1	1	Nodiff
gga-miR-6591-3p	0.122103	0.244207	0	0	-Inf	1	1	Nodiff
gga-miR-6602-5p	0.185056	0.370112	0	0	-Inf	1	1	Nodiff
gga-miR-6603-3p	0.313119	0.244207	0.382032	1.56438	0.645591	1	1	Nodiff
gga-miR-6641-3p	0.122103	0.244207	0	0	-Inf	1	1	Nodiff
gga-miR-6648-5p	0.262365	0.205831	0.318898	1.54932	0.631636	1	1	Nodiff
gga-miR-6664-3p	0.657624	0.614319	0.70093	1.14099	0.190283	1	1	Nodiff
gga-miR-6666-3p	0.344505	0.370112	0.318898	0.861626	-0.214867	1	1	Nodiff
gga-miR-6672-3p	0.9372	1.11034	0.764064	0.688137	-0.539232	1	1	Nodiff
gga-miR-6689-3p	0.122103	0.244207	0	0	-Inf	1	1	Nodiff
gga-miR-6690-5p	0.102915	0.205831	0	0	-Inf	1	1	Nodiff
gga-miR-6696-3p	0.837601	0.488413	1.18679	2.42989	1.28089	1	1	Nodiff
gga-miR-6706-5p	0.102915	0.205831	0	0	-Inf	1	1	Nodiff
gga-miR-7443-3p	0.122103	0.244207	0	0	-Inf	1	1	Nodiff
gga-miR-7452-5p	0.102915	0.205831	0	0	-Inf	1	1	Nodiff
gga-miR-7455-5p	0.670004	0.575943	0.764064	1.32663	0.407767	1	1	Nodiff
gga-miR-7456-3p	0.793694	0.823324	0.764064	0.928023	-0.107767	1	1	Nodiff
gga-miR-7460-5p	0.313119	0.244207	0.382032	1.56438	0.645591	1	1	Nodiff
gga-miR-7463-5p	0.102915	0.205831	0	0	-Inf	1	1	Nodiff
gga-miR-7466-3p	0.102915	0.205831	0	0	-Inf	1	1	Nodiff
gga-miR-7467-5p	0.185056	0.370112	0	0	-Inf	1	1	Nodiff
gga-miR-7468-3p	0.102915	0.205831	0	0	-Inf	1	1	Nodiff
gga-miR-7472-5p	0.99617	1.35454	0.637796	0.470857	-1.08664	1	1	Nodiff
gga-miR-7477-3p	0.185056	0.370112	0	0	-Inf	1	1	Nodiff
gga-miR-9-3p	4.65249	4.78421	4.52077	0.944935	-0.0817135	1	1	Nodiff

## Sheet: sheet4
id	baseMean	baseMeanA	baseMeanE	foldChange	log2FoldChange	pval	padj	Regulation
gga-miR-205b	365.943	687.081	44.8046	0.0652101	-3.93876	1.2954e-08	1.04539e-05	Down Regulation
gga-miR-1329-3p	4.58432	8.41471	0.753934	0.0895971	-3.4804	0.0440775	1	Down Regulation
gga-miR-6586-5p	5.07009	9.18509	0.955082	0.103982	-3.2656	0.0250664	1	Down Regulation
gga-miR-449c-3p	11.2705	19.7263	2.81459	0.142682	-2.80913	0.0481886	1	Down Regulation
gga-miR-34c-3p	18.2554	28.9784	7.53234	0.259929	-1.94381	0.0275369	1	Down Regulation
gga-miR-1677-5p	35.6219	55.8066	15.4373	0.276621	-1.85402	0.0176098	1	Down Regulation
gga-miR-129-1-3p	67.4654	100.865	34.0657	0.337735	-1.56604	0.0491566	1	Down Regulation
gga-miR-99a-5p	133286	73350.7	193221	2.63421	1.39737	0.0498418	1	Up Regulation
gga-miR-1434	91.0831	46.7743	135.392	2.89458	1.53335	0.0358722	1	Up Regulation
gga-miR-148a-3p	1.37733e+06	700447	sheet	2.93272	1.55224	0.0495991	1	Up Regulation
gga-miR-2131-3p	759.155	368.611	1149.7	3.119	1.64108	0.0335031	1	Up Regulation
gga-miR-6631-5p	7.50788	2.40521	12.6106	5.24302	2.3904	0.0087649	1	Up Regulation
gga-miR-6668-3p	2.23076	4.46152	0	0	-Inf	0.0511576	1	Nodiff
gga-miR-1560-5p	2.13406	0	4.26813	Inf	Inf	0.0551906	1	Nodiff
gga-miR-12233-5p	3.12785	5.77815	0.477541	0.082646	-3.59691	0.0618484	1	Nodiff
gga-miR-6615-3p	73.3641	117.013	29.715	0.253945	-1.97741	0.0642457	1	Nodiff
gga-miR-1644	3.53823	0.768591	6.30786	8.20705	3.03686	0.0656011	1	Nodiff
gga-miR-1563	15.5112	8.52324	22.4991	2.63973	1.40039	0.0699541	1	Nodiff
gga-miR-458a-3p	1309.55	1818.07	801.021	0.440588	-1.1825	0.0802902	1	Nodiff
gga-miR-1712-3p	63.8015	83.1196	44.4834	0.535174	-0.901921	0.0831621	1	Nodiff
gga-miR-1569	13.026	5.67669	20.3753	3.58929	1.8437	0.0855961	1	Nodiff
gga-miR-193a-5p	59.6795	41.0704	78.2885	1.9062	0.930702	0.0978696	1	Nodiff
gga-miR-12216-5p	4.43038	1.62756	7.2332	4.44419	2.15192	0.0979332	1	Nodiff
gga-miR-144-3p	296.859	204.458	389.261	1.90387	0.928934	0.0988905	1	Nodiff
gga-miR-34c-5p	346.73	480.017	213.444	0.44466	-1.16923	0.0991961	1	Nodiff
gga-miR-449d-5p	70.4867	105.866	35.1078	0.331626	-1.59237	0.102882	1	Nodiff
gga-miR-199b	59.2303	82.774	35.6866	0.431133	-1.2138	0.108389	1	Nodiff
gga-miR-460b-5p	18.0176	25.5118	10.5235	0.412495	-1.27755	0.108871	1	Nodiff
gga-miR-460a-5p	59.7625	85.2689	34.2562	0.401743	-1.31565	0.113996	1	Nodiff
gga-miR-29c-3p	834.501	1110.46	558.542	0.502981	-0.991423	0.114725	1	Nodiff
gga-miR-29a-3p	833.68	1108.82	558.542	0.503727	-0.989286	0.115596	1	Nodiff
gga-miR-126-3p	86916.8	56763.5	117070	2.06242	1.04434	0.116882	1	Nodiff
gga-miR-30b-5p	4810.09	6684.04	2936.14	0.439276	-1.1868	0.11808	1	Nodiff
gga-miR-132a-5p	1581.72	903.075	2260.36	2.50296	1.32364	0.120673	1	Nodiff
gga-miR-1703-5p	7.83114	4.30594	11.3563	2.63737	1.3991	0.121937	1	Nodiff
gga-miR-1610	6.02715	1.13035	10.924	9.66422	3.27265	0.122909	1	Nodiff
gga-miR-34b-5p	490.889	671.357	310.422	0.462381	-1.11285	0.125303	1	Nodiff
gga-miR-302d	2.643	0.739643	4.54635	6.14669	2.61981	0.134402	1	Nodiff
gga-miR-1c	4.50431	1.3889	7.61971	5.48613	2.45579	0.137774	1	Nodiff
gga-miR-1727	7.24201	2.94598	11.538	3.91653	1.96958	0.141055	1	Nodiff
gga-miR-2954	22588.1	12851.8	32324.3	2.51516	1.33065	0.14388	1	Nodiff
gga-miR-363-5p	1482.66	992.675	1972.64	1.9872	0.990736	0.157342	1	Nodiff
gga-miR-153-3p	40.9768	58.3698	23.5837	0.404039	-1.30743	0.162784	1	Nodiff
gga-miR-7b	4862.38	7293.63	2431.12	0.333321	-1.58501	0.166511	1	Nodiff
gga-miR-1769-3p	233.63	176.631	290.629	1.6454	0.718442	0.168134	1	Nodiff
gga-miR-34b-3p	49.517	69.7195	29.3145	0.420464	-1.24995	0.170111	1	Nodiff
gga-miR-128-3p	490635	350852	630418	1.79682	0.845445	0.171128	1	Nodiff
gga-miR-2984-3p	2.1167	3.957	0.276392	0.069849	-3.83962	0.173698	1	Nodiff
gga-miR-18a-5p	1097.66	1453.85	741.466	0.51	-0.97143	0.17445	1	Nodiff
gga-miR-12229-3p	47.0177	57.5882	36.4472	0.632893	-0.659967	0.175457	1	Nodiff
gga-miR-12258-3p	2.16198	3.73447	0.58949	0.157851	-2.66336	0.178176	1	Nodiff
gga-miR-2188-3p	18.8096	11.265	26.3542	2.33947	1.22618	0.181875	1	Nodiff
gga-miR-144-5p	67.9546	51.5682	84.341	1.63552	0.709753	0.18324	1	Nodiff
gga-miR-1560-3p	258.979	176.909	341.049	1.92783	0.946974	0.188447	1	Nodiff
gga-miR-1684b-3p	19.3453	23.8938	14.7967	0.619272	-0.691356	0.188728	1	Nodiff
gga-miR-551-3p	109.095	139.46	78.7308	0.564541	-0.824849	0.189865	1	Nodiff
gga-miR-6516-5p	4.01355	0.423191	7.60392	17.968	4.16736	0.198892	1	Nodiff
gga-miR-1451-5p	1253.2	1631.94	874.468	0.535846	-0.900109	0.199473	1	Nodiff
gga-miR-16-2-3p	274.695	357.267	192.122	0.537756	-0.894977	0.202821	1	Nodiff
gga-miR-1736-3p	4.84848	7.39845	2.29851	0.310674	-1.68653	0.204402	1	Nodiff
gga-miR-217-5p	15.8342	21.687	9.98133	0.460245	-1.11953	0.205769	1	Nodiff
gga-miR-218-5p	4191.96	2980.14	5403.79	1.81326	0.858589	0.210988	1	Nodiff
gga-miR-1648-5p	56.515	3.57888	109.451	30.5825	4.93463	0.21122	1	Nodiff
gga-miR-30e-3p	10966.6	7228.66	14704.6	2.03421	1.02447	0.212986	1	Nodiff
gga-miR-101-2-5p	26.5105	35.7243	17.2968	0.484174	-1.0464	0.215171	1	Nodiff
gga-let-7c-5p	15466.4	9463.99	21468.8	2.26847	1.18172	0.215275	1	Nodiff
gga-miR-1552-3p	137.015	89.6237	184.406	2.05756	1.04093	0.215529	1	Nodiff
gga-miR-205a	21125.6	28370.8	13880.3	0.489245	-1.03137	0.215632	1	Nodiff
gga-miR-16c-3p	7.85895	12.2	3.51786	0.288348	-1.79412	0.216313	1	Nodiff
gga-miR-18b-5p	608.366	760.731	456.001	0.599425	-0.738349	0.228345	1	Nodiff
gga-miR-12212-5p	9.89714	2.56433	17.2299	6.71909	2.74827	0.22971	1	Nodiff
gga-miR-1306-3p	499.105	314.393	683.818	2.17504	1.12104	0.230488	1	Nodiff
gga-miR-449a	315.613	475.78	155.447	0.32672	-1.61387	0.231489	1	Nodiff
gga-miR-3594-3p	12.105	6.68597	17.524	2.62101	1.39012	0.23251	1	Nodiff
gga-miR-6625-5p	0.84753	0	1.69506	Inf	Inf	0.233029	1	Nodiff
gga-miR-107-5p	0.791556	0	1.58311	Inf	Inf	0.242213	1	Nodiff
gga-miR-12277-3p	34.7065	45.5371	23.8759	0.524317	-0.931489	0.246321	1	Nodiff
gga-miR-10b-5p	8753.44	7451.17	10055.7	1.34955	0.432476	0.246349	1	Nodiff
gga-miR-214b-3p	92.2616	42.665	141.858	3.32492	1.73332	0.246554	1	Nodiff
gga-miR-1736-5p	1.09328	0	2.18656	Inf	Inf	0.255345	1	Nodiff
gga-miR-1777	1.09328	0	2.18656	Inf	Inf	0.255345	1	Nodiff
gga-miR-1467-3p	7.13969	10.2631	4.01632	0.391337	-1.35352	0.261644	1	Nodiff
gga-miR-460a-3p	1.73417	3.19195	0.276392	0.0865906	-3.52965	0.261791	1	Nodiff
gga-miR-1698	5.95588	3.39459	8.51717	2.50905	1.32714	0.263549	1	Nodiff
gga-miR-6542-3p	37.2335	20.461	54.006	2.63947	1.40025	0.264537	1	Nodiff
gga-miR-6660-3p	35.2937	24.6624	45.9249	1.86215	0.896966	0.265617	1	Nodiff
gga-miR-215-3p	19.0869	27.3964	10.7775	0.39339	-1.34597	0.271392	1	Nodiff
gga-miR-3540	4.28132	6.04024	2.5224	0.4176	-1.25981	0.271529	1	Nodiff
gga-miR-223	1179.74	1544.92	814.566	0.527254	-0.923431	0.277885	1	Nodiff
gga-miR-1668-3p	39.9504	49.3641	30.5368	0.618604	-0.692911	0.281004	1	Nodiff
gga-miR-1708	33.3648	23.5388	43.1907	1.83487	0.875679	0.283185	1	Nodiff
gga-miR-12293-3p	24.2719	16.0848	32.4591	2.018	1.01293	0.283292	1	Nodiff
gga-miR-1663-3p	27.4107	34.1906	20.6307	0.603403	-0.728807	0.283559	1	Nodiff
gga-miR-1467-5p	6.50641	4.26992	8.7429	2.04756	1.0339	0.283873	1	Nodiff
gga-miR-456-3p	17543.7	13232.4	21855.1	1.65164	0.723897	0.285069	1	Nodiff
gga-miR-1771	1.18813	2.37626	0	0	-Inf	0.285128	1	Nodiff
gga-miR-365-2-5p	4.93405	3.11062	6.75749	2.17239	1.11929	0.289667	1	Nodiff
gga-miR-1458	14.6383	8.37321	20.9035	2.49647	1.31989	0.290322	1	Nodiff
gga-miR-181b-2-3p	23.2892	28.7344	17.8441	0.620999	-0.687337	0.295066	1	Nodiff
gga-miR-1636	0.865883	0	1.73177	Inf	Inf	0.295798	1	Nodiff
gga-miR-146b-5p	74165.1	61547.6	86782.7	1.41001	0.495705	0.297358	1	Nodiff
gga-miR-490-3p	1.57594	2.87549	0.276392	0.09612	-3.37902	0.306134	1	Nodiff
gga-miR-7	26973.2	20137	33809.3	1.67896	0.747569	0.307346	1	Nodiff
gga-miR-6699-5p	2.5925	0.916869	4.26813	4.65511	2.21881	0.307803	1	Nodiff
gga-miR-449d-3p	1.08327	2.16655	0	0	-Inf	0.30947	1	Nodiff
gga-miR-190a-3p	2.27399	3.68209	0.865883	0.235161	-2.08828	0.310643	1	Nodiff
gga-miR-200a-3p	33502	40800.2	26203.7	0.642243	-0.638809	0.314684	1	Nodiff
gga-miR-1597-5p	0.690981	0	1.38196	Inf	Inf	0.315146	1	Nodiff
gga-miR-146b-3p	654.989	796.603	513.375	0.644456	-0.633846	0.315724	1	Nodiff
gga-miR-449c-5p	6.74608	10.214	3.27817	0.320949	-1.63958	0.317204	1	Nodiff
gga-miR-132c-5p	25.7667	14.71	36.8234	2.50329	1.32383	0.317637	1	Nodiff
gga-miR-365-3p	93.7791	33.7881	153.77	4.55101	2.18619	0.319206	1	Nodiff
gga-miR-182-5p	5329.54	4424.34	6234.74	1.40919	0.494866	0.319623	1	Nodiff
gga-miR-30d	84940	71190	98690.1	1.38629	0.47123	0.32291	1	Nodiff
gga-let-7l-3p	201.29	144.789	257.79	1.78046	0.832247	0.32351	1	Nodiff
gga-miR-1585	15.0665	11.0535	19.0795	1.7261	0.787519	0.324277	1	Nodiff
gga-miR-375	2528.9	2898.94	2158.86	0.744705	-0.425259	0.324969	1	Nodiff
gga-miR-212-5p	134.105	108.225	159.986	1.47827	0.563914	0.325781	1	Nodiff
gga-miR-125b-5p	14995.5	18358.7	11632.3	0.633613	-0.658326	0.325793	1	Nodiff
gga-miR-15a	1395.26	1766.57	1023.95	0.579623	-0.786814	0.326921	1	Nodiff
gga-miR-24-5p	36.0836	21.0702	51.0971	2.42509	1.27804	0.327444	1	Nodiff
gga-miR-1551-5p	16.4629	19.9569	12.9688	0.64984	-0.621844	0.332057	1	Nodiff
gga-miR-1603	0.994661	1.98932	0	0	-Inf	0.333358	1	Nodiff
gga-miR-7455-3p	2.11744	3.68209	0.552785	0.150128	-2.73573	0.333866	1	Nodiff
gga-miR-1665	3.29611	1.36901	5.22321	3.81532	1.9318	0.334752	1	Nodiff
gga-miR-146c-5p	666700	547930	785470	1.43352	0.519564	0.335604	1	Nodiff
gga-miR-203a	1215.44	1460.9	969.981	0.663963	-0.590824	0.335834	1	Nodiff
gga-miR-1710	0.980187	1.96037	0	0	-Inf	0.337596	1	Nodiff
gga-miR-455-5p	600.571	471.904	729.238	1.54531	0.627894	0.338048	1	Nodiff
gga-miR-6546-5p	1.69615	3.1159	0.276392	0.0887038	-3.49486	0.342202	1	Nodiff
gga-miR-12281-3p	2.89619	1.29852	4.49386	3.46074	1.79108	0.342386	1	Nodiff
gga-miR-302b-3p	3.82385	1.92237	5.72533	2.97827	1.57447	0.344131	1	Nodiff
gga-miR-194	2561.08	3243.36	1878.8	0.579276	-0.787677	0.344595	1	Nodiff
gga-miR-155	26095.2	23700.1	28490.2	1.20211	0.265572	0.346818	1	Nodiff
gga-miR-132b-5p	4.2189	1.96037	6.47743	3.30418	1.72429	0.348967	1	Nodiff
gga-miR-96-5p	1703.97	1418.48	1989.46	1.40253	0.488032	0.34948	1	Nodiff
gga-miR-12283-3p	64.8034	50.5246	79.0821	1.56522	0.646365	0.349518	1	Nodiff
gga-miR-365-1-5p	6.73615	5.00579	8.46651	1.69134	0.758169	0.350108	1	Nodiff
gga-miR-6575-5p	7.7886	5.93171	9.64549	1.62609	0.701405	0.351955	1	Nodiff
gga-miR-1684a-3p	42.0169	28.8922	55.1416	1.90853	0.932462	0.355526	1	Nodiff
gga-miR-15c-5p	2644.17	3052.63	2235.7	0.732385	-0.449325	0.35796	1	Nodiff
gga-miR-6557-3p	33.6916	26.0619	41.3213	1.58551	0.664943	0.360374	1	Nodiff
gga-miR-23b-3p	5758.98	7074.25	4443.72	0.628154	-0.670809	0.361569	1	Nodiff
gga-miR-302a	1.16171	0.22607	2.09736	9.27747	3.21373	0.362682	1	Nodiff
gga-miR-1631	40.669	25.7716	55.5664	2.15611	1.10843	0.363476	1	Nodiff
gga-miR-29b-3p	779.434	936.736	622.133	0.66415	-0.59042	0.36355	1	Nodiff
gga-miR-1580	1.14724	0.197121	2.09736	10.6399	3.41142	0.363921	1	Nodiff
gga-miR-12225-3p	7.96758	5.11253	10.8226	2.11688	1.08194	0.364192	1	Nodiff
gga-miR-3533	28.1784	19.6035	36.7533	1.87484	0.906766	0.365201	1	Nodiff
gga-miR-6590-3p	11.9047	8.97561	14.8338	1.65268	0.724808	0.365391	1	Nodiff
gga-miR-132b-3p	1.11711	0.22607	2.00816	8.8829	3.15103	0.36656	1	Nodiff
gga-miR-12224-5p	0.860857	1.72171	0	0	-Inf	0.376804	1	Nodiff
gga-miR-15b-5p	1751.87	2009.54	1494.21	0.743559	-0.42748	0.379612	1	Nodiff
gga-miR-6599-3p	4.91842	6.3821	3.45474	0.541316	-0.885456	0.380466	1	Nodiff
gga-miR-16-5p	30619.8	38420.4	22819.1	0.593931	-0.751632	0.386124	1	Nodiff
gga-miR-101-1-5p	8.20037	11.7406	4.66013	0.396925	-1.33306	0.387028	1	Nodiff
gga-miR-146a-5p	25895.8	23653.9	28137.7	1.18956	0.250427	0.388306	1	Nodiff
gga-miR-551-5p	6.22083	8.99904	3.44261	0.382553	-1.38627	0.389068	1	Nodiff
gga-miR-1728-5p	2.02517	3.49756	0.552785	0.158049	-2.66156	0.389567	1	Nodiff
gga-miR-1760	2.02517	3.49756	0.552785	0.158049	-2.66156	0.389567	1	Nodiff
gga-miR-27b-3p	29337	23310.2	35363.8	1.5171	0.601313	0.395469	1	Nodiff
gga-miR-30b-3p	32.0233	40.9108	23.1359	0.56552	-0.82235	0.3956	1	Nodiff
gga-miR-6553-3p	6.92517	9.81823	4.0321	0.410675	-1.28393	0.395603	1	Nodiff
gga-miR-1756a	15.9256	18.515	13.3362	0.720296	-0.473339	0.395787	1	Nodiff
gga-miR-135a-1-3p	5.60001	7.4689	3.73113	0.499556	-1.00128	0.39975	1	Nodiff
gga-miR-6565-3p	3.27212	2.19903	4.3452	1.97596	0.982554	0.400209	1	Nodiff
gga-miR-12268-5p	43.0458	24.5657	61.5259	2.50454	1.32455	0.40084	1	Nodiff
gga-miR-183	4284.52	3493.16	5075.88	1.45309	0.539125	0.40204	1	Nodiff
gga-miR-1653	1.67924	0.79754	2.56094	3.21105	1.68305	0.402697	1	Nodiff
gga-miR-451	6495.52	5154.46	7836.57	1.52035	0.604401	0.404842	1	Nodiff
gga-miR-2130	2.33825	1.24968	3.42683	2.74216	1.45531	0.406645	1	Nodiff
gga-miR-2984-5p	2.19366	1.07245	3.31488	3.09093	1.62804	0.406669	1	Nodiff
gga-miR-12293-5p	32.6443	26.3692	38.9193	1.47594	0.561629	0.408884	1	Nodiff
gga-miR-187-3p	949.983	655.345	1244.62	1.89918	0.92538	0.410065	1	Nodiff
gga-miR-12221-3p	0.772286	0	1.54457	Inf	Inf	0.410219	1	Nodiff
gga-miR-1779	0.804016	0.22607	1.38196	6.11298	2.61188	0.410818	1	Nodiff
gga-miR-148b-5p	90.6105	79.1807	102.04	1.2887	0.365918	0.410983	1	Nodiff
gga-miR-12272-3p	7.75139	5.74718	9.7556	1.69746	0.763377	0.41144	1	Nodiff
gga-miR-449b-5p	8.4701	11.082	5.8582	0.528622	-0.919691	0.411462	1	Nodiff
gga-miR-6572-5p	4.47914	3.05272	5.90556	1.93452	0.951979	0.412495	1	Nodiff
gga-miR-1a-3p	10194.9	8221.98	12167.9	1.47992	0.565524	0.414421	1	Nodiff
gga-miR-12233-3p	0.916869	1.83374	0	0	-Inf	0.415484	1	Nodiff
gga-miR-7462-3p	0.727686	0	1.45537	Inf	Inf	0.417941	1	Nodiff
gga-miR-6604-5p	9.00553	6.69327	11.3178	1.69092	0.75781	0.422073	1	Nodiff
gga-miR-1628	6.04058	1.41785	10.6633	7.52075	2.91088	0.423327	1	Nodiff
gga-miR-17-5p	24857.1	31391.9	18322.4	0.583665	-0.776788	0.423376	1	Nodiff
gga-miR-301a-3p	21.8143	15.6888	27.9399	1.78088	0.832593	0.427877	1	Nodiff
gga-miR-429-3p	3012.86	3485.6	2540.12	0.728748	-0.456509	0.428423	1	Nodiff
gga-miR-184-3p	321.784	231.71	411.857	1.77747	0.829822	0.429245	1	Nodiff
gga-miR-7446-3p	3.30496	4.47586	2.13406	0.476794	-1.06856	0.430958	1	Nodiff
gga-miR-6579-5p	0.776771	1.55354	0	0	-Inf	0.432942	1	Nodiff
gga-let-7i	176859	152683	201035	1.31668	0.396902	0.436472	1	Nodiff
gga-miR-126-5p	2143.62	2571.08	1716.16	0.667484	-0.583195	0.440806	1	Nodiff
gga-miR-12239-5p	4.00568	5.12337	2.888	0.563691	-0.827024	0.443084	1	Nodiff
gga-miR-199-3p	31605.4	36869.5	26341.3	0.714448	-0.4851	0.44419	1	Nodiff
gga-miR-1388a-5p	35341.7	27414	43269.5	1.57837	0.658437	0.444815	1	Nodiff
gga-miR-1792	1.46211	2.33472	0.58949	0.252488	-1.98571	0.446081	1	Nodiff
gga-miR-1306-5p	82.7343	97.6862	67.7823	0.693878	-0.527246	0.446508	1	Nodiff
gga-miR-6701-3p	12.7382	10.7457	14.7307	1.37084	0.455063	0.446801	1	Nodiff
gga-miR-205c-3p	8.89584	6.0367	11.755	1.94725	0.961437	0.44834	1	Nodiff
gga-miR-148a-5p	242.365	199.428	285.302	1.4306	0.516622	0.448685	1	Nodiff
gga-miR-1812-5p	4.14091	5.37108	2.91075	0.541929	-0.883825	0.453606	1	Nodiff
gga-miR-15b-3p	151.014	193.28	108.748	0.562645	-0.829704	0.455929	1	Nodiff
gga-miR-499-3p	7.81522	10.1815	5.44894	0.53518	-0.901903	0.459247	1	Nodiff
gga-miR-12244-5p	0.515163	0	1.03033	Inf	Inf	0.465167	1	Nodiff
gga-miR-214b-5p	10.0943	5.57726	14.6114	2.61982	1.38947	0.465504	1	Nodiff
gga-miR-12259-3p	37.6985	29.1451	46.2519	1.58696	0.666262	0.465686	1	Nodiff
gga-miR-196-5p	20.2045	16.4949	23.9141	1.44979	0.535842	0.47192	1	Nodiff
gga-miR-193a-3p	6.11493	3.60958	8.62029	2.38817	1.2559	0.479058	1	Nodiff
gga-miR-1681	1.80929	2.86465	0.753934	0.263185	-1.92585	0.480464	1	Nodiff
gga-miR-1692	1.6512	0.690799	2.6116	3.78055	1.9186	0.482088	1	Nodiff
gga-miR-143-3p	118237	101308	135166	1.33422	0.415995	0.482416	1	Nodiff
gga-miR-124a-3p	4.43074	6.30054	2.56094	0.406464	-1.2988	0.483039	1	Nodiff
gga-miR-7438-5p	1.48547	1.0362	1.93475	1.86716	0.900844	0.487027	1	Nodiff
gga-miR-6555-5p	2.36367	0.936764	3.79058	4.04647	2.01666	0.491922	1	Nodiff
gga-miR-1682	63.5021	73.0064	53.9978	0.739632	-0.435121	0.493565	1	Nodiff
gga-miR-96-3p	4.1572	3.10331	5.21108	1.6792	0.747775	0.494413	1	Nodiff
gga-miR-12226-3p	0.414589	0	0.829177	Inf	Inf	0.496147	1	Nodiff
gga-miR-1626-5p	0.414589	0	0.829177	Inf	Inf	0.496147	1	Nodiff
gga-miR-6649-5p	1.72319	2.8936	0.552785	0.191037	-2.38808	0.497348	1	Nodiff
gga-miR-92-3p	160675	191608	129741	0.677118	-0.56252	0.497692	1	Nodiff
gga-miR-29b-2-5p	13.5201	18.2727	8.76748	0.479812	-1.05946	0.50024	1	Nodiff
gga-miR-153-5p	0.788486	1.57697	0	0	-Inf	0.501008	1	Nodiff
gga-miR-490-5p	0.788486	1.57697	0	0	-Inf	0.501008	1	Nodiff
gga-miR-3535	375.189	273.496	476.882	1.74365	0.80211	0.501465	1	Nodiff
gga-miR-1677-3p	1281.86	1445.82	1117.9	0.773192	-0.371101	0.501807	1	Nodiff
gga-miR-12280-3p	1.0736	0.45214	1.69506	3.74897	1.90649	0.502519	1	Nodiff
gga-miR-6650-5p	0.884235	0	1.76847	Inf	Inf	0.503472	1	Nodiff
gga-miR-6709-5p	2.10379	0.394243	3.81333	9.67255	3.2739	0.504075	1	Nodiff
gga-miR-338-3p	86.6643	72.1497	101.179	1.40235	0.487844	0.50542	1	Nodiff
gga-miR-12236-3p	12.4732	10.2105	14.7358	1.44321	0.529277	0.506105	1	Nodiff
gga-miR-12209-3p	9.34911	4.07987	14.6183	3.58304	1.84119	0.506235	1	Nodiff
gga-miR-2131-5p	453.235	404.028	502.443	1.24358	0.314502	0.507843	1	Nodiff
gga-miR-182-3p	38.3483	28.2863	48.4103	1.71144	0.775209	0.511488	1	Nodiff
gga-miR-6614-3p	4.71145	1.59508	7.82781	4.90748	2.29498	0.512502	1	Nodiff
gga-miR-1706	5.68613	6.69304	4.67922	0.699117	-0.516394	0.532347	1	Nodiff
gga-miR-100-3p	0.620313	1.24063	0	0	-Inf	0.532916	1	Nodiff
gga-miR-142-5p	84944.4	69717.1	100172	1.43683	0.52289	0.53447	1	Nodiff
gga-miR-425-5p	21877.1	19583.4	24170.9	1.23425	0.303637	0.535823	1	Nodiff
gga-miR-1618-3p	1.6843	2.81581	0.552785	0.196315	-2.34876	0.536567	1	Nodiff
gga-let-7f-5p	230386	200186	260586	1.30171	0.380413	0.536834	1	Nodiff
gga-miR-22-5p	208.328	169.454	247.202	1.45881	0.544796	0.537553	1	Nodiff
gga-let-7k-5p	36923.7	30715.2	43132.1	1.40426	0.489809	0.538632	1	Nodiff
gga-miR-1772-3p	0.684505	1.36901	0	0	-Inf	0.539433	1	Nodiff
gga-miR-1799	0.684505	1.36901	0	0	-Inf	0.539433	1	Nodiff
gga-miR-12258-5p	26.383	30.8197	21.9462	0.712085	-0.489878	0.540931	1	Nodiff
gga-miR-12223-5p	41.4624	37.1552	45.7696	1.23185	0.300827	0.542514	1	Nodiff
gga-miR-200b-5p	158.731	174.25	143.211	0.821875	-0.28301	0.543707	1	Nodiff
gga-miR-6568-3p	4.93682	2.96234	6.91131	2.33306	1.22222	0.546998	1	Nodiff
gga-miR-200b-3p	18360.4	20806.2	15914.7	0.764905	-0.386648	0.548826	1	Nodiff
gga-miR-200a-5p	1036.54	823.944	1249.14	1.51605	0.600315	0.549704	1	Nodiff
gga-miR-1596-5p	1.17805	2.0797	0.276392	0.1329	-2.91159	0.550153	1	Nodiff
gga-miR-302b-5p	1.17805	2.0797	0.276392	0.1329	-2.91159	0.550153	1	Nodiff
gga-miR-26a-2-5p	554080	500479	607681	1.2142	0.280004	0.551635	1	Nodiff
gga-miR-26a-5p	554079	500479	607678	1.21419	0.279998	0.551643	1	Nodiff
gga-miR-6680-3p	2.28502	3.39105	1.17898	0.347674	-1.52419	0.551688	1	Nodiff
gga-miR-10a-3p	128.048	152.091	104.005	0.683832	-0.548287	0.552091	1	Nodiff
gga-miR-12263-3p	0.591364	1.18273	0	0	-Inf	0.553234	1	Nodiff
gga-miR-2129	3.55029	2.25693	4.84366	2.14613	1.10174	0.554113	1	Nodiff
gga-miR-6648-3p	11.9692	10.5757	13.3627	1.26352	0.337448	0.55604	1	Nodiff
gga-miR-1728-3p	3.94545	2.77781	5.11309	1.84069	0.880249	0.557371	1	Nodiff
gga-miR-103-1-5p	0.641082	1.28216	0	0	-Inf	0.558374	1	Nodiff
gga-miR-12234-3p	1.80992	3.06706	0.552785	0.180233	-2.47207	0.562295	1	Nodiff
gga-miR-12247-3p	7.01902	9.41645	4.62159	0.4908	-1.02679	0.564541	1	Nodiff
gga-miR-6646-3p	1.5143	0.394243	2.63435	6.68206	2.74029	0.567687	1	Nodiff
gga-miR-2188-5p	415.35	471.958	358.743	0.760117	-0.395707	0.568041	1	Nodiff
gga-miR-181a-5p	296065	270382	321749	1.18998	0.250937	0.568223	1	Nodiff
gga-miR-1568	1.06812	0.22607	1.91016	8.44944	3.07886	0.57099	1	Nodiff
gga-miR-181b-1-3p	1221.15	1008.74	1433.57	1.42115	0.507055	0.571122	1	Nodiff
gga-miR-34a-5p	613.111	844.304	381.919	0.452348	-1.14449	0.571264	1	Nodiff
gga-miR-1720-5p	8.97635	10.8454	7.10729	0.655327	-0.609713	0.572008	1	Nodiff
gga-miR-6583-5p	1.65869	0.45214	2.86525	6.33708	2.66382	0.572593	1	Nodiff
gga-miR-1456-3p	2.65749	1.35996	3.95503	2.9082	1.54013	0.573205	1	Nodiff
gga-miR-31-5p	417.151	441.134	393.168	0.891268	-0.166069	0.573551	1	Nodiff
gga-let-7c-3p	18.3059	15.7029	20.909	1.33154	0.413092	0.574249	1	Nodiff
gga-miR-7475-5p	37.2878	25.9977	48.578	1.86855	0.901921	0.575966	1	Nodiff
gga-miR-125b-3p	1479.44	1249.17	1709.71	1.36867	0.452776	0.576078	1	Nodiff
gga-miR-12235-5p	0.863499	1.727	0	0	-Inf	0.577323	1	Nodiff
gga-miR-12215-5p	2.30761	1.24968	3.36554	2.69312	1.42928	0.585954	1	Nodiff
gga-miR-12264-3p	13.194	10.9141	15.474	1.4178	0.503649	0.586455	1	Nodiff
gga-miR-1781-3p	104.084	110.686	97.482	0.880708	-0.183265	0.587226	1	Nodiff
gga-miR-1683	1.66185	2.45782	0.865883	0.352297	-1.50514	0.590257	1	Nodiff
gga-miR-181b-5p	90575.2	87497.7	93652.7	1.07035	0.098076	0.59078	1	Nodiff
gga-miR-20a-5p	49961.2	62028.3	37894	0.610914	-0.710958	0.592168	1	Nodiff
gga-miR-3064-5p	1.64019	0.817434	2.46295	3.01302	1.59121	0.593981	1	Nodiff
gga-miR-12272-5p	3.56572	2.23529	4.89615	2.19039	1.13119	0.59499	1	Nodiff
gga-miR-6659-3p	1.97954	0.817434	3.14164	3.84329	1.94234	0.598727	1	Nodiff
gga-miR-2184a-3p	1.93764	0.875331	2.99995	3.42721	1.77703	0.59888	1	Nodiff
gga-miR-1557	2.41147	3.05447	1.76847	0.578978	-0.78842	0.599268	1	Nodiff
gga-miR-206	851.421	687.09	1015.75	1.47834	0.563977	0.601611	1	Nodiff
gga-miR-19a-3p	6875.87	6356.95	7394.78	1.16326	0.218172	0.602504	1	Nodiff
gga-miR-10585-5p	28.7677	27.6101	29.9253	1.08385	0.116169	0.602545	1	Nodiff
gga-miR-222b-5p	156.24	141.587	170.893	1.20698	0.271402	0.604805	1	Nodiff
gga-miR-3530-3p	3.10079	2.09606	4.10552	1.95868	0.969881	0.605798	1	Nodiff
gga-let-7a-5p	121800	107943	135656	1.25673	0.329676	0.607049	1	Nodiff
gga-miR-12209-5p	1.0608	0.739643	1.38196	1.86842	0.901818	0.607353	1	Nodiff
gga-miR-146a-3p	786.792	884.915	688.668	0.778231	-0.36173	0.608182	1	Nodiff
gga-miR-1456-5p	439.975	387.714	492.236	1.26959	0.344359	0.608708	1	Nodiff
gga-miR-6556-5p	1.3324	0.768591	1.89621	2.46712	1.30283	0.610425	1	Nodiff
gga-let-7j-5p	121182	107403	134961	1.25659	0.329509	0.610549	1	Nodiff
gga-miR-1781-5p	10.9576	8.78001	13.1351	1.49602	0.581133	0.610977	1	Nodiff
gga-miR-3523	103.272	113.546	92.9976	0.819028	-0.288016	0.61111	1	Nodiff
gga-miR-1609	0.533516	0	1.06703	Inf	Inf	0.611492	1	Nodiff
gga-miR-12246-5p	1.93655	0.649261	3.22384	4.9654	2.31191	0.612154	1	Nodiff
gga-miR-138-1-3p	2.52258	1.93143	3.11373	1.61214	0.688977	0.612482	1	Nodiff
gga-miR-12291-3p	2.01912	2.80676	1.23147	0.438754	-1.18852	0.615299	1	Nodiff
gga-miR-6608-3p	0.521752	1.0435	0	0	-Inf	0.619889	1	Nodiff
gga-miR-106-3p	4537.02	4330.43	4743.61	1.09541	0.131475	0.621459	1	Nodiff
gga-miR-1553-3p	0.477541	0	0.955082	Inf	Inf	0.622767	1	Nodiff
gga-miR-1675	0.477541	0	0.955082	Inf	Inf	0.622767	1	Nodiff
gga-miR-301a-5p	25.3994	27.1471	23.6516	0.871238	-0.198862	0.622826	1	Nodiff
gga-miR-7455-5p	1.33829	0.542521	2.13406	3.9336	1.97585	0.623187	1	Nodiff
gga-miR-12226-5p	1.06501	1.85363	0.276392	0.149108	-2.74557	0.623476	1	Nodiff
gga-miR-6670-5p	21.5165	19.0363	23.9966	1.26057	0.334076	0.625376	1	Nodiff
gga-miR-132a-3p	118.584	130.388	106.78	0.818939	-0.288173	0.626691	1	Nodiff
gga-miR-6582-5p	13.0443	8.29014	17.7985	2.14695	1.10229	0.626715	1	Nodiff
gga-miR-1b-3p	163.708	142.629	184.788	1.29558	0.373601	0.627654	1	Nodiff
gga-miR-6656-5p	0.939094	0.57147	1.30672	2.28659	1.1932	0.628005	1	Nodiff
gga-miR-1329-5p	98.9377	107.659	90.2161	0.837977	-0.255018	0.628899	1	Nodiff
gga-miR-12241-3p	2.46199	0.79754	4.12643	5.17395	2.37127	0.629858	1	Nodiff
gga-miR-1608	0.778855	0.45214	1.10557	2.44519	1.28995	0.630023	1	Nodiff
gga-miR-221-3p	12115.9	14240.8	9991.04	0.701576	-0.511328	0.630707	1	Nodiff
gga-miR-7475-3p	0.870847	0.197121	1.54457	7.83564	2.97005	0.631727	1	Nodiff
gga-miR-92-5p	164.57	152.367	176.772	1.16017	0.214337	0.634917	1	Nodiff
gga-miR-20b-5p	33887.6	41686.4	26088.8	0.625834	-0.676148	0.635036	1	Nodiff
gga-miR-1590	7.89406	9.3228	6.46531	0.693494	-0.528044	0.635618	1	Nodiff
gga-miR-1674	7.34593	6.28997	8.40189	1.33576	0.41766	0.635845	1	Nodiff
gga-miR-130c-5p	33.6839	39.2656	28.1021	0.715692	-0.482589	0.636553	1	Nodiff
gga-miR-1784-5p	3.15686	4.45421	1.8595	0.417471	-1.26025	0.639704	1	Nodiff
gga-miR-107-3p	3242.65	3742.09	2743.21	0.733069	-0.447978	0.640004	1	Nodiff
gga-miR-1723	1.37956	2.20634	0.552785	0.250544	-1.99686	0.640034	1	Nodiff
gga-miR-30a-3p	943.027	813.121	1072.93	1.31953	0.400019	0.640873	1	Nodiff
gga-miR-12224-3p	0.669698	0.197121	1.14228	5.79478	2.53475	0.644049	1	Nodiff
gga-miR-1464	2.73974	2.00016	3.47932	1.73952	0.798688	0.64526	1	Nodiff
gga-miR-455-3p	198.344	214.643	182.046	0.848131	-0.237641	0.646617	1	Nodiff
gga-miR-187-5p	10.0262	6.64971	13.4027	2.01552	1.01116	0.647199	1	Nodiff
gga-miR-6663-5p	5.11759	5.9443	4.29087	0.721847	-0.470236	0.647823	1	Nodiff
gga-miR-12295-5p	3.7063	4.94964	2.46295	0.497602	-1.00694	0.647999	1	Nodiff
gga-miR-1780	0.613724	0.197121	1.03033	5.22686	2.38594	0.648087	1	Nodiff
gga-let-7a-3p	1820.2	1701.73	1938.67	1.13923	0.188065	0.650188	1	Nodiff
gga-let-7k-3p	1820.2	1701.73	1938.67	1.13923	0.188065	0.650188	1	Nodiff
gga-miR-191-5p	52952.7	62277.5	43627.9	0.70054	-0.513461	0.65113	1	Nodiff
gga-miR-214	1126.91	1240.62	1013.2	0.816695	-0.292131	0.65148	1	Nodiff
gga-miR-6566-3p	0.542521	1.08504	0	0	-Inf	0.65328	1	Nodiff
gga-miR-1786	66.9551	73.2143	60.6959	0.829017	-0.270526	0.655067	1	Nodiff
gga-miR-7465-3p	62.0366	43.2568	80.8165	1.86829	0.901721	0.655707	1	Nodiff
gga-miR-1666	14.5234	15.2926	13.7543	0.899414	-0.152943	0.658712	1	Nodiff
gga-miR-128-1-5p	118.15	106.011	130.29	1.22903	0.297517	0.661651	1	Nodiff
gga-miR-101-3p	66463.9	69270.3	63657.4	0.918972	-0.121907	0.661681	1	Nodiff
gga-miR-130a-5p	19.9297	23.8447	16.0146	0.671622	-0.574278	0.663945	1	Nodiff
gga-miR-1597-3p	2.2062	1.35996	3.05244	2.24451	1.1664	0.667052	1	Nodiff
gga-miR-1453	9.34989	10.8019	7.89793	0.731165	-0.451732	0.668316	1	Nodiff
gga-miR-12253-3p	0.914967	1.55354	0.276392	0.177911	-2.49077	0.67013	1	Nodiff
gga-miR-12273-5p	2.32066	1.56613	3.07519	1.96356	0.97347	0.671616	1	Nodiff
gga-miR-16c-5p	48937.7	56502.2	41373.2	0.732241	-0.44961	0.671729	1	Nodiff
gga-miR-29a-5p	25.1488	28.9372	21.3604	0.738165	-0.437985	0.671979	1	Nodiff
gga-miR-1798-3p	10.467	13.914	7.01993	0.504523	-0.987008	0.672839	1	Nodiff
gga-let-7b	12866.1	14093.6	11638.7	0.825815	-0.27611	0.673593	1	Nodiff
gga-miR-1768	0.497331	0.994661	0	0	-Inf	0.676425	1	Nodiff
gga-miR-6651-5p	23.8399	26.5891	21.0906	0.793208	-0.334229	0.677423	1	Nodiff
gga-miR-12270-3p	0.276392	0	0.552785	Inf	Inf	0.678789	1	Nodiff
gga-miR-1574-3p	0.276392	0	0.552785	Inf	Inf	0.678789	1	Nodiff
gga-miR-1689-3p	0.276392	0	0.552785	Inf	Inf	0.678789	1	Nodiff
gga-miR-1784b-5p	0.276392	0	0.552785	Inf	Inf	0.678789	1	Nodiff
gga-miR-6630-3p	0.276392	0	0.552785	Inf	Inf	0.678789	1	Nodiff
gga-miR-34a-3p	4.96923	6.38389	3.55456	0.556802	-0.844764	0.6803	1	Nodiff
gga-miR-15c-3p	55.5308	65.3441	45.7175	0.699642	-0.51531	0.685924	1	Nodiff
gga-miR-6516-3p	35.179	31.6802	38.6778	1.22088	0.287924	0.686442	1	Nodiff
gga-miR-106-5p	23176.5	28560.9	17792.1	0.622954	-0.682802	0.686485	1	Nodiff
gga-miR-3064-3p	1.816	1.45939	2.1726	1.4887	0.574057	0.68839	1	Nodiff
gga-miR-6655-5p	15.0469	16.8063	13.2874	0.790621	-0.338942	0.690344	1	Nodiff
gga-miR-3532-3p	5.24647	4.08892	6.40402	1.56619	0.647258	0.691512	1	Nodiff
gga-miR-1685-3p	1.54693	2.22798	0.865883	0.38864	-1.36349	0.692088	1	Nodiff
gga-let-7g-5p	166258	156911	175605	1.11913	0.162383	0.693852	1	Nodiff
gga-miR-6592-3p	0.992887	1.50823	0.477541	0.316623	-1.65916	0.69437	1	Nodiff
gga-miR-12266-3p	19.0357	19.8459	18.2254	0.918344	-0.122893	0.696101	1	Nodiff
gga-miR-27b-5p	28.6972	27.566	29.8284	1.08207	0.113796	0.698801	1	Nodiff
gga-miR-33-3p	34.8958	38.3155	31.4761	0.821498	-0.283671	0.700171	1	Nodiff
gga-miR-10b-3p	65.1977	61.8294	68.5659	1.10895	0.1492	0.700889	1	Nodiff
gga-miR-1754-5p	2.17738	1.57872	2.77605	1.75842	0.814277	0.70272	1	Nodiff
gga-miR-16-1-3p	188.867	210.965	166.768	0.790503	-0.339157	0.70646	1	Nodiff
gga-miR-10585-3p	1.46452	2.37626	0.552785	0.232628	-2.1039	0.707874	1	Nodiff
gga-miR-3537	0.437666	0.875331	0	0	-Inf	0.710797	1	Nodiff
gga-miR-460b-3p	1.40453	1.11399	1.69506	1.52161	0.605599	0.711779	1	Nodiff
gga-miR-193b-5p	1.43096	0.965713	1.89621	1.96353	0.973452	0.713085	1	Nodiff
gga-miR-6710-3p	7.46041	3.46686	11.454	3.30384	1.72414	0.714458	1	Nodiff
gga-miR-219b	971.444	1046.77	896.119	0.856082	-0.224179	0.716409	1	Nodiff
gga-miR-1552-5p	211.374	204.464	218.283	1.06758	0.0943486	0.716617	1	Nodiff
gga-miR-145-3p	1146.47	1149.06	1143.87	0.995484	-0.00653047	0.71862	1	Nodiff
gga-miR-20a-3p	7.64988	9.20701	6.09276	0.661752	-0.595637	0.719349	1	Nodiff
gga-miR-6675-3p	1.56934	0.817434	2.32126	2.83968	1.50573	0.719457	1	Nodiff
gga-miR-1720-3p	0.423191	0.846383	0	0	-Inf	0.719883	1	Nodiff
gga-miR-1759-5p	0.423191	0.846383	0	0	-Inf	0.719883	1	Nodiff
gga-miR-24-3p	14227.2	12867.1	15587.3	1.21141	0.27669	0.720332	1	Nodiff
gga-miR-3534	0.902506	1.32747	0.477541	0.359737	-1.47498	0.720814	1	Nodiff
gga-miR-130b-3p	2747.13	2498.43	2995.83	1.19909	0.261934	0.723405	1	Nodiff
gga-miR-1451-3p	179.813	196.794	162.832	0.827423	-0.273303	0.725948	1	Nodiff
gga-miR-221-5p	550.696	557.804	543.589	0.974515	-0.0372431	0.725967	1	Nodiff
gga-miR-1583	1.85921	2.17385	1.54457	0.710523	-0.493048	0.727019	1	Nodiff
gga-miR-103-2-5p	2.51587	3.33669	1.69506	0.508007	-0.977081	0.728146	1	Nodiff
gga-miR-429-5p	2.31386	2.80676	1.82097	0.648779	-0.624201	0.73059	1	Nodiff
gga-miR-1641	2.85313	4.12315	1.58311	0.383956	-1.38099	0.731256	1	Nodiff
gga-miR-7472-5p	1.88096	1.26227	2.49966	1.98029	0.98571	0.731498	1	Nodiff
gga-miR-135a-2-3p	9.20313	7.87398	10.5323	1.33761	0.419654	0.732524	1	Nodiff
gga-miR-12228-5p	0.5181	1.0362	0	0	-Inf	0.732746	1	Nodiff
gga-miR-456-5p	0.5181	1.0362	0	0	-Inf	0.732746	1	Nodiff
gga-miR-6568-5p	0.5181	1.0362	0	0	-Inf	0.732746	1	Nodiff
gga-miR-6566-5p	7.84881	7.4183	8.27931	1.11607	0.158422	0.733293	1	Nodiff
gga-miR-1731-5p	22.3773	19.3414	25.4131	1.31392	0.393879	0.735808	1	Nodiff
gga-miR-6687-3p	1.32392	1.69277	0.955082	0.564214	-0.825685	0.737537	1	Nodiff
gga-miR-12243-5p	13.1482	15.9091	10.3873	0.652916	-0.615032	0.738371	1	Nodiff
gga-miR-6555-3p	0.394243	0.788486	0	0	-Inf	0.739045	1	Nodiff
gga-miR-7456-3p	0.394243	0.788486	0	0	-Inf	0.739045	1	Nodiff
gga-let-7j-3p	827.155	767.297	887.013	1.15602	0.209171	0.739303	1	Nodiff
gga-miR-10a-5p	8312.39	8378.52	8246.26	0.984215	-0.0229545	0.742115	1	Nodiff
gga-miR-32-5p	6604.1	7014.13	6194.07	0.883085	-0.179377	0.744479	1	Nodiff
gga-miR-138-2-3p	75.3564	66.6996	84.0132	1.25958	0.332937	0.745341	1	Nodiff
gga-miR-12288-5p	33.82	35.7983	31.8417	0.889475	-0.168974	0.745497	1	Nodiff
gga-miR-12211-5p	306.678	269.134	344.221	1.279	0.355011	0.747487	1	Nodiff
gga-miR-1559-3p	14.266	15.3882	13.1439	0.854155	-0.227431	0.747506	1	Nodiff
gga-miR-6549-5p	3.24115	3.83215	2.65014	0.691554	-0.532085	0.747545	1	Nodiff
gga-miR-6685-3p	4.64082	5.02747	4.25417	0.846185	-0.240956	0.74896	1	Nodiff
gga-let-7d	478.371	509.898	446.844	0.876339	-0.190439	0.752143	1	Nodiff
gga-miR-202-5p	10.9448	14.0423	7.84727	0.55883	-0.839519	0.753007	1	Nodiff
gga-miR-454-3p	656.223	790.244	522.203	0.660812	-0.597688	0.753188	1	Nodiff
gga-miR-210a-5p	1110.97	986.757	1235.17	1.25175	0.323947	0.754698	1	Nodiff
gga-miR-181a-3p	9241.42	8554.5	9928.34	1.1606	0.214868	0.755158	1	Nodiff
gga-miR-6606-5p	223.109	107.484	338.733	3.15147	1.65602	0.75516	1	Nodiff
gga-miR-133a-3p	907.673	842.202	973.144	1.15548	0.208487	0.755272	1	Nodiff
gga-miR-7462-5p	1.24211	1.93143	0.552785	0.286206	-1.80488	0.756623	1	Nodiff
gga-miR-135a-3-3p	7.76247	7.91552	7.60942	0.961329	-0.0568976	0.758034	1	Nodiff
gga-miR-1745	0.458435	0.916869	0	0	-Inf	0.759026	1	Nodiff
gga-miR-1388b-3p	25.6431	26.975	24.3112	0.901249	-0.150003	0.760914	1	Nodiff
gga-miR-6557-5p	4.19694	4.84115	3.55273	0.73386	-0.446422	0.761851	1	Nodiff
gga-miR-499-5p	3167.87	3270.71	3065.03	0.937115	-0.0937026	0.764749	1	Nodiff
gga-miR-145-5p	3655.53	3902.93	3408.13	0.873221	-0.195581	0.765461	1	Nodiff
gga-miR-140-3p	36143.1	35082.9	37203.3	1.06044	0.084664	0.766097	1	Nodiff
gga-miR-99a-3p	74.0534	76.0554	72.0515	0.947356	-0.0780219	0.768772	1	Nodiff
gga-miR-9-4-3p	133.134	141.384	124.883	0.883289	-0.179043	0.770565	1	Nodiff
gga-miR-29c-5p	5.79015	6.73481	4.84549	0.71947	-0.474994	0.770615	1	Nodiff
gga-miR-1416-5p	283.843	266.642	301.043	1.12902	0.175067	0.770726	1	Nodiff
gga-miR-129-5p	941.081	838.256	1043.91	1.24533	0.316528	0.771126	1	Nodiff
gga-miR-33-2-5p	298.415	293.168	303.662	1.0358	0.0507409	0.77119	1	Nodiff
gga-miR-33-5p	298.415	293.168	303.662	1.0358	0.0507409	0.77119	1	Nodiff
gga-miR-30e-5p	50782.5	52657.2	48907.8	0.928796	-0.106566	0.771643	1	Nodiff
gga-miR-19a-5p	2.54933	1.64392	3.45474	2.10152	1.07143	0.772067	1	Nodiff
gga-miR-29b-1-5p	21.6217	21.9982	21.2452	0.96577	-0.0502488	0.777075	1	Nodiff
gga-miR-6582-3p	19.2779	21.0561	17.4997	0.831098	-0.266909	0.777493	1	Nodiff
gga-miR-1686	0.685849	0.542521	0.829177	1.52838	0.612002	0.778802	1	Nodiff
gga-miR-199-5p	10091.3	11728	8454.52	0.720881	-0.472167	0.77926	1	Nodiff
gga-miR-301b-5p	320.768	286.225	355.312	1.24137	0.311935	0.779646	1	Nodiff
gga-miR-12229-5p	3.99269	2.88808	5.0973	1.76494	0.819621	0.780895	1	Nodiff
gga-miR-3529	84.3055	62.8851	105.726	1.68125	0.749538	0.782907	1	Nodiff
gga-miR-12214-5p	16.3901	19.7269	13.0532	0.661698	-0.595756	0.784498	1	Nodiff
gga-miR-1663-5p	33.0961	34.3575	31.8347	0.926572	-0.110024	0.784592	1	Nodiff
gga-miR-338-5p	66.4783	60.0284	72.9281	1.21489	0.280829	0.788608	1	Nodiff
gga-miR-7463-3p	0.39877	0.79754	0	0	-Inf	0.789139	1	Nodiff
gga-miR-30c-1-3p	3905.52	3840.88	3970.16	1.03366	0.0477597	0.791025	1	Nodiff
gga-miR-7471-3p	0.961137	0.690799	1.23147	1.78268	0.834049	0.792481	1	Nodiff
gga-miR-22-3p	7032.92	6771.68	7294.17	1.07716	0.107229	0.794413	1	Nodiff
gga-miR-12295-3p	0.384296	0.768591	0	0	-Inf	0.797119	1	Nodiff
gga-miR-458a-5p	0.384296	0.768591	0	0	-Inf	0.797119	1	Nodiff
gga-miR-147	434.111	375.832	492.39	1.31013	0.389714	0.799342	1	Nodiff
gga-miR-7449-5p	1.17366	0.690799	1.65652	2.39798	1.26182	0.800101	1	Nodiff
gga-miR-1650	2.82845	2.34203	3.31488	1.41539	0.501197	0.802287	1	Nodiff
gga-miR-30a-5p	13653.7	13763.3	13544.2	0.984079	-0.0231536	0.805181	1	Nodiff
gga-miR-122-3p	0.369821	0.739643	0	0	-Inf	0.805392	1	Nodiff
gga-miR-3538	106.478	100.763	112.194	1.11344	0.155027	0.80751	1	Nodiff
gga-miR-133c-3p	317.687	298.62	336.755	1.1277	0.173388	0.808442	1	Nodiff
gga-miR-32-3p	258.846	238.735	278.957	1.16848	0.224633	0.811045	1	Nodiff
gga-miR-193b-3p	187.957	191.756	184.159	0.960382	-0.0583198	0.8127	1	Nodiff
gga-miR-138-5p	37.3436	38.1119	36.5753	0.959681	-0.0593739	0.812894	1	Nodiff
gga-miR-23b-5p	4.48249	3.90439	5.0606	1.29613	0.374211	0.814256	1	Nodiff
gga-miR-30c-2-3p	208.145	208.444	207.847	0.997133	-0.00414204	0.814691	1	Nodiff
gga-miR-1604	2.28961	2.01827	2.56094	1.26888	0.343555	0.815325	1	Nodiff
gga-miR-1416-3p	3.62985	3.80495	3.45474	0.907958	-0.139303	0.816515	1	Nodiff
gga-miR-12218-3p	9.91369	8.4817	11.3457	1.33766	0.419716	0.816936	1	Nodiff
gga-miR-26a-3p	78.2903	87.304	69.2766	0.79351	-0.33368	0.817032	1	Nodiff
gga-miR-2127	1.1555	0.542521	1.76847	3.25973	1.70475	0.817079	1	Nodiff
gga-miR-1651-5p	1.68548	1.07245	2.29851	2.14322	1.09978	0.818658	1	Nodiff
gga-miR-6552-5p	0.947028	0.788486	1.10557	1.40214	0.487634	0.820021	1	Nodiff
gga-miR-1729-3p	127.049	119.576	134.521	1.12499	0.169914	0.820228	1	Nodiff
gga-miR-1812-3p	0.339105	0.67821	0	0	-Inf	0.823998	1	Nodiff
gga-miR-100-5p	55665.1	50519.4	60810.7	1.20371	0.267486	0.824867	1	Nodiff
gga-miR-1737	32.9329	28.1068	37.7591	1.34341	0.425903	0.825911	1	Nodiff
gga-miR-6544-3p	13.5802	12.4928	14.6675	1.17408	0.231527	0.827792	1	Nodiff
gga-miR-7463-5p	0.374953	0.197121	0.552785	2.80429	1.48763	0.830158	1	Nodiff
gga-miR-726-5p	1.9375	2.25518	1.61982	0.718264	-0.477413	0.833057	1	Nodiff
gga-miR-6644-3p	0.324631	0.649261	0	0	-Inf	0.8333	1	Nodiff
gga-miR-7477-3p	0.449092	0.3454	0.552785	1.60042	0.678452	0.83412	1	Nodiff
gga-miR-1617	0.531502	0.197121	0.865883	4.39263	2.13509	0.837802	1	Nodiff
gga-miR-1656	0.531502	0.197121	0.865883	4.39263	2.13509	0.837802	1	Nodiff
gga-miR-1626-3p	0.545976	0.22607	0.865883	3.83015	1.9374	0.838384	1	Nodiff
gga-miR-1724	0.549667	0.3454	0.753934	2.18279	1.12617	0.83853	1	Nodiff
gga-miR-1559-5p	2225.35	2298.68	2152.01	0.936196	-0.0951182	0.838945	1	Nodiff
gga-miR-302c-3p	0.576102	0.197121	0.955082	4.84515	2.27654	0.839545	1	Nodiff
gga-miR-1738	0.590576	0.22607	0.955082	4.22472	2.07886	0.840078	1	Nodiff
gga-miR-6666-3p	0.605641	0.3454	0.865883	2.5069	1.3259	0.840619	1	Nodiff
gga-miR-1744-3p	36.6664	44.3138	29.019	0.654853	-0.610758	0.841005	1	Nodiff
gga-miR-135a-5p	286.918	338.3	235.535	0.696231	-0.522361	0.841178	1	Nodiff
gga-miR-1667-3p	0.646551	0.22607	1.06703	4.71992	2.23876	0.842012	1	Nodiff
gga-miR-383-3p	0.310156	0.620313	0	0	-Inf	0.842972	1	Nodiff
gga-miR-6615-5p	138.696	139.643	137.749	0.986436	-0.0197024	0.846474	1	Nodiff
gga-miR-1782	8.77325	9.44741	8.09908	0.85728	-0.222161	0.847982	1	Nodiff
gga-miR-12238-3p	2.92797	3.88449	1.97145	0.507519	-0.978468	0.849324	1	Nodiff
gga-miR-190a-5p	67.252	80.6605	53.8434	0.66753	-0.583094	0.850516	1	Nodiff
gga-miR-191-3p	189.755	196.423	183.088	0.932112	-0.101425	0.851318	1	Nodiff
gga-miR-6548-5p	2.44097	2.39441	2.48753	1.03889	0.0550475	0.851443	1	Nodiff
gga-miR-12247-5p	19.1599	20.9128	17.4069	0.832355	-0.26473	0.852577	1	Nodiff
gga-miR-12285-5p	0.295682	0.591364	0	0	-Inf	0.853038	1	Nodiff
gga-miR-1805-5p	5.19316	4.03479	6.35153	1.57419	0.654609	0.854791	1	Nodiff
gga-miR-103-3p	25215.8	26172.6	24258.9	0.92688	-0.109546	0.857847	1	Nodiff
gga-miR-1388a-3p	11608.9	11514.1	11703.7	1.01646	0.0235603	0.859689	1	Nodiff
gga-miR-6550-3p	9.90954	11.6429	8.17616	0.702243	-0.509957	0.861859	1	Nodiff
gga-miR-18a-3p	143.14	161.612	124.668	0.771402	-0.374444	0.862777	1	Nodiff
gga-miR-216b	9.96023	8.9701	10.9504	1.22076	0.287785	0.866274	1	Nodiff
gga-miR-1734	1.67065	2.19903	1.14228	0.519444	-0.944959	0.866427	1	Nodiff
gga-miR-12277-5p	2.0262	2.11949	1.93291	0.91197	-0.132942	0.869162	1	Nodiff
gga-miR-1689-5p	1.43115	0.817434	2.04486	2.50156	1.32283	0.869325	1	Nodiff
gga-miR-140-5p	5530.23	5769.37	5291.09	0.9171	-0.12485	0.869969	1	Nodiff
gga-miR-1751-5p	2.74647	3.32033	2.1726	0.654333	-0.611903	0.87044	1	Nodiff
gga-miR-19b-5p	18.7655	19.7722	17.7589	0.898174	-0.154933	0.871869	1	Nodiff
gga-miR-1717	2.39163	2.37098	2.41229	1.01742	0.0249215	0.872833	1	Nodiff
gga-miR-1655-3p	2.26174	2.18644	2.33704	1.06888	0.0960992	0.874252	1	Nodiff
gga-miR-148b-3p	25629.8	27219.2	24040.4	0.883215	-0.179164	0.874378	1	Nodiff
gga-miR-12266-5p	15.3228	15.6054	15.0401	0.963773	-0.0532344	0.878639	1	Nodiff
gga-miR-204	555.928	529.294	582.562	1.10064	0.138341	0.879328	1	Nodiff
gga-miR-211	555.928	529.294	582.562	1.10064	0.138341	0.879328	1	Nodiff
gga-miR-10c-3p	3.4033	4.87185	1.93475	0.397128	-1.33232	0.880647	1	Nodiff
gga-miR-21-3p	126.21	116.998	135.422	1.15747	0.210981	0.882258	1	Nodiff
gga-miR-6552-3p	7.20021	7.49062	6.90981	0.922463	-0.116438	0.885595	1	Nodiff
gga-miR-6643-5p	2.45205	1.7922	3.11189	1.73635	0.796061	0.889872	1	Nodiff
gga-miR-19b-3p	7279.13	8102.44	6455.82	0.796776	-0.327755	0.890662	1	Nodiff
gga-miR-6594-5p	2.66542	2.69648	2.63435	0.97696	-0.0336292	0.891139	1	Nodiff
gga-miR-9-3p	5.04354	4.45973	5.62734	1.26181	0.335495	0.892015	1	Nodiff
gga-miR-301b-3p	107.48	112.668	102.291	0.907895	-0.139402	0.892217	1	Nodiff
gga-miR-6645-5p	1.62749	1.26957	1.98541	1.56384	0.645091	0.892813	1	Nodiff
gga-miR-3536	11.5053	12.7984	10.2122	0.797928	-0.32567	0.893349	1	Nodiff
gga-miR-1774	2.94535	2.9135	2.9772	1.02186	0.0312025	0.894756	1	Nodiff
gga-miR-18b-3p	127.326	138.287	116.365	0.841472	-0.249013	0.895892	1	Nodiff
gga-miR-7443-5p	2.57429	2.31308	2.8355	1.22586	0.29379	0.899697	1	Nodiff
gga-miR-12249-5p	0.3454	0.690799	0	0	-Inf	0.903088	1	Nodiff
gga-miR-12274-5p	0.3454	0.690799	0	0	-Inf	0.903088	1	Nodiff
gga-miR-1690-5p	0.3454	0.690799	0	0	-Inf	0.903088	1	Nodiff
gga-miR-1726	0.3454	0.690799	0	0	-Inf	0.903088	1	Nodiff
gga-miR-1803	0.3454	0.690799	0	0	-Inf	0.903088	1	Nodiff
gga-miR-1647	1.73486	1.68546	1.78426	1.05862	0.082183	0.903849	1	Nodiff
gga-miR-122-5p	272.535	223.866	321.203	1.4348	0.520852	0.905413	1	Nodiff
gga-miR-1651-3p	138.185	144.874	131.496	0.907654	-0.139785	0.906139	1	Nodiff
gga-miR-1655-5p	2.12079	2.65848	1.58311	0.595495	-0.747838	0.907077	1	Nodiff
gga-miR-1696	1.06773	1.26957	0.865883	0.682026	-0.552102	0.908403	1	Nodiff
gga-miR-12207-5p	0.138196	0	0.276392	Inf	Inf	0.909132	1	Nodiff
gga-miR-12270-5p	0.138196	0	0.276392	Inf	Inf	0.909132	1	Nodiff
gga-miR-1643-3p	0.138196	0	0.276392	Inf	Inf	0.909132	1	Nodiff
gga-miR-1778	0.138196	0	0.276392	Inf	Inf	0.909132	1	Nodiff
gga-miR-1801	0.138196	0	0.276392	Inf	Inf	0.909132	1	Nodiff
gga-miR-210b-5p	0.138196	0	0.276392	Inf	Inf	0.909132	1	Nodiff
gga-miR-2985-5p	0.138196	0	0.276392	Inf	Inf	0.909132	1	Nodiff
gga-miR-3531-3p	0.138196	0	0.276392	Inf	Inf	0.909132	1	Nodiff
gga-miR-365b-5p	0.138196	0	0.276392	Inf	Inf	0.909132	1	Nodiff
gga-miR-449b-3p	0.138196	0	0.276392	Inf	Inf	0.909132	1	Nodiff
gga-miR-6572-3p	0.138196	0	0.276392	Inf	Inf	0.909132	1	Nodiff
gga-miR-6599-5p	0.138196	0	0.276392	Inf	Inf	0.909132	1	Nodiff
gga-miR-6629-5p	0.138196	0	0.276392	Inf	Inf	0.909132	1	Nodiff
gga-miR-6642-5p	0.138196	0	0.276392	Inf	Inf	0.909132	1	Nodiff
gga-miR-6669-5p	0.138196	0	0.276392	Inf	Inf	0.909132	1	Nodiff
gga-miR-6674-3p	0.138196	0	0.276392	Inf	Inf	0.909132	1	Nodiff
gga-miR-726-3p	43.2476	41.5326	44.9625	1.08258	0.114477	0.909135	1	Nodiff
gga-miR-12232-3p	0.238771	0	0.477541	Inf	Inf	0.909497	1	Nodiff
gga-miR-12276-3p	0.238771	0	0.477541	Inf	Inf	0.909497	1	Nodiff
gga-miR-12276-5p	0.238771	0	0.477541	Inf	Inf	0.909497	1	Nodiff
gga-miR-12279-5p	0.238771	0	0.477541	Inf	Inf	0.909497	1	Nodiff
gga-miR-1619	0.238771	0	0.477541	Inf	Inf	0.909497	1	Nodiff
gga-miR-1627-5p	0.238771	0	0.477541	Inf	Inf	0.909497	1	Nodiff
gga-miR-1697	0.238771	0	0.477541	Inf	Inf	0.909497	1	Nodiff
gga-miR-1770	0.238771	0	0.477541	Inf	Inf	0.909497	1	Nodiff
gga-miR-6642-3p	0.238771	0	0.477541	Inf	Inf	0.909497	1	Nodiff
gga-miR-6677-5p	0.238771	0	0.477541	Inf	Inf	0.909497	1	Nodiff
gga-miR-215-5p	15917.2	14577	17257.3	1.18387	0.243509	0.909619	1	Nodiff
gga-miR-1465	0.294745	0	0.58949	Inf	Inf	0.909698	1	Nodiff
gga-miR-1466	0.294745	0	0.58949	Inf	Inf	0.909698	1	Nodiff
gga-miR-1633	0.294745	0	0.58949	Inf	Inf	0.909698	1	Nodiff
gga-miR-1733	0.294745	0	0.58949	Inf	Inf	0.909698	1	Nodiff
gga-miR-1a-1-5p	0.294745	0	0.58949	Inf	Inf	0.909698	1	Nodiff
gga-miR-6547-5p	0.294745	0	0.58949	Inf	Inf	0.909698	1	Nodiff
gga-miR-6574-5p	0.294745	0	0.58949	Inf	Inf	0.909698	1	Nodiff
gga-miR-6575-3p	0.294745	0	0.58949	Inf	Inf	0.909698	1	Nodiff
gga-miR-6587-5p	0.294745	0	0.58949	Inf	Inf	0.909698	1	Nodiff
gga-miR-762	0.294745	0	0.58949	Inf	Inf	0.909698	1	Nodiff
gga-miR-1807	0.688988	0.788486	0.58949	0.747623	-0.419617	0.913126	1	Nodiff
gga-miR-1763b-3p	0.680717	1.08504	0.276392	0.25473	-1.97296	0.915392	1	Nodiff
gga-miR-6570-3p	1.03051	1.50823	0.552785	0.366511	-1.44807	0.916511	1	Nodiff
gga-miR-12214-3p	7.49928	6.90827	8.09029	1.1711	0.227867	0.916513	1	Nodiff
gga-miR-1579	1.87693	1.65651	2.09736	1.26613	0.340424	0.917297	1	Nodiff
gga-miR-6669-3p	22.2508	21.3851	23.1164	1.08096	0.112313	0.919265	1	Nodiff
gga-miR-142-3p	167182	171665	162700	0.947775	-0.0773833	0.922661	1	Nodiff
gga-miR-21-5p	358641	380155	337128	0.886819	-0.173288	0.92312	1	Nodiff
gga-miR-3525	76.3919	69.6405	83.1434	1.1939	0.255676	0.92556	1	Nodiff
gga-miR-1625-5p	11.5092	13.0718	9.94646	0.760908	-0.394207	0.926374	1	Nodiff
gga-let-7f-3p	363.468	350.754	376.182	1.0725	0.100971	0.927696	1	Nodiff
gga-miR-20b-3p	236.787	231.561	242.012	1.04514	0.0636902	0.928152	1	Nodiff
gga-miR-1763b-5p	0.285735	0.57147	0	0	-Inf	0.928476	1	Nodiff
gga-let-7g-3p	31.1243	31.3461	30.9024	0.985845	-0.0205675	0.930773	1	Nodiff
gga-miR-212-3p	15.9	15.2399	16.5601	1.08663	0.119857	0.931499	1	Nodiff
gga-miR-1805-3p	51.5086	49.322	53.6951	1.08866	0.122559	0.932489	1	Nodiff
gga-miR-1649-5p	2.60271	3.03283	2.1726	0.716362	-0.48124	0.932613	1	Nodiff
gga-miR-1581	0.954602	1.35642	0.552785	0.407532	-1.29501	0.934078	1	Nodiff
gga-miR-1662	110.801	123.45	98.1524	0.795078	-0.330832	0.934203	1	Nodiff
gga-miR-1716	25.2425	23.3996	27.0854	1.15751	0.21103	0.934314	1	Nodiff
gga-miR-1798-5p	4.51432	4.8321	4.19655	0.868473	-0.203447	0.935134	1	Nodiff
gga-miR-10c-5p	126.47	142.802	110.139	0.771271	-0.374691	0.935278	1	Nodiff
gga-miR-184b-3p	0.271261	0.542521	0	0	-Inf	0.935304	1	Nodiff
gga-miR-7451-5p	0.271261	0.542521	0	0	-Inf	0.935304	1	Nodiff
gga-let-7a-2-3p	20.4461	19.2224	21.6699	1.12733	0.172904	0.937613	1	Nodiff
gga-miR-9-5p	4899.89	5037.91	4761.86	0.945206	-0.0812996	0.938392	1	Nodiff
gga-miR-12273-3p	14.8448	12.5925	17.0971	1.35772	0.441185	0.938699	1	Nodiff
gga-miR-1388b-5p	8.27095	7.45102	9.09087	1.22008	0.28698	0.939643	1	Nodiff
gga-miR-12251-5p	1.58182	2.05806	1.10557	0.53719	-0.896495	0.941065	1	Nodiff
gga-miR-133b	60.4241	57.9818	62.8663	1.08424	0.116685	0.941329	1	Nodiff
gga-miR-1595-5p	1.17992	0.591364	1.76847	2.99049	1.58038	0.941568	1	Nodiff
gga-miR-7460-3p	7.84819	6.5251	9.17128	1.40554	0.491123	0.943382	1	Nodiff
gga-miR-7451-3p	67.1411	66.5858	67.6965	1.01668	0.0238663	0.943558	1	Nodiff
gga-miR-130c-3p	448.152	459.755	436.549	0.949527	-0.0747194	0.946262	1	Nodiff
gga-miR-12223-3p	10.2173	9.33737	11.0972	1.18847	0.249106	0.946529	1	Nodiff
gga-miR-1684a-5p	0.575862	0.875331	0.276392	0.315757	-1.66311	0.946795	1	Nodiff
gga-miR-1765	0.575862	0.875331	0.276392	0.315757	-1.66311	0.946795	1	Nodiff
gga-miR-17-3p	495.358	530.57	460.145	0.867265	-0.205455	0.949893	1	Nodiff
gga-miR-130a-3p	68.1842	66.8337	69.5346	1.04041	0.0571554	0.950914	1	Nodiff
gga-miR-133a-5p	32.8439	34.6262	31.0617	0.897059	-0.156726	0.951635	1	Nodiff
gga-miR-12267-3p	2.87692	2.95503	2.7988	0.947128	-0.0783686	0.953594	1	Nodiff
gga-miR-383-5p	90.1534	95.46	84.8468	0.88882	-0.170037	0.955814	1	Nodiff
gga-miR-12221-5p	0.22607	0.45214	0	0	-Inf	0.958617	1	Nodiff
gga-miR-12228-3p	0.22607	0.45214	0	0	-Inf	0.958617	1	Nodiff
gga-miR-1764-5p	0.22607	0.45214	0	0	-Inf	0.958617	1	Nodiff
gga-miR-6609-3p	0.22607	0.45214	0	0	-Inf	0.958617	1	Nodiff
gga-miR-1550-3p	1.41628	1.727	1.10557	0.640168	-0.643476	0.959743	1	Nodiff
gga-miR-1454	943.985	898.214	989.757	1.10192	0.140014	0.962189	1	Nodiff
gga-miR-3530-5p	2.77383	2.74886	2.7988	1.01817	0.0259734	0.963677	1	Nodiff
gga-miR-6544-5p	15.9604	15.9307	15.9901	1.00372	0.00536146	0.965416	1	Nodiff
gga-miR-12275-5p	0.211596	0.423191	0	0	-Inf	0.9668	1	Nodiff
gga-miR-196-1-3p	0.211596	0.423191	0	0	-Inf	0.9668	1	Nodiff
gga-miR-6564-3p	0.211596	0.423191	0	0	-Inf	0.9668	1	Nodiff
gga-miR-1602	1.68397	1.67287	1.69506	1.01326	0.01901	0.967264	1	Nodiff
gga-miR-6664-3p	0.562127	0.57147	0.552785	0.967304	-0.0479586	0.967412	1	Nodiff
gga-miR-210a-3p	620.253	635.944	604.561	0.95065	-0.0730132	0.96755	1	Nodiff
gga-miR-363-3p	266306	261871	270741	1.03387	0.0480519	0.967725	1	Nodiff
gga-miR-143-5p	408.966	434.524	383.408	0.882364	-0.180554	0.969264	1	Nodiff
gga-miR-3524a	3.70804	3.66219	3.75388	1.02504	0.0356741	0.97483	1	Nodiff
gga-miR-12207-3p	0.197121	0.394243	0	0	-Inf	0.975374	1	Nodiff
gga-miR-12230-5p	0.197121	0.394243	0	0	-Inf	0.975374	1	Nodiff
gga-miR-12236-5p	0.197121	0.394243	0	0	-Inf	0.975374	1	Nodiff
gga-miR-12255-3p	0.197121	0.394243	0	0	-Inf	0.975374	1	Nodiff
gga-miR-12290-3p	0.197121	0.394243	0	0	-Inf	0.975374	1	Nodiff
gga-miR-1457	0.197121	0.394243	0	0	-Inf	0.975374	1	Nodiff
gga-miR-1591-5p	0.197121	0.394243	0	0	-Inf	0.975374	1	Nodiff
gga-miR-1739	0.197121	0.394243	0	0	-Inf	0.975374	1	Nodiff
gga-miR-6549-3p	0.197121	0.394243	0	0	-Inf	0.975374	1	Nodiff
gga-miR-7477-5p	0.197121	0.394243	0	0	-Inf	0.975374	1	Nodiff
gga-miR-12211-3p	30.062	29.8268	30.2971	1.01577	0.0225714	0.976756	1	Nodiff
gga-miR-12282-5p	0.621792	0.690799	0.552785	0.800211	-0.321548	0.979131	1	Nodiff
gga-miR-12286-5p	20.5483	21.1427	19.9539	0.943771	-0.0834911	0.982423	1	Nodiff
gga-miR-1769-5p	31.619	34.1352	29.1027	0.852573	-0.230105	0.984477	1	Nodiff
gga-miR-222a	4385.57	4801.2	3969.94	0.826864	-0.274279	0.985418	1	Nodiff
gga-miR-130b-5p	198.115	194.025	202.205	1.04216	0.0595759	0.98751	1	Nodiff
gga-miR-1561	1.30641	1.58249	1.03033	0.651079	-0.619095	0.98791	1	Nodiff
gga-miR-1747-5p	14.4208	14.7915	14.0501	0.949877	-0.0741867	0.988139	1	Nodiff
gga-miR-128-2-5p	122.188	122.547	121.829	0.994142	-0.00847548	0.988866	1	Nodiff
gga-let-7l-5p	7059.73	7109.85	7009.6	0.9859	-0.020487	0.989625	1	Nodiff
gga-miR-6672-3p	0.812845	1.0362	0.58949	0.568897	-0.813762	0.989895	1	Nodiff
gga-miR-12256-3p	1.88112	2.17914	1.58311	0.726485	-0.460995	0.99119	1	Nodiff
gga-miR-1635	4.74982	5.00579	4.49386	0.897732	-0.155644	0.992054	1	Nodiff
gga-miR-6570-5p	0.704202	0.542521	0.865883	1.59603	0.674492	0.993576	1	Nodiff
gga-miR-1729-5p	359.477	326.794	392.16	1.20002	0.26306	0.994355	1	Nodiff
gga-miR-12288-3p	1.77487	1.19178	2.35796	1.97852	0.984418	0.996013	1	Nodiff
gga-miR-1587	1.81489	1.60767	2.02211	1.25779	0.330894	0.998746	1	Nodiff
gga-miR-12216-3p	7.31452	8.3858	6.24324	0.744502	-0.425653	1	1	Nodiff
gga-miR-12217-3p	0.801086	0.423191	1.17898	2.78593	1.47816	1	1	Nodiff
gga-miR-12218-5p	0.40778	0.22607	0.58949	2.60756	1.3827	1	1	Nodiff
gga-miR-12220-3p	0.40778	0.22607	0.58949	2.60756	1.3827	1	1	Nodiff
gga-miR-12225-5p	0.1727	0.3454	0	0	-Inf	1	1	Nodiff
gga-miR-12240-3p	0.0985607	0.197121	0	0	-Inf	1	1	Nodiff
gga-miR-12243-3p	0.804776	0.542521	1.06703	1.9668	0.975851	1	1	Nodiff
gga-miR-12260-3p	0.467445	0.3454	0.58949	1.70669	0.771201	1	1	Nodiff
gga-miR-12260-5p	0.1727	0.3454	0	0	-Inf	1	1	Nodiff
gga-miR-12262-5p	0.236757	0.197121	0.276392	1.40214	0.487634	1	1	Nodiff
gga-miR-12263-5p	0.113035	0.22607	0	0	-Inf	1	1	Nodiff
gga-miR-12265-5p	0.858146	0.649261	1.06703	1.64345	0.716731	1	1	Nodiff
gga-miR-12267-5p	0.335318	0.394243	0.276392	0.701072	-0.512366	1	1	Nodiff
gga-miR-12278-3p	0.615497	0.67821	0.552785	0.815065	-0.295014	1	1	Nodiff
gga-miR-12282-3p	0.664566	0.739643	0.58949	0.796993	-0.327361	1	1	Nodiff
gga-miR-12286-3p	3.42413	3.84649	3.00178	0.780394	-0.357725	1	1	Nodiff
gga-miR-12290-5p	0.113035	0.22607	0	0	-Inf	1	1	Nodiff
gga-miR-12292-3p	0.1727	0.3454	0	0	-Inf	1	1	Nodiff
gga-miR-122b-5p	0.467445	0.3454	0.58949	1.70669	0.771201	1	1	Nodiff
gga-miR-129-3p	2.41356	2.96762	1.8595	0.626597	-0.674391	1	1	Nodiff
gga-miR-132c-3p	3.10979	3.1811	3.03848	0.955166	-0.0661764	1	1	Nodiff
gga-miR-1354	0.0985607	0.197121	0	0	-Inf	1	1	Nodiff
gga-miR-137-3p	3.35557	3.82131	2.88983	0.75624	-0.403084	1	1	Nodiff
gga-miR-1397-5p	0.113035	0.22607	0	0	-Inf	1	1	Nodiff
gga-miR-146c-3p	3563.12	3511.53	3614.71	1.02938	0.0417791	1	1	Nodiff
gga-miR-1550-5p	0.467445	0.3454	0.58949	1.70669	0.771201	1	1	Nodiff
gga-miR-1551-3p	3.61784	2.8556	4.38007	1.53385	0.617161	1	1	Nodiff
gga-miR-1571	0.0985607	0.197121	0	0	-Inf	1	1	Nodiff
gga-miR-1572	1.32097	1.29852	1.34342	1.03458	0.049043	1	1	Nodiff
gga-miR-1573	0.335318	0.394243	0.276392	0.701072	-0.512366	1	1	Nodiff
gga-miR-1574-5p	0.1727	0.3454	0	0	-Inf	1	1	Nodiff
gga-miR-1593	1.10653	1.18273	1.03033	0.871143	-0.199018	1	1	Nodiff
gga-miR-1594	0.467445	0.3454	0.58949	1.70669	0.771201	1	1	Nodiff
gga-miR-1595-3p	0.590427	0.591364	0.58949	0.996831	-0.00457977	1	1	Nodiff
gga-miR-1596-3p	0.0985607	0.197121	0	0	-Inf	1	1	Nodiff
gga-miR-1598	0.1727	0.3454	0	0	-Inf	1	1	Nodiff
gga-miR-1607	0.337331	0.197121	0.477541	2.42257	1.27654	1	1	Nodiff
gga-miR-1613	0.483596	0.690799	0.276392	0.400105	-1.32155	1	1	Nodiff
gga-miR-1618-5p	4.79301	5.71652	3.86949	0.676897	-0.562993	1	1	Nodiff
gga-miR-1620	0.960897	1.36901	0.552785	0.403785	-1.30834	1	1	Nodiff
gga-miR-1648-3p	0.63754	0.79754	0.477541	0.598768	-0.739931	1	1	Nodiff
gga-miR-1654	0.965289	1.1014	0.829177	0.752838	-0.409588	1	1	Nodiff
gga-miR-1664-3p	4.94148	4.79961	5.08335	1.05912	0.0828601	1	1	Nodiff
gga-miR-1668-5p	0.759249	0.965713	0.552785	0.572411	-0.804876	1	1	Nodiff
gga-miR-1669	0.236757	0.197121	0.276392	1.40214	0.487634	1	1	Nodiff
gga-miR-1670	0.0985607	0.197121	0	0	-Inf	1	1	Nodiff
gga-miR-1676-5p	0.113035	0.22607	0	0	-Inf	1	1	Nodiff
gga-miR-1678	0.491866	0.394243	0.58949	1.49525	0.580383	1	1	Nodiff
gga-miR-1685-5p	6.54811	6.34057	6.75566	1.06547	0.0914844	1	1	Nodiff
gga-miR-1687-3p	0.998207	0.817434	1.17898	1.44229	0.528365	1	1	Nodiff
gga-miR-1687-5p	0.81556	0.45214	1.17898	2.60756	1.3827	1	1	Nodiff
gga-miR-1707	2.1362	2.26424	2.00816	0.886903	-0.173152	1	1	Nodiff
gga-miR-1712-5p	0.786612	0.394243	1.17898	2.99049	1.58038	1	1	Nodiff
gga-miR-1715-5p	0.450366	0.423191	0.477541	1.12843	0.174315	1	1	Nodiff
gga-miR-1718	0.113035	0.22607	0	0	-Inf	1	1	Nodiff
gga-miR-1719	0.1727	0.3454	0	0	-Inf	1	1	Nodiff
gga-miR-1731-3p	0.113035	0.22607	0	0	-Inf	1	1	Nodiff
gga-miR-1740-5p	0.409457	0.542521	0.276392	0.509459	-0.972961	1	1	Nodiff
gga-miR-1741	0.113035	0.22607	0	0	-Inf	1	1	Nodiff
gga-miR-1742	0.0985607	0.197121	0	0	-Inf	1	1	Nodiff
gga-miR-1748	0.759249	0.965713	0.552785	0.572411	-0.804876	1	1	Nodiff
gga-miR-1758	0.0985607	0.197121	0	0	-Inf	1	1	Nodiff
gga-miR-1763	0.604901	0.620313	0.58949	0.950311	-0.0735286	1	1	Nodiff
gga-miR-1764-3p	2.39906	2.29847	2.49966	1.08753	0.121056	1	1	Nodiff
gga-miR-1772-5p	1.29664	0.936764	1.65652	1.76834	0.822399	1	1	Nodiff
gga-miR-1783	0.656296	1.0362	0.276392	0.266737	-1.90651	1	1	Nodiff
gga-miR-1784b-3p	0.1727	0.3454	0	0	-Inf	1	1	Nodiff
gga-miR-1790	0.467445	0.3454	0.58949	1.70669	0.771201	1	1	Nodiff
gga-miR-1794	0.236757	0.197121	0.276392	1.40214	0.487634	1	1	Nodiff
gga-miR-1800	2.85496	2.25518	3.45474	1.53191	0.615332	1	1	Nodiff
gga-miR-1802	0.0985607	0.197121	0	0	-Inf	1	1	Nodiff
gga-miR-1813	0.772046	0.67821	0.865883	1.27672	0.352439	1	1	Nodiff
gga-miR-1814	0.995641	1.0362	0.955082	0.921717	-0.117604	1	1	Nodiff
gga-miR-190b-5p	34.5012	36.6215	32.3809	0.884204	-0.177549	1	1	Nodiff
gga-miR-205c-5p	3.00256	3.04188	2.96324	0.974147	-0.037788	1	1	Nodiff
gga-miR-2128	1.12754	1.02361	1.23147	1.20307	0.266722	1	1	Nodiff
gga-miR-216a	4.29535	4.6478	3.9429	0.848338	-0.237289	1	1	Nodiff
gga-miR-217-3p	0.0985607	0.197121	0	0	-Inf	1	1	Nodiff
gga-miR-218-3p	0.0985607	0.197121	0	0	-Inf	1	1	Nodiff
gga-miR-2184a-5p	743.707	715.244	772.169	1.07959	0.110482	1	1	Nodiff
gga-miR-2184b-3p	0.335318	0.394243	0.276392	0.701072	-0.512366	1	1	Nodiff
gga-miR-222b-3p	547.094	593.586	500.601	0.84335	-0.245797	1	1	Nodiff
gga-miR-30c-5p	51297.3	56373.2	46221.4	0.819919	-0.286447	1	1	Nodiff
gga-miR-31-3p	1.34007	1.02361	1.65652	1.61831	0.694491	1	1	Nodiff
gga-miR-3528	3.44022	3.43966	3.44078	1.00033	0.000470696	1	1	Nodiff
gga-miR-3531-5p	1.22409	1.41785	1.03033	0.726681	-0.460606	1	1	Nodiff
gga-miR-3532-5p	0.483596	0.690799	0.276392	0.400105	-1.32155	1	1	Nodiff
gga-miR-3539	2.51138	2.4251	2.59765	1.07115	0.0991597	1	1	Nodiff
gga-miR-425-3p	1569.43	1538.56	1600.3	1.04013	0.056761	1	1	Nodiff
gga-miR-489-3p	3.51637	3.39082	3.64193	1.07406	0.103071	1	1	Nodiff
gga-miR-6543-3p	0.41147	0.3454	0.477541	1.38258	0.467359	1	1	Nodiff
gga-miR-6543-5p	0.40778	0.22607	0.58949	2.60756	1.3827	1	1	Nodiff
gga-miR-6548-3p	3.46079	4.15766	2.76392	0.664779	-0.589053	1	1	Nodiff
gga-miR-6551-5p	0.113035	0.22607	0	0	-Inf	1	1	Nodiff
gga-miR-6553-5p	0.113035	0.22607	0	0	-Inf	1	1	Nodiff
gga-miR-6554-3p	0.1727	0.3454	0	0	-Inf	1	1	Nodiff
gga-miR-6559-3p	0.113035	0.22607	0	0	-Inf	1	1	Nodiff
gga-miR-6559-5p	0.646214	0.739643	0.552785	0.747368	-0.42011	1	1	Nodiff
gga-miR-6561-3p	0.113035	0.22607	0	0	-Inf	1	1	Nodiff
gga-miR-6564-5p	0.113035	0.22607	0	0	-Inf	1	1	Nodiff
gga-miR-6567-3p	1.44492	1.23332	1.65652	1.34314	0.425609	1	1	Nodiff
gga-miR-6573-3p	0.664566	0.739643	0.58949	0.796993	-0.327361	1	1	Nodiff
gga-miR-6574-3p	0.0985607	0.197121	0	0	-Inf	1	1	Nodiff
gga-miR-6591-3p	0.251231	0.22607	0.276392	1.2226	0.289949	1	1	Nodiff
gga-miR-6602-5p	0.1727	0.3454	0	0	-Inf	1	1	Nodiff
gga-miR-6603-3p	0.351806	0.22607	0.477541	2.11236	1.07886	1	1	Nodiff
gga-miR-6641-3p	0.113035	0.22607	0	0	-Inf	1	1	Nodiff
gga-miR-6648-5p	0.0985607	0.197121	0	0	-Inf	1	1	Nodiff
gga-miR-6649-3p	3.32746	3.65314	3.00178	0.821698	-0.283319	1	1	Nodiff
gga-miR-6657-3p	0.448353	0.620313	0.276392	0.445569	-1.16628	1	1	Nodiff
gga-miR-6665-5p	1.01048	1.19178	0.829177	0.695746	-0.523368	1	1	Nodiff
gga-miR-6685-5p	2.91941	2.98752	2.85129	0.954401	-0.0673324	1	1	Nodiff
gga-miR-6689-3p	0.251231	0.22607	0.276392	1.2226	0.289949	1	1	Nodiff
gga-miR-6690-5p	0.0985607	0.197121	0	0	-Inf	1	1	Nodiff
gga-miR-6696-3p	0.364266	0.45214	0.276392	0.611298	-0.710051	1	1	Nodiff
gga-miR-6698-3p	0.448353	0.620313	0.276392	0.445569	-1.16628	1	1	Nodiff
gga-miR-6706-5p	0.0985607	0.197121	0	0	-Inf	1	1	Nodiff
gga-miR-7441-3p	0.619376	0.649261	0.58949	0.907939	-0.139332	1	1	Nodiff
gga-miR-7441-5p	1.32358	1.19178	1.45537	1.22117	0.288267	1	1	Nodiff
gga-miR-7442-5p	0.1727	0.3454	0	0	-Inf	1	1	Nodiff
gga-miR-7443-3p	0.351806	0.22607	0.477541	2.11236	1.07886	1	1	Nodiff
gga-miR-7447-5p	0.113035	0.22607	0	0	-Inf	1	1	Nodiff
gga-miR-7449-3p	0.950815	1.07245	0.829177	0.77316	-0.371162	1	1	Nodiff
gga-miR-7452-5p	0.236757	0.197121	0.276392	1.40214	0.487634	1	1	Nodiff
gga-miR-7460-5p	0.113035	0.22607	0	0	-Inf	1	1	Nodiff
gga-miR-7466-3p	0.0985607	0.197121	0	0	-Inf	1	1	Nodiff
gga-miR-7467-5p	0.1727	0.3454	0	0	-Inf	1	1	Nodiff
gga-miR-7468-3p	0.0985607	0.197121	0	0	-Inf	1	1	Nodiff
gga-miR-7469-5p	0.335318	0.394243	0.276392	0.701072	-0.512366	1	1	Nodiff
gga-miR-7476-3p	0.956707	0.846383	1.06703	1.2607	0.33422	1	1	Nodiff
gga-miR-7476-5p	0.845349	0.936764	0.753934	0.804828	-0.313248	1	1	Nodiff
gga-miR-9b-5p	0.435892	0.394243	0.477541	1.21129	0.276541	1	1	Nodiff
