# Supplementary material for: Thymic transcriptome analysis after Newcastle disease virus inoculation in chickens and the influence of host small RNAs on NDV replication
Source: Sci Rep. 2021 May 13;11:10270. doi: 10.1038/s41598-021-89464-1 (PMC8119446; doi:10.1038/s41598-021-89464-1)
Supplement: Supplementary file 3 — Supplementary Information 3. [file 41598_2021_89464_MOESM3_ESM.xlsx]

## Sheet: Sheet annotation
Thymic transcriptome analysis after Newcastle disease virus inoculation in chickens and the influence of host small RNAs on NDV replication
Liangxing Guo1, Zhaokun Mu2, Furong Nie1, Xuanniu Chang1, Haitao Duan1, Haoyan Li3, Jingfeng Zhang1, Jia Zhou1, Yudan Ji1, Mengyun Li1*
Supplementary Table 3: Expression profiles of mRNAs in B vs A, C vs A, D vs A, and E vs A groups.

## Sheet: Sheet1
gene_id	B_vs_A_de	B_vs_A_log2fc	B_vs_A_pval	C_vs_A_de	C_vs_A_log2fc	C_vs_A_pval	D_vs_A_de	D_vs_A_log2fc	D_vs_A_pval	E_vs_A_de	E_vs_A_log2fc	E_vs_A_pval
ENSGALG00000041930	down	-4.867	0.00562706	down	-3.94843	0.0149636	-	-2.91291	0.215598	-	-0.809863	0.424484
ENSGALG00000037192	down	-4.12295	0.0490147	-	-4.2697	0.0556651	-	-4.1811	0.374729	-	-2.77172	0.100215
ENSGALG00000038359	-	-4.07524	0.063921	-	-0.542434	0.64351	-	-1.77006	0.67554	-	-1.94887	0.216658
ENSGALG00000011673	down	-4.0489	0.00577068	-	-1.15311	0.197987	-	-1.12825	0.711536	-	-0.838433	0.385207
ENSGALG00000046278	-	-4.01732	0.0787944	-	-0.936897	0.599259	-	-2.03256	0.656932	-	-0.839491	0.549702
ENSGALG00000033658	-	-3.84984	0.199571	-	-3.15509	0.267996	-	-4.32994	0.20412	-	0.485056	0.653026
ENSGALG00000030743	-	-3.81162	0.0998113	-	-1.67722	0.389272	-	-1.36362	0.586354	-	-1.73447	0.306883
ENSGALG00000044125	-	-3.57015	0.178911	-	-3.62733	0.192169	-	-1.55828	0.794525	-	-0.89972	0.606279
ENSGALG00000037876	-	-3.48638	0.206211	-	-2.58047	0.320388	-	0.0924766	0.969205	-	-2.0365	0.338316
ENSGALG00000046358	-	-3.4526	0.18696	-	-1.61724	0.421892	-	-1.85422	0.317247	-	-3.33481	0.206606
ENSGALG00000038845	-	-3.42827	0.229469	-	-1.17007	0.633652	-	-3.45785	0.640733	-	-1.69959	0.465396
ENSGALG00000037735	down	-3.42216	0.00271182	-	-1.69472	0.0551334	-	-2.00548	0.103703	-	-1.15012	0.132906
ENSGALG00000040959	down	-3.38546	0.00133277	down	-1.58509	0.0465671	-	-1.42749	0.10172	-	0.0399671	0.95458
ENSGALG00000030199	-	-3.38022	0.0640448	-	-0.743159	0.68368	-	-1.80308	0.576799	down	-4.64935	0.0243219
ENSGALG00000037148	-	-3.33006	0.227084	-	-0.46271	0.881951	-	-1.40548	0.841879	-	-1.98302	0.371896
ENSGALG00000002064	down	-3.27009	0.0206645	-	-2.39563	0.0755251	-	-1.75072	0.493713	-	-0.81353	0.402149
ENSGALG00000043769	down	-3.26143	0.0028621	down	-2.80539	0.00857224	-	-2.30105	0.183788	-	-0.927047	0.249699
ENSGALG00000042963	-	-3.21942	0.354311	-	-3.04504	0.35115	-	-0.759638	0.804661	-	-0.836019	0.797783
ENSGALG00000046043	-	-3.18202	0.0870071	-	-0.556023	0.706411	-	-0.888418	0.846541	-	-0.0583334	0.915454
ENSGALG00000033435	-	-3.18037	0.364061	-	-0.477835	0.895537	-	0.865261	0.456328	-	-0.502476	0.948941
ENSGALG00000030940	-	-3.17639	0.13442	-	-3.25929	0.132109	-	-4.11621	0.111448	-	-2.2386	0.223462
ENSGALG00000004514	-	-3.14172	0.0907968	-	-0.166549	0.903078	-	-0.75561	0.800129	-	-0.0354411	0.994111
ENSGALG00000040694	-	-3.13576	0.0908123	-	-2.58303	0.147931	-	-2.68373	0.535068	-	-1.22172	0.405184
ENSGALG00000045762	-	-3.13478	0.33662	-	-0.748439	0.785448	-	-0.568307	1	-	0.240793	0.947532
ENSGALG00000032253	down	-3.1165	0.0189412	-	-1.58996	0.121232	-	-1.64445	0.256802	-	-1.28046	0.185966
ENSGALG00000044941	-	-3.09473	0.522336	-	-0.607194	1	-	0.210093	0.985285	-	-0.184393	1
ENSGALG00000045574	-	-3.07428	0.116586	-	-0.547719	0.750605	-	-1.0965	0.708305	-	-1.48019	0.341933
ENSGALG00000030890	down	-3.06621	0.00505992	down	-2.15367	0.0232285	down	-3.74903	0.0177619	-	-1.07306	0.12733
ENSGALG00000027490	down	-3.01156	0.0448378	-	-0.775989	0.470983	-	-1.22053	0.57332	-	-1.80876	0.145095
ENSGALG00000000639	-	-3.00228	0.38551	-	-0.764447	0.856602	-	-0.179723	1	-	0.626487	0.746882
ENSGALG00000032537	down	-2.97747	0.0100793	down	-3.40991	0.00759595	-	-1.24394	0.483062	-	-1.75369	0.0575706
ENSGALG00000044239	down	-2.9671	0.0421614	-	0.834832	0.440425	-	-0.564364	0.858592	down	-4.02121	0.0127891
ENSGALG00000033339	-	-2.92636	0.0663794	-	-0.53538	0.67938	-	0.922675	0.751835	-	-1.61219	0.192309
ENSGALG00000035131	-	-2.91909	0.393256	-	-1.82817	0.506422	-	0.863059	0.85789	-	-0.996435	0.633407
ENSGALG00000041907	-	-2.91761	0.0613213	-	-1.94721	0.169614	-	-1.3776	0.688528	-	-0.568306	0.566793
ENSGALG00000031520	-	-2.91424	0.138031	-	-1.31901	0.398127	-	-0.0797725	0.961115	-	0.0533386	1
ENSGALG00000041380	-	-2.90972	0.0628003	-	-2.76163	0.0740772	-	-1.23549	0.221393	-	-0.718905	0.538798
ENSGALG00000031382	-	-2.87898	0.447337	-	-0.00188489	0.848038	-	-1.49089	0.62283	-	-1.78405	0.602247
ENSGALG00000040485	-	-2.87818	0.363016	-	-0.519161	0.796345	-	0.804118	1	-	0.779046	0.683622
ENSGALG00000033441	down	-2.87195	0.00271562	down	-3.03439	0.00166092	-	-1.81345	0.196104	down	-1.39484	0.0459065
ENSGALG00000038514	-	-2.86391	0.411448	-	-2.95935	0.429068	-	-Inf	0.668371	-	-2.92317	0.362686
ENSGALG00000002886	-	-2.82123	0.47808	-	-1.34215	0.766839	-	2.07091	0.42139	-	-0.579517	0.907761
ENSGALG00000030319	-	-2.80394	0.0873927	-	-1.89024	0.224534	-	-1.18603	0.739952	-	-1.97426	0.159302
ENSGALG00000042984	-	-2.78263	0.0582985	down	-4.19596	0.020522	-	-3.52667	0.205551	down	-2.86841	0.0421997
ENSGALG00000032613	-	-2.74434	0.0938973	-	-1.81811	0.232973	-	-3.37847	0.408395	-	-2.60896	0.108496
ENSGALG00000035793	-	-2.71652	0.496415	-	-0.603934	0.878343	-	-Inf	0.716558	-	0.346663	0.895629
ENSGALG00000042693	-	-2.7129	0.46711	-	0.605713	0.805397	-	0.0818216	0.953402	-	-0.498577	0.85114
ENSGALG00000011856	down	-2.68573	0.00305514	down	-2.51373	0.00525808	-	-2.8999	0.111308	down	-1.87694	0.01751
ENSGALG00000038817	down	-2.67513	0.0262462	-	-0.14271	0.924896	-	-0.943325	0.695989	-	0.180515	0.746364
ENSGALG00000033807	down	-2.66884	0.0175646	-	-1.79299	0.0792996	-	-2.14493	0.373807	-	-1.64725	0.0845025
ENSGALG00000046237	-	-2.6497	0.478813	-	0.471694	0.877799	-	-0.0752291	0.994309	-	-1.13409	0.658581
ENSGALG00000039842	down	-2.63898	0.00554519	-	-1.66905	0.0642916	-	-1.40923	0.331537	-	-1.53421	0.0539213
ENSGALG00000036396	down	-2.63827	0.0353963	-	-1.38062	0.199591	-	-2.65502	0.341759	down	-3.5993	0.00878005
ENSGALG00000044444	-	-2.63388	0.479123	-	-0.740462	0.842667	-	0.317918	1	-	-1.12073	0.658426
ENSGALG00000036865	-	-2.62285	0.494538	-	-1.08463	0.771482	-	0.41747	0.996551	-	-1.99799	0.590675
ENSGALG00000035758	-	-2.61208	0.517264	-	-0.581416	0.891675	-	-Inf	0.737444	-	-2.8821	0.472371
ENSGALG00000039346	-	-2.59979	0.250456	-	-0.0802363	1	-	-2.63502	0.661161	-	-0.765498	0.641722
ENSGALG00000003885	-	-2.59435	0.23116	-	-2.74199	0.248411	-	-1.69165	0.689705	-	-2.38119	0.268099
ENSGALG00000037712	down	-2.58116	0.00949944	down	-2.10349	0.022344	down	-2.9152	0.0306593	-	-1.45303	0.0613419
ENSGALG00000037977	-	-2.56846	0.277862	-	0.84605	0.455662	-	-0.479069	0.874475	-	-0.0543641	0.975384
ENSGALG00000000044	-	-2.54365	0.526805	-	0.876542	0.743568	-	0.993302	0.807412	-	-0.13446	1
ENSGALG00000027899	-	-2.54273	0.121108	-	-3.08278	0.100269	-	-3.58252	0.311008	-	-2.8392	0.103252
ENSGALG00000030558	-	-2.53201	0.528853	-	0.680993	0.818629	-	-0.993149	0.897046	-	-1.60996	0.607071
ENSGALG00000045811	-	-2.53201	0.528853	-	1.39235	0.439421	-	1.2518	0.697406	-	-1.81356	0.615064
ENSGALG00000042463	-	-2.52533	0.160834	-	-1.2769	0.345033	-	0.440218	0.999592	-	-1.65372	0.294565
ENSGALG00000039190	down	-2.50081	0.0226058	down	-3.07822	0.0126663	-	-1.62679	0.329885	down	-3.58335	0.00352416
ENSGALG00000038882	-	-2.4915	0.573324	-	-0.47273	0.9601	-	0.0519273	0.9599	-	-2.57687	0.52502
ENSGALG00000030321	down	-2.47991	0.00983017	down	-2.20492	0.0208913	-	-2.12982	0.208717	-	-1.25919	0.0999571
ENSGALG00000046263	down	-2.47307	0.0221505	down	-2.50343	0.0242717	down	-3.32006	0.0154641	-	-1.88126	0.0623983
ENSGALG00000037812	down	-2.47182	0.0103257	-	-1.75299	0.0549013	-	-1.98171	0.279805	down	-1.94793	0.0213164
ENSGALG00000040303	down	-2.47089	0.00595982	down	-2.13826	0.0133877	down	-2.9354	0.0064984	-	-1.14508	0.0874983
ENSGALG00000029389	down	-2.44779	0.0269293	-	-0.593174	0.415455	-	-1.70996	0.394152	-	-1.32415	0.118484
ENSGALG00000035230	-	-2.44704	0.324627	-	-2.50389	0.317216	-	-1.50115	0.410699	-	-2.90374	0.270337
ENSGALG00000036751	-	-2.42548	0.190352	-	-1.45569	0.395652	-	-2.43838	0.510241	-	-1.7943	0.253724
ENSGALG00000043426	-	-2.3949	0.534189	-	-0.2717	1	-	-0.951868	0.972096	-	0.558657	0.848874
ENSGALG00000029494	-	-2.38314	0.319021	-	-2.46565	0.336178	-	-Inf	0.508163	-	-2.45359	0.267922
ENSGALG00000032110	-	-2.38277	0.536296	-	-2.58041	0.556842	-	-0.124526	1	-	-1.6498	0.618955
ENSGALG00000029144	-	-2.37864	0.636781	-	1.84374	0.483532	-	2.04949	0.628791	-	-0.143553	1
ENSGALG00000035304	-	-2.37864	0.387214	-	-0.151211	0.969932	-	0.912855	0.819669	-	-0.293299	0.971699
ENSGALG00000045747	-	-2.37603	0.155959	-	-3.6152	0.0739069	-	-0.863373	0.677282	-	-0.24112	0.782538
ENSGALG00000035144	-	-2.36359	0.086049	-	0.0434477	0.996664	-	-0.928351	0.629351	-	-1.30728	0.224345
ENSGALG00000030910	down	-2.35866	0.0217848	down	-2.06547	0.0415623	-	-1.8184	0.0713603	down	-1.83868	0.046315
ENSGALG00000027114	-	-2.35526	0.307076	-	-2.3537	0.314152	-	-1.614	0.71282	-	-1.29703	0.482476
ENSGALG00000044928	-	-2.34177	0.349045	up	1.93541	0.0403167	-	0.456576	0.971726	-	0.483958	0.684218
ENSGALG00000034606	-	-2.33042	0.0895364	down	-4.39788	0.0140107	-	-4.70805	0.228964	-	-1.23264	0.269775
ENSGALG00000034041	-	-2.32484	0.0871986	-	-1.05915	0.358323	-	-0.896417	0.677962	-	-0.529547	0.557677
ENSGALG00000030640	-	-2.31734	0.0602775	-	-1.80144	0.139486	-	-2.36579	0.29964	-	-0.725124	0.411855
ENSGALG00000032512	down	-2.31112	0.0337854	-	-1.45772	0.124137	-	-2.06444	0.293994	-	-1.50815	0.10466
ENSGALG00000043703	-	-2.30739	0.142662	-	-0.535991	0.702408	-	-2.35459	0.541588	-	-0.587787	0.696369
ENSGALG00000004951	-	-2.29461	0.649049	-	-1.18139	0.800419	-	0.676351	0.980726	-	0.0761656	1
ENSGALG00000029448	-	-2.29015	0.236535	-	-Inf	0.0519293	-	-0.892926	0.833194	-	-1.1652	0.435943
ENSGALG00000042553	-	-2.28594	0.0988257	-	-1.60917	0.213338	-	-2.0579	0.467957	-	-0.45382	0.643278
ENSGALG00000034755	-	-2.2809	0.609905	-	0.833859	0.748611	-	-Inf	0.803178	-	-0.0645124	1
ENSGALG00000031375	-	-2.27947	0.358735	-	-1.33021	0.564783	-	-2.24554	0.744973	-	-2.3551	0.30495
ENSGALG00000026613	down	-2.2783	0.0414043	-	-0.178694	0.910228	-	-2.01714	0.345262	-	-0.180073	0.826053
ENSGALG00000045453	-	-2.2684	0.592039	-	-Inf	0.429579	-	-Inf	0.788882	-	-0.84561	0.793875
ENSGALG00000045174	-	-2.25892	0.711692	-	0.0094152	0.966723	-	1.08882	0.785567	-	-0.814624	0.953588
ENSGALG00000026039	down	-2.2492	0.0245635	down	-1.89745	0.0384647	-	-2.58584	0.0717148	-	-0.839319	0.219299
ENSGALG00000039566	-	-2.24008	0.168707	-	-1.83247	0.227088	-	-Inf	0.24758	-	-1.82347	0.213907
ENSGALG00000036905	-	-2.23703	0.202014	-	-1.85252	0.27071	-	-1.66939	0.709947	-	-0.543193	0.728789
ENSGALG00000046082	-	-2.23372	0.0797978	down	-3.73404	0.0168296	-	-0.76083	0.58709	down	-3.44718	0.0166302
ENSGALG00000046286	-	-2.2283	0.332832	-	-0.0247622	1	-	-1.8553	0.71374	-	-0.314112	0.812881
ENSGALG00000027291	-	-2.21957	0.131726	-	-0.288971	0.919847	-	-0.289179	1	-	-2.25864	0.131548
ENSGALG00000040208	up	5.81476	1.10582e-05	up	5.33189	0.000607652	up	7.18618	0.00641614	up	5.37486	0.000203382
ENSGALG00000008949	-	-2.17848	0.606406	-	0.446742	0.910173	-	0.268395	1	-	-0.395452	0.906511
ENSGALG00000032545	-	-2.17786	0.159688	-	-1.98858	0.224518	-	-1.10298	0.62805	down	-Inf	0.0198305
ENSGALG00000031566	down	-2.17432	0.00578497	-	-1.29999	0.062872	-	-1.10312	0.447014	down	-1.29905	0.0438485
ENSGALG00000038952	-	-2.1724	0.0710523	-	-2.76519	0.0519862	down	-3.51803	0.0410049	-	-1.87575	0.101752
ENSGALG00000044631	-	-2.17004	0.33312	-	-0.105779	0.887853	-	-2.00491	0.471178	-	-2.39689	0.308915
ENSGALG00000026853	up	5.31497	0.000428953	up	4.62523	0.0146216	up	5.9423	0.0122541	up	4.46444	0.0165566
ENSGALG00000007406	-	-2.14869	0.290338	-	-0.104179	1	-	-0.145865	1	-	-0.213702	0.922952
ENSGALG00000027188	down	-2.12939	0.0083304	down	-1.54039	0.0375045	down	-2.17043	0.0107557	-	-0.991641	0.112678
ENSGALG00000011145	-	-2.12726	0.398179	-	0.158529	1	-	1.12934	0.73598	-	-0.320105	0.853847
ENSGALG00000041897	-	-2.11328	0.177197	-	-0.694398	0.628623	-	-2.83557	0.463919	-	-0.668168	0.624575
ENSGALG00000030172	up	4.75029	0.00688256	up	5.36533	0.000490532	up	6.2377	0.00397721	up	4.14099	0.0451755
ENSGALG00000043433	-	-2.09694	0.214568	-	-2.40118	0.182683	-	-1.86755	0.479146	-	-0.470613	0.756326
ENSGALG00000005616	-	-2.09178	0.170349	-	0.04598	0.985688	-	0.0164607	1	-	-0.435541	0.699883
ENSGALG00000029070	-	-2.08944	0.732502	-	0.936431	0.681057	-	1.99109	0.640015	-	-1.2551	0.835323
ENSGALG00000031013	down	-2.08896	0.0449916	-	-0.947399	0.217285	-	-1.62421	0.0679465	-	-0.817546	0.26579
ENSGALG00000046198	-	-2.08258	0.731509	-	0.667361	0.864008	-	1.78592	0.687898	-	0.152538	1
ENSGALG00000005293	-	-2.07926	0.718382	-	-2.22589	0.733407	-	0.379326	1	-	-1.35338	0.829124
ENSGALG00000041047	-	-2.07556	0.443814	-	-3.12132	0.342991	-	-0.114637	0.855831	-	-1.13611	0.574962
ENSGALG00000015838	-	-2.07543	0.298872	-	-3.49607	0.178239	-	-2.11284	0.430693	-	-1.47395	0.414815
ENSGALG00000042944	-	-2.06386	0.118991	-	-3.08082	0.0636092	-	-3.60768	0.11947	-	-1.65202	0.165242
ENSGALG00000003588	-	-2.06378	0.46158	-	-0.582214	0.777148	-	-2.11224	0.808253	-	-1.23932	0.613798
ENSGALG00000024122	-	-2.06128	0.0552437	-	-0.589249	0.429031	-	-0.471913	0.756588	-	-0.753626	0.380102
ENSGALG00000030657	down	-2.06105	0.0113629	down	-1.66394	0.0249583	-	-2.17003	0.10362	down	-1.74075	0.0210079
ENSGALG00000045797	-	-2.05916	0.237609	-	0.60727	0.538083	-	1.32446	0.431557	-	0.216196	0.769374
ENSGALG00000026447	-	-2.05383	0.68567	-	-0.928451	0.823396	-	-Inf	0.846173	-	-0.171521	0.987266
ENSGALG00000033483	-	-2.04043	0.346591	-	-0.594787	0.770401	-	-0.647998	0.972013	-	-0.372894	0.893417
ENSGALG00000014845	-	-2.02581	0.150075	-	-0.0314898	0.960088	-	-0.680952	0.722592	-	-2.24121	0.126612
ENSGALG00000040609	-	-2.02443	0.478251	-	-1.49644	0.605051	-	1.38454	0.543073	-	-1.14683	0.62372
ENSGALG00000020193	-	-2.02342	0.111524	-	-0.250733	0.916703	-	0.463766	0.891648	-	-0.608199	0.575836
ENSGALG00000039071	down	-2.02005	0.0046447	-	-1.088	0.0597692	-	-1.38838	0.151298	down	-1.45491	0.0183957
ENSGALG00000043908	up	4.74479	8.65507e-07	up	4.18155	0.000234747	up	5.74101	0.000423935	up	4.62836	1.8955e-06
ENSGALG00000042589	down	-2.01471	0.013152	down	-1.46958	0.0419261	down	-2.69362	0.0101275	-	-1.13501	0.110991
ENSGALG00000005862	-	-2.01358	0.741637	-	-0.266621	1	-	0.553143	0.994441	-	-Inf	0.510648
ENSGALG00000035445	down	-2.01258	0.026466	down	-1.78764	0.0401801	down	-2.62851	0.0273187	-	-0.567609	0.404805
ENSGALG00000002931	-	-2.01041	0.0909398	-	-1.23711	0.240795	-	-1.72653	0.347399	-	-2.12302	0.0604485
ENSGALG00000045228	-	-2.00793	0.0535037	down	-2.436	0.0290123	down	-2.97719	0.0223356	-	-1.41938	0.130236
ENSGALG00000042459	-	-2.00628	0.0610151	down	-2.52788	0.0327447	down	-2.66376	0.0464278	-	-1.3541	0.142336
ENSGALG00000003348	-	-1.99466	0.107345	-	-1.29608	0.235733	-	-2.1491	0.183605	-	-1.70242	0.132895
ENSGALG00000045096	-	-1.99235	0.728862	-	0.647152	0.766647	-	-0.536007	0.991712	-	-Inf	0.495528
ENSGALG00000028912	-	-1.99009	0.742622	-	-0.51154	1	-	0.566598	0.994128	-	-Inf	0.512463
ENSGALG00000033266	-	-1.98702	0.729499	-	-1.18313	0.891148	-	-1.11487	0.921589	-	-0.70898	0.96087
ENSGALG00000029166	down	-1.98484	0.00471329	down	-1.7516	0.0164363	-	-0.970098	0.270484	-	-0.984402	0.0822886
ENSGALG00000041898	down	-1.98097	0.0186717	-	-1.40509	0.0880527	-	-2.33788	0.218393	-	-0.486421	0.474476
ENSGALG00000017411	-	-1.97949	0.35738	-	-0.180272	0.923282	-	-0.0112428	1	-	-0.741157	0.683378
ENSGALG00000043966	-	-1.97852	0.678321	-	0.154929	1	-	0.464225	1	-	1.20901	0.604034
ENSGALG00000041533	down	-1.97383	0.00684645	down	-1.34039	0.0474132	-	-3.06801	0.0769103	-	-0.969542	0.116042
ENSGALG00000039159	up	4.502	0.000380407	up	3.63337	0.0326257	up	4.97724	0.0163694	up	4.07374	0.00363204
ENSGALG00000031447	down	-1.97047	0.0168203	down	-2.04098	0.020021	-	-2.12799	0.253054	-	-1.3539	0.0671668
ENSGALG00000031853	-	-1.97046	0.185219	-	-0.703704	0.498661	-	-Inf	0.214749	-	-1.31669	0.292897
ENSGALG00000002610	down	-1.96425	0.00024294	down	-1.28461	0.0180259	down	-2.2148	0.0429427	-	-0.804325	0.0616127
ENSGALG00000036308	-	-1.96279	0.345963	-	-2.16975	0.303806	-	-3.61147	0.332117	-	-4.63138	0.129613
ENSGALG00000042033	-	-1.96012	0.0511259	down	-1.92745	0.0416404	-	-2.91095	0.0848701	-	-0.940577	0.207524
ENSGALG00000036268	-	-1.95988	0.0573869	-	-2.14136	0.0503839	-	-1.40289	0.482054	-	-1.11503	0.228644
ENSGALG00000023122	-	-1.95269	0.195431	-	-1.70045	0.234045	-	-1.44609	0.396294	-	-1.29505	0.301735
ENSGALG00000001534	-	-1.95223	0.175355	-	-0.338803	0.794077	-	-0.440067	0.741649	-	-0.625517	0.686529
ENSGALG00000044860	down	-1.93793	0.00178659	-	-0.941663	0.0990776	-	-1.15174	0.230461	-	-0.72311	0.159182
ENSGALG00000039096	-	-1.92391	0.0598965	down	-2.52053	0.0140769	down	-2.50995	0.0387554	-	-1.31215	0.145634
ENSGALG00000024081	-	-1.9194	0.0538128	-	-1.08327	0.29966	-	-0.981786	0.585207	-	-0.460343	0.495776
ENSGALG00000039655	-	-1.91116	0.738513	-	-1.73834	0.743449	-	-0.459283	1	-	-Inf	0.510648
ENSGALG00000019662	up	4.28149	1.74515e-05	up	4.41596	4.20789e-06	up	5.26139	0.0106105	up	3.95048	0.00363274
ENSGALG00000026119	down	-1.90161	0.00155433	-	-0.238613	0.666415	-	-0.764091	0.472488	-	-0.86973	0.091116
ENSGALG00000033895	-	-1.89986	0.739846	-	-Inf	0.566708	-	-0.0117976	1	-	0.481657	0.918806
ENSGALG00000043633	-	-1.89986	0.739846	-	0.887833	0.766913	-	0.2905	1	-	1.09667	0.658425
ENSGALG00000041493	-	-1.89736	0.755386	-	-0.148864	1	-	1.24161	0.834737	-	0.0379038	1
ENSGALG00000014616	-	-1.89735	0.396217	-	-Inf	0.114898	-	-Inf	0.486898	-	-1.96992	0.335761
ENSGALG00000046079	-	-1.89732	0.53199	-	-1.14802	0.649029	-	0.417882	0.905245	-	-1.07092	0.687186
ENSGALG00000033927	down	-1.88666	0.0486587	-	-1.3395	0.105041	-	-2.41044	0.0583286	-	-0.861789	0.219096
ENSGALG00000033816	-	-1.88588	0.183031	-	0.143478	1	-	-0.819026	0.677472	-	-0.651357	0.524433
ENSGALG00000037089	down	-1.88382	0.0268824	down	-2.13443	0.0149792	-	-1.53593	0.250801	-	-0.694767	0.396775
ENSGALG00000040044	-	-1.87866	0.131747	-	-0.748614	0.550968	-	-Inf	0.100662	down	-2.67113	0.0381079
ENSGALG00000033867	-	-1.8737	0.230818	-	-3.33285	0.0962013	-	-2.2723	0.423345	-	-0.780708	0.54587
ENSGALG00000038164	up	4.20166	0.0419303	up	4.4743	0.0232716	up	5.88353	0.0311492	up	4.85622	0.0033101
ENSGALG00000031031	down	-1.87093	0.0289923	-	-1.37158	0.0812501	down	-2.44203	0.0301456	-	-1.01065	0.143491
ENSGALG00000032843	down	-1.8694	0.0186502	down	-1.90642	0.0143621	down	-2.43816	0.0108604	-	-1.15612	0.0825586
ENSGALG00000043327	-	-1.86514	0.153397	-	-1.75231	0.199719	-	-1.42007	0.448056	-	-1.85979	0.153482
ENSGALG00000040723	-	-1.86459	0.393284	-	-0.0680595	0.973105	-	0.0722863	0.914915	-	-1.31362	0.500334
ENSGALG00000028106	-	-1.85452	0.541654	-	-2.57861	0.420764	-	-Inf	0.670728	-	-1.91482	0.482199
ENSGALG00000043634	-	-1.85168	0.422543	-	0.287045	0.890552	-	0.512436	0.953758	-	-0.663477	0.784377
ENSGALG00000046048	down	-1.85	0.0197488	down	-1.55149	0.0486796	-	-3.05366	0.0929663	-	-1.09681	0.0927321
ENSGALG00000044493	down	-1.84907	0.0332277	-	-1.23659	0.117939	-	-1.39375	0.338205	down	-2.40705	0.00832524
ENSGALG00000007300	-	-1.84234	0.078904	-	-1.34445	0.196886	-	-1.70132	0.129216	-	-1.31336	0.159538
ENSGALG00000030095	-	-1.8414	0.140977	down	-3.07047	0.0359356	-	-4.5837	0.0715061	down	-3.49487	0.0322054
ENSGALG00000024365	-	-1.84065	0.384204	-	-3.25234	0.208105	-	0.0243857	0.852885	-	-1.64409	0.413124
ENSGALG00000039999	-	-1.83931	0.1867	-	-1.17516	0.394817	-	-1.28523	0.720722	-	-0.802289	0.485665
ENSGALG00000026095	down	-1.83918	0.0229786	down	-2.02356	0.0115689	down	-2.26454	0.0149977	-	-1.37067	0.0626214
ENSGALG00000034194	down	-1.8388	0.00050658	down	-2.00357	0.000286928	-	-1.41412	0.108794	down	-1.27941	0.00686411
ENSGALG00000042845	up	4.19884	0.00527828	up	5.01092	6.8069e-05	up	6.17174	0.0171345	up	4.37979	0.00206641
ENSGALG00000038589	-	-1.82989	0.151056	-	-1.95615	0.16649	-	-1.89608	0.380379	-	-1.8042	0.136662
ENSGALG00000032371	-	-1.82951	0.408273	up	2.66543	0.00231755	-	-0.854811	0.923716	-	-1.48902	0.427095
ENSGALG00000033682	-	-1.82695	0.255417	-	-1.46534	0.321166	-	-1.57105	0.706858	-	-0.561562	0.705103
ENSGALG00000011434	down	-1.82385	0.00373416	down	-1.26658	0.0203746	down	-1.11024	0.0361023	-	-0.972637	0.0578888
ENSGALG00000031518	-	-1.82213	0.0909964	-	-1.66319	0.106153	-	-3.16758	0.0625547	-	-0.925116	0.270251
ENSGALG00000035838	-	-1.81914	0.749278	-	-0.646979	0.889065	-	-0.295717	1	-	-2.18973	0.712548
ENSGALG00000023237	-	-1.81084	0.210672	-	-1.00358	0.469564	-	-2.30324	0.473069	-	-0.931772	0.465029
ENSGALG00000031164	-	-1.80856	0.18807	-	-1.76618	0.197636	-	-1.50416	0.511995	-	-1.6458	0.21403
ENSGALG00000034744	-	-1.80709	0.750673	-	-0.369429	1	-	-0.357442	1	-	1.18712	0.595177
ENSGALG00000041612	up	4.08721	0.00954083	up	4.61738	0.000824644	up	5.3363	0.012119	up	3.93457	0.0148636
ENSGALG00000046382	-	-1.80241	0.370955	down	-7.29639	0.0171717	-	-1.91564	0.456991	-	-0.904505	0.653704
ENSGALG00000043290	down	-1.80129	0.00654951	down	-1.85502	0.00506575	down	-2.85227	0.00107544	-	-1.1819	0.0528512
ENSGALG00000046569	-	-1.79735	0.766963	-	0.222034	1	-	1.75147	0.832391	-	1.52318	0.528309
ENSGALG00000038939	down	-1.79715	0.0062346	down	-1.28365	0.0453051	-	-1.20252	0.33451	-	-0.498274	0.322336
ENSGALG00000041008	down	-1.79627	0.0217966	-	-1.2155	0.0967198	-	-0.960306	0.302764	-	-0.666923	0.314539
ENSGALG00000045052	-	-1.7859	0.43216	-	0.0232681	1	-	0.819264	0.874821	-	0.144528	0.984447
ENSGALG00000030086	down	-1.78572	0.0261705	-	-1.39571	0.05952	down	-2.37853	0.0302598	-	-1.01666	0.133586
ENSGALG00000045783	down	-1.78	0.0462277	-	-0.911605	0.23471	-	-1.10276	0.356123	-	-0.237223	0.759082
ENSGALG00000028326	-	-1.77869	0.0900455	-	-1.51732	0.139784	-	-2.08105	0.356225	-	-1.28756	0.164586
ENSGALG00000016589	down	-1.77654	0.00633159	down	-1.42729	0.0180837	down	-1.89526	0.0414417	-	-0.810176	0.108491
ENSGALG00000026836	-	-1.77239	0.0884529	-	-1.0201	0.284651	-	-0.426864	0.697887	-	-1.35253	0.146586
ENSGALG00000023725	-	-1.76584	0.133581	-	-1.95587	0.104515	-	-2.51533	0.119948	-	-0.800802	0.354637
ENSGALG00000032184	-	-1.76404	0.332978	-	0.389322	0.889218	-	1.25279	0.622511	-	-0.751453	0.607868
ENSGALG00000041925	-	-1.76404	0.332978	-	-1.57916	0.428426	-	-Inf	0.380218	-	-1.32418	0.406498
ENSGALG00000044654	-	-1.76354	0.055876	down	-2.35367	0.0184363	-	-2.11479	0.171679	-	-1.65817	0.0529169
ENSGALG00000032066	-	-1.75919	0.271286	-	-0.229221	0.816208	-	0.199169	0.925055	-	-0.139897	0.928117
ENSGALG00000031657	-	-1.75844	0.240555	-	-0.750977	0.542945	-	-2.61463	0.542959	-	-2.7102	0.10668
ENSGALG00000042077	down	-1.75734	0.0319293	-	-1.18206	0.0928819	down	-2.34417	0.0243624	-	-0.788341	0.226164
ENSGALG00000029035	down	-1.7559	0.0437093	-	-0.584341	0.443432	-	-2.00023	0.258738	-	-0.363411	0.730027
ENSGALG00000040300	-	-1.75565	0.23218	-	-1.15319	0.360549	-	-3.37658	0.0901371	-	-2.11918	0.158568
ENSGALG00000046384	-	-1.75301	0.334234	-	-0.0220449	1	-	-1.23014	0.761822	-	-0.5877	0.674838
ENSGALG00000045788	down	-1.74678	0.0157391	down	-1.42028	0.0348958	down	-2.27873	0.0119574	-	-1.12262	0.0767996
ENSGALG00000031797	-	-1.74536	0.0908203	-	-1.10785	0.196353	-	-1.44706	0.21639	-	-1.11817	0.204529
ENSGALG00000042932	-	-1.74405	0.292865	-	-0.736191	0.713548	-	-2.13912	0.636251	-	-3.19046	0.0896848
ENSGALG00000035254	down	-1.73674	0.0146368	-	-1.28055	0.138106	-	-2.73398	0.07588	down	-1.80221	0.0100153
ENSGALG00000030687	-	-1.73555	0.834277	-	-1.8305	0.844662	-	0.23503	1	-	-0.798441	0.935864
ENSGALG00000036642	down	-1.73535	0.00452283	-	-0.915309	0.0547026	down	-2.09428	0.00685137	down	-1.06518	0.0307044
ENSGALG00000027587	-	-1.73114	0.363349	-	-2.63866	0.219334	-	-0.321808	0.900362	-	-0.300041	0.924881
ENSGALG00000045045	down	-1.72911	0.0256792	down	-2.3477	0.0107921	-	-2.37333	0.126911	down	-1.54179	0.0322761
ENSGALG00000036297	-	-1.72412	0.327365	-	-2.0583	0.232518	-	-1.37947	0.355659	-	-3.11666	0.132652
ENSGALG00000041272	down	-1.72305	0.0341578	-	-1.42482	0.0889954	-	-1.8214	0.294414	down	-1.74911	0.0269227
ENSGALG00000021272	-	-1.72233	0.387271	-	-0.447187	0.870556	-	0.687685	0.742338	-	-1.01329	0.544492
ENSGALG00000044791	-	-1.71875	0.587755	-	-1.28734	0.723982	-	-1.73474	0.876893	-	-0.89155	0.750166
ENSGALG00000040761	down	-1.71806	0.0493337	down	-1.82998	0.0456747	-	-0.125363	1	-	-0.990674	0.219683
ENSGALG00000003879	down	-1.71803	0.00493754	-	-1.08322	0.0686937	down	-2.1893	0.00349006	-	-0.84604	0.0849221
ENSGALG00000002605	down	-1.71671	4.98194e-05	-	-0.292406	0.489104	-	-1.0915	0.118713	-	-0.0525205	0.866146
ENSGALG00000042894	down	-1.71556	0.00836926	down	-1.36631	0.0228648	down	-1.95549	0.0111329	-	-1.02551	0.0598607
ENSGALG00000043148	down	-1.7154	0.0146855	down	-1.71193	0.0170415	-	-1.1301	0.161744	-	-0.88357	0.118438
ENSGALG00000030913	-	-1.71412	0.0662846	-	-1.02547	0.290534	-	-2.26139	0.206065	-	-1.70476	0.0589726
ENSGALG00000042220	down	-1.71263	0.0216981	down	-1.46305	0.047466	down	-1.99922	0.0220716	-	-1.00938	0.0954477
ENSGALG00000033223	-	-1.70891	0.447295	-	0.466385	0.886392	-	1.2429	0.698994	-	-1.94285	0.390996
ENSGALG00000045198	-	-1.69828	0.457113	-	-1.75916	0.474057	-	0.0023242	0.846425	-	-1.40015	0.479321
ENSGALG00000042539	down	-1.69597	8.05553e-05	down	-1.06437	0.0112472	down	-1.95739	0.0234829	-	-0.628547	0.0818307
ENSGALG00000031147	down	-1.69301	0.0308769	-	-0.810135	0.191944	-	-1.54705	0.0699209	-	-1.25399	0.0657144
ENSGALG00000044078	-	-1.68943	0.112821	-	-1.71595	0.110861	-	-1.85833	0.326719	-	-0.675449	0.411528
ENSGALG00000034854	-	-1.68837	0.76423	-	-1.88452	0.78075	-	0.213075	1	-	0.0427911	1
ENSGALG00000005613	-	-1.68629	0.315577	-	-0.118865	0.974466	-	-4.04694	0.444514	-	-1.79513	0.25399
ENSGALG00000045328	up	4.00207	0.00565949	up	4.63323	0.00040747	up	5.73475	0.000378405	up	3.50841	0.0403566
ENSGALG00000036498	-	-1.68136	0.125643	-	0.167477	0.823214	-	-0.946432	0.712565	-	0.0672251	0.961039
ENSGALG00000036519	down	-1.68131	0.0333679	down	-2.2193	0.00335264	-	-2.70061	0.0711908	down	-1.72496	0.0106518
ENSGALG00000013722	-	-1.68068	0.0904251	down	-2.32463	0.0400887	-	-1.13346	0.614797	-	-1.12222	0.203525
ENSGALG00000038941	down	-1.67227	0.0433109	-	-1.2008	0.137668	-	-1.64008	0.309539	-	-0.848816	0.230658
ENSGALG00000042246	-	-1.67218	0.058957	down	-1.88838	0.0272599	down	-2.43624	0.0193328	-	-1.28244	0.0969717
ENSGALG00000002386	-	-1.66916	0.108888	-	0.0641507	0.893266	-	-0.113523	0.887557	-	-1.72558	0.0868952
ENSGALG00000034507	down	-1.66816	0.0198523	down	-1.39566	0.0391764	down	-2.55032	0.00877986	-	-1.16243	0.0618252
ENSGALG00000039648	down	-1.66473	0.0205879	-	-1.02394	0.114697	-	-1.08366	0.475508	-	-0.736881	0.256091
ENSGALG00000039421	-	-1.66241	0.0594472	-	-1.71344	0.0685917	-	-1.71255	0.0569048	-	-0.988243	0.17884
ENSGALG00000000451	up	3.96085	0.0148116	up	4.53355	0.00144554	up	5.05139	0.0301128	up	3.69079	0.0324007
ENSGALG00000029367	down	-1.65676	0.00160178	down	-1.66726	0.00130453	down	-2.04785	0.00419265	-	-0.93908	0.0248858
ENSGALG00000030824	down	-1.65589	0.00271865	down	-1.19938	0.0223308	down	-1.6675	0.0101873	-	-0.694844	0.0825427
ENSGALG00000033123	-	-1.64559	0.0884049	-	-1.87118	0.0655316	down	-2.70083	0.0280636	-	-1.20264	0.15102
ENSGALG00000031159	down	-1.64383	0.0163072	down	-1.7768	0.0144866	down	-2.35241	0.00615727	-	-0.999434	0.0886502
ENSGALG00000033847	-	-1.64359	0.60964	-	-0.422491	0.937501	-	-1.68678	0.796694	-	-1.12732	0.658243
ENSGALG00000023834	-	-1.64096	0.299095	-	-1.90754	0.254912	-	-1.60026	0.338503	-	-1.84663	0.267823
ENSGALG00000026940	down	-1.63939	0.00671667	-	-1.03161	0.0694054	-	-1.82329	0.116323	-	-0.518449	0.315125
ENSGALG00000038647	-	-1.63672	0.130571	-	-1.53917	0.169306	-	-2.69779	0.229646	-	-0.668365	0.437734
ENSGALG00000044584	-	-1.63605	0.495371	-	-1.31563	0.609793	-	-3.25563	0.690694	-	-2.48973	0.343621
ENSGALG00000044124	-	-1.63429	0.288654	-	-1.95577	0.18294	-	-2.60334	0.525477	-	-1.77534	0.22848
ENSGALG00000038818	-	-1.63207	0.432948	-	-0.253421	0.998828	-	-3.67172	0.576499	-	-2.327	0.296376
ENSGALG00000038425	-	-1.63197	0.495149	-	-2.26568	0.409041	-	-2.1796	0.766507	-	-0.765889	0.691579
ENSGALG00000045175	-	-1.63113	0.339892	-	-1.5217	0.365821	-	-1.02495	0.480064	-	-1.06096	0.506042
ENSGALG00000033643	down	-1.63073	0.00962001	-	-1.02874	0.0834052	-	-1.44552	0.159917	-	-0.866192	0.111078
ENSGALG00000017524	down	-1.62934	0.00826857	down	-1.26726	0.0283101	down	-2.38689	0.00192792	-	-0.935726	0.0611135
ENSGALG00000040180	-	-1.62738	0.276458	-	-0.261314	0.741974	-	-2.65006	0.507193	-	-1.43809	0.341839
ENSGALG00000026754	-	-1.62554	0.103175	down	-2.46394	0.0348712	-	-2.95857	0.160289	-	-0.639973	0.442598
ENSGALG00000026744	-	-1.62089	0.220228	-	0.347082	0.771684	-	0.531052	0.816483	-	-0.68606	0.606595
ENSGALG00000039511	-	-1.61858	0.0612166	-	-1.22053	0.120345	-	-1.73729	0.327714	down	-2.0009	0.0233335
ENSGALG00000030638	-	-1.61579	0.844635	-	0.797882	0.876415	-	0.37061	1	-	-1.67674	0.803362
ENSGALG00000036659	down	-1.61421	0.0449323	down	-1.80743	0.0435238	-	-2.53287	0.0616871	-	-0.242699	0.602074
ENSGALG00000035060	down	-1.61384	0.00437112	down	-1.49247	0.00937506	-	-1.60178	0.170536	-	-0.493859	0.2709
ENSGALG00000007448	down	-1.60805	0.0490817	-	-1.56286	0.0646879	-	-2.1934	0.252954	-	-1.31667	0.0933261
ENSGALG00000009509	up	3.94644	6.76623e-06	up	3.32626	0.000964853	up	4.33755	0.0112813	up	2.49882	0.0187084
ENSGALG00000029687	-	-1.60481	0.0531918	down	-2.56349	0.00763195	down	-2.68498	0.00931565	-	-1.47601	0.055409
ENSGALG00000038372	-	-1.60361	0.844295	-	-1.66092	0.85356	-	2.43833	0.669999	-	0.318205	1
ENSGALG00000003138	-	-1.60352	0.596378	-	-0.190154	1	-	1.07316	0.799397	-	0.452582	0.884638
ENSGALG00000011802	up	3.87236	0.00104415	up	3.40464	0.0101355	up	5.0438	0.00217033	up	3.15732	0.0217164
ENSGALG00000043872	up	3.82624	0.000410274	up	3.87856	0.000473606	up	4.8241	0.0197017	up	3.75246	0.000508487
ENSGALG00000041153	-	-1.6008	0.221623	-	-0.460003	0.613582	-	-0.949749	0.77419	-	-0.401932	0.751983
ENSGALG00000017681	-	-1.60021	0.0894316	-	-1.2313	0.157948	-	-2.10202	0.0849876	-	-0.599575	0.357666
ENSGALG00000044453	down	-1.60008	0.0160115	down	-1.57187	0.0230483	down	-2.05937	0.0150884	-	-0.95209	0.0826884
ENSGALG00000040842	-	-1.59997	0.402581	-	-2.13391	0.339987	-	-0.0542557	0.96101	-	-1.14266	0.484557
ENSGALG00000025809	-	-1.59979	0.0523345	down	-1.78883	0.0353315	-	-1.77313	0.0508088	-	-1.37241	0.0748367
ENSGALG00000013265	up	3.82597	1.60664e-05	up	2.96323	0.0143614	up	4.30808	0.00674816	up	2.78873	0.00397945
ENSGALG00000016985	up	3.80777	0.00168134	up	3.07418	0.0492047	up	4.37434	0.0281295	up	3.265	0.017924
ENSGALG00000045105	down	-1.59651	0.00355938	down	-1.77316	0.00227584	-	-2.172	0.0693231	down	-1.01669	0.0415976
ENSGALG00000028595	-	-1.59617	0.656354	-	-0.600839	0.893141	-	-0.27183	1	-	-0.770698	0.824094
ENSGALG00000041604	-	-1.59534	0.195508	-	-1.80727	0.176525	-	-0.293711	0.891569	-	-1.61776	0.185172
ENSGALG00000032645	down	-1.59531	0.0160012	down	-1.17237	0.0458271	down	-2.14354	0.0037927	-	-0.467914	0.240491
ENSGALG00000037688	-	-1.59348	0.0523127	down	-1.64746	0.0336569	-	-1.3422	0.103511	-	-1.03118	0.137407
ENSGALG00000037416	-	-1.59136	0.116022	-	-0.821316	0.395783	-	-2.03521	0.412836	-	-1.46895	0.130387
ENSGALG00000034575	-	-1.59132	0.109749	-	-1.77492	0.0852209	-	-1.85722	0.358023	-	-1.11458	0.186427
ENSGALG00000027874	down	-1.59078	0.0119644	down	-1.67846	0.00951232	down	-1.75931	0.0197879	-	-0.872316	0.142479
ENSGALG00000019756	up	3.72681	0.0148873	up	4.42466	0.0240361	up	5.26358	0.00660178	up	3.69579	0.0149769
ENSGALG00000033800	-	-1.59032	0.472557	-	-0.141374	0.849703	-	1.27605	0.904151	-	-1.15715	0.539692
ENSGALG00000027446	down	-1.58899	0.0255832	-	-0.819608	0.225386	-	-1.9599	0.211708	-	-0.996918	0.197381
ENSGALG00000046306	-	-1.5887	0.84556	-	0.91555	0.775123	-	1.40747	0.843786	-	-1.87217	0.809441
ENSGALG00000009935	-	-1.58525	0.297206	-	0.861749	0.361251	-	-0.0305621	1	-	-0.700439	0.602217
ENSGALG00000046425	down	-1.58433	0.041762	-	-1.1879	0.0927994	down	-2.43155	0.0159928	-	-0.961598	0.115983
ENSGALG00000023437	down	-1.5829	0.000701352	down	-1.38055	0.00310325	down	-1.97732	0.0260006	-	-0.622451	0.102296
ENSGALG00000031865	-	-1.5819	0.465633	-	-4.44021	0.212732	-	0.533885	0.733509	-	-3.6654	0.246053
ENSGALG00000045889	up	3.68909	0.0131716	up	4.16456	0.00066336	up	5.14523	0.0154481	up	3.96267	0.00115355
ENSGALG00000037256	-	-1.57854	0.444268	-	-0.0858493	0.996557	-	0.195742	1	-	0.836138	0.545091
ENSGALG00000027696	down	-1.57222	0.00735861	down	-1.41303	0.0152509	-	-1.81936	0.11334	-	-0.685512	0.167495
ENSGALG00000024318	-	-1.57104	0.370026	-	-2.98409	0.17692	-	-1.90966	0.618395	-	-1.28255	0.436126
ENSGALG00000038040	-	-1.56979	0.421342	-	-1.66474	0.440201	-	-3.60655	0.583355	-	-1.83739	0.362366
ENSGALG00000008165	-	-1.56905	0.0801922	-	-0.864003	0.268088	-	-1.60374	0.10228	-	-1.31028	0.128524
ENSGALG00000040004	down	-1.56675	0.0382867	-	-1.46552	0.051929	down	-1.96737	0.0453717	-	-0.598954	0.281698
ENSGALG00000045028	-	-1.56436	0.497086	-	1.39884	0.18258	-	1.99725	0.349677	-	-0.564223	0.848529
ENSGALG00000045640	-	-1.56375	0.181632	-	-1.27008	0.242068	-	-1.36728	0.49585	-	-0.632709	0.477168
ENSGALG00000030664	-	-1.56223	0.18623	-	-0.234433	0.96762	-	-1.1161	0.344774	down	-2.45101	0.0469914
ENSGALG00000033185	down	-1.56179	0.00164846	down	-1.2967	0.00661612	down	-1.43357	0.00686063	-	-0.93237	0.0200047
ENSGALG00000002561	down	-1.56022	0.00304285	down	-1.95355	0.00134147	down	-2.24098	0.000961058	-	-0.917542	0.0270244
ENSGALG00000004845	down	-1.55844	0.000250252	-	-0.999678	0.0156674	down	-1.76184	0.0142056	down	-1.08142	0.00202626
ENSGALG00000026849	up	3.65132	0.00346773	up	4.11146	0.000410107	up	4.86469	0.00536831	up	2.94146	0.0433879
ENSGALG00000045607	down	-1.55382	0.0456822	-	-0.469165	0.529542	-	-0.729699	0.614938	-	-1.02954	0.134404
ENSGALG00000000456	down	-1.55082	0.0312553	down	-2.02038	0.0187533	down	-2.60418	0.00730177	-	-0.901766	0.141094
ENSGALG00000013784	down	-1.54953	0.0108112	down	-1.71047	0.00890031	down	-2.53283	0.00131677	-	-1.01765	0.0513424
ENSGALG00000019211	up	3.6508	0.0116332	up	3.46741	0.00190429	up	4.72414	0.0473609	up	3.43834	0.00118122
ENSGALG00000039230	-	-1.53871	0.0682475	down	-2.12404	0.027027	-	-2.00156	0.0575294	-	-1.18969	0.118519
ENSGALG00000046431	-	-1.53529	0.542939	-	-1.49658	0.553234	-	-Inf	0.595303	-	-0.660411	0.747656
ENSGALG00000040541	down	-1.52433	0.0103368	-	-0.945991	0.0775459	-	-2.22403	0.110235	-	-0.849845	0.0999495
ENSGALG00000000576	down	-1.52399	0.0458725	down	-1.65623	0.0184296	down	-2.2462	0.0425094	-	-1.09459	0.0651419
ENSGALG00000005212	up	3.63156	0.0323774	up	3.74568	0.0198215	up	4.65356	0.044335	up	3.88333	0.00891581
ENSGALG00000039436	-	-1.52195	0.931191	-	-1.5657	0.937032	-	-0.542726	1	-	-Inf	0.702531
ENSGALG00000045567	-	-1.52077	0.841085	-	1.71296	0.519503	-	-0.581139	1	-	1.77612	0.591272
ENSGALG00000003114	-	-1.52077	0.841085	-	1.33015	0.681113	-	-0.618652	1	-	-0.234051	1
ENSGALG00000039822	-	-1.52049	0.542679	-	-0.181622	1	-	-0.335964	0.864811	-	-1.23143	0.572429
ENSGALG00000040847	-	-1.51981	0.205918	-	-0.820608	0.39125	-	0.156798	0.857223	-	-0.432839	0.572318
ENSGALG00000033034	-	-1.51752	0.708659	-	-1.07908	0.849519	-	1.01422	0.816343	-	-0.0814666	1
ENSGALG00000027571	-	-1.51189	0.0889626	-	-0.790642	0.603135	-	-0.875923	0.50435	-	0.356693	0.530342
ENSGALG00000044940	-	-1.51168	0.717947	-	-0.0134429	1	-	2.06207	0.534643	-	-1.67981	0.665801
ENSGALG00000006795	down	-1.5106	8.10834e-05	down	-1.38685	0.000127445	down	-1.76541	0.000437814	-	-0.477322	0.177986
ENSGALG00000045735	-	-1.50977	0.930973	-	-0.615639	1	-	3.26747	0.398509	-	0.611084	0.827278
ENSGALG00000016669	up	3.6138	0.00395743	up	4.74033	0.0370337	up	5.20597	0.0132345	up	4.21008	0.034179
ENSGALG00000045290	-	-1.50839	0.360467	-	-0.677777	0.685412	-	-2.10542	0.358095	-	-0.875523	0.641
ENSGALG00000001132	-	-1.50594	0.84233	-	-0.702757	0.990655	-	-Inf	0.919244	-	0.121201	1
ENSGALG00000005515	-	-1.50558	0.717686	-	-1.00505	0.853749	-	0.309312	0.951029	-	-0.291288	0.995841
ENSGALG00000012229	down	-1.50411	0.0250449	down	-1.40375	0.0344698	down	-1.73343	0.0301349	-	-0.822462	0.124113
ENSGALG00000040039	down	-1.50145	0.00682821	down	-1.75946	0.00228327	down	-2.09788	0.00579308	-	-0.940884	0.0555967
ENSGALG00000042456	-	-1.50134	0.854234	-	1.35181	0.684212	-	-Inf	0.927711	-	0.384549	1
ENSGALG00000041323	down	-1.50117	0.00268173	down	-1.91104	0.00163615	-	-1.566	0.0728353	-	-0.214764	0.484064
ENSGALG00000045260	up	3.59766	4.91199e-05	up	3.18119	0.0254307	up	4.86963	0.0480692	up	3.16634	0.000955449
ENSGALG00000006007	-	-1.49997	0.472412	-	-0.852512	0.653009	-	1.47101	0.63153	-	0.0308218	1
ENSGALG00000041923	down	-1.49829	0.00161002	down	-1.43408	0.0037777	down	-1.78578	0.00139613	-	-0.812714	0.0348578
ENSGALG00000034973	-	-1.49795	0.104361	-	-0.850325	0.275525	-	-2.02854	0.0842254	-	-0.663164	0.399229
ENSGALG00000039755	-	-1.49601	0.0653712	-	-1.46964	0.0652718	-	-1.85238	0.097896	down	-1.63731	0.0439559
ENSGALG00000041419	down	-1.49415	0.0029454	down	-1.07529	0.0203	-	-1.3668	0.0901695	-	-0.555115	0.178694
ENSGALG00000044661	down	-1.49355	0.0130546	-	-0.753038	0.252409	down	-1.69373	0.00340898	down	-2.05602	0.00100155
ENSGALG00000034563	-	-1.49329	0.439547	-	-3.86122	0.15512	-	-Inf	0.37462	-	-Inf	0.0736854
ENSGALG00000020923	-	-1.49329	0.854897	-	1.67692	0.529918	-	1.78955	0.749909	-	0.438849	1
ENSGALG00000045344	-	-1.49208	0.663305	-	-1.26814	0.663313	-	-1.57758	0.916663	-	-0.813563	0.833139
ENSGALG00000030344	down	-1.49136	0.0398742	-	-1.00036	0.141107	-	-0.77171	0.390335	-	-0.442024	0.465934
ENSGALG00000038857	-	-1.49082	0.420496	-	-3.59913	0.126647	-	-0.44478	0.835686	-	-0.13871	1
ENSGALG00000033532	down	-1.49031	0.00560198	down	-1.33724	0.0130094	down	-1.73079	0.00798404	-	-0.773018	0.087547
ENSGALG00000042274	-	-1.48915	0.853877	-	0.151846	1	-	-Inf	0.927711	-	-1.76685	0.818045
ENSGALG00000033894	-	-1.48846	0.118613	-	-1.89624	0.073186	-	-1.73989	0.164338	-	-1.14377	0.170433
ENSGALG00000031267	up	3.50068	0.011577	up	3.5475	0.000219941	up	4.83583	0.0249366	up	2.98282	0.00147325
ENSGALG00000032910	down	-1.48595	0.0426046	down	-2.38739	0.00562549	down	-2.35946	0.0162298	-	-1.03938	0.0938121
ENSGALG00000029941	down	-1.48409	0.036682	down	-1.82011	0.0138376	down	-2.36305	0.0136394	-	-0.588014	0.259559
ENSGALG00000046461	-	-1.48295	0.27044	-	-1.80079	0.238338	-	0.830156	0.824508	-	-0.680643	0.549649
ENSGALG00000033573	down	-1.48276	0.0325554	down	-1.94686	0.0106334	down	-2.35051	0.00740973	-	-0.944606	0.0988867
ENSGALG00000037586	down	-1.48167	0.0221724	down	-1.39046	0.0254556	down	-1.97283	0.022326	-	-0.962173	0.0766465
ENSGALG00000045457	-	-1.4811	0.85454	-	-1.21874	0.853821	-	-Inf	0.928513	-	-0.556076	0.944612
ENSGALG00000033806	down	-1.47932	0.0183297	-	-1.07656	0.0810613	-	-1.30367	0.3513	-	-0.439598	0.378445
ENSGALG00000021685	down	-1.4793	0.00917017	down	-1.11035	0.0434238	-	-0.690328	0.446915	down	-1.11706	0.029762
ENSGALG00000035267	-	-1.47766	0.209505	-	-1.4389	0.265263	-	-0.871249	0.613573	-	-1.56818	0.186013
ENSGALG00000041540	-	-1.47729	0.584304	-	-0.754803	0.796083	-	0.77373	0.74791	-	-0.0367938	1
ENSGALG00000030888	-	-1.47706	0.672749	-	-2.21433	0.543926	-	1.37908	0.808241	-	-0.0287157	1
ENSGALG00000040673	-	-1.47692	0.463872	-	-1.54075	0.480525	-	-1.21513	0.853624	-	-1.66674	0.397071
ENSGALG00000039477	-	-1.47247	0.0936051	-	-0.704502	0.444698	-	-0.228645	0.622892	-	-1.37835	0.1283
ENSGALG00000008661	-	-1.47228	0.0945609	-	-1.686	0.0666465	-	-1.96246	0.055554	-	-1.56296	0.0939781
ENSGALG00000039643	-	-1.47221	0.0542476	down	-1.82479	0.0268606	down	-2.30218	0.0359398	-	-1.05073	0.110691
ENSGALG00000037896	-	-1.47138	0.0932016	down	-2.03633	0.0364139	-	-1.26246	0.354363	-	-0.75969	0.258891
ENSGALG00000022166	down	-1.4707	0.035141	down	-1.29151	0.046787	down	-1.83479	0.0222063	-	-0.835321	0.146551
ENSGALG00000005351	-	-1.46881	0.248651	-	0.562357	0.606005	-	-0.28484	0.868597	-	-0.546604	0.618827
ENSGALG00000007964	-	-1.46847	0.0816283	-	-0.751376	0.412608	-	-1.3698	0.516327	-	-0.532172	0.492302
ENSGALG00000037930	down	-1.46654	0.00708903	down	-1.51093	0.00749219	down	-1.84692	0.0121441	-	-0.743545	0.0745703
ENSGALG00000027546	down	-1.4657	0.00746339	down	-1.09288	0.0337141	-	-1.7356	0.0848576	-	-0.920829	0.046231
ENSGALG00000004747	-	-1.46558	0.1766	-	-1.11041	0.294737	-	-0.014361	0.987788	-	-0.93016	0.34711
ENSGALG00000036361	down	-1.46503	0.0292897	down	-1.50909	0.0221356	down	-2.52179	0.00507409	-	-1.06356	0.075788
ENSGALG00000039184	-	-1.46487	0.451712	-	-0.985281	0.635937	-	0.25959	0.932651	-	-0.210097	0.899379
ENSGALG00000044285	down	-1.46417	0.010641	down	-1.51479	0.0126248	-	-2.02757	0.0862196	down	-1.36354	0.0143882
ENSGALG00000041232	down	-1.46405	0.0138994	down	-1.93754	0.00281719	-	-1.73107	0.0908461	-	-0.740572	0.142235
ENSGALG00000043915	-	-1.46338	0.706952	-	-2.60991	0.578743	-	-2.59156	0.864944	-	-1.73627	0.659324
ENSGALG00000029731	-	-1.46303	0.095466	down	-2.21278	0.0226702	-	-2.94155	0.200619	down	-2.00191	0.0251598
ENSGALG00000038519	-	-1.46284	0.28541	-	-0.0182085	1	-	-0.504601	0.8944	-	-0.926757	0.453839
ENSGALG00000025844	-	-1.46106	0.0820717	-	-1.44699	0.0835107	down	-2.4001	0.0432786	-	-0.60887	0.346827
ENSGALG00000039725	up	3.49539	0.0330598	up	3.77057	0.0163362	up	5.75338	0.0146401	up	3.45702	0.0323018
ENSGALG00000038229	down	-1.45928	0.0328488	down	-2.06423	0.00953687	down	-2.1716	0.019244	-	-0.801579	0.144814
ENSGALG00000032895	down	-1.45824	0.0258641	down	-1.57585	0.0177678	-	-1.7804	0.157726	-	-0.998755	0.104402
ENSGALG00000038663	-	-1.45296	0.262932	-	-1.38769	0.329483	-	-4.50963	0.288018	-	-0.774635	0.456983
ENSGALG00000042227	-	-1.45183	0.540463	-	-0.762515	0.746212	-	-Inf	0.598204	-	-Inf	0.155498
ENSGALG00000010737	down	-1.4507	0.00241573	-	-0.962965	0.0200818	down	-1.42708	0.00289985	-	-0.799756	0.170206
ENSGALG00000032109	-	-1.44941	0.310883	-	-1.29848	0.382991	-	-1.1444	0.790198	-	-2.43187	0.119879
ENSGALG00000026137	-	-1.448	0.190248	-	0.103926	0.947072	-	0.188061	0.980055	-	-0.207522	0.884795
ENSGALG00000019312	-	-1.44763	0.782293	-	0.0251783	1	-	1.63877	0.646331	-	-1.00857	0.860323
ENSGALG00000028115	down	-1.44666	0.00166975	-	-0.939978	0.0504794	-	-1.60048	0.0762007	-	-0.616008	0.124986
ENSGALG00000039834	-	-1.44569	0.781644	-	1.736	0.218143	-	2.32903	0.447654	-	-1.01224	0.860103
ENSGALG00000038133	down	-1.44238	0.0100344	-	-0.837635	0.104811	-	-1.68277	0.0841055	down	-1.11702	0.0305096
ENSGALG00000043062	down	-1.44217	0.0023221	down	-1.20094	0.0134073	-	-1.02578	0.227491	-	-0.867299	0.0368968
ENSGALG00000046405	-	-1.44155	0.782066	-	-2.17693	0.632873	-	-0.475524	1	-	-Inf	0.389463
ENSGALG00000044199	-	-1.44104	0.725496	-	0.808639	0.7514	-	-2.40428	0.875433	-	-0.229301	0.997894
ENSGALG00000042375	-	-1.44038	0.252056	-	-1.10025	0.366942	-	-1.15722	0.734925	-	-1.34311	0.28595
ENSGALG00000029369	down	-1.44014	0.0307733	down	-1.62831	0.0126619	down	-1.47234	0.0227108	-	-0.964235	0.07459
ENSGALG00000040068	-	-1.43994	0.0552966	down	-1.83035	0.028956	down	-2.24493	0.0235817	-	-1.12252	0.111679
ENSGALG00000029109	-	-1.4397	0.110141	-	-0.821308	0.278247	-	-1.88666	0.317423	-	-0.535687	0.399425
ENSGALG00000039993	down	-1.43955	0.0143758	down	-1.50148	0.0143951	-	-0.834119	0.356014	-	-0.979666	0.0613484
ENSGALG00000015152	-	-1.43926	0.0613287	down	-1.72213	0.0362456	down	-1.9631	0.0253792	-	-1.29667	0.1351
ENSGALG00000016367	up	3.48597	0.00684598	up	3.11571	0.00274225	up	4.61099	0.0190182	up	2.95005	0.000463341
ENSGALG00000039605	-	-1.43652	0.141538	-	-2.06218	0.0550395	-	-1.81026	0.18544	-	-0.847628	0.27643
ENSGALG00000041528	down	-1.43487	0.0129531	down	-1.53111	0.010889	down	-2.04899	0.00442169	-	-0.962341	0.0604321
ENSGALG00000031812	down	-1.43386	0.00160611	down	-1.17296	0.00894886	-	-1.48854	0.0647802	-	0.0310666	0.970946
ENSGALG00000020975	-	-1.4337	0.139951	-	-1.038	0.21316	-	-2.20533	0.259557	-	-0.969083	0.222216
ENSGALG00000044085	-	-1.43334	0.257816	-	0.102404	0.936113	-	0.468838	0.723589	-	-0.604856	0.623246
ENSGALG00000035777	-	-1.43117	0.183172	down	-3.27757	0.0209123	-	-2.94705	0.319943	-	-0.801692	0.373638
ENSGALG00000041555	-	-1.43014	0.190229	-	-1.03653	0.335443	-	-1.66296	0.270221	-	-0.708558	0.47207
ENSGALG00000033467	down	-1.42587	0.0186133	down	-1.85993	0.00316633	-	-2.37734	0.0596325	down	-1.14331	0.0393945
ENSGALG00000027418	-	-1.4254	0.148609	-	-0.848814	0.324456	-	-0.890225	0.661965	-	-0.969746	0.284017
ENSGALG00000033638	up	3.48147	0.00285587	up	3.55204	0.000142703	up	5.55651	0.0230801	up	3.12111	0.0011928
ENSGALG00000044067	up	3.46749	0.000120855	up	3.47637	8.63085e-05	up	4.76584	0.0289481	up	2.52414	0.0151196
ENSGALG00000038393	down	-1.42111	0.00160724	down	-1.67428	0.000655234	down	-2.10819	0.00217645	-	-0.724774	0.0845886
ENSGALG00000034032	down	-1.42077	0.00732481	down	-1.53738	0.00218747	down	-2.86934	0.000158115	-	-0.94072	0.0701064
ENSGALG00000041630	down	-1.41918	0.0212914	down	-1.23538	0.038731	-	-1.30668	0.211144	down	-1.17353	0.0401849
ENSGALG00000002102	-	-1.41586	0.135928	-	-0.612796	0.687683	-	-0.934039	0.332346	-	-1.00209	0.341821
ENSGALG00000042460	-	-1.41417	0.0649932	down	-1.64204	0.036801	down	-1.87047	0.0243817	-	-1.19221	0.0947585
ENSGALG00000021232	up	3.42997	9.83385e-08	up	2.628	0.00115577	up	4.56303	0.0272669	up	2.98535	5.18311e-05
ENSGALG00000030407	down	-1.41241	0.0367438	down	-1.57083	0.0177598	down	-2.37824	0.00559536	-	-1.00956	0.0923112
ENSGALG00000042285	-	-1.40893	0.0738794	down	-1.67926	0.0358652	-	-2.36783	0.0926395	down	-2.5815	0.00446629
ENSGALG00000033163	-	-1.40816	0.447926	-	-1.47722	0.465234	-	-0.948978	0.890176	-	-1.89941	0.310095
ENSGALG00000032174	up	3.41245	2.36538e-06	up	2.87378	1.33112e-06	up	3.90353	0.0182744	up	1.83061	0.00818353
ENSGALG00000033274	-	-1.40536	0.14023	-	-1.47713	0.10115	-	-1.4815	0.391319	-	-1.49684	0.110666
ENSGALG00000036364	down	-1.40416	0.00685033	-	-0.790772	0.110899	-	-0.218386	0.634054	-	-0.577869	0.239555
ENSGALG00000014261	-	-1.40396	0.165853	-	-0.890893	0.335943	-	-0.870248	0.282869	-	-0.906087	0.29566
ENSGALG00000031529	down	-1.40351	0.0102731	down	-1.08908	0.0359858	-	-0.803529	0.281872	down	-1.38393	0.00893695
ENSGALG00000042895	down	-1.40271	0.000735868	down	-1.50434	0.000523374	down	-1.6799	0.0273665	-	-0.973634	0.0125729
ENSGALG00000000433	down	-1.40081	0.0122643	-	-1.01953	0.0501659	down	-1.64922	0.0239359	-	-0.633215	0.149685
ENSGALG00000045590	-	-1.39978	0.610853	-	1.21377	0.497507	-	0.839474	0.740617	-	-3.11426	0.426661
ENSGALG00000017334	-	-1.39861	0.0906516	-	-0.296386	0.65512	-	-0.0726046	0.706024	-	-0.476962	0.508431
ENSGALG00000004358	-	-1.39831	0.427046	-	-1.09783	0.505858	-	-0.541982	0.843183	-	-1.74422	0.290264
ENSGALG00000032525	-	-1.39589	0.0553185	down	-2.04911	0.00952881	-	-1.22742	0.29646	-	-1.0666	0.0936455
ENSGALG00000013571	up	3.32501	1.76597e-08	up	3.26592	2.00647e-08	up	4.34495	0.00256998	up	2.95652	1.68727e-05
ENSGALG00000029694	down	-1.39327	0.00403629	down	-2.03733	0.000131877	down	-1.96245	0.0308851	-	-0.526154	0.281493
ENSGALG00000036258	-	-1.39213	0.0613183	-	-1.1052	0.191935	down	-2.1858	0.00905006	-	-1.22787	0.0786567
ENSGALG00000046510	-	-1.39083	0.937774	-	2.4688	0.197954	-	3.39043	0.306537	-	0.862534	0.826762
ENSGALG00000042193	-	-1.38901	0.0587874	down	-1.77241	0.0320941	-	-1.67997	0.0820115	-	-1.38406	0.055241
ENSGALG00000032329	down	-1.3876	0.0237345	-	-1.08328	0.0751023	down	-2.00801	0.0173168	-	-0.984277	0.0823689
ENSGALG00000037322	-	-1.38706	0.0853265	-	-1.43747	0.0735998	-	-1.78617	0.0794604	-	-0.441009	0.416303
ENSGALG00000026471	down	-1.38669	0.00290901	-	-0.440076	0.272782	-	-0.815297	0.282476	-	-0.191682	0.585174
ENSGALG00000029940	-	-1.38643	0.144233	-	-0.445009	0.578165	-	-0.908724	0.610895	-	-0.905753	0.313722
ENSGALG00000028937	down	-1.38583	0.0038785	down	-1.27599	0.0125631	down	-1.9035	0.0232962	-	-0.708364	0.0859341
ENSGALG00000044617	-	-1.38572	0.63137	-	-0.208887	0.932512	-	1.88033	0.465685	-	-1.08554	0.671819
ENSGALG00000001617	-	-1.3854	0.13907	-	-1.31422	0.155558	-	-0.779692	0.296741	-	-1.74688	0.0841797
ENSGALG00000030875	-	-1.38214	0.938201	-	0.258831	1	-	1.40075	0.911956	-	0.544758	0.940423
ENSGALG00000037325	down	-1.38181	0.00218392	down	-1.18941	0.007563	down	-1.59163	0.00633666	-	-0.513858	0.118464
ENSGALG00000043963	down	-1.37955	0.0478828	-	-0.389451	0.480691	-	0.691885	0.763516	down	-1.34693	0.0467591
ENSGALG00000042418	down	-1.3785	0.0273199	-	-1.0926	0.0709704	down	-1.8823	0.013294	-	-0.772645	0.157414
ENSGALG00000037835	-	-1.37693	0.0780419	-	-1.08626	0.182778	-	-0.504961	0.645734	-	-1.07561	0.1466
ENSGALG00000033747	-	-1.37463	0.85313	-	-Inf	0.700395	-	1.9673	0.744073	-	-0.0249319	1
ENSGALG00000039470	down	-1.37269	0.0161849	down	-1.61421	0.00936469	down	-2.12452	0.00625073	-	-0.998007	0.0505469
ENSGALG00000033002	down	-1.37051	0.0183214	down	-1.2182	0.0312866	down	-1.71413	0.0156819	-	-0.876099	0.0778929
ENSGALG00000041283	down	-1.36541	0.0236851	down	-1.29426	0.0292743	-	-1.26715	0.256523	-	-0.988999	0.0751549
ENSGALG00000001734	-	-1.36514	0.225579	-	0.264825	0.830439	-	0.933117	0.710916	-	-0.0274851	0.958854
ENSGALG00000027608	-	-1.36301	0.17313	down	-3.46878	0.0111163	-	-1.43121	0.417653	-	-0.939585	0.304246
ENSGALG00000036827	down	-1.36226	0.00133526	down	-1.41211	0.00181761	down	-1.92377	0.000770647	-	-0.903747	0.0164121
ENSGALG00000019842	up	3.32134	0.00624196	up	3.26739	0.0102652	up	4.64749	0.00397528	up	2.86422	0.0332813
ENSGALG00000009439	-	-1.36019	0.186302	-	0.995723	0.376177	-	0.996691	0.598726	-	-0.895355	0.321003
ENSGALG00000042836	-	-1.35895	0.537406	-	-2.40659	0.361125	-	0.526524	1	-	-1.84452	0.380192
ENSGALG00000037595	down	-1.35869	0.0282684	-	-0.704101	0.321893	down	-4.07631	2.15887e-05	down	-2.08273	0.00145652
ENSGALG00000037934	-	-1.35733	0.0908142	-	-0.940498	0.20067	-	-1.26515	0.174116	-	-0.0688091	0.773032
ENSGALG00000011982	-	-1.35687	0.256754	-	-0.718015	0.452498	-	0.818152	0.263291	-	-0.973677	0.380722
ENSGALG00000006836	-	-1.35608	0.408516	-	-2.06292	0.291947	-	0.0957141	1	-	-0.398067	0.773896
ENSGALG00000038889	-	-1.35366	0.0800214	-	-1.42193	0.0750425	-	-2.52837	0.115628	-	-1.13751	0.101127
ENSGALG00000040264	-	-1.35036	0.218155	-	-1.08043	0.338642	-	-0.499025	0.713187	-	-0.443636	0.580428
ENSGALG00000032501	down	-1.34961	0.0130656	down	-1.412	0.0145153	-	-0.667098	0.383262	down	-1.09002	0.0293826
ENSGALG00000010098	down	-1.34761	0.035959	-	-0.988406	0.10257	-	-1.14156	0.0614307	-	-1.05807	0.0704922
ENSGALG00000044788	down	-1.34654	0.000118057	down	-1.01103	0.00293129	down	-1.3564	0.020885	-	-0.798329	0.00985971
ENSGALG00000031243	down	-1.34528	0.0206194	down	-1.11763	0.0260967	down	-2.44533	0.00729061	-	-0.799134	0.0672347
ENSGALG00000027583	-	-1.34512	0.466913	-	-2.12488	0.319576	-	-0.928346	0.902514	-	-1.32742	0.477255
ENSGALG00000046360	-	-1.34457	0.345229	-	-1.96694	0.195216	-	-1.2232	0.390233	-	-1.11876	0.419427
ENSGALG00000038016	-	-1.34213	0.402459	-	-1.32125	0.444343	-	-2.55076	0.430559	down	-5.13745	0.0480192
ENSGALG00000002260	down	-1.34196	0.0239176	-	-1.1494	0.0542679	-	-1.38426	0.0646976	-	-0.406134	0.356747
ENSGALG00000031839	down	-1.34131	0.0374363	down	-1.48314	0.0307625	down	-2.15676	0.0143262	-	-0.973577	0.0972178
ENSGALG00000033953	-	-1.33739	0.0523009	down	-1.68997	0.020697	-	-0.948196	0.293798	down	-1.50858	0.0450558
ENSGALG00000036121	-	-1.33605	0.202237	-	-0.252771	0.784406	-	-1.50327	0.445654	-	-0.995036	0.325325
ENSGALG00000035308	down	-1.33591	0.00136204	down	-1.62154	5.60404e-05	down	-3.02967	8.99912e-06	-	-0.837121	0.0168803
ENSGALG00000033877	down	-1.33572	0.00502231	down	-1.42617	0.00384074	down	-1.92765	0.000809152	-	-0.661342	0.0733533
ENSGALG00000038013	-	-1.33444	0.295112	-	-0.288034	0.853783	-	0.712453	0.737612	-	-0.612694	0.615945
ENSGALG00000039212	down	-1.33212	0.0477279	down	-1.85709	0.0180512	down	-2.71639	0.00510946	-	-0.82314	0.153702
ENSGALG00000004009	-	-1.33028	0.355175	-	-1.27725	0.36416	-	-2.18919	0.598526	-	0.756074	0.525402
ENSGALG00000030623	-	-1.32807	0.210992	-	-1.00737	0.340605	-	-1.85204	0.405574	-	-0.57973	0.52107
ENSGALG00000015895	-	-1.32766	0.104885	-	-1.28108	0.110518	-	-1.45357	0.479514	-	-0.941476	0.193114
ENSGALG00000035717	down	-1.32667	0.0170012	down	-1.40309	0.0132763	down	-1.64831	0.00650938	-	-0.86804	0.0927075
ENSGALG00000000557	-	-1.32651	0.64722	-	0.260513	0.94653	-	1.21973	0.835772	-	0.158671	0.949569
ENSGALG00000028145	down	-1.32598	0.0411065	-	-1.24971	0.0521798	down	-2.05845	0.0366398	-	-0.827742	0.143963
ENSGALG00000029837	down	-1.32531	0.0272001	-	-0.658314	0.222081	-	-1.21577	0.0818859	-	-0.260775	0.402407
ENSGALG00000027064	-	-1.32528	0.0636742	down	-1.89576	0.0126804	-	-1.55705	0.0774194	-	-0.783157	0.165973
ENSGALG00000006651	down	-1.32511	0.0385724	down	-1.84843	0.00992992	-	-1.71001	0.094372	down	-1.23449	0.0371497
ENSGALG00000017155	-	-1.32245	0.646994	-	-Inf	0.258922	-	-2.87355	0.774133	-	-3.18439	0.358008
ENSGALG00000037441	down	-1.32227	0.00818411	down	-1.45233	0.00550936	down	-2.1079	0.00243631	-	-0.834855	0.0524837
ENSGALG00000032903	-	-1.32223	0.447876	-	-0.925653	0.61845	-	0.445315	1	-	-1.77378	0.309596
ENSGALG00000026241	down	-1.32111	0.0121859	down	-1.15777	0.0205093	-	-0.67626	0.368289	-	-0.663114	0.142985
ENSGALG00000002579	-	-1.31931	0.291482	-	-0.111103	0.841982	-	0.125656	0.882507	-	-1.71014	0.209903
ENSGALG00000038540	-	-1.31852	0.164071	-	-1.59328	0.120352	-	-1.81232	0.0974735	-	-1.50389	0.134294
ENSGALG00000003045	down	-1.31751	0.0141414	down	-1.48605	0.0080351	down	-2.07915	0.00209663	-	-0.831539	0.0675702
ENSGALG00000006802	down	-1.31683	0.0119059	down	-1.18692	0.0372188	down	-1.39086	0.0310354	-	-0.715885	0.0955438
ENSGALG00000009574	-	-1.31481	0.435749	-	-1.05169	0.516204	-	-0.944848	0.878811	-	-0.761387	0.625904
ENSGALG00000014904	up	3.319	2.9354e-05	up	3.36529	2.87675e-05	up	4.35291	0.00517551	up	2.92878	0.000544148
ENSGALG00000035850	-	-1.31313	0.114308	-	-1.11572	0.162483	-	-1.26333	0.252534	-	-1.10437	0.156234
ENSGALG00000037888	-	-1.31094	0.0803758	-	-0.929489	0.234221	-	-0.89601	0.499405	-	-0.711039	0.266235
ENSGALG00000035341	down	-1.3109	0.0179669	down	-1.43142	0.00870996	down	-2.25003	0.00133841	-	-0.876126	0.0401062
ENSGALG00000043576	-	-1.31074	0.10139	-	-1.08544	0.177409	-	-0.86096	0.450145	-	-1.23381	0.102539
ENSGALG00000007370	down	-1.3095	0.0154535	down	-1.51337	0.0113631	down	-2.00976	0.0106359	-	-0.788072	0.0977052
ENSGALG00000030239	-	-1.30832	0.557304	-	-Inf	0.140605	-	-1.85407	0.718516	-	-0.372878	0.914915
ENSGALG00000021128	down	-1.30765	0.0297198	-	-0.541295	0.328556	-	-1.36474	0.0530548	-	-0.271263	0.568421
ENSGALG00000046347	-	-1.30722	0.0565268	down	-2.06127	0.0151381	down	-2.64716	0.00986428	-	-1.05884	0.0836188
ENSGALG00000046023	-	-1.30702	0.069672	-	-0.661206	0.24959	down	-2.47603	0.0176809	-	-0.199194	0.617565
ENSGALG00000028284	down	-1.30481	0.0207687	-	-0.649374	0.568177	down	-1.74091	0.0111284	-	-0.207913	0.535936
ENSGALG00000006454	up	3.31639	2.793e-05	up	3.63859	1.05343e-06	up	4.54435	9.38946e-05	up	3.18232	6.59389e-05
ENSGALG00000045515	-	-1.30342	0.103075	up	1.10097	0.0442563	-	0.160922	0.955494	-	0.0418488	1
ENSGALG00000040625	-	-1.30283	0.270608	-	-1.49445	0.225402	-	-0.845085	0.641213	-	-0.902328	0.366282
ENSGALG00000007948	-	-1.30206	0.180305	-	-0.142452	0.93143	-	0.393735	0.841306	-	-0.704764	0.481722
ENSGALG00000044536	down	-1.29751	0.0324513	down	-1.77889	0.00211084	down	-2.75575	0.0193086	-	-0.956123	0.089408
ENSGALG00000039248	-	-1.29487	0.743826	-	0.886394	0.749545	-	-1.33258	0.951486	-	0.824746	0.74533
ENSGALG00000026195	down	-1.2932	0.00988084	down	-1.17442	0.0212296	-	-1.50636	0.163296	-	-0.699134	0.130903
ENSGALG00000043157	-	-1.28805	0.238052	-	-0.0529694	1	-	-0.805762	0.686471	down	-2.31657	0.046754
ENSGALG00000003310	up	3.26465	0.000617919	up	3.29521	0.0417482	up	4.42846	0.00244343	up	2.98296	0.0192067
ENSGALG00000000378	-	-1.28645	0.0888758	-	-0.399278	0.583923	-	-0.746808	0.587544	-	-0.444657	0.481303
ENSGALG00000002325	-	-1.28603	0.697111	-	-Inf	0.283735	-	0.448878	0.925525	-	-2.93808	0.389497
ENSGALG00000016165	-	-1.28599	0.186015	-	-0.00342758	0.922895	-	-0.571099	0.404613	-	-0.799257	0.354548
ENSGALG00000027805	down	-1.28355	0.0346824	-	-1.20118	0.0538007	down	-1.85555	0.0212682	-	-0.756695	0.169423
ENSGALG00000026264	down	-1.28334	0.0136159	down	-1.28591	0.012102	down	-1.46003	0.0110821	-	-0.772571	0.0958984
ENSGALG00000033058	down	-1.28234	0.0409591	down	-1.37084	0.0320125	down	-2.2101	0.00729388	-	-0.786692	0.121231
ENSGALG00000032897	-	-1.28177	0.44902	-	-2.55702	0.178026	down	-8.73349	0.0040538	-	-0.12767	0.849428
ENSGALG00000046285	-	-1.27972	0.936217	-	3.07871	0.0792738	-	2.51135	0.454973	-	0.133943	1
ENSGALG00000027685	-	-1.27972	0.936217	-	1.26645	0.680386	-	2.08829	0.65337	-	0.544758	0.940423
ENSGALG00000034688	down	-1.27572	0.00310124	down	-1.04513	0.0115917	down	-1.87465	0.0270542	-	-0.459115	0.204887
ENSGALG00000003123	-	-1.27534	0.124414	-	-1.37023	0.118056	-	-0.84749	0.210203	-	-0.924861	0.216848
ENSGALG00000042345	down	-1.2751	0.016041	down	-1.43871	0.0095877	-	-1.3731	0.237546	down	-1.20842	0.0164458
ENSGALG00000041408	-	-1.27438	0.375295	-	-0.298288	0.794326	-	0.0162097	1	-	0.342354	0.804272
ENSGALG00000036067	-	-1.27423	0.267802	-	-0.999451	0.369057	-	-0.501375	0.549175	-	-1.07698	0.353049
ENSGALG00000017394	down	-1.27246	4.43006e-09	-	-0.472922	0.0842317	down	-1.11138	8.31507e-07	-	-0.336658	0.272901
ENSGALG00000037361	-	-1.27108	0.0703963	down	-1.80718	0.0219351	-	-2.77083	0.125423	down	-1.76045	0.0165355
ENSGALG00000039964	down	-1.271	0.000570983	down	-1.04581	0.0302161	down	-1.12865	0.0332363	-	-0.0639217	0.827219
ENSGALG00000042316	-	-1.2684	0.730069	-	-0.881184	0.866322	-	-Inf	0.788882	-	-2.4407	0.54562
ENSGALG00000037402	-	-1.26505	0.126412	-	-1.38071	0.126008	-	-1.07093	0.195395	-	-1.24108	0.141806
ENSGALG00000003539	down	-1.26457	0.0218219	-	-0.794531	0.117786	-	-1.14734	0.255127	down	-1.41587	0.00934085
ENSGALG00000007409	-	-1.26362	0.232005	-	-0.575403	0.551708	-	-0.724843	0.859441	-	-0.193396	0.864341
ENSGALG00000004386	-	-1.26305	0.073225	-	-1.11009	0.108442	-	-0.926019	0.177182	-	-0.678987	0.253793
ENSGALG00000034757	down	-1.26285	0.0192299	down	-1.24255	0.0210674	down	-1.38178	0.0309713	-	-0.716383	0.129649
ENSGALG00000033803	-	-1.2618	0.443865	-	-0.299393	0.828504	-	2.86038	0.313291	-	-0.0455859	0.973359
ENSGALG00000045136	down	-1.26134	0.0293962	-	-0.958496	0.0789696	-	-1.17529	0.301393	-	-0.911431	0.0834371
ENSGALG00000028600	down	-1.26031	0.00602582	down	-1.23201	0.0106464	down	-1.9556	0.00204576	-	-0.776488	0.0439466
ENSGALG00000041079	-	-1.25941	0.711302	-	0.597817	0.601286	-	0.110856	1	-	1.29974	0.205249
ENSGALG00000045956	-	-1.25892	0.869881	-	-Inf	0.51824	-	-1.27889	0.997464	-	-1.53493	0.826226
ENSGALG00000034737	-	-1.25685	0.0934636	-	-0.926204	0.193243	-	-0.381388	0.758936	-	-1.31964	0.0860793
ENSGALG00000032206	-	-1.25636	0.308243	-	-0.84789	0.534092	-	-1.48903	0.670934	-	0.145787	1
ENSGALG00000029594	down	-1.25385	0.0249569	down	-1.41827	0.015075	-	-1.22363	0.117912	-	-0.898331	0.0821253
ENSGALG00000007383	-	-1.25253	0.0611028	-	-0.778828	0.204581	-	-1.0247	0.255497	-	-0.72526	0.217203
ENSGALG00000036114	down	-1.25117	0.0188095	down	-1.09625	0.0214427	-	-0.755945	0.127636	down	-1.03857	0.0260838
ENSGALG00000032682	-	-1.2507	0.145564	-	-1.13068	0.184841	-	-0.741453	0.520419	-	-0.760071	0.384793
ENSGALG00000026809	down	-1.25024	0.0145876	down	-1.324	0.0142007	down	-1.60192	0.0110046	-	-0.754256	0.0845424
ENSGALG00000044079	-	-1.24737	0.74078	-	-0.033312	1	-	1.56809	0.865711	-	-0.119575	1
ENSGALG00000029912	-	-1.24727	0.0598034	-	-0.426157	0.508788	-	0.074403	0.879095	-	-0.543365	0.341546
ENSGALG00000007508	down	-1.24687	0.0222412	-	-0.742014	0.169445	-	-0.681742	0.447862	-	-0.548101	0.297757
ENSGALG00000039602	-	-1.24673	0.869497	-	2.42947	0.102996	-	1.63287	0.614914	-	1.20318	0.455625
ENSGALG00000038757	down	-1.24612	0.0009968	-	-0.781991	0.0231709	-	-0.944753	0.0771927	down	-1.05281	0.00317494
ENSGALG00000046200	-	-1.24517	0.0665707	down	-1.94629	0.0130114	-	-1.20794	0.093286	-	-0.425909	0.374004
ENSGALG00000004849	-	-1.24453	0.355552	-	-0.208136	0.906983	-	-0.0203585	0.957859	-	0.50324	0.626039
ENSGALG00000036572	down	-1.24275	0.000847087	down	-1.24352	0.000838833	down	-1.48914	0.0154989	-	-0.670008	0.0400343
ENSGALG00000038667	-	-1.24197	0.0793611	down	-1.61526	0.0160173	-	-1.63499	0.100773	down	-1.22835	0.0494203
ENSGALG00000038506	-	-1.24191	0.685143	-	0.290438	0.890526	-	0.773081	0.799559	-	0.554292	0.743611
ENSGALG00000041152	-	-1.24186	0.0547146	down	-2.08031	0.00771345	-	-1.72574	0.0993395	down	-1.68804	0.0159045
ENSGALG00000001480	-	-1.24145	0.0653895	-	-1.0159	0.0996682	-	-0.564394	0.287637	-	-0.703659	0.236286
ENSGALG00000023866	-	-1.24068	0.284868	-	-1.1936	0.348358	-	-0.110077	0.886834	-	-0.124368	0.879202
ENSGALG00000004729	down	-1.23925	0.00265494	-	-1.09924	0.0631694	-	-0.0439938	0.958668	down	-2.32569	1.61013e-11
ENSGALG00000028924	down	-1.23858	0.0362849	-	-0.551725	0.417241	-	-1.04338	0.363615	-	-0.864733	0.106991
ENSGALG00000008091	down	-1.23733	0.0143674	-	-0.558417	0.32565	-	-0.598429	0.563634	-	-0.731646	0.0945849
ENSGALG00000031471	-	-1.23692	0.0749537	-	-0.918735	0.183979	-	-1.30835	0.277307	-	-1.3131	0.0503007
ENSGALG00000035244	down	-1.23675	0.00677629	down	-1.15317	0.0133913	down	-1.56597	0.0145524	-	-0.539176	0.114699
ENSGALG00000034505	-	-1.23532	0.13351	-	0.258066	0.555679	-	-0.0469697	0.982095	-	-0.329827	0.683645
ENSGALG00000038101	down	-1.2343	0.0128772	down	-1.68666	0.00337065	down	-1.76235	0.00614103	-	-0.976012	0.0262557
ENSGALG00000006707	-	-1.2342	0.0731708	-	-1.03815	0.120644	-	-1.48907	0.0577681	-	-0.387438	0.412382
ENSGALG00000040263	-	-1.23345	0.742387	-	-2.33021	0.624033	-	-Inf	0.802308	-	-0.770134	0.800699
ENSGALG00000037088	-	-1.23272	0.230057	-	0.172448	0.808915	-	-0.634021	0.805292	-	0.13036	0.779954
ENSGALG00000003973	-	-1.23122	0.0863735	-	-1.02855	0.190003	-	-2.01051	0.0912044	-	-0.418425	0.419171
ENSGALG00000033143	down	-1.23047	0.0290449	down	-2.33711	3.10862e-05	-	-1.14739	0.129233	down	-1.03347	0.023119
ENSGALG00000032219	down	-1.22803	0.00472281	down	-1.16601	0.00692265	down	-1.50586	0.00577745	-	-0.878001	0.0219802
ENSGALG00000023303	down	-1.22794	0.00526876	down	-1.72117	0.000874654	down	-1.74311	0.00265532	-	-0.868779	0.0378079
ENSGALG00000029529	-	-1.2273	0.945624	-	-Inf	0.784771	-	-1.17971	1	-	-Inf	0.74167
ENSGALG00000032386	-	-1.22655	0.247279	-	-0.671302	0.549101	-	-0.0929045	0.745647	down	-2.2743	0.0479679
ENSGALG00000041981	-	-1.22597	0.0579713	down	-1.75842	0.0279479	down	-4.02456	0.0122988	down	-1.51913	0.0207827
ENSGALG00000029395	down	-1.22576	0.0212041	down	-1.05984	0.043539	down	-1.46365	0.0254832	-	-0.724785	0.11407
ENSGALG00000023308	-	-1.22521	0.237386	-	-0.93029	0.406428	-	-1.80337	0.516601	-	-1.9496	0.0819818
ENSGALG00000043906	-	-1.22479	0.944928	-	0.303336	1	-	0.752129	0.908413	-	-1.30928	0.910288
ENSGALG00000041686	-	-1.22479	0.944928	-	0.403094	1	-	-Inf	0.961414	-	1.9168	0.425719
ENSGALG00000028543	down	-1.22472	0.00207046	-	-0.858153	0.0288223	-	-1.36755	0.097581	-	-0.756853	0.0360169
ENSGALG00000042491	down	-1.22322	0.0224307	down	-1.3274	0.0219356	down	-2.24633	0.00238433	-	-0.553287	0.166973
ENSGALG00000001209	-	-1.22311	0.208636	-	-1.3054	0.189908	-	-1.25672	0.627942	-	-0.827751	0.331473
ENSGALG00000039536	down	-1.22186	0.00526582	-	-0.73335	0.0947048	-	-0.0909802	0.91595	-	-1.08985	0.0640957
ENSGALG00000036960	-	-1.21809	0.791737	-	0.420641	0.84443	-	1.24825	0.82447	-	1.32262	0.426595
ENSGALG00000037394	down	-1.21713	0.0364682	-	-0.800523	0.131757	down	-1.89048	0.0266596	-	-0.800435	0.140035
ENSGALG00000042211	-	-1.21704	0.396844	-	-0.309492	0.743594	-	-Inf	0.254093	-	-0.515273	0.626453
ENSGALG00000033971	-	-1.21655	0.459599	-	-0.930971	0.61607	-	0.865189	0.82066	-	-0.0423133	1
ENSGALG00000041484	-	-1.21612	0.590627	-	0.231838	1	-	-0.446269	0.903326	-	-0.911253	0.698898
ENSGALG00000034983	-	-1.21511	0.94538	-	0.0494835	1	-	1.92231	0.794402	-	-1.30069	0.910668
ENSGALG00000033891	-	-1.21393	0.103145	down	-2.16325	0.0151507	-	-2.38693	0.162656	-	-0.902307	0.186442
ENSGALG00000038343	down	-1.21363	0.0401612	down	-1.17323	0.0494731	down	-1.71444	0.0304364	-	-0.476452	0.302373
ENSGALG00000042263	-	-1.21336	0.223545	-	-0.738986	0.469916	-	-1.59609	0.201097	-	-0.606259	0.452909
ENSGALG00000031212	down	-1.21165	0.00246025	down	-1.40507	0.000564003	down	-1.93205	0.00423293	-	-0.663352	0.115488
ENSGALG00000046085	-	-1.21127	0.123478	-	-0.627053	0.350429	-	-1.5702	0.344314	-	-0.450949	0.48181
ENSGALG00000001828	-	-1.2106	0.0646182	-	-1.22818	0.061018	-	-0.449587	0.549186	-	-0.54313	0.338504
ENSGALG00000045900	-	-1.21039	0.0943303	-	-0.869614	0.226924	-	-0.532894	0.536888	-	-0.316358	0.604357
ENSGALG00000003301	-	-1.20789	0.218435	-	-2.21226	0.0602111	-	-2.69693	0.315098	-	-0.919189	0.29048
ENSGALG00000041530	-	-1.2069	0.471744	-	-1.6073	0.418751	-	0.0718668	0.906236	-	-3.93663	0.088121
ENSGALG00000031255	-	-1.20542	0.33145	-	-0.744372	0.56758	-	0.0244774	1	-	-0.804151	0.436948
ENSGALG00000044188	down	-1.20512	0.0120015	down	-1.07055	0.019255	down	-1.42083	0.0105586	-	-0.620201	0.0977024
ENSGALG00000005524	down	-1.20458	0.0449548	-	-0.579393	0.335226	-	-0.488915	0.2704	-	-0.0724808	0.906837
ENSGALG00000034918	-	-1.20342	0.0679596	-	-1.19941	0.0632997	-	-2.77227	0.0807575	down	-1.65229	0.0165156
ENSGALG00000037776	down	-1.20325	0.0089755	down	-1.05815	0.0101843	down	-1.44503	0.031782	-	-0.200045	0.617336
ENSGALG00000040800	-	-1.20253	0.221299	-	-0.909733	0.376844	-	-0.251215	0.904317	-	-0.0412013	0.862723
ENSGALG00000003313	down	-1.19974	5.30955e-05	down	-1.25644	8.44521e-06	down	-1.77537	0.000184791	-	-0.978137	0.000309478
ENSGALG00000029419	down	-1.1981	0.0101547	down	-1.53031	0.00159753	down	-1.62195	0.0045539	-	-0.536758	0.126195
ENSGALG00000040628	-	-1.1973	0.242392	-	-1.0738	0.330533	-	-2.03944	0.350844	-	-0.238879	0.791265
ENSGALG00000032984	down	-1.19618	0.0492724	down	-1.26072	0.0432979	down	-1.70594	0.0414842	-	-0.647397	0.201745
ENSGALG00000032922	-	-1.19524	0.114206	down	-2.50819	0.00848731	down	-2.36162	0.0323524	-	-1.09704	0.120209
ENSGALG00000040899	down	-1.19406	0.0344615	-	-0.92025	0.070893	-	-0.907628	0.172766	-	-0.519064	0.263919
ENSGALG00000032060	-	-1.19342	0.356659	-	-0.93896	0.539443	-	-2.2801	0.387758	-	-0.841527	0.464893
ENSGALG00000027700	down	-1.19253	0.00106995	down	-1.20303	0.00264536	down	-1.52353	0.0190359	-	-0.75029	0.0198756
ENSGALG00000006246	down	-1.18985	0.00978651	down	-1.4409	0.00224921	down	-2.01819	0.000829877	-	-0.838063	0.0368082
ENSGALG00000030214	-	-1.18781	0.739358	-	0.0378746	1	-	0.0103716	0.983677	-	-0.452375	0.907869
ENSGALG00000040040	down	-1.18648	0.0460665	-	-0.715889	0.239336	-	-1.62247	0.230215	-	-0.33119	0.555764
ENSGALG00000027983	down	-1.18439	0.0188808	down	-1.42881	0.00802209	down	-1.68866	0.0104987	-	-0.851796	0.0828518
ENSGALG00000037166	-	-1.18102	0.248049	-	0.036515	0.872704	-	-0.732603	0.846515	-	-0.254743	0.817525
ENSGALG00000030942	down	-1.18026	0.0151831	down	-1.1687	0.0143699	down	-1.84017	0.008373	-	-0.536833	0.211206
ENSGALG00000030027	down	-1.18008	1.89708e-06	-	-0.714433	0.00309644	down	-1.67095	1.59651e-06	-	-0.476334	0.0323054
ENSGALG00000023464	-	-1.17994	0.250507	-	-0.71748	0.452407	-	-3.04805	0.287136	-	-1.23255	0.243426
ENSGALG00000000452	-	-1.17971	0.337631	-	-0.834823	0.435735	-	-0.871552	0.44535	-	-0.718339	0.505569
ENSGALG00000036172	-	-1.17914	0.530599	-	-3.2745	0.192637	-	-3.5845	0.596025	-	-1.61008	0.38002
ENSGALG00000014857	-	-1.17662	0.266831	-	0.401913	0.641594	-	0.0771467	0.949217	-	-0.0236784	1
ENSGALG00000032223	-	-1.17634	0.0627325	-	-1.10204	0.0571493	down	-1.39466	0.039219	-	-0.86533	0.119177
ENSGALG00000038820	down	-1.17618	0.0322533	down	-1.34482	0.0365658	down	-1.66657	0.0289244	-	-0.691843	0.141822
ENSGALG00000002500	down	-1.17592	0.03647	down	-1.45836	0.0101783	-	-1.52365	0.0544055	-	-0.533199	0.237709
ENSGALG00000041797	down	-1.17527	0.00395805	-	-0.899291	0.0221286	-	-1.57609	0.0506996	-	-0.734556	0.0445757
ENSGALG00000032485	down	-1.17523	0.000493434	-	-0.845029	0.00972647	down	-1.59494	0.000806438	-	-0.70641	0.0124686
ENSGALG00000030847	-	-1.17512	0.35649	-	-1.4495	0.324436	-	-1.03905	0.780426	-	-0.809544	0.470463
ENSGALG00000004127	-	-1.17484	0.670742	-	-1.69948	0.580714	-	-1.19494	0.915785	-	-0.525079	0.879541
ENSGALG00000030901	down	-1.17459	0.0183878	down	-1.113	0.0412238	-	-1.34732	0.054119	-	-0.54182	0.162757
ENSGALG00000006149	down	-1.17452	0.0162373	-	-0.955241	0.052718	down	-1.434	0.0109887	-	-0.640483	0.13095
ENSGALG00000031328	down	-1.17451	0.00211529	-	-0.803563	0.0303639	down	-1.45596	0.0309415	-	-0.81853	0.0196528
ENSGALG00000037549	down	-1.17301	0.037665	down	-1.61545	0.00580171	down	-1.84239	0.0237651	-	-0.71113	0.122887
ENSGALG00000026965	-	-1.17248	0.0783189	down	-1.39383	0.0319372	down	-2.60396	0.00463092	-	-0.994469	0.0718948
ENSGALG00000034095	down	-1.17223	6.50798e-05	down	-1.27499	1.34001e-05	down	-1.46771	0.0025661	-	-0.653254	0.00904251
ENSGALG00000033048	-	-1.16917	0.537516	-	-Inf	0.104758	-	-1.51413	0.804137	-	0.284817	0.964126
ENSGALG00000039779	down	-1.1688	0.00287373	-	-0.859963	0.0178343	down	-1.76031	0.000139343	-	-0.825244	0.00910058
ENSGALG00000011747	down	-1.16852	0.00125557	down	-1.08106	0.00735844	down	-1.5617	0.000405949	-	-0.441813	0.135652
ENSGALG00000024172	down	-1.16728	0.011441	down	-1.27076	0.00699318	down	-1.20894	0.0127114	-	-0.551251	0.152938
ENSGALG00000044410	down	-1.16547	0.0372495	-	-1.09613	0.0509561	-	-1.23042	0.0624601	-	-0.411081	0.30794
ENSGALG00000017217	-	-1.16523	0.118434	-	-0.615389	0.291317	-	-1.41357	0.214311	-	0.326398	0.686804
ENSGALG00000032657	-	-1.16075	0.756893	-	-1.29825	0.771659	-	-Inf	0.705357	-	-0.137275	1
ENSGALG00000046342	-	-1.15908	0.388312	-	1.34667	0.41318	-	-1.26956	0.764347	-	1.5099	0.182377
ENSGALG00000012312	down	-1.15763	0.017845	-	-0.885909	0.0854654	down	-1.30348	0.0295058	-	-0.52998	0.211889
ENSGALG00000041078	down	-1.15623	0.00028208	down	-1.05491	0.00331324	down	-1.88913	0.00101303	-	-0.728362	0.030962
ENSGALG00000038672	down	-1.15613	0.0274468	down	-1.36282	0.0163754	-	-0.713199	0.220966	-	-0.330962	0.402973
ENSGALG00000033447	down	-1.15558	0.0488283	down	-1.4245	0.0220556	down	-1.88628	0.0166999	-	-0.623155	0.195275
ENSGALG00000035297	-	-1.1523	0.0628686	-	-1.22526	0.0531514	down	-1.77768	0.0229743	-	-0.944124	0.111063
ENSGALG00000035235	-	-1.1507	0.430321	-	-1.24649	0.44329	-	-0.93586	0.497497	-	-1.72627	0.13651
ENSGALG00000031492	-	-1.15012	0.330112	-	-0.499661	0.64821	-	-0.31022	0.742222	-	-2.39214	0.0904253
ENSGALG00000033162	down	-1.14837	0.00767213	down	-1.20715	0.00892546	down	-1.89875	0.00182065	-	-0.866204	0.0256879
ENSGALG00000041965	-	-1.14717	0.765143	-	-0.422744	0.986477	-	-2.68407	0.827728	-	-1.80047	0.582687
ENSGALG00000037413	down	-1.14663	0.0110908	-	-0.087671	0.719915	-	-0.415661	0.391499	-	-0.429991	0.28687
ENSGALG00000037527	down	-1.14654	0.0066212	down	-1.04584	0.0114316	down	-1.63253	0.00345715	-	-0.724443	0.0437596
ENSGALG00000028996	down	-1.1465	0.00064847	-	-0.517051	0.112694	down	-1.46125	0.0269777	-	-0.198664	0.638542
ENSGALG00000042997	-	-1.14416	0.942632	-	0.50016	1	-	1.72072	0.850419	-	-Inf	0.73947
ENSGALG00000044129	-	-1.14416	0.942632	-	-0.292108	1	-	0.331544	1	-	0.927951	0.829077
ENSGALG00000016943	down	-1.14409	0.0275142	-	-0.835075	0.168167	-	-0.802798	0.0639074	-	-0.12119	0.736484
ENSGALG00000011326	down	-1.14322	0.0057384	down	-1.03808	0.0113271	-	-1.52738	0.069443	-	-0.570861	0.120156
ENSGALG00000022696	-	-1.14147	0.0859558	down	-1.70666	0.0241524	-	-0.678228	0.563975	-	-1.19326	0.0732475
ENSGALG00000026517	down	-1.14042	0.000191399	down	-1.06016	0.000703758	down	-1.65138	9.35179e-05	-	-0.526046	0.0400707
ENSGALG00000033666	down	-1.1389	0.00401653	-	-0.838806	0.0353139	down	-1.74722	0.0034962	-	-0.326298	0.247454
ENSGALG00000031443	-	-1.13884	0.345437	-	-3.09117	0.0516735	-	-1.36903	0.575276	-	-0.740746	0.514171
ENSGALG00000007493	down	-1.1388	1.46432e-06	-	-0.563073	0.0150096	-	-0.721711	0.00428659	-	-0.310628	0.231857
ENSGALG00000031680	-	-1.13839	0.103772	-	-0.848132	0.184233	-	-2.19182	0.136103	-	-0.834408	0.174758
ENSGALG00000043760	-	-1.13825	0.629601	-	0.706218	0.715465	-	1.17839	0.779504	-	-0.809541	0.744761
ENSGALG00000044100	-	-1.13824	0.292359	-	-2.11649	0.10724	-	-3.85044	0.234672	-	-1.59029	0.159942
ENSGALG00000041063	down	-1.13783	0.0395862	down	-1.37833	0.0306107	down	-1.61295	0.023066	-	-0.878331	0.0786563
ENSGALG00000031697	-	-1.13687	0.766262	-	-2.76559	0.514005	-	1.25148	0.85617	-	-0.886843	0.815767
ENSGALG00000045613	-	-1.13348	0.346939	-	-1.50816	0.221391	-	-0.382629	0.804284	-	-0.714634	0.534222
ENSGALG00000038771	up	3.25624	4.7062e-06	up	3.18455	4.11095e-06	up	4.24302	0.0200821	up	2.78639	0.000116401
ENSGALG00000000793	down	-1.13166	0.00117386	down	-1.08059	0.00353262	down	-1.50003	0.00378072	-	-0.456996	0.115883
ENSGALG00000007611	-	-1.1314	0.357422	-	-1.49696	0.234503	-	-0.589617	0.78535	-	0.0893429	0.89949
ENSGALG00000035421	down	-1.12962	0.00805343	-	-0.698181	0.0812582	-	-0.990561	0.0540922	-	-0.610149	0.121899
ENSGALG00000041954	-	-1.12956	0.873917	-	-2.27583	0.734684	-	-1.20484	1	-	-1.34796	0.828977
ENSGALG00000000528	-	-1.12952	0.0824317	-	-0.446068	0.479252	-	-0.947759	0.385078	-	-0.466927	0.375502
ENSGALG00000011783	down	-1.12559	0.0223682	down	-1.08365	0.0338993	down	-1.53087	0.0145488	-	-0.546815	0.154525
ENSGALG00000039922	-	-1.12488	0.943522	-	-Inf	0.784771	-	0.744264	0.908317	-	-1.29056	0.910486
ENSGALG00000009682	-	-1.12444	0.123381	-	-1.19527	0.114364	-	-0.656808	0.253072	-	-0.528282	0.372834
ENSGALG00000038189	down	-1.12414	0.0060519	down	-1.14653	0.00437229	down	-1.7301	0.00263241	-	-0.755424	0.0375516
ENSGALG00000019846	-	-1.12367	0.87372	-	0.81746	0.767391	-	1.50098	0.779557	-	-1.45606	0.831832
ENSGALG00000035846	-	-1.12339	0.496932	-	-1.2443	0.517667	-	-3.69539	0.52941	-	-1.80263	0.287046
ENSGALG00000032889	-	-1.12333	0.353696	-	-0.860862	0.525287	-	0.994878	0.651554	-	-1.17495	0.318333
ENSGALG00000036819	-	-1.12262	0.341114	-	-1.43973	0.220723	-	-0.848022	0.615779	-	-2.04846	0.102525
ENSGALG00000032854	-	-1.12249	0.126167	down	-1.81688	0.0428566	-	-1.97612	0.108291	-	-0.597425	0.327033
ENSGALG00000001028	down	-1.12194	0.0159893	-	-0.504042	0.237209	-	-0.512041	0.495385	-	0.0459381	0.975475
ENSGALG00000031629	down	-1.12111	0.0025727	down	-1.19261	0.00186811	-	-0.938103	0.121897	-	-0.45117	0.194204
ENSGALG00000032933	down	-1.12064	0.00196751	down	-1.27886	0.00188014	down	-1.79886	0.00040578	-	-0.422391	0.107799
ENSGALG00000036867	down	-1.1179	0.000310385	down	-1.20328	0.000327507	down	-1.50623	0.000450139	-	-0.735822	0.00715291
ENSGALG00000044348	-	-1.11682	0.0687058	-	-0.726591	0.20683	-	-1.40051	0.161074	-	-0.333942	0.512322
ENSGALG00000035954	-	-1.11619	0.522324	-	-2.10023	0.302512	-	-0.955503	0.771031	-	-1.08369	0.517905
ENSGALG00000045540	-	-1.11614	0.0594152	down	-1.52218	0.0197757	down	-2.13246	0.0486649	-	-0.763273	0.162621
ENSGALG00000044767	-	-1.11531	0.111159	down	-1.6023	0.039894	-	-1.23083	0.34668	-	-1.07212	0.127223
ENSGALG00000040807	-	-1.11527	0.0580589	down	-1.36292	0.0170026	-	-1.19275	0.307072	-	-0.579721	0.216504
ENSGALG00000031874	down	-1.11514	0.0145131	down	-1.49999	0.00323819	down	-1.89439	0.00317688	-	-0.772624	0.0738746
ENSGALG00000006723	down	-1.11382	7.48425e-05	-	-0.288356	0.525792	-	-0.73313	0.00699842	-	-0.467119	0.0494891
ENSGALG00000034344	down	-1.11348	0.0422505	-	-0.746224	0.150148	-	-0.640508	0.210229	-	-0.377131	0.372209
ENSGALG00000044805	down	-1.11345	0.0317707	down	-1.10497	0.0227336	-	-0.909224	0.117414	-	-0.516753	0.204757
ENSGALG00000029296	down	-1.11222	0.00489959	-	-0.909284	0.0193451	down	-1.63893	0.00495275	-	-0.868828	0.0132799
ENSGALG00000018803	-	-1.11209	0.0664844	down	-1.44466	0.0303515	-	-0.912963	0.442019	-	-0.594651	0.25393
ENSGALG00000011918	down	-1.11066	0.0209702	-	-0.788125	0.0804049	-	-1.05777	0.139725	-	-0.412144	0.298812
ENSGALG00000008003	down	-1.10999	0.0353699	down	-1.07206	0.0499096	down	-1.33683	0.0209299	-	-0.771273	0.0781478
ENSGALG00000033633	-	-1.10886	0.486481	-	-1.65773	0.365872	-	-0.486652	0.780037	-	-0.316252	0.775394
ENSGALG00000027907	-	-1.10856	0.222612	-	-0.712199	0.421684	-	-0.283328	0.754682	-	-0.78124	0.355869
ENSGALG00000032915	down	-1.1071	0.00576741	-	-0.688433	0.0755004	-	-1.12629	0.112039	-	-0.282473	0.394003
ENSGALG00000021567	up	3.21426	0.0106967	up	3.66424	0.0015854	up	4.44858	0.0235329	up	3.50584	0.00217323
ENSGALG00000030746	down	-1.104	0.0127185	down	-1.57556	0.00282868	down	-2.03712	0.0175617	-	-0.863536	0.0431222
ENSGALG00000002127	-	-1.10336	0.0547783	-	-0.327227	0.672837	-	-0.709868	0.596009	-	-0.278419	0.53921
ENSGALG00000033174	down	-1.10117	0.0144867	-	-0.855277	0.0478373	-	-1.84837	0.064147	-	-0.966632	0.0238437
ENSGALG00000037704	down	-1.10018	0.00178056	down	-1.23548	0.000927905	down	-1.27108	0.0488936	-	-0.564701	0.0689721
ENSGALG00000041052	down	-1.10008	6.69215e-06	-	-0.859632	0.000179122	-	-0.570532	0.0696208	-	-0.132838	0.843141
ENSGALG00000027536	down	-1.09955	0.00120619	-	-0.684459	0.0223245	down	-1.01235	0.0311762	-	-0.277686	0.387295
ENSGALG00000020386	-	-1.09911	0.167672	-	-0.22494	0.705584	-	-0.243998	0.906428	-	-1.07879	0.181336
ENSGALG00000037487	-	-1.09873	0.117192	down	-1.44965	0.0450046	down	-2.66906	0.0489917	-	-0.962085	0.160017
ENSGALG00000034177	down	-1.09867	0.00411093	-	-0.721215	0.0792871	-	-0.857753	0.0428546	-	-0.517088	0.131034
ENSGALG00000032231	down	-1.09848	2.59618e-05	down	-1.17209	1.11781e-05	down	-1.24561	0.00116664	-	-0.807843	0.00099395
ENSGALG00000041832	down	-1.09793	0.00182503	-	-0.89086	0.0101633	down	-1.43065	0.0221121	-	-0.709887	0.0296054
ENSGALG00000029480	down	-1.09703	0.00619801	-	-0.886883	0.0254359	-	-1.31957	0.0998159	-	-0.51418	0.155252
ENSGALG00000043089	-	-1.09641	0.645696	-	-0.247675	0.999725	-	0.746517	0.892046	-	-2.10171	0.395165
ENSGALG00000008297	-	-1.09578	0.0624444	-	-1.06764	0.0569844	down	-1.19843	0.0417156	-	-0.252009	0.544401
ENSGALG00000041918	up	3.2004	9.63083e-05	up	2.40552	0.00723668	up	4.24801	0.0153632	up	2.44836	0.00385093
ENSGALG00000035825	-	-1.09369	0.21703	-	-1.14038	0.200644	-	-0.531595	0.675778	-	-0.802642	0.334573
ENSGALG00000036683	down	-1.09345	0.00627551	down	-1.10584	0.00720766	down	-1.56867	0.0297473	-	-0.788063	0.0225849
ENSGALG00000011970	down	-1.09244	0.0224293	down	-1.129	0.0178411	-	-0.604691	0.285802	down	-1.09389	0.0178544
ENSGALG00000010789	down	-1.09193	0.00863217	down	-1.4771	0.00109707	down	-1.62914	0.0450082	-	-0.834906	0.0509604
ENSGALG00000040754	-	-1.09114	0.167194	-	-0.822086	0.315524	-	-2.65817	0.184724	down	-1.94078	0.0250876
ENSGALG00000000638	down	-1.09093	0.00666052	-	-0.855903	0.0411085	down	-1.567	0.0462687	-	-0.514602	0.134025
ENSGALG00000026995	down	-1.08998	0.00792702	-	-0.795746	0.0406035	-	-1.07371	0.207724	-	-0.881095	0.022674
ENSGALG00000031002	-	-1.08884	0.0625836	-	-0.610661	0.180021	-	-1.33461	0.1086	-	-0.582746	0.214294
ENSGALG00000036578	down	-1.08804	0.00652099	-	-0.926141	0.0208863	-	-1.42074	0.0515241	-	-0.725168	0.0319461
ENSGALG00000030466	down	-1.08336	0.000138022	-	-0.894879	0.00850418	down	-1.1611	0.00249599	-	-0.682411	0.00592542
ENSGALG00000035502	down	-1.08335	0.00642215	-	-0.94368	0.0116569	down	-1.60313	0.0287155	-	-0.814942	0.0205656
ENSGALG00000034630	-	-1.08314	0.0697043	-	-1.00727	0.0725233	down	-1.41846	0.0490064	-	-0.386347	0.345111
ENSGALG00000028880	down	-1.08218	0.000630502	-	-0.339594	0.186121	down	-1.40314	0.00382567	-	-0.102093	0.627968
ENSGALG00000030164	down	-1.07892	0.0202162	down	-1.21004	0.00934905	down	-1.59851	0.0169656	-	-0.63286	0.12508
ENSGALG00000033465	-	-1.07764	0.562066	-	0.834154	0.698528	-	0.406234	0.905508	-	-0.622024	0.698907
ENSGALG00000041858	-	-1.07693	0.403144	-	-0.367427	0.838792	-	0.980772	0.583727	-	-0.492669	0.695743
ENSGALG00000036459	down	-1.0763	0.0161445	-	-0.95809	0.0294697	down	-1.1938	0.019759	-	-0.506738	0.156858
ENSGALG00000022557	-	-1.07625	0.051919	down	-1.71556	0.00555175	-	-1.50259	0.173554	down	-1.38629	0.011816
ENSGALG00000044427	down	-1.07625	0.0346536	-	-1.37246	0.0523196	-	-0.378856	0.473983	-	-0.405441	0.422663
ENSGALG00000035817	down	-1.07588	0.0132198	-	-0.997447	0.0237322	down	-1.51945	0.00368362	-	-0.567569	0.116179
ENSGALG00000033320	-	-1.07556	0.819471	-	-0.586298	0.946047	-	0.20777	1	-	-0.757285	0.886835
ENSGALG00000040985	-	-1.07556	0.723944	-	-1.15442	0.737279	-	0.505236	0.916342	-	-0.721073	0.757747
ENSGALG00000027789	down	-1.07493	0.0453097	down	-1.02561	0.0473031	down	-1.32629	0.0387816	-	-0.374386	0.324355
ENSGALG00000035075	down	-1.07491	0.00461279	down	-1.10554	0.00337906	down	-1.12164	0.0393332	-	-0.683011	0.0269127
ENSGALG00000045466	-	-1.07411	0.951807	-	-Inf	0.802245	-	-1.12654	1	-	-1.35181	0.920589
ENSGALG00000031259	-	-1.07343	0.107669	down	-1.86866	0.0107727	-	-0.840857	0.290486	-	-0.278448	0.651561
ENSGALG00000043829	-	-1.07307	0.0574985	-	-0.918001	0.0962269	-	-1.52085	0.16465	-	-0.917907	0.0781332
ENSGALG00000045776	-	-1.07199	0.275409	-	0.228495	0.768679	-	-0.783019	0.543292	-	-1.17801	0.222807
ENSGALG00000000608	down	-1.07154	0.000496065	-	-0.793319	0.00642942	down	-1.38537	0.00124173	-	-0.883816	0.00225407
ENSGALG00000009365	down	-1.07099	2.60048e-05	-	-0.213961	0.61306	-	-0.962991	0.00023247	-	-0.433775	0.11289
ENSGALG00000044611	-	-1.07033	0.688242	-	0.0942214	1	-	-0.0754404	0.968953	-	-0.197427	0.968421
ENSGALG00000033857	-	-1.06833	0.085309	down	-1.36653	0.0484595	-	-1.54387	0.21516	-	-0.613183	0.359092
ENSGALG00000039585	-	-1.06827	0.0750545	-	-0.84444	0.183671	-	0.0741558	0.896523	-	-0.477493	0.578566
ENSGALG00000041398	-	-1.06759	0.0935	down	-1.48047	0.0357337	down	-1.85989	0.0342106	-	-0.532788	0.282065
ENSGALG00000040672	-	-1.06721	0.0744324	-	-0.89763	0.10557	down	-2.18406	0.0236285	-	-0.428617	0.402135
ENSGALG00000009538	down	-1.06558	0.00168106	-	-0.531982	0.0792016	-	-0.525111	0.0932201	-	-0.76075	0.025519
ENSGALG00000002960	-	-1.06513	0.731479	-	0.4699	0.729197	-	1.57916	0.673474	-	-0.441551	0.9483
ENSGALG00000002846	-	-1.06502	0.130569	down	-1.63168	0.0227297	-	-0.739851	0.511413	-	-0.0994605	0.934632
ENSGALG00000032499	-	-1.06473	0.953021	-	-Inf	0.805169	-	-Inf	0.970947	-	-1.12395	0.91764
ENSGALG00000026443	down	-1.06435	0.0098371	-	-0.730028	0.0377709	down	-1.12837	0.0358971	-	-0.646024	0.0540154
ENSGALG00000046413	-	-1.06405	0.819703	-	-0.0634531	1	-	-1.10744	0.98228	-	-1.33744	0.772745
ENSGALG00000026380	down	-1.06403	0.00410579	-	-0.813922	0.0253617	down	-1.14369	0.0360623	-	-0.26879	0.300767
ENSGALG00000043130	-	-1.0638	0.177735	-	-0.145993	0.769779	-	-0.46835	0.786421	-	-0.136058	0.888204
ENSGALG00000040773	-	-1.06378	0.307477	-	-0.366073	0.806454	-	-0.562174	0.81744	-	-1.49238	0.17192
ENSGALG00000029417	-	-1.06337	0.952283	-	-Inf	0.803703	-	-Inf	0.970241	-	-Inf	0.761544
ENSGALG00000026374	down	-1.06327	0.0196929	-	-0.771373	0.0621028	-	-1.45395	0.0676718	-	-0.758179	0.0525809
ENSGALG00000008911	down	-1.06265	0.0281368	-	-0.955652	0.0549245	down	-1.94724	0.0020381	-	-0.640034	0.0751618
ENSGALG00000042809	down	-1.06176	0.00276113	down	-1.33414	0.00243819	down	-1.6154	0.0005926	-	-0.732049	0.0190784
ENSGALG00000002473	-	-1.06151	0.278556	-	-0.374607	0.601005	-	-0.80378	0.449304	-	-1.22895	0.207187
ENSGALG00000040173	down	-1.05889	0.00543366	down	-1.35791	0.00360469	down	-1.85033	0.00245976	-	-0.845252	0.0263922
ENSGALG00000026077	down	-1.05863	0.000287028	down	-1.02536	0.000651517	down	-1.50641	0.000663366	-	-0.763985	0.00752643
ENSGALG00000000401	down	-1.05759	0.0241882	-	-1.11352	0.0534644	down	-1.42342	0.00817868	-	-0.653923	0.118015
ENSGALG00000002298	-	-1.05517	0.26106	-	-1.41305	0.160036	-	-0.620025	0.704063	-	-1.35066	0.162159
ENSGALG00000031038	down	-1.0551	0.0248402	down	-1.15427	0.0213224	down	-1.72439	0.0119345	-	-0.80575	0.0623957
ENSGALG00000044574	-	-1.05488	0.156099	-	-1.30872	0.0591684	-	-1.22655	0.268841	-	-0.860503	0.187984
ENSGALG00000036230	-	-1.05383	0.953502	-	-0.77706	0.95172	-	-Inf	0.971654	-	-0.322922	1
ENSGALG00000041524	-	-1.05211	0.67812	-	-1.50518	0.586522	-	-0.792342	0.908155	-	-0.415226	0.883025
ENSGALG00000040258	down	-1.05162	0.00263102	down	-1.22002	0.000919939	down	-1.73405	0.000236762	-	-0.587547	0.0431617
ENSGALG00000031595	-	-1.05158	0.126039	-	0.342893	0.61062	-	-0.370722	0.773222	-	0.308958	0.527313
ENSGALG00000028774	down	-1.05064	0.00119232	-	-0.659375	0.0103513	down	-1.25217	0.00223444	-	-0.418224	0.0701497
ENSGALG00000046607	down	-1.04934	0.0338615	down	-1.51451	0.00614146	down	-2.64654	0.0303427	-	-0.419128	0.299943
ENSGALG00000037939	down	-1.04867	0.0166235	-	-0.713596	0.160859	-	-0.946794	0.139858	-	-0.159919	0.568411
ENSGALG00000000158	down	-1.04754	0.0016048	down	-1.60506	4.04574e-05	down	-1.68309	0.00304231	-	-0.878874	0.00915514
ENSGALG00000040236	-	-1.0471	0.82044	-	-2.10357	0.698376	-	0.489598	1	-	-1.12417	0.765988
ENSGALG00000000632	down	-1.04674	0.0210014	-	-0.892664	0.0296594	-	-0.6523	0.320635	-	-0.147122	0.706097
ENSGALG00000006637	-	-1.04601	0.153367	-	-1.31547	0.069984	-	-1.87871	0.0710074	-	-0.820491	0.183139
ENSGALG00000030696	-	-1.04583	0.588931	-	-Inf	0.127821	-	-Inf	0.510099	-	-0.904231	0.589904
ENSGALG00000037709	down	-1.0455	0.00403933	-	-0.696929	0.0574695	-	-1.22472	0.0792666	-	-0.295251	0.315629
ENSGALG00000021139	down	-1.04541	0.00264145	-	-0.331399	0.547463	-	-0.549777	0.824808	-	-0.955835	0.00257677
ENSGALG00000007027	down	-1.04514	0.0187771	down	-1.23016	0.0100945	-	-1.2295	0.157929	-	-0.659882	0.107807
ENSGALG00000039315	down	-1.04514	0.0115034	down	-1.00599	0.0135783	down	-1.50176	0.00595535	-	-0.62153	0.0813933
ENSGALG00000038315	-	-1.04511	0.587415	-	-0.821073	0.683647	-	-2.3947	0.716884	-	0.0917215	1
ENSGALG00000033446	down	-1.04493	0.0449983	-	-0.971625	0.0765506	down	-1.81483	0.0141919	-	-0.610109	0.195081
ENSGALG00000002390	-	-1.04448	0.186995	-	-0.64563	0.337344	-	0.796374	0.626741	-	-0.239648	0.732842
ENSGALG00000014585	down	-1.04193	0.000558808	-	-0.479498	0.3015	-	-0.687923	0.37076	-	-0.614817	0.0244713
ENSGALG00000026287	-	-1.04189	0.17738	-	-0.820456	0.231625	-	-1.15243	0.111659	-	-0.745697	0.252803
ENSGALG00000030995	-	-1.04164	0.953243	-	-1.09761	0.958685	-	-Inf	0.971654	-	-Inf	0.763951
ENSGALG00000045090	-	-1.04164	0.953243	-	-0.147554	1	-	2.29483	0.666246	-	-Inf	0.763951
ENSGALG00000036228	-	-1.04164	0.953243	-	-1.14755	0.959668	-	1.49688	0.812835	-	0.677078	0.936821
ENSGALG00000010798	down	-1.04059	9.25208e-06	-	-0.357765	0.248634	-	-0.954615	0.000930922	-	-0.440422	0.0418496
ENSGALG00000042500	-	-1.04041	0.73893	-	0.79898	0.664949	-	0.750956	0.721074	-	1.20569	0.34791
ENSGALG00000041935	-	-1.03928	0.258272	-	-1.11544	0.275419	-	-0.269821	0.697365	-	-1.20086	0.180498
ENSGALG00000013512	down	-1.03902	2.27919e-05	-	-0.2962	0.217132	-	-0.540877	0.1514	-	-0.43877	0.1394
ENSGALG00000028567	down	-1.03867	0.000760934	-	-0.684111	0.0252642	down	-1.08984	0.0285388	-	-0.793219	0.006016
ENSGALG00000041290	-	-1.03721	0.112296	down	-1.52824	0.0341729	-	-1.79237	0.224952	-	-0.421205	0.550817
ENSGALG00000000795	down	-1.03673	0.0489814	-	-0.827292	0.0893545	down	-1.29245	0.0496333	-	-0.605345	0.176047
ENSGALG00000038801	down	-1.03569	0.00024265	down	-1.11925	9.94809e-05	down	-1.57956	0.000373182	-	-0.799029	0.00401814
ENSGALG00000006375	-	-1.03482	0.190482	-	-0.589579	0.465341	-	-0.37391	0.712467	-	-0.246666	0.747246
ENSGALG00000027069	-	-1.03303	0.203827	-	-1.0261	0.210205	-	-1.84433	0.0947016	-	-0.723516	0.330244
ENSGALG00000028895	-	-1.03282	0.661669	-	0.833828	0.54523	-	0.415308	1	-	-1.87012	0.405663
ENSGALG00000041687	down	-1.03264	0.00136369	-	-0.883698	0.00791084	down	-1.52888	0.00030499	-	-0.58937	0.045029
ENSGALG00000023554	down	-1.03141	0.0347558	-	-0.402106	0.319994	-	-1.12121	0.247103	-	-0.675644	0.122034
ENSGALG00000015826	-	-1.03123	0.356218	-	0.723731	0.383385	-	-0.0772979	1	-	-0.593107	0.56656
ENSGALG00000009286	down	-1.03119	4.58961e-05	-	-0.85741	0.00322368	down	-1.05272	0.00475775	-	-0.46773	0.0367643
ENSGALG00000030878	-	-1.03078	0.0624102	down	-1.41262	0.0213613	down	-1.71744	0.0334918	-	-0.712063	0.162677
ENSGALG00000026834	down	-1.03028	0.0110171	-	-0.814776	0.0448246	-	-1.00127	0.223855	-	-0.526329	0.154021
ENSGALG00000040627	down	-1.02955	0.0292786	down	-1.5977	1.63897e-05	down	-1.84586	0.00340609	-	-0.343656	0.228249
ENSGALG00000000549	-	-1.02914	0.236592	-	-1.18689	0.143739	-	-2.5572	0.117885	-	-0.537174	0.424031
ENSGALG00000037163	-	-1.02815	0.825656	-	-2.72982	0.559103	-	-Inf	0.737702	-	-Inf	0.314932
ENSGALG00000013740	down	-1.02776	0.00794642	-	-0.698823	0.0544945	-	-1.28112	0.0683364	-	-0.718993	0.0405877
ENSGALG00000029502	down	-1.02715	0.010795	-	-0.94371	0.0310094	down	-1.36705	0.0179349	-	-0.813562	0.0278691
ENSGALG00000031571	down	-1.02711	0.0445137	down	-1.18537	0.0308117	down	-1.78709	0.0188457	-	-0.186312	0.58471
ENSGALG00000027231	-	-1.02692	0.0946409	-	-0.285962	0.559241	-	-1.06396	0.236527	-	-0.552121	0.323144
ENSGALG00000003485	down	-1.0268	0.0060821	down	-1.01694	0.0091487	down	-1.34492	0.00416836	-	-0.58954	0.0779339
ENSGALG00000017627	-	-1.02626	0.0646204	-	-0.994028	0.0708281	-	-1.32838	0.0853822	-	-0.381468	0.342504
ENSGALG00000023279	-	-1.02601	0.157339	-	-0.874789	0.246317	-	-0.797763	0.528294	-	-0.326789	0.586779
ENSGALG00000042503	down	-1.0253	0.00596861	down	-1.37405	0.000656884	down	-1.39313	0.00436426	-	-0.617595	0.0468763
ENSGALG00000031601	-	-1.02487	0.0867693	-	-1.07305	0.0666273	-	-1.14633	0.0665831	-	-1.05072	0.0725054
ENSGALG00000030724	-	-1.0246	0.128886	-	-0.524948	0.398181	-	-0.205316	0.777986	down	-1.78153	0.00954868
ENSGALG00000040041	down	-1.02455	0.0371045	down	-1.11558	0.021839	down	-1.74052	0.0128822	-	-0.662908	0.109203
ENSGALG00000023193	down	-1.02417	0.0101568	-	-0.832477	0.0362027	-	-1.06542	0.166086	-	-0.865435	0.0231958
ENSGALG00000026070	down	-1.02383	0.0354377	-	-0.743682	0.123899	-	-0.804942	0.319375	-	-0.431371	0.328352
ENSGALG00000043662	down	-1.02371	0.0110451	-	-0.13652	0.641665	-	-0.657221	0.343852	-	0.0426147	0.998062
ENSGALG00000039733	down	-1.02281	0.0320191	-	-0.939278	0.0234918	down	-1.23044	0.0437154	-	-0.521387	0.17563
ENSGALG00000035260	down	-1.02128	0.0318483	down	-1.39254	0.00210988	down	-1.81763	0.00114479	-	-0.938101	0.0184021
ENSGALG00000033619	-	-1.01968	0.0637362	-	-0.169571	0.728191	up	1.47919	0.00364683	-	0.254254	0.744185
ENSGALG00000033729	-	-1.01886	0.667802	-	-0.870857	0.66722	-	-1.7954	0.8138	-	-1.46118	0.503756
ENSGALG00000004963	down	-1.01822	0.0194293	-	-0.917399	0.0425803	down	-1.40192	0.0166267	-	-0.557858	0.12606
ENSGALG00000039722	down	-1.01712	0.0235408	-	-0.969656	0.0410817	down	-1.54408	0.0213643	-	-0.455254	0.275907
ENSGALG00000030511	down	-1.01709	0.00404922	-	-0.932877	0.0150791	down	-1.14041	0.0122763	-	-0.629536	0.0361501
ENSGALG00000016538	down	-1.01709	0.0277441	-	-0.533706	0.160848	-	-0.82375	0.187858	-	-0.73141	0.0865181
ENSGALG00000045753	down	-1.01647	0.034817	down	-1.1608	0.0271088	down	-1.71901	0.0143081	-	-0.560981	0.164579
ENSGALG00000033510	down	-1.0164	0.0160214	-	-0.705309	0.0804886	-	-0.849967	0.254452	-	-0.388594	0.284757
ENSGALG00000014408	down	-1.01485	0.0147022	down	-1.38192	0.00296695	down	-1.23516	0.0150996	-	-0.760733	0.0510792
ENSGALG00000008302	down	-1.01483	0.0201894	down	-1.35299	0.00295573	down	-1.75901	0.00378508	-	-0.798755	0.046552
ENSGALG00000007178	down	-1.01428	0.00230283	-	-0.527841	0.100616	down	-1.01062	0.00318483	-	-0.1558	0.631694
ENSGALG00000036196	down	-1.01402	0.0163093	-	-0.830939	0.0262665	down	-1.16158	0.0212284	-	-0.525703	0.100585
ENSGALG00000032250	-	-1.01374	0.0804931	down	-1.56155	0.0124482	-	-1.60192	0.245574	down	-1.33089	0.0239648
ENSGALG00000037736	down	-1.01364	0.0146801	down	-1.03529	0.0138761	down	-1.80185	0.00113441	-	-0.570306	0.103018
ENSGALG00000039876	-	-1.01215	0.817364	-	-2.11543	0.696726	-	-1.10744	0.98228	-	-0.128777	0.985394
ENSGALG00000040755	-	-1.01182	0.218027	-	-0.665248	0.39793	-	-0.437563	0.576254	-	-0.422364	0.5625
ENSGALG00000026360	-	-1.01118	0.0827702	-	-0.0278187	0.930239	-	-0.0245488	0.914546	-	-0.273799	0.577265
ENSGALG00000027872	-	-1.01021	0.0713646	-	-0.0515696	0.983835	-	-0.0782042	0.99153	-	-0.684001	0.179319
ENSGALG00000019361	up	3.1449	0.0395484	up	3.54339	0.000115228	up	4.25305	0.00776441	up	3.24477	0.000465863
ENSGALG00000017658	-	-1.00959	0.181199	-	-1.17037	0.119247	-	-0.949319	0.48986	-	0.128492	0.85462
ENSGALG00000029663	down	-1.00946	0.000298765	down	-1.0492	0.000274628	down	-1.31264	0.001261	-	-0.722413	0.00415645
ENSGALG00000002784	down	-1.00934	0.00669604	-	-0.917769	0.0088103	down	-1.39214	0.00760482	-	-0.631715	0.0420644
ENSGALG00000045611	-	-1.00906	0.0563887	down	-1.47594	0.0100374	down	-2.10681	0.0472934	-	-0.831523	0.0659462
ENSGALG00000006194	-	-1.00888	0.107671	-	-0.491316	0.291592	-	-1.31689	0.259291	-	-0.905354	0.114309
ENSGALG00000042309	down	-1.00838	0.0493289	-	-0.96207	0.0466774	down	-1.43174	0.0260971	-	-0.382639	0.39999
ENSGALG00000000584	-	-1.00798	0.125794	-	-1.38193	0.0591469	-	-1.33169	0.0643518	-	-0.835283	0.175196
ENSGALG00000023906	-	-1.00732	0.693081	-	-0.251006	0.976854	-	0.259612	1	-	-0.548661	0.804061
ENSGALG00000001926	-	-1.00649	0.171632	-	-0.60032	0.297187	-	-1.25095	0.221886	-	-0.867425	0.104566
ENSGALG00000039883	down	-1.0054	0.0495751	-	-0.983066	0.0444482	down	-1.19959	0.0247581	-	-0.726729	0.0973614
ENSGALG00000029334	-	-1.00376	0.0818683	down	-1.99582	0.00262194	down	-3.90229	0.0017839	-	-0.865853	0.080536
ENSGALG00000000629	down	-1.0025	0.00656848	down	-1.02176	0.00354936	down	-1.04067	0.0123883	-	-0.768668	0.022713
ENSGALG00000016438	down	-1.00238	2.46531e-05	-	-0.174483	0.631811	-	-0.102967	0.882512	-	0.237292	0.400137
ENSGALG00000009219	-	-1.00228	0.888568	-	-0.4947	1	-	1.29845	0.833611	-	-1.16595	0.841274
ENSGALG00000033181	-	-1.00183	0.887955	-	-1.73219	0.744143	-	-2.03753	0.948075	-	-1.08054	0.838229
ENSGALG00000044991	-	-1.00178	0.262168	down	-3.11968	0.0293272	-	-1.75108	0.281066	-	-1.82834	0.106391
ENSGALG00000035138	down	-1.00168	0.00220141	-	-0.928373	0.00634536	down	-1.53233	0.0015986	-	-0.884724	0.00373615
ENSGALG00000023472	-	-1.00019	0.247072	-	-0.299037	0.607935	-	-1.43182	0.462825	-	-0.989921	0.207487
ENSGALG00000008114	-	-0.999702	0.0108311	-	-0.614219	0.220306	-	-1.24051	0.0926757	-	-0.361217	0.290983
ENSGALG00000045427	-	-0.999302	0.487462	-	-0.0649402	1	-	-0.0559431	0.953268	-	0.348128	0.766929
ENSGALG00000042641	-	-0.999088	0.00130118	down	-1.04077	0.00023158	down	-1.62639	0.000862536	-	-0.740945	0.00453442
ENSGALG00000027506	-	-0.998716	0.0505253	down	-1.31791	0.0257154	down	-1.45438	0.0247262	-	-0.710016	0.120214
ENSGALG00000042184	-	-0.998455	0.000360939	-	-0.875299	0.00339009	down	-1.31906	0.00097958	-	-0.468304	0.0543192
ENSGALG00000033854	-	-0.99809	0.14837	-	-0.150505	0.835321	-	-0.341108	0.817756	-	-0.627616	0.295998
ENSGALG00000031067	-	-0.997405	0.0640182	down	-1.55118	0.00700847	-	-1.8253	0.0637173	-	-0.864776	0.0939928
ENSGALG00000036530	-	-0.997212	0.20756	-	-1.12213	0.169688	-	-0.768475	0.304007	-	-0.972107	0.203434
ENSGALG00000038629	-	-0.997143	0.411678	-	-0.347624	0.79052	-	-1.64968	0.521529	-	0.172333	0.866772
ENSGALG00000038994	-	-0.99662	0.0509363	down	-1.78288	0.00209731	-	-1.23737	0.155684	-	-0.46229	0.290742
ENSGALG00000033770	-	-0.995429	0.0850856	-	-0.26121	0.690611	-	-0.384314	0.687055	-	-0.280879	0.745133
ENSGALG00000031094	-	-0.995034	0.120675	-	-0.17638	0.674576	-	-1.74156	0.134179	-	-0.666019	0.219468
ENSGALG00000039181	-	-0.994415	0.080774	down	-1.55148	0.020537	down	-1.31137	0.0467805	down	-1.20172	0.0473284
ENSGALG00000006152	-	-0.992941	0.0903765	-	-1.14853	0.066871	-	-1.30364	0.23554	-	-0.581936	0.306523
ENSGALG00000040094	-	-0.992346	0.878429	-	0.444805	0.971229	-	1.71409	0.691157	-	0.425703	0.920141
ENSGALG00000031152	-	-0.992317	0.0216978	down	-1.234	0.0189338	down	-1.45822	0.0318685	down	-1.1368	0.0108257
ENSGALG00000003987	-	-0.991866	0.00365237	-	-0.971446	0.000818264	down	-1.6287	0.000320064	-	-0.301649	0.257867
ENSGALG00000040489	-	-0.991547	0.235262	-	-0.768144	0.4759	-	-1.0304	0.60256	-	-0.0606949	0.904124
ENSGALG00000002919	-	-0.991376	0.0118192	-	-0.969015	0.0138294	down	-1.58428	0.00122563	-	-0.574722	0.0849495
ENSGALG00000038257	-	-0.990486	0.888752	-	0.281573	0.959155	-	-Inf	0.86592	-	-1.07048	0.838881
ENSGALG00000013371	-	-0.989957	0.0348766	-	-0.752299	0.113426	down	-2.31595	0.0206849	-	-0.91508	0.038587
ENSGALG00000025764	-	-0.988877	0.0144609	-	-0.678376	0.0965106	down	-1.51551	0.0481357	-	-0.403101	0.270199
ENSGALG00000041384	-	-0.988453	0.0586966	down	-1.60184	0.00613551	down	-1.56142	0.0165418	-	-0.787861	0.0804871
ENSGALG00000034917	-	-0.988193	0.00983218	-	-0.742037	0.0729257	down	-1.43867	0.0444772	-	-0.519435	0.117686
ENSGALG00000034964	-	-0.988048	0.167718	-	-1.17836	0.0975647	down	-2.21502	0.0320581	-	-0.431707	0.429858
ENSGALG00000042721	-	-0.987385	0.00732673	-	-0.885301	0.0140689	-	-1.05932	0.123361	-	-0.262129	0.464539
ENSGALG00000036559	-	-0.987295	0.219281	-	-1.90884	0.0552716	-	-1.75384	0.310121	-	-0.480601	0.509755
ENSGALG00000038556	-	-0.98702	0.176401	-	-1.00032	0.186414	-	-0.442644	0.67157	-	-0.359373	0.649049
ENSGALG00000038951	-	-0.986666	0.157935	-	-1.00119	0.145907	-	-0.914647	0.303335	-	-0.962415	0.155628
ENSGALG00000043823	-	-0.98656	0.159334	-	-1.39651	0.0618339	-	-1.21817	0.0967652	-	-1.27469	0.0824102
ENSGALG00000009012	-	-0.986536	0.000229002	-	-0.649304	0.0117746	-	-0.701889	0.0652552	-	-0.423749	0.0785584
ENSGALG00000027315	-	-0.986085	0.170233	-	-1.42145	0.0565708	-	-1.58104	0.0890757	-	-0.6636	0.244032
ENSGALG00000021627	-	-0.985198	0.0423233	-	-0.292111	0.517803	-	-0.824473	0.39308	-	-0.137178	0.758544
ENSGALG00000001702	-	-0.984465	0.035169	-	-0.409654	0.288345	-	-0.575145	0.597692	-	-0.873006	0.0506273
ENSGALG00000020989	-	-0.983941	0.426082	-	-1.79752	0.215098	-	-0.576693	0.921853	-	-1.66724	0.179876
ENSGALG00000044852	-	-0.98388	0.949854	-	-Inf	0.802245	-	1.45762	0.979708	-	-Inf	0.760349
ENSGALG00000041676	-	-0.983539	0.000562657	down	-1.12201	0.000883347	-	-0.681152	0.134326	down	-1.61209	1.19876e-08
ENSGALG00000037156	-	-0.983505	0.553289	-	-1.38184	0.444515	-	-0.238671	0.857008	-	-0.814924	0.667286
ENSGALG00000030998	-	-0.983366	0.000252887	down	-1.0057	0.000195189	down	-1.19983	0.00354322	-	-0.890264	0.000370187
ENSGALG00000039872	-	-0.982336	0.0133934	-	-0.566278	0.121367	-	-1.06239	0.0578263	-	-0.37601	0.300052
ENSGALG00000008746	-	-0.982283	0.0518564	-	-0.429148	0.440991	-	-0.606572	0.540099	-	-0.168334	0.731008
ENSGALG00000033941	-	-0.981447	0.0931401	down	-1.52669	0.00991515	down	-2.32597	0.00308318	-	-0.835508	0.0952583
ENSGALG00000027374	-	-0.981395	0.0702935	-	-0.314302	0.480739	-	-1.0355	0.366987	-	0.0159458	1
ENSGALG00000039228	-	-0.981394	0.0041561	down	-1.13046	0.00123873	down	-1.41995	0.00109011	-	-0.73962	0.0134409
ENSGALG00000030040	-	-0.981275	0.269548	-	-0.484591	0.554916	-	-0.538753	0.70799	-	-1.75517	0.0628497
ENSGALG00000035923	-	-0.979297	0.101452	down	-1.81244	0.0110828	down	-1.29066	0.0393693	-	-0.927391	0.101684
ENSGALG00000027777	-	-0.979229	0.0078408	-	-0.843341	0.0165329	down	-1.39515	0.0228733	-	-0.566025	0.0769096
ENSGALG00000043416	-	-0.978862	0.000509483	down	-1.27327	1.47246e-05	down	-1.35557	0.00278712	-	-0.375098	0.133203
ENSGALG00000039532	-	-0.977883	0.0833141	down	-1.52023	0.0225954	down	-2.43974	0.0295041	-	-1.20932	0.0609688
ENSGALG00000035427	-	-0.977517	0.00442389	-	-0.992125	0.00554982	down	-1.42761	0.0357965	-	-0.807696	0.0111161
ENSGALG00000040519	-	-0.977167	0.0192593	-	-0.752016	0.053765	down	-1.31542	0.010858	-	-0.583463	0.100494
ENSGALG00000038855	-	-0.97631	0.838308	-	-0.0956029	1	-	-0.26324	0.993716	-	-2.6472	0.514339
ENSGALG00000007837	-	-0.976201	0.485174	-	-0.745036	0.528584	-	-0.396762	0.715748	-	-0.796412	0.549055
ENSGALG00000036125	-	-0.975165	0.0684875	down	-1.33043	0.0117264	down	-2.0482	0.00874621	-	-0.901666	0.0574095
ENSGALG00000042282	-	-0.97468	0.000241621	-	-0.730537	0.0103712	down	-1.04668	0.0155809	-	-0.754876	0.0188168
ENSGALG00000002595	-	-0.974553	0.0517072	down	-1.20089	0.0168735	down	-1.59618	0.0124666	-	-0.810566	0.0706829
ENSGALG00000039875	-	-0.97216	0.639654	-	-3.33638	0.194719	-	0.681745	0.907398	-	-0.458193	0.872393
ENSGALG00000040644	-	-0.971574	0.308801	-	-2.20717	0.0698443	-	-0.326499	0.724978	-	-0.931846	0.319744
ENSGALG00000031980	-	-0.97155	0.0299838	down	-1.20385	0.00359953	down	-1.81532	0.00505326	-	-0.364315	0.22152
ENSGALG00000002397	-	-0.971312	0.355942	-	-1.12753	0.308049	-	-0.425345	0.537941	-	-1.02296	0.328171
ENSGALG00000033092	-	-0.970974	0.0549314	down	-1.10303	0.0314524	down	-2.00845	0.0396074	-	-0.720041	0.136143
ENSGALG00000034434	-	-0.970779	0.0010457	-	-0.846425	0.00418007	down	-1.49762	0.00282936	-	-0.457236	0.0436562
ENSGALG00000033063	-	-0.968903	0.00240169	-	-0.610424	0.0929879	-	-0.789553	0.0313962	-	-0.270931	0.265103
ENSGALG00000004243	-	-0.968784	0.619124	-	-3.55134	0.141606	-	-0.524645	0.973028	-	-0.597629	0.75528
ENSGALG00000043841	-	-0.968269	0.211562	-	-0.770845	0.356665	-	-0.663941	0.634422	-	-0.67337	0.320239
ENSGALG00000011252	-	-0.967739	0.254736	-	-1.05814	0.240913	-	-0.865926	0.568444	-	-1.26917	0.134001
ENSGALG00000039646	-	-0.967075	0.0755565	down	-1.53861	0.0138701	-	-0.814342	0.415684	-	-0.363529	0.424981
ENSGALG00000030994	-	-0.966598	0.0276912	-	-0.902695	0.033477	down	-1.39521	0.0136435	-	-0.464703	0.177013
ENSGALG00000030893	-	-0.965481	0.460037	-	-0.0592585	0.924474	-	-0.460526	0.8187	-	-2.23961	0.150345
ENSGALG00000041909	-	-0.965089	0.331337	-	-0.745356	0.509849	-	-0.058744	1	-	0.0509011	1
ENSGALG00000001491	-	-0.964634	2.88232e-05	-	-0.725936	0.00163234	-	-0.540734	0.033614	-	-0.625983	0.0033518
ENSGALG00000025774	-	-0.964499	0.43467	-	-0.463579	0.699665	-	-0.220245	0.937523	-	-1.18065	0.29624
ENSGALG00000042902	-	-0.964126	0.515441	-	-1.10587	0.456852	-	-0.662643	0.920116	-	-0.537336	0.672711
ENSGALG00000006220	-	-0.963568	0.630486	-	0.0298269	0.977174	-	-1.20529	0.795058	-	-0.472127	0.833831
ENSGALG00000029226	-	-0.963293	0.0313412	down	-1.33569	0.00969182	-	-1.6818	0.0633231	-	-0.893049	0.0283967
ENSGALG00000044464	-	-0.963082	0.093526	down	-1.30736	0.0185602	down	-1.8829	0.0125008	-	-0.570056	0.202674
ENSGALG00000012429	-	-0.962535	0.122397	-	-0.602052	0.322896	-	-0.111283	0.712049	-	-0.776069	0.172194
ENSGALG00000036784	-	-0.962313	0.950796	-	0.575208	1	-	-Inf	0.970947	-	-1.13409	0.917834
ENSGALG00000037018	-	-0.962154	0.00385114	-	-0.940926	0.00358143	down	-1.45156	0.000492593	-	-0.951277	0.00493946
ENSGALG00000038624	-	-0.961675	0.113648	-	-0.551295	0.34475	-	-1.18132	0.41692	-	-0.654053	0.239447
ENSGALG00000007124	-	-0.961382	0.0316825	down	-1.01188	0.0383353	-	-0.970902	0.209531	-	-0.0758975	0.764524
ENSGALG00000029624	-	-0.960848	0.0141571	-	-0.815054	0.0415548	-	-0.350946	0.448584	-	-0.43954	0.232829
ENSGALG00000028988	-	-0.960342	0.278587	-	-0.511428	0.548491	-	-0.292407	0.641283	-	-1.49097	0.165901
ENSGALG00000007284	-	-0.959882	0.0876487	-	-0.682693	0.164093	-	-0.8693	0.283992	down	-1.37761	0.011586
ENSGALG00000034284	-	-0.958813	0.0186653	-	-0.883647	0.050385	down	-1.49531	0.0121755	-	-0.749062	0.0535919
ENSGALG00000015192	-	-0.958368	0.121612	-	-1.32468	0.0561473	-	-1.56033	0.147267	-	0.0180871	0.952157
ENSGALG00000029202	-	-0.956398	0.0889862	-	-1.00876	0.0871953	down	-1.5599	0.0259892	-	-0.583414	0.196664
ENSGALG00000011816	-	-0.95612	0.0500449	-	-0.775675	0.132682	-	-1.38539	0.161677	-	-0.398074	0.338377
ENSGALG00000023542	-	-0.955891	0.221572	-	-0.352754	0.656265	-	-0.0236819	0.855069	-	-0.914396	0.244882
ENSGALG00000033888	-	-0.955671	0.023942	down	-1.03964	0.0121164	down	-1.32764	0.00683434	-	-0.762942	0.034761
ENSGALG00000038637	-	-0.955222	0.0235358	-	-0.941738	0.0355129	-	-0.864192	0.126346	-	-0.594906	0.0955908
ENSGALG00000030941	-	-0.954269	0.162368	-	-1.49623	0.115907	-	-1.49291	0.218514	-	-0.786208	0.324996
ENSGALG00000036971	-	-0.953083	0.0516832	down	-1.35964	0.0119342	-	-1.20996	0.131649	down	-1.51082	0.00733082
ENSGALG00000014168	-	-0.952071	0.00165665	-	-0.186082	0.597029	-	-0.0361206	0.720202	-	-0.174397	0.734006
ENSGALG00000032583	-	-0.951946	0.053357	-	-0.295357	0.449395	-	-1.59248	0.185144	-	-0.511284	0.266348
ENSGALG00000042215	-	-0.951871	0.0732222	down	-1.10795	0.0274334	down	-1.46997	0.0325604	-	-0.528721	0.175698
ENSGALG00000046163	-	-0.951407	0.951269	-	1.57176	0.684823	-	-0.0120582	1	-	0.460573	1
ENSGALG00000040342	-	-0.951228	0.00101925	down	-1.74194	1.7988e-08	down	-1.38195	0.00173302	-	-0.742085	0.0326617
ENSGALG00000021450	-	-0.95091	0.139209	-	-0.995213	0.0955168	-	0.292692	1	-	-0.733066	0.202056
ENSGALG00000043051	-	-0.950831	0.000234792	down	-1.3414	1.52653e-06	down	-1.33154	0.00026919	-	-0.504337	0.0174952
ENSGALG00000002353	-	-0.950806	0.148091	-	-1.26317	0.0659404	-	-1.69599	0.23729	-	-1.1676	0.0648557
ENSGALG00000042016	-	-0.94971	0.00218082	-	-0.792044	0.0187371	down	-1.34769	0.00658436	-	-0.639317	0.0245626
ENSGALG00000002033	-	-0.949493	0.0436173	-	-0.942601	0.0679269	down	-1.34789	0.023745	-	-0.453097	0.248668
ENSGALG00000028372	-	-0.948835	0.136501	-	-1.31604	0.0707169	-	-1.6032	0.078331	-	-0.425222	0.362539
ENSGALG00000025948	-	-0.948591	0.0139558	down	-1.59416	0.000154309	down	-1.6928	0.00228845	-	-0.608067	0.120312
ENSGALG00000033144	-	-0.948583	0.143809	-	-0.598876	0.385418	-	0.238399	0.775633	-	-0.434602	0.377962
ENSGALG00000034747	-	-0.948037	0.0103657	-	-0.908907	0.0107165	down	-1.40778	0.00287649	-	-0.521611	0.0888963
ENSGALG00000008925	-	-0.947454	0.137482	-	-1.49561	0.0538625	-	-1.67415	0.092811	-	-0.572392	0.329559
ENSGALG00000035206	-	-0.946851	0.00651318	-	-0.949393	0.0325872	down	-1.76383	0.00878966	-	-0.700713	0.0240447
ENSGALG00000030140	-	-0.946552	0.378201	-	-1.36161	0.209412	-	-0.332767	0.639236	-	-1.38573	0.20127
ENSGALG00000033631	-	-0.94599	2.19186e-05	-	-0.76346	0.000400105	down	-1.03429	5.94344e-05	-	-0.868344	7.33262e-05
ENSGALG00000035993	-	-0.945331	0.350953	-	-1.3973	0.174881	-	-1.83083	0.505244	-	-1.22407	0.231224
ENSGALG00000010182	-	-0.945227	0.0132165	-	-0.634095	0.0817994	-	-0.877348	0.0785895	-	-0.531626	0.102447
ENSGALG00000032394	-	-0.944176	0.0478027	-	-0.910447	0.0624107	down	-1.07673	0.0415206	-	-0.529724	0.185719
ENSGALG00000030554	-	-0.943829	0.0481682	-	-0.878774	0.061339	down	-1.31069	0.0209085	-	-0.727295	0.087621
ENSGALG00000007572	-	-0.943739	0.00318038	-	-0.829013	0.0118443	down	-1.38893	0.000150867	-	-0.582987	0.0319315
ENSGALG00000026780	-	-0.942979	0.100226	-	-0.332154	0.580711	-	-0.186661	0.764193	-	-0.644742	0.236492
ENSGALG00000041643	-	-0.94193	0.00603883	down	-1.15457	0.00121921	-	-0.849878	0.137356	-	-0.408735	0.176695
ENSGALG00000025751	-	-0.941114	0.00144443	-	-0.676272	0.0103104	down	-1.08913	0.0012871	-	-0.337313	0.125909
ENSGALG00000007619	-	-0.940373	0.11198	-	-0.868166	0.111082	-	-1.33121	0.0642278	-	-0.425046	0.324625
ENSGALG00000044442	-	-0.94011	0.0823261	-	-0.640555	0.231146	-	-1.2672	0.262731	-	-0.421373	0.395211
ENSGALG00000038325	-	-0.939686	0.00199807	-	-0.735981	0.00790196	down	-1.37802	0.00435491	-	-0.413487	0.0569285
ENSGALG00000011450	-	-0.93938	0.456141	-	0.401069	0.839452	-	0.559813	0.747204	-	0.686593	0.497665
ENSGALG00000045705	-	-0.938461	0.2882	-	-0.346585	0.705184	-	-0.490208	0.915965	-	-0.231447	0.753546
ENSGALG00000038969	-	-0.938429	0.192558	down	-1.42589	0.0375591	-	-1.18358	0.245656	-	-0.559101	0.240291
ENSGALG00000041429	-	-0.938138	0.0170502	down	-1.2093	0.0023762	down	-1.6384	0.00309938	-	-0.621549	0.0723436
ENSGALG00000044950	-	-0.937474	0.584562	-	-0.565905	0.827671	-	-1.5271	0.64246	-	1.02496	0.64546
ENSGALG00000045226	-	-0.936992	1	-	1.16643	0.786952	-	-Inf	0.995437	-	-1.00434	1
ENSGALG00000032048	-	-0.936992	1	-	-0.980734	1	-	0.627997	0.924578	-	1.31355	0.710673
ENSGALG00000037932	-	-0.936871	0.116508	down	-1.55381	0.0220512	-	-1.46718	0.269182	-	-0.25186	0.592162
ENSGALG00000022850	-	-0.936225	0.0153567	down	-1.25046	0.00108016	down	-1.89776	0.00148269	-	-0.94461	0.00920803
ENSGALG00000036502	-	-0.935775	0.0504055	-	-0.770552	0.114385	-	-1.00454	0.23824	-	-0.63245	0.151538
ENSGALG00000005684	-	-0.935532	0.0509759	-	-0.678045	0.148829	-	-0.410985	0.561375	-	-0.188798	0.601938
ENSGALG00000004465	-	-0.93511	0.00990797	-	-0.736631	0.0379326	-	-0.802611	0.0230625	-	-0.511634	0.086724
ENSGALG00000003118	-	-0.934783	0.0128006	-	-0.753745	0.0342416	-	-0.937246	0.120541	-	-0.576876	0.127228
ENSGALG00000012592	-	-0.934668	0.000318437	-	-0.0165082	0.991897	-	-0.0498227	0.858297	-	0.138631	0.623012
ENSGALG00000021972	-	-0.934493	0.200544	down	-1.57026	0.0329189	down	-1.69442	0.0476546	-	-0.198429	0.765106
ENSGALG00000024047	-	-0.934306	0.180368	-	0.298681	0.713761	-	-0.885291	0.525972	-	-1.09256	0.122087
ENSGALG00000000740	-	-0.933983	0.015258	down	-1.19304	0.000233027	down	-1.50892	0.00741906	-	-0.59051	0.0341755
ENSGALG00000027902	-	-0.933087	0.0875474	down	-1.05852	0.0312145	down	-1.45486	0.0203362	-	-0.576132	0.142713
ENSGALG00000029383	-	-0.932894	0.000115008	-	-0.716384	0.00259012	down	-1.39363	0.000670923	-	-0.474132	0.0325868
ENSGALG00000029528	-	-0.932325	0.00706612	-	-0.900344	0.00721613	down	-1.49422	0.00521313	-	-0.620019	0.0609351
ENSGALG00000042642	-	-0.931691	0.0599892	down	-1.10597	0.0310644	-	-2.14495	0.0572731	-	-0.733777	0.111852
ENSGALG00000041562	-	-0.931616	0.0327955	down	-1.49028	0.00242714	-	-0.963559	0.199853	-	-0.782825	0.0620991
ENSGALG00000002570	-	-0.931064	0.122354	-	-1.01432	0.109429	-	-1.24595	0.37922	-	-0.973918	0.0904017
ENSGALG00000002069	-	-0.931004	0.4311	-	0.240613	0.823737	-	-0.349084	1	-	-0.34658	0.759408
ENSGALG00000037935	-	-0.9302	0.00515886	down	-1.11826	0.00152188	down	-1.56047	0.0176234	-	-0.672485	0.031273
ENSGALG00000043229	-	-0.930063	0.131327	-	-0.629636	0.341079	-	-0.563333	0.687671	-	-0.278397	0.620124
ENSGALG00000043685	-	-0.929609	0.156525	-	-0.937296	0.167837	-	-0.124719	0.949554	-	-0.348737	0.575411
ENSGALG00000037373	-	-0.929061	0.000308195	-	-0.765998	0.00266649	-	-0.462687	0.120937	-	-0.544062	0.0198422
ENSGALG00000002984	-	-0.92866	0.0218441	-	-0.819184	0.0341041	down	-1.18721	0.0385241	-	-0.4634	0.225252
ENSGALG00000034661	-	-0.928388	0.24547	-	-1.44255	0.108821	-	-0.462645	0.741248	-	-0.981651	0.201662
ENSGALG00000019304	-	-0.92752	0.0597288	-	-0.929996	0.0392676	down	-1.62558	0.00509546	-	-0.527758	0.197419
ENSGALG00000038639	-	-0.926948	0.068583	-	-0.770315	0.125973	-	-1.23667	0.174387	-	-0.27125	0.48568
ENSGALG00000027963	-	-0.926373	0.00170117	-	-0.0709295	0.829747	-	0.047377	0.588104	-	0.0756433	0.760188
ENSGALG00000027018	-	-0.926074	0.536582	-	-0.523697	0.665552	-	0.0705761	1	-	0.446825	0.769643
ENSGALG00000011290	-	-0.925995	0.0353839	down	-1.18314	0.0133973	down	-1.65875	0.00931679	-	-0.638712	0.0993638
ENSGALG00000026605	-	-0.925288	0.142811	-	0.0212553	1	-	-0.683448	0.578282	-	-0.398442	0.393885
ENSGALG00000005849	-	-0.925222	0.00639932	down	-1.21605	0.000357717	down	-1.29049	0.0114745	-	-0.406976	0.161641
ENSGALG00000007191	-	-0.92481	0.000944158	-	-0.756959	0.00799679	-	-0.930028	0.00580771	-	-0.504283	0.0538628
ENSGALG00000046527	-	-0.924804	1	-	-0.660182	1	-	1.69163	0.762954	-	-1.213	1
ENSGALG00000044092	-	-0.924804	1	-	2.22853	0.356659	-	-0.956965	1	-	0.570494	0.953616
ENSGALG00000031937	-	-0.924804	0.972171	-	-0.311364	1	-	2.15282	0.555165	-	-0.489159	1
ENSGALG00000045138	-	-0.924804	1	-	1.01927	0.789673	-	1.92642	0.7123	-	-1.213	1
ENSGALG00000045809	-	-0.924197	0.50568	-	0.269388	0.997858	-	0.47924	1	-	-1.29795	0.365862
ENSGALG00000000428	-	-0.924049	0.000229482	-	-0.244681	0.507293	-	-0.262257	0.910638	-	-0.00796577	0.911496
ENSGALG00000039196	-	-0.924028	0.00666637	-	-0.414913	0.184992	-	-0.586805	0.320742	-	-0.337973	0.253822
ENSGALG00000008018	-	-0.923961	0.0409835	-	-0.553863	0.21999	-	-0.653538	0.398233	-	-0.334351	0.382741
ENSGALG00000016665	-	-0.923876	8.92729e-05	-	-0.471488	0.148534	-	-0.892494	0.000200494	-	-0.594817	0.0123754
ENSGALG00000001572	-	-0.923609	0.131393	-	-0.834148	0.163394	-	-1.23324	0.110648	-	-0.659631	0.191882
ENSGALG00000032035	-	-0.923563	0.149528	down	-1.36856	0.0433408	down	-2.13945	0.0469256	-	-1.11479	0.0691653
ENSGALG00000041616	-	-0.923362	0.0422577	down	-1.40956	0.00748245	down	-1.23995	0.014733	-	-0.593388	0.176012
ENSGALG00000026301	-	-0.923217	0.000931483	-	-0.716638	0.0125706	-	-0.841496	0.047477	-	-0.484406	0.0560044
ENSGALG00000045374	-	-0.92264	0.459321	-	-0.949738	0.473057	-	-0.241203	0.929639	-	-0.728977	0.515996
ENSGALG00000043939	-	-0.92187	0.00156874	-	-0.937043	0.000217895	down	-1.52788	0.000287007	-	-0.628852	0.0106567
ENSGALG00000017350	-	-0.920806	0.000301024	-	-0.901395	0.00197675	-	-0.956839	0.000942449	-	-0.632947	0.00339236
ENSGALG00000027641	-	-0.920079	0.00223553	-	-0.497417	0.0657709	-	-0.782427	0.0530905	-	-0.741761	0.00625165
ENSGALG00000004002	-	-0.919436	0.00568229	-	-0.84323	0.0115465	down	-1.29403	0.00281791	-	-0.565177	0.0617472
ENSGALG00000040526	-	-0.919181	0.00950299	down	-1.24372	0.00130099	down	-1.41074	0.00848827	-	-0.590375	0.054221
ENSGALG00000023692	-	-0.918585	0.633706	-	-1.8832	0.31049	-	-0.764457	0.772854	-	-0.963724	0.627874
ENSGALG00000042000	-	-0.918455	0.051651	-	0.0632748	0.8175	-	-0.103952	0.867446	-	0.13607	0.583456
ENSGALG00000006857	-	-0.917373	0.00260247	down	-1.16182	0.000267966	down	-1.53973	6.96042e-05	-	-0.462265	0.095765
ENSGALG00000003345	-	-0.917074	0.00131999	-	-0.884911	0.00297156	down	-1.15548	0.0151888	-	-0.326505	0.191715
ENSGALG00000031735	-	-0.917044	0.0428698	down	-1.33295	0.00387771	down	-2.14301	0.000772996	-	-0.777833	0.0365086
ENSGALG00000015704	-	-0.916102	0.000204372	-	-0.138173	0.76345	-	-0.317497	0.670104	-	-0.154558	0.759867
ENSGALG00000027762	-	-0.916084	0.0396799	down	-1.27987	0.00667384	down	-1.66525	0.0105212	-	-0.368769	0.302207
ENSGALG00000008022	-	-0.915642	0.0103856	-	-0.791308	0.0316228	down	-1.39692	0.0189085	-	-0.505183	0.0429733
ENSGALG00000017299	-	-0.915397	0.0146675	-	-0.971318	0.0152321	down	-1.33568	0.0125485	-	-0.585688	0.0739415
ENSGALG00000013035	-	-0.915353	0.393269	-	0.443655	0.687583	-	0.548792	0.883594	-	-0.949979	0.33755
ENSGALG00000040929	-	-0.914624	0.697245	-	1.12005	0.375512	-	0.886834	0.730752	-	0.209347	0.92356
ENSGALG00000038582	-	-0.914428	0.0453235	-	-0.943606	0.0391065	down	-1.37929	0.0178243	-	-0.73704	0.110722
ENSGALG00000029027	-	-0.914423	0.00867689	-	-0.990235	0.00685684	-	-0.821794	0.182538	-	-0.429925	0.141194
ENSGALG00000033694	-	-0.913637	0.0174976	-	-0.843884	0.029655	-	-1.27492	0.0709498	-	-0.528277	0.129663
ENSGALG00000007109	-	-0.912468	0.219966	down	-2.39982	0.010956	-	-2.16129	0.270357	-	-1.00262	0.204992
ENSGALG00000010752	-	-0.912357	0.0370357	-	-0.497636	0.26282	-	-0.561028	0.427408	-	-0.232873	0.520154
ENSGALG00000043734	-	-0.912252	0.0096422	-	-0.988517	0.00454155	down	-1.16783	0.0307345	-	-0.267045	0.370074
ENSGALG00000034033	-	-0.911919	0.216358	-	0.0393126	0.966969	-	-0.0967892	0.888081	-	-0.149017	0.943219
ENSGALG00000031393	-	-0.911918	0.032836	-	-0.219132	0.609076	-	0.690106	0.317769	-	0.444393	0.297645
ENSGALG00000032530	-	-0.911871	0.0113167	-	-0.942407	0.00297949	down	-1.53398	0.00183237	-	-0.485768	0.0572226
ENSGALG00000043868	-	-0.911728	0.0408028	-	-0.442394	0.242277	-	-0.665577	0.188422	-	-0.406398	0.308693
ENSGALG00000012886	-	-0.911419	0.0626106	-	-0.44962	0.309912	-	-0.311589	0.648043	-	-0.51845	0.237215
ENSGALG00000027823	-	-0.911182	0.0244904	-	-0.983583	0.00807774	down	-1.58461	0.00101627	-	-0.678128	0.0421523
ENSGALG00000014753	-	-0.910543	0.0359957	-	-0.106637	0.878923	-	-0.100218	0.933087	-	0.117517	0.663101
ENSGALG00000041762	-	-0.910382	0.00615904	down	-1.15061	0.000650096	down	-1.3394	0.0016269	-	-0.750115	0.00822197
ENSGALG00000034856	-	-0.909807	0.212988	-	-1.57394	0.0850771	-	-1.29499	0.414837	down	-2.34567	0.00793183
ENSGALG00000039420	-	-0.909693	0.00939097	-	-0.946453	0.00332768	down	-1.47856	0.00112199	-	-0.516627	0.0725451
ENSGALG00000006160	-	-0.909444	0.0222527	down	-1.12582	0.00418381	down	-1.75651	0.00148278	-	-0.556325	0.115874
ENSGALG00000001470	-	-0.909103	0.0243862	down	-1.17552	0.00400684	down	-1.29727	0.0157025	-	-0.387052	0.177255
ENSGALG00000014387	-	-0.909013	0.00636672	down	-1.02336	0.00367446	down	-1.3398	0.0332718	-	-0.83052	0.00951924
ENSGALG00000012546	-	-0.908874	0.000271687	-	-0.796329	0.00820918	down	-1.09886	0.000642083	-	-0.409366	0.0377115
ENSGALG00000006609	-	-0.908853	0.0190731	-	-0.444308	0.161647	-	-0.605688	0.19758	-	-0.661015	0.0811596
ENSGALG00000034967	-	-0.90858	8.39797e-05	-	-0.305165	0.195977	-	-0.697072	0.00786946	-	-0.389996	0.0640947
ENSGALG00000032198	-	-0.907875	0.836217	-	-2.28936	0.569312	-	-2.59156	0.864944	-	-1.73627	0.659324
ENSGALG00000038651	-	-0.906067	0.00375763	-	-0.653081	0.0370066	-	-0.836929	0.158788	-	-0.233393	0.412169
ENSGALG00000030730	-	-0.904102	0.000910584	-	-0.153053	0.614231	-	-0.454978	0.537751	-	-0.126281	0.822625
ENSGALG00000039040	-	-0.904057	0.221863	-	-0.536037	0.438293	-	0.47264	1	-	-0.135877	0.83399
ENSGALG00000003082	-	-0.903697	0.0289126	down	-1.21417	0.00654171	-	-1.3723	0.0623196	-	-0.948355	0.0256987
ENSGALG00000039088	-	-0.902552	0.0902264	down	-1.07771	0.0486563	-	-1.42258	0.158596	-	-0.595243	0.211363
ENSGALG00000000109	-	-0.902288	0.0463365	down	-1.54662	0.000765856	down	-1.67061	0.00554992	-	-0.369896	0.283052
ENSGALG00000041501	-	-0.902066	0.107333	-	-0.308607	0.485608	-	-0.149984	0.810263	-	-0.220914	0.606516
ENSGALG00000006636	-	-0.902037	0.909592	-	2.32404	0.0562325	-	0.0812899	0.973574	-	0.737867	0.595633
ENSGALG00000001381	-	-0.901921	0.00096833	-	-0.69731	0.00544807	-	-0.847889	0.0184179	-	-0.364099	0.126736
ENSGALG00000042119	-	-0.901571	0.746412	-	-0.114556	1	-	-0.180603	0.919707	-	-0.273915	0.953909
ENSGALG00000039192	-	-0.900225	0.697383	-	-0.436529	0.903044	-	-1.93422	0.825532	-	-0.760602	0.721467
ENSGALG00000009560	-	-0.899755	3.08181e-05	-	-0.43901	0.204558	down	-1.08957	4.97577e-06	-	-0.391432	0.109995
ENSGALG00000040312	-	-0.899571	0.0270293	-	-0.914271	0.0537849	-	-1.14065	0.105665	-	-0.742016	0.0505336
ENSGALG00000025868	-	-0.89948	0.0354229	-	-0.446957	0.229844	-	-0.691177	0.388468	-	-0.206613	0.625452
ENSGALG00000001096	-	-0.898839	0.00881425	-	-0.750499	0.0555292	-	-1.03478	0.120445	-	-0.361164	0.220459
ENSGALG00000042287	-	-0.898724	0.0627193	down	-1.1552	0.0288997	down	-1.36415	0.0195387	down	-1.15648	0.0202577
ENSGALG00000037880	-	-0.898587	0.00188189	-	-0.128408	0.746031	-	-0.222283	0.877467	-	-0.0422598	0.964303
ENSGALG00000003206	-	-0.898448	0.0104472	down	-1.22701	0.00206843	down	-1.23783	0.0121748	-	-0.344906	0.200982
ENSGALG00000004521	-	-0.898417	0.122478	-	-1.06693	0.0925009	-	-1.73863	0.052584	-	-0.613829	0.233006
ENSGALG00000011406	-	-0.897541	0.354639	-	0.303899	0.767741	-	0.748382	0.682399	-	-0.255008	0.747206
ENSGALG00000033404	-	-0.897469	0.115172	down	-1.26889	0.0408717	-	-1.05368	0.403409	-	-0.642474	0.228723
ENSGALG00000042767	-	-0.897367	0.0723216	-	-0.553735	0.19408	-	-0.958548	0.265024	-	-0.492552	0.271873
ENSGALG00000038529	-	-0.897352	0.461771	-	-0.309732	0.743588	-	0.214486	0.973049	-	-0.156021	0.822383
ENSGALG00000011436	-	-0.897124	0.00158829	-	-0.719167	0.00731732	down	-1.15756	0.00404968	-	-0.625288	0.0100094
ENSGALG00000019719	-	-0.896933	0.0078263	-	-0.673156	0.0770447	-	-0.966968	0.0168971	-	-0.551066	0.104992
ENSGALG00000029753	-	-0.896207	0.0214279	-	-0.883327	0.0160969	down	-1.62296	0.012268	-	-0.813475	0.0352473
ENSGALG00000009703	-	-0.895431	0.022207	down	-1.06986	0.0175746	down	-1.49407	0.00341981	-	-0.529258	0.0920939
ENSGALG00000004475	-	-0.895411	0.795309	-	-2.06713	0.576542	-	1.32332	0.850077	-	-1.14102	0.734236
ENSGALG00000036263	-	-0.894673	0.0446003	down	-1.06416	0.0185991	down	-1.5986	0.00295837	-	-0.636918	0.0856451
ENSGALG00000035657	-	-0.894171	0.885271	-	1.8751	0.284232	-	-0.9855	1	-	-2.07048	0.698424
ENSGALG00000032699	-	-0.894149	0.00743169	-	-0.699911	0.0740717	down	-1.07292	0.00627774	-	-0.403795	0.182364
ENSGALG00000022586	-	-0.893942	0.353166	-	-0.76299	0.454687	-	-1.7251	0.179769	-	-1.77175	0.136356
ENSGALG00000019003	-	-0.89314	0.00946957	-	-0.327372	0.299532	-	-0.084522	0.87304	-	-0.416812	0.157725
ENSGALG00000030055	-	-0.892988	0.110651	-	-0.947706	0.0983012	-	-0.932046	0.226141	-	-0.634707	0.234878
ENSGALG00000033898	-	-0.892552	0.0483238	-	-0.977483	0.0262072	down	-1.66804	0.0086313	-	-0.568566	0.115634
ENSGALG00000030424	-	-0.891872	0.0312029	down	-1.00432	0.0310731	down	-1.31205	0.0377076	-	-0.0756563	0.739971
ENSGALG00000010996	-	-0.890824	0.000926644	-	-0.954879	0.000433467	down	-1.36531	0.00219537	-	-0.743777	0.00262605
ENSGALG00000033852	-	-0.890155	0.781405	-	-0.796422	0.784067	-	0.273709	0.926351	-	-0.607426	0.8244
ENSGALG00000038292	-	-0.889976	0.0341136	-	-0.720854	0.168346	-	-0.980939	0.0833523	-	-0.209055	0.452097
ENSGALG00000035331	-	-0.88933	0.295325	-	-1.16313	0.190392	down	-2.60033	0.0139139	-	-1.5828	0.105587
ENSGALG00000035506	-	-0.889284	0.0123749	-	-0.974637	0.0105325	down	-1.37324	0.00611607	-	-0.62139	0.0447917
ENSGALG00000023142	-	-0.889251	0.752826	-	-0.26864	0.947603	-	0.890522	0.83044	-	1.46229	0.26083
ENSGALG00000033251	-	-0.888494	0.168411	-	-0.753992	0.269539	-	-1.48946	0.260629	-	-0.096987	0.848965
ENSGALG00000030706	-	-0.88779	0.842463	-	-0.581663	0.963541	-	0.457447	1	-	0.585966	0.840766
ENSGALG00000027330	-	-0.8872	0.198615	-	-0.32471	0.614513	-	-0.844948	0.539027	-	-0.338336	0.609694
ENSGALG00000001992	-	-0.887133	0.00160511	-	-0.58479	0.0418778	down	-1.00726	0.0138955	-	-0.52527	0.036704
ENSGALG00000034534	-	-0.886751	0.00665827	-	-0.482956	0.119792	-	-0.379303	0.39073	-	-0.568063	0.0569915
ENSGALG00000030931	-	-0.886427	0.0175239	-	-0.843515	0.00414807	down	-1.03719	0.0199742	-	-0.507433	0.0439354
ENSGALG00000040062	-	-0.886082	0.066395	down	-1.10869	0.0330302	-	-1.63679	0.12652	-	-0.856583	0.0649612
ENSGALG00000013352	-	-0.884989	0.0197884	-	-0.897509	0.0118292	down	-1.21672	0.0178242	-	-0.697978	0.0290517
ENSGALG00000005653	-	-0.883346	8.77698e-05	down	-1.0246	5.26898e-06	down	-1.42702	1.60037e-05	-	-0.622609	0.00238662
ENSGALG00000023703	-	-0.883296	0.00619554	down	-1.0876	0.000680577	down	-1.37992	0.022368	-	-0.571948	0.0402078
ENSGALG00000001106	-	-0.882328	0.0236431	-	-0.3773	0.286422	-	-0.79756	0.328548	-	-0.237836	0.51215
ENSGALG00000029700	-	-0.881944	0.722888	-	-2.13183	0.425806	-	1.5508	0.608317	-	-1.35164	0.557126
ENSGALG00000036731	-	-0.88183	0.19367	-	-0.999117	0.155477	-	-0.996053	0.366758	-	-0.676559	0.261596
ENSGALG00000025773	-	-0.880134	0.253704	-	-0.63728	0.44425	-	-1.86493	0.304863	-	-0.365886	0.553241
ENSGALG00000015845	-	-0.879639	0.587829	-	-1.3407	0.459911	-	0.720975	0.968355	-	-1.72664	0.308873
ENSGALG00000000909	-	-0.879607	0.609956	-	-0.0348855	0.888752	-	0.810995	0.908891	-	0.0139007	0.984874
ENSGALG00000015195	-	-0.87918	0.0359318	down	-1.06594	0.0176249	down	-1.52208	0.014653	-	-0.721001	0.066594
ENSGALG00000020754	-	-0.878722	0.0820574	down	-1.49721	0.00613374	-	-0.941908	0.236258	-	-0.816979	0.0816539
ENSGALG00000041659	-	-0.87696	0.101072	down	-1.14503	0.0466718	-	-0.552833	0.514004	-	-0.79558	0.117952
ENSGALG00000032220	-	-0.876462	0.278553	-	-0.286621	0.714812	-	0.560301	0.807223	-	0.0109895	1
ENSGALG00000026424	-	-0.876165	0.0193812	-	-0.842584	0.0327953	-	-1.15554	0.12117	-	-0.351447	0.283478
ENSGALG00000005796	-	-0.876149	0.0032094	-	-0.747924	0.0146091	-	-0.87891	0.05031	-	-0.374746	0.114396
ENSGALG00000009748	-	-0.875346	0.0771023	-	-0.867939	0.0945493	-	-0.93893	0.087939	-	-0.640689	0.150279
ENSGALG00000007362	-	-0.87529	0.0053712	-	-0.728247	0.00994267	down	-1.11985	0.00483671	-	-0.569618	0.0266601
ENSGALG00000041205	-	-0.874964	0.374568	down	-3.1975	0.0131785	-	-2.24064	0.401618	-	-1.58535	0.116934
ENSGALG00000040971	-	-0.874858	0.675878	-	-0.375578	0.855438	-	-1.70742	0.740826	-	-0.396217	0.847985
ENSGALG00000043596	-	-0.874463	0.0415849	down	-1.26253	0.00542853	-	-0.9561	0.192028	-	-0.876373	0.0703873
ENSGALG00000039061	-	-0.873979	0.0392431	down	-1.03095	0.0212733	-	-0.958717	0.299986	-	-0.635895	0.107911
ENSGALG00000012692	-	-0.873886	0.0131876	down	-1.07481	0.0042244	-	-0.897286	0.134444	-	-0.58	0.0569115
ENSGALG00000038249	-	-0.873638	0.0214619	-	-0.793392	0.0371198	-	-1.06152	0.145517	-	-0.775838	0.0289714
ENSGALG00000046172	-	-0.873629	0.677062	-	1.20722	0.287348	-	1.51263	0.477712	-	0.823406	0.462747
ENSGALG00000009355	-	-0.873426	0.787877	-	-0.737313	0.787617	-	2.13135	0.516679	-	-0.5622	0.828002
ENSGALG00000029292	-	-0.872791	9.58262e-05	-	-0.505846	0.0443925	-	-0.548387	0.019555	-	-0.431019	0.0179748
ENSGALG00000043126	-	-0.872315	0.0582561	down	-1.23742	0.0140673	down	-1.70585	0.0133837	-	-0.644649	0.0766586
ENSGALG00000010094	-	-0.871718	0.0133975	-	-0.924877	0.00530205	down	-1.35955	0.00449512	-	-0.650647	0.0227124
ENSGALG00000039972	-	-0.871251	0.350753	down	-3.61814	0.00999589	-	-2.52676	0.327927	down	-2.08004	0.0471899
ENSGALG00000033061	-	-0.871206	0.0903372	down	-1.40703	0.0101259	-	-1.34344	0.171074	-	-0.381145	0.367696
ENSGALG00000040297	-	-0.870973	0.0323906	-	-0.933534	0.0258816	down	-1.53226	0.0217131	-	-0.570855	0.0989295
ENSGALG00000034152	-	-0.870765	0.0528904	-	-0.910931	0.0484532	-	-0.608617	0.241737	down	-1.15288	0.0107211
ENSGALG00000040877	-	-0.870496	0.00786928	-	-0.840672	0.00774978	down	-1.00901	0.00790995	-	-0.755724	0.00985235
ENSGALG00000026757	-	-0.869529	0.0132178	-	-0.110699	0.915298	-	-0.211667	0.920308	-	0.0668796	0.72711
ENSGALG00000026689	-	-0.868845	0.91495	-	1.82245	0.212636	-	1.95555	0.45764	-	1.15127	0.424719
ENSGALG00000007650	-	-0.868324	0.00917411	-	-0.809654	0.00989907	down	-1.56756	0.00124394	-	-0.595888	0.0338625
ENSGALG00000041164	-	-0.867701	0.0564405	-	-0.978246	0.0742681	-	-1.05647	0.12663	-	-0.345066	0.316755
ENSGALG00000028172	-	-0.867175	0.00149146	-	-0.720192	0.00584136	-	-0.8695	0.00497828	-	-0.272572	0.180941
ENSGALG00000003557	-	-0.8668	0.107478	-	-0.914138	0.0646788	-	-1.17957	0.079515	-	-0.52826	0.223239
ENSGALG00000008291	-	-0.866264	0.0222273	down	-1.06494	0.00502185	down	-1.47405	0.00746816	-	-0.603388	0.0656628
ENSGALG00000006574	-	-0.866128	0.210472	-	0.0429815	0.943742	-	-0.171272	0.709407	-	0.0926525	0.934454
ENSGALG00000042572	-	-0.866056	0.146394	down	-1.45449	0.0305037	-	-1.61304	0.263021	down	-1.43112	0.0215499
ENSGALG00000040402	-	-0.865793	0.0631111	-	-0.880209	0.0567434	down	-1.89918	0.0353888	-	-0.247686	0.521303
ENSGALG00000037946	-	-0.865655	0.00337159	-	-0.61624	0.0188903	down	-1.37105	0.00911153	-	-0.491804	0.0458568
ENSGALG00000039730	-	-0.865223	0.357262	-	-1.25936	0.249094	-	-0.285081	0.665041	-	-1.44086	0.136533
ENSGALG00000031144	-	-0.864782	0.914803	-	0.880599	0.604121	-	2.107	0.584074	-	-0.208021	1
ENSGALG00000041552	-	-0.863429	0.0497671	down	-1.08949	0.0298247	-	-1.50352	0.0699404	-	-0.716546	0.159874
ENSGALG00000039054	-	-0.862984	0.26457	-	0.225608	0.688253	-	-1.17923	0.407698	-	0.48969	0.428725
ENSGALG00000008359	-	-0.862983	0.0949363	-	-0.800723	0.0777718	-	-0.762929	0.195113	-	-0.818178	0.123297
ENSGALG00000004771	-	-0.862604	0.0318055	down	-1.26552	0.00433139	down	-1.75928	0.00732646	-	-0.913298	0.0161749
ENSGALG00000006326	-	-0.861917	0.116717	down	-1.09355	0.0228615	down	-1.45276	0.0236299	-	-0.324862	0.352687
ENSGALG00000027838	-	-0.861102	0.0115264	-	-0.587293	0.090945	-	-0.815708	0.0899049	-	-0.314863	0.239455
ENSGALG00000009312	-	-0.860561	0.00303652	-	-0.327974	0.217729	-	-0.5621	0.136856	-	-0.467935	0.0605417
ENSGALG00000040340	-	-0.860316	0.137095	down	-1.27959	0.021347	-	-1.61468	0.191332	-	-0.563066	0.222015
ENSGALG00000037904	-	-0.859524	0.00332584	-	-0.858482	0.00345649	down	-1.16182	0.024082	-	-0.359472	0.170301
ENSGALG00000004113	-	-0.859445	0.0254128	-	-0.433322	0.182316	-	-0.480177	0.754376	-	-0.0414648	0.90566
ENSGALG00000041973	-	-0.858124	0.027792	-	-0.972351	0.0359062	down	-1.59502	0.0048942	-	-0.434642	0.171216
ENSGALG00000030316	-	-0.858097	0.0493343	-	-0.66386	0.0952635	down	-1.08321	0.0463846	-	-0.16814	0.562351
ENSGALG00000035882	-	-0.857964	0.0748504	down	-1.42314	0.00102121	down	-1.31843	0.038658	-	-0.470415	0.191022
ENSGALG00000005845	-	-0.857743	0.192356	-	-0.929042	0.182139	-	-0.9819	0.213312	-	-0.72316	0.239123
ENSGALG00000045770	-	-0.857537	0.750873	-	1.81901	0.606055	-	1.85698	0.751218	-	-1.39413	0.581105
ENSGALG00000004860	-	-0.85752	0.33674	-	-1.18774	0.230773	-	0.0447794	0.898791	-	-1.32341	0.209242
ENSGALG00000040565	-	-0.857512	0.0583456	-	-0.662223	0.122533	-	-0.760735	0.262936	-	-0.600525	0.139892
ENSGALG00000002755	-	-0.857189	0.0227628	-	-0.775917	0.0386848	-	-0.759488	0.19448	-	0.00915078	0.935093
ENSGALG00000002138	-	-0.856778	0.0555343	-	-0.71244	0.0958908	-	-1.11263	0.239149	-	-0.108416	0.756082
ENSGALG00000040052	-	-0.856088	0.596451	-	-1.10761	0.540772	-	-2.25443	0.647839	-	-1.09708	0.513205
ENSGALG00000039109	-	-0.856002	0.0073207	-	-0.923478	0.00563791	down	-1.58499	0.00719237	-	-0.413984	0.157509
ENSGALG00000001664	-	-0.855412	0.00149201	-	-0.54902	0.0332676	down	-1.18119	0.0108628	-	-0.544914	0.0255672
ENSGALG00000035325	-	-0.854825	0.0391677	-	-0.614672	0.16304	-	-0.42251	0.674634	-	-0.245471	0.526914
ENSGALG00000032644	-	-0.854488	0.0120101	down	-1.24131	0.000339992	down	-1.40517	0.0142636	down	-1.06279	0.000868588
ENSGALG00000042008	-	-0.854379	0.076281	down	-1.079	0.029449	-	-1.04342	0.199444	-	-0.734963	0.115868
ENSGALG00000004927	-	-0.853941	0.0703614	-	-0.985982	0.0163168	down	-1.49417	0.00647355	-	-0.278478	0.34347
ENSGALG00000031276	-	-0.853845	0.229868	-	0.130631	0.957866	-	-0.974154	0.533554	-	-0.222765	0.699843
ENSGALG00000042020	-	-0.85362	0.00959561	-	-0.506613	0.121821	-	-0.221632	0.653304	-	-0.47881	0.0964002
ENSGALG00000041924	-	-0.853324	0.00894224	-	-0.805363	0.00458798	-	-0.661709	0.189008	-	-0.485104	0.103919
ENSGALG00000004336	-	-0.853226	0.00588451	-	-0.675985	0.0602749	-	-0.636709	0.22164	-	-0.549031	0.0582788
ENSGALG00000044213	-	-0.852807	0.00410376	down	-1.01429	0.00106307	-	-0.908162	0.0784469	-	-0.478846	0.0779805
ENSGALG00000005739	-	-0.852093	0.000386059	-	-0.507289	0.0364692	down	-1.23455	1.71864e-05	-	0.2458	0.69074
ENSGALG00000034510	-	-0.851759	0.0312955	down	-1.1375	0.00810215	down	-1.31314	0.0141888	-	-0.54949	0.102256
ENSGALG00000035202	-	-0.851719	0.0189903	-	-0.656909	0.0642318	-	-0.87851	0.125977	-	-0.489187	0.130761
ENSGALG00000028985	-	-0.851501	0.104026	-	-0.564774	0.27163	down	-1.41092	0.0318961	-	-0.346997	0.362536
ENSGALG00000037180	-	-0.851328	0.893495	-	-0.0422631	1	-	-Inf	0.87633	-	-2.17364	0.714377
ENSGALG00000041215	-	-0.85035	0.486538	-	-2.26179	0.115539	-	-2.11912	0.483036	down	-3.51485	0.0332985
ENSGALG00000043938	-	-0.84968	0.059759	-	-0.885971	0.0381086	down	-1.10589	0.0227874	-	-0.629355	0.099676
ENSGALG00000001136	-	-0.849035	0.113293	-	-0.233657	0.576761	-	-0.469971	0.361853	-	-0.32414	0.53505
ENSGALG00000002048	-	-0.848909	0.089253	-	-0.938492	0.0792994	down	-1.53662	0.0223137	-	-0.820042	0.231329
ENSGALG00000027351	-	-0.848316	0.218896	-	-0.453518	0.496946	-	-0.214566	0.675527	-	-0.258045	0.662734
ENSGALG00000002578	-	-0.848046	0.105827	-	-0.562836	0.243874	-	-1.4018	0.273299	-	-0.150956	0.743505
ENSGALG00000043010	-	-0.84792	0.102149	down	-1.25571	0.0292497	down	-2.8156	0.023228	down	-1.27772	0.016362
ENSGALG00000015617	-	-0.847695	6.5696e-05	-	-0.281317	0.322358	-	-0.349577	0.513262	-	-0.110051	0.756717
ENSGALG00000031723	-	-0.847478	0.0124791	-	-0.739597	0.0257009	-	-0.952012	0.0307832	-	-0.453883	0.105165
ENSGALG00000006900	-	-0.846683	0.263817	-	-1.01321	0.166024	-	-1.02147	0.550641	-	-1.11045	0.128677
ENSGALG00000036089	-	-0.846351	0.294309	down	-2.90412	0.0266413	-	-3.09258	0.199744	-	-0.815534	0.295203
ENSGALG00000042807	-	-0.846118	0.0702685	-	-0.963858	0.0133604	-	-0.784778	0.0951091	-	-0.0284866	0.824545
ENSGALG00000027688	-	-0.846039	0.0222808	-	-0.643353	0.0979453	down	-1.0878	0.0456299	-	-0.361831	0.208021
ENSGALG00000045603	-	-0.845519	0.130068	down	-1.285	0.0304585	-	-1.87133	0.135966	down	-1.36128	0.0170901
ENSGALG00000041769	-	-0.845194	0.135519	-	-0.526844	0.280021	-	-0.850485	0.11255	-	-0.174947	0.617031
ENSGALG00000039014	-	-0.844334	0.16017	-	-0.0817161	0.801564	-	-1.35575	0.275529	-	-0.445744	0.417659
ENSGALG00000045002	-	-0.84365	0.0825007	down	-1.09961	0.00552304	down	-2.09679	0.0084004	-	-0.698774	0.0477342
ENSGALG00000041459	-	-0.843112	0.30001	-	-1.30738	0.150882	-	-1.6856	0.201475	-	-0.7382	0.299941
ENSGALG00000034345	-	-0.843107	0.127741	-	-0.751266	0.168113	-	-0.889295	0.511013	-	-0.499785	0.361766
ENSGALG00000036957	-	-0.842915	0.159633	down	-1.87588	0.0118393	-	-2.99477	0.0703644	-	-1.18447	0.0510305
ENSGALG00000033671	-	-0.842433	0.188225	-	-0.429302	0.439796	-	-0.218888	0.587756	-	-0.0761617	0.915617
ENSGALG00000040832	-	-0.842351	0.0390796	down	-1.25098	0.00543981	down	-1.40116	0.0117984	-	-0.962907	0.0218136
ENSGALG00000006402	-	-0.841724	0.182594	-	-0.642546	0.354877	-	-0.573418	0.658802	-	-0.195237	0.68899
ENSGALG00000038850	-	-0.840998	0.17908	-	0.0373678	0.858107	-	-0.729085	0.180964	-	-0.978082	0.12854
ENSGALG00000008319	-	-0.840213	0.00505296	-	-0.814722	0.00418355	down	-1.06013	0.00696644	-	-0.60582	0.0161267
ENSGALG00000002321	-	-0.83965	0.000165148	-	-0.666265	0.00339824	-	-0.915988	0.00486274	-	-0.574723	0.00453944
ENSGALG00000031283	-	-0.83935	0.893684	-	-Inf	0.586802	-	-Inf	0.877162	-	-0.374607	0.964082
ENSGALG00000001545	-	-0.838916	0.0177528	-	-0.196766	0.499695	-	-0.281611	0.53468	-	-0.426075	0.175135
ENSGALG00000030905	-	-0.838903	0.332919	-	0.256059	0.526453	-	-0.291534	0.86313	-	-0.416768	0.722865
ENSGALG00000008424	-	-0.838839	0.0138488	-	-0.604345	0.0714261	-	-0.586059	0.122531	-	-0.440123	0.131279
ENSGALG00000001490	-	-0.838464	0.778081	-	0.0873207	0.930817	-	-0.601074	0.9584	-	0.605379	0.682365
ENSGALG00000046001	-	-0.838294	0.00251611	-	-0.571474	0.0328162	down	-1.03184	0.0294508	-	-0.669722	0.0108161
ENSGALG00000007728	-	-0.836788	0.0451331	-	-0.499325	0.178513	-	-0.793512	0.107782	-	-0.336733	0.298828
ENSGALG00000036577	-	-0.836462	0.0108509	-	-0.659082	0.060197	-	-1.06553	0.109546	-	-0.430671	0.143215
ENSGALG00000027113	-	-0.835546	0.0589013	-	-0.911179	0.0463515	down	-1.35007	0.0485357	-	-0.0391431	0.803946
ENSGALG00000004842	-	-0.835448	0.0189869	-	-0.929346	0.0116025	-	-0.8927	0.185925	-	-0.0900044	0.700389
ENSGALG00000010377	-	-0.83504	0.279125	-	-0.61358	0.400886	-	-0.780212	0.697189	-	-0.751594	0.355648
ENSGALG00000031702	-	-0.835034	0.0294277	-	-0.943404	0.00279932	down	-1.37099	0.000351879	-	-0.725045	0.0113329
ENSGALG00000031281	-	-0.834754	0.0358	down	-1.25861	0.0139421	down	-1.44654	0.00765892	-	-0.747321	0.0701233
ENSGALG00000030734	-	-0.834571	1	-	1.53336	0.670298	-	1.84971	0.855395	-	0.577256	0.953655
ENSGALG00000046317	-	-0.834571	1	-	1.95366	0.48573	-	3.94068	0.146214	-	2.43267	0.271949
ENSGALG00000046371	-	-0.834498	0.0190549	-	-0.574817	0.102623	down	-1.18038	0.0172558	-	-0.356605	0.228398
ENSGALG00000028147	-	-0.834437	0.00638184	down	-1.13924	0.000381163	down	-1.9761	0.000535499	-	-0.777369	0.0145012
ENSGALG00000039351	-	-0.83442	0.680696	-	-1.73066	0.513646	-	0.0890581	0.988736	-	-1.08288	0.611326
ENSGALG00000046656	-	-0.833986	0.158885	-	-0.703598	0.245217	-	-1.54923	0.243097	-	-0.784498	0.21641
ENSGALG00000040270	-	-0.833918	0.0697443	-	-0.925155	0.0292437	down	-1.43809	0.00791997	-	-0.576939	0.126548
ENSGALG00000003845	-	-0.833331	0.0986521	down	-1.26554	0.0149933	down	-1.75666	0.00720263	-	-0.587036	0.154646
ENSGALG00000006019	-	-0.832792	0.0728087	-	-0.718183	0.105015	-	-0.904939	0.0479716	-	-0.434638	0.286189
ENSGALG00000031593	-	-0.83223	0.218909	-	-0.971607	0.196298	-	-0.970433	0.182239	-	-0.928824	0.17807
ENSGALG00000003357	-	-0.831332	0.042163	-	-0.699594	0.0742799	down	-1.34097	0.0139777	-	-0.550249	0.128971
ENSGALG00000033972	-	-0.831309	0.218578	-	-0.898578	0.188558	-	-1.36285	0.288551	down	-1.70899	0.0303542
ENSGALG00000035883	-	-0.831237	0.290492	-	-0.673126	0.416582	-	-1.03026	0.46412	-	-0.70521	0.352827
ENSGALG00000025937	-	-0.83059	0.0374049	-	-0.817605	0.0444203	-	-0.9876	0.205761	-	-0.299676	0.452412
ENSGALG00000033989	-	-0.830534	0.0434602	-	-0.569635	0.109769	-	-0.766225	0.165223	-	-0.598878	0.0514945
ENSGALG00000036935	-	-0.828749	0.00720021	-	-0.751084	0.0177987	down	-1.25902	0.0176547	-	-0.675348	0.0146555
ENSGALG00000029497	-	-0.828681	0.0126241	-	-0.405174	0.223886	-	-0.754361	0.140215	-	-0.230879	0.47725
ENSGALG00000007606	-	-0.828637	0.00983946	-	-0.80849	0.0227515	down	-1.14856	0.0107695	-	-0.571691	0.0524952
ENSGALG00000004266	-	-0.827687	0.00120252	-	-0.600897	0.0272699	down	-1.11583	0.0105805	-	-0.260879	0.169507
ENSGALG00000001968	-	-0.82718	0.4058	-	-1.00415	0.352407	-	-1.06921	0.239977	-	-0.820334	0.371636
ENSGALG00000029889	-	-0.825858	0.0264419	-	-0.647527	0.0598673	-	-0.778148	0.090808	-	-0.61282	0.063747
ENSGALG00000007114	-	-0.825525	0.0213587	-	-0.960301	0.0189286	down	-1.8107	0.000771002	-	-0.701517	0.0915981
ENSGALG00000014016	-	-0.825459	0.320368	-	-1.6376	0.089521	-	-2.78897	0.241286	-	-1.12664	0.178381
ENSGALG00000003467	-	-0.823456	0.0523363	down	-1.06892	0.0268819	-	-0.977433	0.079386	-	-0.417153	0.230994
ENSGALG00000005608	-	-0.82299	0.0837516	-	-0.734252	0.119463	-	-0.703252	0.232542	-	-0.379066	0.355775
ENSGALG00000014442	-	-0.822899	0.0073576	-	-0.581943	0.0846419	down	-1.20475	0.0109651	-	-0.392088	0.113525
ENSGALG00000030658	-	-0.822376	0.758775	-	0.732566	0.798701	-	-1.85387	0.854462	-	-1.46835	0.594686
ENSGALG00000005888	-	-0.821957	0.00392888	-	-0.668505	0.049492	-	-0.992891	0.0112675	-	-0.697634	0.00888613
ENSGALG00000007018	-	-0.821825	0.0681761	down	-1.40599	0.0149639	down	-1.68726	0.0238746	-	-0.293985	0.389653
ENSGALG00000003085	-	-0.82165	0.000809616	-	-0.563916	0.0516686	-	-0.832587	0.00459708	-	-0.370404	0.0940504
ENSGALG00000007536	-	-0.821141	0.0338657	-	0.0882297	0.854149	-	-0.828878	0.28937	-	-0.17688	0.575091
ENSGALG00000038311	-	-0.820598	0.0343952	-	-0.508419	0.129894	-	-0.863048	0.0378809	-	-0.439153	0.357501
ENSGALG00000032610	-	-0.819448	0.110876	down	-1.602	0.000364247	down	-1.76576	0.023025	-	-0.92027	0.0185142
ENSGALG00000000599	-	-0.819383	0.0883103	down	-1.34833	0.0113692	-	-1.15496	0.213019	-	-0.742011	0.113169
ENSGALG00000034399	-	-0.819365	0.0351066	down	-1.56617	0.000321413	down	-1.74951	0.0345828	-	-0.859272	0.021131
ENSGALG00000039917	-	-0.818607	0.0187706	-	-0.391811	0.241742	down	-1.37373	0.0371267	-	-0.541873	0.0949253
ENSGALG00000043250	-	-0.81804	0.404105	-	-0.800549	0.413395	-	-0.667827	0.846682	-	-0.960162	0.302742
ENSGALG00000008675	-	-0.817513	0.0288228	-	-0.711522	0.0328941	-	-0.863249	0.0380274	-	-0.481643	0.105964
ENSGALG00000006775	-	-0.817129	0.00143992	-	-0.814967	0.0022437	-	-0.964871	0.010096	-	-0.509922	0.0306373
ENSGALG00000029329	-	-0.81683	0.901269	-	-Inf	0.601698	-	-Inf	0.885302	-	-Inf	0.547205
ENSGALG00000007609	-	-0.816522	0.00131082	-	-0.717433	0.0116704	-	-0.960161	0.0013066	-	-0.278536	0.227896
ENSGALG00000027665	-	-0.815729	0.0334005	-	-0.708571	0.0226635	down	-1.28741	0.02309	-	-0.220537	0.395973
ENSGALG00000035623	-	-0.815594	0.00299726	-	-0.752036	0.00453759	down	-1.11284	0.00114691	-	-0.741681	0.00442576
ENSGALG00000025712	-	-0.815427	0.143965	-	-0.665096	0.214253	-	-0.464256	0.415713	-	-0.103168	0.844755
ENSGALG00000040291	-	-0.814826	0.12448	down	-1.18141	0.0327146	-	-1.04012	0.250431	-	-0.55422	0.259336
ENSGALG00000007785	-	-0.814644	0.526219	-	0.720884	0.417622	-	0.10232	1	-	-0.00935454	1
ENSGALG00000000241	-	-0.814613	0.0336479	-	-0.0712756	0.9565	-	-0.201173	0.977225	-	0.105754	0.668
ENSGALG00000007205	-	-0.814417	0.0691671	-	-0.95918	0.043059	down	-1.0121	0.0459081	-	-0.516422	0.166296
ENSGALG00000010857	-	-0.814412	0.223197	-	-0.657666	0.285217	-	-0.158304	0.651071	-	-0.91366	0.187848
ENSGALG00000040681	-	-0.814374	0.228184	-	-0.889695	0.199933	-	-0.170902	0.850877	-	-0.314484	0.616727
ENSGALG00000004610	-	-0.814276	0.0164623	-	-0.609516	0.0622537	down	-1.35159	0.0462449	-	-0.497525	0.103958
ENSGALG00000023621	-	-0.814006	0.0668499	-	-0.919312	0.0154514	down	-1.45524	0.0471883	-	-0.714919	0.0495794
ENSGALG00000045846	-	-0.813852	0.406303	-	-0.687979	0.45147	-	-1.28301	0.556652	-	-0.53676	0.558153
ENSGALG00000000836	-	-0.81305	0.0465325	-	-0.985571	0.000542326	down	-1.35766	0.00747756	-	-0.458065	0.0732752
ENSGALG00000040019	-	-0.812979	0.0329999	-	-0.536167	0.11489	-	-0.886076	0.201003	-	-0.661008	0.0663058
ENSGALG00000032742	-	-0.812961	0.813479	-	0.394493	0.887253	-	0.473198	0.976159	-	-0.610657	0.843702
ENSGALG00000036163	-	-0.81295	0.0109799	-	-0.89636	0.00591637	-	-0.936372	0.123971	-	-0.624013	0.0324831
ENSGALG00000035487	-	-0.812555	0.00190984	-	-0.813563	0.000510876	down	-1.32385	9.58324e-05	-	-0.4849	0.016084
ENSGALG00000005922	-	-0.811766	0.0875613	-	-0.827317	0.121746	-	-0.995216	0.0732485	-	-0.891094	0.0462095
ENSGALG00000005402	-	-0.811276	0.0566067	-	-0.725085	0.115873	-	-0.887954	0.183041	-	-0.750906	0.149985
ENSGALG00000045734	-	-0.811168	0.0816868	-	-0.689803	0.156356	-	-1.28434	0.237991	-	-0.754154	0.0896707
ENSGALG00000008597	-	-0.810743	0.0705704	-	-0.737459	0.111786	-	-1.14768	0.0952756	-	-0.483967	0.184904
ENSGALG00000045878	-	-0.809353	0.724834	-	0.708606	0.653932	-	1.68902	0.525094	-	0.0178403	1
ENSGALG00000003349	-	-0.809134	0.00242496	-	-0.701864	0.0088195	down	-1.26591	0.0099572	-	-0.536132	0.076214
ENSGALG00000036117	-	-0.80909	0.131861	-	-1.01967	0.0596097	-	-1.32579	0.162964	-	-0.154642	0.636447
ENSGALG00000011581	-	-0.809052	0.188188	-	-0.768961	0.148518	-	-1.03946	0.0714845	down	-1.28309	0.0127525
ENSGALG00000046515	-	-0.809041	0.579715	-	-0.283057	0.774504	-	-0.8674	0.654193	-	-0.556204	0.670827
ENSGALG00000040480	-	-0.808121	0.0263384	-	-0.220082	0.508645	-	-0.658534	0.163782	-	-0.289915	0.331165
ENSGALG00000010537	-	-0.80804	0.00756394	-	-0.832363	0.00746447	-	-1.00602	0.0744713	-	-0.160242	0.510795
ENSGALG00000036327	-	-0.807804	0.00743723	-	-0.555837	0.0675623	-	-0.495435	0.187354	-	-0.596554	0.0325115
ENSGALG00000038102	-	-0.80767	0.00352022	-	-0.810039	0.00203051	down	-1.05753	0.00817636	-	-0.480073	0.0288382
ENSGALG00000005150	-	-0.806158	0.0274351	-	-0.900904	0.0150096	-	-0.965737	0.0504192	-	-0.349066	0.334035
ENSGALG00000033695	-	-0.806069	0.114497	-	-0.430862	0.386139	-	-0.0983711	0.980866	-	-0.650976	0.196921
ENSGALG00000036180	-	-0.805758	0.38918	-	-1.37268	0.204655	-	-1.69282	0.257265	-	-1.16817	0.248814
ENSGALG00000031493	-	-0.805433	0.00770364	-	-0.774284	0.0105538	down	-1.18964	0.0175836	-	-0.48756	0.0620061
ENSGALG00000005687	-	-0.805125	0.00068648	-	-0.642562	0.00688468	-	-0.708909	0.0204877	-	-0.195874	0.332686
ENSGALG00000045949	-	-0.805025	0.41548	-	-0.121641	0.924177	-	-0.0583099	0.901797	-	0.338143	0.732312
ENSGALG00000005298	-	-0.804285	0.0761696	-	-0.85898	0.166798	-	-1.00392	0.220734	-	-0.701825	0.0951357
ENSGALG00000004276	-	-0.804277	0.0135332	-	-0.36217	0.167159	down	-1.06402	0.0178058	-	0.0721227	0.879137
ENSGALG00000040120	-	-0.804224	0.348748	-	-1.74415	0.123584	-	-1.5139	0.251258	-	-0.296694	0.692842
ENSGALG00000043967	-	-0.803452	0.00252558	-	-0.448738	0.0834369	-	-0.614121	0.0873687	-	-0.507568	0.0576792
ENSGALG00000014662	-	-0.802857	0.00960857	-	-0.228347	0.535088	-	-0.638326	0.164907	-	-0.285568	0.31463
ENSGALG00000028998	-	-0.800682	0.000364444	-	-0.0247574	0.970738	-	-0.0109972	0.717159	-	0.213637	0.375404
ENSGALG00000036647	-	-0.800653	0.0334273	down	-1.06007	0.00842061	down	-1.48658	0.00671449	-	-0.574487	0.088734
ENSGALG00000009276	-	-0.800621	0.252904	-	-0.561287	0.421972	-	-0.652648	0.650989	-	-0.105069	0.887687
ENSGALG00000027389	-	-0.800607	0.0488795	-	-0.353939	0.423755	-	-0.0606191	0.964091	-	-0.390224	0.398967
ENSGALG00000010226	-	-0.800542	0.0714883	down	-1.25011	0.0101689	-	-0.974631	0.151217	-	-0.733939	0.0718622
ENSGALG00000010828	-	-0.800156	0.7029	-	0.742413	0.311091	-	1.24162	0.43305	-	0.0887363	0.844999
ENSGALG00000042170	-	-0.799883	0.254835	-	-1.37377	0.0856635	-	-1.17129	0.413586	-	-0.487362	0.470868
ENSGALG00000043377	-	-0.799832	0.73072	-	-0.605481	0.832453	-	-1.14122	0.900748	-	-3.43192	0.269822
ENSGALG00000002651	-	-0.79962	0.0169835	-	-0.775696	0.0274217	-	-1.01119	0.141784	-	-0.346758	0.227426
ENSGALG00000008861	-	-0.799297	0.477577	-	-0.257493	0.843749	-	-0.314837	0.78622	-	-0.151507	0.831102
ENSGALG00000001076	-	-0.798689	0.0145787	-	-0.596929	0.0647658	-	-0.71729	0.233	-	-0.544564	0.069723
ENSGALG00000038143	-	-0.798161	0.0478761	down	-1.0647	0.0158458	down	-1.20605	0.0133019	-	-0.275491	0.36169
ENSGALG00000006715	-	-0.797746	0.0141114	-	-0.689611	0.0407005	-	-0.787988	0.144366	-	-0.764863	0.0147572
ENSGALG00000046612	-	-0.797347	0.902563	-	0.663748	0.960641	-	1.16678	0.882803	-	1.41294	0.568827
ENSGALG00000042242	-	-0.796551	0.0128717	-	-0.748534	0.0329928	down	-1.05366	0.0253385	-	-0.421426	0.15613
ENSGALG00000046112	-	-0.795598	0.561794	-	-0.591477	0.682017	-	-2.08901	0.559966	-	-2.71959	0.06307
ENSGALG00000042801	-	-0.795481	0.782356	-	-1.01635	0.685614	-	0.883104	0.714845	-	-0.64803	0.797146
ENSGALG00000030907	-	-0.794939	0.891994	-	-Inf	0.586802	-	0.90108	0.935398	-	-0.115981	1
ENSGALG00000014176	-	-0.794466	0.442072	-	-1.18168	0.264408	-	-0.871641	0.583567	-	-0.677389	0.53084
ENSGALG00000003443	-	-0.794301	0.160573	-	-0.992209	0.117053	-	-0.519116	0.608623	-	-0.113713	0.868179
ENSGALG00000035279	-	-0.793391	0.919467	-	-2.11009	0.642263	-	0.917959	0.928988	-	-1.66017	0.742792
ENSGALG00000008713	-	-0.792469	0.0473491	-	-0.828009	0.0669603	down	-1.24856	0.0281967	-	-0.449966	0.186777
ENSGALG00000026552	-	-0.791683	0.901666	-	-Inf	0.604389	-	1.17843	0.882986	-	-0.284634	0.967176
ENSGALG00000043211	-	-0.79158	0.805093	-	-2.9163	0.454177	-	-1.31497	0.928799	-	-1.94546	0.518348
ENSGALG00000042389	-	-0.791363	0.726263	-	0.0100313	1	-	1.16435	0.80075	-	-0.388357	0.867874
ENSGALG00000012299	-	-0.790903	0.13571	-	-0.685185	0.199242	-	-0.603305	0.481506	down	-1.04529	0.0449521
ENSGALG00000032916	-	-0.790426	0.0108764	down	-1.12228	0.000618978	down	-1.36852	0.00121793	-	-0.358252	0.146645
ENSGALG00000037821	-	-0.790242	0.855899	-	0.395542	0.914674	-	-0.0896404	0.975219	-	-0.158172	1
ENSGALG00000032051	-	-0.790138	0.00711764	-	-0.763049	0.0115865	down	-1.1678	0.0384394	-	-0.338615	0.201992
ENSGALG00000037826	-	-0.790099	0.0445659	-	-0.989972	0.0171343	-	-0.95657	0.122701	-	-0.373427	0.23921
ENSGALG00000030533	-	-0.789786	0.0921956	down	-1.11161	0.0234383	down	-1.3351	0.0278957	-	-0.632162	0.1122
ENSGALG00000004687	-	-0.788405	0.000994592	-	-0.464923	0.0481415	-	-0.51247	0.0783066	-	-0.312994	0.13817
ENSGALG00000028971	-	-0.788026	0.128274	down	-1.29951	0.00703283	down	-1.88175	0.0036598	-	-0.460196	0.216766
ENSGALG00000023925	-	-0.787847	0.531444	-	-0.261283	0.844814	-	-0.359708	0.777368	-	0.0278908	0.840797
ENSGALG00000044229	-	-0.787302	0.0795945	-	-0.891938	0.0362767	down	-1.50419	0.0074892	-	-0.464696	0.170062
ENSGALG00000027594	-	-0.786819	0.0229566	-	-0.702207	0.0259855	-	-0.384436	0.683794	-	0.373346	0.36336
ENSGALG00000040308	-	-0.786708	0.0568178	-	-0.836553	0.0364442	down	-1.25709	0.00634568	-	-0.421778	0.239971
ENSGALG00000008503	-	-0.786594	0.0192856	-	-0.807375	0.0180285	down	-1.1802	0.0407092	-	-0.687263	0.0342767
ENSGALG00000040866	-	-0.786415	0.257732	-	-0.92897	0.194225	-	-0.931994	0.170217	-	-0.251939	0.613485
ENSGALG00000006110	-	-0.784691	0.00560394	-	-0.65613	0.0300596	-	-0.967189	0.00616726	-	-0.290661	0.182053
ENSGALG00000021443	-	-0.784581	0.0566404	-	-0.452252	0.248538	-	-0.682412	0.464032	-	-0.194348	0.579777
ENSGALG00000006688	-	-0.784499	0.0224579	-	-0.980982	0.00626415	-	-1.26495	0.0718565	-	-0.422628	0.166556
ENSGALG00000000966	-	-0.783864	0.0687026	-	-0.948559	0.0440256	-	-1.11164	0.160664	-	-0.684739	0.100682
ENSGALG00000016582	-	-0.783572	0.00104914	-	-0.536089	0.027299	-	-0.694987	0.0465067	-	-0.224956	0.253607
ENSGALG00000002470	-	-0.783134	0.264775	-	-1.32834	0.0897994	-	-1.24275	0.379696	-	-1.19783	0.0873903
ENSGALG00000028749	-	-0.78305	0.0139636	down	-1.06102	0.00215382	down	-1.47112	0.0040659	-	-0.571112	0.052731
ENSGALG00000003510	-	-0.782971	0.0151807	-	-0.693211	0.0399506	down	-1.04871	0.0229888	-	-0.51648	0.0794173
ENSGALG00000032943	-	-0.782803	0.393816	-	-0.121732	0.932865	-	-0.65506	0.839263	-	0.474295	0.506825
ENSGALG00000043411	-	-0.782762	0.0341826	-	-0.96251	0.0232665	down	-1.30829	0.00838653	-	-0.678637	0.0519012
ENSGALG00000014788	-	-0.78273	0.000781034	-	-0.218009	0.362555	-	-0.239473	0.841971	-	0.0866431	0.636507
ENSGALG00000032851	-	-0.7825	0.874368	-	-0.229508	1	-	-1.20461	0.876407	-	-0.654549	0.914097
ENSGALG00000042213	-	-0.782485	0.00294067	-	-0.572382	0.0189918	-	-0.967754	0.00930344	-	-0.465205	0.0579704
ENSGALG00000033150	-	-0.781568	0.011238	-	-0.942228	0.00434907	-	-0.828407	0.0940654	-	-0.443511	0.11388
ENSGALG00000004121	-	-0.781379	0.0051278	-	-0.471727	0.0975605	-	-0.747184	0.0092694	-	-0.333008	0.17729
ENSGALG00000028318	-	-0.781159	0.0778406	-	-0.887031	0.0513921	-	-1.32029	0.102972	-	-0.299573	0.487897
ENSGALG00000004588	-	-0.780745	0.0119506	-	-0.858881	0.00865651	down	-1.32473	0.00384322	-	-0.424854	0.101511
ENSGALG00000043035	-	-0.780607	0.159317	-	-0.126386	0.721694	-	-0.38191	0.587979	-	-0.14772	0.706303
ENSGALG00000043002	-	-0.780536	0.0891857	-	-0.610571	0.185958	-	-0.30696	0.623526	-	-0.57619	0.127833
ENSGALG00000031172	-	-0.780403	0.755557	-	0.485334	0.95346	-	0.142225	0.989206	-	0.749054	0.743757
ENSGALG00000044210	-	-0.780329	0.00844612	-	-0.639266	0.0351665	-	-1.02692	0.064247	-	-0.456123	0.0865301
ENSGALG00000039571	-	-0.779716	0.705134	-	0.290475	0.857973	-	0.992837	0.783579	-	0.489765	0.63624
ENSGALG00000031553	-	-0.779466	0.0128284	down	-1.09703	0.00249531	down	-1.2184	0.00237865	-	-0.425308	0.0736318
ENSGALG00000032468	-	-0.778182	0.044391	-	-0.788279	0.0509106	down	-1.05148	0.0237896	-	-0.413161	0.203507
ENSGALG00000011472	-	-0.777443	0.0118302	-	-0.826914	0.014946	down	-1.14341	0.00705173	-	-0.569371	0.045402
ENSGALG00000030313	-	-0.777129	0.0270443	-	-0.541671	0.250905	-	-0.583845	0.0925698	-	-0.162229	0.497395
ENSGALG00000028015	-	-0.777025	0.0482245	-	-0.962007	0.0187689	down	-1.5469	0.00340095	-	-0.40915	0.21082
ENSGALG00000001729	-	-0.775741	0.00329539	-	-0.651561	0.0115681	-	-0.994026	0.0131592	-	-0.283264	0.23448
ENSGALG00000036925	-	-0.775693	0.0468424	-	-0.633033	0.0954194	-	-0.978918	0.127748	down	-1.45323	0.00034087
ENSGALG00000039028	-	-0.775364	0.232861	down	-1.63778	0.0301447	-	-1.41463	0.285184	-	-1.13767	0.0776856
ENSGALG00000004083	-	-0.775053	0.0484894	-	-0.254942	0.374456	-	-0.420534	0.175012	-	-0.0653832	0.730795
ENSGALG00000040901	-	-0.774866	0.43521	-	0.766926	0.19643	-	-1.32066	0.597223	down	-4.59111	0.00268667
ENSGALG00000032004	-	-0.774665	0.211597	-	-0.709069	0.25609	-	-0.625082	0.449609	-	-0.400892	0.443593
ENSGALG00000031085	-	-0.774208	0.295338	-	-0.459806	0.42738	-	-1.1787	0.53754	-	-0.479085	0.50466
ENSGALG00000017395	-	-0.774049	0.296032	-	-0.331475	0.683113	-	0.422232	0.810192	-	-0.1422	0.878863
ENSGALG00000032693	-	-0.773966	0.78234	-	-0.178353	1	-	0.0358879	0.993205	-	-0.108573	1
ENSGALG00000037991	-	-0.773877	0.0313924	down	-1.03451	0.00228114	down	-1.70706	0.000345415	-	-0.647153	0.0211249
ENSGALG00000000251	-	-0.773765	0.000902938	-	-0.469602	0.176601	-	-0.738641	0.163504	-	0.157669	0.681489
ENSGALG00000001394	-	-0.773439	0.0228793	-	-0.831695	0.0174168	down	-1.172	0.0122876	-	-0.531468	0.0645114
ENSGALG00000031792	-	-0.773285	0.810757	-	0.499577	0.807997	-	1.19265	0.689605	-	-Inf	0.2434
ENSGALG00000010298	-	-0.773246	0.00121299	-	-0.648815	0.00606737	-	-0.715874	0.0565441	-	-0.543697	0.016264
ENSGALG00000035734	-	-0.772473	0.0829086	-	-0.438273	0.310583	-	-0.775232	0.287985	-	-0.736248	0.0788278
ENSGALG00000014023	-	-0.771987	0.0041136	-	-0.64001	0.0254967	-	-0.597096	0.0258478	-	-0.271308	0.190794
ENSGALG00000035621	-	-0.771972	0.0179215	down	-1.58936	0.000178911	down	-1.44764	0.0320272	-	-0.485972	0.19797
ENSGALG00000004745	-	-0.77186	0.0246674	-	-0.739802	0.0223194	-	-0.907235	0.105636	-	-0.624393	0.0423363
ENSGALG00000002112	-	-0.771794	0.141622	-	-0.232282	0.80983	-	-0.687729	0.38206	-	-0.30048	0.491831
ENSGALG00000003282	-	-0.771319	0.0113829	-	-0.869802	0.00368746	down	-1.41374	0.00458152	-	-0.492409	0.0572782
ENSGALG00000040658	-	-0.770992	0.418704	-	-1.24687	0.24817	-	-1.08026	0.564569	-	-1.85982	0.123371
ENSGALG00000044104	-	-0.770913	0.91818	-	1.9516	0.186793	-	2.34963	0.407196	-	1.0741	0.532084
ENSGALG00000026239	-	-0.77041	0.204881	down	-1.49783	0.0399913	-	-2.13199	0.107971	-	-0.66271	0.319074
ENSGALG00000000419	-	-0.769899	0.112473	-	-0.87625	0.0930448	-	-0.849998	0.127698	-	-0.733822	0.127492
ENSGALG00000029829	-	-0.769546	0.0417515	-	-0.47855	0.213926	-	-0.72517	0.163941	-	-0.432397	0.238131
ENSGALG00000043490	-	-0.76937	0.209877	-	-0.715185	0.230575	-	-0.0297627	0.91672	-	-0.13936	0.871973
ENSGALG00000036915	-	-0.769183	0.000443203	-	-0.404541	0.291501	-	-0.822646	0.000620515	-	-0.342227	0.19435
ENSGALG00000036142	-	-0.769171	0.100141	-	-1.03251	0.0500019	-	-1.16885	0.199646	-	-0.909419	0.0536249
ENSGALG00000043929	-	-0.768994	0.00492734	down	-1.02492	0.000169478	down	-1.26823	0.00301599	-	-0.402912	0.0575837
ENSGALG00000034812	-	-0.767725	0.630404	-	-0.0584084	0.906288	-	0.417454	0.960019	-	-1.76025	0.349214
ENSGALG00000038604	-	-0.7674	0.0215709	-	-0.703511	0.0810818	-	-0.705444	0.0421376	-	-0.488572	0.0868746
ENSGALG00000026914	-	-0.767395	0.0231001	-	-0.875842	0.0143055	down	-1.46335	0.0277397	-	-0.511636	0.0995869
ENSGALG00000039775	-	-0.767356	0.0256901	-	-0.704841	0.0241603	down	-1.01371	0.0443493	-	-0.322862	0.22872
ENSGALG00000043413	-	-0.767335	0.818854	-	0.904303	0.741773	-	1.59253	0.61794	-	-0.116966	1
ENSGALG00000002532	-	-0.767267	0.351249	-	0.495119	0.605238	-	-0.157197	0.908527	-	0.393929	0.631993
ENSGALG00000031563	-	-0.766438	0.0490051	-	-0.466533	0.196369	-	-0.83967	0.233025	-	-0.589605	0.0959199
ENSGALG00000034016	-	-0.766067	0.0919612	-	-0.506913	0.287214	-	-0.582566	0.423131	-	-0.465079	0.232544
ENSGALG00000002523	-	-0.765267	0.00388805	-	-0.351258	0.142256	-	-0.62732	0.220228	-	0.0512487	0.825
ENSGALG00000041455	-	-0.764711	0.899275	-	-Inf	0.601698	-	-1.8559	0.959304	-	0.115485	1
ENSGALG00000026492	-	-0.763902	0.00792924	-	-0.463628	0.100152	-	-0.61422	0.279855	-	-0.156182	0.532963
ENSGALG00000013506	-	-0.763333	0.0364063	-	-0.818283	0.027226	down	-1.32768	0.00773635	-	-0.478943	0.119393
ENSGALG00000002813	-	-0.762911	0.0247915	-	-0.751557	0.033706	down	-1.14935	0.022032	-	-0.674031	0.0395433
ENSGALG00000028294	-	-0.761675	0.28876	-	-1.0464	0.16532	-	-0.394359	0.585127	-	-0.993873	0.171998
ENSGALG00000003567	-	-0.761592	0.423574	-	-0.602182	0.507764	-	-1.05547	0.48385	-	-1.18133	0.16876
ENSGALG00000037186	-	-0.760909	0.0679722	down	-1.02278	0.0194537	down	-1.4891	0.00760817	-	-0.411889	0.214563
ENSGALG00000043572	-	-0.760803	0.0356306	-	-0.568297	0.102752	down	-1.06817	0.0401888	-	0.531574	0.0509118
ENSGALG00000001465	-	-0.760514	0.0197266	-	-0.562197	0.116005	-	-0.92633	0.0327561	-	-0.496701	0.0954523
ENSGALG00000028437	-	-0.76019	0.0305596	down	-1.15353	0.0100218	-	-1.08192	0.125725	-	-0.410063	0.187662
ENSGALG00000014824	-	-0.76014	0.185773	-	-0.320104	0.522338	-	-1.11977	0.344942	-	-0.671448	0.221315
ENSGALG00000009288	-	-0.760035	0.00932788	-	-0.672767	0.0204996	down	-1.03845	0.00805752	-	-0.489157	0.0689987
ENSGALG00000046164	-	-0.759728	0.170066	-	-0.948176	0.0758241	down	-1.74093	0.0164916	-	-0.735881	0.132648
ENSGALG00000043727	-	-0.759695	0.32546	-	-0.72692	0.401024	-	-0.167338	0.700825	-	-0.393608	0.600678
ENSGALG00000014513	-	-0.759438	0.00430944	-	-0.705937	0.0183328	-	-0.888768	0.0261403	-	-0.468337	0.0517939
ENSGALG00000039202	-	-0.759066	0.180494	down	-1.42321	0.00521124	-	-1.35666	0.155111	-	-0.259668	0.59239
ENSGALG00000008239	-	-0.758881	0.00193895	-	-0.62605	0.0170463	-	0.00122178	0.689547	-	-0.419761	0.0758914
ENSGALG00000025810	-	-0.75852	0.000997244	-	-0.839853	0.000752059	-	-0.992416	0.00529177	-	-0.166074	0.344802
ENSGALG00000000122	-	-0.758297	0.048212	-	-0.938751	0.0234059	down	-1.28156	0.0198862	-	-0.524656	0.133527
ENSGALG00000002183	-	-0.757993	0.484005	-	-0.251319	0.86104	-	0.0264125	0.859778	-	0.149075	0.796077
ENSGALG00000026790	-	-0.757779	0.0272566	-	-0.542265	0.129859	-	-0.720347	0.299538	-	-0.484038	0.171455
ENSGALG00000031139	-	-0.757756	0.0123632	-	-0.362467	0.214388	-	-0.662875	0.185332	-	-0.296243	0.258555
ENSGALG00000040453	-	-0.757558	0.0335088	down	-1.00079	0.0096944	down	-2.35565	0.00373615	-	-0.587635	0.0936248
ENSGALG00000040794	-	-0.757536	0.000944616	-	-0.650383	0.0043854	-	-0.765769	0.00623488	-	-0.364777	0.0753152
ENSGALG00000014155	-	-0.757414	0.00050107	-	-0.718666	0.000798257	down	-1.19596	9.58455e-06	-	-0.646397	0.00140753
ENSGALG00000042326	-	-0.757171	0.00446798	-	-0.757742	0.00489199	-	-0.921641	0.0138997	-	-0.527968	0.0515053
ENSGALG00000015133	-	-0.75709	0.0526801	-	-0.600192	0.083287	down	-1.61647	0.0168922	-	-0.487351	0.108804
ENSGALG00000035645	-	-0.756466	0.00046322	-	-0.574611	0.00740375	-	-0.985106	0.00016055	-	-0.483208	0.0157433
ENSGALG00000044053	-	-0.756026	0.00671979	-	-0.977077	0.000288583	down	-1.23961	0.00322306	-	-0.430497	0.0617671
ENSGALG00000012218	-	-0.755908	0.144713	-	-0.675717	0.182673	-	-0.603122	0.46691	-	-0.674779	0.183304
ENSGALG00000032052	-	-0.755808	0.000582372	-	-0.665336	0.0024148	down	-1.03304	0.00466422	-	-0.519053	0.00719738
ENSGALG00000023552	-	-0.755716	0.0500607	-	-0.270652	0.333011	-	0.657656	0.289785	-	0.431599	0.236082
ENSGALG00000012618	-	-0.755603	0.136909	-	-0.154531	0.837641	-	0.171991	0.47753	-	0.0982214	0.712218
ENSGALG00000006647	-	-0.755332	0.143456	-	-0.79552	0.14165	-	-0.225832	0.844702	-	-0.0854942	0.856898
ENSGALG00000030097	-	-0.755297	0.0337719	down	-1.15644	0.00198055	down	-1.69118	0.000346194	-	-0.375375	0.250465
ENSGALG00000017003	-	-0.754927	0.35846	-	-0.360472	0.649848	-	0.178831	0.927196	-	-0.199754	0.793627
ENSGALG00000001160	-	-0.754811	0.0566387	-	-0.79059	0.0655608	-	-0.378549	0.682368	-	-0.387741	0.262703
ENSGALG00000035142	-	-0.753985	0.0918235	-	-0.0543494	0.985591	-	0.11786	0.951785	-	-0.601287	0.174403
ENSGALG00000007702	-	-0.753764	0.239444	-	-0.47301	0.457383	-	-1.50037	0.162746	-	-0.0211034	0.859484
ENSGALG00000020742	-	-0.753124	0.00786839	-	-0.924753	0.00175604	-	-0.853144	0.0458429	-	-0.469238	0.0679511
ENSGALG00000036771	-	-0.753094	0.50148	-	-2.08001	0.157318	-	0.475022	0.927081	down	-3.65803	0.0218178
ENSGALG00000003677	-	-0.752978	0.141003	-	-0.73157	0.18158	-	-0.865741	0.428045	-	-0.678531	0.17691
ENSGALG00000042409	-	-0.752719	0.091698	-	-0.702629	0.144569	-	-1.24319	0.0616685	-	-0.494122	0.203981
ENSGALG00000030351	-	-0.752621	0.00109957	-	-0.769933	0.000664641	down	-1.24744	7.56404e-05	-	-0.568096	0.00812886
ENSGALG00000038097	-	-0.752577	0.000537978	-	-0.562026	0.00859834	down	-1.12918	0.000437065	-	-0.414722	0.0337428
ENSGALG00000033828	-	-0.750968	0.113333	-	-0.823767	0.0678627	-	-0.948502	0.275333	down	-1.08695	0.0167427
ENSGALG00000008120	-	-0.75094	0.00166587	-	-0.576686	0.0115757	-	-0.743765	0.0310636	-	-0.484354	0.0253554
ENSGALG00000029657	-	-0.750703	0.4052	-	-0.266325	0.742952	-	0.670927	0.8213	-	0.0393532	1
ENSGALG00000035831	-	-0.750661	0.0115003	-	-0.474811	0.107845	-	-0.78636	0.0358035	-	-0.305671	0.207224
ENSGALG00000038411	-	-0.750571	0.00190648	-	-0.545352	0.0812325	-	-0.796636	0.0230793	-	-0.258219	0.243378
ENSGALG00000008272	-	-0.749958	0.0910496	-	-0.477602	0.258176	-	-1.24551	0.218481	-	-0.551308	0.183533
ENSGALG00000033413	-	-0.748718	0.0470138	down	-1.31607	0.000635155	down	-1.83753	0.0106788	-	-0.599966	0.0549011
ENSGALG00000002194	-	-0.748348	0.00440023	-	-0.745223	0.00622176	-	-0.889968	0.00665721	-	-0.354536	0.0976468
ENSGALG00000005036	-	-0.747701	0.00429911	-	-0.522801	0.0411099	down	-1.1978	0.00623997	-	-0.36827	0.178799
ENSGALG00000042821	-	-0.747697	0.0452901	-	-0.815715	0.0336773	down	-1.31532	0.0112514	-	-0.180867	0.493951
ENSGALG00000032159	-	-0.747535	0.0308145	-	-0.72009	0.0283242	-	-1.06869	0.0599321	-	-0.337666	0.185631
ENSGALG00000031940	-	-0.746913	0.00738709	-	-0.665871	0.0172524	-	-0.812983	0.0851889	-	-0.490616	0.0625727
ENSGALG00000030461	-	-0.746815	0.630481	-	0.115531	1	-	1.75578	0.452477	-	-0.230985	0.870872
ENSGALG00000038987	-	-0.746212	0.330849	-	0.247385	0.786252	-	-0.298122	0.924368	-	-0.083701	0.874288
ENSGALG00000003688	-	-0.7461	0.0109541	-	0.0309719	0.831297	-	-0.0238326	0.71947	-	0.0843043	0.704867
ENSGALG00000006714	-	-0.745199	0.0733572	-	-0.873776	0.0396499	down	-1.16265	0.033503	-	-0.454629	0.21539
ENSGALG00000005772	-	-0.743631	0.0654784	-	-0.520743	0.20797	-	-0.74829	0.138399	-	-0.340529	0.36191
ENSGALG00000003878	-	-0.743618	0.0271872	-	-0.576885	0.093932	-	-1.13929	0.114343	-	-0.269674	0.335953
ENSGALG00000007685	-	-0.743021	0.00190639	-	-0.433927	0.0444852	down	-1.03969	0.0027267	-	-0.453408	0.0412852
ENSGALG00000024112	-	-0.742657	0.00120418	-	-0.816019	0.00027516	down	-1.33372	9.15549e-05	-	-0.567316	0.00589609
ENSGALG00000030167	-	-0.742119	0.304342	-	-0.429552	0.632515	-	-0.756412	0.464567	-	-1.07596	0.13265
ENSGALG00000033186	-	-0.741846	0.0343194	-	-0.14951	0.530763	-	-0.752091	0.18312	-	-0.179829	0.498061
ENSGALG00000013723	-	-0.741636	0.0100307	-	-0.94258	0.00238747	-	-0.354266	0.918403	-	-0.636031	0.0179968
ENSGALG00000031325	-	-0.741593	0.033809	-	-0.936739	0.00667804	down	-1.18923	0.0105285	-	-0.04147	0.782273
ENSGALG00000007900	-	-0.741575	0.103255	-	-0.593689	0.235144	down	-1.28053	0.0235158	-	-0.482371	0.182376
ENSGALG00000002485	-	-0.741496	0.0222758	-	-0.721662	0.020894	-	-0.87125	0.0384326	-	-0.480586	0.0925757
ENSGALG00000038876	-	-0.741191	0.383573	-	0.413869	0.77663	-	-1.37495	0.409626	-	0.849917	0.15782
ENSGALG00000037167	-	-0.741172	0.000928581	down	-1.06409	4.73134e-07	down	-1.29024	4.48877e-05	-	-0.426569	0.019495
ENSGALG00000011444	-	-0.74065	0.00404241	-	-0.659286	0.00932329	-	-0.888441	0.0386839	-	-0.3467	0.133575
ENSGALG00000026303	-	-0.740241	0.00177283	-	-0.545856	0.0172425	down	-1.02133	0.0063091	-	-0.439434	0.0442042
ENSGALG00000006539	-	-0.740221	0.00775209	-	-0.565137	0.041307	-	-0.902251	0.0660385	-	-0.35218	0.161023
ENSGALG00000043074	-	-0.739758	0.00153493	-	-0.654667	0.00722699	down	-1.06233	0.00126342	-	-0.389073	0.0497533
ENSGALG00000030732	-	-0.739385	0.22426	-	0.0248157	0.996011	-	-0.854612	0.57754	-	-0.0914207	0.816383
ENSGALG00000042941	-	-0.739136	0.0755752	-	-0.80434	0.0374202	down	-1.39497	0.00686298	-	-0.50415	0.11866
ENSGALG00000042633	-	-0.738937	0.000932408	-	-0.539935	0.0195284	-	-0.688655	0.0180319	-	-0.423222	0.0379703
ENSGALG00000003584	-	-0.738497	0.00191237	-	-0.531569	0.0479777	-	-0.661633	0.0304837	-	-0.357458	0.0701111
ENSGALG00000030374	-	-0.738472	0.00209555	-	-0.385948	0.0834327	-	-0.546787	0.0834987	-	-0.419239	0.0508483
ENSGALG00000030068	-	-0.737673	0.0898033	-	-0.177211	0.552018	-	-0.186534	0.730436	-	-0.154533	0.68244
ENSGALG00000012537	-	-0.737626	0.427526	-	-0.23104	0.728777	-	-0.05426	0.73998	-	0.237051	0.821388
ENSGALG00000014555	-	-0.737305	0.291758	-	-1.42405	0.0783024	-	-1.57173	0.100398	-	-0.628416	0.285275
ENSGALG00000037269	-	-0.736965	0.169308	-	-0.899709	0.103022	-	-0.747943	0.519342	-	-0.385649	0.348354
ENSGALG00000002678	-	-0.736546	0.0706069	-	-0.367594	0.336498	-	-0.715881	0.113965	-	-0.406582	0.421401
ENSGALG00000003416	-	-0.736249	0.035619	down	-1.13072	0.00644285	down	-1.2364	0.0374006	-	-0.650737	0.0377305
ENSGALG00000004893	-	-0.736067	0.0478722	down	-1.0075	0.00725379	down	-1.58478	0.00355705	-	-0.284752	0.392993
ENSGALG00000007350	-	-0.735768	0.0502426	down	-1.2958	0.000393407	down	-1.28355	0.0342026	-	-0.549133	0.0530174
ENSGALG00000028210	-	-0.735547	1	-	0.771302	0.914861	-	1.55712	0.926153	-	1.78147	0.614737
ENSGALG00000028506	-	-0.735048	0.100552	-	-0.695671	0.144154	down	-1.51896	0.0273795	-	-0.622184	0.139467
ENSGALG00000035203	-	-0.735046	0.0192673	-	-0.841438	0.00508589	down	-1.17573	0.00538747	-	-0.39685	0.11038
ENSGALG00000044708	-	-0.735019	0.561797	-	-0.695991	0.567859	-	-1.26755	0.651876	-	-0.737493	0.522255
ENSGALG00000007840	-	-0.73495	0.20478	-	-0.64924	0.361268	down	-1.46933	0.043133	-	-0.12378	0.692025
ENSGALG00000002018	-	-0.734828	0.0155297	down	-1.09116	0.000194696	down	-1.6531	0.000441552	-	-0.497695	0.0464499
ENSGALG00000031426	-	-0.734534	0.0329229	-	-0.747251	0.0259332	down	-1.22288	0.0103271	-	-0.360085	0.112227
ENSGALG00000037854	-	-0.733859	0.224046	down	-1.49516	0.0394666	-	-1.68111	0.0868768	-	-0.418229	0.408789
ENSGALG00000011812	-	-0.732677	0.045005	-	-0.678078	0.0735864	-	-0.983876	0.132776	-	-0.340724	0.284889
ENSGALG00000041030	-	-0.732581	0.00333879	-	-0.319023	0.174716	-	-0.76992	0.020896	-	-0.576616	0.0128086
ENSGALG00000003986	-	-0.732212	0.0853869	-	-0.873262	0.0326433	-	-0.929526	0.110014	-	-0.384919	0.242748
ENSGALG00000036175	-	-0.731998	0.112046	down	-1.21391	0.0168348	-	-1.14981	0.212336	-	-0.51547	0.24141
ENSGALG00000001605	-	-0.731968	0.0501928	-	-0.522488	0.155868	-	-0.555719	0.407086	-	-0.275006	0.395647
ENSGALG00000038666	-	-0.731747	0.051467	-	-0.387428	0.250582	-	-0.990621	0.173474	-	0.0521365	1
ENSGALG00000030261	-	-0.731313	0.0149006	down	-1.4622	5.59752e-05	down	-1.55532	0.000496521	-	-0.330152	0.175584
ENSGALG00000005806	-	-0.731278	0.0175188	-	-0.05111	0.916889	-	0.0839107	0.578978	-	0.139425	0.600243
ENSGALG00000037342	-	-0.730081	0.0969496	-	-0.608683	0.139019	-	-0.7641	0.343931	-	-0.480687	0.261613
ENSGALG00000003570	-	-0.730026	0.0190496	-	-0.857614	0.0103542	-	-0.992086	0.0260017	-	-0.47717	0.097799
ENSGALG00000014948	-	-0.729877	0.00811755	-	-0.19469	0.514265	-	-0.449811	0.239901	-	-0.132921	0.820653
ENSGALG00000001938	-	-0.729688	0.00105915	-	-0.420429	0.0483519	-	0.046328	0.955568	-	-0.164179	0.435335
ENSGALG00000017553	-	-0.728633	0.0685924	-	-0.715073	0.0856582	down	-1.30569	0.0254356	-	-0.493312	0.232177
ENSGALG00000039173	-	-0.728602	0.0562293	-	-0.525188	0.14528	-	-0.816355	0.183899	-	-0.0721892	0.858967
ENSGALG00000034741	-	-0.728246	0.336646	-	-0.471841	0.494982	-	-0.307986	0.623515	-	-0.689496	0.363563
ENSGALG00000009680	-	-0.727892	0.124003	-	-0.444244	0.270351	-	-0.70237	0.217283	-	-0.287422	0.442212
ENSGALG00000039384	-	-0.727887	0.022429	-	-0.611707	0.018194	-	-0.838539	0.027833	-	-0.294595	0.202841
ENSGALG00000003288	-	-0.727796	0.00504366	-	0.0240233	0.876181	-	-0.0950756	0.855168	-	0.153054	0.605661
ENSGALG00000046614	-	-0.727772	0.481357	-	0.286305	0.825689	-	-0.590429	0.789736	-	-0.161414	0.89423
ENSGALG00000003484	-	-0.727568	0.00172564	-	-0.383131	0.106339	-	-0.406373	0.107384	-	-0.455271	0.0378619
ENSGALG00000029381	-	-0.727447	0.00249763	-	-0.786833	0.00116028	down	-1.22956	0.000316397	-	-0.482875	0.0224624
ENSGALG00000001602	-	-0.725933	0.00703121	-	-0.474819	0.0529482	-	-0.628753	0.0999781	-	-0.269945	0.212627
ENSGALG00000028989	-	-0.725013	0.235276	-	-0.585243	0.316654	-	-1.41416	0.356448	-	-0.479953	0.372276
ENSGALG00000038018	-	-0.723987	0.00362156	-	-0.718221	0.00682768	down	-1.16459	0.000464662	-	-0.562206	0.0140332
ENSGALG00000001442	-	-0.723763	0.427391	-	-0.562931	0.548585	-	0.32739	0.830107	-	-0.158839	0.861637
ENSGALG00000041713	-	-0.723731	0.861417	-	0.813741	0.832117	-	0.235227	0.966966	-	1.05718	0.673843
ENSGALG00000036145	-	-0.723649	0.279862	-	-1.42393	0.102613	-	-1.8262	0.266621	down	-2.45902	0.011204
ENSGALG00000045950	-	-0.72361	0.177509	-	-0.107978	0.738361	-	-0.662172	0.576157	-	0.264393	0.635131
ENSGALG00000032145	-	-0.723556	0.0325918	-	-0.627063	0.071196	-	-0.794937	0.222263	-	-0.342463	0.25874
ENSGALG00000030574	-	-0.72336	1	-	-Inf	0.898553	-	-Inf	1	-	-Inf	0.867765
ENSGALG00000035354	-	-0.72336	1	-	1.80326	0.669996	-	1.82026	0.861029	-	0.0955745	1
ENSGALG00000004216	-	-0.723237	0.21089	-	-0.6784	0.348743	-	-0.0304084	0.999368	-	-0.673818	0.216201
ENSGALG00000001558	-	-0.722287	0.00232774	down	-1.06267	0.000134707	-	-1.07656	0.0672821	-	-0.356368	0.0857161
ENSGALG00000005451	-	-0.721994	0.000489582	-	-0.471179	0.0597664	-	-0.559011	0.0238939	-	-0.345891	0.0671855
ENSGALG00000044297	-	-0.721833	1	-	2.48125	0.403362	-	3.57761	0.350234	-	-0.786281	1
ENSGALG00000044354	-	-0.721833	1	-	0.381573	1	-	-Inf	1	-	-Inf	0.868685
ENSGALG00000002899	-	-0.721543	0.000654628	-	-0.247425	0.431701	-	-0.736371	0.000477969	-	-0.446336	0.0246995
ENSGALG00000037065	-	-0.720005	0.114995	-	0.0269971	1	-	-0.590473	0.530553	-	-0.466892	0.266679
ENSGALG00000038926	-	-0.718867	0.0165028	-	-0.952773	0.00135882	down	-1.39482	0.00213617	-	-0.607301	0.0236774
ENSGALG00000041390	-	-0.718799	0.0867324	-	-0.92574	0.0347764	-	-1.03165	0.247269	-	-0.363668	0.355887
ENSGALG00000001325	-	-0.718335	0.640934	-	0.524974	0.642904	-	0.515107	0.945651	-	-0.373903	0.82174
ENSGALG00000035490	-	-0.718168	0.033044	-	-0.722672	0.0484003	-	-0.975248	0.00839496	-	-0.709885	0.0231519
ENSGALG00000012821	-	-0.717382	0.154073	-	-0.52715	0.199752	-	-0.97398	0.070975	-	-0.461653	0.235232
ENSGALG00000005063	-	-0.716738	0.0587413	down	-1.18498	0.0043667	-	-1.11366	0.144915	-	-0.534251	0.140467
ENSGALG00000045926	-	-0.715727	0.981309	-	0.607571	0.876061	-	2.16384	0.606366	-	-Inf	0.609218
ENSGALG00000046455	-	-0.715546	0.659305	-	-0.454754	0.793883	-	0.127039	0.941152	-	0.334726	0.769799
ENSGALG00000041240	-	-0.714959	0.166271	-	-0.954739	0.0130411	-	0.0622816	0.827184	-	-0.960383	0.0232619
ENSGALG00000040351	-	-0.714805	0.0443591	down	-1.29861	0.000329709	down	-1.71027	0.000153909	-	-0.760449	0.00949062
ENSGALG00000000318	-	-0.714784	0.0443245	-	-0.531876	0.137008	-	-0.874006	0.261829	-	-0.152192	0.629935
ENSGALG00000011324	-	-0.714342	0.214762	-	-0.891804	0.133616	-	-0.710648	0.51545	-	-1.00586	0.0681079
ENSGALG00000002932	-	-0.71419	0.010541	-	-0.479335	0.0466492	-	-0.970018	0.0219982	-	-0.390004	0.0912287
ENSGALG00000035211	-	-0.71387	0.0180359	-	-0.401707	0.189012	-	-0.715827	0.208138	-	-0.248937	0.379539
ENSGALG00000028536	-	-0.713796	0.00182646	-	-0.697109	0.00229576	down	-1.103	0.000498529	-	-0.393256	0.0531273
ENSGALG00000006804	-	-0.713609	0.277984	-	-0.713016	0.275996	-	0.434	0.538112	-	-0.547912	0.357198
ENSGALG00000032819	-	-0.713555	0.0189592	-	-0.54221	0.0256286	down	-1.29592	0.00304615	-	-0.294539	0.261896
ENSGALG00000026363	-	-0.712617	0.217431	-	-0.977975	0.112267	-	-0.740435	0.510581	-	0.0231005	1
ENSGALG00000002847	-	-0.712432	0.0418271	-	-0.647156	0.0509282	down	-1.13736	0.0159763	-	-0.516805	0.0855921
ENSGALG00000011277	-	-0.712138	0.580573	-	0.21723	0.824418	-	0.352988	0.849618	-	-0.197705	0.876886
ENSGALG00000007954	-	-0.712076	0.0110503	-	-0.704683	0.0122596	down	-1.24495	0.0192592	-	-0.396712	0.102066
ENSGALG00000030371	-	-0.711927	0.79773	-	-2.56663	0.296081	-	-1.14664	0.730752	-	-0.672945	0.850652
ENSGALG00000004128	-	-0.7117	0.194358	-	-0.365812	0.597673	-	-0.164184	1	-	-0.174723	0.783615
ENSGALG00000035465	-	-0.711108	0.0120896	-	-0.829956	0.00519614	down	-1.19198	0.017991	-	-0.538049	0.0413716
ENSGALG00000026300	-	-0.709658	0.0121892	-	-0.0109072	0.93493	-	-0.277679	0.976019	-	0.208693	0.475417
ENSGALG00000016516	-	-0.709436	0.0389473	-	-0.619182	0.0678003	down	-1.94818	0.00175496	-	-0.429448	0.16307
ENSGALG00000000247	-	-0.708946	0.049838	-	0.153939	0.60044	-	0.133245	0.469723	-	0.101438	0.677877
ENSGALG00000042804	-	-0.707715	0.197518	-	-0.877706	0.0999222	-	-0.776066	0.11625	-	-0.741304	0.124656
ENSGALG00000039409	-	-0.707618	0.0548971	down	-1.5064	0.00149856	down	-1.40987	0.0405603	down	-1.02912	0.0106284
ENSGALG00000004413	-	-0.707535	0.0241618	-	-0.411203	0.188592	-	-0.467246	0.388345	-	-0.221694	0.416232
ENSGALG00000029674	-	-0.707307	0.00437747	-	-0.586259	0.00954508	down	-1.16425	0.000255786	-	-0.568557	0.0066986
ENSGALG00000042906	-	-0.70717	0.305864	-	-0.863888	0.256945	-	-1.39843	0.318899	-	-0.87517	0.229548
ENSGALG00000041845	-	-0.706893	0.046466	-	-0.207676	0.659298	-	-0.660898	0.109997	-	-0.505798	0.209623
ENSGALG00000037784	-	-0.706585	0.0136814	-	-0.728107	0.0109961	-	-0.616326	0.137841	-	-0.745669	0.0102084
ENSGALG00000043945	-	-0.706207	0.463316	-	-1.45488	0.123874	-	0.0957161	0.932347	-	-0.753152	0.356223
ENSGALG00000012173	-	-0.705957	0.0772384	-	-0.566638	0.235253	-	-0.772772	0.234405	-	-0.49389	0.16928
ENSGALG00000010114	-	-0.705734	0.0132502	-	-0.589189	0.0416802	-	-0.657726	0.16525	-	-0.620427	0.0401182
ENSGALG00000031019	-	-0.705634	0.835287	-	-0.517761	0.810624	-	-1.44677	0.678712	-	-1.58304	0.513459
ENSGALG00000006992	-	-0.705531	0.228701	down	-1.74975	0.000485809	-	-1.03908	0.191892	down	-1.57586	0.000173177
ENSGALG00000028466	-	-0.705412	0.126256	-	-0.405783	0.371875	-	-0.869548	0.343179	-	-0.528797	0.215932
ENSGALG00000040110	-	-0.705233	0.107298	-	-1.10988	0.059348	-	-0.818566	0.335151	-	-0.393209	0.309676
ENSGALG00000032698	-	-0.704642	0.0115933	-	-0.775294	0.00482188	down	-1.18476	0.012717	-	-0.931162	0.000528363
ENSGALG00000003636	-	-0.704461	0.603017	-	-0.23987	0.910747	-	0.54307	0.897742	-	-0.242738	0.89038
ENSGALG00000041163	-	-0.703993	0.0215547	-	-0.837218	0.00709918	down	-1.68014	0.00682124	-	-0.281551	0.285277
ENSGALG00000029761	-	-0.703884	0.0348837	-	-0.976889	0.00437531	down	-1.29839	0.00479232	-	-0.518762	0.0748966
ENSGALG00000000542	-	-0.703391	0.0803324	-	-0.759142	0.0663811	-	-1.19391	0.100809	-	-0.247764	0.432705
ENSGALG00000021074	-	-0.702477	0.426089	-	-0.0122429	1	-	-0.556572	0.556188	-	-1.34424	0.138405
ENSGALG00000007665	-	-0.702222	0.00294245	-	-0.736227	0.00285311	-	-0.722865	0.0138422	-	-0.376004	0.0725527
ENSGALG00000036452	-	-0.702055	0.054633	down	-1.01015	0.010604	down	-1.20745	0.0426006	-	-0.381059	0.188553
ENSGALG00000023131	-	-0.702002	0.0719751	-	-0.494535	0.169153	-	-0.904189	0.287389	-	-0.427541	0.2809
ENSGALG00000005038	-	-0.701926	0.00136957	-	-0.573114	0.00721113	-	-0.570759	0.0297552	-	-0.321276	0.0958489
ENSGALG00000033356	-	-0.701282	0.0412112	-	-0.996814	0.00573429	down	-1.40016	0.017406	-	-0.32318	0.324174
ENSGALG00000043641	-	-0.700965	0.114981	down	-1.1714	0.00480654	down	-1.72052	0.00145152	-	-0.340158	0.282119
ENSGALG00000033039	-	-0.700923	0.0236003	-	-0.628113	0.0853324	down	-1.42337	0.0088601	-	-0.775639	0.00996396
ENSGALG00000035768	-	-0.699791	0.00588125	-	-0.597112	0.0135216	down	-1.19115	0.00380435	-	-0.522644	0.0224858
ENSGALG00000007758	-	-0.699381	0.0281084	-	-0.540735	0.0619052	-	-0.846815	0.0686462	-	-0.430775	0.121634
ENSGALG00000030548	-	-0.699348	0.0687398	-	-0.654582	0.06551	down	-1.16173	0.0458949	-	-0.383215	0.225476
ENSGALG00000006751	-	-0.699047	0.0682337	-	-0.848273	0.031616	down	-1.56415	0.0396864	-	-0.455412	0.220685
ENSGALG00000000802	-	-0.698967	0.0338695	-	-0.465503	0.0985327	-	-0.86534	0.0598919	-	-0.344709	0.201374
ENSGALG00000006755	-	-0.698622	0.342813	-	-0.230607	0.675327	-	-0.574032	0.697506	-	-0.689565	0.298058
ENSGALG00000000466	-	-0.697929	0.0127255	-	-0.769202	0.00212278	down	-1.18821	0.00124431	-	-0.485473	0.0363645
ENSGALG00000038219	-	-0.697886	0.00708585	-	-0.786797	0.00324176	down	-1.20293	0.00488739	-	-0.675474	0.00596575
ENSGALG00000043799	-	-0.697261	0.00573643	-	-0.402563	0.0971521	-	-0.168697	0.657254	-	-0.369827	0.169245
ENSGALG00000045147	-	-0.697237	0.824643	-	0.517828	0.816974	-	-0.0825595	0.998918	-	-1.77984	0.541662
ENSGALG00000007768	-	-0.697053	0.00100905	-	-0.507204	0.0203205	-	-0.604326	0.0109707	-	-0.309706	0.108427
ENSGALG00000036106	-	-0.696925	0.125066	down	-1.26537	0.00552295	down	-1.26566	0.0161665	-	-0.695394	0.0957041
ENSGALG00000036191	-	-0.696699	0.00626967	-	-0.716817	0.0040402	down	-1.02739	0.0061781	-	-0.748526	0.00185035
ENSGALG00000007979	-	-0.696507	0.00989832	-	-0.850637	0.00147132	-	-0.92976	0.0209916	-	-0.889782	0.000635837
ENSGALG00000024041	-	-0.696429	0.182772	-	-0.868394	0.0993584	-	-1.31219	0.0564834	-	-0.376792	0.35959
ENSGALG00000006588	-	-0.696397	0.306031	-	0.130766	0.775756	-	-1.21933	0.419392	-	0.322277	0.62234
ENSGALG00000046619	-	-0.696352	0.825661	-	-0.142798	1	-	0.745004	0.87868	-	-0.521472	0.853163
ENSGALG00000040116	-	-0.696272	0.173868	-	-0.658983	0.206537	-	-1.15738	0.347682	-	-0.54722	0.237042
ENSGALG00000035357	-	-0.696144	0.182765	-	-0.680395	0.234756	-	-0.714155	0.490381	-	-0.989997	0.0940583
ENSGALG00000042011	-	-0.695553	0.0258198	-	-0.835768	0.0172029	down	-1.08393	0.00953591	-	-0.289434	0.269723
ENSGALG00000036496	-	-0.695317	0.00142283	-	-0.620716	0.00366428	-	-0.93723	0.00444945	-	-0.399418	0.0456962
ENSGALG00000039257	-	-0.695007	0.178794	-	-0.504191	0.252384	-	-0.818455	0.262201	-	-0.693612	0.147428
ENSGALG00000028204	-	-0.694801	0.0210825	-	-0.612194	0.0293182	down	-1.45377	0.00632177	-	-0.216368	0.361352
ENSGALG00000037852	-	-0.694038	0.0347321	-	-0.575333	0.0844478	-	-1.00659	0.0604529	-	-0.262992	0.502341
ENSGALG00000036629	-	-0.693102	0.784506	-	-3.22982	0.225431	-	1.23126	0.698733	-	-0.277491	1
ENSGALG00000007713	-	-0.692946	0.0459535	-	-0.194659	0.515339	-	-0.558932	0.39721	-	-0.335705	0.340014
ENSGALG00000024049	-	-0.692936	0.549301	-	-1.05035	0.398878	-	-1.2747	0.62723	-	-0.502721	0.645143
ENSGALG00000038330	-	-0.692877	0.627817	-	-0.258627	0.813879	-	1.04644	0.710064	-	-0.38598	0.757101
ENSGALG00000038723	-	-0.69269	0.0279448	-	-0.100289	0.765626	-	-0.519597	0.364512	-	0.0937668	0.680515
ENSGALG00000036856	-	-0.692444	0.00311692	-	-0.509071	0.0723702	-	-0.388325	0.179022	-	-0.343813	0.110504
ENSGALG00000030966	-	-0.691811	0.0312802	-	-0.336621	0.272801	-	-0.133024	0.703157	-	-0.480194	0.106488
ENSGALG00000035251	-	-0.691707	0.589746	-	0.323399	0.572203	-	-0.475943	0.488183	down	-Inf	0.000138451
ENSGALG00000032172	-	-0.691616	0.689526	-	1.12187	0.324028	-	0.813506	0.952398	-	-0.370365	0.864757
ENSGALG00000003644	-	-0.690986	0.328222	-	-1.36095	0.103281	-	0.115904	0.841474	-	-0.978511	0.182667
ENSGALG00000027630	-	-0.690562	0.190957	-	0.44989	0.312826	-	0.031155	0.949758	-	0.134702	0.772284
ENSGALG00000019322	-	-0.690521	0.318336	-	-0.932444	0.224957	-	-0.338415	0.781854	-	-0.211038	0.779975
ENSGALG00000005346	-	-0.690079	0.00484046	-	-0.313133	0.417173	-	-0.0171405	0.725943	-	-0.0911428	0.854525
ENSGALG00000009825	-	-0.689912	0.00522905	-	-0.487482	0.0505774	-	-0.31416	0.163199	-	-0.646941	0.0104838
ENSGALG00000022137	-	-0.689603	0.947575	-	-1.58651	0.70248	-	-1.71261	0.826999	-	-Inf	0.314387
ENSGALG00000027501	-	-0.689528	0.0640823	-	-0.735627	0.0444639	-	-1.13539	0.131155	-	-0.279523	0.549543
ENSGALG00000035918	-	-0.689038	0.730894	-	0.429155	0.814946	-	0.992886	0.83324	-	0.331851	0.792826
ENSGALG00000032272	-	-0.688807	0.321328	down	-1.43341	0.00171302	down	-1.39906	0.00169308	-	-0.270693	0.440476
ENSGALG00000027564	-	-0.688609	0.0318226	-	0.131277	0.548654	-	0.0714201	0.585895	-	0.187122	0.476088
ENSGALG00000037557	-	-0.688411	0.124775	-	-0.329574	0.417358	-	-1.24598	0.173023	-	-0.449897	0.288547
ENSGALG00000007014	-	-0.688042	0.444618	-	-0.837404	0.385357	-	-2.50619	0.314662	-	-0.345954	0.668882
ENSGALG00000007203	-	-0.687882	0.16073	-	-0.513714	0.275448	-	-0.957259	0.2299	-	-0.10077	0.784966
ENSGALG00000013616	-	-0.687204	0.209953	-	0.00117972	0.896165	-	-0.29575	0.509507	-	-0.180559	0.621455
ENSGALG00000034437	-	-0.686995	0.0516651	-	-0.796215	0.0272366	down	-1.04163	0.0126204	-	-0.370035	0.198126
ENSGALG00000035996	-	-0.686642	0.0364481	-	-0.633468	0.0962134	-	-0.985392	0.0278885	-	-0.472461	0.0986308
ENSGALG00000040016	-	-0.686587	0.0553339	-	-0.927825	0.0169838	down	-1.33314	0.0191062	-	-0.442989	0.171725
ENSGALG00000028483	-	-0.686394	0.791286	-	-2.10616	0.495715	-	1.63326	0.64171	-	-1.57872	0.527144
ENSGALG00000029152	-	-0.686117	0.163215	-	-0.48405	0.238872	-	-1.11175	0.0568889	-	-0.594342	0.161688
ENSGALG00000026328	-	-0.685899	0.082136	-	-0.873143	0.0293949	down	-1.2242	0.0102022	-	-0.316461	0.443032
ENSGALG00000009837	-	-0.685531	0.0017291	-	-0.502617	0.0956198	-	-0.625136	0.00841038	-	-0.34434	0.0832371
ENSGALG00000012055	-	-0.684886	0.363452	-	-0.267572	0.757148	-	-0.862152	0.468187	-	0.0343647	0.899918
ENSGALG00000042023	-	-0.684575	0.0259826	-	-0.227212	0.6427	-	0.0492291	0.939958	-	-0.906268	0.00247879
ENSGALG00000043508	-	-0.68413	0.490956	-	-0.960623	0.364331	-	0.294006	0.895678	-	-0.690676	0.466819
ENSGALG00000033792	-	-0.683763	0.175084	-	-0.693329	0.149388	down	-1.17956	0.0292529	-	-0.316171	0.268894
ENSGALG00000004342	-	-0.68366	0.00393479	-	-0.381308	0.111799	-	-0.123155	0.812697	-	0.0754079	0.811765
ENSGALG00000039573	-	-0.683463	0.00780493	-	-0.742186	0.001407	down	-1.23981	0.00022591	-	-0.566305	0.00750133
ENSGALG00000004069	-	-0.683247	0.79203	-	1.04772	0.546657	-	-0.741741	0.846563	-	0.43695	0.873285
ENSGALG00000038715	-	-0.68281	0.574774	-	-2.09271	0.175756	-	-Inf	0.204609	-	-0.253046	0.829255
ENSGALG00000007381	-	-0.681992	0.0596441	down	-1.54995	9.67095e-05	-	-1.22801	0.0764682	down	-1.35643	0.000303188
ENSGALG00000015006	-	-0.681089	0.188267	-	-0.590824	0.246628	-	0.181509	0.840036	down	-1.15996	0.0266993
ENSGALG00000006037	-	-0.680658	0.00193279	-	-0.551169	0.0261522	-	-0.724457	0.0368788	-	-0.248749	0.172506
ENSGALG00000036446	-	-0.680604	0.823131	-	1.32292	0.491104	-	1.07587	0.841159	-	0.326169	0.962172
ENSGALG00000004924	-	-0.680381	0.828363	-	0.938867	0.342198	-	1.71048	0.345847	-	0.175534	0.803087
ENSGALG00000028499	-	-0.679816	0.0458367	down	-1.04588	0.00296305	down	-1.17573	0.00984908	-	-0.425622	0.159779
ENSGALG00000012394	-	-0.67963	0.0761653	-	-0.939013	0.00763517	-	-0.503622	0.218896	-	-0.526245	0.343229
ENSGALG00000000094	-	-0.679166	0.0168722	-	-0.772155	0.0313641	down	-1.16488	0.0389827	-	-0.458026	0.0919319
ENSGALG00000026957	-	-0.678542	0.110742	down	-1.10756	0.019718	down	-1.65128	0.0105321	-	-0.748005	0.0763981
ENSGALG00000009070	-	-0.678398	0.00115734	-	-0.365263	0.0756302	-	-0.621683	0.00431887	-	-0.377492	0.0487293
ENSGALG00000030247	-	-0.678311	0.518529	-	0.525617	0.576555	-	-0.420621	0.759217	-	0.0415065	1
ENSGALG00000045441	-	-0.678294	0.20291	down	-1.2569	0.0358255	-	-2.0617	0.110944	down	-1.14032	0.0445971
ENSGALG00000006134	-	-0.677908	0.55872	-	-1.05815	0.414798	-	-1.35733	0.595959	-	-0.372139	0.750202
ENSGALG00000000545	-	-0.677538	0.979465	-	1.66992	0.403495	-	2.49561	0.488825	-	1.51742	0.501244
ENSGALG00000042062	-	-0.677133	0.823459	-	0.277235	1	-	0.729432	0.979226	-	-Inf	0.264237
ENSGALG00000006051	-	-0.676996	0.00150631	-	-0.402679	0.0577731	-	-0.597567	0.00702885	-	-0.300945	0.126877
ENSGALG00000028256	-	-0.676974	0.398967	-	-0.714788	0.302895	-	-0.41881	0.891832	-	-0.947518	0.164806
ENSGALG00000028302	-	-0.676692	0.036245	-	-0.771576	0.0213191	-	-0.989433	0.0104335	-	-0.266007	0.304401
ENSGALG00000034939	-	-0.676411	0.0344686	-	-0.714027	0.0283185	-	-0.961372	0.0933076	-	-0.395226	0.168938
ENSGALG00000016676	-	-0.676237	0.00197129	-	-0.579044	0.0282681	-	-0.835422	0.00198362	-	-0.376365	0.0431143
ENSGALG00000031947	-	-0.675649	0.121173	-	-0.794182	0.0518245	down	-1.48292	0.000988903	-	-0.54406	0.172638
ENSGALG00000041754	-	-0.675245	0.0258946	-	-0.719015	0.0274944	-	-0.734877	0.107184	-	-0.534442	0.0494064
ENSGALG00000003881	-	-0.675083	0.00248796	-	-0.360803	0.120213	-	-0.428444	0.108317	-	-0.250942	0.234641
ENSGALG00000012420	-	-0.674884	0.036178	-	0.0983317	0.764084	-	-0.426413	0.363104	-	0.507663	0.23034
ENSGALG00000046557	-	-0.674489	0.699846	-	-1.75567	0.373936	-	-1.55265	0.805965	-	-0.432833	0.756614
ENSGALG00000007158	-	-0.674424	0.0628549	-	-0.257298	0.487125	-	-0.324964	0.776512	-	-0.700686	0.0370598
ENSGALG00000038029	-	-0.674188	0.772704	-	0.876232	0.541545	-	1.66032	0.405881	-	0.877914	0.333909
ENSGALG00000001056	-	-0.674056	0.301622	-	-0.896599	0.209756	-	-1.44639	0.194278	-	-0.606396	0.327885
ENSGALG00000039687	-	-0.673757	0.499962	-	0.179583	0.801695	-	-0.476514	0.871637	-	0.110219	0.873344
ENSGALG00000006691	-	-0.673151	0.00356593	-	-0.407926	0.0726784	-	-0.632143	0.0703681	-	-0.185253	0.339399
ENSGALG00000003651	-	-0.673082	0.0115306	-	-0.912766	0.0102167	down	-1.02656	0.0482089	-	-0.28663	0.217922
ENSGALG00000017330	-	-0.672795	0.01862	-	-0.740537	0.0129679	down	-1.09382	0.0102896	-	-0.443443	0.0761335
ENSGALG00000012269	-	-0.672446	0.0769088	-	-0.473647	0.148006	-	-0.911651	0.0694839	-	-0.330785	0.264358
ENSGALG00000041413	-	-0.672282	0.0337561	-	-0.430954	0.102331	-	-0.996702	0.0489464	-	-0.486243	0.0685576
ENSGALG00000036069	-	-0.672061	0.0279987	-	-0.765332	0.00636781	down	-1.04321	0.0185129	-	-0.467943	0.0626111
ENSGALG00000001595	-	-0.670992	0.00690254	-	-0.665269	0.0147798	down	-1.00549	0.00538762	-	-0.320824	0.126704
ENSGALG00000017128	-	-0.670966	0.00560255	-	-0.236915	0.443483	-	-0.542494	0.022869	-	-0.169356	0.358221
ENSGALG00000035870	-	-0.670921	0.208548	down	-1.70239	0.0153531	-	-0.538741	0.456168	down	-1.42558	0.0251116
ENSGALG00000036389	-	-0.670697	0.979739	-	0.77037	0.775014	-	-1.67999	0.98282	-	-2.00104	0.7986
ENSGALG00000041177	-	-0.670465	0.0231384	-	-0.499013	0.0585655	-	-0.715255	0.110006	-	-0.372879	0.134053
ENSGALG00000010051	-	-0.670257	0.0197968	-	-0.195684	0.432674	-	-0.152245	0.641119	-	-0.116525	0.5981
ENSGALG00000006779	-	-0.670016	0.0351982	-	-0.432956	0.212208	-	-0.728329	0.236717	-	0.0716667	0.843899
ENSGALG00000029537	-	-0.669973	0.0505286	-	-0.471071	0.180628	-	-0.613896	0.342008	-	-0.578643	0.0768217
ENSGALG00000035499	-	-0.669594	0.132146	-	-0.795799	0.0848886	down	-1.56834	0.00829135	-	-0.288183	0.445467
ENSGALG00000039473	-	-0.669545	0.0880974	-	-0.744124	0.0659309	down	-1.09387	0.0253577	-	-0.778598	0.0624001
ENSGALG00000005066	-	-0.669412	0.240544	-	-0.25423	0.540729	-	-1.06112	0.11878	-	-0.024658	0.874789
ENSGALG00000020454	-	-0.669319	0.132079	-	-0.636907	0.219653	-	-0.914923	0.0962093	-	-0.530174	0.185375
ENSGALG00000000201	-	-0.668535	0.0368417	-	-0.962975	0.00522157	down	-1.08714	0.0178855	-	-0.380944	0.195134
ENSGALG00000045634	-	-0.668357	0.306024	-	-0.671571	0.28917	-	0.210067	0.869015	-	-0.0941316	0.77596
ENSGALG00000026525	-	-0.668338	0.249992	down	-1.48863	0.0193643	-	-1.3929	0.291771	-	-0.124035	0.89103
ENSGALG00000003492	-	-0.668225	0.0107404	-	-0.609187	0.0236293	-	-0.970534	0.0261051	-	-0.487195	0.0420007
ENSGALG00000015663	-	-0.667596	0.0108849	-	0.0662309	0.726296	-	0.257729	0.22463	-	0.0720472	0.706219
ENSGALG00000004272	-	-0.6671	0.0804087	-	-0.801622	0.0207545	-	-1.26549	0.0801407	-	-0.390756	0.199232
ENSGALG00000002569	-	-0.667018	0.000859879	-	-0.407698	0.0599385	-	-0.496029	0.0942812	-	-0.187623	0.271659
ENSGALG00000000362	-	-0.666946	0.178797	-	-0.153139	0.636334	-	-0.740813	0.302941	-	-0.856212	0.0773681
ENSGALG00000009205	-	-0.666593	0.16023	-	-0.126779	0.636051	-	0.124053	0.982968	-	0.0845151	0.895214
ENSGALG00000003356	-	-0.666586	0.168455	-	-0.945481	0.0605481	-	-1.55278	0.0839796	-	-0.301909	0.350885
ENSGALG00000038758	-	-0.666522	0.0331267	-	-0.640395	0.0354605	down	-1.21602	0.0105711	-	-0.225139	0.274084
ENSGALG00000040962	-	-0.666354	0.206321	down	-1.37157	0.01651	-	-1.75309	0.120834	-	-0.123774	0.739142
ENSGALG00000001171	-	-0.666264	0.337183	-	-0.899727	0.193113	-	-0.117389	0.844028	-	-0.550482	0.405918
ENSGALG00000036413	-	-0.665674	0.0287477	-	-0.638509	0.0394563	-	-0.930716	0.0845715	-	-0.368629	0.203747
ENSGALG00000013232	-	-0.665673	0.0582645	-	-0.935054	0.00711817	-	-1.42822	0.0579773	-	-0.563776	0.10403
ENSGALG00000002644	-	-0.665454	0.0118401	-	-0.863229	0.00273877	down	-1.09359	0.00988651	-	-0.5021	0.0313079
ENSGALG00000010285	-	-0.664899	0.00892652	-	-0.277382	0.223802	-	-0.318862	0.369809	-	-0.239404	0.278559
ENSGALG00000035565	-	-0.664897	0.833499	-	-2.52528	0.361855	-	-3.50659	0.64091	-	-2.64603	0.298319
ENSGALG00000011738	-	-0.664433	0.0059459	-	-0.513015	0.0358464	-	-0.701514	0.0462916	-	-0.202478	0.249682
ENSGALG00000001330	-	-0.664133	0.0556188	-	-0.894887	0.0239853	-	-0.583319	0.172281	-	-0.426329	0.19921
ENSGALG00000011318	-	-0.664122	0.0338779	-	-0.543775	0.0616112	down	-1.17315	0.012781	-	-0.318078	0.152997
ENSGALG00000017302	-	-0.663758	0.00633215	-	-0.721086	0.00249839	-	-0.802363	0.0322811	-	-0.687867	0.00202822
ENSGALG00000005811	-	-0.662761	0.471247	-	-0.192894	0.848672	-	0.430647	1	-	-0.946452	0.288265
ENSGALG00000003035	-	-0.662367	0.165722	-	-0.591589	0.234056	-	-0.989868	0.320389	-	-0.548192	0.223728
ENSGALG00000005046	-	-0.661779	0.0188189	-	-0.659067	0.16917	-	-0.822792	0.109519	-	-0.475309	0.0952267
ENSGALG00000038812	-	-0.661673	0.0158378	-	-0.161751	0.54798	-	-0.300316	0.444845	-	-0.277106	0.262249
ENSGALG00000010977	-	-0.661456	0.246921	-	0.0301468	0.978244	-	-0.542032	0.59768	-	0.261019	0.737713
ENSGALG00000007905	-	-0.660859	0.0509092	-	-0.668618	0.0409254	-	-0.77977	0.0455618	-	-0.58598	0.134399
ENSGALG00000026558	-	-0.660615	0.015525	-	-0.641156	0.010574	-	-0.703219	0.052251	-	-0.156866	0.428391
ENSGALG00000003369	-	-0.659998	0.0281667	-	-0.450284	0.148902	-	-0.76277	0.118681	-	-0.248412	0.350539
ENSGALG00000033790	-	-0.659215	0.131455	-	-0.538493	0.084245	-	-1.07764	0.0580042	-	-0.379882	0.167575
ENSGALG00000007484	-	-0.659072	0.00534439	-	-0.627116	0.00895247	down	-1.14431	0.000485916	-	-0.530356	0.0158791
ENSGALG00000011898	-	-0.658879	0.133642	-	-0.96949	0.0409954	-	-1.48958	0.138311	-	-0.672611	0.110717
ENSGALG00000038810	-	-0.658648	0.216034	-	-0.641367	0.257374	-	-1.82834	0.188072	-	-0.118842	0.697272
ENSGALG00000031193	-	-0.657913	0.0990526	down	-1.29627	0.0160724	-	-1.13903	0.115293	-	-0.605635	0.109225
ENSGALG00000002125	-	-0.657882	0.0976268	-	0.135146	0.639441	-	0.395954	0.249116	-	0.540603	0.146781
ENSGALG00000039952	-	-0.657549	0.928503	-	-2.29211	0.671762	-	1.04244	0.991341	-	-1.30768	0.749224
ENSGALG00000027768	-	-0.657346	0.124107	-	-0.723358	0.0936035	down	-1.56439	0.00592322	-	-0.543054	0.160168
ENSGALG00000040833	-	-0.657338	0.0034773	-	-0.608989	0.0428901	-	-0.630689	0.0230774	-	-0.230452	0.258491
ENSGALG00000002131	-	-0.657189	0.0306165	-	-0.778682	0.0151587	down	-1.08343	0.046309	-	-0.604928	0.0345348
ENSGALG00000023338	-	-0.657097	0.122563	-	-0.949256	0.0755125	-	-1.22842	0.185188	-	-0.372887	0.367409
ENSGALG00000006421	-	-0.657069	0.57813	-	-0.988531	0.440249	-	-0.167603	0.802212	-	-0.0547276	0.886294
ENSGALG00000026903	-	-0.656945	0.352443	-	0.897247	0.274517	-	0.0685658	0.839633	-	-0.125149	0.910026
ENSGALG00000007926	-	-0.656402	0.0219679	-	-0.589178	0.0597993	-	-0.801551	0.0283378	-	-0.418821	0.108484
ENSGALG00000011335	-	-0.655927	0.251332	-	-0.961142	0.104983	-	-0.64258	0.360029	-	-0.155019	0.752825
ENSGALG00000026534	-	-0.655769	0.414944	-	-0.862688	0.307317	-	-0.188461	0.900359	-	-0.540556	0.484816
ENSGALG00000044423	-	-0.655762	0.639049	-	-1.48518	0.390472	-	-1.4934	0.621169	-	-4.1137	0.0571646
ENSGALG00000033234	-	-0.65565	0.00351252	down	-1.16722	4.12698e-07	down	-1.42229	0.000390995	-	-0.507728	0.0170832
ENSGALG00000007920	-	-0.65555	0.115342	-	-0.711047	0.182429	-	-0.820775	0.0983348	-	-0.457102	0.23997
ENSGALG00000038776	-	-0.655438	0.143548	-	-0.968316	0.0523937	-	-0.75041	0.231754	-	-0.583049	0.234281
ENSGALG00000039710	-	-0.65534	0.0294381	-	-0.760437	0.00722728	down	-1.07393	0.00744462	-	-0.378698	0.104774
ENSGALG00000037486	-	-0.65534	0.0297663	-	-0.971925	0.00331086	-	-0.99103	0.0183105	-	-0.384734	0.159155
ENSGALG00000004306	-	-0.655339	0.258269	-	-0.389801	0.516334	-	0.115525	0.886662	-	-0.237195	0.602562
ENSGALG00000016442	-	-0.654863	0.00421958	-	-0.456801	0.052075	-	-0.490593	0.0199566	-	-0.183406	0.287304
ENSGALG00000036638	-	-0.654024	0.845498	-	0.703367	0.730535	-	1.40501	0.589831	-	1.73031	0.263903
ENSGALG00000036539	-	-0.654009	0.0591173	-	-0.741647	0.0292851	-	-1.05121	0.10171	-	-0.577013	0.0822793
ENSGALG00000015307	-	-0.65399	0.2032	-	-0.654314	0.219007	-	-0.892103	0.077595	-	-0.771252	0.11759
ENSGALG00000013726	-	-0.65394	0.00146803	-	-0.463861	0.0369527	-	-0.63472	0.00379673	-	-0.296269	0.117015
ENSGALG00000013821	-	-0.653893	0.0690944	-	-0.524764	0.0633599	-	-0.613259	0.178035	-	-0.464641	0.0714194
ENSGALG00000030396	-	-0.653716	0.00928702	-	-0.772051	0.00310971	down	-1.32005	0.00242362	-	-0.490714	0.0389891
ENSGALG00000045403	-	-0.653619	0.11424	-	-0.683695	0.0811315	-	-1.43663	0.0895645	-	-0.266832	0.446568
ENSGALG00000007333	-	-0.653307	0.214055	-	-0.487042	0.328571	-	0.15237	0.994285	-	-0.188388	0.670534
ENSGALG00000024083	-	-0.652979	0.0499383	down	-1.03283	0.00195375	-	-1.15169	0.056113	-	-0.344768	0.308056
ENSGALG00000034281	-	-0.652745	0.100152	-	-0.0425613	0.85743	-	-0.556352	0.516824	-	0.0145251	0.979895
ENSGALG00000040266	-	-0.652684	0.0882917	-	-0.354479	0.3572	-	-0.705678	0.067761	-	-0.73848	0.0453141
ENSGALG00000002157	-	-0.652439	0.0569659	-	-0.75041	0.0549231	down	-1.07918	0.045855	-	-0.393707	0.187816
ENSGALG00000011098	-	-0.65235	0.00417754	-	-0.488637	0.0339695	-	-0.685622	0.0221864	-	-0.38736	0.0592953
ENSGALG00000044187	-	-0.651954	0.0193005	-	-0.464013	0.079948	-	-0.567957	0.178665	-	-0.504508	0.0531443
ENSGALG00000033575	-	-0.651602	0.0352165	-	-0.801566	0.0225249	-	-0.963278	0.0880544	-	-0.307629	0.220599
ENSGALG00000008520	-	-0.650798	0.00169838	-	-0.554893	0.00637267	-	-0.798312	0.000163852	-	-0.538002	0.00501338
ENSGALG00000038897	-	-0.650654	0.742529	-	-2.33157	0.293823	-	-3.85222	0.518667	-	-1.99009	0.296914
ENSGALG00000044086	-	-0.650483	0.0629737	-	-0.674085	0.0738028	down	-1.68437	0.0157773	-	-0.769852	0.0217664
ENSGALG00000004161	-	-0.649966	0.0102917	-	-0.398797	0.193476	-	-0.678221	0.0159942	-	-0.370655	0.0673522
ENSGALG00000002198	-	-0.649026	0.0125791	-	-0.834179	0.000985414	down	-1.2856	0.00396562	-	-0.653471	0.00746373
ENSGALG00000004832	-	-0.648961	0.069387	-	-0.676119	0.178959	-	-0.840871	0.194601	-	-0.17762	0.487013
ENSGALG00000044002	-	-0.648863	0.375894	-	-0.0778884	0.911444	-	-0.714125	0.497438	-	0.0244284	1
ENSGALG00000036086	-	-0.648826	0.00829817	-	-0.787898	0.00158912	down	-1.19189	0.0101298	-	-0.536776	0.0193841
ENSGALG00000034272	-	-0.64816	0.0423303	-	-0.700655	0.021531	-	-0.926214	0.0883694	-	-0.221879	0.368257
ENSGALG00000040783	-	-0.648	0.00553977	-	-0.320014	0.154808	-	-0.482564	0.0608973	-	-0.398138	0.0623344
ENSGALG00000008865	-	-0.647899	0.0660815	-	-0.639794	0.0677189	-	-0.968907	0.207793	-	-0.269951	0.366462
ENSGALG00000022030	-	-0.647113	0.18489	down	-1.0738	0.0447577	down	-2.27162	0.0213025	-	-0.843586	0.0977064
ENSGALG00000011328	-	-0.646257	0.166688	-	-0.760043	0.104588	-	-0.676211	0.445737	-	-0.747466	0.0958013
ENSGALG00000033129	-	-0.645685	0.0185961	-	-0.851041	0.00348683	-	-0.911742	0.0314451	-	-0.625812	0.0175753
ENSGALG00000034140	-	-0.645044	0.0567456	-	-0.92895	0.00707296	down	-1.09014	0.0454546	-	-0.678982	0.015465
ENSGALG00000003333	-	-0.644974	0.0291643	down	-1.2982	0.000175689	down	-1.55471	0.0070753	-	-0.386144	0.187151
ENSGALG00000037170	-	-0.643987	0.0350813	-	-0.485415	0.07241	-	-0.319315	0.50354	-	-0.286918	0.226629
ENSGALG00000026250	-	-0.643983	0.251193	-	-0.860542	0.128468	-	-1.27834	0.0975569	-	-0.324939	0.442205
ENSGALG00000024271	-	-0.643718	0.0270798	-	-0.712217	0.0213523	-	-0.814657	0.031233	-	-0.501669	0.052517
ENSGALG00000021285	-	-0.643062	0.0846459	-	-0.912343	0.0200499	down	-1.68897	0.000889374	down	-1.14692	0.00679974
ENSGALG00000001905	-	-0.64172	0.0496333	-	-0.426721	0.157669	down	-1.03581	0.03556	-	-0.187707	0.508593
ENSGALG00000032595	-	-0.641651	0.0521892	down	-1.37156	0.000794658	-	-1.36484	0.0572451	-	-0.651154	0.0790638
ENSGALG00000045132	-	-0.641519	0.404328	-	-0.734209	0.358214	-	-1.14888	0.431182	-	-0.327728	0.626019
ENSGALG00000016609	-	-0.641232	0.00920093	-	-0.406781	0.120892	-	-0.465215	0.194319	-	-0.109874	0.635339
ENSGALG00000039895	-	-0.641131	0.0685589	-	-0.318924	0.328019	-	-0.756055	0.246667	-	-0.455585	0.184819
ENSGALG00000003409	-	-0.640874	0.0230854	-	-0.68236	0.009922	-	-0.859419	0.0444862	-	-0.100643	0.675803
ENSGALG00000035350	-	-0.640821	0.85904	-	0.0914196	1	-	2.80492	0.425157	-	1.53521	0.440845
ENSGALG00000036004	-	-0.640754	0.10937	down	-1.12599	0.00752787	down	-1.11455	0.0419567	-	-0.686563	0.0431372
ENSGALG00000036219	-	-0.640602	0.362775	-	-1.31737	0.0972738	-	-1.2903	0.392799	-	-0.565742	0.36563
ENSGALG00000034716	-	-0.640371	0.295601	-	-0.488304	0.425214	-	0.133725	0.876567	-	-0.960669	0.105881
ENSGALG00000041298	-	-0.639811	0.19996	-	-0.888326	0.120887	-	-0.36285	0.506046	-	-0.856828	0.0924934
ENSGALG00000035604	-	-0.639691	0.0412097	-	-0.429874	0.171784	-	-0.88733	0.11137	-	-0.313704	0.266465
ENSGALG00000020590	-	-0.63964	0.0125564	-	-0.738806	0.00292775	-	-0.871299	0.0197889	-	-0.467147	0.0279958
ENSGALG00000008539	-	-0.6394	0.00454388	-	-0.478095	0.0358727	-	-0.561456	0.0556313	-	-0.340217	0.100124
ENSGALG00000041807	-	-0.639072	0.263775	-	-1.06102	0.0796736	-	-0.112062	0.724176	-	-0.770408	0.146521
ENSGALG00000040646	-	-0.638944	0.0907214	-	-0.732828	0.0483456	-	-1.3411	0.072672	-	-0.416093	0.200475
ENSGALG00000002210	-	-0.637583	0.0200391	-	-0.674466	0.0682312	down	-1.19993	0.0493086	-	-0.397929	0.0784409
ENSGALG00000002908	-	-0.63757	0.0121085	-	-0.448875	0.0982786	-	-0.340814	0.303973	-	-0.168453	0.399425
ENSGALG00000005490	-	-0.637556	0.0529975	-	-0.775915	0.0409841	down	-1.15195	0.0228138	-	-0.527484	0.0965679
ENSGALG00000029747	-	-0.637535	0.157495	-	-0.515504	0.278032	-	-0.839883	0.387087	-	-0.373581	0.425523
ENSGALG00000046419	-	-0.637528	0.615962	-	0.514219	0.597509	-	-0.109999	0.921423	-	0.417037	0.614497
ENSGALG00000015691	-	-0.637501	0.05212	-	-0.0395621	0.957909	-	0.111867	0.489387	-	0.269964	0.426375
ENSGALG00000000650	-	-0.637424	0.0146056	-	-0.638965	0.0181267	-	-0.959271	0.109126	-	-0.324421	0.166017
ENSGALG00000007247	-	-0.6371	0.00574975	-	-0.628172	0.00605428	-	-0.725846	0.0293609	-	-0.260604	0.204461
ENSGALG00000008380	-	-0.636654	0.00593132	-	-0.624873	0.00657747	-	-0.913447	0.00621544	-	-0.365944	0.086963
ENSGALG00000011805	-	-0.636482	0.186742	-	-0.91476	0.0800737	-	-0.229922	0.674283	-	-0.925434	0.0521771
ENSGALG00000001956	-	-0.636079	0.238968	-	-1.02196	0.0966081	-	-0.961955	0.365855	-	-0.116009	0.777067
ENSGALG00000002551	-	-0.635591	0.0238998	-	-0.199581	0.474706	-	-0.578113	0.127299	-	-0.0273239	0.864926
ENSGALG00000033497	-	-0.6355	0.0298666	-	-0.572674	0.0559027	-	-0.812742	0.0693983	-	-0.289094	0.443832
ENSGALG00000003053	-	-0.635459	0.0128025	-	-0.481181	0.0801777	-	-0.821725	0.0393301	-	-0.43749	0.057576
ENSGALG00000027151	-	-0.635321	0.00547323	-	-0.575076	0.00724283	-	-0.916664	0.000266176	-	-0.426924	0.036079
ENSGALG00000000218	-	-0.635185	0.221302	-	0.28338	0.444153	-	0.135047	0.504303	-	0.281299	0.45092
ENSGALG00000029343	-	-0.635144	0.00177976	-	-0.663541	0.000820905	down	-1.01651	0.00470026	-	-0.510919	0.00725815
ENSGALG00000016105	-	-0.634939	0.0769546	-	-0.633577	0.0746486	-	-0.329704	0.461253	-	-0.218008	0.576442
ENSGALG00000016345	-	-0.634693	0.00165605	-	-0.40925	0.0330636	-	-0.532732	0.00422473	-	-0.45317	0.0143902
ENSGALG00000012850	-	-0.634642	0.329441	-	0.0829345	0.893974	-	-0.688229	0.672127	-	0.523947	0.375995
ENSGALG00000025788	-	-0.634605	0.264388	-	-1.13604	0.0702238	-	-2.05929	0.129533	down	-1.37126	0.0278547
ENSGALG00000023612	-	-0.634599	0.174065	-	-0.652229	0.245564	-	-0.140273	0.894839	-	-0.338671	0.390477
ENSGALG00000032057	-	-0.634406	0.0493228	-	-0.833419	0.00305732	down	-1.13771	0.00288621	-	-0.410196	0.0757862
ENSGALG00000043690	-	-0.633875	0.382506	-	-0.171846	0.757904	-	-0.210531	0.715348	-	0.894487	0.495526
ENSGALG00000005675	-	-0.633849	0.0362913	-	-0.625435	0.0328599	-	-0.973306	0.0467128	-	-0.413744	0.141647
ENSGALG00000004295	-	-0.633827	0.00291232	-	-0.320235	0.136104	-	-0.231781	0.280228	-	-0.297588	0.125296
ENSGALG00000017129	-	-0.633602	0.00284619	-	-0.658865	0.0197932	down	-1.07862	0.00120236	-	-0.262183	0.167317
ENSGALG00000043336	-	-0.63345	0.0119095	-	-0.734111	0.00405459	-	-0.755399	0.0615598	-	-0.506459	0.0298021
ENSGALG00000029816	-	-0.63332	0.123229	-	-0.362169	0.42759	-	-0.0215395	0.920339	-	0.016706	0.948338
ENSGALG00000046530	-	-0.633126	1	-	1.36661	0.788557	-	2.84606	0.620841	-	-1.0071	1
ENSGALG00000032162	-	-0.633126	1	-	-Inf	0.898553	-	0.23503	1	-	-Inf	0.867765
ENSGALG00000021365	-	-0.631406	0.0955394	-	-0.0507382	0.967379	-	-0.00682373	0.680498	-	0.272383	0.41041
ENSGALG00000029304	-	-0.631279	0.0179805	-	-0.754554	0.00438393	down	-1.01091	0.00498189	-	-0.437189	0.0660052
ENSGALG00000017064	-	-0.631044	0.00354988	-	-0.520817	0.0163643	-	-0.59406	0.0141322	-	-0.315311	0.113019
ENSGALG00000001773	-	-0.630926	0.0139266	-	-0.29014	0.208658	-	-0.250563	0.424642	-	-0.173357	0.422962
ENSGALG00000034020	-	-0.630621	0.0468722	-	-0.326287	0.293534	-	-0.895494	0.121682	-	-0.383738	0.167417
ENSGALG00000001527	-	-0.629896	0.128508	-	-0.763091	0.042212	-	-0.985602	0.0464155	-	-0.61239	0.100633
ENSGALG00000038032	-	-0.62982	0.00512414	-	-0.417022	0.250449	-	-0.587987	0.0108071	-	-0.19718	0.354538
ENSGALG00000008409	-	-0.629629	0.0751562	-	-0.526861	0.180156	-	-0.885708	0.032115	-	-0.450006	0.184001
ENSGALG00000033659	-	-0.629373	0.186598	down	-1.51518	0.00764883	-	-0.521205	0.259612	down	-1.04512	0.026121
ENSGALG00000015620	-	-0.628904	0.108343	-	0.384657	0.136636	-	0.254117	0.591327	-	0.325277	0.526375
ENSGALG00000004888	-	-0.628386	0.0222238	-	-0.509549	0.03943	down	-1.04175	0.00573027	-	-0.554337	0.0190119
ENSGALG00000002453	-	-0.627845	0.263873	-	-0.921974	0.0966286	-	-1.04845	0.273899	-	-0.190191	0.70276
ENSGALG00000017357	-	-0.627586	0.00169158	-	-0.467583	0.0180722	-	-0.740532	0.000790096	-	-0.400653	0.0290065
ENSGALG00000029260	-	-0.627334	0.167872	-	-0.710814	0.146644	-	-0.622467	0.532316	-	-0.62623	0.132138
ENSGALG00000035641	-	-0.627138	0.11772	-	-0.984885	0.0255086	down	-1.46798	0.0441024	-	-0.411294	0.306974
ENSGALG00000022622	-	-0.626927	0.160831	-	-0.463312	0.264211	-	-0.533005	0.471269	-	-0.423107	0.35695
ENSGALG00000030567	-	-0.626886	0.377568	-	-0.305038	0.599605	-	-0.832755	0.374959	-	-0.0945349	0.774116
ENSGALG00000044200	-	-0.626417	0.0496399	-	-0.911683	0.00693506	down	-1.36907	0.0387463	-	-0.35221	0.200141
ENSGALG00000039147	-	-0.626348	0.673931	-	-0.358957	0.830395	-	-0.742445	0.823692	-	-1.22538	0.448249
ENSGALG00000039426	-	-0.626286	0.97861	-	-1.82304	0.845308	-	2.05054	0.777053	-	-0.214158	1
ENSGALG00000041732	-	-0.626206	0.241159	-	-0.692937	0.196065	-	-0.556226	0.477075	-	-0.421617	0.426588
ENSGALG00000027747	-	-0.626174	0.0962329	-	-0.066529	0.951669	-	-0.461343	0.520852	-	-0.475587	0.288705
ENSGALG00000041082	-	-0.625822	0.0685704	-	-0.446295	0.163048	-	-0.526645	0.315596	-	-0.302232	0.307579
ENSGALG00000045163	-	-0.625774	0.0751131	-	-0.717788	0.0578985	down	-1.77342	0.0160578	-	-0.439059	0.184399
ENSGALG00000017384	-	-0.625608	0.00226678	-	-0.455265	0.0440728	-	-0.573764	0.0121445	-	-0.261893	0.152041
ENSGALG00000008609	-	-0.625593	0.00859896	-	-0.801257	0.00144167	down	-1.16538	0.000864262	-	-0.434936	0.0719754
ENSGALG00000037160	-	-0.625331	0.179566	-	-0.0506571	1	-	-0.51643	0.60623	-	-0.574007	0.211638
ENSGALG00000003415	-	-0.625217	0.0355504	-	-0.688869	0.0400277	down	-1.16925	0.0316254	-	-0.504211	0.0639606
ENSGALG00000045638	-	-0.624332	0.595454	-	-2.94865	0.0858162	-	-1.63801	0.640612	-	-1.56871	0.214553
ENSGALG00000033781	-	-0.624197	0.0172488	-	-0.372547	0.215963	-	-0.499568	0.0554968	-	-0.11726	0.552766
ENSGALG00000036359	-	-0.624055	0.026439	-	-0.728743	0.0247259	down	-1.14715	0.0344977	-	-0.517933	0.0987891
ENSGALG00000010073	-	-0.623793	0.00378402	-	-0.653742	0.0022919	-	-0.853055	0.00179501	-	-0.395693	0.0449707
ENSGALG00000001597	-	-0.623746	0.00332134	-	-0.56097	0.00762167	-	-0.658939	0.0364175	-	-0.350844	0.0808125
ENSGALG00000029856	-	-0.623562	0.0362245	-	-0.627928	0.0324717	-	-0.874344	0.0134894	-	-0.353639	0.19202
ENSGALG00000000374	-	-0.623053	0.0805081	down	-1.09031	0.00102584	down	-1.7895	0.00440809	-	-0.494592	0.0788359
ENSGALG00000037521	-	-0.62303	0.0442086	-	-0.160959	0.457022	-	-0.185682	0.615367	-	-0.21207	0.387164
ENSGALG00000029669	-	-0.622747	0.0122492	-	-0.95112	0.00028463	-	-0.835881	0.146078	-	-0.387032	0.147722
ENSGALG00000032336	-	-0.622272	0.188655	-	-0.762754	0.124742	-	-0.940856	0.278363	-	-0.634592	0.162336
ENSGALG00000002548	-	-0.622188	0.00238998	-	-0.391393	0.04142	-	-0.714945	0.00218405	-	-0.347548	0.0683286
ENSGALG00000017085	-	-0.621715	0.0107842	-	-0.682469	0.0075448	-	-0.792551	0.00525354	-	-0.456193	0.0610508
ENSGALG00000030826	-	-0.621519	0.0679235	-	-0.788734	0.0239854	down	-1.22472	0.00786031	-	-0.678409	0.0546827
ENSGALG00000041432	-	-0.621317	0.0243994	-	-0.323809	0.247119	-	-0.293663	0.563149	-	-0.104076	0.66049
ENSGALG00000043213	-	-0.620922	0.328338	-	-0.871036	0.195681	-	0.143802	0.983658	-	-0.360675	0.524115
ENSGALG00000005644	-	-0.620814	0.0233631	-	-0.747647	0.00434378	down	-1.05199	0.00414806	-	-0.31759	0.124905
ENSGALG00000030449	-	-0.620779	0.76011	-	-0.1662	0.930371	-	-Inf	0.548803	-	-0.0578357	0.993476
ENSGALG00000001965	-	-0.620778	0.0413068	-	-0.474164	0.131226	-	-0.668172	0.0578334	-	-0.43933	0.112321
ENSGALG00000002091	-	-0.620687	0.285913	-	-0.929767	0.0675503	-	-1.14011	0.0580856	-	-0.794916	0.156318
ENSGALG00000019741	-	-0.620113	0.0219732	-	-0.745414	0.0199656	-	-0.668257	0.111268	-	-0.408984	0.0911487
ENSGALG00000008821	-	-0.619795	0.0271859	-	-0.649946	0.0427338	-	-0.479501	0.104222	-	-0.359813	0.147847
ENSGALG00000035111	-	-0.619782	0.0510464	-	-0.783096	0.0190774	-	-0.963512	0.142743	-	-0.151974	0.530726
ENSGALG00000027091	-	-0.619766	0.0486268	-	-0.25935	0.372132	-	-0.420749	0.37184	-	-0.172551	0.548765
ENSGALG00000042090	-	-0.619412	1	-	1.55496	0.785168	-	-Inf	1	-	-Inf	0.868685
ENSGALG00000036571	-	-0.619384	0.0754191	-	-0.49923	0.196977	-	-0.20323	0.625264	-	-0.420605	0.21457
ENSGALG00000013811	-	-0.619031	0.0144191	-	-0.579602	0.0770522	-	-0.909002	0.0159508	-	-0.284999	0.245039
ENSGALG00000002591	-	-0.6189	0.0768371	-	-0.736579	0.02638	-	-0.934208	0.0305802	-	-0.547152	0.0566736
ENSGALG00000040720	-	-0.618838	0.304684	-	-0.227989	0.590178	-	-0.552683	0.581039	-	-0.926836	0.122857
ENSGALG00000012873	-	-0.618543	0.00536363	-	-0.438095	0.0502819	-	-0.466488	0.238072	-	-0.263675	0.181903
ENSGALG00000021688	-	-0.618409	0.0351632	-	-0.356497	0.210639	down	-1.61597	0.0019333	-	-0.927871	0.00111063
ENSGALG00000028230	-	-0.61788	0.0133656	-	-0.717225	0.00179789	down	-1.11447	0.000815516	-	-0.288082	0.130087
ENSGALG00000042214	-	-0.617699	0.0168766	-	-0.675942	0.00369021	-	-0.907433	0.00541234	-	-0.514022	0.0200215
ENSGALG00000026736	-	-0.617257	0.263472	-	0.31248	0.606375	-	0.020061	0.994509	-	-0.0404593	0.849384
ENSGALG00000001790	-	-0.617219	0.111913	-	-0.34745	0.378955	-	-0.234872	0.699375	-	-0.228369	0.490947
ENSGALG00000005367	-	-0.617031	0.00872793	-	-0.310887	0.148883	-	-0.506866	0.102519	-	-0.37584	0.0797228
ENSGALG00000004042	-	-0.616462	0.029676	-	-0.606673	0.0309636	-	-0.568863	0.207064	-	-0.580361	0.030888
ENSGALG00000008798	-	-0.616421	0.0213649	-	-0.428091	0.182812	-	-0.0916485	0.673935	-	-0.155461	0.497693
ENSGALG00000045156	-	-0.616378	0.453849	-	-0.966679	0.173634	-	-0.332778	0.461486	-	0.0212169	0.898252
ENSGALG00000022531	-	-0.616191	0.354295	-	-1.40752	0.097622	-	-1.17144	0.320042	-	-1.07493	0.190861
ENSGALG00000025972	-	-0.616146	0.0526527	-	-0.74801	0.0178351	-	-0.977766	0.0759096	-	-0.569796	0.0549179
ENSGALG00000002377	-	-0.615902	0.00942861	-	-0.619881	0.0193968	-	-0.86626	0.0261746	-	-0.346483	0.107159
ENSGALG00000013002	-	-0.615453	0.310636	-	-0.594058	0.305591	-	-0.620831	0.342085	-	-0.935059	0.144715
ENSGALG00000001749	-	-0.614009	0.0169031	-	-0.44654	0.036498	-	-0.705264	0.0200068	-	-0.217071	0.272363
ENSGALG00000002204	-	-0.613655	0.466199	-	-0.479668	0.643041	-	-0.253538	0.985817	-	-0.718041	0.414704
ENSGALG00000010291	-	-0.613601	0.141364	-	-0.589073	0.196053	-	-0.823404	0.280738	-	-0.866542	0.0371609
ENSGALG00000006936	-	-0.61299	0.0721733	-	-0.64855	0.0725776	-	-1.01882	0.11604	-	-0.556181	0.0976657
ENSGALG00000037498	-	-0.612675	0.55241	-	0.0233557	0.968705	-	0.589907	0.729985	-	0.551361	0.390404
ENSGALG00000011306	-	-0.612498	0.0644789	-	-0.499243	0.155578	down	-1.48723	0.0194596	-	-0.428677	0.140285
ENSGALG00000002362	-	-0.611621	0.038364	-	-0.422746	0.14817	-	-0.670143	0.173695	-	-0.435297	0.111254
ENSGALG00000039335	-	-0.611349	0.0122438	-	-0.50292	0.0406703	-	-0.835108	0.0210828	-	-0.485785	0.0330935
ENSGALG00000007015	-	-0.611307	0.143206	-	-0.572771	0.152064	-	-1.49513	0.115433	-	-0.854668	0.0376851
ENSGALG00000032619	-	-0.611212	0.345848	-	-1.18869	0.116994	-	-2.05111	0.195985	-	-0.591135	0.342733
ENSGALG00000008341	-	-0.61108	0.101196	-	-0.467218	0.125453	down	-1.05145	0.0219329	-	-0.275741	0.337201
ENSGALG00000031292	-	-0.610868	0.0493223	-	-0.57895	0.0724296	-	-0.745588	0.165554	-	-0.293695	0.286217
ENSGALG00000040782	-	-0.610823	0.0403836	-	-0.815556	0.00948935	down	-1.09304	0.0308135	-	-0.550777	0.050125
ENSGALG00000014573	-	-0.610819	0.00498173	-	-0.278817	0.225898	-	-0.336041	0.15275	-	-0.394299	0.0479629
ENSGALG00000025729	-	-0.610788	0.898279	-	-1.49047	0.69252	-	-0.961629	0.969921	-	-Inf	0.21492
ENSGALG00000037316	-	-0.610523	0.252659	-	-0.946107	0.119986	-	-0.219689	0.735371	-	-0.239596	0.575258
ENSGALG00000008028	-	-0.610472	0.575512	-	-0.300594	0.805981	-	-1.29182	0.57621	-	-0.617143	0.523226
ENSGALG00000030542	-	-0.610234	0.0929299	down	-1.52448	1.69462e-11	down	-1.1822	2.72505e-06	-	-0.721343	0.0566648
ENSGALG00000011681	-	-0.609455	0.128797	-	-0.554332	0.204209	-	0.224684	1	-	-0.533041	0.170513
ENSGALG00000003465	-	-0.609379	0.0750298	-	-0.651944	0.0834211	-	-0.755129	0.122995	-	-0.177243	0.507164
ENSGALG00000038773	-	-0.609103	0.0700365	-	-0.792766	0.0177822	down	-1.35305	0.0295402	-	0.0799184	0.910616
ENSGALG00000045684	-	-0.608616	0.213554	-	-0.347213	0.51662	-	-0.951031	0.298943	-	-0.425937	0.424528
ENSGALG00000041458	-	-0.608481	0.661531	-	0.722908	0.666127	-	0.0679622	0.961476	-	0.730704	0.595087
ENSGALG00000015040	-	-0.608445	0.0911115	-	-0.672357	0.0503588	-	-0.710844	0.0887825	-	-0.366074	0.291276
[truncated: 15,442 more rows]
