# Supplementary material for: Thymic transcriptome analysis after Newcastle disease virus inoculation in chickens and the influence of host small RNAs on NDV replication
Source: Sci Rep. 2021 May 13;11:10270. doi: 10.1038/s41598-021-89464-1 (PMC8119446; doi:10.1038/s41598-021-89464-1)
Supplement: Supplementary file 4 — Supplementary Information 4. [file 41598_2021_89464_MOESM4_ESM.xlsx]

## Sheet: Sheet annotation
Thymic transcriptome analysis after Newcastle disease virus inoculation in chickens and the influence of host small RNAs on NDV replication
Liangxing Guo1, Zhaokun Mu2, Furong Nie1, Xuanniu Chang1, Haitao Duan1, Haoyan Li3, Jingfeng Zhang1, Jia Zhou1, Yudan Ji1, Mengyun Li1*
Supplementary Table 4: Differentially expressed circRNAs in B vs A, C vs A, D vs A, and E vs A groups.

## Sheet: Sheet1
B vs A
id	baseMean	baseMeanA	baseMeanB	foldChange	log2FoldChange	pval	padj
ggacirc_033375	2.28544	4.57087	0	0	-Inf	0.0474946	1
ggacirc_030677	3.17261	6.34521	0	0	-Inf	0.0175273	1
ggacirc_028880	4.97747	9.1727	0.78224	0.0852792	-3.55166	0.0233576	1
ggacirc_022470	2.2741	4.54821	0	0	-Inf	0.043968	1
ggacirc_015844	11.0556	18.8121	3.29915	0.175374	-2.5115	0.0216729	1
ggacirc_010988	5.01686	9.25148	0.78224	0.084553	-3.564	0.0215819	1
ggacirc_007720	6.77989	12.4768	1.08294	0.0867961	-3.52623	0.047402	1
ggacirc_035788	3.74874	0.265138	7.23233	27.2776	4.76965	0.0181698	1
ggacirc_033324	15.6758	5.00893	26.3427	5.25915	2.39483	0.0201937	1
ggacirc_023318	3.93882	0.663017	7.21463	10.8815	3.44381	0.0363664	1
ggacirc_018072	2.38363	0	4.76725	Inf	Inf	0.0452833	1
ggacirc_013281	6.24636	0.331508	12.1612	36.6845	5.1971	0.00171578	1
ggacirc_008182	6.46939	0	12.9388	Inf	Inf	0.00902486	1
ggacirc_007591	3.07163	0.26195	5.88132	22.4521	4.48878	0.0402359	1
C vs A
id	baseMean	baseMeanA	baseMeanC	foldChange	log2FoldChange	pval	padj
ggacirc_005990	4.12085	7.84729	0.394399	0.0502593	-4.31447	0.0171153	1
ggacirc_007720	6.50689	12.3078	0.705981	0.0573605	-4.1238	0.0356602	1
ggacirc_010988	5.13996	9.08319	1.19674	0.131753	-2.92409	0.0340443	1
ggacirc_015844	11.5581	18.5085	4.60777	0.248954	-2.00605	0.0324207	1
ggacirc_016569	6.25474	11.382	1.12746	0.0990559	-3.33561	0.0202932	1
ggacirc_022025	5.07462	9.52609	0.623163	0.0654165	-3.9342	0.0181709	1
ggacirc_028880	5.06247	9.01101	1.11392	0.123617	-3.01605	0.0374697	1
ggacirc_030614	33.3658	57.6624	9.06909	0.157279	-2.6686	0.0012184	1
ggacirc_033182	4.09822	7.49046	0.705981	0.0942507	-3.40735	0.0422294	1
ggacirc_036637	4.28117	8.16794	0.394399	0.0482862	-4.37224	0.0145816	1
ggacirc_003001	2.51832	0	5.03663	Inf	Inf	0.0204746	1
ggacirc_018753	1.89964	0	3.79928	Inf	Inf	0.0498774	1
ggacirc_021795	2.75743	0.263	5.25186	19.969	4.31969	0.0440958	1
ggacirc_032966	4.70691	0.263	9.15082	34.7939	5.12076	0.0116315	1
ggacirc_036392	3.51155	0.317071	6.70602	21.1499	4.40258	0.0173137	1
ggacirc_036448	4.30886	0	8.61772	Inf	Inf	0.00656142	1
D vs A
id	baseMean	baseMeanA	baseMeanD	foldChange	log2FoldChange	pval	padj
ggacirc_024426	5.68587	0	11.3717	Inf	Inf	0.0239282	1
ggacirc_013774	6.52522	0	13.0504	Inf	Inf	0.0409782	1
ggacirc_012028	3.12015	0	6.24029	Inf	Inf	0.046535	1
E vs A
id	baseMean	baseMeanA	baseMeanE	foldChange	log2FoldChange	pval	padj
ggacirc_022025	5.39546	10.4732	0.317728	0.0303373	-5.04276	0.00461597	1
ggacirc_034572	3.29125	6.5825	0	0	-Inf	0.00994835	1
ggacirc_010988	5.5465	10.1238	0.969152	0.0957297	-3.38489	0.0207302	1
ggacirc_001856	7.47616	12.8993	2.05299	0.159155	-2.6515	0.0231783	1
ggacirc_014069	2.45765	4.91531	0	0	-Inf	0.0301835	1
ggacirc_008182	8.35439	0	16.7088	Inf	Inf	1.87915e-05	0.085877
ggacirc_004399	2.4403	0	4.88061	Inf	Inf	0.0380214	1
ggacirc_028358	2.21803	0	4.43605	Inf	Inf	0.0381381	1
