# Supplementary material for: Thymic transcriptome analysis after Newcastle disease virus inoculation in chickens and the influence of host small RNAs on NDV replication
Source: Sci Rep. 2021 May 13;11:10270. doi: 10.1038/s41598-021-89464-1 (PMC8119446; doi:10.1038/s41598-021-89464-1)
Supplement: Supplementary file 5 — Supplementary Information 5. [file 41598_2021_89464_MOESM5_ESM.xlsx]

## Sheet: Sheet annotation
Thymic transcriptome analysis after Newcastle disease virus inoculation in chickens and the influence of host small RNAs on NDV replication
Liangxing Guo1, Zhaokun Mu2, Furong Nie1, Xuanniu Chang1, Haitao Duan1, Haoyan Li3, Jingfeng Zhang1, Jia Zhou1, Yudan Ji1, Mengyun Li1*
Supplementary Table 5: Differentially expressed miRNAs in B vs A, C vs A, D vs A, and E vs A groups.

## Sheet: Sheet1
B vs A
id	baseMean	baseMeanA	baseMeanB	foldChange	log2FoldChange	pval	padj	Regulation
gga-miR-1551-5p	14.9642	28.9999	0.928406	0.0320141	-4.96515	0.010032	1	Down Regulation
gga-miR-1798-3p	11.1306	20.1657	2.09549	0.103914	-3.26654	0.0334581	1	Down Regulation
gga-miR-1682	64.5241	106.153	22.8952	0.215681	-2.21303	0.000205008	0.171387	Down Regulation
gga-miR-6631-5p	11.9295	3.51213	20.3469	5.7933	2.53439	0.00650673	1	Up Regulation
gga-miR-1651-5p	6.29455	1.55943	11.0297	7.0729	2.8223	0.0158365	1	Up Regulation
C vs A
id	baseMean	baseMeanA	baseMeanC	foldChange	log2FoldChange	pval	padj	Regulation
gga-miR-6548-3p	3.28718	5.95346	0.620909	0.104294	-3.26127	0.0339407	1	Down Regulation
gga-miR-12273-3p	10.9951	18.1621	3.82822	0.210781	-2.24618	0.00408561	0.917589	Down Regulation
gga-miR-1744-3p	39.4002	63.6675	15.133	0.237687	-2.07286	0.0157508	1	Down Regulation
gga-miR-6655-5p	15.0671	24.1744	5.95983	0.246534	-2.02014	0.00438513	0.917589	Down Regulation
gga-miR-1712-3p	86.4714	119.711	53.232	0.444671	-1.16919	0.00253939	0.917589	Down Regulation
gga-miR-1727	10.0608	4.22451	15.8971	3.76306	1.91191	0.031031	1	Up Regulation
gga-miR-6575-5p	23.5997	8.56814	38.6312	4.5087	2.17271	0.027631	1	Up Regulation
gga-miR-6631-5p	10.2399	3.48146	16.9982	4.8825	2.28762	0.00300426	0.917589	Up Regulation
D vs A
id	baseMean	baseMeanA	baseMeanD	foldChange	log2FoldChange	pval	padj	Regulation
gga-miR-205b	397.973	732.013	63.9339	0.0873399	-3.51722	4.19621e-20	3.4367e-17	Down Regulation
gga-miR-145-5p	3097.16	4164.45	2029.86	0.487427	-1.03674	0.00214476	0.585518	Down Regulation
gga-miR-1682	47.6841	77.8287	17.5394	0.225359	-2.1497	0.00746668	1	Down Regulation
gga-miR-1684a-3p	16.1882	31.082	1.29432	0.0416423	-4.58581	0.0136425	1	Down Regulation
gga-miR-1551-5p	11.088	21.2637	0.912293	0.0429037	-4.54275	0.0153826	1	Down Regulation
gga-miR-6670-5p	11.2851	20.2561	2.31415	0.114245	-3.1298	0.0218556	1	Down Regulation
gga-miR-1453	6.60255	11.4212	1.78389	0.156191	-2.67862	0.0259115	1	Down Regulation
gga-miR-6631-5p	9.0187	2.58318	15.4542	5.98263	2.58078	0.00166294	0.585518	Up Regulation
gga-miR-1784b-5p	2.01746	0	4.03491	Inf	Inf	0.0255194	1	Up Regulation
gga-miR-196-5p	26.6359	17.6285	35.6433	2.02192	1.01573	0.0380087	1	Up Regulation
E vs A
id	baseMean	baseMeanA	baseMeanE	foldChange	log2FoldChange	pval	padj	Regulation
gga-miR-205b	365.943	687.081	44.8046	0.0652101	-3.93876	1.2954e-08	1.04539e-05	Down Regulation
gga-miR-1329-3p	4.58432	8.41471	0.753934	0.0895971	-3.4804	0.0440775	1	Down Regulation
gga-miR-6586-5p	5.07009	9.18509	0.955082	0.103982	-3.2656	0.0250664	1	Down Regulation
gga-miR-449c-3p	11.2705	19.7263	2.81459	0.142682	-2.80913	0.0481886	1	Down Regulation
gga-miR-34c-3p	18.2554	28.9784	7.53234	0.259929	-1.94381	0.0275369	1	Down Regulation
gga-miR-1677-5p	35.6219	55.8066	15.4373	0.276621	-1.85402	0.0176098	1	Down Regulation
gga-miR-129-1-3p	67.4654	100.865	34.0657	0.337735	-1.56604	0.0491566	1	Down Regulation
gga-miR-99a-5p	133286	73350.7	193221	2.63421	1.39737	0.0498418	1	Up Regulation
gga-miR-1434	91.0831	46.7743	135.392	2.89458	1.53335	0.0358722	1	Up Regulation
gga-miR-148a-3p	1.37733e+06	700447	2.05421e+06	2.93272	1.55224	0.0495991	1	Up Regulation
gga-miR-2131-3p	759.155	368.611	1149.7	3.119	1.64108	0.0335031	1	Up Regulation
gga-miR-6631-5p	7.50788	2.40521	12.6106	5.24302	2.3904	0.0087649	1	Up Regulation
