# Supplementary material for: Thymic transcriptome analysis after Newcastle disease virus inoculation in chickens and the influence of host small RNAs on NDV replication
Source: Sci Rep. 2021 May 13;11:10270. doi: 10.1038/s41598-021-89464-1 (PMC8119446; doi:10.1038/s41598-021-89464-1)
Supplement: Supplementary file 6 — Supplementary Information 6. [file 41598_2021_89464_MOESM6_ESM.xlsx]

## Sheet: Sheet annotation
Thymic transcriptome analysis after Newcastle disease virus inoculation in chickens and the influence of host small RNAs on NDV replication
Liangxing Guo1, Zhaokun Mu2, Furong Nie1, Xuanniu Chang1, Haitao Duan1, Haoyan Li3, Jingfeng Zhang1, Jia Zhou1, Yudan Ji1, Mengyun Li1*
Supplementary Table 6: Differentially expressed mRNAs in B vs A group.

## Sheet: Sheet1
id	baseMean	baseMeanA	baseMeanB	foldChange(B/A)	log2FoldChange	pval	padj	Chromosome	Start Site	End Site	Direction	Length	Name	GO	KEGG	EC	eggNOG Class	eggNOG	Description	NCBI_GI	UniProtID
ENSGALG00000002511	256.72	76.4933	436.947	5.71223	2.51405	1.38508e-18	2.37071e-14	26	3951941	3974291	+	22351	SYCP1	GO:0000711;GO:0000794;GO:0000795;GO:0000795;GO:0000801;GO:0000802;GO:0001673;GO:0005694;GO:0007129;GO:0007130;GO:0007130;GO:0007131;GO:0007283;GO:0032880;GO:0035092;GO:0051026;GO:0051878;	-	-	-	-	synaptonemal complex protein 1 [Source:HGNCSymbol;Acc:HGNC:11487]	-	-
ENSGALG00000026501	212.538	68.0778	356.997	5.24396	2.39066	2.43962e-15	2.08782e-11	KQ759392.1	21	6218	-	6198	-	GO:0000786;GO:0003677;GO:0006334;	-	-	-	-	-	-	-
ENSGALG00000004369	290.257	143.123	437.391	3.05605	1.61167	1.25822e-09	5.3839e-06	10	7914587	7922518	+	7932	PYGO1	GO:0001822;GO:0001822;GO:0002244;GO:0005634;GO:0007286;GO:0007289;GO:0007289;GO:0009791;GO:0034504;GO:0035064;GO:0045944;GO:0046872;GO:0060070;	-	-	-	-	pygopus family PHD finger 1 [Source:NCBIgene;Acc:415408]	415408	E1BWE1
ENSGALG00000040530	67.2106	22.9519	111.469	4.85664	2.27996	9.00368e-09	2.56845e-05	5	15061327	15098793	+	37467	MUC6	GO:0005576;GO:0030277;	-	-	-	-	mucin 6, oligomeric mucus/gel-forming [Source:HGNCSymbol;Acc:HGNC:7517]	-	-
ENSGALG00000013571	35.6997	6.47827	64.9211	10.0214	3.32501	1.76597e-08	4.31805e-05	4	61766265	61782543	+	16279	F11	GO:0004252;GO:0005576;GO:0005615;GO:0006508;GO:0006508;GO:0007596;GO:0007596;GO:0008233;GO:0008236;GO:0016787;GO:0030193;GO:0031639;GO:0051919;	-	-	-	-	coagulation factor XI [Source:HGNCSymbol;Acc:HGNC:3529]	-	-
ENSGALG00000021232	26.2158	4.4518	47.9798	10.7776	3.42997	9.83385e-08	0.000210395	20	6871692	6882274	+	10583	-	GO:0003810;GO:0018149;GO:0046872;GO:0003810;GO:0018149;	K05624	EC:2.3.2.13	-	-	transglutaminase 6 [Source:NCBI gene;Acc:771144]"	771144	-
ENSGALG00000014228	58.1323	17.1387	99.126	5.78375	2.532	3.00059e-07	0.000501843	1	70455565	70491589	-	36025	SMC1B	GO:0000775;GO:0000794;GO:0000795;GO:0000800;GO:0003677;GO:0005524;GO:0005634;GO:0005654;GO:0005694;GO:0005829;GO:0007062;GO:0030893;GO:0030893;GO:0034991;GO:0051276;GO:0051321;	K06636	-	-	-	structural maintenance of chromosomes 1B[Source:HGNC Symbol;Acc:HGNC:11112]	418243	F1NX72
ENSGALG00000034698	40.2448	12.0816	68.4081	5.66218	2.50136	3.10016e-07	0.000501843	1	78408167	78412651	-	4485	TMEM52B	GO:0016020;GO:0016021;	-	-	-	-	transmembrane protein 52B [Source:HGNCSymbol;Acc:HGNC:26438]	426455	A0A1D5PNY0
ENSGALG00000008638	103.813	46.9363	160.691	3.42359	1.77551	3.22521e-07	0.000501843	2	19525053	19554688	-	29636	MMR1L3	GO:0004888;GO:0016020;GO:0016021;	K06560	-	-	-	Gallus gallus macrophage mannose receptor 1-like 3(MMR1L3), mRNA. [Source:RefSeq mRNA;Acc:NM_001319006]	420515	M1XH40
ENSGALG00000012407	222.339	86.3536	358.323	4.14949	2.05293	6.9332e-07	0.000987601	7	32016417	32446623	-	430207	LRP1B	GO:0005509;GO:0016020;GO:0016021;GO:0043235;GO:0005509;GO:0016020;GO:0016021;GO:0005509;GO:0016020;GO:0016021;	K20049	-	-	-	LDL receptor related protein 1B [Source:HGNCSymbol;Acc:HGNC:6693]	424301	-
ENSGALG00000035594	56.6406	21.6512	91.63	4.23211	2.08138	7.84916e-07	0.000987601	19	18217	32287	+	14071	MYH7	GO:0000166;GO:0003774;GO:0003774;GO:0003779;GO:0005524;GO:0005524;GO:0016459;GO:0016459;GO:0051015;GO:0000166;GO:0003774;GO:0003774;GO:0003779;GO:0005524;GO:0005524;GO:0016459;GO:0016459;GO:0051015;	K17751	-	-	-	myosin, heavy chain 7, cardiac muscle, beta[Source:NCBI gene;Acc:395350]	395350	Q910C5
ENSGALG00000009026	45.5937	15.7812	75.4063	4.77823	2.25648	8.45037e-07	0.000987601	2	21710551	21734535	+	23985	-	-	-	-	-	-	cilia and flagella associated protein 69[Source:NCBI gene;Acc:420542]	420542	F1NI26
ENSGALG00000043908	14.8828	1.07025	28.6953	26.8116	4.74479	8.65507e-07	0.000987601	5	29050505	29056371	-	5867	-	-	-	-	-	-	family with sequence similarity 71, member D[Source:NCBI gene;Acc:423282]	423282	A0A1L1RYJ0
ENSGALG00000016492	34.4559	9.73161	59.1801	6.08123	2.60436	1.11164e-06	0.00118918	3	102734234	102741569	+	7336	TDRD15	-	K18405	-	-	-	tudor domain containing 15 [Source:HGNCSymbol;Acc:HGNC:45037]	101751663	F1NV00
ENSGALG00000031713	36.0498	10.6159	61.4837	5.79166	2.53398	1.25949e-06	0.00126808	2	49640512	49897096	+	256585	POU6F2	GO:0003677;GO:0003677;GO:0003700;GO:0003700;GO:0005634;GO:0006351;GO:0006355;GO:0006355;GO:0006366;GO:0007275;	K09368	-	-	-	POU class 6 homeobox 2 [Source:HGNCSymbol;Acc:HGNC:21694]	420763	A0A1D5PED1
ENSGALG00000029660	86.4041	33.3412	139.467	4.18302	2.06455	1.89758e-06	0.00162395	18	346043	384341	-	38299	-	GO:0000166;GO:0003774;GO:0003774;GO:0003779;GO:0005524;GO:0005524;GO:0016459;GO:0016459;GO:0051015;GO:0000166;GO:0003774;GO:0003774;GO:0003779;GO:0005524;GO:0005524;GO:0016459;GO:0016459;GO:0051015;GO:0000166;GO:0003774;GO:0003774;GO:0003779;GO:0005524;GO:0005524;GO:0016459;GO:0016459;GO:0051015;	K10352	-	-	-	-	768487	-
ENSGALG00000034751	60.3582	24.7552	95.9611	3.87639	1.95472	2.07614e-06	0.00162869	2	117714320	117748433	-	34114	TRPA1	GO:0005216;GO:0005216;GO:0005262;GO:0005887;GO:0006811;GO:0006811;GO:0006816;GO:0007166;GO:0009409;GO:0010033;GO:0014070;GO:0015267;GO:0015278;GO:0016020;GO:0016020;GO:0016021;GO:0016021;GO:0019233;GO:0032421;GO:0034220;GO:0042493;GO:0042542;GO:0042802;GO:0048265;GO:0050955;GO:0050966;GO:0050968;GO:0051209;GO:0051289;GO:0055085;GO:0070588;GO:0097604;GO:0005216;GO:0006811;GO:0006811;GO:0016020;GO:…	K04984	-	-	-	Gallus gallus transient receptor potential cationchannel subfamily A member 1 (TRPA1), mRNA. [Source:RefSeqmRNA;Acc:NM_001318460]	420180	W8VTH6
ENSGALG00000042136	86.9054	40.7801	133.031	3.26215	1.70582	2.1709e-06	0.00162869	3	108086835	108304491	+	217657	PKHD1	GO:0001822;GO:0005737;GO:0005813;GO:0005929;GO:0005929;GO:0006874;GO:0008284;GO:0010824;GO:0010824;GO:0016020;GO:0016021;GO:0016324;GO:0032006;GO:0032088;GO:0036064;GO:0043066;GO:0048471;GO:0051898;GO:0060271;GO:0070372;GO:0072686;	K19865	-	-	-	PKHD1, fibrocystin/polyductin [Source:HGNCSymbol;Acc:HGNC:9016]	422044	-
ENSGALG00000041800	48.5996	18.713	78.4862	4.1942	2.0684	2.28978e-06	0.00162869	18	177474	220592	+	43119	GLP2R	GO:0004888;GO:0004930;GO:0004930;GO:0004967;GO:0007165;GO:0007166;GO:0007186;GO:0007186;GO:0008528;GO:0016020;GO:0016020;GO:0016021;GO:0016021;GO:0017046;GO:0071377;GO:0004930;GO:0007186;GO:0016020;	K04582	-	-	-	glucagon-like peptide 2 receptor [Source:NCBIgene;Acc:427787]	427787	C4P7J2
ENSGALG00000032174	44.7304	7.68064	81.7801	10.6476	3.41245	2.36538e-06	0.00162869	AADN04002563.1	1260	12654	-	11395	-	-	-	-	-	-	-	-	-
ENSGALG00000004293	36.9241	10.1275	63.7208	6.29186	2.65349	2.48162e-06	0.00162869	3	45526014	45546436	+	20423	-	GO:0004252;GO:0004252;GO:0004252;GO:0005576;GO:0006508;GO:0006508;GO:0007596;GO:0007599;GO:0008233;GO:0008236;GO:0016787;GO:0042730;GO:0048771;	K01315	EC:3.4.21.7	-	-	plasminogen [Source:NCBI gene;Acc:421580]"	421580	F1NWX6
ENSGALG00000016968	35.3081	11.395	59.2213	5.19713	2.37772	2.51147e-06	0.00162869	1	167167013	167175727	-	8715	CCDC122	-	-	-	-	-	coiled-coil domain containing 122 [Source:HGNCSymbol;Acc:HGNC:26478]	428068	-
ENSGALG00000035935	125.63	66.0065	185.253	2.80659	1.48882	2.56921e-06	0.00162869	10	8129598	8287922	-	158325	UNC13C	GO:0005509;GO:0005543;GO:0005622;GO:0007268;GO:0019992;GO:0035556;GO:0046872;GO:0005509;GO:0005543;GO:0005622;GO:0007268;GO:0019992;GO:0035556;GO:0046872;GO:0005509;GO:0005516;GO:0005543;GO:0005886;GO:0007268;GO:0007268;GO:0007528;GO:0016081;GO:0016082;GO:0016188;GO:0017075;GO:0019992;GO:0030672;GO:0031594;GO:0031914;GO:0035249;GO:0035556;GO:0042734;GO:0043195;GO:0044305;GO:0046872;GO:0048786;GO:…	K15293	-	-	-	unc-13 homolog C [Source:HGNCSymbol;Acc:HGNC:23149]	415413	-
ENSGALG00000041273	92.8956	41.4295	144.362	3.48452	1.80096	3.09714e-06	0.00189324	2	57971314	58015304	+	43991	KIAA0319	GO:0001764;GO:0001764;GO:0005769;GO:0005886;GO:0005886;GO:0016020;GO:0016021;GO:0031410;GO:0043231;GO:2000171;GO:2000171;	-	-	-	-	KIAA0319 [Source:HGNC Symbol;Acc:HGNC:21580]"	428476	A0A1D5PEU8
ENSGALG00000014615	129.615	45.1698	214.061	4.73902	2.24459	3.71195e-06	0.00208971	2	99747385	99848774	+	101390	LAMA1	GO:0005102;GO:0007155;GO:0030155;GO:0030334;GO:0045995;GO:0005102;GO:0007155;GO:0030155;GO:0030334;GO:0045995;	K05637	-	-	-	laminin subunit alpha 1 [Source:NCBIgene;Acc:374016]	374016	-
ENSGALG00000016375	56.0395	22.1346	89.9445	4.06352	2.02273	3.91667e-06	0.00208971	1	118890050	118981624	-	91575	PHEX	GO:0004222;GO:0005783;GO:0005794;GO:0006508;GO:0006508;GO:0008237;GO:0016020;GO:0016021;GO:0019637;GO:0030282;GO:0048471;	K08636	EC:3.4.24.-	-	-	phosphate regulating endopeptidase homolog, X-linked [Source:NCBI gene;Acc:395777]	395777	-
ENSGALG00000041407	33.9528	10.9394	56.9663	5.20744	2.38058	4.04016e-06	0.00208971	2	48213676	48218192	-	4517	-	-	-	-	-	-	uncharacterized LOC420748 [Source:NCBIgene;Acc:420748]	-	-
ENSGALG00000014762	43.4906	9.86913	77.1121	7.81346	2.96596	4.07767e-06	0.00208971	2	100238641	100256976	-	18336	-	GO:0005829;GO:0010738;GO:0016020;GO:0016021;GO:0034237;	-	-	-	-	-	-	-
ENSGALG00000009652	35.944	11.4189	60.469	5.2955	2.40477	4.08019e-06	0.00208971	3	20387409	20480206	+	92798	-	-	-	-	-	-	usherin [Source:NCBI gene;Acc:421358]"	-	-
ENSGALG00000006911	72.8069	33.2237	112.39	3.38282	1.75823	4.15109e-06	0.00208971	14	8539866	8565249	+	25384	TMC5	GO:0005216;GO:0005887;GO:0008381;GO:0016020;GO:0016021;GO:0016021;GO:0034220;GO:0055085;GO:0005216;GO:0005887;GO:0008381;GO:0016020;GO:0016021;GO:0016021;GO:0034220;GO:0055085;	K21988	-	-	-	transmembrane channel like 5 [Source:HGNCSymbol;Acc:HGNC:22999]	416611	F1NIK1
ENSGALG00000038771	23.8428	4.51786	43.1677	9.5549	3.25624	4.7062e-06	0.00230147	4	49400755	49460118	-	59364	TECRL	GO:0005737;GO:0005783;GO:0006629;GO:0016020;GO:0016021;GO:0016021;GO:0016491;GO:0016627;GO:0042761;GO:0055114;	-	-	-	-	trans-2,3-enoyl-CoA reductase like [Source:HGNCSymbol;Acc:HGNC:27365]	422618	-
ENSGALG00000031170	53.4272	22.2688	84.5857	3.7984	1.92539	5.23171e-06	0.00248739	2	54881741	55053473	+	171733	ADCY1	GO:0000166;GO:0004016;GO:0004016;GO:0005524;GO:0005622;GO:0005886;GO:0006171;GO:0006171;GO:0009190;GO:0016020;GO:0016021;GO:0016829;GO:0016849;GO:0035556;GO:0046872;GO:0000166;GO:0004016;GO:0004016;GO:0004016;GO:0004016;GO:0005524;GO:0005737;GO:0005886;GO:0005886;GO:0005887;GO:0006171;GO:0006171;GO:0006171;GO:0007189;GO:0007409;GO:0007616;GO:0009190;GO:0016020;GO:0016021;GO:0016829;GO:0016849;GO:…	K08041	EC:4.6.1.1	-	-	adenylate cyclase 1 [Source:HGNCSymbol;Acc:HGNC:232]	420788	A0A1D5PPP5
ENSGALG00000009509	31.2761	3.81023	58.742	15.4169	3.94644	6.76623e-06	0.00297599	2	23088761	23152574	-	63814	CALCR	GO:0001669;GO:0004888;GO:0004930;GO:0004930;GO:0004948;GO:0004948;GO:0004948;GO:0005929;GO:0007165;GO:0007166;GO:0007186;GO:0007186;GO:0007189;GO:0007204;GO:0007204;GO:0016020;GO:0016020;GO:0016021;GO:0016021;GO:0030279;GO:0030316;GO:0030424;GO:0043488;GO:0004888;GO:0004930;GO:0004930;GO:0004948;GO:0007165;GO:0007166;GO:0007186;GO:0007186;GO:0016020;GO:0016020;GO:0016021;GO:0016021;	K04576	-	-	-	calcitonin receptor [Source:HGNCSymbol;Acc:HGNC:1440]	428425	F1P5E1
ENSGALG00000012155	56.1064	17.4651	94.7477	5.42498	2.43962	6.78101e-06	0.00297599	4	58394125	58445817	-	51693	EGF	GO:0005509;GO:0008083;GO:0010469;GO:0016020;GO:0016021;GO:0017147;GO:0042813;GO:0043235;GO:0044332;GO:0060070;GO:0000186;GO:0000187;GO:0001525;GO:0002092;GO:0005154;GO:0005509;GO:0005615;GO:0005622;GO:0005886;GO:0005886;GO:0007173;GO:0008083;GO:0008284;GO:0008284;GO:0010628;GO:0010800;GO:0016020;GO:0016021;GO:0017147;GO:0018108;GO:0021940;GO:0030335;GO:0042327;GO:0042813;GO:0043235;GO:0043388;GO:…	K04357	-	-	-	epidermal growth factor [Source:NCBIgene;Acc:408035]	408035	Q6PPB4
ENSGALG00000015029	424.079	269.042	579.117	2.15252	1.10602	8.56124e-06	0.00366335	4	79678051	79740966	-	62916	EVC2	GO:0005634;GO:0005929;GO:0007224;GO:0007224;GO:0016020;GO:0016021;GO:0060170;GO:0098797;	K19608	-	-	-	EvC ciliary complex subunit 2 [Source:NCBIgene;Acc:770095]	770095	Q5QGM3
ENSGALG00000040208	10.2188	0.356752	20.0809	56.2882	5.81476	1.10582e-05	0.00441209	4	74886113	74890758	-	4646	-	GO:0004553;GO:0004565;GO:0005829;GO:0005975;GO:0008422;GO:0017042;GO:0046477;	-	-	-	-	-	-	-
ENSGALG00000002369	23.0483	5.10558	40.9911	8.02868	3.00516	1.10844e-05	0.00441209	8	2652340	2658594	+	6255	F13B	-	K03906	-	-	-	coagulation factor XIII B chain [Source:HGNCSymbol;Acc:HGNC:3534]	424355	-
ENSGALG00000010259	352.538	228.815	476.262	2.08143	1.05757	1.26507e-05	0.00492111	2	24735576	24796883	-	61308	COL28A1	GO:0004867;GO:0005201;GO:0005604;GO:0005615;GO:0010951;GO:0030198;GO:0031012;	-	-	-	-	collagen type XXVIII alpha 1 chain [Source:HGNCSymbol;Acc:HGNC:22442]	420576	E1C4H5
ENSGALG00000006717	104.284	34.089	174.479	5.11835	2.35568	1.31901e-05	0.00495056	5	14871236	14911577	-	40342	-	GO:0005576;GO:0005576;	-	-	-	-	ovomucin, alpha subunit [Source:NCBIgene;Acc:395381]	395381	Q98UI9
ENSGALG00000029827	25.5962	7.10811	44.0843	6.20198	2.63273	1.33048e-05	0.00495056	14	14424334	14439699	-	15366	-	GO:0003824;GO:0003996;GO:0004321;GO:0005759;GO:0006633;GO:0006637;GO:0015645;GO:0003824;	K01896	EC:6.2.1.2	-	-	acyl-CoA synthetase medium-chain family member 4-like [Source:NCBI gene;Acc:426991]	426991	A0A1D5PBY1
ENSGALG00000008498	86.7221	29.8056	143.639	4.81919	2.26879	1.36301e-05	0.00496368	2	18807653	19023102	-	215450	MALRD1	GO:0016020;GO:0016020;GO:0016021;	-	-	-	-	Gallus gallus MAM and LDL receptor class A domaincontaining 1 (MALRD1), mRNA. [Source:RefSeqmRNA;Acc:NM_001318981]	420512	R9W6V6
ENSGALG00000033692	31.5706	9.91656	53.2247	5.36725	2.42418	1.47527e-05	0.00508218	1	113630516	113665856	+	35341	-	-	-	-	-	-	-	-	-
ENSGALG00000037644	53.1888	20.1219	86.2557	4.28665	2.09985	1.49832e-05	0.00508218	2	123703762	123734221	-	30460	CNGB3	GO:0001750;GO:0005221;GO:0005222;GO:0005223;GO:0005223;GO:0005223;GO:0006812;GO:0007601;GO:0016020;GO:0016021;GO:0030553;GO:0030553;GO:0098655;GO:1902495;	-	-	-	-	cyclic nucleotide gated channel beta 3 [Source:HGNCSymbol;Acc:HGNC:2153]	-	-
ENSGALG00000002407	94.8485	48.9627	140.734	2.87431	1.52322	1.50473e-05	0.00508218	11	1604963	1708650	+	103688	HYDIN	-	K17570	-	-	-	HYDIN, axonemal central pair apparatus protein[Source:NCBI gene;Acc:427538]	427538	-
ENSGALG00000041774	42.0892	12.8009	71.3775	5.57595	2.47922	1.53766e-05	0.00508218	5	16632812	16646613	-	13802	TESMIN	GO:0005634;GO:0005737;	-	-	-	-	testis expressed metallothionein like protein[Source:HGNC Symbol;Acc:HGNC:7446]	768517	A0A1D5PSN7
ENSGALG00000013265	24.1683	3.18384	45.1527	14.1819	3.82597	1.60664e-05	0.00518854	1	67102124	67141501	+	39378	GYS2	GO:0004373;GO:0004373;GO:0004373;GO:0004373;GO:0005536;GO:0005737;GO:0005978;GO:0005978;GO:0005978;GO:0005978;GO:0009744;GO:0009749;GO:0016740;GO:0016757;GO:0019901;GO:0061547;	K00693	EC:2.4.1.11	-	-	glycogen synthase 2 [Source:HGNCSymbol;Acc:HGNC:4707]	418201	-
ENSGALG00000019662	13.5785	1.32815	25.8288	19.4472	4.28149	1.74515e-05	0.00553148	2	20841909	20854816	-	12908	SLC25A40	GO:0016020;GO:0016021;GO:0022857;GO:0055085;	K15119	-	-	-	solute carrier family 25 member 40 [Source:HGNCSymbol;Acc:HGNC:29680]	772037	-
ENSGALG00000038022	115.716	36.5956	194.836	5.32403	2.41252	1.84561e-05	0.00571779	2	144646756	144875068	-	228313	COL22A1	GO:0005201;GO:0005615;GO:0030198;GO:0031012;	K16630	-	-	-	collagen type XXII alpha 1 chain [Source:NCBIgene;Acc:420315]	420315	-
ENSGALG00000005332	114.699	44.8835	184.514	4.11095	2.03947	1.8917e-05	0.00571779	12	7053449	7219032	+	165584	CACNA1D	GO:0005216;GO:0005244;GO:0005245;GO:0005262;GO:0005891;GO:0006811;GO:0006816;GO:0016020;GO:0016020;GO:0016021;GO:0034765;GO:0055085;GO:0070588;GO:0070588;GO:0005216;GO:0005244;GO:0005245;GO:0005262;GO:0005891;GO:0006811;GO:0006816;GO:0016020;GO:0016020;GO:0016021;GO:0034765;GO:0055085;GO:0070588;GO:0070588;GO:0005216;GO:0005244;GO:0005245;GO:0005245;GO:0005245;GO:0005262;GO:0005262;GO:0005886;GO:…	K04851	-	-	-	calcium voltage-gated channel subunit alpha1 D[Source:NCBI gene;Acc:395895]	395895	O73700;F1N8C9
ENSGALG00000011243	28.5786	8.58011	48.5771	5.66159	2.50121	1.90415e-05	0.00571779	2	34502237	34515476	-	13240	DAZL	GO:0001556;GO:0003676;GO:0003723;GO:0003723;GO:0003729;GO:0003730;GO:0003730;GO:0003730;GO:0005737;GO:0005737;GO:0005844;GO:0007147;GO:0007281;GO:0007281;GO:0008494;GO:0008494;GO:0008494;GO:0042802;GO:0045836;GO:0045948;GO:0045948;	-	-	-	-	deleted in azoospermia like [Source:NCBIgene;Acc:374054]	374054	Q804A9
ENSGALG00000037779	9.84964	0.356752	19.3425	54.2185	5.76071	1.99436e-05	0.00579549	1	35081112	35087712	-	6601	-	GO:0010469;	-	-	-	-	-	-	-
ENSGALG00000014980	87.2049	44.9544	129.455	2.8797	1.52592	1.99774e-05	0.00579549	1	80119877	80140301	-	20425	-	-	-	-	-	-	MYCBP-associated, testis expressed 1 [Source:NCBIgene;Acc:427953]	-	-
ENSGALG00000016288	24.8953	7.29407	42.4966	5.82618	2.54255	2.29981e-05	0.00632684	1	116055337	116671490	-	616154	IL1RAPL1	GO:0004908;GO:0005886;GO:0007165;GO:0016020;GO:0016021;GO:0019221;GO:0045920;GO:0098978;GO:0099175;GO:0099545;GO:1905606;	K05170	-	-	-	interleukin 1 receptor accessory protein like 1[Source:HGNC Symbol;Acc:HGNC:5996]	427993	-
ENSGALG00000031659	50.7389	21.6062	79.8717	3.69671	1.88624	2.32876e-05	0.00632684	1	76270315	76327369	-	57055	-	GO:0004866;GO:0005615;GO:0010951;GO:0004866;GO:0005615;GO:0010951;GO:0004866;GO:0005615;GO:0010951;	-	-	-	-	-	-	-
ENSGALG00000009904	32.8598	11.6225	54.097	4.6545	2.21863	2.70297e-05	0.00676578	1	35101235	35103693	-	2459	IL22	GO:0005576;	K05445	-	-	-	interleukin 22 [Source:NCBI gene;Acc:417838]"	417838	E1C1U2
ENSGALG00000006454	18.6194	3.3972	33.8417	9.96166	3.31639	2.793e-05	0.00676578	5	13150601	13199990	-	49390	SLC22A18	GO:0005215;GO:0005635;GO:0005737;GO:0006855;GO:0015238;GO:0015893;GO:0016020;GO:0016021;GO:0016021;GO:0016324;GO:0031625;GO:0055085;	-	-	-	-	solute carrier family 22 member 18 [Source:HGNCSymbol;Acc:HGNC:10964]	-	-
ENSGALG00000032999	43.2555	16.4712	70.0397	4.25225	2.08823	2.80763e-05	0.00676578	5	30401258	30403162	+	1905	-	-	-	-	-	-	formin-1-like [Source:NCBI gene;Acc:107053497]"	-	-
ENSGALG00000013771	265.244	153.604	376.885	2.45362	1.29491	2.86658e-05	0.00676578	4	65222692	65243920	-	21229	KIAA1211	-	-	-	-	-	KIAA1211 [Source:HGNC Symbol;Acc:HGNC:29219]"	-	-
ENSGALG00000005752	109.796	61.8225	157.77	2.55198	1.35162	2.86865e-05	0.00676578	8	13683889	13758163	+	74275	ABCA4	GO:0000166;GO:0001750;GO:0004012;GO:0005524;GO:0005524;GO:0005548;GO:0006649;GO:0006869;GO:0007601;GO:0016020;GO:0016021;GO:0016021;GO:0016887;GO:0016887;GO:0042626;GO:0042626;GO:0043231;GO:0045332;GO:0045494;GO:0055085;GO:0090555;	K05644	-	-	-	ATP binding cassette subfamily A member 4[Source:HGNC Symbol;Acc:HGNC:34]	424490	-
ENSGALG00000014904	16.5735	3.01893	30.128	9.97971	3.319	2.9354e-05	0.00676578	2	102239603	102250566	-	10964	CLUL1	GO:0005615;GO:0005634;GO:0051787;	-	-	-	-	clusterin like 1 [Source:HGNCSymbol;Acc:HGNC:2096]	768430	F1N8T1
ENSGALG00000046180	50.4123	22.5213	78.3033	3.47686	1.79778	2.95551e-05	0.00676578	6	27739027	27755635	+	16609	TDRD1	GO:0005737;GO:0007281;GO:0007283;GO:0031047;GO:0033391;GO:0034587;GO:0043046;GO:0043186;GO:0046872;GO:0071546;GO:1990904;	K18405	-	-	-	tudor domain containing 1 [Source:HGNCSymbol;Acc:HGNC:11712]	423906	-
ENSGALG00000002623	112.513	60.6507	164.375	2.71019	1.43839	2.96697e-05	0.00676578	9	10574023	10593642	-	19620	PCOLCE2	GO:0005518;GO:0005576;GO:0008201;GO:0010952;GO:0016504;GO:1990830;	-	-	-	-	procollagen C-endopeptidase enhancer 2 [Source:HGNCSymbol;Acc:HGNC:8739]	429124	-
ENSGALG00000001863	58.6894	26.8409	90.538	3.37314	1.75409	3.0042e-05	0.00676578	8	16539918	16600128	+	60211	VTG2	GO:0005319;GO:0006869;GO:0005319;GO:0006869;GO:0005319;GO:0006869;	-	-	-	-	vitellogenin 2 [Source:NCBI gene;Acc:424533]"	424533	P02845
ENSGALG00000017238	25.3266	7.61803	43.0352	5.64913	2.49803	3.39371e-05	0.00736112	1	188012289	188251626	+	239338	GRM5	GO:0001932;GO:0004930;GO:0004930;GO:0004930;GO:0005737;GO:0005886;GO:0005886;GO:0005887;GO:0005887;GO:0006448;GO:0007165;GO:0007186;GO:0007186;GO:0007216;GO:0007216;GO:0007611;GO:0007612;GO:0007626;GO:0008066;GO:0008066;GO:0016020;GO:0016021;GO:0016021;GO:0035584;GO:0035584;GO:0043005;GO:0048169;GO:0050808;GO:0050890;GO:0051966;GO:0060078;GO:0061098;GO:0090647;GO:0098839;GO:0099530;GO:0099530;GO:…	K04604	-	-	-	glutamate receptor, metabotropic 5 [Source:NCBIgene;Acc:373933]	373933	Q98UC4
ENSGALG00000017287	28.6017	9.11352	48.0899	5.27677	2.39965	3.39757e-05	0.00736112	1	73165296	73168929	+	3634	FGF6	GO:0001502;GO:0005104;GO:0005576;GO:0008083;GO:0008083;GO:0008284;GO:0008543;GO:0008543;GO:0010469;GO:0016020;GO:0016021;GO:0045445;	K04358	-	-	-	fibroblast growth factor 6 [Source:HGNCSymbol;Acc:HGNC:3684]	768907	F1P5Y5
ENSGALG00000010378	23.5318	6.64663	40.417	6.08083	2.60427	3.49845e-05	0.00748494	5	38944152	38960685	+	16534	LRRC74A	GO:0005509;	-	-	-	-	leucine rich repeat containing 74A [Source:HGNCSymbol;Acc:HGNC:23346]	428893	-
ENSGALG00000010009	39.0084	15.4636	62.5532	4.04519	2.01621	3.67186e-05	0.00767036	4	31840079	31958615	-	118537	TTC29	-	-	-	-	-	tetratricopeptide repeat domain 29 [Source:HGNCSymbol;Acc:HGNC:29936]	422468	-
ENSGALG00000028357	85.1394	45.0268	125.252	2.78172	1.47598	3.75752e-05	0.00769564	2	19456900	19489987	-	33088	MMR1L2	GO:0004888;GO:0016020;GO:0016021;	K06560	-	-	-	Gallus gallus macrophage mannose receptor 1-like 2(MMR1L2), mRNA. [Source:RefSeq mRNA;Acc:NM_001319010]	428421	M1XGN6
ENSGALG00000013268	239.98	118.346	361.615	3.05558	1.61145	3.77678e-05	0.00769564	2	89063802	89211727	-	147926	-	GO:0003777;GO:0005524;GO:0007018;GO:0007018;GO:0008569;GO:0016887;GO:0030286;GO:0030286;GO:0036157;GO:0036158;GO:0045503;GO:0045505;GO:0051959;	-	-	-	-	dynein axonemal heavy chain 5-like [Source:NCBIgene;Acc:428510]	-	-
ENSGALG00000008465	77.2095	34.1521	120.267	3.52151	1.81619	3.85887e-05	0.0077704	6	25131956	25417009	-	285054	SORCS1	GO:0016020;GO:0016021;GO:0016021;GO:0016020;GO:0016020;GO:0016021;GO:0016021;	-	-	-	-	sortilin related VPS10 domain containing receptor 1[Source:HGNC Symbol;Acc:HGNC:16697]	423885	-
ENSGALG00000016557	134.855	79.9256	189.785	2.37452	1.24764	4.31203e-05	0.00858194	1	121963490	121989828	-	26339	BMX	GO:0000166;GO:0002250;GO:0004672;GO:0004713;GO:0004713;GO:0004715;GO:0004715;GO:0004715;GO:0004715;GO:0005524;GO:0005524;GO:0005654;GO:0005886;GO:0006468;GO:0007165;GO:0016301;GO:0016310;GO:0016740;GO:0032587;GO:0035556;GO:0038083;GO:0046777;GO:0050853;	K08896	EC:2.7.10.2	-	-	BMX non-receptor tyrosine kinase [Source:HGNCSymbol;Acc:HGNC:1079]	428003	-
ENSGALG00000016884	53.7707	24.4611	83.0802	3.39642	1.76402	4.56628e-05	0.00882649	1	144807715	144831751	+	24037	SLC15A1	GO:0005215;GO:0006857;GO:0016020;GO:0016020;GO:0016021;GO:0016021;GO:0022857;GO:0035672;GO:0035673;GO:0055085;GO:0005215;GO:0005427;GO:0005887;GO:0005903;GO:0006857;GO:0006857;GO:0015333;GO:0015333;GO:0016020;GO:0016020;GO:0016021;GO:0016021;GO:0016021;GO:0016021;GO:0022857;GO:0035442;GO:0035672;GO:0035673;GO:0035673;GO:0055085;GO:0071916;GO:1902600;GO:1904680;	K14206	-	-	-	solute carrier family 15 member 1 [Source:NCBIgene;Acc:378789]	378789	Q90WH8
ENSGALG00000039831	39.7721	16.3841	63.16	3.85496	1.94671	4.58367e-05	0.00882649	2	144356967	144479127	-	122161	FAM135B	GO:0044255;	-	-	-	-	family with sequence similarity 135 member B[Source:HGNC Symbol;Acc:HGNC:28029]	428384	-
ENSGALG00000039738	41.2238	17.1837	65.2638	3.79801	1.92524	4.87384e-05	0.00923886	2	55891323	55948927	+	57605	SLC9A3	GO:0005886;GO:0005886;GO:0005886;GO:0006811;GO:0006812;GO:0006814;GO:0006814;GO:0006814;GO:0006885;GO:0006885;GO:0015297;GO:0015299;GO:0015385;GO:0015385;GO:0015385;GO:0015385;GO:0015386;GO:0016020;GO:0016021;GO:0016021;GO:0016324;GO:0016324;GO:0030165;GO:0031526;GO:0031526;GO:0031982;GO:0051453;GO:0055085;GO:0070062;GO:0071805;GO:0098719;GO:0098719;GO:1902600;	K12040	-	-	-	solute carrier family 9 member A3 [Source:HGNCSymbol;Acc:HGNC:11073]	420801	A0A1D5NYQ5
ENSGALG00000045260	14.5367	2.21831	26.8551	12.1061	3.59766	4.91199e-05	0.00923886	1	53297931	53316570	+	18640	-	GO:0005615;GO:0008289;	-	-	-	-	-	-	-
ENSGALG00000006508	40.2338	15.6672	64.8005	4.13607	2.04826	5.02218e-05	0.00924297	4	4778637	5001758	-	223122	FGF13	GO:0005576;GO:0008083;GO:0010469;GO:0005576;GO:0005634;GO:0005737;GO:0005829;GO:0005874;GO:0005886;GO:0006814;GO:0007026;GO:0007612;GO:0007613;GO:0008017;GO:0008083;GO:0010469;GO:0014704;GO:0016328;GO:0017080;GO:0021766;GO:0021795;GO:0030175;GO:0030424;GO:0030425;GO:0030426;GO:0032147;GO:0043005;GO:0044325;GO:0046785;GO:0048487;GO:0072659;GO:0098909;GO:0005576;GO:0008083;GO:0010469;	K22413	-	-	-	fibroblast growth factor 13 [Source:NCBIgene;Acc:414831]	414831	Q9IAI3
ENSGALG00000015389	41.7843	17.4842	66.0845	3.77967	1.91826	5.24351e-05	0.00954765	1	88606497	88632094	+	25598	TMPRSS7	GO:0004252;GO:0005886;GO:0005886;GO:0006508;GO:0006508;GO:0006508;GO:0008233;GO:0008236;GO:0008236;GO:0016020;GO:0016021;GO:0016787;	K09638	EC:3.4.21.-	-	-	transmembrane serine protease 7 [Source:HGNCSymbol;Acc:HGNC:30846]	769974	-
ENSGALG00000040822	17.78	3.79262	31.7674	8.37612	3.06628	6.05623e-05	0.0107013	AADN04002756.1	10225	18817	+	8593	-	GO:0006955;GO:0007166;GO:0016020;GO:0016020;GO:0016021;	-	-	-	-	-	-	-
ENSGALG00000001697	31.4743	11.5119	51.4366	4.46811	2.15967	6.10487e-05	0.0107013	12	815561	836748	+	21188	ITIH3	GO:0004867;GO:0010951;GO:0030212;GO:0004867;GO:0010951;GO:0030212;GO:0004867;GO:0010951;GO:0030212;GO:0004867;GO:0010951;GO:0030212;GO:0004867;GO:0010951;GO:0030212;	-	-	-	-	inter-alpha-trypsin inhibitor heavy chain 3[Source:HGNC Symbol;Acc:HGNC:6168]	415901	A0A1D5P8H4
ENSGALG00000031293	34.2576	9.04503	59.4701	6.57489	2.71697	6.1272e-05	0.0107013	1	65283618	65301027	-	17410	SLCO1A2	GO:0005215;GO:0005886;GO:0005886;GO:0005887;GO:0006811;GO:0015125;GO:0015347;GO:0015721;GO:0016020;GO:0016020;GO:0016021;GO:0043252;GO:0055085;	K03460	-	-	-	solute carrier organic anion transporter familymember 1A2 [Source:HGNC Symbol;Acc:HGNC:10956]	418190	-
ENSGALG00000033917	23.429	6.01139	40.8466	6.79488	2.76445	6.23175e-05	0.010774	KQ759343.1	16449	19428	+	2980	-	-	-	-	-	-	-	-	-
ENSGALG00000002671	29.1488	9.88134	48.4162	4.89976	2.29271	6.39162e-05	0.0109399	15	3525979	3717176	+	191198	-	GO:0016020;GO:0016021;	K17599	-	-	-	transmembrane protein 132D [Source:NCBIgene;Acc:416806]	416806	-
ENSGALG00000010980	96.6359	53.3887	139.883	2.62009	1.38961	7.36154e-05	0.012233	2	31394975	31431156	+	36182	STK31	GO:0001669;GO:0004518;GO:0004672;GO:0004672;GO:0005524;GO:0005634;GO:0005737;GO:0005737;GO:0006401;GO:0006468;GO:0006468;	K16316	EC:2.7.11.1	-	-	serine/threonine kinase 31 [Source:HGNCSymbol;Acc:HGNC:11407]	420621	-
ENSGALG00000007917	57.8096	19.2704	96.3489	4.99985	2.32188	7.81961e-05	0.0127467	1	14926773	14978515	-	51743	LAMB4	-	K06245	-	-	-	laminin subunit beta 4 [Source:NCBIgene;Acc:396076]	396076	F1NUQ6
ENSGALG00000004230	22.9943	6.9104	39.0782	5.65498	2.49952	8.19283e-05	0.0129841	10	6918380	6959074	-	40695	LIPC	GO:0004806;GO:0004806;GO:0005576;GO:0005615;GO:0005615;GO:0006629;GO:0006633;GO:0008203;GO:0016298;GO:0019433;GO:0030301;GO:0034372;GO:0034374;GO:0034375;GO:0042632;GO:0042632;GO:0052689;GO:0070328;	K22283	EC:3.1.1.3	-	-	lipase C, hepatic type [Source:HGNCSymbol;Acc:HGNC:6619]	427495	-
ENSGALG00000000653	24.197	7.72275	40.6712	5.26641	2.39682	8.37326e-05	0.0130672	26	1968416	1991975	+	23560	CNTN2	GO:0000226;GO:0001764;GO:0007399;GO:0007411;GO:0007413;GO:0007612;GO:0007628;GO:0008076;GO:0009986;GO:0010769;GO:0010954;GO:0021853;GO:0022010;GO:0030246;GO:0030424;GO:0031133;GO:0031175;GO:0031175;GO:0031623;GO:0033268;GO:0043005;GO:0043025;GO:0043209;GO:0043621;GO:0044224;GO:0045163;GO:0045665;GO:0048168;GO:0048710;GO:0060168;GO:0071205;GO:0071206;GO:0097090;GO:0099025;	K06760	-	-	-	contactin 2 [Source:NCBI gene;Acc:419825]"	419825	P28685
ENSGALG00000045947	44.2906	19.3961	69.185	3.56695	1.83469	9.1156e-05	0.0138073	10	532816	548795	-	15980	-	GO:0005634;GO:0005643;GO:0005737;GO:0005813;GO:0008536;GO:0046907;	-	-	-	-	-	-	-
ENSGALG00000031869	87.0995	39.7265	134.472	3.38496	1.75914	9.59526e-05	0.014089	2	110919658	110976941	+	57284	-	GO:0004096;GO:0005622;GO:0020037;GO:0035556;GO:0055114;GO:0098869;	-	-	-	-	-	-	-
ENSGALG00000005286	30.7294	11.5814	49.8774	4.30667	2.10657	9.62759e-05	0.014089	9	6425974	6434135	+	8162	TRIM42	GO:0005622;GO:0008270;GO:0046872;	K12018	-	-	-	tripartite motif containing 42 [Source:HGNCSymbol;Acc:HGNC:19014]	424818	E1C1V9
ENSGALG00000041918	18.5468	3.63944	33.4542	9.19213	3.2004	9.63083e-05	0.014089	2	115888641	115975593	-	86953	CPA6	GO:0004180;GO:0004181;GO:0004181;GO:0005615;GO:0006508;GO:0006508;GO:0008270;	K08782	EC:3.4.17.1	-	-	carboxypeptidase A6 [Source:NCBI gene;Acc:420171]"	420171	Q5ZIF7
ENSGALG00000003446	158.336	83.5089	233.163	2.79208	1.48134	0.000101686	0.0147497	Z	10611245	10678470	-	67226	PRLR	GO:0004896;GO:0004925;GO:0007171;GO:0009986;GO:0016020;GO:0016020;GO:0016021;GO:0017046;GO:0038161;GO:0046872;GO:0004925;GO:0016020;GO:0038161;GO:0046872;GO:0004896;GO:0004925;GO:0016020;GO:0016020;GO:0016021;GO:0038161;GO:0046872;GO:0004896;GO:0004925;GO:0016020;GO:0016020;GO:0016021;GO:0038161;GO:0046872;GO:0004896;GO:0004925;GO:0016020;GO:0016020;GO:0016021;GO:0038161;GO:0046872;GO:0004925;GO:…	K05081	-	-	-	prolactin receptor [Source:NCBI gene;Acc:395660]"	395660	Q04594
ENSGALG00000010935	75.1668	30.5734	119.76	3.91714	1.9698	0.000104809	0.0150749	1	39870775	39980929	+	110155	PTPRQ	GO:0002244;GO:0004721;GO:0004725;GO:0006470;GO:0016020;GO:0016021;GO:0016311;GO:0016787;GO:0016791;GO:0032421;GO:0035335;GO:0042472;GO:0050885;GO:0050910;GO:0060116;	K16910	EC:3.1.3.48	-	-	protein tyrosine phosphatase, receptor type Q[Source:HGNC Symbol;Acc:HGNC:9679]	772163	-
ENSGALG00000036358	22.0256	6.6525	37.3987	5.62175	2.49102	0.000105954	0.0151125	1	63383606	63450107	-	66502	LMO3	GO:0005737;GO:0035360;GO:0045600;GO:0046872;GO:0070373;GO:2000324;	-	-	-	-	LIM domain only 3 [Source:HGNCSymbol;Acc:HGNC:6643]	418179	A0A1D5PCN3
ENSGALG00000032409	24.3152	7.99826	40.6322	5.08012	2.34486	0.000110981	0.015664	3	58030627	58066326	+	35700	SAMD3	-	-	-	-	-	sterile alpha motif domain containing 3[Source:HGNC Symbol;Acc:HGNC:21574]	100857189	-
ENSGALG00000005024	102.479	58.6336	146.325	2.49558	1.31938	0.00011397	0.015664	12	5149129	5193490	-	44362	-	GO:0005509;	-	-	-	-	EF-hand and coiled-coil domain containing 1[Source:NCBI gene;Acc:415972]	415972	E1C6I4
ENSGALG00000042443	28.4663	9.96212	46.9704	4.7149	2.23723	0.000114237	0.015664	2	26692065	26730200	-	38136	VWDE	GO:0005509;GO:0005509;GO:0005102;GO:0005509;GO:0005576;GO:0009986;GO:0048856;	-	-	-	-	von Willebrand factor D and EGF domains[Source:HGNC Symbol;Acc:HGNC:21897]	-	-
ENSGALG00000006031	82.3145	40.8707	123.758	3.02805	1.59839	0.00011646	0.015664	8	14345658	14361185	-	15528	BRDT	GO:0001207;GO:0005634;GO:0006338;GO:0006355;GO:0007140;GO:0007141;GO:0007283;GO:0042393;GO:0042393;GO:0043484;GO:0051039;GO:0070577;	K11724	-	-	-	bromodomain testis associated [Source:HGNCSymbol;Acc:HGNC:1105]	424506	-
ENSGALG00000019276	36.143	14.7594	57.5266	3.89763	1.9626	0.000117023	0.015664	1	65238465	65266821	-	28357	-	GO:0005215;GO:0005886;GO:0006811;GO:0016020;GO:0016020;GO:0016021;GO:0055085;GO:0005215;GO:0005886;GO:0005887;GO:0006811;GO:0015125;GO:0015347;GO:0015721;GO:0016020;GO:0016020;GO:0016021;GO:0043252;GO:0055085;	K08747	-	-	-	solute carrier organic anion transporter familymember 1B1 [Source:NCBI gene;Acc:418189]	418189	F1NPJ5
ENSGALG00000009050	65.6805	28.5879	102.773	3.59498	1.84598	0.000117762	0.015664	5	25645574	25669788	+	24215	CAPN3	GO:0003824;GO:0004198;GO:0004198;GO:0005509;GO:0005509;GO:0005622;GO:0005634;GO:0005737;GO:0005737;GO:0005829;GO:0005886;GO:0006508;GO:0006508;GO:0006508;GO:0006508;GO:0008233;GO:0008233;GO:0008234;GO:0008307;GO:0012501;GO:0014718;GO:0016787;GO:0030163;GO:0030239;GO:0031402;GO:0031432;GO:0031648;GO:0032947;GO:0032991;GO:0033234;GO:0043066;GO:0043066;GO:0043122;GO:0043122;GO:0045214;GO:0045214;GO:…	K08573	EC:3.4.22.54	-	-	calpain 3 [Source:NCBI gene;Acc:423233]"	423233	A0A1D5PLJ8
ENSGALG00000028539	33.1884	13.6735	52.7033	3.85442	1.94651	0.00011944	0.0156708	3	63993333	64012992	+	19660	TRAPPC3L	GO:0005783;GO:0005794;GO:0005794;GO:0005829;GO:0006888;GO:0006891;GO:0016192;GO:0030008;GO:0030008;GO:0030008;GO:0033106;GO:0048193;	K20302	-	-	-	trafficking protein particle complex 3 like[Source:HGNC Symbol;Acc:HGNC:21090]	421743	R4GMH7
ENSGALG00000044067	14.4643	2.39841	26.5303	11.0616	3.46749	0.000120855	0.0156708	8	9703686	9705755	-	2070	-	-	-	-	-	-	-	-	-
ENSGALG00000011287	24.6641	8.43626	40.892	4.84717	2.27714	0.00012718	0.016367	3	41961988	41970545	-	8558	SULT	GO:0008146;GO:0016740;	K22523	EC:2.8.2.-	-	-	sulfotransferase [Source:NCBI gene;Acc:395933]"	395933	O57338
ENSGALG00000032620	23.8454	7.51573	40.1751	5.34547	2.41832	0.00013148	0.0167941	AADN04011290.1	49	6533	-	6485	-	GO:0005506;GO:0005737;GO:0006082;GO:0006805;GO:0008395;GO:0016705;GO:0016712;GO:0020037;GO:0020037;GO:0042738;GO:0043231;GO:0055114;GO:0055114;	-	-	-	-	-	-	-
ENSGALG00000044307	95.3683	37.6159	153.121	4.07064	2.02525	0.000132731	0.0168284	5	25393984	25411658	-	17675	-	GO:0004620;GO:0004623;GO:0004623;GO:0005509;GO:0005544;GO:0005737;GO:0005737;GO:0006629;GO:0009395;GO:0016042;GO:0016787;GO:0046475;GO:0046872;GO:0047498;GO:0102567;GO:0102568;	K16342	EC:3.1.1.4	-	-	phospholipase A2 group IVE-like 5 [Source:NCBIgene;Acc:771552]	771552	-
ENSGALG00000011801	35.109	14.4109	55.8071	3.87255	1.95328	0.000135571	0.017062	5	53079224	53120964	+	41741	ESR2	GO:0000122;GO:0000978;GO:0003677;GO:0003677;GO:0003700;GO:0003707;GO:0005496;GO:0005634;GO:0005634;GO:0005634;GO:0005739;GO:0006351;GO:0006355;GO:0006355;GO:0008270;GO:0019899;GO:0030284;GO:0030520;GO:0034056;GO:0038052;GO:0042802;GO:0043565;GO:0045893;GO:0046872;GO:0051091;	K08551	-	-	-	estrogen receptor 2 [Source:NCBI gene;Acc:395575]"	395575	Q9PTU5
ENSGALG00000003765	32.8861	12.519	53.2532	4.25378	2.08875	0.000137467	0.0171188	6	9823720	9844029	-	20310	A1CF	GO:0003676;GO:0003723;GO:0003727;GO:0005634;GO:0005654;GO:0005737;GO:0007566;GO:0010609;GO:0016554;GO:0016556;GO:0016556;GO:0030895;GO:0003676;GO:0003723;GO:0003727;GO:0016556;GO:0030895;	-	-	-	-	APOBEC1 complementation factor [Source:HGNCSymbol;Acc:HGNC:24086]	423680	E1BQR8
ENSGALG00000011040	98.6894	38.2345	159.144	4.16232	2.05739	0.000139753	0.017172	7	20007760	20062828	+	55069	SCN3A	GO:0001518;GO:0001518;GO:0001518;GO:0005216;GO:0005244;GO:0005248;GO:0005248;GO:0005272;GO:0005737;GO:0005886;GO:0005886;GO:0006811;GO:0006811;GO:0006814;GO:0006814;GO:0016020;GO:0016020;GO:0016020;GO:0016021;GO:0019228;GO:0030424;GO:0034765;GO:0035725;GO:0055085;GO:0086010;GO:0001518;GO:0001518;GO:0005216;GO:0005244;GO:0005248;GO:0005272;GO:0005886;GO:0006811;GO:0006811;GO:0006814;GO:0006814;GO:…	K04836	-	-	-	sodium voltage-gated channel alpha subunit 3[Source:HGNC Symbol;Acc:HGNC:10590]	424180	-
ENSGALG00000012092	56.5755	27.6175	85.5335	3.09707	1.6309	0.000140899	0.017172	7	28438096	28465232	-	27137	ESYT3	GO:0005509;GO:0005544;GO:0005887;GO:0006869;GO:0006869;GO:0008289;GO:0008289;GO:0008429;GO:0016020;GO:0016021;GO:0031210;GO:0031227;GO:0031227;GO:0031234;GO:0031234;GO:0035091;GO:0044232;GO:0061817;	-	-	-	-	extended synaptotagmin 3 [Source:HGNCSymbol;Acc:HGNC:24295]	424271	F1NFA6
ENSGALG00000011262	37.7704	16.7702	58.7706	3.50446	1.80919	0.000141461	0.017172	2	35587263	35752218	+	164956	KCNH8	GO:0000155;GO:0000160;GO:0005216;GO:0005244;GO:0005249;GO:0005249;GO:0005267;GO:0005622;GO:0005886;GO:0005887;GO:0006811;GO:0006811;GO:0006813;GO:0006813;GO:0016020;GO:0016020;GO:0016021;GO:0023014;GO:0034765;GO:0042391;GO:0055085;GO:0071805;GO:0071805;	K04911	-	-	-	potassium voltage-gated channel subfamily H member8 [Source:HGNC Symbol;Acc:HGNC:18864]	420648	-
ENSGALG00000009602	114.343	54.3738	174.312	3.2058	1.68069	0.000148093	0.0177886	7	18424887	18536636	-	111750	MYO3B	GO:0000166;GO:0003774;GO:0003774;GO:0003779;GO:0004672;GO:0005524;GO:0005524;GO:0006468;GO:0016459;GO:0016459;GO:0000166;GO:0003774;GO:0003774;GO:0003779;GO:0004672;GO:0005524;GO:0005524;GO:0006468;GO:0016459;GO:0016459;GO:0000166;GO:0004672;GO:0004674;GO:0005524;GO:0005524;GO:0006468;GO:0000166;GO:0004672;GO:0004674;GO:0005524;GO:0005524;GO:0006468;GO:0000166;GO:0004672;GO:0004674;GO:0005524;GO:…	K08834	EC:2.7.11.1	-	-	myosin IIIB [Source:HGNC Symbol;Acc:HGNC:15576]"	424157	-
ENSGALG00000013782	37.8642	16.39	59.3383	3.6204	1.85615	0.000148619	0.0177886	2	95819538	95897002	-	77465	CDH7	GO:0001841;GO:0005509;GO:0005886;GO:0005886;GO:0005886;GO:0007155;GO:0007155;GO:0007156;GO:0016020;GO:0016020;GO:0016021;GO:0036032;GO:0001841;GO:0005509;GO:0005886;GO:0005886;GO:0007155;GO:0007156;GO:0016020;GO:0016020;GO:0016021;GO:0036032;	K06799	-	-	-	cadherin 7 [Source:NCBI gene;Acc:374007]"	374007	Q90763
ENSGALG00000023886	39.4395	17.8018	61.0773	3.43096	1.77861	0.00015382	0.0181753	7	1803327	1832501	-	29175	ZNF804A	GO:0003676;GO:0005634;GO:0005737;GO:0005886;GO:0010628;GO:0010975;GO:0010976;GO:0030426;GO:0043025;GO:0043197;GO:0043198;GO:0046872;GO:0098794;GO:1901588;	-	-	-	-	zinc finger protein 804A [Source:HGNCSymbol;Acc:HGNC:21711]	-	-
ENSGALG00000006112	104.898	61.45	148.345	2.41408	1.27147	0.000153974	0.0181753	2	5496066	5657457	+	161392	SCN5A	GO:0001518;GO:0001518;GO:0001518;GO:0005216;GO:0005244;GO:0005248;GO:0005248;GO:0005272;GO:0005886;GO:0005886;GO:0006811;GO:0006811;GO:0006814;GO:0006814;GO:0016020;GO:0016020;GO:0016021;GO:0019228;GO:0030424;GO:0034765;GO:0035725;GO:0055085;GO:0086010;GO:0001518;GO:0001518;GO:0005216;GO:0005244;GO:0005248;GO:0005272;GO:0005886;GO:0006811;GO:0006811;GO:0006814;GO:0006814;GO:0016020;GO:0016020;GO:…	K04838	-	-	-	Gallus gallus sodium voltage-gated channel alphasubunit 5 (SCN5A), mRNA. [Source:RefSeqmRNA;Acc:NM_001318446]	395947	F9W2Y0
ENSGALG00000026747	15.3425	3.28269	27.4022	8.34748	3.06134	0.000155215	0.0181963	3	7644760	7656111	-	11352	GTF2A1L	GO:0005634;GO:0005672;GO:0005672;GO:0005672;GO:0005737;GO:0006366;GO:0006367;GO:0050890;	K03122	-	-	-	general transcription factor IIA subunit 1 like[Source:NCBI gene;Acc:100534591]	100534591	R4GM48
ENSGALG00000017172	24.1996	7.10811	41.291	5.809	2.53829	0.000157225	0.0183065	1	180756254	180760243	+	3990	VMO1	GO:0005576;GO:0005615;GO:0005623;	-	-	S	NOG84550	vitelline membrane outer layer 1 homolog[Source:NCBI gene;Acc:418974]	418974	P41366
ENSGALG00000005435	44.513	16.5759	72.4501	4.3708	2.1279	0.000167333	0.019222	11	15636273	15670143	-	33871	-	GO:0004096;GO:0005262;GO:0005509;GO:0016020;GO:0016020;GO:0016020;GO:0016021;GO:0020037;GO:0030246;GO:0050982;GO:0055114;GO:0070588;GO:0098869;GO:0004096;GO:0005509;GO:0016020;GO:0016020;GO:0016021;GO:0020037;GO:0030246;GO:0055114;GO:0098869;GO:0004096;GO:0005509;GO:0016020;GO:0016020;GO:0016021;GO:0020037;GO:0030246;GO:0055114;GO:0098869;GO:0004096;GO:0005509;GO:0016020;GO:0016020;GO:0016021;GO:…	-	-	-	-	-	-	-
ENSGALG00000013221	23.6532	8.07951	39.2269	4.85511	2.2795	0.000183837	0.020977	3	16592567	16613165	+	20599	ARHGEF33	GO:0005089;GO:0035023;GO:0005089;GO:0035023;GO:0005089;GO:0035023;GO:0005089;GO:0035023;	-	-	-	-	Rho guanine nucleotide exchange factor 33[Source:HGNC Symbol;Acc:HGNC:37252]	425963	-
ENSGALG00000012142	33.1371	13.7821	52.492	3.8087	1.9293	0.000197207	0.0222065	5	4465495	4469937	-	4443	KCNA4	GO:0005216;GO:0005244;GO:0005249;GO:0005249;GO:0005249;GO:0005251;GO:0005267;GO:0005887;GO:0006811;GO:0006811;GO:0006813;GO:0006813;GO:0008076;GO:0008076;GO:0008076;GO:0016020;GO:0016020;GO:0016020;GO:0016021;GO:0016021;GO:0016021;GO:0030424;GO:0030955;GO:0034765;GO:0043197;GO:0051260;GO:0055085;GO:0071805;GO:0071805;GO:0071805;	K04877	-	-	-	potassium voltage-gated channel subfamily A member4 [Source:NCBI gene;Acc:395721]	395721	Q9YGX8
ENSGALG00000029392	16.2839	3.89147	28.6763	7.36902	2.88147	0.000213303	0.0237071	1	131393723	131503806	+	110084	GABRB3	GO:0004888;GO:0004890;GO:0004890;GO:0004890;GO:0005216;GO:0005230;GO:0005254;GO:0005886;GO:0005886;GO:0005886;GO:0005887;GO:0005887;GO:0006811;GO:0006811;GO:0006821;GO:0007165;GO:0007214;GO:0007214;GO:0007268;GO:0007605;GO:0016020;GO:0016020;GO:0016021;GO:0016021;GO:0022851;GO:0022851;GO:0022851;GO:0030054;GO:0030659;GO:0031410;GO:0034220;GO:0034220;GO:0034707;GO:0042391;GO:0042802;GO:0043005;GO:…	K05181	-	-	-	gamma-aminobutyric acid type A receptor beta3subunit [Source:NCBI gene;Acc:396290]	396290	P19019
ENSGALG00000009004	31.3362	12.427	50.2454	4.04323	2.01551	0.000216306	0.0237785	2	21380802	21410300	+	29499	ZNF804B	GO:0003676;GO:0046872;	-	-	-	-	zinc finger protein 804B [Source:HGNCSymbol;Acc:HGNC:21958]	420539	-
ENSGALG00000041103	18.7952	5.31848	32.2719	6.06788	2.60119	0.000217059	0.0237785	6	2953970	2956149	-	2180	SLC18A3	GO:0016020;GO:0016021;GO:0005277;GO:0006836;GO:0006855;GO:0015695;GO:0016020;GO:0016021;GO:0016021;GO:0030121;GO:0030122;GO:0043195;GO:0055085;GO:0072488;GO:1901374;	K14636	-	-	-	solute carrier family 18 member A3 [Source:NCBIgene;Acc:404302]	404302	Q6R1Z3
ENSGALG00000015453	148.689	95.8908	201.487	2.10122	1.07123	0.000221821	0.0237785	1	91795813	91804632	-	8820	DUSP27	GO:0006470;GO:0008138;GO:0016311;GO:0016791;	K14165	-	-	-	dual specificity phosphatase 27, atypical[Source:HGNC Symbol;Acc:HGNC:25034]	418444	E1C5I7
ENSGALG00000006725	31.0122	12.2293	49.7951	4.07177	2.02566	0.000222281	0.0237785	10	13047888	13091063	-	43176	ACAN	GO:0001502;GO:0002063;GO:0005509;GO:0005540;GO:0005604;GO:0007155;GO:0007417;GO:0007507;GO:0030166;GO:0030199;GO:0031012;GO:0031012;	K06792	-	-	-	aggrecan [Source:NCBI gene;Acc:395798]"	395798	F1NZX1;P79787
ENSGALG00000007864	30.0409	11.5569	48.5248	4.19876	2.06996	0.000231605	0.0243199	2	17452004	17513814	-	61811	ARMC3	GO:0006886;GO:0015031;GO:0016020;GO:0016192;GO:0030117;	-	-	-	-	armadillo repeat containing 3 [Source:HGNCSymbol;Acc:HGNC:30964]	420503	-
ENSGALG00000014979	38.8549	16.2373	61.4725	3.78589	1.92063	0.000233202	0.0243383	3	64213848	64259508	+	45661	FRK	GO:0000122;GO:0000166;GO:0004672;GO:0004713;GO:0004713;GO:0004715;GO:0004715;GO:0005102;GO:0005524;GO:0005524;GO:0005634;GO:0005829;GO:0006468;GO:0007169;GO:0016301;GO:0016310;GO:0016740;GO:0030154;GO:0031234;GO:0038083;	K08892	EC:2.7.10.2	-	-	fyn related Src family tyrosine kinase [Source:HGNCSymbol;Acc:HGNC:3955]	421747	E1C2F6
ENSGALG00000001661	20.1764	6.12739	34.2253	5.58563	2.48172	0.000243644	0.0244162	3	15989660	16003916	+	14257	SLC22A7	GO:0016020;GO:0016021;GO:0016021;GO:0022857;GO:0055085;	K08204	-	-	-	solute carrier family 22 member 7 [Source:NCBIgene;Acc:416712]	416712	E1BX06
ENSGALG00000031578	150.329	57.8495	242.809	4.19726	2.06945	0.000244494	0.0244162	2	133691901	134258240	-	566340	CSMD3	GO:0005886;GO:0016020;GO:0016021;GO:0050773;GO:0016020;GO:0016021;	K17495	-	-	-	CUB and Sushi multiple domains 3 [Source:HGNCSymbol;Acc:HGNC:19291]	420279	A0A1D5PZY2
ENSGALG00000040709	120.168	53.8835	186.452	3.46027	1.79088	0.000245031	0.0244162	1	132024486	132091229	-	66744	VWA3B	-	-	-	-	-	von Willebrand factor A domain containing 3B[Source:HGNC Symbol;Acc:HGNC:28385]	418688	-
ENSGALG00000041042	57.0419	19.2288	94.855	4.93296	2.30245	0.00024536	0.0244162	1	131043284	131302756	-	259473	-	GO:0004888;GO:0004890;GO:0005216;GO:0005230;GO:0005237;GO:0005254;GO:0005887;GO:0006811;GO:0006811;GO:0006821;GO:0007165;GO:0007214;GO:0007214;GO:0007268;GO:0016020;GO:0016021;GO:0016021;GO:0022851;GO:0032590;GO:0034220;GO:0034220;GO:0042391;GO:0043005;GO:0045202;GO:0050877;GO:0051932;GO:0060078;GO:0098794;GO:1902476;GO:1902711;GO:1904315;	-	-	-	-	-	-	-
ENSGALG00000033783	95.5339	44.4176	146.65	3.30162	1.72318	0.000255216	0.0249616	2	138316250	138398940	+	82691	FER1L6	GO:0016020;GO:0016021;GO:0016021;GO:0009617;GO:0016020;GO:0016021;GO:0016021;GO:0016020;GO:0016021;GO:0016021;	K22127	-	-	-	fer-1 like family member 6 [Source:HGNCSymbol;Acc:HGNC:28065]	420340	A0A1D5PD68
ENSGALG00000008697	67.1598	23.3777	110.942	4.74563	2.2466	0.000264708	0.0256926	6	26073320	26142996	+	69677	RBM20	GO:0003676;GO:0003723;GO:0003723;GO:0005634;GO:0005634;GO:0005634;GO:0007507;GO:0008270;GO:0033120;GO:0033120;GO:0043484;	-	-	-	-	RNA binding motif protein 20 [Source:HGNCSymbol;Acc:HGNC:27424]	423892	-
ENSGALG00000014136	43.0799	15.9035	70.2563	4.41765	2.14328	0.000265693	0.0256926	4	67010756	67015296	+	4541	CNGA1	GO:0000166;GO:0001750;GO:0005216;GO:0005221;GO:0005222;GO:0005223;GO:0006811;GO:0006811;GO:0007601;GO:0007601;GO:0016020;GO:0016020;GO:0016020;GO:0016021;GO:0030552;GO:0030553;GO:0042622;GO:0050896;GO:0055085;GO:0098655;GO:0005216;GO:0005221;GO:0006811;GO:0006811;GO:0007601;GO:0016020;GO:0016020;GO:0016021;GO:0055085;GO:0098655;	K04948	-	-	NOG300025	cyclic nucleotide gated channel alpha 1[Source:NCBI gene;Acc:396143]	396143	Q90980
ENSGALG00000016499	18.7256	4.22717	33.224	7.85963	2.97446	0.000267306	0.0257034	3	104597130	104611882	-	14753	-	-	-	-	-	-	-	770429	-
ENSGALG00000027299	43.9892	21.0673	66.911	3.17605	1.66724	0.000273679	0.0260239	1	73984538	74054787	+	70250	NTF3	GO:0000187;GO:0002092;GO:0005102;GO:0005165;GO:0005576;GO:0005615;GO:0007169;GO:0007169;GO:0007422;GO:0007613;GO:0008021;GO:0008083;GO:0008083;GO:0008083;GO:0008284;GO:0010469;GO:0016020;GO:0016021;GO:0021675;GO:0030335;GO:0030424;GO:0030425;GO:0031410;GO:0032148;GO:0033138;GO:0038180;GO:0042056;GO:0042981;GO:0043524;GO:0045664;GO:0048812;GO:0050731;GO:0050732;GO:0050804;GO:0050918;GO:0050930;GO:…	K04356	-	-	-	neurotrophin 3 [Source:NCBI gene;Acc:428099]"	428099	P25433
ENSGALG00000006819	88.922	46.3031	131.541	2.84087	1.50633	0.000275864	0.0260867	10	13624751	13893408	-	268658	AGBL1	GO:0004181;GO:0006508;GO:0008270;	-	-	-	-	ATP/GTP binding protein like 1 [Source:HGNCSymbol;Acc:HGNC:26504]	427507	-
ENSGALG00000003751	20.5206	6.16997	34.8712	5.65176	2.4987	0.000282901	0.0264597	6	9798541	9814620	+	16080	-	GO:0005576;GO:0016020;GO:0016020;GO:0016021;GO:0017040;GO:0017040;GO:0042759;GO:0046512;GO:0046514;	K12349	EC:3.5.1.23	-	-	N-acylsphingosine amidohydrolase 2 [Source:NCBIgene;Acc:423679]	423679	-
ENSGALG00000030251	42.0533	16.5916	67.515	4.06923	2.02476	0.000287951	0.026641	2	140988804	141106986	-	118183	ADCY8	GO:0000166;GO:0004016;GO:0004016;GO:0004016;GO:0004016;GO:0005524;GO:0005622;GO:0005886;GO:0005887;GO:0006171;GO:0006171;GO:0006171;GO:0007189;GO:0007616;GO:0009190;GO:0016020;GO:0016021;GO:0016829;GO:0016849;GO:0035556;GO:0046872;GO:0000166;GO:0004016;GO:0004016;GO:0005524;GO:0005622;GO:0005886;GO:0006171;GO:0006171;GO:0009190;GO:0016020;GO:0016021;GO:0016829;GO:0016849;GO:0035556;GO:0046872;	K08048	EC:4.6.1.1	-	-	adenylate cyclase 8 [Source:HGNCSymbol;Acc:HGNC:239]	420328	A0A1D5PGV0
ENSGALG00000033199	46.7482	22.6582	70.8382	3.12638	1.64449	0.000297772	0.0272523	1	105330816	105350209	+	19394	-	GO:0000166;GO:0003824;GO:0004637;GO:0004637;GO:0004637;GO:0004641;GO:0004641;GO:0004641;GO:0004644;GO:0004644;GO:0005524;GO:0005524;GO:0005737;GO:0005829;GO:0006164;GO:0006164;GO:0006189;GO:0006189;GO:0008152;GO:0009058;GO:0009113;GO:0009113;GO:0016742;GO:0016874;GO:0046084;GO:0046872;GO:0046872;	K11787	-	-	-	trifunctional purine biosynthetic proteinadenosine-3 [Source:NCBI gene;Acc:427977]	427977	-
ENSGALG00000008148	92.8066	44.2996	141.314	3.18995	1.67353	0.000299336	0.0272523	5	22981961	23039476	+	57516	MYBPC3	GO:0003007;GO:0005863;GO:0008307;GO:0017022;GO:0030017;GO:0031672;GO:0032036;GO:0042802;GO:0055010;GO:0097512;	K12568	-	-	-	myosin binding protein C, cardiac [Source:NCBIgene;Acc:396013]	396013	-
ENSGALG00000038950	65.8548	24.4748	107.235	4.38144	2.1314	0.000303121	0.0273064	5	14921862	14996500	-	74639	-	GO:0005576;GO:0070701;GO:0070701;	K10955	-	-	-	-	423101	L7XFH1
ENSGALG00000013697	19.3998	5.85188	32.9476	5.63026	2.4932	0.000308672	0.0275168	2	92127902	92139467	-	11566	CNDP1	GO:0005829;GO:0006508;GO:0016787;GO:0016805;GO:0016805;GO:0032268;GO:0046872;	K05604	EC:3.4.13.20	-	-	carnosine dipeptidase 1 [Source:HGNCSymbol;Acc:HGNC:20675]	421012	F1P464
ENSGALG00000010850	37.249	16.9625	57.5355	3.39192	1.7621	0.000316586	0.0279314	8	25885358	25901235	+	15878	C8A	GO:0005579;GO:0005579;GO:0006955;GO:0006956;GO:0006956;	K03997	-	-	-	complement C8 alpha chain [Source:HGNCSymbol;Acc:HGNC:1352]	429111	F1NJU5
ENSGALG00000008105	23.0068	8.04671	37.9669	4.71831	2.23827	0.000322674	0.028178	9	15707712	15717444	-	9733	CYP2AB4	GO:0004497;GO:0005506;GO:0005737;GO:0006082;GO:0006805;GO:0008395;GO:0016491;GO:0016705;GO:0016712;GO:0020037;GO:0020037;GO:0042738;GO:0043231;GO:0046872;GO:0055114;GO:0055114;GO:0055114;	K17857	-	-	-	Gallus gallus cytochrome P450, family 2, subfamilyAB, polypeptide 4 (CYP2AB4), mRNA. [Source:RefSeqmRNA;Acc:NM_001329496]	429153	F1NDQ4
ENSGALG00000030666	70.6167	36.1172	105.116	2.91042	1.54123	0.000350309	0.0301965	KQ759365.1	30346	45877	-	15532	-	GO:0003735;GO:0005622;GO:0005840;GO:0005840;GO:0006412;GO:0015934;GO:0003735;GO:0005622;GO:0005840;GO:0005840;GO:0006412;GO:0015934;GO:0003735;GO:0005622;GO:0005840;GO:0005840;GO:0006412;GO:0015934;GO:0003735;GO:0005622;GO:0005840;GO:0005840;GO:0006412;GO:0015934;GO:0002181;GO:0003735;GO:0003735;GO:0005622;GO:0005840;GO:0005840;GO:0006412;GO:0015934;GO:0022625;GO:0003735;GO:0005622;GO:0005840;GO:…	-	-	-	-	60S ribosomal protein L17 [Source:NCBIgene;Acc:107049046]	-	-
ENSGALG00000036378	46.6258	19.7172	73.5344	3.72945	1.89896	0.000350457	0.0301965	7	21480823	21487030	-	6208	TBR1	GO:0000978;GO:0001661;GO:0003677;GO:0003677;GO:0003700;GO:0003700;GO:0005634;GO:0005634;GO:0005634;GO:0006355;GO:0010092;GO:0010468;GO:0010975;GO:0021764;GO:0021902;GO:0030182;GO:0030902;GO:0042802;GO:0045944;GO:1902667;	K10174	-	-	-	T-box, brain 1 [Source:HGNC Symbol;Acc:HGNC:11590]"	429029	A0A1D5P6N0
ENSGALG00000011202	64.0996	35.6608	92.5384	2.59496	1.37571	0.000351081	0.0301965	2	34025221	34060317	-	35097	COLQ	GO:0005201;GO:0005615;GO:0005886;GO:0008201;GO:0008582;GO:0030054;GO:0030198;GO:0031012;GO:0031594;GO:0071340;GO:0090150;	-	-	-	-	collagen like tail subunit of asymmetricacetylcholinesterase [Source:HGNC Symbol;Acc:HGNC:2226]	776178	-
ENSGALG00000028138	36.9066	14.7379	59.0753	4.0084	2.00303	0.000358475	0.0305776	3	107205765	107228525	-	22761	-	GO:0005930;GO:0035082;GO:0035556;GO:0042461;GO:0060041;	-	-	-	-	-	-	-
ENSGALG00000016725	11.699	1.9428	21.4552	11.0434	3.46512	0.000360357	0.0305776	3	110567075	110590328	+	23254	OPN5	GO:0001750;GO:0004930;GO:0004930;GO:0004930;GO:0005502;GO:0005502;GO:0005503;GO:0005623;GO:0005737;GO:0005887;GO:0007165;GO:0007186;GO:0007186;GO:0007186;GO:0007601;GO:0007602;GO:0008020;GO:0008020;GO:0009584;GO:0009881;GO:0016020;GO:0016021;GO:0016021;GO:0016038;GO:0016039;GO:0018298;GO:0018298;GO:0032795;GO:0043204;GO:0050896;GO:0071482;	K08385	-	-	-	opsin 5 [Source:NCBI gene;Acc:428670]"	428670	B3XZF5
ENSGALG00000012228	23.7629	8.06236	39.4635	4.89478	2.29124	0.000362886	0.0305776	5	56898267	57232790	-	334524	MDGA2	GO:0016020;	-	-	-	-	MAM domain containing glycosylphosphatidylinositolanchor 2 [Source:HGNC Symbol;Acc:HGNC:19835]	-	-
ENSGALG00000040038	20.1978	6.46066	33.9349	5.25254	2.39302	0.000367035	0.0306355	1	20087981	20104863	-	16883	MLC1	GO:0016020;GO:0016021;GO:0016021;GO:0005737;GO:0005768;GO:0005783;GO:0005783;GO:0005886;GO:0005886;GO:0005911;GO:0016020;GO:0016021;GO:0016021;GO:0016021;GO:0016323;GO:0016324;GO:0031410;GO:0032388;GO:0044877;GO:0047484;GO:0048471;GO:0051259;GO:0016020;GO:0016021;GO:0016021;	K20070	-	-	-	megalencephalic leukoencephalopathy withsubcortical cysts 1 [Source:HGNC Symbol;Acc:HGNC:17082]	417737	A0A1D5PIT5
ENSGALG00000039712	25.8235	9.6117	42.0353	4.37335	2.12874	0.000376711	0.030999	18	143084	152766	+	9683	DHRS7C	GO:0004745;GO:0004745;GO:0010880;GO:0010880;GO:0014801;GO:0016491;GO:0033017;GO:0033017;GO:0055114;	K11167	EC:1.1.-.-	-	-	dehydrogenase/reductase (SDR family) member 7C[Source:NCBI gene;Acc:417304]	417304	A0A1D5PDI2
ENSGALG00000039159	9.2912	0.785432	17.797	22.6588	4.502	0.000380407	0.031005	8	21676119	21682884	-	6766	-	GO:0004040;GO:0004040;	K15528	EC:3.5.1.99	-	-	fatty-acid amide hydrolase 1-like [Source:NCBIgene;Acc:429098]	429098	-
ENSGALG00000035631	29.3615	9.27256	49.4505	5.33299	2.41494	0.000384922	0.0311688	AADN04003659.1	6200	12481	+	6282	-	GO:0005515;GO:0016020;GO:0016021;GO:0016021;	-	-	-	-	mannosidase, beta A, lysosomal-like 1 [Source:NCBIgene;Acc:107057295]	107057295	-
ENSGALG00000035219	41.2009	18.9503	63.4515	3.34831	1.74343	0.000389597	0.0312407	4	51168578	51181602	+	13025	ALB	GO:0003677;GO:0005504;GO:0005576;GO:0005615;GO:0005615;GO:0005615;GO:0005737;GO:0005783;GO:0005794;GO:0008144;GO:0009267;GO:0015643;GO:0019825;GO:0019836;GO:0030170;GO:0032991;GO:0042802;GO:0043066;GO:0043209;GO:0051087;GO:0051659;GO:0070062;	K16141	-	-	-	albumin [Source:NCBI gene;Acc:396197]"	396197	A0A1D5NW68
ENSGALG00000004669	67.2917	31.6523	102.931	3.25193	1.7013	0.0003906	0.0312407	19	6702366	6708308	-	5943	ASPA	GO:0005829;GO:0005829;GO:0016788;GO:0016811;GO:0042802;GO:0046872;	K01437	EC:3.5.1.15	-	-	aspartoacylase [Source:HGNC Symbol;Acc:HGNC:756]"	417609	-
ENSGALG00000040942	165.429	107.471	223.387	2.07859	1.05561	0.000393337	0.0313133	19	6162198	6186080	+	23883	EFCAB5	GO:0005509;	-	-	-	-	EF-hand calcium binding domain 5 [Source:HGNCSymbol;Acc:HGNC:24801]	417587	-
ENSGALG00000013081	12.8949	2.37735	23.4124	9.84812	3.29985	0.000408533	0.0323606	2	80750430	80808108	+	57679	VWC2	GO:0005604;GO:0005614;GO:0005615;GO:0010811;GO:0030514;GO:0031012;GO:0032281;GO:0045666;	-	-	-	-	von Willebrand factor C domain containing 2[Source:HGNC Symbol;Acc:HGNC:30200]	420944	E1BVA8
ENSGALG00000043872	10.0836	1.32815	18.8391	14.1844	3.82624	0.000410274	0.0323606	1	15439407	15482407	+	43001	-	GO:0003824;GO:0004553;GO:0005975;GO:0008152;GO:0016787;GO:0016798;GO:0030246;GO:0003824;GO:0004553;GO:0005975;GO:0008152;GO:0016787;GO:0016798;GO:0030246;	-	-	-	-	sucrase-isomaltase, intestinal-like [Source:NCBIgene;Acc:417691]	-	-
ENSGALG00000043252	16.1168	4.17285	28.0607	6.72459	2.74945	0.000413221	0.0324436	2	67979697	67986768	-	7072	OVALX	GO:0005615;GO:0004867;GO:0005615;GO:0005615;GO:0010951;	-	-	-	-	ovalbumin-related protein X (SERPINB14C)[Source:NCBI gene;Acc:420898]	420898	A0A1D5PI58
ENSGALG00000028886	28.1619	11.093	45.2308	4.07741	2.02765	0.000416884	0.0325817	3	45498838	45519267	+	20430	-	GO:0004252;GO:0004252;GO:0004252;GO:0005576;GO:0006508;GO:0006508;GO:0007596;GO:0007599;GO:0008233;GO:0008236;GO:0016787;GO:0042730;GO:0048771;	K01315	EC:3.4.21.7	-	-	plasminogen-like [Source:NCBI gene;Acc:428593]"	428593	R4GMH5
ENSGALG00000010137	43.1898	16.5994	69.7802	4.20377	2.07168	0.000420049	0.0326798	5	37256880	37278266	+	21387	TTC6	-	-	-	-	-	tetratricopeptide repeat domain 6 [Source:HGNCSymbol;Acc:HGNC:19739]	-	-
ENSGALG00000026853	7.27907	0.356752	14.2014	39.8075	5.31497	0.000428953	0.0331836	5	17620088	17625226	-	5139	FGF3	GO:0005104;GO:0005576;GO:0005576;GO:0007275;GO:0008083;GO:0008083;GO:0008284;GO:0008543;GO:0008543;GO:0010469;GO:0030154;GO:0051781;GO:0055026;	K04358	-	-	NOG300661	fibroblast growth factor 3 [Source:NCBIgene;Acc:396267]	396267	P48801
ENSGALG00000009902	41.8828	20.5148	63.2507	3.08317	1.62441	0.000430402	0.0331836	8	19691444	19711677	+	20234	CFAP57	GO:0060285;	-	-	-	-	cilia and flagella associated protein 57[Source:HGNC Symbol;Acc:HGNC:26485]	-	-
ENSGALG00000003777	31.6885	12.9702	50.4068	3.88634	1.95841	0.000453627	0.034662	5	2201059	2481132	+	280074	NELL1	GO:0005509;GO:0005509;GO:0005509;GO:0005509;	-	-	-	-	neural EGFL like 1 [Source:HGNCSymbol;Acc:HGNC:7750]	770845	-
ENSGALG00000008185	156.289	102.366	210.211	2.05353	1.0381	0.000465312	0.0352402	7	11249381	11285636	+	36256	AOX1	GO:0004031;GO:0004854;GO:0005506;GO:0005506;GO:0005829;GO:0005829;GO:0009055;GO:0009115;GO:0016491;GO:0017144;GO:0022900;GO:0042802;GO:0042803;GO:0043546;GO:0046872;GO:0046872;GO:0050660;GO:0050660;GO:0050660;GO:0051287;GO:0051536;GO:0051536;GO:0051537;GO:0051537;GO:0051537;GO:0055114;GO:0055114;GO:0071949;	K00157	EC:1.2.3.1	-	-	aldehyde oxidase 1 [Source:NCBI gene;Acc:424071]"	424071	Q2QB50
ENSGALG00000012908	25.5545	9.90239	41.2067	4.16128	2.05703	0.000469767	0.0354208	1	58420521	58447259	+	26739	SLC13A4	GO:0005215;GO:0006814;GO:0006835;GO:0015137;GO:0015141;GO:0015746;GO:0016020;GO:0016020;GO:0016021;GO:0016021;GO:0017153;GO:0055085;GO:0071422;	K14444	-	-	-	solute carrier family 13 member 4 [Source:HGNCSymbol;Acc:HGNC:15827]	418127	-
ENSGALG00000043839	24.8295	9.88088	39.7782	4.02577	2.00927	0.000472632	0.0354806	3	76487784	76506437	-	18654	SPACA1	GO:0001675;GO:0001675;GO:0002080;GO:0002080;GO:0002080;GO:0007283;GO:0016020;GO:0016021;	-	-	-	-	sperm acrosome associated 1 [Source:HGNCSymbol;Acc:HGNC:14967]	421820	A0A1L1RRF5
ENSGALG00000043204	11.4163	2.04165	20.791	10.1834	3.34815	0.000502887	0.0367838	21	4441947	4659848	+	217902	PAX7	GO:0003677;GO:0003677;GO:0005634;GO:0006351;GO:0006355;GO:0006355;GO:0007275;GO:0043565;GO:0003677;GO:0003677;GO:0005634;GO:0006351;GO:0006355;GO:0006355;GO:0007275;GO:0043565;GO:0000983;GO:0003677;GO:0003677;GO:0005634;GO:0005634;GO:0006338;GO:0006351;GO:0006355;GO:0006355;GO:0007275;GO:0007519;GO:0007519;GO:0010453;GO:0010468;GO:0014813;GO:0014813;GO:0021527;GO:0021904;GO:0021904;GO:0031062;GO:…	K09381	-	-	-	paired box 7 [Source:NCBI gene;Acc:395942]"	395942	O42349
ENSGALG00000037957	87.4437	50.7817	124.106	2.44391	1.28919	0.000512116	0.0369847	3	2442757	2444569	-	1813	-	GO:0005509;GO:0005509;GO:0005515;GO:0005544;GO:0008201;GO:0035374;GO:0042802;GO:0048306;	-	-	-	-	-	-	-
ENSGALG00000004804	25.6206	9.39294	41.8483	4.45529	2.15552	0.000528798	0.0378699	20	6838034	6848252	+	10219	TGM3	GO:0003810;GO:0018149;GO:0046872;GO:0003810;GO:0003810;GO:0003824;GO:0005509;GO:0005737;GO:0018149;GO:0018149;GO:0030216;GO:0031234;GO:0043163;GO:0046872;GO:0051262;GO:0003810;GO:0018149;GO:0046872;	K05620	EC:2.3.2.13	-	-	transglutaminase 3 [Source:HGNCSymbol;Acc:HGNC:11779]	419215	-
ENSGALG00000000293	15.1479	4.00207	26.2937	6.57002	2.7159	0.000541091	0.0384287	27	1854435	1864610	+	10176	-	GO:0004866;GO:0005576;GO:0005615;GO:0010951;	-	-	-	-	alpha-2-macroglobulin-like 4 [Source:NCBIgene;Acc:100858010]	100858010	F1NK40
ENSGALG00000013272	178.66	91.5461	265.775	2.90318	1.53763	0.000548388	0.038786	1	75168825	75220639	+	51815	PRMT8	GO:0005829;GO:0005886;GO:0005886;GO:0006355;GO:0006479;GO:0006479;GO:0008168;GO:0008168;GO:0008469;GO:0008469;GO:0008757;GO:0016571;GO:0016740;GO:0018216;GO:0019919;GO:0019919;GO:0032259;GO:0034969;GO:0035241;GO:0035242;GO:0035242;GO:0042802;GO:0042803;GO:0046982;GO:0051260;GO:0098753;GO:1904047;	K11439	EC:2.1.1.319	-	-	protein arginine methyltransferase 8 [Source:HGNCSymbol;Acc:HGNC:5188]	425989	-
ENSGALG00000039127	77.4416	41.3547	113.529	2.74524	1.45693	0.000554967	0.0390898	8	25273575	25274600	+	1026	-	-	-	-	-	-	-	-	-
ENSGALG00000008814	15.7061	4.25409	27.1582	6.38401	2.67446	0.000562485	0.0391481	1	22292930	22303384	-	10455	ASB15	GO:0005622;GO:0016567;GO:0035556;	K10337	-	-	-	ankyrin repeat and SOCS box containing 15[Source:HGNC Symbol;Acc:HGNC:19767]	417752	E1BRU8
ENSGALG00000038225	54.31	29.3885	79.2315	2.696	1.43082	0.000565849	0.0392108	1	9507267	9637821	+	130555	SEMA3E	GO:0001569;GO:0001953;GO:0002040;GO:0008360;GO:0016021;GO:0016525;GO:0030215;GO:0050808;GO:0071526;GO:2000249;GO:0016021;	K06840	-	-	-	semaphorin 3E [Source:NCBI gene;Acc:374089]"	374089	O42237
ENSGALG00000016469	6.9737	0.257897	13.6895	53.0813	5.73013	0.000574015	0.0394572	3	100663686	100664992	+	1307	MSGN1	GO:0000978;GO:0001077;GO:0001228;GO:0001756;GO:0001756;GO:0003677;GO:0003682;GO:0005634;GO:0005634;GO:0006366;GO:0007275;GO:0007379;GO:0030154;GO:0045944;GO:0046983;	K09077	-	-	-	mesogenin 1 [Source:NCBI gene;Acc:395419]"	395419	Q9DEQ9
ENSGALG00000043245	21.2086	7.09636	35.3208	4.97731	2.31537	0.000591969	0.0403671	8	26430953	26433431	-	2479	-	-	-	-	-	-	ankyrin-3-like [Source:NCBI gene;Acc:101747588]"	-	-
ENSGALG00000043106	96.2778	56.0337	136.522	2.43642	1.28476	0.000599812	0.0406258	4	44612181	44649685	+	37505	WDR17	-	-	-	-	-	WD repeat domain 17 [Source:HGNCSymbol;Acc:HGNC:16661]	422570	-
ENSGALG00000003310	11.7378	2.21244	21.2632	9.61077	3.26465	0.000617919	0.041639	Z	10331275	10346085	-	14811	SLC45A2	GO:0008506;GO:0015770;GO:0016020;GO:0016021;GO:0016021;GO:0048066;GO:0055085;	K15378	-	-	-	solute carrier family 45 member 2 [Source:NCBIgene;Acc:431665]	431665	F1NJ93
ENSGALG00000033417	24.3401	8.80177	39.8783	4.53072	2.17974	0.000625344	0.0419741	2	406765	442882	+	36118	SSPO	GO:0007399;GO:0030154;GO:0007399;GO:0030154;	-	-	-	-	SCO-spondin [Source:NCBI gene;Acc:420367]"	420367	Q2PC93
ENSGALG00000044625	7.86939	0.521664	15.2171	29.1703	4.86643	0.000633316	0.0421783	1	59980841	59982553	-	1713	-	GO:0001669;	-	-	-	-	acrosin-binding protein-like [Source:NCBIgene;Acc:101748011]	101748011	-
ENSGALG00000046297	20.3057	6.81984	33.7915	4.95488	2.30885	0.0006364	0.0422195	1	124388381	124393918	-	5538	-	-	-	-	-	-	-	-	-
ENSGALG00000016455	63.0035	26.4177	99.5894	3.7698	1.91449	0.000640708	0.0423411	3	97786521	97842913	+	56393	GREB1	-	-	-	-	-	growth regulating estrogen receptor binding 1[Source:HGNC Symbol;Acc:HGNC:24885]	421944	-
ENSGALG00000015568	81.2504	48.0148	114.486	2.38439	1.25362	0.000645866	0.0425011	4	81396418	81418574	+	22157	SH3TC1	-	-	-	-	-	SH3 domain and tetratricopeptide repeats 1[Source:HGNC Symbol;Acc:HGNC:26009]	422867	F1NC54
ENSGALG00000039354	59.6544	27.1821	92.1267	3.38925	1.76096	0.000650578	0.0425011	8	18694448	18737086	+	42639	VTG1	GO:0005319;GO:0006869;GO:0005319;GO:0006869;	-	-	-	-	vitellogenin 1 [Source:NCBI gene;Acc:424547]"	424547	P87498
ENSGALG00000045919	41.7387	16.6381	66.8393	4.01724	2.00621	0.000657763	0.0425068	5	42851431	42855996	-	4566	-	-	-	-	-	-	-	-	-
ENSGALG00000006406	16.0748	3.9962	28.1535	7.04507	2.81661	0.000671954	0.0431037	4	4348873	4354712	+	5840	BRS3	GO:0004930;GO:0004930;GO:0004930;GO:0004946;GO:0005887;GO:0007165;GO:0007186;GO:0007186;GO:0007186;GO:0008528;GO:0016020;GO:0016021;GO:0016021;GO:0031989;	K04170	-	-	NOG260553	bombesin receptor subtype 3 [Source:NCBIgene;Acc:378927]	378927	Q802E6
ENSGALG00000044352	258.163	127.341	388.985	3.05466	1.61101	0.00067491	0.0431037	1	139824921	139826272	+	1352	-	-	-	-	-	-	-	-	-
ENSGALG00000008696	37.5966	18.3778	56.8154	3.09153	1.62832	0.00068462	0.0435177	8	16413009	16435031	-	22023	WDR63	GO:0007018;GO:0030286;GO:0045503;GO:0045504;	-	-	-	-	WD repeat domain 63 [Source:HGNCSymbol;Acc:HGNC:30711]	429090	F1NIZ0
ENSGALG00000043806	58.5971	32.1926	85.0016	2.64041	1.40076	0.000704397	0.0443252	15	4902090	4914473	-	12384	-	GO:0003777;GO:0007018;GO:0007018;GO:0008569;GO:0030286;GO:0030286;GO:0045503;GO:0045505;GO:0051959;	-	-	-	-	-	-	-
ENSGALG00000016867	63.2326	35.1049	91.3603	2.6025	1.3799	0.000718024	0.0450172	1	143362288	143492622	-	130335	ITGBL1	GO:0005178;GO:0005925;GO:0007160;GO:0007229;GO:0008305;GO:0009986;GO:0016477;GO:0033627;	-	-	-	-	integrin subunit beta like 1 [Source:HGNCSymbol;Acc:HGNC:6164]	418769	-
ENSGALG00000030121	12.9428	2.81534	23.0703	8.1945	3.03466	0.000727702	0.0453815	15	8090380	8098461	+	8082	-	GO:0005215;GO:0016020;GO:0016021;GO:0016021;GO:0022857;GO:0055085;	-	-	-	-	solute carrier family 2 member 11-like 2[Source:NCBI gene;Acc:769554]	769554	A0A1D5PIE1
ENSGALG00000009689	34.5321	16.063	53.0012	3.29957	1.72228	0.000733733	0.0453815	2	23875666	23895602	-	19937	PON2	GO:0004064;GO:0005576;GO:0004064;GO:0005576;	K01045	-	-	-	paraoxonase 2 [Source:NCBI gene;Acc:395830]"	395830	F1NCU9
ENSGALG00000026305	14.7752	4.00207	25.5483	6.38378	2.67441	0.000734335	0.0453815	9	22025351	22028310	-	2960	OTOL1	GO:0005201;GO:0005509;GO:0005576;GO:0005576;GO:0005581;GO:0005615;GO:0030198;GO:0031012;GO:0045299;GO:0051260;	-	-	-	-	otolin 1 [Source:HGNC Symbol;Acc:HGNC:34071]"	429161	-
ENSGALG00000012418	29.7688	12.705	46.8326	3.68616	1.88212	0.000737091	0.0453815	7	32809167	32861788	+	52622	-	GO:0003824;GO:0005737;GO:0005737;GO:0006569;GO:0006569;GO:0009435;GO:0009435;GO:0016787;GO:0019363;GO:0019441;GO:0019805;GO:0030170;GO:0030170;GO:0030429;GO:0030429;GO:0030429;GO:0034354;GO:0043420;GO:0043420;GO:0097053;GO:0003824;GO:0005737;GO:0005737;GO:0006569;GO:0006569;GO:0009435;GO:0009435;GO:0016787;GO:0019363;GO:0019805;GO:0030170;GO:0030170;GO:0030429;GO:0030429;GO:0034354;GO:0043420;GO:…	K01556	EC:3.7.1.3	-	-	kynureninase [Source:NCBI gene;Acc:424302]"	424302	F1NDY5
ENSGALG00000006302	14.7109	3.89147	25.5304	6.5606	2.71383	0.0007442	0.0455971	6	19197922	19208455	+	10534	-	GO:0006629;GO:0016042;GO:0016298;GO:0016787;GO:0016788;GO:0044255;	-	-	-	-	lipase member M-like 4 [Source:NCBIgene;Acc:423786]	423786	-
ENSGALG00000031450	72.9275	31.0998	114.755	3.6899	1.88358	0.000745921	0.0455971	1	193221562	193279711	-	58150	MYO7A	GO:0000146;GO:0000166;GO:0001750;GO:0001845;GO:0001917;GO:0003774;GO:0003774;GO:0003779;GO:0005516;GO:0005524;GO:0005524;GO:0005737;GO:0005737;GO:0005765;GO:0005829;GO:0005856;GO:0006886;GO:0006909;GO:0007040;GO:0007600;GO:0007601;GO:0007601;GO:0007605;GO:0007605;GO:0016324;GO:0016459;GO:0016459;GO:0019904;GO:0030030;GO:0030048;GO:0030507;GO:0032391;GO:0032420;GO:0042470;GO:0042472;GO:0042490;GO:…	K10359	-	-	-	myosin VIIA [Source:HGNC Symbol;Acc:HGNC:7606]"	419085	-
ENSGALG00000011859	30.4757	12.9869	47.9644	3.69329	1.88491	0.000765302	0.04645	1	49180327	49185207	-	4881	GBE	GO:0005344;GO:0005344;GO:0005506;GO:0005515;GO:0005737;GO:0005833;GO:0015671;GO:0015671;GO:0019825;GO:0019825;GO:0019825;GO:0020037;GO:0020037;GO:0031838;GO:0042744;GO:0043177;GO:0046872;GO:0051291;GO:0070025;	K21894	-	-	NOG237047	eye-globin [Source:NCBI gene;Acc:417972]"	417972	Q5QRU6
ENSGALG00000012100	39.7425	19.7979	59.6872	3.01482	1.59207	0.000770219	0.0465833	7	28481649	28499392	-	17744	CFAP221	GO:0003341;GO:0003341;GO:0005516;GO:0005929;GO:0005929;GO:0044458;GO:0060271;	-	-	-	-	cilia and flagella associated protein 221[Source:HGNC Symbol;Acc:HGNC:33720]	424272	F1NF92
ENSGALG00000010657	73.0802	28.0125	118.148	4.21768	2.07645	0.000775826	0.0467572	7	18780854	18811098	-	30245	-	GO:0004867;GO:0005201;GO:0005615;GO:0010951;GO:0030198;GO:0031012;	-	-	-	-	-	-	-
ENSGALG00000010116	241.554	99.2633	383.844	3.86692	1.95119	0.000813482	0.0485141	3	29464746	29583035	-	118290	DNAH8	GO:0003777;GO:0005524;GO:0007018;GO:0007018;GO:0008569;GO:0016887;GO:0030286;GO:0030286;GO:0036157;GO:0036158;GO:0045503;GO:0045505;GO:0051959;	K10408	-	-	-	dynein axonemal heavy chain 8 [Source:HGNCSymbol;Acc:HGNC:2952]	100858112	-
ENSGALG00000004545	52.3622	21.594	83.1304	3.84971	1.94475	0.000829136	0.0491985	10	8304412	8398284	+	93873	WDR72	GO:0005737;GO:0005768;GO:0070166;	-	-	-	-	WD repeat domain 72 [Source:HGNCSymbol;Acc:HGNC:26790]	427497	E1BQP5
ENSGALG00000029454	13.9734	3.34875	24.598	7.34541	2.87684	0.000832745	0.0491985	5	25432899	25445807	-	12909	-	GO:0004620;GO:0004623;GO:0005509;GO:0005544;GO:0005737;GO:0006629;GO:0009395;GO:0016042;GO:0016787;GO:0046475;GO:0047498;GO:0004620;GO:0006629;GO:0009395;GO:0016042;GO:0016787;	-	-	-	-	-	-	-
ENSGALG00000010572	14.7105	4.18216	25.2389	6.03489	2.59333	0.000833837	0.0491985	5	40811286	40858950	+	47665	TSHR	GO:0004930;GO:0004930;GO:0004996;GO:0004996;GO:0004996;GO:0005622;GO:0005886;GO:0005886;GO:0005887;GO:0007165;GO:0007186;GO:0007186;GO:0007189;GO:0007189;GO:0007190;GO:0008344;GO:0008528;GO:0009755;GO:0016020;GO:0016021;GO:0016021;GO:0016500;GO:0030183;GO:0038194;GO:0040012;GO:0040018;GO:0060119;GO:0060122;GO:0071542;GO:0090103;GO:0120162;GO:0004930;GO:0004930;GO:0004996;GO:0005886;GO:0007165;GO:…	K04249	-	-	-	thyroid stimulating hormone receptor [Source:NCBIgene;Acc:428900]	428900	Q3V5L9
ENSGALG00000016268	81.5502	49.344	113.756	2.30537	1.205	0.000836456	0.0491985	1	113403070	113433885	+	30816	-	GO:0016020;GO:0016021;	-	-	-	-	-	-	-
ENSGALG00000006626	47.4854	19.7231	75.2477	3.81521	1.93176	0.00085064	0.0496913	6	20345450	20374060	-	28611	PDE6C	GO:0004114;GO:0007165;GO:0007601;GO:0007603;GO:0008081;GO:0016787;GO:0046549;GO:0046872;GO:0050953;	K13757	EC:3.1.4.35	-	-	phosphodiesterase 6C [Source:NCBI gene;Acc:395834]"	395834	P52731
ENSGALG00000015495	21.2174	7.89941	34.5354	4.37189	2.12826	0.00085895	0.0498152	1	92852810	92868421	+	15612	POU1F1	GO:0000981;GO:0001077;GO:0001085;GO:0001102;GO:0001708;GO:0003677;GO:0003677;GO:0003677;GO:0003682;GO:0003700;GO:0003700;GO:0003700;GO:0003700;GO:0003713;GO:0005634;GO:0005634;GO:0005634;GO:0005667;GO:0006351;GO:0006355;GO:0006355;GO:0006355;GO:0006366;GO:0008134;GO:0008284;GO:0008340;GO:0021983;GO:0030183;GO:0032962;GO:0040018;GO:0043565;GO:0043565;GO:0043567;GO:0045893;GO:0045893;GO:0045944;GO:…	K09363	-	-	-	POU class 1 homeobox 1 [Source:NCBIgene;Acc:374215]	374215	O57599
ENSGALG00000043584	116.414	67.8104	165.017	2.4335	1.28304	0.000870644	0.0498152	3	83179142	83351003	-	171862	COL19A1	GO:0005201;GO:0005615;GO:0007519;GO:0030198;GO:0030198;GO:0031012;	-	-	-	-	collagen type XIX alpha 1 chain [Source:HGNCSymbol;Acc:HGNC:2196]	421873	-
ENSGALG00000016140	20.6811	7.61216	33.75	4.43369	2.14851	0.000873107	0.0498152	1	108910671	108917505	+	6835	FAM3B	GO:0030073;GO:0030073;GO:0030073;GO:0030073;GO:0042593;	-	-	-	-	family with sequence similarity 3 member B[Source:HGNC Symbol;Acc:HGNC:1253]	-	-
ENSGALG00000039992	25.6711	10.5768	40.7654	3.85424	1.94645	0.00087344	0.0498152	1	17823677	17823940	+	264	-	-	-	-	-	-	-	-	-
ENSGALG00000028983	84.3326	51.1993	117.466	2.29429	1.19805	0.000876045	0.0498152	2	32700853	32703521	-	2669	HOXA9	GO:0003677;GO:0003677;GO:0005634;GO:0005634;GO:0006351;GO:0006351;GO:0006355;GO:0007275;GO:0043565;GO:0043565;	K21950	-	-	-	homeobox A9 [Source:NCBI gene;Acc:396096]"	396096	F1NJG5
ENSGALG00000008135	45.5037	15.9818	75.0255	4.69443	2.23095	0.000884282	0.0498886	7	10831148	10961410	-	130263	SATB2	GO:0003677;GO:0003677;GO:0005634;GO:0005634;GO:0006366;GO:0043565;GO:0000118;GO:0000122;GO:0000977;GO:0000978;GO:0001077;GO:0001764;GO:0002076;GO:0003677;GO:0003677;GO:0003677;GO:0003682;GO:0005634;GO:0005634;GO:0005634;GO:0005654;GO:0005667;GO:0006338;GO:0006366;GO:0009880;GO:0010468;GO:0021902;GO:0043565;GO:0043565;GO:0045944;GO:0048704;GO:0051216;GO:0060021;GO:0071310;	-	-	-	-	SATB homeobox 2 [Source:NCBI gene;Acc:424063]"	424063	E1BZL3;E1ANH5
ENSGALG00000011727	10.7647	1.95454	19.5749	10.0151	3.32411	0.000886079	0.0498886	1	47965222	47968879	-	3658	AGBL3	GO:0004181;GO:0004181;GO:0004181;GO:0006508;GO:0008270;GO:0035610;	-	-	-	-	ATP/GTP binding protein like 3 [Source:HGNCSymbol;Acc:HGNC:27981]	-	-
ENSGALG00000029510	15.6534	4.70383	26.6031	5.65562	2.49968	0.00090696	0.050276	4	79500697	79646875	+	146179	STK32B	GO:0000166;GO:0004672;GO:0004674;GO:0004674;GO:0005524;GO:0005524;GO:0005622;GO:0006468;GO:0018105;GO:0035556;	K08793	EC:2.7.11.1	-	-	serine/threonine kinase 32B [Source:HGNCSymbol;Acc:HGNC:14217]	422850	-
ENSGALG00000010691	44.7484	21.862	67.6349	3.09372	1.62934	0.000907907	0.050276	3	34848623	34865195	-	16573	-	GO:0036128;	-	-	-	-	-	-	-
ENSGALG00000005215	45.1676	23.453	66.8822	2.85175	1.51185	0.000924518	0.0503441	14	5264613	5339317	-	74705	CACNA1H	GO:0005216;GO:0005244;GO:0005245;GO:0005886;GO:0005887;GO:0005891;GO:0005891;GO:0006811;GO:0008332;GO:0008332;GO:0016020;GO:0016020;GO:0016021;GO:0016021;GO:0019228;GO:0032342;GO:0032870;GO:0034651;GO:0035865;GO:0042391;GO:0045956;GO:0055085;GO:0070509;GO:0070509;GO:0070588;GO:0086010;GO:0097110;GO:0098662;GO:2000344;	-	-	-	-	calcium voltage-gated channel subunit alpha1 H[Source:HGNC Symbol;Acc:HGNC:1395]	-	-
ENSGALG00000036079	15.5301	4.30841	26.7518	6.2092	2.63441	0.00092785	0.0503441	KQ759483.1	581707	771031	-	189325	-	GO:0004930;GO:0004930;GO:0004984;GO:0004984;GO:0005549;GO:0005886;GO:0007165;GO:0007186;GO:0007186;GO:0007186;GO:0007608;GO:0007608;GO:0016020;GO:0016021;GO:0016021;GO:0050896;GO:0050911;	-	-	-	-	olfactory receptor 14J1-like 137 [Source:NCBIgene;Acc:101751976]	-	-
ENSGALG00000034574	12.0348	2.76103	21.3086	7.71763	2.94816	0.000931325	0.0503441	1	24658278	24693248	+	34971	ASZ1	GO:0005737;GO:0007140;GO:0007283;GO:0016020;GO:0016021;GO:0034587;GO:0034587;GO:0043046;GO:0071546;GO:0071546;	K18410	-	-	-	ankyrin repeat, SAM and basic leucine zipper domaincontaining 1 [Source:NCBI gene;Acc:417768]	417768	A0M8U3
ENSGALG00000012126	33.2797	15.8145	50.745	3.20877	1.68202	0.000951912	0.0509154	4	58493683	58506491	+	12809	CFI	GO:0004252;GO:0004252;GO:0005044;GO:0005576;GO:0006508;GO:0006508;GO:0006898;GO:0008233;GO:0008236;GO:0016020;GO:0016787;GO:0030449;	K01333	EC:3.4.21.45	-	-	complement factor I [Source:NCBI gene;Acc:428773]"	428773	F1NF64
ENSGALG00000002557	87.8817	53.5941	122.169	2.27953	1.18874	0.000974775	0.0518145	15	3066200	3191098	-	124899	ADGRD1	GO:0004888;GO:0004930;GO:0004930;GO:0004930;GO:0005622;GO:0005886;GO:0005887;GO:0007166;GO:0007186;GO:0007186;GO:0007189;GO:0007189;GO:0016020;GO:0016021;GO:0016021;GO:0004888;GO:0004930;GO:0007166;GO:0007186;GO:0016020;GO:0016021;GO:0016021;	K08465	-	-	-	adhesion G protein-coupled receptor D1 [Source:HGNCSymbol;Acc:HGNC:19893]	416803	A0A2H4I7A1
ENSGALG00000012483	24.593	8.18712	40.9989	5.00773	2.32416	0.00101956	0.0530522	1	51508827	51526284	+	17458	TMPRSS6	GO:0000122;GO:0004252;GO:0004252;GO:0005615;GO:0005886;GO:0005886;GO:0005886;GO:0006508;GO:0006508;GO:0006508;GO:0006879;GO:0008233;GO:0008236;GO:0016020;GO:0016021;GO:0016021;GO:0016787;GO:0030514;GO:0033619;GO:0042730;GO:0042730;GO:0045892;GO:0045944;GO:0055072;GO:0055072;GO:0055072;GO:0097264;	K09637	EC:3.4.21.-	-	-	transmembrane serine protease 6 [Source:HGNCSymbol;Acc:HGNC:16517]	418046	F1NDU7
ENSGALG00000015224	76.4921	29.647	123.337	4.16019	2.05665	0.00102408	0.0530522	3	67019660	67075231	+	55572	AK9	GO:0004550;GO:0005524;GO:0005634;GO:0005654;GO:0005737;GO:0006139;GO:0006174;GO:0006186;GO:0006756;GO:0006757;GO:0019205;GO:0031965;GO:0050145;GO:0061508;GO:0061565;GO:0061566;GO:0061567;GO:0061568;GO:0061569;GO:0061570;GO:0061571;	K18533	-	-	-	adenylate kinase 9 [Source:HGNCSymbol;Acc:HGNC:33814]	771077	F1NRW9
ENSGALG00000037262	19.3731	7.02099	31.7252	4.51862	2.17588	0.00102583	0.0530522	33	1045438	1048859	+	3422	HOXC8	GO:0000122;GO:0003677;GO:0003677;GO:0003677;GO:0003700;GO:0005634;GO:0005634;GO:0005654;GO:0006355;GO:0007275;GO:0009952;GO:0015630;GO:0030182;GO:0043565;GO:0048705;	K09308	-	-	-	homeobox C8 [Source:NCBI gene;Acc:395711]"	395711	Q9YH13
ENSGALG00000008309	41.4819	21.5171	61.4468	2.85572	1.51386	0.00102596	0.0530522	1	12739743	12791062	-	51320	-	-	-	-	-	-	-	-	-
ENSGALG00000007007	56.8354	32.2156	81.4552	2.52844	1.33825	0.00104354	0.0534275	6	21518224	21579102	-	60879	-	GO:0005085;GO:0005085;GO:0005088;GO:0005088;GO:0005622;GO:0007264;	-	-	-	-	kinase non-catalytic C-lobe domain containing 1[Source:NCBI gene;Acc:423824]	423824	-
ENSGALG00000011802	8.37221	1.07025	15.6742	14.6453	3.87236	0.00104415	0.0534275	1	48311863	48318536	-	6674	GSG1	GO:0005783;GO:0005886;GO:0016020;GO:0016021;GO:0070063;	-	-	-	-	germ cell associated 1 [Source:HGNCSymbol;Acc:HGNC:19716]	769937	E1BQK0
ENSGALG00000045017	8.34733	0.977271	15.7174	16.083	4.00746	0.00105441	0.0535528	AADN04004352.1	10974	11469	-	496	-	-	-	-	-	-	-	-	-
ENSGALG00000045936	153.873	100.86	206.886	2.05122	1.03648	0.00107758	0.0540874	1	50300711	50313130	-	12420	FAM83F	-	-	-	-	-	family with sequence similarity 83 member F[Source:HGNC Symbol;Acc:HGNC:25148]	770747	-
ENSGALG00000007495	9.14335	1.42701	16.8597	11.8147	3.56251	0.00108401	0.0541781	10	18094354	18109320	+	14967	SLC24A1	GO:0005262;GO:0005887;GO:0006874;GO:0008273;GO:0016020;GO:0016021;GO:0016021;GO:0035725;GO:0055085;GO:0060291;GO:0060292;GO:0070588;	K13749	-	-	-	solute carrier family 24 member 1 [Source:NCBIgene;Acc:414892]	414892	Q9IAL8
ENSGALG00000009231	25.8228	10.0884	41.5572	4.11932	2.0424	0.00108571	0.0541781	6	28877053	28888056	+	11004	PNLIP	GO:0004620;GO:0004806;GO:0004806;GO:0004806;GO:0005509;GO:0005576;GO:0005615;GO:0006629;GO:0006629;GO:0006968;GO:0009395;GO:0009617;GO:0016042;GO:0019376;GO:0044258;GO:0047372;GO:0047714;GO:0052689;	K14073	EC:3.1.1.3	-	-	pancreatic lipase [Source:NCBI gene;Acc:423916]"	423916	F1P5K3
ENSGALG00000002864	50.0394	26.4136	73.6652	2.78891	1.4797	0.00109371	0.0544185	6	6817132	6898256	-	81125	LRRTM3	GO:0005615;GO:0016020;GO:0016021;GO:0031012;GO:0051965;GO:0098978;GO:0099054;GO:1902004;GO:1902004;	-	-	-	-	leucine rich repeat transmembrane neuronal 3[Source:NCBI gene;Acc:423649]	423649	F1NPI9
ENSGALG00000032838	17.4184	5.55532	29.2814	5.27088	2.39804	0.00110614	0.0547188	AADN04003576.1	2156	4341	+	2186	BKJ	GO:0005200;GO:0005882;GO:0005882;GO:0007010;	-	-	-	-	beta-keratin related protein [Source:NCBIgene;Acc:395651]	395651	O13152
ENSGALG00000043860	13.1102	1.32815	24.8922	18.742	4.2282	0.00111559	0.0550274	5	17023170	17024801	-	1632	PGR2/3	GO:0006955;	-	-	-	-	Gallus gallus tandem PRG2/PRG3 gene pair (PGR2/3),mRNA. [Source:RefSeq mRNA;Acc:NM_001329217]	-	-
ENSGALG00000012317	94.1065	52.7643	135.449	2.56705	1.36011	0.00114401	0.0561055	3	47035043	47108957	+	73915	ADGB	GO:0004198;GO:0005622;GO:0006508;GO:0019825;GO:0020037;	-	-	-	-	androglobin [Source:HGNC Symbol;Acc:HGNC:21212]"	421618	-
ENSGALG00000013659	24.2871	7.11398	41.4601	5.82798	2.543	0.00115803	0.0562564	3	50785550	50822797	-	37248	NOX3	GO:0016020;GO:0016020;GO:0016021;GO:0016175;GO:0016491;GO:0016491;GO:0042554;GO:0055114;GO:0055114;GO:0001659;GO:0005737;GO:0009590;GO:0009629;GO:0016020;GO:0016020;GO:0016021;GO:0016175;GO:0016175;GO:0016491;GO:0016491;GO:0042554;GO:0042554;GO:0043020;GO:0048840;GO:0055114;GO:0055114;GO:0016020;GO:0016020;GO:0016021;GO:0016175;GO:0016491;GO:0016491;GO:0042554;GO:0055114;GO:0055114;GO:0016020;GO:…	K21422	EC:1.6.3.-	-	-	NADPH oxidase 3 [Source:HGNC Symbol;Acc:HGNC:7890]"	428609	-
ENSGALG00000011296	22.6988	8.52039	36.8773	4.32812	2.11374	0.00116419	0.0562564	3	42160885	42186326	+	25442	-	GO:0005856;GO:0031032;	K16821	-	-	-	FERM domain containing 1 [Source:NCBIgene;Acc:421562]	421562	-
ENSGALG00000006412	33.3179	13.3348	53.301	3.99713	1.99896	0.0011668	0.0562564	4	4375987	4381807	+	5821	VGLL1	GO:0005634;GO:0005634;GO:0005634;GO:0006355;GO:0008022;GO:0005634;GO:0006355;	-	-	-	-	vestigial like family member 1 [Source:HGNCSymbol;Acc:HGNC:20985]	770844	-
ENSGALG00000046572	10.5325	2.14051	18.9245	8.84112	3.14423	0.00121391	0.0572377	15	8117535	8125989	+	8455	-	GO:0005215;GO:0016020;GO:0016020;GO:0016021;GO:0016021;GO:0022857;GO:0055085;	-	-	-	-	solute carrier family 2 member 11-like 4[Source:NCBI gene;Acc:769577]	769577	-
ENSGALG00000016316	11.0276	2.29955	19.7557	8.59111	3.10284	0.00122018	0.0573755	3	88656612	88663923	+	7312	GCM1	GO:0000978;GO:0000981;GO:0001077;GO:0001077;GO:0003677;GO:0003677;GO:0003677;GO:0003700;GO:0005634;GO:0005634;GO:0005634;GO:0005634;GO:0005667;GO:0006351;GO:0006355;GO:0006355;GO:0006355;GO:0006366;GO:0007275;GO:0008134;GO:0008270;GO:0042826;GO:0045944;GO:0045944;GO:0060018;GO:0060143;GO:0060670;GO:0060706;GO:0060800;	K21598	-	-	-	glial cells missing homolog 1 [Source:NCBIgene;Acc:404300]	404300	Q6UEJ0
ENSGALG00000006072	59.7028	28.5161	90.8895	3.18731	1.67234	0.00124455	0.0583609	2	5408222	5438676	+	30455	-	GO:0001518;GO:0001518;GO:0001518;GO:0005216;GO:0005244;GO:0005248;GO:0005248;GO:0005272;GO:0005886;GO:0005886;GO:0006811;GO:0006811;GO:0006814;GO:0006814;GO:0016020;GO:0016020;GO:0016021;GO:0019228;GO:0019233;GO:0030424;GO:0034765;GO:0035725;GO:0055085;GO:0086010;GO:0001518;GO:0001518;GO:0005216;GO:0005244;GO:0005248;GO:0005272;GO:0005886;GO:0006811;GO:0006811;GO:0006814;GO:0006814;GO:0016020;GO:…	K04842	-	-	-	-	395944	-
ENSGALG00000042548	56.842	30.4901	83.1938	2.72855	1.44814	0.00126782	0.0588077	2	141751641	141782032	-	30392	LRRC6	GO:0003341;GO:0005737;GO:0005737;GO:0005737;GO:0005929;GO:0005929;GO:0007010;GO:0008584;GO:0030317;GO:0031514;GO:0036158;GO:0036159;GO:0044458;GO:0044458;GO:0060271;GO:0060287;GO:0061458;	K19753	-	-	-	leucine rich repeat containing 6 [Source:NCBIgene;Acc:420324]	420324	A0A1D5PLA5
ENSGALG00000009007	25.7289	11.5658	39.8921	3.44915	1.78624	0.00127185	0.0588352	3	8534966	8542890	+	7925	PCARE	GO:0001750;GO:0001750;GO:0001917;GO:0001917;GO:0005929;GO:0035845;GO:0035845;GO:1903546;GO:1903546;	-	-	-	-	photoreceptor cilium actin regulator [Source:HGNCSymbol;Acc:HGNC:34383]	-	-
ENSGALG00000012985	20.4135	7.7017	33.1252	4.30103	2.10468	0.00127938	0.0588403	1	60262382	60287559	-	25178	SLC6A13	GO:0005328;GO:0005332;GO:0005332;GO:0005886;GO:0005887;GO:0006836;GO:0015293;GO:0015812;GO:0016020;GO:0016020;GO:0016021;GO:0016021;GO:0042165;GO:0043005;GO:0055085;	K05039	-	-	-	solute carrier family 6 member 13 [Source:HGNCSymbol;Acc:HGNC:11046]	100858230	F1NN76
ENSGALG00000037705	317.09	205.995	428.185	2.07862	1.05562	0.00128028	0.0588403	AADN04007509.1	446	7936	-	7491	-	-	-	-	-	-	outer dense fiber protein 3-like 15 [Source:NCBIgene;Acc:107057195]	-	-
ENSGALG00000015970	56.2212	24.7509	87.6915	3.54297	1.82496	0.00128398	0.0588403	3	83104826	83171007	+	66182	COL9A1	GO:0005594;	K08131	-	-	-	collagen type IX alpha 1 chain [Source:NCBIgene;Acc:771873]	771873	F1NQ20
ENSGALG00000001124	22.4431	9.02985	35.8563	3.97086	1.98945	0.00128571	0.0588403	17	9699002	9729062	+	30061	LHX2	GO:0003677;GO:0003677;GO:0005634;GO:0006355;GO:0043565;GO:0046872;GO:0000978;GO:0001077;GO:0001843;GO:0001942;GO:0003677;GO:0003677;GO:0003682;GO:0005622;GO:0005634;GO:0005634;GO:0006355;GO:0006366;GO:0007399;GO:0007411;GO:0007420;GO:0007498;GO:0009953;GO:0021537;GO:0021772;GO:0021978;GO:0021987;GO:0022008;GO:0030182;GO:0043565;GO:0043565;GO:0045199;GO:0045814;GO:0045893;GO:0045944;GO:0046872;GO:…	K09373	-	-	-	LIM homeobox 2 [Source:NCBI gene;Acc:395705]"	395705	O42108
ENSGALG00000008416	45.2756	23.9243	66.6269	2.78491	1.47763	0.00130799	0.0593649	3	3831127	3921447	-	90321	CFAP61	-	-	-	-	-	cilia and flagella associated protein 61[Source:HGNC Symbol;Acc:HGNC:15872]	-	-
ENSGALG00000044250	8.11942	1.07025	15.1686	14.1729	3.82506	0.00131105	0.0593649	12	9297917	9304502	-	6586	-	-	-	-	-	-	-	-	-
ENSGALG00000008615	33.5728	11.6475	55.498	4.76481	2.25242	0.00132163	0.059529	5	24709933	24791051	-	81119	-	GO:0001934;GO:0004672;GO:0004713;GO:0004713;GO:0004714;GO:0004714;GO:0004714;GO:0004888;GO:0005524;GO:0005737;GO:0005887;GO:0006468;GO:0007169;GO:0009968;GO:0016020;GO:0016021;GO:0018108;GO:0030154;GO:0043066;GO:0043235;GO:0070374;	K05119	EC:2.7.10.1	-	-	leukocyte receptor tyrosine kinase [Source:NCBIgene;Acc:423216]	423216	F1NLU3
ENSGALG00000030032	54.608	29.3856	79.8305	2.71666	1.44183	0.00134026	0.0598952	7	21294148	21446399	-	152252	SLC4A10	GO:0005452;GO:0005886;GO:0005887;GO:0006811;GO:0006820;GO:0006885;GO:0008509;GO:0008510;GO:0009416;GO:0009791;GO:0015301;GO:0015698;GO:0015701;GO:0016020;GO:0016020;GO:0016021;GO:0016021;GO:0016323;GO:0021860;GO:0030641;GO:0035264;GO:0035641;GO:0043025;GO:0048854;GO:0051453;GO:0097440;GO:0097441;GO:0097442;GO:0098656;GO:1902600;GO:0005452;GO:0006820;GO:0015698;GO:0016020;GO:0016020;GO:0016021;GO:…	K13861	-	-	-	solute carrier family 4 member 10 [Source:HGNCSymbol;Acc:HGNC:13811]	424188	-
ENSGALG00000011799	35.2019	16.684	53.7197	3.21983	1.68698	0.00137159	0.0606619	1	48276513	48283640	-	7128	-	-	-	-	-	-	heme binding protein 1 [Source:NCBIgene;Acc:417961]	-	-
ENSGALG00000016767	12.2334	3.01893	21.4478	7.10445	2.82872	0.00138251	0.0609351	1	132714633	132747517	-	32885	-	GO:0003690;GO:0003700;GO:0005634;GO:0006355;GO:0008023;GO:0032783;	-	-	-	-	-	-	-
ENSGALG00000002287	18.2503	6.26295	30.2377	4.82802	2.27143	0.00138489	0.0609351	8	2514510	2526281	-	11772	CRB1	GO:0005509;GO:0005886;GO:0005886;GO:0005902;GO:0005913;GO:0007009;GO:0032991;GO:0032991;GO:0042462;GO:0061024;	-	-	-	-	crumbs 1, cell polarity complex component[Source:HGNC Symbol;Acc:HGNC:2343]	-	-
ENSGALG00000043764	25.8417	10.9305	40.7528	3.72834	1.89853	0.00139754	0.0613339	2	128232881	128234314	+	1434	KCNS2	GO:0005216;GO:0005244;GO:0005249;GO:0005249;GO:0005267;GO:0005886;GO:0006811;GO:0006811;GO:0006813;GO:0006813;GO:0006813;GO:0008076;GO:0008076;GO:0008076;GO:0016020;GO:0016020;GO:0016021;GO:0016021;GO:0034765;GO:0048471;GO:0051260;GO:0055085;GO:0071805;GO:0071805;GO:1902259;GO:1902259;	K04932	-	-	-	potassium voltage-gated channel modifier subfamilyS member 2 [Source:HGNC Symbol;Acc:HGNC:6301]	430463	A0A1D5PCF8
ENSGALG00000015928	25.6864	11.1376	40.2352	3.61257	1.85303	0.00140974	0.0617113	3	81819650	81835862	-	16213	-	GO:0000166;GO:0003676;GO:0003723;GO:0004386;GO:0005524;GO:0005524;GO:0016787;	K17043	EC:3.6.4.13	-	-	DEAD-box helicase 43 [Source:NCBI gene;Acc:428637]"	428637	F1NVJ6
ENSGALG00000021039	63.9845	37.3784	90.5907	2.42361	1.27716	0.00143863	0.0624808	6	10852109	10868069	+	15961	HKDC1	GO:0000166;GO:0001678;GO:0001678;GO:0004340;GO:0004396;GO:0005524;GO:0005524;GO:0005536;GO:0005739;GO:0005829;GO:0005975;GO:0006096;GO:0006096;GO:0006096;GO:0008865;GO:0016301;GO:0016310;GO:0016740;GO:0016773;GO:0019158;GO:0046835;	K00844	EC:2.7.1.1	-	-	hexokinase domain containing 1 [Source:HGNCSymbol;Acc:HGNC:23302]	423698	E1BRU7
ENSGALG00000019290	12.0204	2.63525	21.4056	8.12281	3.02198	0.0014541	0.0624808	1	60223646	60250104	-	26459	SLC6A12	GO:0005328;GO:0005332;GO:0005886;GO:0006836;GO:0015293;GO:0015812;GO:0016020;GO:0016021;GO:0016021;GO:0042165;GO:0043005;GO:0055085;	K05039	-	-	-	solute carrier family 6 member 12 [Source:HGNCSymbol;Acc:HGNC:11045]	418147	E1BQT4
ENSGALG00000041662	27.6758	12.1129	43.2388	3.56966	1.83578	0.00145948	0.0624808	4	37518222	37532248	+	14027	OPN4-1	GO:0004930;GO:0004930;GO:0005887;GO:0007165;GO:0007186;GO:0007186;GO:0007186;GO:0007601;GO:0007602;GO:0007602;GO:0008020;GO:0009584;GO:0009881;GO:0016020;GO:0016021;GO:0016021;GO:0018298;GO:0050896;GO:0071482;GO:0004930;GO:0004930;GO:0007165;GO:0007186;GO:0007186;GO:0007601;GO:0007602;GO:0009881;GO:0016020;GO:0016021;GO:0016021;GO:0018298;GO:0050896;	K04255	-	-	-	photopigment melanopsin-like [Source:NCBIgene;Acc:395334]	395334	-
ENSGALG00000010931	14.2376	3.75982	24.7154	6.57356	2.71668	0.00146383	0.0624808	7	19285479	19286459	-	981	B3GALT1	GO:0000139;GO:0000139;GO:0005783;GO:0005794;GO:0005794;GO:0006486;GO:0006486;GO:0006487;GO:0006682;GO:0008376;GO:0008378;GO:0008499;GO:0008499;GO:0008499;GO:0009312;GO:0009312;GO:0009312;GO:0016020;GO:0016020;GO:0016021;GO:0016740;GO:0016757;GO:0030259;	K07819	EC:2.4.1.86	-	-	beta-1,3-galactosyltransferase 1 [Source:HGNCSymbol;Acc:HGNC:916]	429027	-
ENSGALG00000043689	7.15817	0.620519	13.6958	22.0716	4.46412	0.00146533	0.0624808	33	1303956	1308932	+	4977	-	GO:0005198;GO:0005198;GO:0005882;GO:0005882;GO:0045095;	K07605	-	-	-	-	100858302	-
ENSGALG00000009424	45.1577	23.5841	66.7314	2.82951	1.50055	0.0014669	0.0624808	1	25908850	26098946	-	190097	FOXP2	GO:0000122;GO:0000978;GO:0001078;GO:0002053;GO:0003677;GO:0003677;GO:0003677;GO:0003700;GO:0003700;GO:0003700;GO:0005634;GO:0006355;GO:0007519;GO:0009791;GO:0021549;GO:0021757;GO:0021758;GO:0021987;GO:0030324;GO:0042297;GO:0042802;GO:0042803;GO:0042803;GO:0043010;GO:0043565;GO:0043565;GO:0045892;GO:0045892;GO:0046982;GO:0048286;GO:0048745;GO:0050679;GO:0060013;GO:0060501;	K09409	-	-	-	forkhead box P2 [Source:HGNCSymbol;Acc:HGNC:13875]	769935	G8HZI1
ENSGALG00000016475	16.4419	5.12906	27.7548	5.41128	2.43597	0.00147112	0.0624808	3	101790655	101806609	+	15955	-	-	-	-	-	-	long intergenic non-protein coding RNA 954[Source:NCBI gene;Acc:421956]	421956	F1NV36
ENSGALG00000029648	19.6169	7.25196	31.9819	4.4101	2.14081	0.00149362	0.0627292	5	13714517	13730918	+	16402	TH	GO:0001666;GO:0001963;GO:0004497;GO:0004511;GO:0004511;GO:0004511;GO:0005506;GO:0005623;GO:0005634;GO:0005737;GO:0005737;GO:0005737;GO:0005790;GO:0006585;GO:0007507;GO:0007601;GO:0007612;GO:0007613;GO:0007617;GO:0007619;GO:0007625;GO:0007626;GO:0008016;GO:0009072;GO:0009887;GO:0009898;GO:0016714;GO:0019899;GO:0030424;GO:0031410;GO:0033162;GO:0035176;GO:0042416;GO:0042418;GO:0042421;GO:0042423;GO:…	K00501	EC:1.14.16.2	-	-	tyrosine hydroxylase [Source:NCBI gene;Acc:395592]"	395592	Q9PU40
ENSGALG00000037242	60.3507	35.2987	85.4027	2.41943	1.27467	0.0014953	0.0627292	2	41882712	41978834	+	96123	NEK11	GO:0004672;GO:0004674;GO:0005524;GO:0005524;GO:0005654;GO:0005730;GO:0006468;GO:0006468;GO:0016572;GO:0031573;GO:0035556;GO:0044772;GO:1901990;	K20880	EC:2.7.11.1	-	-	NIMA related kinase 11 [Source:HGNCSymbol;Acc:HGNC:18593]	100857506	-
ENSGALG00000002006	18.3006	4.25409	32.3472	7.60377	2.92672	0.00150112	0.0628196	14	14452053	14476592	+	24540	PDILT	GO:0003756;GO:0003756;GO:0003756;GO:0005623;GO:0005783;GO:0006457;GO:0007286;GO:0016477;GO:0045454;	K20354	-	-	-	protein disulfide isomerase like, testis expressed[Source:HGNC Symbol;Acc:HGNC:27338]	431417	-
ENSGALG00000010078	19.1094	6.90108	31.3178	4.53809	2.18209	0.00152211	0.0632339	3	29377291	29456632	-	79342	GLP1R	GO:0004888;GO:0004930;GO:0004930;GO:0004967;GO:0005622;GO:0005887;GO:0007165;GO:0007166;GO:0007186;GO:0007186;GO:0007189;GO:0007204;GO:0007611;GO:0008016;GO:0008528;GO:0008528;GO:0016020;GO:0016020;GO:0016021;GO:0016021;GO:0017046;GO:0019933;GO:0044508;GO:0045777;GO:0045777;GO:0071377;GO:1990911;GO:0004888;GO:0004930;GO:0004930;GO:0004967;GO:0007165;GO:0007166;GO:0007186;GO:0007186;GO:0008528;GO:…	K04581	-	-	NOG263329	glucagon like peptide 1 receptor [Source:NCBIgene;Acc:428573]	428573	B4ZY91
ENSGALG00000020976	9.49734	1.59779	17.3969	10.8881	3.44468	0.00157076	0.0643051	8	6290642	6302150	-	11509	-	-	-	-	-	-	-	-	-
ENSGALG00000030836	22.4586	8.92168	35.9955	4.03461	2.01243	0.00159101	0.0643051	13	1165386	1237099	+	71714	PSD2	GO:0005086;GO:0005543;GO:0030425;GO:0032012;GO:0032154;GO:0032587;GO:0043025;	K12494	-	-	-	pleckstrin and Sec7 domain containing 2[Source:HGNC Symbol;Acc:HGNC:19092]	427605	-
ENSGALG00000015269	15.5468	4.88048	26.2131	5.37101	2.42519	0.00159728	0.0643051	2	110494838	110515821	-	20984	OPRK1	GO:0004930;GO:0004930;GO:0004930;GO:0004985;GO:0004985;GO:0004985;GO:0005634;GO:0005829;GO:0005886;GO:0005887;GO:0005887;GO:0005887;GO:0006955;GO:0007165;GO:0007186;GO:0007186;GO:0007218;GO:0007626;GO:0016020;GO:0016021;GO:0016021;GO:0016021;GO:0019233;GO:0019233;GO:0031635;GO:0038003;GO:0038003;GO:0038048;GO:0038048;GO:0038048;GO:0042923;GO:0046877;GO:0051607;	K04214	-	-	-	Gallus gallus opioid receptor kappa 1 (OPRK1),transcript variant 1, mRNA. [Source:RefSeqmRNA;Acc:NM_001318774]	428533	E1C0V9
ENSGALG00000032022	20.2301	7.98652	32.4737	4.06607	2.02363	0.00159825	0.0643051	2	72373714	72468691	+	94978	CDH10	GO:0005509;GO:0005509;GO:0005886;GO:0005886;GO:0005886;GO:0005913;GO:0007043;GO:0007155;GO:0007155;GO:0007156;GO:0007156;GO:0008092;GO:0009986;GO:0016020;GO:0016020;GO:0016021;GO:0016339;GO:0016342;GO:0034332;GO:0042803;GO:0044331;GO:0045296;GO:0098609;	K06802	-	-	-	cadherin 10 [Source:NCBI gene;Acc:408049]"	408049	P79995
ENSGALG00000044263	48.5901	24.5566	72.6235	2.95739	1.56433	0.00160416	0.0643051	1	185963097	186027053	-	63957	DEUP1	GO:0005814;GO:0007099;GO:0042802;GO:0098535;GO:0098535;GO:0098535;GO:0098536;GO:0098536;GO:0098536;GO:1903251;GO:1903251;	-	-	-	-	deuterosome assembly protein 1 [Source:HGNCSymbol;Acc:HGNC:26344]	419006	-
ENSGALG00000013535	110.121	71.6547	148.588	2.07367	1.05218	0.00161176	0.0643051	4	61746761	61759707	+	12947	CYP4V2	GO:0004497;GO:0005506;GO:0010430;GO:0016020;GO:0016021;GO:0016491;GO:0016705;GO:0020037;GO:0046872;GO:0055114;GO:0055114;	K07427	EC:1.14.14.79	-	-	cytochrome P450 family 4 subfamily V member 2[Source:NCBI gene;Acc:415121]	415121	-
ENSGALG00000045430	22.278	8.45089	36.1052	4.27235	2.09503	0.00161842	0.0644205	1	113452551	113458229	+	5679	-	-	-	-	-	-	-	-	-
ENSGALG00000016370	19.6645	7.54266	31.7864	4.21422	2.07526	0.00164389	0.0649626	3	93135658	93174800	+	39143	TPO	GO:0004447;GO:0004601;GO:0004601;GO:0005509;GO:0005615;GO:0006590;GO:0006979;GO:0016021;GO:0020037;GO:0035162;GO:0055114;GO:0098869;	K00431	EC:1.11.1.8	-	-	thyroid peroxidase [Source:HGNCSymbol;Acc:HGNC:12015]	776120	-
ENSGALG00000012197	11.9801	3.01893	20.9412	6.93664	2.79424	0.00165004	0.0649626	7	30590625	30610062	+	19438	ACMSD	GO:0001760;GO:0001760;GO:0005829;GO:0005829;GO:0008270;GO:0016787;GO:0016831;GO:0051259;GO:1904985;	K03392	EC:4.1.1.45	-	-	aminocarboxymuconate semialdehyde decarboxylase[Source:HGNC Symbol;Acc:HGNC:19288]	424288	-
ENSGALG00000002083	8.65167	1.05507	16.2483	15.4002	3.94488	0.0016586	0.0649626	20	2149947	2153763	-	3817	-	-	K20287	-	-	-	perilipin 3-like [Source:NCBI gene;Acc:419149]"	419149	E1BR35
ENSGALG00000017274	14.6951	3.95408	25.4361	6.43288	2.68546	0.00167684	0.0651083	1	74491375	74515119	+	23745	CD9	GO:0005178;GO:0005887;GO:0007155;GO:0007166;GO:0007342;GO:0007342;GO:0008285;GO:0009897;GO:0016020;GO:0016020;GO:0016021;GO:0016021;GO:0030913;GO:0031623;GO:0051271;GO:0070062;GO:0070062;GO:0071404;GO:0090331;GO:0016020;GO:0016021;GO:0016021;	K06460	-	-	NOG242618	CD9 molecule [Source:NCBI gene;Acc:395527]"	395527	Q9IBC9
ENSGALG00000016985	8.61274	1.14805	16.0774	14.0041	3.80777	0.00168134	0.0651083	1	167990706	168006288	-	15583	CPB2	GO:0004180;GO:0004181;GO:0004181;GO:0005615;GO:0006508;GO:0006508;GO:0008270;GO:0042730;GO:0042730;	-	-	-	-	carboxypeptidase B2 [Source:HGNCSymbol;Acc:HGNC:2300]	-	-
ENSGALG00000011493	81.0155	49.3136	112.717	2.28573	1.19265	0.00170585	0.0653316	7	23678886	23682106	-	3221	TMEM169	GO:0016020;GO:0016021;	-	-	-	-	transmembrane protein 169 [Source:HGNCSymbol;Acc:HGNC:25130]	424223	E1C4T0
ENSGALG00000016945	26.7815	12.1148	41.4482	3.42127	1.77453	0.00171297	0.0653316	1	165707166	165718950	+	11785	CNMD	GO:0016020;GO:0016021;GO:0016525;GO:0016020;GO:0016021;	-	-	-	-	chondromodulin [Source:NCBI gene;Acc:395600]"	395600	Q9PUU8
ENSGALG00000016662	15.6508	4.64998	26.6516	5.73155	2.51893	0.00171304	0.0653316	3	107785815	107811652	+	25838	GATA4	GO:0000977;GO:0000978;GO:0001077;GO:0001085;GO:0001228;GO:0003180;GO:0003197;GO:0003290;GO:0003677;GO:0003677;GO:0003700;GO:0003700;GO:0003700;GO:0003713;GO:0005634;GO:0005634;GO:0005634;GO:0005634;GO:0006355;GO:0006366;GO:0007507;GO:0008134;GO:0008270;GO:0008584;GO:0009887;GO:0009888;GO:0016604;GO:0042493;GO:0043565;GO:0044212;GO:0045893;GO:0045893;GO:0045944;GO:0046872;GO:0048468;GO:0048646;GO:…	K09183	-	-	-	GATA binding protein 4 [Source:NCBIgene;Acc:396392]	396392	P43691;E1C9C6
ENSGALG00000046574	10.6364	2.20657	19.0662	8.64066	3.11114	0.00172613	0.0653316	AADN04002319.1	11648	13292	+	1645	-	GO:0003676;GO:0005622;GO:0006355;GO:0046872;GO:0003676;	-	-	-	-	-	-	-
ENSGALG00000031905	13.2371	3.83128	22.6428	5.90998	2.56315	0.00172664	0.0653316	AADN04000541.1	176206	269433	-	93228	-	GO:0004930;GO:0004930;GO:0004984;GO:0004984;GO:0005549;GO:0005886;GO:0007165;GO:0007186;GO:0007186;GO:0007186;GO:0007608;GO:0007608;GO:0016020;GO:0016021;GO:0016021;GO:0050896;GO:0050911;	-	-	-	-	-	-	-
ENSGALG00000004885	12.5052	2.99787	22.0124	7.34269	2.87631	0.00173538	0.0654246	10	10039455	10047425	+	7971	SLC24A5	GO:0005262;GO:0005802;GO:0005802;GO:0006811;GO:0006874;GO:0008273;GO:0008273;GO:0016020;GO:0016021;GO:0016021;GO:0035725;GO:0048021;GO:0055085;GO:0070588;	K13753	-	-	-	solute carrier family 24 member 5 [Source:NCBIgene;Acc:415431]	415431	-
ENSGALG00000017017	11.3656	2.75516	19.9761	7.25043	2.85807	0.00177771	0.0660895	1	170079454	170098133	+	18680	SERPINE3	GO:0004867;GO:0005615;GO:0005615;GO:0010951;	-	-	-	-	serpin family E member 3 [Source:HGNCSymbol;Acc:HGNC:24774]	-	-
ENSGALG00000016465	13.0858	3.63944	22.5321	6.19109	2.63019	0.00178078	0.0660895	3	100671644	100682533	-	10890	ZPAX	-	-	-	S	NOG41554	zona pellucida protein [Source:NCBIgene;Acc:421952]	421952	Q684L7
ENSGALG00000034078	46.7266	25.1056	68.3476	2.72241	1.44488	0.00183159	0.0668515	1	54727513	54743775	+	16263	GLT8D2	GO:0005794;GO:0016740;GO:0016757;GO:0016740;GO:0016757;GO:0016740;GO:0016757;	-	-	-	-	glycosyltransferase 8 domain containing 2[Source:NCBI gene;Acc:418085]	418085	A0A1L1RTI3
ENSGALG00000045668	26.1693	7.20696	45.1316	6.26223	2.64668	0.00184048	0.0668952	22	2015722	2053116	+	37395	KCNU1	GO:0005216;GO:0005886;GO:0006811;GO:0006813;GO:0015271;GO:0016020;GO:0016020;GO:0016021;GO:0016021;GO:0022414;GO:0034220;GO:0042391;GO:0055085;GO:0060072;GO:0071805;	-	-	-	-	potassium calcium-activated channel subfamily Umember 1 [Source:HGNC Symbol;Acc:HGNC:18867]	-	-
ENSGALG00000044279	32.8893	12.3482	53.4303	4.32696	2.11335	0.00184083	0.0668952	3	110295570	110304515	+	8946	-	-	-	-	-	-	-	-	-
ENSGALG00000043393	25.8404	10.0076	41.6732	4.16416	2.05802	0.00186512	0.0676343	1	93328062	93520050	-	191989	CADM2	GO:0016020;GO:0016021;GO:0016020;GO:0016021;	K06782	-	-	-	cell adhesion molecule 2 [Source:HGNCSymbol;Acc:HGNC:29849]	418463	-
ENSGALG00000014221	21.8371	8.77782	34.8964	3.97552	1.99114	0.00188843	0.0681906	4	68031684	68075787	+	44104	YIPF7	GO:0016020;GO:0016021;	K20363	-	-	-	Yip1 domain family member 7 [Source:NCBIgene;Acc:422774]	422774	E1C864
ENSGALG00000011322	34.0013	15.6765	52.326	3.33787	1.73893	0.00189542	0.0682988	2	38560047	38575577	-	15531	-	-	-	-	-	-	-	-	-
ENSGALG00000006864	127.526	65.71	189.341	2.88147	1.5268	0.00192384	0.0686008	8	16125706	16215909	+	90204	-	GO:0005201;GO:0005615;GO:0030198;GO:0031012;	-	-	-	-	collagen type XXIV alpha 1 chain [Source:NCBIgene;Acc:424526]	-	-
ENSGALG00000010029	18.5709	6.78461	30.3572	4.47442	2.1617	0.0019924	0.0701081	1	35534379	35550868	-	16490	BEST3	GO:0005254;GO:0005254;GO:0005254;GO:0005886;GO:0006811;GO:0006821;GO:0015698;GO:0016020;GO:0016021;GO:0034707;GO:0034707;GO:0043271;GO:1902476;	K13880	-	-	-	bestrophin 3 [Source:NCBI gene;Acc:417849]"	417849	E1C882
ENSGALG00000014232	11.6586	2.64112	20.6761	7.82853	2.96874	0.00199887	0.0701081	1	70491928	70505475	+	13548	RIBC2	-	-	-	-	-	RIB43A domain with coiled-coils 2 [Source:HGNCSymbol;Acc:HGNC:13241]	418244	-
ENSGALG00000011141	35.806	18.2603	53.3516	2.92173	1.54682	0.00200923	0.0701836	7	21907409	21935081	+	27673	ITGB6	GO:0005178;GO:0005178;GO:0005178;GO:0005654;GO:0005813;GO:0005925;GO:0005925;GO:0006954;GO:0007155;GO:0007155;GO:0007160;GO:0007160;GO:0007229;GO:0007229;GO:0007229;GO:0008305;GO:0008305;GO:0009897;GO:0009986;GO:0016020;GO:0016021;GO:0016477;GO:0030054;GO:0033627;GO:0033627;GO:0033627;GO:0034685;GO:0034685;GO:0038023;GO:0038044;GO:0043235;	K06589	-	-	-	integrin subunit beta 6 [Source:HGNCSymbol;Acc:HGNC:6161]	424191	-
ENSGALG00000042446	17.7342	6.57126	28.8971	4.3975	2.13668	0.0020257	0.070615	14	14439613	14455616	-	16004	ACSM5	GO:0003824;GO:0003996;GO:0004321;GO:0005759;GO:0006633;GO:0006637;GO:0015645;	K01896	EC:6.2.1.2	-	-	acyl-CoA synthetase medium chain family member 5[Source:HGNC Symbol;Acc:HGNC:26060]	426992	A0A1D5PJF2
ENSGALG00000038062	35.1833	15.3467	55.0199	3.58514	1.84203	0.00203815	0.0709044	8	18845339	18845710	+	372	-	-	-	-	-	-	-	-	-
ENSGALG00000039572	19.9543	7.6689	32.2396	4.20394	2.07174	0.0020724	0.0716261	21	159936	169669	-	9734	PADI1	GO:0004668;GO:0004668;GO:0004668;GO:0005509;GO:0005623;GO:0005634;GO:0005737;GO:0005737;GO:0018101;GO:0036414;	K01481	EC:3.5.3.15	-	-	Gallus gallus peptidyl arginine deiminase 1(PADI1), mRNA. [Source:RefSeq mRNA;Acc:NM_001318439]	428171	E1C0W6
ENSGALG00000032424	24.2503	10.403	38.0976	3.66218	1.8727	0.00207563	0.0716261	5	43196394	43200182	-	3789	-	GO:0008017;GO:0015630;	-	-	-	-	-	-	-
ENSGALG00000043556	16.7045	5.7589	27.65	4.80127	2.26342	0.00208543	0.0718195	Z	59656478	59675414	-	18937	-	GO:0004930;GO:0007154;GO:0007186;GO:0016021;	-	-	-	-	-	-	-
ENSGALG00000044215	4.78395	0	9.56791	Inf	Inf	0.00213857	0.0732076	24	3846105	3846867	-	763	-	-	-	-	-	-	-	-	-
ENSGALG00000016511	89.4635	57.3956	121.532	2.11744	1.08232	0.00215644	0.0735251	1	120395079	120415594	+	20516	ADGRG2	GO:0004888;GO:0004930;GO:0004930;GO:0005829;GO:0005886;GO:0005887;GO:0007166;GO:0007186;GO:0007189;GO:0016020;GO:0016021;GO:0016021;GO:0004888;GO:0004930;GO:0007166;GO:0007186;GO:0016020;GO:0016021;GO:0016021;GO:0004888;GO:0004930;GO:0007166;GO:0007186;GO:0016020;GO:0016021;GO:0016021;	-	-	-	-	adhesion G protein-coupled receptor G2 [Source:HGNCSymbol;Acc:HGNC:4516]	-	-
ENSGALG00000046409	15.9372	5.19857	26.6758	5.13138	2.35935	0.00218517	0.0739626	5	45670985	45674779	-	3795	-	GO:0005615;GO:0004867;GO:0005615;GO:0005615;GO:0010951;GO:0005615;GO:0005615;	K04525	-	-	-	serpin peptidase inhibitor, clade A (alpha-1antiproteinase, antitrypsin), member 9 [Source:NCBIgene;Acc:423436]	423436	A0A1L1RRQ8
ENSGALG00000005319	54.8597	24.607	85.1123	3.45886	1.7903	0.00218655	0.0739626	11	12984674	13144905	+	160232	CDH8	GO:0005509;GO:0005509;GO:0005886;GO:0005886;GO:0005886;GO:0005913;GO:0007043;GO:0007155;GO:0007155;GO:0007156;GO:0007156;GO:0007268;GO:0008092;GO:0009409;GO:0009986;GO:0016020;GO:0016020;GO:0016021;GO:0016339;GO:0016342;GO:0034332;GO:0035249;GO:0035249;GO:0042802;GO:0042803;GO:0043083;GO:0043083;GO:0043679;GO:0043679;GO:0044331;GO:0045296;GO:0098609;GO:0005509;GO:0005886;GO:0007155;GO:0007156;GO:…	K06800	-	-	-	cadherin 8 [Source:NCBI gene;Acc:427553]"	427553	A6YJX2
ENSGALG00000011058	52.8963	29.9298	75.8629	2.5347	1.34181	0.00221573	0.0745325	8	28434800	28465001	+	30202	LEPR	GO:0001552;GO:0001934;GO:0004896;GO:0005623;GO:0006112;GO:0010628;GO:0010629;GO:0010887;GO:0016020;GO:0019221;GO:0032099;GO:0032100;GO:0033210;GO:0038021;GO:0045717;GO:0046321;GO:2000355;GO:0001525;GO:0004896;GO:0004896;GO:0006909;GO:0008203;GO:0009897;GO:0010507;GO:0016020;GO:0017046;GO:0019953;GO:0019955;GO:0030217;GO:0033210;GO:0033210;GO:0038021;GO:0038021;GO:0042593;GO:0042802;GO:0043235;GO:…	K05062	-	-	-	leptin receptor [Source:NCBI gene;Acc:374223]"	374223	Q9I8V6
ENSGALG00000008353	80.0769	51.1263	109.028	2.13252	1.09256	0.00222232	0.0745325	1	12373231	12420711	+	47481	-	GO:0005923;GO:0007165;GO:0032947;GO:0035418;GO:0045202;	-	-	-	-	-	-	-
ENSGALG00000010596	21.8273	9.5995	34.0551	3.5476	1.82684	0.00222247	0.0745325	4	39448857	39482459	+	33603	TACR3	GO:0004930;GO:0004930;GO:0004995;GO:0005886;GO:0007165;GO:0007186;GO:0007186;GO:0007217;GO:0016020;GO:0016021;GO:0016021;GO:0004930;GO:0004930;GO:0004995;GO:0005886;GO:0007165;GO:0007186;GO:0007186;GO:0007217;GO:0016020;GO:0016021;GO:0016021;GO:0097225;GO:1902093;	K04224	-	-	-	Gallus gallus tachykinin receptor 3 (TACR3), mRNA.[Source:RefSeq mRNA;Acc:NM_001318454]	768993	F1NJ82
ENSGALG00000012923	24.5555	11.1762	37.9348	3.39424	1.76309	0.00222518	0.0745325	2	71456440	71525194	+	68755	CDH9	GO:0005509;GO:0005509;GO:0005886;GO:0005886;GO:0005886;GO:0005913;GO:0007043;GO:0007155;GO:0007155;GO:0007156;GO:0007156;GO:0008092;GO:0009986;GO:0016020;GO:0016020;GO:0016021;GO:0016339;GO:0016342;GO:0034332;GO:0042803;GO:0044331;GO:0045296;GO:0098609;	K06801	-	-	-	cadherin 9 [Source:HGNC Symbol;Acc:HGNC:1768]"	428487	-
ENSGALG00000013606	100.533	66.5003	134.565	2.02353	1.01687	0.0022565	0.0752871	4	63266296	63284864	+	18569	FGL1	-	-	-	-	-	fibrinogen like 1 [Source:NCBI gene;Acc:422728]"	422728	E1BY61
ENSGALG00000042022	8.42383	1.42701	15.4207	10.8063	3.4338	0.00231058	0.0762888	18	157513	172630	-	15118	-	GO:0005886;GO:0016020;GO:0016021;GO:0016020;GO:0016021;	-	-	-	-	GSG1 like 2 [Source:NCBI gene;Acc:768455]"	768455	-
ENSGALG00000015305	22.7155	10.127	35.304	3.48611	1.80162	0.00231327	0.0762888	3	67649133	67664104	-	14972	NR2E1	GO:0000122;GO:0001077;GO:0001078;GO:0001662;GO:0002118;GO:0003677;GO:0003677;GO:0003677;GO:0003700;GO:0003707;GO:0005634;GO:0005634;GO:0005634;GO:0006351;GO:0006355;GO:0006355;GO:0006366;GO:0007420;GO:0007601;GO:0008270;GO:0008284;GO:0008347;GO:0019899;GO:0021542;GO:0021764;GO:0021772;GO:0021819;GO:0021872;GO:0021895;GO:0021960;GO:0021987;GO:0030198;GO:0035019;GO:0035176;GO:0042826;GO:0043010;GO:…	K08545	-	-	-	nuclear receptor subfamily 2 group E member 1[Source:NCBI gene;Acc:396082]	396082	Q91379
ENSGALG00000046595	5.02987	0	10.0597	Inf	Inf	0.00232626	0.0763248	AADN04006049.1	1900	3277	+	1378	-	GO:0003676;	-	-	-	-	-	-	-
ENSGALG00000011205	50.9408	29.2628	72.6189	2.48161	1.31128	0.00241513	0.0786077	3	41742519	41876553	-	134035	SMOC2	GO:0005509;GO:0005509;GO:0005539;GO:0005604;GO:0005614;GO:0005615;GO:0008201;GO:0010595;GO:0010811;GO:0030198;GO:0031012;GO:0035470;GO:0045766;GO:0045931;GO:0062023;GO:0071944;GO:1900748;GO:2000573;GO:2001028;	-	-	-	-	SPARC related modular calcium binding 2[Source:HGNC Symbol;Acc:HGNC:20323]	421559	-
ENSGALG00000034070	27.7429	13.1347	42.351	3.22437	1.68902	0.0024228	0.0786092	7	18286593	18311186	-	24594	GAD1	GO:0003824;GO:0004351;GO:0005622;GO:0005737;GO:0005938;GO:0016829;GO:0016831;GO:0019752;GO:0030170;GO:0030424;GO:0035176;GO:0035641;GO:0043679;GO:0044306;GO:0045202;GO:0048786;GO:0060077;	K01580	EC:4.1.1.15	-	-	glutamate decarboxylase 1 [Source:NCBIgene;Acc:395743]	395743	Q9YI58
ENSGALG00000042416	13.9647	3.82541	24.104	6.30102	2.65558	0.00244363	0.0790645	33	1005761	1010979	+	5219	HOXC11	GO:0000978;GO:0001077;GO:0001501;GO:0001656;GO:0001759;GO:0003677;GO:0003677;GO:0005634;GO:0005654;GO:0005829;GO:0006355;GO:0006366;GO:0009952;GO:0009954;GO:0042733;GO:0043565;GO:0045944;GO:0060272;	K09296	-	-	-	homeobox C11 [Source:HGNC Symbol;Acc:HGNC:5123]"	430698	A0A1D5PZJ7
ENSGALG00000031341	86.4079	54.4485	118.367	2.17393	1.1203	0.00247642	0.0798238	AADN04000710.1	6960	49664	+	42705	-	GO:0003824;GO:0004553;GO:0005975;GO:0016020;GO:0016021;GO:0030246;	-	-	-	-	maltase-glucoamylase (alpha-glucosidase)[Source:NCBI gene;Acc:425545]	425545	A0A1D5P703
ENSGALG00000014746	14.8498	4.86287	24.8367	5.10741	2.35259	0.00248391	0.0798949	1	77904803	77933908	+	29106	TRPV6	GO:0005216;GO:0005216;GO:0005262;GO:0005262;GO:0005887;GO:0006811;GO:0006811;GO:0006816;GO:0016020;GO:0016020;GO:0016021;GO:0016021;GO:0034220;GO:0055085;GO:0070588;	K04975	-	-	-	transient receptor potential cation channelsubfamily V member 6 [Source:HGNC Symbol;Acc:HGNC:14006]	418307	F1NAX8
ENSGALG00000008976	110.792	66.8718	154.712	2.31356	1.21011	0.00249611	0.0799054	2	20936305	21002401	+	66097	ADAM22	GO:0004222;GO:0005886;GO:0006508;GO:0008237;GO:0008344;GO:0014037;GO:0016020;GO:0016021;GO:0016021;GO:0022011;GO:0030424;GO:0042063;GO:0004222;GO:0006508;GO:0008237;GO:0016020;GO:0016021;	K16068	EC:3.4.24.-	-	-	ADAM metallopeptidase domain 22 [Source:HGNCSymbol;Acc:HGNC:201]	420537	-
ENSGALG00000011658	14.2686	4.61671	23.9205	5.18128	2.37331	0.00250988	0.0801474	4	51190945	51204148	+	13204	-	GO:0005615;	-	-	-	-	-	-	-
ENSGALG00000006208	108.564	51.3099	165.818	3.23169	1.69229	0.00254164	0.08071	5	11990010	12080323	+	90314	OTOG	GO:0005198;GO:0007605;GO:0008344;GO:0046373;GO:0046556;GO:0005198;GO:0007605;GO:0008344;GO:0005198;GO:0007605;GO:0008344;GO:0046373;GO:0046556;GO:0005198;GO:0007605;GO:0008344;GO:0046373;GO:0046556;GO:0005198;GO:0007605;GO:0008344;GO:0046373;GO:0046556;GO:0005198;GO:0007605;GO:0008344;GO:0046373;GO:0046556;	-	-	-	-	otogelin [Source:HGNC Symbol;Acc:HGNC:8516]"	423075	-
ENSGALG00000030160	27.9373	13.3407	42.5339	3.18828	1.67278	0.00257404	0.0811367	11	555417	567680	-	12264	DRC7	GO:0005737;	-	-	-	-	dynein regulatory complex subunit 7 [Source:HGNCSymbol;Acc:HGNC:25289]	427527	A0A1D5PB27
ENSGALG00000029872	23.7074	10.5464	36.8685	3.49584	1.80564	0.00260607	0.081845	AADN04010637.1	21	6940	-	6920	-	GO:0016020;GO:0016021;GO:0016021;GO:0055085;	-	-	-	-	-	-	-
ENSGALG00000010470	49.7069	28.4269	70.9869	2.49717	1.32029	0.00265239	0.0827723	6	34626204	34707794	-	81591	TCERG1L	GO:0005634;GO:0070063;	-	-	-	-	transcription elongation regulator 1 like[Source:HGNC Symbol;Acc:HGNC:23533]	423969	F1NNN3
ENSGALG00000044610	64.9852	36.1066	93.8639	2.59963	1.37831	0.00271449	0.0839935	12	10668759	10678545	+	9787	CFAP100	-	-	-	-	-	cilia and flagella associated protein 100[Source:HGNC Symbol;Acc:HGNC:26842]	-	-
ENSGALG00000037309	41.229	22.7312	59.7268	2.62753	1.39371	0.00273356	0.084302	3	94124717	94144085	+	19369	COLEC11	GO:0001867;GO:0003677;GO:0005509;GO:0005537;GO:0005581;GO:0005615;GO:0005615;GO:0006956;GO:0019730;GO:0042806;GO:0048029;GO:0070492;GO:0120153;	K10066	-	-	-	collectin subfamily member 11 [Source:NCBIgene;Acc:428649]	428649	Q2LK94
ENSGALG00000031776	118.11	71.1698	165.05	2.31911	1.21357	0.00275158	0.084705	26	1889290	1965785	+	76496	NFASC	GO:0005886;GO:0005886;GO:0007155;GO:0007156;GO:0007411;GO:0007411;GO:0007422;GO:0016020;GO:0016021;GO:0019226;GO:0030424;GO:0042552;GO:0050808;GO:0070593;GO:0098632;GO:0007411;GO:0007422;GO:0016020;GO:0016021;GO:0019226;GO:0042552;GO:0050808;GO:0007411;GO:0007422;GO:0016020;GO:0016021;GO:0019226;GO:0042552;GO:0050808;GO:0007411;GO:0007422;GO:0016020;GO:0016021;GO:0019226;GO:0042552;GO:0050808;GO:…	K06757	-	-	-	neurofascin [Source:NCBI gene;Acc:419824]"	419824	A0A1D5NWR0
ENSGALG00000042289	15.1215	4.86287	25.3802	5.21918	2.38382	0.00276297	0.084751	2	44661561	44704132	-	42572	SUSD5	GO:0005540;GO:0007155;GO:0007219;GO:0007219;GO:0016020;GO:0016021;	-	-	-	-	sushi domain containing 5 [Source:HGNCSymbol;Acc:HGNC:29061]	420721	A0A1D5PQR8
ENSGALG00000045384	4.75231	0	9.50462	Inf	Inf	0.002808	0.0858756	2	69593352	69605764	+	12413	-	-	-	-	-	-	-	-	-
ENSGALG00000044500	11.8637	3.08498	20.6423	6.69123	2.74227	0.00281503	0.0858861	AADN04002273.1	5232	6394	-	1163	-	GO:0005096;GO:0005737;GO:0005886;GO:0007264;GO:0043547;	-	-	-	-	-	-	-
ENSGALG00000011299	17.8338	7.00925	28.6584	4.08865	2.03162	0.00284674	0.08621	3	42197887	42223817	-	25931	KIF25	GO:0000166;GO:0003774;GO:0003777;GO:0003777;GO:0005524;GO:0005524;GO:0005871;GO:0005874;GO:0007018;GO:0007018;GO:0008017;GO:0008017;GO:0010507;GO:0016887;GO:0046603;GO:0051294;GO:0051647;	-	-	-	-	kinesin family member 25 [Source:HGNCSymbol;Acc:HGNC:6390]	-	-
ENSGALG00000046379	31.6565	15.49	47.8231	3.08736	1.62637	0.0028536	0.08621	1	12724257	12735670	-	11414	-	-	-	-	-	-	-	-	-
ENSGALG00000033638	13.4262	2.20657	24.6458	11.1693	3.48147	0.00285587	0.08621	2	125364885	125422366	+	57482	SLC26A7	GO:0001696;GO:0001696;GO:0005253;GO:0005254;GO:0005254;GO:0005737;GO:0005768;GO:0006820;GO:0006820;GO:0006820;GO:0006821;GO:0006821;GO:0008271;GO:0008271;GO:0008272;GO:0008272;GO:0008509;GO:0015106;GO:0015106;GO:0015108;GO:0015116;GO:0015116;GO:0015116;GO:0015301;GO:0015701;GO:0016020;GO:0016020;GO:0016021;GO:0016021;GO:0016021;GO:0016323;GO:0016323;GO:0016323;GO:0016323;GO:0019531;GO:0019531;GO:…	K13962	-	-	-	solute carrier family 26 member 7 [Source:HGNCSymbol;Acc:HGNC:14467]	428369	-
ENSGALG00000009616	47.1184	26.0369	68.1999	2.61936	1.38921	0.00286762	0.0862606	3	19677382	19766978	-	89597	SPATA17	-	-	-	-	-	spermatogenesis associated 17 [Source:HGNCSymbol;Acc:HGNC:25184]	-	-
ENSGALG00000034424	39.7746	17.6036	61.9456	3.51891	1.81513	0.00289249	0.0865404	2	115702127	115713936	-	11810	PPP1R42	GO:0002177;GO:0003779;GO:0005813;GO:0005815;GO:0010921;GO:0015630;GO:0015631;GO:0070840;	K17579	-	-	-	protein phosphatase 1 regulatory subunit 42[Source:HGNC Symbol;Acc:HGNC:33732]	420168	-
ENSGALG00000007257	17.6936	6.54433	28.843	4.40732	2.1399	0.00289429	0.0865404	14	9174627	9195214	+	20588	TEKT5	GO:0030317;GO:0036126;GO:0036126;GO:0060271;GO:0060294;	K18632	-	-	-	tektin 5 [Source:HGNC Symbol;Acc:HGNC:26554]"	416635	E1C109
ENSGALG00000045796	31.0126	10.4779	51.5473	4.91962	2.29855	0.0029028	0.0865404	5	25326417	25343547	-	17131	-	GO:0004620;GO:0004623;GO:0004623;GO:0005509;GO:0005544;GO:0005737;GO:0005737;GO:0006629;GO:0009395;GO:0016042;GO:0016787;GO:0046475;GO:0046872;GO:0047498;GO:0102567;GO:0102568;	-	-	-	-	-	-	-
ENSGALG00000045800	6.40538	0.356752	12.454	34.9095	5.12555	0.00290949	0.0865404	Z	75800670	75805527	+	4858	-	GO:0000122;GO:0000978;GO:0001078;GO:0003677;GO:0003700;GO:0005634;GO:0005634;GO:0006355;	-	-	-	-	-	-	-
ENSGALG00000021126	11.6738	2.80016	20.5474	7.33795	2.87538	0.0029305	0.0867702	15	8080417	8086703	+	6287	-	GO:0005215;GO:0016020;GO:0016020;GO:0016021;GO:0016021;GO:0022857;GO:0055085;	-	-	-	-	-	-	-
ENSGALG00000041736	115.121	68.1857	162.056	2.37669	1.24895	0.00293302	0.0867702	4	22955307	23194747	-	239441	FSTL5	GO:0005509;GO:0005509;	-	-	-	-	follistatin like 5 [Source:HGNCSymbol;Acc:HGNC:21386]	428726	A0A1D5PJN7
ENSGALG00000012171	31.4606	15.6852	47.2359	3.01149	1.59048	0.00295482	0.086898	7	29857698	29921974	+	64277	GPR39	GO:0004930;GO:0004930;GO:0007165;GO:0007186;GO:0007186;GO:0016020;GO:0016021;GO:0016021;	K08412	-	-	NOG265897	G protein-coupled receptor 39 [Source:NCBIgene;Acc:424282]	424282	A1XWZ9
ENSGALG00000015283	30.6852	14.9424	46.4279	3.10713	1.63558	0.00296169	0.0869506	3	67210434	67220885	-	10452	CEP57L1	GO:0005813;GO:0008017;GO:0042802;GO:0042802;GO:0043015;	-	-	-	-	centrosomal protein 57 like 1 [Source:HGNCSymbol;Acc:HGNC:21561]	-	-
ENSGALG00000017021	80.5195	50.0084	111.031	2.22024	1.15071	0.00305737	0.0887422	1	170322066	170351964	-	29899	ATP7B	GO:0000166;GO:0004008;GO:0005375;GO:0005507;GO:0005507;GO:0005524;GO:0005770;GO:0005794;GO:0005802;GO:0005802;GO:0005802;GO:0006812;GO:0006825;GO:0006825;GO:0006878;GO:0006882;GO:0007595;GO:0015677;GO:0015680;GO:0016020;GO:0016020;GO:0016021;GO:0016021;GO:0016323;GO:0016787;GO:0019829;GO:0030001;GO:0031410;GO:0032588;GO:0035434;GO:0043682;GO:0043682;GO:0043682;GO:0046688;GO:0046872;GO:0046872;GO:…	K17686	EC:3.6.3.54	-	-	ATPase copper transporting beta [Source:HGNCSymbol;Acc:HGNC:870]	418879	F1P5C8
ENSGALG00000045063	104.601	67.1779	142.024	2.11415	1.08008	0.003059	0.0887422	4	39537671	39544981	+	7311	LRP2BP	-	-	-	-	-	LRP2 binding protein [Source:HGNCSymbol;Acc:HGNC:25434]	422543	-
ENSGALG00000033428	42.2213	23.0532	61.3895	2.66295	1.41302	0.0030889	0.0893768	2	123250307	123260107	+	9801	CA13	GO:0004089;GO:0004089;GO:0005829;GO:0008270;GO:0043209;GO:0043231;	-	-	-	-	carbonic anhydrase 13 [Source:HGNCSymbol;Acc:HGNC:14914]	-	-
ENSGALG00000010760	36.1137	14.732	57.4954	3.90275	1.96449	0.00309303	0.0893768	3	35858430	35917100	-	58671	WDR64	-	-	-	-	-	WD repeat domain 64 [Source:HGNCSymbol;Acc:HGNC:26570]	428581	-
ENSGALG00000011565	85.1704	39.104	131.237	3.3561	1.74678	0.00310177	0.0893768	5	50651466	50702881	+	51416	TDRD9	GO:0000166;GO:0003676;GO:0003723;GO:0004386;GO:0005524;GO:0005524;GO:0005634;GO:0005634;GO:0005634;GO:0005737;GO:0007140;GO:0007141;GO:0007283;GO:0007283;GO:0009566;GO:0010529;GO:0010529;GO:0016787;GO:0016887;GO:0034459;GO:0034587;GO:0043046;GO:0071547;	K18408	EC:3.6.4.13	-	-	tudor domain containing 9 [Source:HGNCSymbol;Acc:HGNC:20122]	423488	F1NWS9
ENSGALG00000010927	16.8649	5.57637	28.1535	5.04871	2.33591	0.00312552	0.089759	4	45986045	45995778	-	9734	DMP1	GO:0005576;GO:0005576;GO:0005615;GO:0030141;GO:0031012;GO:0031012;GO:0031215;GO:1990430;GO:1990430;GO:0001503;GO:0030198;GO:0001503;GO:0030198;	-	-	-	-	matrix extracellular phosphoglycoprotein[Source:NCBI gene;Acc:395256]	404539	Q75P25
ENSGALG00000007927	25.1306	11.7287	38.5325	3.28531	1.71603	0.00316549	0.0906028	12	17581013	17682115	+	101103	CNTN6	GO:0005112;GO:0005886;GO:0005886;GO:0007155;GO:0007156;GO:0007399;GO:0007411;GO:0022008;GO:0030182;GO:0030424;GO:0045747;GO:0070593;GO:0098632;	K06764	-	-	-	contactin 6 [Source:HGNC Symbol;Acc:HGNC:2176]"	427597	-
ENSGALG00000022815	11.826	3.27682	20.3751	6.21796	2.63644	0.00318409	0.0908314	3	107914855	107917298	-	2444	AvBD1	GO:0005576;GO:0005576;GO:0005615;GO:0006935;GO:0006952;GO:0006952;GO:0006952;GO:0030141;GO:0031640;GO:0031731;GO:0042056;GO:0042742;GO:0042742;GO:0050832;GO:0050918;GO:0060326;	-	-	-	-	avian beta-defensin 1 [Source:NCBIgene;Acc:395841]	395841	P46156
ENSGALG00000006322	42.3684	23.5308	61.2059	2.6011	1.37912	0.00319226	0.0908838	8	16020120	16033702	-	13583	CLCA1	GO:0005229;GO:0005229;GO:0005887;GO:0005902;GO:0006821;GO:0016020;GO:0016021;GO:0016021;GO:0030141;GO:0034220;	K05030	-	-	-	chloride channel accessory 1 [Source:HGNCSymbol;Acc:HGNC:2015]	424523	F1P490
ENSGALG00000005443	13.8745	4.18216	23.5668	5.63507	2.49443	0.00321413	0.0910813	2	3314718	3335829	+	21112	-	GO:0007605;GO:0016020;GO:0016021;GO:0042472;	-	-	-	-	-	-	-
ENSGALG00000013775	47.5245	23.7619	71.2872	3.00007	1.585	0.00322242	0.0911653	2	95483121	95558733	+	75613	CDH19	GO:0005509;GO:0005509;GO:0005886;GO:0005886;GO:0005886;GO:0005913;GO:0007043;GO:0007155;GO:0007155;GO:0007156;GO:0007156;GO:0008092;GO:0009986;GO:0016020;GO:0016020;GO:0016021;GO:0016339;GO:0016342;GO:0034332;GO:0042803;GO:0044331;GO:0045296;GO:0098609;GO:0005509;GO:0005509;GO:0005886;GO:0005886;GO:0005886;GO:0005913;GO:0007043;GO:0007155;GO:0007155;GO:0007156;GO:0007156;GO:0008092;GO:0009986;GO:…	K06806	-	-	-	cadherin 19 [Source:NCBI gene;Acc:421029]"	421029	A6YJX3
ENSGALG00000017197	54.6539	24.0702	85.2375	3.54121	1.82424	0.00322793	0.0911704	1	183531415	184134793	-	603379	CNTN5	GO:0005886;GO:0007155;GO:0016020;GO:0031225;GO:0005829;GO:0007605;	K06763	-	-	-	contactin 5 [Source:NCBI gene;Acc:395317]"	395317	Q90W79
ENSGALG00000002200	13.3085	3.8856	22.7314	5.85017	2.54848	0.00325086	0.0916669	14	14827851	14838188	+	10338	ACSM3	GO:0003824;GO:0003996;GO:0004321;GO:0005759;GO:0005759;GO:0006633;GO:0006633;GO:0006637;GO:0015645;GO:0015645;	K01896	EC:6.2.1.2	-	-	acyl-CoA synthetase medium chain family member 3[Source:HGNC Symbol;Acc:HGNC:10522]	426999	-
ENSGALG00000042448	11.0211	2.53052	19.5117	7.71053	2.94683	0.00327584	0.0922193	AADN04016401.1	38	2794	-	2757	-	-	-	-	-	-	-	-	-
ENSGALG00000032039	9.9528	2.21831	17.6873	7.97333	2.99518	0.00334024	0.0931727	7	16389450	16392023	-	2574	HOXD13	GO:0000978;GO:0001077;GO:0001158;GO:0001228;GO:0001501;GO:0003677;GO:0003677;GO:0003677;GO:0003677;GO:0003682;GO:0003700;GO:0005634;GO:0005634;GO:0005634;GO:0006355;GO:0006366;GO:0007389;GO:0009952;GO:0022612;GO:0030326;GO:0030539;GO:0035108;GO:0042127;GO:0042733;GO:0043565;GO:0045944;GO:0045944;GO:0060527;GO:0060571;GO:0060602;GO:0060687;	K09298	-	-	-	homeobox D13 [Source:NCBI gene;Acc:396415]"	396415	P24344
ENSGALG00000031655	37.2201	18.0062	56.4339	3.13414	1.64807	0.00334237	0.0931727	W	1770234	1810529	+	40296	-	GO:0003676;	-	-	-	-	-	-	-
ENSGALG00000005145	82.9605	53.3857	112.535	2.10797	1.07585	0.00336212	0.0932279	20	7933334	7946233	+	12900	SS18L1	GO:0000776;GO:0000780;GO:0003713;GO:0005634;GO:0005634;GO:0005829;GO:0016358;GO:0045893;GO:0045944;GO:0050775;GO:0050775;GO:0071565;	-	-	-	-	SS18L1, nBAF chromatin remodeling complex subunit[Source:HGNC Symbol;Acc:HGNC:15592]	419225	F1NW13
ENSGALG00000037494	13.312	4.15524	22.4688	5.40735	2.43492	0.00336544	0.0932279	13	14339877	14343808	-	3932	WNT8A	GO:0000902;GO:0003002;GO:0005102;GO:0005109;GO:0005576;GO:0005576;GO:0005615;GO:0007275;GO:0007275;GO:0007492;GO:0009949;GO:0010085;GO:0016055;GO:0016055;GO:0016055;GO:0030182;GO:0032880;GO:0035116;GO:0045165;GO:0045743;GO:0048561;GO:0060173;GO:0060828;GO:0090270;	K00714	-	-	-	Wnt family member 8A [Source:NCBI gene;Acc:396543]"	396543	P51030
ENSGALG00000018946	51.8707	30.6878	73.0535	2.38054	1.25129	0.00339019	0.0933306	12	15361702	15364738	-	3037	LMOD3	GO:0003779;GO:0003785;GO:0003785;GO:0005523;GO:0005523;GO:0005523;GO:0005737;GO:0005865;GO:0005865;GO:0006936;GO:0006941;GO:0030016;GO:0030239;GO:0030240;GO:0031430;GO:0031672;GO:0045010;GO:0048741;GO:0048743;GO:0051694;	-	-	-	-	leiomodin 3 [Source:HGNC Symbol;Acc:HGNC:6649]"	-	-
ENSGALG00000039101	18.6167	7.5544	29.679	3.92871	1.97405	0.00339166	0.0933306	20	1631068	1661152	-	30085	ASIP	GO:0005102;GO:0005576;GO:0005622;GO:0006091;GO:0008343;GO:0009755;GO:0031779;GO:0031781;GO:0031782;GO:0032402;GO:0032438;GO:0040030;GO:0042438;GO:0043473;GO:0048023;GO:0071514;GO:0005102;GO:0005576;GO:0005622;GO:0009755;GO:0005102;GO:0005576;GO:0005622;GO:0009755;GO:0005102;GO:0005576;GO:0005622;GO:0009755;GO:0005102;GO:0005576;GO:0005622;GO:0009755;GO:0005102;GO:0005576;GO:0005622;GO:0009755;	K08725	-	-	-	agouti signaling protein [Source:NCBIgene;Acc:419147]	419147	B0ZDU3
ENSGALG00000032937	58.9577	31.0162	86.8991	2.80173	1.48632	0.00343475	0.0943647	3	91386688	91473055	-	86368	DLGAP2	GO:0007270;GO:0023052;GO:0007270;GO:0023052;	-	-	-	-	DLG associated protein 2 [Source:HGNCSymbol;Acc:HGNC:2906]	-	-
ENSGALG00000036097	16.7503	5.97813	27.5224	4.60385	2.20284	0.00346504	0.0948142	2	74510089	74695043	+	184955	CDH18	GO:0005509;GO:0005509;GO:0005886;GO:0005886;GO:0005886;GO:0005913;GO:0007043;GO:0007155;GO:0007155;GO:0007156;GO:0007156;GO:0008092;GO:0009986;GO:0016020;GO:0016020;GO:0016021;GO:0016339;GO:0016342;GO:0034332;GO:0042803;GO:0044331;GO:0045296;GO:0098609;GO:0005509;GO:0005886;GO:0005886;GO:0007155;GO:0007155;GO:0007156;GO:0016020;GO:0016020;GO:0016021;	K06805	-	-	-	cadherin 18 [Source:HGNC Symbol;Acc:HGNC:1757]"	428490	-
ENSGALG00000026849	7.25892	1.07025	13.4476	12.5648	3.65132	0.00346773	0.0948142	1	167883111	167919338	-	36228	SIAH3	GO:0005634;GO:0005737;GO:0005739;GO:0006511;GO:0006511;GO:0007275;GO:0016567;GO:0031624;GO:0031647;GO:0043161;GO:0046872;GO:0061630;GO:1903215;	K22256	-	-	-	siah E3 ubiquitin protein ligase family member 3[Source:HGNC Symbol;Acc:HGNC:30553]	418849	R4GKE1
ENSGALG00000013762	25.2554	11.644	38.8668	3.33792	1.73895	0.00355343	0.0962349	2	94601558	94612808	+	11251	-	GO:0003810;GO:0018149;GO:0003810;GO:0018149;	K05622	EC:2.3.2.13	-	-	protein-glutamine gamma-glutamyltransferase 5-like[Source:NCBI gene;Acc:101749664]	101749664	-
ENSGALG00000028402	39.1096	22.1185	56.1007	2.53637	1.34276	0.00357476	0.0963552	5	25462299	25472633	-	10335	-	GO:0004620;GO:0004623;GO:0005509;GO:0005544;GO:0005737;GO:0006629;GO:0009395;GO:0016042;GO:0016787;GO:0046475;GO:0047498;	-	-	-	-	-	-	-
ENSGALG00000002299	7.83118	1.33402	14.3283	10.7407	3.42502	0.00363388	0.0972147	6	2981028	2994885	-	13858	RGR	GO:0004930;GO:0005887;GO:0005887;GO:0007186;GO:0007186;GO:0007601;GO:0007602;GO:0007602;GO:0008020;GO:0009584;GO:0016020;GO:0016021;GO:0016021;GO:0071482;GO:0004930;GO:0007186;GO:0007601;GO:0007602;GO:0016020;GO:0016021;GO:0016021;	K04254	-	-	-	retinal G protein coupled receptor [Source:NCBIgene;Acc:423619]	423619	Q69FK2
ENSGALG00000006323	73.3675	13.8325	132.903	9.60797	3.26423	0.00363504	0.0972147	13	15273853	15278709	+	4857	LECT2	GO:0005615;GO:0044194;GO:0046677;GO:0005615;GO:0030851;GO:0044194;GO:0046677;GO:0046872;	-	-	-	-	leukocyte cell derived chemotaxin 2 [Source:NCBIgene;Acc:396471]	396471	F1NEF7
ENSGALG00000044774	14.9263	5.23136	24.6212	4.70645	2.23464	0.00364611	0.0972274	3	102133638	102134382	-	745	-	GO:0000166;GO:0003924;GO:0003924;GO:0005525;GO:0005525;GO:0005525;GO:0005622;GO:0005737;GO:0005938;GO:0007015;GO:0007264;GO:0007266;GO:0008360;GO:0016477;GO:0019901;GO:0030334;GO:0030950;GO:0032153;GO:0032956;GO:0043231;GO:0051017;	-	-	-	-	-	-	-
ENSGALG00000016868	82.394	48.1333	116.655	2.42358	1.27714	0.0036774	0.097697	1	143513191	143715709	+	202519	NALCN	GO:0005216;GO:0005261;GO:0006811;GO:0016020;GO:0016020;GO:0016021;GO:0034220;GO:0055085;GO:0098655;	K21863	-	-	-	sodium leak channel, non-selective [Source:HGNCSymbol;Acc:HGNC:19082]	418770	E1BSL8
ENSGALG00000030255	4.35486	0	8.70972	Inf	Inf	0.00368162	0.097697	17	1125509	1130778	-	5270	AMBP	GO:0004867;GO:0005886;GO:0010951;GO:0019862;GO:0019862;GO:0020037;GO:0020037;GO:0042803;	-	-	-	-	alpha-1-microglobulin/bikunin precursor[Source:NCBI gene;Acc:770795]	770795	-
ENSGALG00000034594	9.15786	1.84982	16.4659	8.90138	3.15403	0.00374559	0.0990874	21	4107702	4108148	+	447	-	-	-	-	-	-	-	-	-
ENSGALG00000010583	22.5643	10.172	34.9566	3.43654	1.78096	0.00376804	0.0993741	3	32232091	32274545	-	42455	VIT	GO:0003429;GO:0005539;GO:0005539;GO:0005614;GO:0005614;GO:0005615;GO:0010811;GO:0010811;GO:0021510;GO:0030198;GO:0030198;GO:0031012;GO:0031012;GO:0062023;GO:0062023;	-	-	-	-	vitrin [Source:NCBI gene;Acc:421471]"	421471	Q5NTW9
ENSGALG00000016668	31.1697	6.83502	55.5043	8.12057	3.02158	0.00377495	0.0994032	3	107900662	107906657	+	5996	BD7	GO:0005576;GO:0005576;GO:0005615;GO:0006935;GO:0006952;GO:0006952;GO:0031731;GO:0042056;GO:0042742;GO:0042742;GO:0050829;GO:0050918;GO:0060326;GO:0005576;GO:0005576;GO:0005615;GO:0006935;GO:0006952;GO:0006952;GO:0031731;GO:0042056;GO:0042742;GO:0042742;GO:0050918;GO:0060326;GO:0005576;GO:0005576;GO:0005615;GO:0006935;GO:0006952;GO:0006952;GO:0031731;GO:0042056;GO:0042742;GO:0042742;GO:0050918;GO:…	-	-	-	-	avian beta-defensin 7 [Source:NCBIgene;Acc:407777]	407777	Q6QLR2;A0A1S5XVG3
ENSGALG00000044478	159.261	77.1071	241.415	3.13091	1.64658	0.00393175	0.102352	1	41740334	41838759	+	98426	-	GO:0005262;GO:0016020;GO:0050982;GO:0070588;	-	-	-	-	-	417882	-
ENSGALG00000044457	18.1646	7.07774	29.2515	4.13289	2.04715	0.00393264	0.102352	2	113777896	113780152	+	2257	-	-	-	-	-	-	-	-	-
ENSGALG00000016669	8.13936	1.2293	15.0494	12.2423	3.6138	0.00395743	0.102645	3	107910925	107913428	+	2504	AvBD2	GO:0005576;GO:0005615;GO:0006935;GO:0006952;GO:0031731;GO:0042056;GO:0042742;GO:0050918;GO:0060326;	K21100	-	-	NOG293788	avian beta-defensin 2 [Source:NCBIgene;Acc:395840]	395840	P46158;A0A140T8H4
ENSGALG00000013822	51.1455	29.5089	72.7821	2.46644	1.30243	0.00397904	0.103034	3	54155137	54192103	+	36967	TXLNB	GO:0005615;GO:0005737;GO:0005737;GO:0010976;GO:0019905;GO:0030017;GO:0019905;	-	-	-	-	taxilin beta [Source:NCBI gene;Acc:395515]"	395515	Q9I969
ENSGALG00000038746	28.1128	7.04205	49.1836	6.98428	2.80411	0.00399717	0.103347	KQ759576.1	316	9285	+	8970	-	-	-	-	-	-	-	-	-
ENSGALG00000019509	65.4711	37.8757	93.0665	2.45716	1.29699	0.00402281	0.103578	2	94402654	94510729	-	108076	-	-	-	-	-	-	coiled-coil domain containing 102B [Source:NCBIgene;Acc:100859046]	100859046	-
ENSGALG00000042928	13.822	4.02014	23.6238	5.87635	2.55492	0.00403597	0.103578	7	18941610	18947439	-	5830	-	-	-	-	-	-	retinol dehydrogenase 7-like [Source:NCBIgene;Acc:772005]	772005	-
ENSGALG00000006095	23.6975	10.9751	36.4199	3.31842	1.73049	0.00408064	0.10409	6	18197465	18217445	-	19981	-	GO:0005856;GO:0070830;	-	-	-	-	-	-	-
ENSGALG00000045383	28.5202	13.1523	43.8881	3.33692	1.73852	0.004119	0.104152	8	11996010	12003650	-	7641	-	GO:0016020;GO:0016021;	-	-	-	-	-	-	-
ENSGALG00000026396	40.1073	20.9943	59.2202	2.82077	1.49609	0.00413951	0.104501	16	128570	133685	+	5116	BG1	GO:0016020;GO:0016021;GO:0005102;GO:0009897;GO:0016020;GO:0016021;GO:0050776;GO:0050852;GO:0016020;GO:0016021;GO:0016020;GO:0016021;GO:0009986;GO:0016020;GO:0016021;GO:0019903;GO:0016020;GO:0016021;GO:0016020;GO:0016021;	-	-	S	NOG146805	BG-like antigen 1 [Source:NCBI gene;Acc:426940]"	426940	A5HUK9
ENSGALG00000031301	10.278	2.6563	17.8997	6.73856	2.75244	0.00418023	0.105002	26	60002	63740	-	3739	TULP1	GO:0001750;GO:0001895;GO:0001917;GO:0005546;GO:0005576;GO:0005829;GO:0005886;GO:0005929;GO:0006910;GO:0016192;GO:0016358;GO:0035091;GO:0042462;GO:0042995;GO:0043679;GO:0045202;GO:0045494;GO:0050766;GO:0050908;GO:0051015;GO:0060041;GO:0061512;GO:0097500;GO:1903546;GO:1903546;	K19600	-	-	-	tubby like protein 1 [Source:NCBI gene;Acc:395321]"	395321	Q9YH17
ENSGALG00000012671	36.0511	16.9983	55.1039	3.24173	1.69676	0.0041839	0.105002	2	58772953	58779107	+	6155	prl	GO:0001937;GO:0005179;GO:0005179;GO:0005179;GO:0005576;GO:0005576;GO:0005615;GO:0005615;GO:0008284;GO:0010469;GO:0031667;GO:0033685;GO:0040014;GO:0046427;GO:0046427;GO:1902895;GO:0005179;GO:0005179;GO:0005576;GO:0005576;GO:0010469;GO:0005179;GO:0005179;GO:0005576;GO:0005576;GO:0010469;GO:0005179;GO:0005179;GO:0005576;GO:0005576;GO:0010469;GO:0005179;GO:0005179;GO:0005576;GO:0005576;GO:0010469;	K05439	-	S	NOG47376	prolactin [Source:NCBI gene;Acc:396453]"	396453	P14676;A0A0B5KZ08
ENSGALG00000046479	15.8698	5.12077	26.6189	5.19822	2.37802	0.0042784	0.106904	15	9954835	9966253	-	11419	-	GO:0003677;	-	-	-	-	-	-	-
ENSGALG00000020458	24.0988	11.2036	36.994	3.30196	1.72332	0.00429784	0.107109	5	25371618	25386692	-	15075	-	GO:0004620;GO:0004623;GO:0004623;GO:0005509;GO:0005544;GO:0005737;GO:0005737;GO:0006629;GO:0009395;GO:0016042;GO:0016787;GO:0046475;GO:0046872;GO:0047498;GO:0102567;GO:0102568;GO:0004620;GO:0004623;GO:0005737;GO:0006629;GO:0009395;GO:0016042;GO:0016787;GO:0046872;GO:0102567;GO:0102568;	K16342	EC:3.1.1.4	-	-	phospholipase A2 group IVE-like 6 [Source:NCBIgene;Acc:423227]	423227	-
ENSGALG00000002111	5.37772	0.356752	10.3987	29.1482	4.86534	0.00431444	0.107178	14	13364535	13374948	+	10414	-	-	-	-	-	-	-	-	-
ENSGALG00000026533	64.5913	29.8203	99.3622	3.33203	1.7364	0.00435851	0.108116	1	135901954	135902199	-	246	-	-	-	-	-	-	-	-	-
ENSGALG00000016913	10.0881	2.37148	17.8048	7.50787	2.9084	0.00436978	0.108116	1	153991261	154045059	-	53799	SLAIN1	-	K16580	-	-	-	SLAIN motif family member 1 [Source:HGNCSymbol;Acc:HGNC:26387]	418807	-
ENSGALG00000015276	10.7122	2.72236	18.702	6.86977	2.78026	0.00442144	0.108342	3	67163349	67182833	-	19485	-	-	-	-	-	-	-	-	-
ENSGALG00000044573	12.9045	3.95166	21.8574	5.5312	2.46759	0.00450014	0.10941	1	167810540	167829768	-	19229	-	-	-	-	-	-	glutamate rich 6B [Source:NCBI gene;Acc:418847]"	418847	-
ENSGALG00000002170	29.8976	12.3723	47.423	3.83301	1.93848	0.00453169	0.109865	26	3945333	3952283	+	6951	-	GO:0003677;GO:0003677;GO:0003700;GO:0003707;GO:0005634;GO:0005634;GO:0006351;GO:0006355;GO:0006355;GO:0008270;GO:0043401;GO:0043565;GO:0046872;GO:0000122;GO:0000976;GO:0000977;GO:0000981;GO:0003677;GO:0003677;GO:0003700;GO:0003707;GO:0004879;GO:0005634;GO:0005634;GO:0005634;GO:0006351;GO:0006355;GO:0006355;GO:0006629;GO:0007275;GO:0008134;GO:0008270;GO:0030154;GO:0030374;GO:0030522;GO:0038023;GO:…	K08538	-	-	-	bile acid receptor-like [Source:NCBIgene;Acc:419888]	419888	-
ENSGALG00000027702	44.1756	12.9213	75.4298	5.83762	2.54538	0.00455771	0.110183	2	5349153	5385670	+	36518	SCN11A	GO:0001518;GO:0001518;GO:0001518;GO:0005216;GO:0005244;GO:0005248;GO:0005248;GO:0005272;GO:0005886;GO:0005886;GO:0006811;GO:0006811;GO:0006814;GO:0006814;GO:0016020;GO:0016020;GO:0016021;GO:0019228;GO:0030424;GO:0034765;GO:0035725;GO:0055085;GO:0086010;	-	-	-	-	Gallus gallus sodium voltage-gated channel alphasubunit 11 (SCN11A), mRNA. [Source:RefSeqmRNA;Acc:NM_001318428]	428404	F9W2X9
ENSGALG00000007079	80.513	52.5023	108.524	2.06703	1.04756	0.00459074	0.110825	17	3545578	3713843	+	168266	PAPPA	GO:0004222;GO:0006508;GO:0004175;GO:0004222;GO:0005576;GO:0006508;GO:0008237;	-	-	-	-	pappalysin 1 [Source:HGNC Symbol;Acc:HGNC:8602]"	-	-
ENSGALG00000010208	78.5049	45.2691	111.741	2.46837	1.30356	0.00461096	0.111044	1	37737256	37770744	-	33489	CAPS2	GO:0005509;GO:0005509;	-	-	-	-	calcyphosine 2 [Source:HGNC Symbol;Acc:HGNC:16471]"	417859	-
ENSGALG00000042607	23.1785	10.6726	35.6844	3.34354	1.74138	0.00462235	0.111118	3	59438707	59496891	-	58185	RSPO3	GO:0001525;GO:0001974;GO:0002040;GO:0005102;GO:0005102;GO:0005109;GO:0005576;GO:0008201;GO:0060670;GO:0090263;GO:2000052;	-	-	-	-	Gallus gallus R-spondin 3 (RSPO3), mRNA.[Source:RefSeq mRNA;Acc:NM_001319025]	421715	M4M6X6
ENSGALG00000039012	9.57492	2.10771	17.0421	8.08561	3.01536	0.00467209	0.11171	AADN04002253.1	10119	15260	+	5142	-	-	-	-	-	-	-	-	-
ENSGALG00000006131	11.482	3.27682	19.6871	6.00799	2.58688	0.00470551	0.112328	7	6805416	6812248	-	6833	FTCD	GO:0000139;GO:0003824;GO:0005542;GO:0005794;GO:0005829;GO:0005886;GO:0008017;GO:0016740;GO:0030868;GO:0044237;	K13990	-	-	-	formimidoyltransferase cyclodeaminase [Source:NCBIgene;Acc:395726]	395726	Q9YH58
ENSGALG00000003537	16.6292	6.74548	26.513	3.93048	1.97471	0.00478797	0.113821	20	3793904	3799772	-	5869	SGK2	GO:0000166;GO:0004672;GO:0004674;GO:0004674;GO:0005524;GO:0005524;GO:0006468;GO:0016301;GO:0016310;GO:0016740;GO:0000166;GO:0004672;GO:0004674;GO:0004674;GO:0004674;GO:0005524;GO:0005524;GO:0005654;GO:0006468;GO:0015459;GO:0015459;GO:0016301;GO:0016310;GO:0016740;GO:0018105;GO:0035556;	K13303	EC:2.7.11.1	-	-	SGK2, serine/threonine kinase 2 [Source:HGNCSymbol;Acc:HGNC:13900]	419166	-
ENSGALG00000015810	36.1171	19.378	52.8563	2.72765	1.44766	0.00480284	0.114016	3	76741929	76754201	-	12273	-	-	-	-	-	-	cilia and flagella associated protein 206[Source:NCBI gene;Acc:421824]	421824	E1C217
ENSGALG00000039254	39.5729	10.2107	68.9351	6.75126	2.75516	0.00486636	0.115045	5	2770077	2798923	+	28847	SLC17A6	GO:0005313;GO:0005326;GO:0015813;GO:0016020;GO:0016021;GO:0016021;GO:0016021;GO:0030285;GO:0030672;GO:0035249;GO:0055085;GO:0060076;GO:0098700;GO:0098700;GO:0016020;GO:0016021;GO:0016021;GO:0055085;GO:0016020;GO:0016021;GO:0016021;GO:0055085;	K12302	-	-	-	solute carrier family 17 member 6 [Source:NCBIgene;Acc:422971]	422971	-
ENSGALG00000016263	23.0985	10.2978	35.8991	3.48609	1.80161	0.00490361	0.115606	3	85768055	85882423	+	114369	-	-	-	-	-	-	-	-	-
ENSGALG00000012140	13.8817	4.78163	22.9818	4.80626	2.26492	0.00495933	0.116279	5	4507975	4511348	+	3374	FSHB	GO:0001541;GO:0005179;GO:0005179;GO:0005576;GO:0005576;GO:0005615;GO:0005615;GO:0005737;GO:0005737;GO:0005737;GO:0007179;GO:0007186;GO:0009755;GO:0010469;GO:0010628;GO:0010893;GO:0016913;GO:0016913;GO:0016914;GO:0035938;GO:0042699;GO:0042699;GO:0045670;GO:0045780;GO:0060011;	K05250	-	-	NOG41629	follicle stimulating hormone subunit beta[Source:NCBI gene;Acc:374108]	374108	Q8QGF8
ENSGALG00000016648	22.3299	10.3311	34.3287	3.32286	1.73242	0.00501625	0.116966	1	128514145	128528599	+	14455	-	GO:0003824;GO:0008484;GO:0016020;GO:0016021;	K12374	EC:3.1.6.-	-	-	arylsulfatase D [Source:NCBI gene;Acc:418658]"	418658	E1BYN0
ENSGALG00000029212	11.2841	3.27095	19.2972	5.89956	2.56061	0.0050228	0.116966	21	174319	183170	+	8852	PADI2	GO:0004668;GO:0004668;GO:0004668;GO:0005509;GO:0005509;GO:0005634;GO:0005737;GO:0005737;GO:0005737;GO:0010848;GO:0018101;GO:0018101;GO:0030331;GO:0030520;GO:0035327;GO:0036413;GO:0036414;GO:0042803;GO:0048096;GO:0070100;GO:1901624;GO:1990830;GO:0004668;GO:0005509;GO:0005737;GO:0018101;	K01481	EC:3.5.3.15	-	-	Gallus gallus peptidyl arginine deiminase, type II(PADI2), mRNA. [Source:RefSeq mRNA;Acc:NM_001319019]	428172	S6BNL5
ENSGALG00000041764	23.4081	8.05845	38.7578	4.80959	2.26591	0.00504373	0.117135	2	82527097	82551915	+	24819	VSTM2A	GO:0005576;GO:0010628;GO:0010628;GO:0010884;GO:0016021;GO:0042802;GO:0070352;GO:0070352;GO:0071773;GO:0090336;GO:0090336;	-	-	-	-	V-set and transmembrane domain containing 2A[Source:HGNC Symbol;Acc:HGNC:28499]	420951	A0A1D5P992
ENSGALG00000044592	20.2358	4.90787	35.5637	7.24626	2.85724	0.00507211	0.117291	LGE64	189623	217034	+	27412	-	GO:0016020;GO:0016021;	-	-	-	-	-	-	-
ENSGALG00000016470	17.5577	6.98475	28.1307	4.02744	2.00986	0.00510949	0.117704	3	100717226	100718710	+	1485	KCNS3	GO:0005216;GO:0005244;GO:0005249;GO:0005249;GO:0005267;GO:0005794;GO:0005829;GO:0005886;GO:0006811;GO:0006811;GO:0006813;GO:0006813;GO:0008076;GO:0008076;GO:0016020;GO:0016020;GO:0016021;GO:0016021;GO:0034765;GO:0051260;GO:0055085;GO:0071805;GO:0071805;	K04933	-	-	-	potassium voltage-gated channel modifier subfamilyS member 3 [Source:HGNC Symbol;Acc:HGNC:6302]	428653	E1BWF1
ENSGALG00000003980	42.9906	19.4534	66.5278	3.41985	1.77393	0.00513079	0.117719	7	5085191	5163120	+	77930	IQCA1	GO:0005524;	-	-	-	-	IQ motif containing with AAA domain 1 [Source:HGNCSymbol;Acc:HGNC:26195]	424021	-
ENSGALG00000035393	7.51937	1.32815	13.7106	10.3231	3.3678	0.00518204	0.118419	2	55970441	55973724	+	3284	LRRC14B	GO:0005737;	-	-	-	-	leucine rich repeat containing 14B [Source:HGNCSymbol;Acc:HGNC:37268]	428472	A0A1D5PX12
ENSGALG00000005284	76.1184	45.57	106.667	2.34072	1.22695	0.00524323	0.119128	8	11908598	11916090	+	7493	LRRC39	-	-	-	-	-	leucine rich repeat containing 39 [Source:HGNCSymbol;Acc:HGNC:28228]	424469	E1C1W4
ENSGALG00000002428	13.0902	4.02946	22.151	5.49726	2.45871	0.00524806	0.119128	14	14975341	14983122	-	7782	ZP2	GO:0005771;GO:0005783;GO:0005886;GO:0007339;GO:0016020;GO:0016021;GO:0031012;GO:0032190;GO:0042802;GO:0060468;	K19927	-	-	-	zona pellucida glycoprotein 2 [Source:NCBIgene;Acc:427006]	427006	Q2PGY2
ENSGALG00000045487	6.01316	0.527535	11.4988	21.7972	4.44607	0.00526673	0.119128	LGE64	622456	624948	+	2493	-	GO:0008146;GO:0016740;	K01015	EC:2.8.2.2	-	-	sulfotransferase family 2B member 1 [Source:NCBIgene;Acc:426825]	426825	A0A1L1S100
ENSGALG00000042845	6.00797	0.620519	11.3954	18.3643	4.19884	0.00527828	0.119186	2	63783168	63794396	+	11229	-	GO:0005737;GO:0016020;GO:0016021;GO:0048471;	-	-	-	-	-	-	-
ENSGALG00000025763	29.8348	13.2659	46.4037	3.49798	1.80652	0.00535906	0.12032	Z	34293889	34309993	-	16105	-	GO:0007283;GO:0005635;GO:0006998;GO:0007283;GO:0034993;GO:0043495;GO:0090286;	-	-	-	-	-	-	-
ENSGALG00000019352	39.4765	18.5089	60.4441	3.26568	1.70738	0.00536013	0.12032	1	35597032	35639634	+	42603	MYRFL	GO:0003677;GO:0003677;GO:0003700;GO:0003700;GO:0003700;GO:0005634;GO:0005737;GO:0006355;GO:0016020;GO:0016021;GO:0043565;GO:0045893;	-	-	-	-	myelin regulatory factor like [Source:HGNCSymbol;Acc:HGNC:26316]	100858458	E1C867
ENSGALG00000030601	6.75073	1.07025	12.4312	11.6152	3.53794	0.00541375	0.121126	AADN04012083.1	1683	6581	+	4899	NKX3-1	GO:0000976;GO:0000978;GO:0001934;GO:0003677;GO:0003677;GO:0003700;GO:0004882;GO:0005622;GO:0005634;GO:0005634;GO:0006355;GO:0006919;GO:0008134;GO:0008284;GO:0008285;GO:0008656;GO:0010628;GO:0010629;GO:0010942;GO:0014068;GO:0030284;GO:0030295;GO:0030331;GO:0030521;GO:0032147;GO:0035690;GO:0042826;GO:0043280;GO:0043491;GO:0043565;GO:0043565;GO:0043621;GO:0044212;GO:0045892;GO:0045893;GO:0045930;GO:…	-	-	-	-	NK3 homeobox 1 [Source:HGNC Symbol;Acc:HGNC:7838]"	-	-
ENSGALG00000007959	50.2908	21.3522	79.2294	3.7106	1.89165	0.00546084	0.121752	1	14833201	14843801	-	10601	SLC26A3	GO:0005887;GO:0006821;GO:0008271;GO:0008271;GO:0008272;GO:0015106;GO:0015106;GO:0015108;GO:0015108;GO:0015116;GO:0015116;GO:0015297;GO:0015301;GO:0015301;GO:0015301;GO:0015701;GO:0016020;GO:0016020;GO:0016020;GO:0016021;GO:0016021;GO:0016021;GO:0019531;GO:0019532;GO:0042391;GO:0048240;GO:0051454;GO:0055085;GO:0060081;GO:0071320;GO:0097225;GO:0098656;GO:1902358;GO:1902476;	K14078	-	-	-	solute carrier family 26 member 3 [Source:NCBIgene;Acc:417700]	417700	-
ENSGALG00000008427	50.091	20.6802	79.5018	3.84434	1.94274	0.00546305	0.121752	1	11261662	11291903	+	30242	GNAT3	GO:0000166;GO:0001580;GO:0001664;GO:0001750;GO:0001917;GO:0003924;GO:0003924;GO:0003924;GO:0005525;GO:0005525;GO:0005737;GO:0005737;GO:0005834;GO:0007165;GO:0007165;GO:0007186;GO:0007186;GO:0007188;GO:0007188;GO:0019001;GO:0031683;GO:0031683;GO:0032991;GO:0050909;GO:0050913;GO:0050916;GO:0050916;GO:0050917;	K19729	-	-	-	G protein subunit alpha transducin 3 [Source:NCBIgene;Acc:427851]	427851	F1P3R0
ENSGALG00000046064	16.0624	6.03785	26.087	4.32057	2.11122	0.00558171	0.123752	7	8445062	8446909	+	1848	-	-	-	-	-	-	-	-	-
ENSGALG00000045328	9.10945	1.07025	17.1487	16.023	4.00207	0.00565949	0.124509	Z	80837882	80843972	+	6091	-	GO:0000122;GO:0000978;GO:0001078;GO:0003677;GO:0003700;GO:0005634;GO:0005634;GO:0006355;GO:0003677;GO:0003700;GO:0005634;GO:0006355;	-	-	-	-	-	-	-
ENSGALG00000020827	46.9504	18.2848	75.6161	4.13546	2.04805	0.00570463	0.12486	9	13108724	13142104	+	33381	ATP13A4	GO:0000166;GO:0000166;GO:0005524;GO:0006812;GO:0016020;GO:0016021;GO:0016021;GO:0016787;GO:0016887;GO:0046872;GO:0000166;GO:0000166;GO:0005524;GO:0006812;GO:0016020;GO:0016021;GO:0016021;GO:0016787;GO:0016887;GO:0046872;GO:0000166;GO:0000166;GO:0005524;GO:0006812;GO:0016020;GO:0016021;GO:0016021;GO:0016787;GO:0016887;GO:0046872;	K14951	EC:3.6.3.-	-	-	ATPase 13A4 [Source:NCBI gene;Acc:424901]"	424901	Q5ZKB7
ENSGALG00000006797	13.2253	4.79681	21.6539	4.51422	2.17448	0.00573157	0.12496	2	10521952	10608270	-	86319	ADARB2	GO:0003723;GO:0003723;GO:0004000;GO:0006396;GO:0003723;GO:0003723;GO:0003725;GO:0003726;GO:0004000;GO:0005634;GO:0005730;GO:0005737;GO:0006382;GO:0006396;GO:0006396;GO:0008251;	-	-	-	-	adenosine deaminase, RNA specific B2 (inactive)[Source:HGNC Symbol;Acc:HGNC:227]	-	-
ENSGALG00000006368	53.3564	31.0656	75.6471	2.43507	1.28397	0.00573161	0.12496	5	12685002	12717134	-	32133	PTPN5	GO:0001784;GO:0004721;GO:0004725;GO:0004725;GO:0006470;GO:0006470;GO:0016020;GO:0016021;GO:0016311;GO:0016787;GO:0016791;GO:0035335;	K18018	EC:3.1.3.48	-	-	protein tyrosine phosphatase, non-receptor type 5[Source:HGNC Symbol;Acc:HGNC:9657]	423085	-
ENSGALG00000045289	11.675	3.72656	19.6235	5.26584	2.39666	0.00582953	0.125528	4	33262137	33263215	+	1079	-	-	-	-	-	-	-	-	-
ENSGALG00000013600	13.5128	4.40382	22.6217	5.13684	2.36088	0.00582977	0.125528	4	63214032	63216773	+	2742	-	GO:0000993;GO:0001097;GO:0001113;GO:0005673;GO:0006351;GO:0006355;GO:0006367;GO:0043565;	K03136	-	-	-	general transcription factor IIE subunit 1-like[Source:NCBI gene;Acc:428778]	428778	-
ENSGALG00000009722	70.2658	46.0755	94.456	2.05002	1.03564	0.00583235	0.125528	2	23985830	24151767	+	165938	DYNC1I1	GO:0000776;GO:0000922;GO:0005634;GO:0005737;GO:0005868;GO:0005868;GO:0007018;GO:0007018;GO:0030286;GO:0030507;GO:0031982;GO:0036464;GO:0045503;GO:0045503;GO:0045504;GO:0047496;GO:0055037;GO:0005868;GO:0007018;GO:0005868;GO:0007018;GO:0005868;GO:0007018;	K10415	-	-	-	dynein cytoplasmic 1 intermediate chain 1[Source:HGNC Symbol;Acc:HGNC:2963]	420571	-
ENSGALG00000002728	46.0112	26.812	65.2105	2.43214	1.28223	0.0058342	0.125528	18	4923167	4932003	-	8837	SLC16A3	GO:0005886;GO:0005887;GO:0008028;GO:0015129;GO:0015718;GO:0016020;GO:0016021;GO:0016021;GO:0031965;GO:0035873;GO:0055085;GO:0005887;GO:0008028;GO:0015129;GO:0015718;GO:0016020;GO:0016021;GO:0016021;GO:0035873;GO:0055085;	K08180	-	G	COG0477	solute carrier family 16 member 3 [Source:NCBIgene;Acc:395383]	395383	P57788
ENSGALG00000044606	93.5999	57.6333	129.567	2.24812	1.16872	0.00584628	0.125552	2	106703338	106726193	+	22856	MEP1B	GO:0004222;GO:0004222;GO:0004222;GO:0005887;GO:0006508;GO:0006508;GO:0008233;GO:0008237;GO:0008237;GO:0008270;GO:0008270;GO:0016020;GO:0016020;GO:0016787;GO:0017090;GO:0017090;GO:0042802;GO:0046872;GO:1901998;GO:0004222;GO:0004222;GO:0006508;GO:0006508;GO:0008233;GO:0008237;GO:0008237;GO:0008270;GO:0008270;GO:0016020;GO:0016020;GO:0016021;GO:0016787;GO:0046872;GO:0004222;GO:0004222;GO:0006508;GO:…	K08606	EC:3.4.24.63	-	-	meprin A subunit beta [Source:HGNCSymbol;Acc:HGNC:7020]	421097	-
ENSGALG00000036504	39.9205	14.6566	65.1843	4.44743	2.15297	0.00587812	0.125742	5	54521949	54545310	+	23362	C14orf39	GO:0000801;GO:0007129;GO:0007283;GO:0010705;GO:0048477;	-	-	-	-	chromosome 14 open reading frame 39 [Source:HGNCSymbol;Acc:HGNC:19849]	423524	-
ENSGALG00000016522	60.4374	36.7869	84.088	2.28581	1.19271	0.00594736	0.126591	1	120458892	120488125	-	29234	PPEF1	GO:0004721;GO:0004721;GO:0005506;GO:0005509;GO:0005829;GO:0006470;GO:0016787;GO:0016787;GO:0030145;GO:0050906;GO:0004721;GO:0004721;GO:0005506;GO:0005509;GO:0006470;GO:0016787;GO:0016787;GO:0030145;GO:0050906;	K13807	EC:3.1.3.16	-	-	protein phosphatase with EF-hand domain 1[Source:HGNC Symbol;Acc:HGNC:9243]	427999	E1BTX9
ENSGALG00000019060	47.1685	24.881	69.4561	2.79153	1.48106	0.00603067	0.127434	1	182518097	182525563	+	7467	MMP27	GO:0004222;GO:0006508;GO:0006508;GO:0008233;GO:0008237;GO:0008237;GO:0008270;GO:0016787;GO:0031012;GO:0042406;GO:0046872;GO:0004222;GO:0006508;GO:0006508;GO:0008233;GO:0008237;GO:0008237;GO:0008270;GO:0016787;GO:0031012;GO:0046872;	K08005	EC:3.4.24.-	-	-	matrix metallopeptidase 27 [Source:NCBIgene;Acc:395850]	395850	O93342
ENSGALG00000033906	44.9492	21.8425	68.0559	3.11575	1.63958	0.00604386	0.127434	Z	28541248	28541526	+	279	-	-	-	-	-	-	-	-	-
ENSGALG00000007972	40.3314	22.7223	57.9405	2.54993	1.35046	0.00605306	0.127434	4	13131065	13192353	+	61289	TRPC5	GO:0005216;GO:0005262;GO:0005262;GO:0005887;GO:0006811;GO:0006811;GO:0006828;GO:0015279;GO:0016020;GO:0016020;GO:0016021;GO:0016021;GO:0034703;GO:0034704;GO:0051480;GO:0055085;GO:0070588;GO:0070588;GO:0070679;GO:0070679;	K04968	-	-	-	transient receptor potential cation channelsubfamily C member 5 [Source:HGNC Symbol;Acc:HGNC:12337]	422337	-
ENSGALG00000010342	93.0851	42.884	143.286	3.34125	1.74039	0.00610699	0.128097	1	39761108	39852435	+	91328	OTOGL	GO:0005576;GO:0007605;GO:0046373;GO:0046556;	-	-	-	-	otogelin like [Source:HGNC Symbol;Acc:HGNC:26901]"	772154	-
ENSGALG00000038936	40.5094	21.9262	59.0926	2.69507	1.43032	0.00620025	0.128824	1	134124670	134148896	+	24227	TMEM182	GO:0016020;GO:0016021;GO:0016021;	-	-	-	-	transmembrane protein 182 [Source:HGNCSymbol;Acc:HGNC:26391]	418721	A0A1D5NY17
ENSGALG00000017237	8.63952	1.86156	15.4175	8.28204	3.04999	0.00620853	0.128824	1	187920668	187970442	-	49775	TYR	GO:0004497;GO:0004503;GO:0004503;GO:0004503;GO:0005507;GO:0005737;GO:0008283;GO:0009411;GO:0016020;GO:0016021;GO:0016491;GO:0016491;GO:0033162;GO:0033280;GO:0042438;GO:0042438;GO:0042438;GO:0042438;GO:0042470;GO:0042470;GO:0042470;GO:0042803;GO:0043231;GO:0043473;GO:0043473;GO:0046872;GO:0046982;GO:0048471;GO:0048538;GO:0055114;GO:0055114;	K00505	EC:1.14.18.1	-	-	tyrosinase [Source:NCBI gene;Acc:373971]"	373971	P55024;R9PXQ3
ENSGALG00000019842	7.33439	1.33402	13.3348	9.9959	3.32134	0.00624196	0.128824	3	108736673	108786566	-	49894	TFAP2D	GO:0000977;GO:0000977;GO:0000981;GO:0000981;GO:0003700;GO:0005634;GO:0005634;GO:0005667;GO:0006355;GO:0006357;GO:0043524;GO:0045893;GO:0045944;GO:0061379;GO:0003700;GO:0005634;GO:0006355;	K09178	-	-	-	transcription factor AP-2 delta [Source:NCBIgene;Acc:771525]	771525	B5LEQ3
ENSGALG00000017216	8.61641	1.95454	15.2783	7.81681	2.96658	0.0062465	0.128824	1	185817895	185825701	+	7807	-	GO:0005307;GO:0008292;GO:0015871;GO:0016020;GO:0016020;GO:0016021;GO:0022857;GO:0033265;GO:0055085;	-	-	-	-	-	-	-
ENSGALG00000030416	8.60557	1.94867	15.2625	7.83224	2.96943	0.00626441	0.128824	33	1074080	1075791	+	1712	HOXC5	GO:0000977;GO:0001228;GO:0001501;GO:0003677;GO:0003677;GO:0003700;GO:0005634;GO:0005634;GO:0005634;GO:0005654;GO:0006355;GO:0006366;GO:0007275;GO:0009952;GO:0009952;GO:0030054;GO:0033613;GO:0043565;GO:0045944;GO:0048704;GO:0048706;	K09305	-	-	-	homeobox C5 [Source:HGNC Symbol;Acc:HGNC:5127]"	100858534	A0A1D5Q001
ENSGALG00000014218	35.7904	16.2666	55.3141	3.40047	1.76573	0.00628466	0.128824	1	69994919	70038449	-	43531	PHF21B	GO:0046872;GO:0046872;GO:0046872;GO:0046872;	-	-	-	-	PHD finger protein 21B [Source:HGNCSymbol;Acc:HGNC:25161]	427935	-
ENSGALG00000039145	26.8547	11.7733	41.9362	3.56198	1.83268	0.00630202	0.129026	2	113065522	113115947	-	50426	CA8	GO:0004089;GO:0005737;GO:0008270;GO:0046872;GO:0048015;	K01672	EC:4.2.1.1	-	-	carbonic anhydrase 8 [Source:HGNCSymbol;Acc:HGNC:1382]	421139	A0A1D5PPM5
ENSGALG00000016570	11.944	2.85401	21.034	7.36997	2.88166	0.00635417	0.129612	3	105538305	105551077	+	12773	-	GO:0003824;GO:0003885;GO:0016020;GO:0016491;GO:0016899;GO:0019853;GO:0050105;GO:0050660;GO:0050660;GO:0055114;GO:0071949;	K00103	EC:1.1.3.8	-	-	L-gulonolactone oxidase-like [Source:NCBIgene;Acc:770996]	770996	F1NHN3
ENSGALG00000015737	79.1698	38.0833	120.256	3.15772	1.65888	0.00638916	0.129612	1	100721520	100975548	+	254029	NCAM2	GO:0005886;GO:0007155;GO:0016020;GO:0016020;GO:0016021;GO:0016604;GO:0030424;GO:0042802;GO:0007155;GO:0016020;GO:0016020;GO:0016021;	K06491	-	-	-	neural cell adhesion molecule 2 [Source:HGNCSymbol;Acc:HGNC:7657]	427968	-
ENSGALG00000008681	104.429	55.4826	153.375	2.76439	1.46696	0.00639351	0.129612	17	2234852	2252988	+	18137	NSMF	GO:0005634;GO:0005634;GO:0005654;GO:0005737;GO:0005737;GO:0048168;GO:0071371;GO:2001222;GO:2001224;	-	-	-	-	NMDA receptor synaptonuclear signaling and neuronalmigration factor [Source:HGNC Symbol;Acc:HGNC:29843]	417260	-
ENSGALG00000040021	33.7245	14.7555	52.6934	3.57111	1.83637	0.00643291	0.129842	2	32720165	32723692	-	3528	HOXA11	GO:0001501;GO:0001656;GO:0001658;GO:0001759;GO:0003677;GO:0003677;GO:0005634;GO:0005654;GO:0005667;GO:0006355;GO:0007275;GO:0007275;GO:0007283;GO:0007338;GO:0007501;GO:0008584;GO:0009952;GO:0009953;GO:0009954;GO:0010468;GO:0010720;GO:0030326;GO:0032330;GO:0032332;GO:0032991;GO:0032993;GO:0035115;GO:0042733;GO:0043565;GO:0045893;GO:0048589;GO:0060065;GO:0060272;GO:0060348;GO:0060351;	K21951	-	-	-	homeobox A11 [Source:NCBI gene;Acc:395327]"	395327	P31258
ENSGALG00000015730	59.2762	30.4305	88.1219	2.89585	1.53398	0.00646894	0.129896	1	99575737	99632199	-	56463	TMPRSS15	GO:0004252;GO:0005044;GO:0006508;GO:0006508;GO:0006898;GO:0008233;GO:0008236;GO:0016020;GO:0016020;GO:0016020;GO:0016021;GO:0016787;GO:0004252;GO:0006508;GO:0006508;GO:0008233;GO:0008236;GO:0016787;	K01316	EC:3.4.21.9	-	-	transmembrane serine protease 15 [Source:HGNCSymbol;Acc:HGNC:9490]	427967	-
ENSGALG00000009388	13.533	4.857	22.209	4.57257	2.19301	0.00647355	0.129896	3	17813559	17842946	+	29388	SUSD4	GO:0016020;GO:0016021;GO:0030449;	-	-	-	-	sushi domain containing 4 [Source:HGNCSymbol;Acc:HGNC:25470]	-	-
ENSGALG00000010293	16.7775	6.18758	27.3674	4.42295	2.14501	0.00651681	0.130237	8	21313115	21324069	-	10955	RBP	GO:0031362;GO:0032217;GO:0032218;GO:0038023;GO:1902444;	K13649	-	S	NOG26606	riboflavin binding protein [Source:NCBIgene;Acc:396449]	396449	P02752;A0A140T8H8
ENSGALG00000043861	28.1839	13.7605	42.6073	3.09635	1.63057	0.0065207	0.130237	4	32830934	32929296	-	98363	-	-	-	-	-	-	IQ motif containing M [Source:NCBIgene;Acc:100857543]	100857543	-
ENSGALG00000011093	58.25	25.573	90.9271	3.55559	1.83009	0.00659335	0.131071	5	46536991	46555522	+	18532	AK7	GO:0004017;GO:0004017;GO:0004127;GO:0004127;GO:0004550;GO:0005524;GO:0006139;GO:0006165;GO:0009142;GO:0019205;GO:0046940;	K00939	EC:2.7.4.3	-	-	adenylate kinase 7 [Source:HGNCSymbol;Acc:HGNC:20091]	428907	-
ENSGALG00000020876	104.901	65.3582	144.444	2.21004	1.14407	0.00661423	0.131319	7	11289758	11332344	+	42587	AOX2	GO:0004854;GO:0005506;GO:0005829;GO:0009055;GO:0009115;GO:0016491;GO:0022900;GO:0046872;GO:0046872;GO:0050660;GO:0050660;GO:0051287;GO:0051536;GO:0051536;GO:0051537;GO:0051537;GO:0055114;GO:0071949;GO:0016491;GO:0055114;	K00157	EC:1.2.3.1	-	-	aldehyde oxidase 2 [Source:NCBI gene;Acc:424072]"	424072	Q2QB49
ENSGALG00000010933	22.2662	11.116	33.4163	3.00613	1.58791	0.00663733	0.131487	7	19477509	19493971	-	16463	-	GO:0016020;GO:0016021;GO:0046872;	-	-	-	-	-	-	-
ENSGALG00000002266	78.5051	47.1434	109.867	2.33048	1.22063	0.00672186	0.131814	6	2853372	2902314	+	48943	OGDHL	GO:0004591;GO:0004591;GO:0005739;GO:0006099;GO:0006099;GO:0016624;GO:0030976;GO:0045252;GO:0055114;	K00164	EC:1.2.4.2	-	-	oxoglutarate dehydrogenase like [Source:NCBIgene;Acc:423618]	423618	-
ENSGALG00000013155	52.1632	32.2528	72.0737	2.23465	1.16005	0.0067256	0.131814	2	85751424	85896011	+	144588	-	GO:0003676;GO:0003723;	-	-	-	-	poly(rC) binding protein 2 [Source:NCBIgene;Acc:420965]	-	-
ENSGALG00000031615	9.06182	2.00299	16.1207	8.04831	3.00869	0.00673086	0.131814	33	1421845	1435440	-	13596	FAIM2	GO:0002931;GO:0005783;GO:0005794;GO:0016020;GO:0016020;GO:0016021;GO:0021549;GO:0021680;GO:0021681;GO:0021702;GO:0043523;GO:0043523;GO:0043524;GO:0045121;GO:0045121;GO:1902042;GO:2001234;	-	-	-	-	Fas apoptotic inhibitory molecule 2 [Source:HGNCSymbol;Acc:HGNC:17067]	426899	-
ENSGALG00000016426	477.653	118.017	837.29	7.09466	2.82673	0.00678055	0.132311	1	120215624	120287272	+	71649	MAP3K15	GO:0000165;GO:0000166;GO:0000186;GO:0004672;GO:0004672;GO:0004709;GO:0005524;GO:0005524;GO:0005622;GO:0006468;GO:0016301;GO:0016310;GO:0016740;	K13986	EC:2.7.11.25	-	-	mitogen-activated protein kinase kinase kinase 15[Source:HGNC Symbol;Acc:HGNC:31689]	418609	F1NKW3
ENSGALG00000042577	108.113	64.3946	151.831	2.35782	1.23745	0.00678718	0.132311	1	83251977	83271788	+	19812	-	-	-	-	-	-	-	-	-
ENSGALG00000016367	18.4577	3.0248	33.8906	11.2043	3.48597	0.00684598	0.132668	3	92983226	93109797	+	126572	SNTG2	GO:0005198;GO:0005622;GO:0016010;GO:0030165;GO:0097109;	-	-	-	-	syntrophin gamma 2 [Source:HGNCSymbol;Acc:HGNC:13741]	421913	-
ENSGALG00000016384	52.5462	30.6614	74.431	2.42751	1.27948	0.00685199	0.132668	3	93379599	93506054	-	126456	MYT1L	GO:0000122;GO:0000977;GO:0001078;GO:0001078;GO:0001228;GO:0003700;GO:0003700;GO:0005634;GO:0005634;GO:0005634;GO:0006355;GO:0006357;GO:0006366;GO:0007399;GO:0008270;GO:0030182;GO:0045944;GO:0048663;GO:0048665;GO:0048666;	-	-	-	-	myelin transcription factor 1 like [Source:HGNCSymbol;Acc:HGNC:7623]	421915	-
ENSGALG00000030172	4.9792	0.356752	9.60165	26.9141	4.75029	0.00688256	0.13311	5	25001804	25002247	-	444	-	-	-	-	-	-	-	-	-
ENSGALG00000005043	33.5492	18.2642	48.8342	2.67377	1.41887	0.00694443	0.133702	15	6711180	6730689	+	19510	-	GO:0000166;GO:0003989;GO:0005524;GO:0005524;GO:0006633;GO:0016874;GO:0016874;GO:0046872;GO:0003989;GO:0005524;GO:0006633;GO:0016874;	K01946	-	-	-	-	430557	-
ENSGALG00000019221	53.8165	28.6639	78.9691	2.75501	1.46206	0.0070118	0.134547	1	88638528	88655946	+	17419	-	GO:0004252;GO:0006508;GO:0006508;GO:0008233;GO:0008236;GO:0016787;	-	-	-	-	-	-	-
ENSGALG00000014372	35.492	19.3056	51.6785	2.67687	1.42055	0.00701192	0.134547	4	73916379	73933539	-	17161	SLC34A2	GO:0001701;GO:0005436;GO:0005436;GO:0005886;GO:0005886;GO:0005903;GO:0005903;GO:0006817;GO:0006817;GO:0015321;GO:0015321;GO:0015321;GO:0015321;GO:0016020;GO:0016020;GO:0016021;GO:0016021;GO:0016324;GO:0016324;GO:0016324;GO:0030643;GO:0030643;GO:0031402;GO:0031982;GO:0035725;GO:0042301;GO:0043627;GO:0044341;GO:0044341;	K14683	-	P	COG1283	solute carrier family 34 member 2 [Source:NCBIgene;Acc:395131]	395131	Q6TQF9
ENSGALG00000016740	42.9005	18.1018	67.6992	3.73991	1.903	0.00703899	0.134593	1	130716873	130847582	+	130710	OCA2	GO:0005765;GO:0005789;GO:0007286;GO:0008283;GO:0010008;GO:0016020;GO:0016021;GO:0016021;GO:0030318;GO:0033162;GO:0042438;GO:0043473;GO:0048066;GO:0055085;GO:0016020;GO:0016021;GO:0016021;GO:0055085;	-	-	-	-	OCA2 melanosomal transmembrane protein [Source:HGNCSymbol;Acc:HGNC:8101]	428009	-
ENSGALG00000032749	29.873	16.3655	43.3805	2.65073	1.40639	0.00706162	0.134593	Z	2251661	2265467	-	13807	-	GO:0005886;GO:0015204;GO:0016020;GO:0016021;GO:0016021;GO:0071918;	K08716	-	-	-	solute carrier family 14 member 2 [Source:NCBIgene;Acc:770445]	770445	A0A1D5PY32
ENSGALG00000005122	35.8977	18.9846	52.8109	2.78177	1.47601	0.00706935	0.134593	15	6773611	6789221	+	15611	MYO1H	GO:0000166;GO:0003774;GO:0003774;GO:0003779;GO:0005524;GO:0005524;GO:0016459;GO:0016459;GO:0000166;GO:0003774;GO:0003774;GO:0003779;GO:0005524;GO:0005524;GO:0016459;GO:0016459;	K10356	-	-	-	myosin IH [Source:HGNC Symbol;Acc:HGNC:13879]"	768372	-
ENSGALG00000045414	61.0551	28.9383	93.1719	3.21967	1.68691	0.00711972	0.134829	1	179330679	179371572	-	40894	-	GO:0005737;GO:0007286;GO:0042803;	K18405	-	-	-	ring finger protein 17 [Source:NCBIgene;Acc:418961]	418961	A0A1L1RIY1
ENSGALG00000017122	19.4394	8.66965	30.2092	3.48448	1.80094	0.00712115	0.134829	1	177675863	177788671	-	112809	SGCG	GO:0005654;GO:0016011;GO:0016012;GO:0016012;GO:0016012;GO:0016020;GO:0016021;GO:0016021;GO:0042383;GO:0042383;GO:0060047;GO:0016012;GO:0016021;GO:0016012;GO:0016020;GO:0016021;GO:0016021;GO:0016012;GO:0016012;GO:0016020;GO:0016021;GO:0016021;GO:0042383;GO:0060047;GO:0016012;GO:0016020;GO:0016021;GO:0016021;	K12564	-	-	-	sarcoglycan gamma [Source:HGNCSymbol;Acc:HGNC:10809]	418945	A0A1D5PL96
ENSGALG00000035675	38.9053	21.7715	56.0391	2.57396	1.36399	0.00713538	0.134949	18	4940548	4957050	+	16503	-	-	-	-	-	-	coiled-coil domain containing 57 [Source:NCBIgene;Acc:417379]	417379	-
ENSGALG00000045736	4.89632	0.263767	9.52888	36.1261	5.17497	0.00716961	0.135447	23	4624444	4627000	-	2557	-	-	-	-	-	-	chromosome 23 open reading frame, human C1orf94[Source:NCBI gene;Acc:419639]	-	-
ENSGALG00000046392	14.8512	4.90154	24.8008	5.0598	2.33908	0.00720252	0.135769	6	9445037	9450434	+	5398	-	GO:0016042;GO:0016298;GO:0016787;GO:0016788;GO:0044255;	K19406	EC:3.1.1.-	-	-	lipase member M-like 1 [Source:NCBIgene;Acc:770890]	770890	-
ENSGALG00000001608	33.4161	18.4712	48.3609	2.61818	1.38856	0.00725125	0.136238	22	1798072	1927838	+	129767	UNC5D	GO:0005042;GO:0007165;GO:0016021;GO:0038007;GO:0005042;GO:0007165;GO:0007411;GO:0009986;GO:0016021;GO:0021859;GO:0038007;GO:0098742;GO:2001222;GO:0005042;GO:0007165;GO:0016021;GO:0038007;GO:0005042;GO:0007165;GO:0016021;GO:0038007;	K07521	-	-	-	unc-5 netrin receptor D [Source:HGNCSymbol;Acc:HGNC:18634]	426920	A0A1D5P4F5
ENSGALG00000009382	15.424	6.3946	24.4535	3.82408	1.93511	0.00729344	0.13688	3	17716651	17731004	+	14354	CAPN8	GO:0004198;GO:0004198;GO:0005509;GO:0005622;GO:0005737;GO:0006508;GO:0006508;GO:0006508;GO:0007586;GO:0008233;GO:0008234;GO:0016787;	-	-	-	-	calpain 8 [Source:HGNC Symbol;Acc:HGNC:1485]"	-	-
ENSGALG00000020390	15.65	3.36981	27.9303	8.28839	3.05109	0.00734123	0.137026	5	45652317	45656876	-	4560	-	GO:0004867;GO:0005615;GO:0005615;GO:0010951;	K04525	-	-	-	serpin peptidase inhibitor, clade A (alpha-1antiproteinase, antitrypsin), member 5 [Source:NCBIgene;Acc:423435]	423435	-
ENSGALG00000034126	7.37273	0.257897	14.4876	56.1758	5.81188	0.00737182	0.137134	25	1979791	1980178	+	388	EDMTF4	-	-	-	-	-	epidermal differentiation protein starting with MTFmotif 4 [Source:NCBI gene;Acc:107055128]	-	-
ENSGALG00000010969	19.0636	8.58011	29.5471	3.44368	1.78395	0.00738044	0.137134	5	45611921	45622004	-	10084	SPIA4	GO:0004867;GO:0005615;GO:0005615;GO:0010951;	K04525	-	-	-	serpin peptidase inhibitor, clade A (alpha-1antiproteinase, antitrypsin), member 4 [Source:NCBIgene;Acc:423433]	423433	E1BS56
ENSGALG00000037228	4.30476	0	8.60952	Inf	Inf	0.00745614	0.137803	5	243241	244239	-	999	OR8D4	GO:0004930;GO:0004930;GO:0004984;GO:0004984;GO:0005549;GO:0005886;GO:0007165;GO:0007186;GO:0007186;GO:0007186;GO:0007608;GO:0007608;GO:0016020;GO:0016021;GO:0016021;GO:0050896;GO:0050911;	K04257	-	-	-	olfactory receptor, family 8, subfamily D, member 4[Source:NCBI gene;Acc:428817]	428817	Q90806
ENSGALG00000041348	17.7467	6.28056	29.2128	4.65131	2.21764	0.00749733	0.138281	1	48520716	48659867	-	139152	-	GO:0004970;GO:0004972;GO:0005886;GO:0005886;GO:0006811;GO:0016020;GO:0016020;GO:0016021;GO:0017146;GO:0030054;GO:0035235;GO:0045202;GO:0045211;GO:0060079;GO:0060291;GO:0098839;	-	-	-	-	-	-	-
ENSGALG00000016690	33.3897	18.3464	48.433	2.63992	1.40049	0.00751874	0.138377	3	109249183	109255105	+	5923	CYP2AC1	GO:0005506;GO:0016020;GO:0016021;GO:0016705;GO:0020037;GO:0055114;GO:0004497;GO:0005506;GO:0005737;GO:0006082;GO:0006805;GO:0008395;GO:0016020;GO:0016021;GO:0016491;GO:0016705;GO:0016712;GO:0016712;GO:0020037;GO:0020037;GO:0042738;GO:0043231;GO:0046872;GO:0055114;GO:0055114;GO:0055114;	K17854	-	-	-	Gallus gallus cytochrome P450, family 2, subfamilyAC, polypeptide 1 (CYP2AC1), mRNA. [Source:RefSeqmRNA;Acc:NM_001329498]	422046	F1NFF7
ENSGALG00000004945	74.5313	28.0698	120.993	4.31043	2.10783	0.00762363	0.139857	10	10081631	10127817	+	46187	SLC12A1	GO:0005215;GO:0006811;GO:0006884;GO:0008511;GO:0010107;GO:0015081;GO:0015377;GO:0015378;GO:0015379;GO:0016020;GO:0016020;GO:0016021;GO:0016021;GO:0016324;GO:0035725;GO:0055064;GO:0055075;GO:0055085;GO:0070062;GO:1902476;	K14425	-	-	-	solute carrier family 12 member 1 [Source:HGNCSymbol;Acc:HGNC:10910]	415433	-
ENSGALG00000005242	9.03658	2.40428	15.6689	6.51709	2.70423	0.00763205	0.139861	2	1500646	1525516	-	24871	-	GO:0004888;GO:0004930;GO:0004930;GO:0004999;GO:0007165;GO:0007166;GO:0007186;GO:0007186;GO:0008528;GO:0016020;GO:0016020;GO:0016021;GO:0016021;GO:0017046;GO:0004888;GO:0004930;GO:0007166;GO:0007186;GO:0016020;GO:0016021;GO:0016021;	K04589	-	-	-	growth-hormone releasing hormone-like peptidereceptor [Source:NCBI gene;Acc:428397]	428397	B3F053
ENSGALG00000002314	47.2705	26.1308	68.4101	2.61799	1.38846	0.00765483	0.140078	6	3035224	3068706	-	33483	CDHR1	GO:0005509;GO:0005886;GO:0005887;GO:0005887;GO:0007155;GO:0007155;GO:0007156;GO:0008594;GO:0009987;GO:0016020;GO:0016020;GO:0016021;GO:0035845;GO:0042622;GO:0045494;GO:0045494;	K16501	-	-	-	cadherin related family member 1 [Source:NCBIgene;Acc:414847]	414847	Q8UVJ7
ENSGALG00000037307	25.7435	12.5807	38.9063	3.09254	1.62879	0.00778393	0.141283	15	10823006	10828297	-	5292	-	-	-	-	-	-	IQ motif containing D [Source:NCBIgene;Acc:417003]	-	-
ENSGALG00000006306	36.6789	21.1358	52.222	2.47078	1.30497	0.00784166	0.141729	12	10692795	10718732	-	25938	UROC1	GO:0005829;GO:0006548;GO:0016153;GO:0016153;	K01712	EC:4.2.1.49	-	-	urocanate hydratase 1 [Source:HGNCSymbol;Acc:HGNC:26444]	416035	-
ENSGALG00000008733	55.0198	33.7826	76.2571	2.25729	1.17459	0.00787619	0.141755	8	16484642	16493031	+	8390	LPAR3	GO:0000187;GO:0004930;GO:0004930;GO:0005886;GO:0007165;GO:0007186;GO:0007186;GO:0007186;GO:0016020;GO:0016021;GO:0016021;GO:0030424;GO:0032060;GO:0043410;GO:0048672;GO:0070915;	K04294	-	-	NOG288678	lysophosphatidic acid receptor 3 [Source:NCBIgene;Acc:771215]	771215	B0FMV6
ENSGALG00000044567	8.94242	2.39841	15.4864	6.45697	2.69086	0.0079218	0.142133	18	2275195	2286110	+	10916	-	-	K10266	-	-	-	CMT1A duplicated region transcript 1 [Source:NCBIgene;Acc:417323]	417323	-
ENSGALG00000013293	15.9902	3.27095	28.7094	8.77709	3.13374	0.00793044	0.142133	10	9240919	9255900	+	14982	GLDN	GO:0005615;GO:0005886;GO:0032528;GO:0034113;GO:0045162;GO:0045162;GO:0086080;GO:0045162;GO:0045162;	-	-	-	-	gliomedin [Source:HGNC Symbol;Acc:HGNC:29514]"	-	-
ENSGALG00000021855	78.8972	43.457	114.337	2.63105	1.39564	0.00802011	0.14344	9	17221332	17237888	+	16557	-	GO:0003341;GO:0003341;GO:0005829;GO:0005930;GO:0005930;GO:0007368;GO:0007507;GO:0036159;GO:0036159;GO:0060285;	-	-	-	-	coiled-coil domain containing 39 [Source:NCBIgene;Acc:424969]	424969	F1P404
ENSGALG00000011269	11.1039	3.45935	18.7484	5.41963	2.43819	0.00809523	0.144331	1	43925156	43947733	-	22578	EPYC	GO:0005576;	K08127	-	-	NOG314832	epiphycan [Source:NCBI gene;Acc:417890]"	417890	Q90944
ENSGALG00000031410	73.5115	43.3972	103.626	2.38785	1.25571	0.00813503	0.144439	4	58197816	58231230	-	33415	ENPEP	GO:0001525;GO:0002003;GO:0003081;GO:0004177;GO:0004177;GO:0005737;GO:0005886;GO:0005903;GO:0006508;GO:0006508;GO:0006508;GO:0008233;GO:0008233;GO:0008237;GO:0008237;GO:0008270;GO:0008270;GO:0008270;GO:0008283;GO:0009897;GO:0016020;GO:0016021;GO:0016324;GO:0016477;GO:0016787;GO:0031410;GO:0032835;GO:0042277;GO:0043171;GO:0045177;GO:0046872;GO:0070006;GO:0070006;GO:0070006;	K11141	EC:3.4.11.7	-	-	glutamyl aminopeptidase [Source:HGNCSymbol;Acc:HGNC:3355]	428771	-
ENSGALG00000013641	28.5701	15.7543	41.386	2.62697	1.3934	0.00821407	0.14554	4	63535036	63542276	+	7241	-	GO:0004725;GO:0016311;GO:0035335;GO:0046856;GO:0052866;	-	-	-	-	-	-	-
ENSGALG00000015172	28.0164	7.06012	48.9726	6.93651	2.79421	0.00825482	0.146111	1	83382155	83390596	-	8442	-	GO:0003779;GO:0016192;GO:0045010;GO:0003779;GO:0016192;GO:0045010;	-	-	-	-	-	-	-
ENSGALG00000012297	32.3049	15.3045	49.3053	3.22161	1.68778	0.00827446	0.146157	3	46791540	46967947	+	176408	GRM1	GO:0000186;GO:0000187;GO:0004930;GO:0004930;GO:0005634;GO:0005886;GO:0005887;GO:0005887;GO:0007165;GO:0007186;GO:0007186;GO:0007186;GO:0007216;GO:0007216;GO:0007626;GO:0008066;GO:0008066;GO:0014069;GO:0016020;GO:0016021;GO:0016021;GO:0019233;GO:0030425;GO:0038037;GO:0038038;GO:0043005;GO:0043408;GO:0051482;GO:0051930;GO:0051966;GO:0060078;GO:0071257;GO:0098839;GO:0099530;GO:0099566;GO:0099583;GO:…	K04603	-	-	-	glutamate metabotropic receptor 1 [Source:HGNCSymbol;Acc:HGNC:4593]	421614	F1NBM2
ENSGALG00000036768	29.1234	13.1968	45.0501	3.4137	1.77134	0.00829117	0.146226	KQ759483.1	570360	664162	-	93803	-	GO:0004930;GO:0004930;GO:0004984;GO:0004984;GO:0005549;GO:0005886;GO:0007165;GO:0007186;GO:0007186;GO:0007186;GO:0007608;GO:0007608;GO:0016020;GO:0016021;GO:0016021;GO:0050896;GO:0050911;	-	-	-	-	-	-	-
ENSGALG00000021230	19.7807	9.09591	30.4655	3.34936	1.74389	0.00830401	0.146226	20	6889947	6899216	+	9270	EPB42	GO:0003810;GO:0018149;	-	-	-	-	Gallus gallus erythrocyte membrane protein band 4.2(EPB42), mRNA. [Source:RefSeq mRNA;Acc:NM_001321559]	419216	E1BQZ4
ENSGALG00000016183	23.1378	10.6761	35.5996	3.33452	1.73748	0.00836439	0.146921	3	85372347	85563948	+	191602	-	GO:0005509;GO:0016020;GO:0016021;GO:0005509;GO:0005509;GO:0005509;GO:0016020;GO:0016021;	-	-	-	-	-	-	-
ENSGALG00000002421	59.4246	37.858	80.9912	2.13934	1.09717	0.00850322	0.148489	6	4394067	4405386	-	11320	SELENOU	GO:0016020;GO:0016021;GO:0055114;GO:0016020;GO:0016021;GO:0055114;GO:0016020;GO:0016021;GO:0055114;GO:0016020;GO:0016021;GO:0055114;GO:0016020;GO:0016021;GO:0055114;GO:0016020;GO:0016021;GO:0055114;GO:0016020;GO:0016021;GO:0055114;GO:0098869;	-	-	-	-	selenoprotein U [Source:NCBI gene;Acc:423625]"	423625	Q5ZI34;A0A0F6YFH3
ENSGALG00000033925	17.4541	7.7712	27.1371	3.49201	1.80406	0.00851064	0.148489	4	83722055	83733392	-	11338	-	-	-	-	-	-	uncharacterized LOC422895 [Source:NCBIgene;Acc:422895]	422895	A0A1D5NYM3
ENSGALG00000011113	16.1946	6.49979	25.8894	3.98311	1.99389	0.00860521	0.149834	8	28637001	28659415	+	22415	SGIP1	GO:0005543;GO:0005543;GO:0005737;GO:0005737;GO:0005856;GO:0005886;GO:0005886;GO:0005886;GO:0005905;GO:0005905;GO:0008017;GO:0008017;GO:0008092;GO:0015631;GO:0015631;GO:0016020;GO:0017124;GO:0030122;GO:0030122;GO:0030136;GO:0030136;GO:0048260;GO:0048268;GO:0072583;GO:0072583;GO:0097320;	K20065	-	-	-	SH3 domain GRB2 like endophilin interacting protein1 [Source:HGNC Symbol;Acc:HGNC:25412]	776038	-
ENSGALG00000002008	21.6279	9.56176	33.6941	3.52384	1.81715	0.00869108	0.150869	18	4517732	4531542	+	13811	RNF157	-	-	-	-	-	ring finger protein 157 [Source:HGNCSymbol;Acc:HGNC:29402]	429219	-
ENSGALG00000009606	75.9322	42.1856	109.679	2.59991	1.37846	0.0087095	0.150965	6	31447762	31460698	+	12937	-	GO:0004222;GO:0006508;GO:0008237;GO:0016020;GO:0016021;	K06834	EC:3.4.24.-	-	-	ADAM metallopeptidase domain 5, pseudogene[Source:NCBI gene;Acc:423946]	423946	-
ENSGALG00000005318	60.863	37.7592	83.9669	2.22375	1.15299	0.00872796	0.150965	5	7416815	7431046	-	14232	OVCH2	GO:0004252;GO:0006508;GO:0006508;GO:0008233;GO:0008236;GO:0016787;	K20111	EC:3.4.21.120	-	-	ovochymase 2 (gene/pseudogene) [Source:HGNCSymbol;Acc:HGNC:29970]	769290	-
ENSGALG00000045488	16.9185	6.03198	27.805	4.60961	2.20464	0.00873192	0.150965	8	5633210	5642890	-	9681	RGSL1	-	-	-	-	-	regulator of G protein signaling like 1[Source:HGNC Symbol;Acc:HGNC:18636]	-	-
ENSGALG00000043735	12.5264	4.40726	20.6455	4.68443	2.22787	0.0088138	0.152081	AADN04000902.1	1094	8663	-	7570	-	GO:0016020;GO:0016021;GO:0016020;GO:0016021;GO:0016020;GO:0016021;GO:0005102;GO:0009897;GO:0016020;GO:0016021;GO:0050776;GO:0050852;	-	-	-	-	-	-	-
ENSGALG00000019291	8.21021	1.94867	14.4718	7.42648	2.89268	0.0088529	0.152594	1	60182541	60202082	-	19542	-	GO:0005328;GO:0005332;GO:0005332;GO:0005886;GO:0005887;GO:0006836;GO:0015293;GO:0015812;GO:0016020;GO:0016020;GO:0016021;GO:0016021;GO:0042165;GO:0043005;GO:0055085;	-	-	-	-	-	-	-
ENSGALG00000045933	22.3783	10.9071	33.8495	3.10345	1.63387	0.00888696	0.152874	LGE64	768363	771930	-	3568	-	GO:0000166;GO:0004672;GO:0004674;GO:0004674;GO:0005524;GO:0005524;GO:0006468;GO:0018105;GO:0018107;	K08858	EC:2.7.11.1	-	-	SH3 domain binding kinase family member 3[Source:NCBI gene;Acc:101748417]	101748417	-
ENSGALG00000044419	13.2649	3.01305	23.5168	7.80498	2.96439	0.00891097	0.153037	3	20751332	20756252	+	4921	-	GO:0016020;GO:0016021;	-	-	-	-	-	-	-
ENSGALG00000037864	111.142	58.5985	163.686	2.79335	1.482	0.00891434	0.153037	18	482921	501266	-	18346	MYH1A	GO:0000166;GO:0003774;GO:0003774;GO:0003779;GO:0005524;GO:0005524;GO:0016459;GO:0016459;GO:0051015;GO:0000166;GO:0003774;GO:0003774;GO:0003779;GO:0005524;GO:0005524;GO:0016459;GO:0016459;GO:0051015;	K10352	-	-	-	myosin, heavy chain 1A, skeletal muscle[Source:NCBI gene;Acc:417309]	417309	Q8AY28
ENSGALG00000007720	12.0229	4.15524	19.8907	4.78689	2.25909	0.00898773	0.15368	15	10092337	10106923	+	14587	AIFM3	GO:0005739;GO:0005743;GO:0005783;GO:0005829;GO:0016491;GO:0050660;GO:0051537;GO:0055114;GO:0097194;GO:0016491;GO:0050660;GO:0051537;GO:0055114;	K22747	-	-	-	apoptosis inducing factor, mitochondria associated3 [Source:HGNC Symbol;Acc:HGNC:26398]	416999	-
ENSGALG00000043532	11.5833	3.90321	19.2634	4.93528	2.30313	0.009028	0.154097	2	118074519	118085414	-	10896	SBSPON	GO:0005044;GO:0006898;GO:0006955;GO:0030247;	-	-	-	-	somatomedin B and thrombospondin type 1 domaincontaining [Source:HGNC Symbol;Acc:HGNC:30362]	-	-
ENSGALG00000013079	42.2716	16.4854	68.0579	4.12838	2.04557	0.0090301	0.154097	2	80294941	80381834	+	86894	-	GO:0000166;GO:0005524;GO:0005524;GO:0006869;GO:0016020;GO:0016021;GO:0016021;GO:0016887;GO:0042626;GO:0042626;GO:0043231;GO:0055085;GO:0000166;GO:0005524;GO:0005524;GO:0016020;GO:0016021;GO:0016021;GO:0016887;GO:0042626;GO:0055085;GO:0005524;GO:0016020;GO:0016021;GO:0016021;GO:0016887;GO:0042626;GO:0055085;	-	-	-	-	-	-	-
ENSGALG00000009069	75.2392	43.0787	107.4	2.4931	1.31794	0.00905434	0.154203	3	7746705	7769539	+	22835	CAPN14	GO:0004198;GO:0004198;GO:0005509;GO:0005622;GO:0005737;GO:0006508;GO:0006508;GO:0006508;GO:0008233;GO:0008234;GO:0016787;	K13442	EC:3.4.22.-	-	-	calpain 14 [Source:HGNC Symbol;Acc:HGNC:16664]"	768684	F1NGQ0
ENSGALG00000007727	18.8765	8.96379	28.7891	3.21172	1.68334	0.00906922	0.154303	12	15611676	15638481	+	26806	-	GO:0008171;GO:0016020;GO:0016021;GO:0032259;GO:0008171;GO:0016020;GO:0016021;GO:0016616;GO:0032259;GO:0055114;GO:0008171;GO:0032259;GO:0008171;GO:0016020;GO:0016021;GO:0032259;	-	-	-	-	hydroxysteroid 17-beta dehydrogenase 14[Source:NCBI gene;Acc:427595]	427595	-
ENSGALG00000031971	56.3706	36.9429	75.7983	2.05177	1.03687	0.00916399	0.155469	2	53779951	54351787	+	571837	-	GO:0016020;GO:0016021;GO:0071205;	K07380	-	-	-	-	768456	-
ENSGALG00000013720	29.1975	16.0513	42.3437	2.63802	1.39946	0.00917262	0.155469	2	92301222	92334345	+	33124	FBXO15	-	K10298	-	-	-	F-box protein 15 [Source:HGNCSymbol;Acc:HGNC:13617]	421017	A0A1D5NTR8
ENSGALG00000012541	23.4485	9.87593	37.0211	3.74862	1.90636	0.00919021	0.155588	1	52054483	52058197	+	3715	MB	GO:0001666;GO:0005344;GO:0007507;GO:0015671;GO:0015671;GO:0019825;GO:0020037;GO:0043353;GO:0046872;GO:0050873;	K21892	-	-	NOG276460	myoglobin [Source:NCBI gene;Acc:418056]"	418056	P02197
ENSGALG00000005996	25.1082	12.9605	37.2559	2.87459	1.52335	0.00927079	0.156528	10	11064399	11080935	-	16537	FSD2	-	-	-	-	-	fibronectin type III and SPRY domain containing 2[Source:HGNC Symbol;Acc:HGNC:18024]	427503	F1N9Z4
ENSGALG00000013008	9.93327	3.0248	16.8418	5.5679	2.47713	0.00928579	0.156528	1	61050761	61052686	+	1926	CHUNK-1	-	-	-	-	-	CHUNK-1 protein [Source:NCBI gene;Acc:395640]"	395640	Q9PW10
ENSGALG00000043916	25.0399	10.3037	39.776	3.86037	1.94874	0.00929144	0.156528	1	74531769	74536229	-	4461	-	GO:0003677;GO:0003677;GO:0005634;	-	-	-	-	-	-	-
ENSGALG00000037975	19.4685	9.0783	29.8587	3.28902	1.71766	0.00932339	0.156833	2	123334374	123350075	+	15702	CA3B	GO:0004089;GO:0008270;GO:0046872;	K01672	EC:4.2.1.1	-	-	carbonic anhydrase 3B [Source:NCBIgene;Acc:420209]	420209	A0A1D5P5F4
ENSGALG00000044120	6.29665	1.07025	11.523	10.7666	3.4285	0.00937871	0.157174	14	6952397	6953013	+	617	-	GO:0016020;GO:0016021;	-	-	-	-	-	-	-
ENSGALG00000034585	6.29551	0.977271	11.6137	11.8839	3.57093	0.00938245	0.157174	2	42762444	42777858	+	15415	BFSP2	GO:0005198;GO:0005198;GO:0005882;GO:0005882;GO:0045104;GO:0005198;GO:0005198;GO:0005882;GO:0005882;GO:0045104;GO:0005198;GO:0005198;GO:0005212;GO:0005737;GO:0005882;GO:0005882;GO:0005882;GO:0007010;GO:0045104;GO:0045104;GO:0048469;GO:0070307;GO:0005198;GO:0005198;GO:0005882;GO:0005882;GO:0045104;	K10379	-	-	-	beaded filament structural protein 2 [Source:NCBIgene;Acc:396141]	396141	Q90809
ENSGALG00000042850	6.84454	0.872545	12.8165	14.6887	3.87663	0.00938257	0.157174	AADN04001387.1	21813	23813	-	2001	-	GO:0003676;GO:0003677;GO:0005622;GO:0005634;GO:0006355;GO:0046872;	-	-	-	-	-	-	-
ENSGALG00000038995	93.8774	49.4865	138.268	2.79406	1.48236	0.00939444	0.157174	1	181192418	181414573	-	222156	GRIA4	GO:0004970;GO:0005216;GO:0005886;GO:0006811;GO:0006811;GO:0016020;GO:0016020;GO:0016021;GO:0030054;GO:0034220;GO:0035235;GO:0038023;GO:0045202;GO:0045211;GO:0004970;GO:0005216;GO:0005886;GO:0006811;GO:0006811;GO:0016020;GO:0016020;GO:0016021;GO:0030054;GO:0034220;GO:0035235;GO:0038023;GO:0045202;GO:0045211;GO:0004970;GO:0004971;GO:0004971;GO:0005216;GO:0005886;GO:0005886;GO:0006811;GO:0006811;GO:…	K05200	-	-	-	glutamate ionotropic receptor AMPA type subunit 4[Source:NCBI gene;Acc:396137]	396137	Q90729;Q90858
ENSGALG00000016388	9.86947	3.0248	16.7141	5.52571	2.46616	0.00940325	0.157174	1	119167856	119169643	+	1788	KLHL34	-	K10469	-	-	-	kelch like family member 34 [Source:HGNCSymbol;Acc:HGNC:26634]	418604	F1NN24
ENSGALG00000023179	20.0018	9.3416	30.662	3.28231	1.71471	0.00951379	0.157464	Z	42838397	43054116	-	215720	-	GO:0016020;GO:0016021;GO:0016020;GO:0016021;	-	-	-	-	contactin associated protein like 3 [Source:NCBIgene;Acc:430532]	430532	F1NW77
ENSGALG00000026840	16.1644	6.8776	25.4513	3.70061	1.88776	0.00952943	0.157464	1	121635626	121646562	-	10937	-	-	-	-	-	-	-	-	-
ENSGALG00000041612	5.53092	0.614648	10.4472	16.997	4.08721	0.00954083	0.157464	2	123199817	123205445	-	5629	-	GO:0005737;GO:0005886;GO:0006865;GO:0015171;GO:0015179;GO:0016020;GO:0016020;GO:0016021;GO:0022857;GO:0055085;GO:1902475;	K13870	-	-	-	solute carrier family 7 member 13 [Source:NCBIgene;Acc:420204]	420204	-
ENSGALG00000037875	14.851	6.20276	23.4993	3.78852	1.92164	0.00954804	0.157464	9	5939148	5956961	-	17814	RBP1	GO:0002138;GO:0005654;GO:0005811;GO:0005829;GO:0005829;GO:0006776;GO:0008289;GO:0030852;GO:0033189;GO:0042572;GO:0042573;	-	-	-	-	retinol binding protein 1 [Source:NCBIgene;Acc:424821]	424821	A0A1D5P6K3
ENSGALG00000038618	9.79148	2.83296	16.75	5.91255	2.56378	0.00954943	0.157464	10	8640075	8652609	+	12535	ONECUT1	GO:0001077;GO:0001228;GO:0001889;GO:0001952;GO:0002064;GO:0003677;GO:0003677;GO:0003677;GO:0003677;GO:0003700;GO:0005634;GO:0005634;GO:0005634;GO:0006006;GO:0006357;GO:0006366;GO:0007219;GO:0007492;GO:0009653;GO:0030154;GO:0030154;GO:0030183;GO:0030335;GO:0030512;GO:0031016;GO:0031018;GO:0045165;GO:0045944;GO:0045944;GO:0048536;GO:0060271;	K08026	-	-	-	one cut homeobox 1 [Source:HGNCSymbol;Acc:HGNC:8138]	107054176	A0A1D5NY75
ENSGALG00000017310	14.5076	5.39041	23.6248	4.38275	2.13184	0.00960353	0.157739	1	195866501	195877511	+	11011	XRRA1	GO:0005634;GO:0005654;GO:0005737;GO:0010165;GO:0010165;GO:0016604;	-	-	-	-	X-ray radiation resistance associated 1[Source:HGNC Symbol;Acc:HGNC:18868]	769715	-
ENSGALG00000015418	37.4206	19.9555	54.8856	2.75039	1.45964	0.00962136	0.157739	1	90966178	91198887	+	232710	-	GO:0000166;GO:0004672;GO:0004713;GO:0004713;GO:0004713;GO:0004714;GO:0004888;GO:0005005;GO:0005524;GO:0005524;GO:0005737;GO:0005887;GO:0006468;GO:0009968;GO:0016020;GO:0016021;GO:0016301;GO:0016310;GO:0016740;GO:0018108;GO:0030154;GO:0043005;GO:0043066;GO:0043235;GO:0043410;GO:0048013;GO:0070374;GO:0004672;GO:0004713;GO:0005524;GO:0006468;GO:0016020;GO:0016021;GO:0018108;	-	-	-	-	EPH receptor A6 [Source:NCBI gene;Acc:374008]"	-	-
ENSGALG00000036412	44.8622	24.6828	65.0417	2.63511	1.39786	0.00966489	0.158149	2	42607307	42762507	+	155201	TMEM108	GO:0016020;GO:0016021;GO:0005769;GO:0006898;GO:0008090;GO:0010008;GO:0014069;GO:0016020;GO:0016021;GO:0021542;GO:0030424;GO:0031175;GO:0036477;GO:0051388;GO:0097106;GO:0097484;GO:0098815;GO:1904115;GO:1990416;	-	-	-	-	transmembrane protein 108 [Source:HGNCSymbol;Acc:HGNC:28451]	420692	-
ENSGALG00000012236	10.6457	2.80603	18.4854	6.58773	2.71978	0.00971051	0.158744	1	50896431	50910979	+	14549	DMC1	GO:0000150;GO:0000166;GO:0000730;GO:0000781;GO:0000794;GO:0000794;GO:0001541;GO:0001556;GO:0003677;GO:0003690;GO:0003697;GO:0005524;GO:0005524;GO:0005634;GO:0005634;GO:0005634;GO:0005694;GO:0006259;GO:0006281;GO:0006312;GO:0007129;GO:0007131;GO:0007131;GO:0007141;GO:0007276;GO:0007283;GO:0007286;GO:0008094;GO:0008094;GO:0042148;	K10872	-	-	-	DNA meiotic recombinase 1 [Source:HGNCSymbol;Acc:HGNC:2927]	427903	-
ENSGALG00000002370	24.6405	12.6967	36.5844	2.88141	1.52678	0.00976654	0.159427	6	4229969	4293908	-	63940	SH2D4B	GO:0005737;	-	-	-	-	SH2 domain containing 4B [Source:HGNCSymbol;Acc:HGNC:31440]	769640	-
ENSGALG00000044019	15.8419	6.82915	24.8546	3.63949	1.86374	0.00977295	0.159427	2	17371299	17405300	+	34002	-	-	-	-	-	-	-	100859524	-
ENSGALG00000010891	94.5368	49.4126	139.661	2.82643	1.49898	0.0098522	0.159427	7	18965845	19008073	+	42229	ABCB11	GO:0000166;GO:0005524;GO:0005524;GO:0015126;GO:0015721;GO:0015722;GO:0016020;GO:0016020;GO:0016021;GO:0016021;GO:0016887;GO:0042626;GO:0045177;GO:0046581;GO:0055085;	K05664	-	-	-	ATP binding cassette subfamily B member 11[Source:HGNC Symbol;Acc:HGNC:42]	424170	-
ENSGALG00000013603	55.7717	35.7327	75.8106	2.1216	1.08515	0.00996432	0.160441	3	49611127	49630472	+	19346	MYCT1	GO:0003674;GO:0005575;GO:0005654;GO:0005654;GO:0008150;GO:0016020;GO:0016021;GO:0043231;	-	-	-	-	MYC target 1 [Source:HGNC Symbol;Acc:HGNC:23172]"	-	-
ENSGALG00000042365	30.1684	15.8404	44.4964	2.80905	1.49008	0.0100397	0.161049	1	51268021	51286421	+	18401	CARD10	GO:0005622;GO:0007250;GO:0042981;GO:0090051;GO:1900182;GO:0042981;	K20912	-	-	-	caspase recruitment domain family member 10[Source:HGNC Symbol;Acc:HGNC:16422]	418041	-
ENSGALG00000011236	19.552	8.18423	30.9197	3.77796	1.91761	0.0101889	0.162226	5	48744092	48888728	-	144637	BEGAIN	-	-	-	-	-	brain enriched guanylate kinase associated[Source:HGNC Symbol;Acc:HGNC:24163]	428909	-
ENSGALG00000020486	23.3538	11.0563	35.6513	3.22452	1.68908	0.0102616	0.163056	5	16700440	16709175	-	8736	-	GO:0006629;GO:0016020;GO:0016021;GO:0016021;GO:0016491;GO:0055114;	K10224	EC:1.14.19.44	-	-	fatty acid desaturase 1-like 2 [Source:NCBIgene;Acc:423119]	423119	-
ENSGALG00000035634	11.8485	4.16111	19.5359	4.69488	2.23109	0.0102977	0.163056	14	13230598	13235706	+	5109	METRN	GO:0005615;GO:0010001;GO:0010001;GO:0050772;GO:0050772;	-	-	-	-	meteorin, glial cell differentiation regulator[Source:HGNC Symbol;Acc:HGNC:14151]	-	-
ENSGALG00000023454	19.1989	9.00879	29.389	3.26225	1.70587	0.0104278	0.164197	2	6221209	6227096	+	5888	C9ORF152	-	-	-	-	-	Gallus gallus chromosome 2 open reading frame,human C9orf152 (C9ORF152), mRNA. [Source:RefSeqmRNA;Acc:NM_001318425]	-	-
ENSGALG00000039458	34.3832	20.0514	48.715	2.42951	1.28066	0.0104618	0.164384	7	218083	223575	+	5493	GDF8	GO:0005102;GO:0005102;GO:0005102;GO:0005125;GO:0005125;GO:0005160;GO:0005576;GO:0005615;GO:0005615;GO:0005615;GO:0005615;GO:0005615;GO:0005623;GO:0007179;GO:0007519;GO:0008083;GO:0008083;GO:0008201;GO:0009792;GO:0010469;GO:0010862;GO:0033002;GO:0033673;GO:0040008;GO:0042802;GO:0042802;GO:0042803;GO:0042981;GO:0043408;GO:0045595;GO:0045662;GO:0045893;GO:0046627;GO:0046716;GO:0048468;GO:0048632;GO:…	K05497	-	-	-	myostatin [Source:NCBI gene;Acc:373964]"	373964	O42220;Q06BS3
ENSGALG00000011413	13.6806	5.21031	22.151	4.25138	2.08793	0.0104685	0.164384	8	26796821	26810573	-	13753	-	GO:0004497;GO:0005506;GO:0005737;GO:0006082;GO:0006805;GO:0008395;GO:0016491;GO:0016705;GO:0016712;GO:0016712;GO:0020037;GO:0020037;GO:0042738;GO:0043231;GO:0046872;GO:0055114;GO:0055114;GO:0055114;	-	-	-	-	cytochrome P450, family 2, subfamily J, polypeptide19 [Source:NCBI gene;Acc:424729]	-	-
ENSGALG00000037583	14.8943	6.38873	23.3998	3.66267	1.87289	0.010533	0.164767	1	153646053	153646610	-	558	-	-	-	-	-	-	-	-	-
ENSGALG00000016273	18.1574	8.78714	27.5277	3.13273	1.64742	0.0106454	0.165793	3	86054377	86071183	+	16807	LGSN	GO:0003824;GO:0004356;GO:0005886;GO:0006542;GO:0006807;GO:0003824;GO:0006807;GO:0016020;	-	-	-	-	lengsin, lens protein with glutamine synthetasedomain [Source:NCBI gene;Acc:428642]	428642	Q2PT42
ENSGALG00000021567	6.82727	1.32815	12.3264	9.28087	3.21426	0.0106967	0.166289	21	6128022	6154299	-	26278	EPHA8	GO:0000166;GO:0004672;GO:0004713;GO:0004713;GO:0004713;GO:0004714;GO:0004888;GO:0005003;GO:0005004;GO:0005004;GO:0005005;GO:0005524;GO:0005524;GO:0005737;GO:0005887;GO:0005887;GO:0005887;GO:0006468;GO:0006929;GO:0007169;GO:0007411;GO:0009968;GO:0016020;GO:0016021;GO:0016021;GO:0016301;GO:0016310;GO:0016322;GO:0016740;GO:0018108;GO:0030154;GO:0030155;GO:0031175;GO:0033628;GO:0043005;GO:0043005;GO:…	K05109	EC:2.7.10.1	-	-	EPH receptor A8 [Source:HGNC Symbol;Acc:HGNC:3391]"	428198	-
ENSGALG00000044268	4.59123	0.356752	8.82572	24.7391	4.62872	0.0109001	0.167775	5	56945063	56946691	+	1629	-	-	-	-	-	-	-	-	-
ENSGALG00000038645	4.58333	0.356752	8.80991	24.6948	4.62614	0.0109418	0.168152	27	3390901	3391632	-	732	NXPH3	GO:0005102;GO:0005102;	K16658	-	-	-	neurexophilin 3 [Source:HGNC Symbol;Acc:HGNC:8077]"	429523	-
ENSGALG00000039293	14.4849	5.44128	23.5284	4.32406	2.11239	0.0109994	0.168294	1	131002236	131013846	-	11611	-	GO:0004888;GO:0004890;GO:0005216;GO:0005237;GO:0005254;GO:0005887;GO:0006811;GO:0006821;GO:0007165;GO:0007214;GO:0007214;GO:0007268;GO:0016020;GO:0016021;GO:0016021;GO:0022851;GO:0032590;GO:0034220;GO:0034220;GO:0042391;GO:0043005;GO:0045202;GO:0050877;GO:0051932;GO:0060078;GO:0098794;GO:1902476;GO:1902711;GO:1904315;	-	-	-	-	-	-	-
ENSGALG00000013969	15.6432	6.71269	24.5737	3.66078	1.87215	0.0110159	0.168294	3	56007248	56017201	+	9954	ALDH8A1	GO:0001758;GO:0001758;GO:0001758;GO:0005622;GO:0016491;GO:0016491;GO:0016620;GO:0042573;GO:0042574;GO:0042904;GO:0055114;GO:0055114;GO:0001758;GO:0016491;GO:0016491;GO:0016620;GO:0055114;GO:0055114;	-	-	-	-	aldehyde dehydrogenase 8 family member A1[Source:HGNC Symbol;Acc:HGNC:15471]	-	-
ENSGALG00000009383	10.6113	3.34288	17.8797	5.34858	2.41916	0.0110318	0.168294	9	19981152	19987608	-	6457	SAMD7	GO:0005634;GO:0005737;GO:0010629;	-	-	-	-	sterile alpha motif domain containing 7[Source:HGNC Symbol;Acc:HGNC:25394]	771333	E1BQI5
ENSGALG00000010673	8.44593	2.01473	14.8771	7.38419	2.88444	0.0111193	0.168871	8	24667412	24709987	-	42576	SLC1A7	GO:0015293;GO:0015293;GO:0016020;GO:0016021;GO:0016021;GO:0055085;GO:0015293;GO:0015293;GO:0016020;GO:0016021;GO:0016021;GO:0055085;GO:0015293;GO:0015293;GO:0016020;GO:0016021;GO:0016021;GO:0055085;	K05618	-	-	-	solute carrier family 1 member 7 [Source:HGNCSymbol;Acc:HGNC:10945]	429106	-
ENSGALG00000004286	55.3817	36.7124	74.051	2.01705	1.01225	0.0111889	0.169777	6	11020202	11048579	+	28378	COL13A1	GO:0001763;GO:0001763;GO:0001958;GO:0005201;GO:0005615;GO:0005911;GO:0005911;GO:0007160;GO:0007160;GO:0008201;GO:0008201;GO:0030198;GO:0031012;GO:0098609;GO:0098609;	-	-	-	-	collagen type XIII alpha 1 chain [Source:HGNCSymbol;Acc:HGNC:2190]	-	-
ENSGALG00000017044	42.9156	18.8779	66.9532	3.54664	1.82645	0.0113348	0.171383	1	171798604	171935943	+	137340	TRPC4	GO:0005216;GO:0005262;GO:0005886;GO:0005886;GO:0005887;GO:0005901;GO:0005911;GO:0006811;GO:0006811;GO:0006828;GO:0008013;GO:0009986;GO:0014051;GO:0015279;GO:0015279;GO:0016020;GO:0016020;GO:0016021;GO:0016021;GO:0016323;GO:0030863;GO:0032991;GO:0034703;GO:0034704;GO:0045121;GO:0045296;GO:0048709;GO:0051480;GO:0055085;GO:0070509;GO:0070588;GO:0070588;GO:0070679;GO:0070679;	K04967	-	-	-	transient receptor potential cation channelsubfamily C member 4 [Source:HGNC Symbol;Acc:HGNC:12336]	418895	E1C0Y0
ENSGALG00000036484	9.69143	2.66804	16.7148	6.26482	2.64727	0.0114071	0.171718	28	3561216	3574042	-	12827	NCAN	GO:0005509;GO:0005540;GO:0007155;GO:0007417;GO:0031012;	K06794	-	-	-	neurocan [Source:NCBI gene;Acc:395493]"	395493	Q9W6E1
ENSGALG00000006519	36.9747	21.8591	52.0902	2.383	1.25278	0.011542	0.172686	10	12751329	12759651	-	8323	KIAA1024	GO:0005886;GO:0008285;GO:0016020;GO:0016021;GO:0016525;	-	-	-	NOG46907	KIAA1024 [Source:NCBI gene;Acc:415485]"	415485	Q5Y1E8
ENSGALG00000031267	14.773	2.39841	27.1476	11.319	3.50068	0.011577	0.172773	AADN04012844.1	2582	6973	+	4392	-	-	-	-	-	-	-	-	-
ENSGALG00000023822	6.06286	1.07025	11.0555	10.3297	3.36873	0.0115788	0.172773	13	16994393	16997077	-	2685	IL5	GO:0005125;GO:0005137;GO:0005576;GO:0005576;GO:0005615;GO:0006955;GO:0006955;GO:0008083;GO:0008083;GO:0010469;	K05428	-	-	-	interleukin 5 [Source:NCBI gene;Acc:474360]"	474360	Q5W4T8
ENSGALG00000016992	32.7549	19.3374	46.1723	2.38772	1.25563	0.0116026	0.172773	1	168336764	168361837	-	25074	HTR2A	GO:0004930;GO:0004930;GO:0004930;GO:0004993;GO:0004993;GO:0004993;GO:0005622;GO:0005886;GO:0005886;GO:0005887;GO:0005887;GO:0006874;GO:0007165;GO:0007186;GO:0007186;GO:0007187;GO:0007200;GO:0007202;GO:0007210;GO:0007268;GO:0008144;GO:0010513;GO:0014065;GO:0016020;GO:0016021;GO:0016021;GO:0030425;GO:0030594;GO:0033674;GO:0042493;GO:0042493;GO:0044380;GO:0045600;GO:0045821;GO:0050731;GO:0051209;GO:…	K04157	-	-	-	Gallus gallus 5-hydroxytryptamine receptor 2A(HTR2A), mRNA. [Source:RefSeq mRNA;Acc:NM_001318420]	428070	E1BVI5
ENSGALG00000023787	15.0447	6.28643	23.803	3.78642	1.92083	0.0116084	0.172773	19	5372422	5378879	+	6458	-	GO:0016491;GO:0050660;GO:0051537;GO:0055114;GO:0016491;GO:0050660;GO:0051537;GO:0055114;	-	-	-	-	apoptosis-inducing factor 3-like [Source:NCBIgene;Acc:427826]	427826	-
ENSGALG00000019211	10.7935	1.59192	19.995	12.5603	3.6508	0.0116332	0.172991	1	91823350	91832861	-	9512	MAEL	GO:0000122;GO:0000785;GO:0000902;GO:0001741;GO:0003677;GO:0005634;GO:0005634;GO:0005737;GO:0006974;GO:0007129;GO:0007140;GO:0007140;GO:0007283;GO:0007283;GO:0008630;GO:0009566;GO:0010629;GO:0030849;GO:0031047;GO:0033391;GO:0034587;GO:0034587;GO:0043046;GO:0043066;GO:0043186;GO:0043186;GO:0043565;GO:0045892;GO:0046620;GO:0048471;GO:0060964;GO:0071547;	K18411	-	-	-	maelstrom spermatogenic transposon silencer[Source:HGNC Symbol;Acc:HGNC:25929]	418446	-
ENSGALG00000026584	32.4314	18.9362	45.9266	2.42534	1.27819	0.011678	0.173472	5	25487808	25499999	-	12192	-	GO:0004620;GO:0004623;GO:0005509;GO:0005544;GO:0005737;GO:0006629;GO:0009395;GO:0016042;GO:0016787;GO:0046475;GO:0047498;	-	-	-	-	-	-	-
ENSGALG00000008037	14.9778	6.17584	23.7798	3.85046	1.94503	0.0116858	0.173472	15	10952762	10963608	-	10847	HORMAD2	GO:0000795;GO:0005634;GO:0005694;GO:0051177;GO:0051321;	-	-	-	-	HORMA domain containing 2 [Source:HGNCSymbol;Acc:HGNC:28383]	417012	-
ENSGALG00000036160	37.6452	22.2981	52.9923	2.37654	1.24886	0.0117203	0.173834	7	10311922	10329111	-	17190	BOLL	GO:0003676;GO:0003723;GO:0003729;GO:0003730;GO:0005737;GO:0005737;GO:0007281;GO:0008494;GO:0008494;GO:0045948;GO:0045948;GO:0051321;GO:0003676;GO:0003723;GO:0003729;GO:0007281;	-	-	-	-	boule homolog, RNA binding protein [Source:HGNCSymbol;Acc:HGNC:14273]	424061	-
ENSGALG00000008866	70.8333	46.2853	95.3813	2.06073	1.04315	0.0118999	0.175424	3	9380869	9522279	-	141411	WDPCP	GO:0001822;GO:0002093;GO:0007224;GO:0007399;GO:0010762;GO:0042733;GO:0043010;GO:0044782;GO:0045184;GO:0045184;GO:0048568;GO:0051893;GO:0055123;GO:0060021;GO:0060271;GO:0060541;GO:0072358;GO:0090521;GO:0097541;GO:1900027;GO:2000114;	K22863	-	-	-	WD repeat containing planar cell polarity effector[Source:HGNC Symbol;Acc:HGNC:28027]	428553	-
ENSGALG00000028721	36.8767	21.9927	51.7607	2.35354	1.23483	0.0120215	0.176164	26	1113766	1123749	+	9984	LMOD1	GO:0003779;GO:0005523;GO:0005523;GO:0005829;GO:0005865;GO:0006936;GO:0006936;GO:0030016;GO:0030016;GO:0030239;GO:0030838;GO:0045010;GO:0051694;	K22030	-	-	-	leiomodin 1 [Source:HGNC Symbol;Acc:HGNC:6647]"	771476	-
ENSGALG00000029836	11.094	2.29955	19.8885	8.64887	3.11251	0.0120431	0.176195	2	58028311	58034848	+	6538	-	GO:0004621;GO:0004621;GO:0005576;GO:0005615;GO:0006507;GO:0016788;GO:0031012;	-	-	-	-	-	-	-
ENSGALG00000008735	57.5752	32.9976	82.1528	2.48966	1.31595	0.0120888	0.176558	3	11489065	11507709	+	18645	BFSP1	GO:0005198;GO:0005212;GO:0005737;GO:0005882;GO:0005882;GO:0048469;GO:0070307;	K10378	-	-	-	beaded filament structural protein 1 [Source:NCBIgene;Acc:396056]	396056	Q06637
ENSGALG00000011356	108.544	67.017	150.071	2.2393	1.16305	0.0121508	0.177149	8	29712368	29724597	-	12230	-	-	-	-	-	-	glutamate-rich protein 3 [Source:NCBIgene;Acc:424719]	-	-
ENSGALG00000022206	10.1925	3.56752	16.8175	4.71406	2.23697	0.0122805	0.177979	5	5794803	5804143	-	9341	-	GO:0000226;GO:0003777;GO:0005868;GO:0005868;GO:0007018;GO:0007018;GO:0045504;	K10416	-	-	-	-	776720	-
ENSGALG00000010781	12.7693	5.35127	20.1874	3.77245	1.9155	0.012296	0.177988	4	44143782	44216360	-	72579	GLRA3	GO:0004888;GO:0005216;GO:0005230;GO:0005886;GO:0005887;GO:0006811;GO:0006811;GO:0006821;GO:0016020;GO:0016021;GO:0016021;GO:0016594;GO:0016934;GO:0022824;GO:0034220;GO:0045211;GO:0060079;GO:1902476;GO:0004888;GO:0005216;GO:0005230;GO:0005886;GO:0005887;GO:0005887;GO:0005887;GO:0006811;GO:0006811;GO:0007165;GO:0007218;GO:0007268;GO:0016020;GO:0016021;GO:0016021;GO:0016594;GO:0016934;GO:0016935;GO:…	K05195	-	-	-	glycine receptor alpha 3 [Source:HGNCSymbol;Acc:HGNC:4328]	422568	-
ENSGALG00000036909	17.4108	7.43252	27.3891	3.68504	1.88168	0.0123911	0.178523	8	22774073	23612126	-	838054	AGBL4	GO:0004181;GO:0004181;GO:0005794;GO:0005814;GO:0005829;GO:0006508;GO:0008270;GO:0015631;GO:0035608;GO:0035609;GO:0035610;GO:0036064;GO:0051607;GO:0004181;GO:0006508;GO:0008270;	-	-	-	-	ATP/GTP binding protein like 4 [Source:HGNCSymbol;Acc:HGNC:25892]	-	-
ENSGALG00000005985	10.9654	3.33357	18.5972	5.57876	2.47995	0.0124279	0.178859	6	18020616	18032111	-	11496	GDF10	GO:0001649;GO:0005125;GO:0005125;GO:0005160;GO:0005576;GO:0005615;GO:0005615;GO:0008083;GO:0008083;GO:0010469;GO:0010862;GO:0010862;GO:0042981;GO:0043408;GO:0045444;GO:0045668;GO:0048468;GO:0060395;	K22674	-	-	-	growth differentiation factor 10 [Source:HGNCSymbol;Acc:HGNC:4215]	423776	-
ENSGALG00000005978	12.6802	5.06645	20.2939	4.00555	2.002	0.0124353	0.178859	6	17985127	17999587	-	14461	RBP3	GO:0005501;GO:0005615;GO:0006508;GO:0007601;GO:0008236;GO:0019841;GO:0090658;GO:0090658;	-	-	-	-	retinol binding protein 3 [Source:NCBIgene;Acc:395553]	395553	Q52P71
ENSGALG00000042515	15.3843	6.54433	24.2242	3.70156	1.88813	0.0124779	0.178964	1	113494211	113499362	+	5152	-	-	-	-	-	-	-	-	-
ENSGALG00000030383	23.6172	11.3411	35.8932	3.16487	1.66214	0.0124886	0.178964	9	19227573	19298741	+	71169	SPATA16	GO:0005794;GO:0005794;GO:0007283;	-	-	-	-	spermatogenesis associated 16 [Source:HGNCSymbol;Acc:HGNC:29935]	429157	-
ENSGALG00000044026	17.455	6.42153	28.4886	4.43642	2.14939	0.0125889	0.179709	3	41952821	41958521	-	5701	-	GO:0008146;GO:0016740;	K22523	EC:2.8.2.-	-	-	sulfotransferase family, cytosolic, 6B, member 1-like [Source:NCBI gene;Acc:421560]	421560	-
ENSGALG00000004978	12.5609	4.76989	20.3519	4.26675	2.09314	0.0126251	0.179713	14	5047798	5064630	+	16833	MYO15A	GO:0000166;GO:0003774;GO:0003774;GO:0003779;GO:0005524;GO:0005524;GO:0005634;GO:0005856;GO:0006397;GO:0006406;GO:0007605;GO:0007626;GO:0016459;GO:0016459;GO:0032420;GO:0032421;GO:0035515;GO:0035553;GO:0042472;GO:0000166;GO:0003774;GO:0003774;GO:0003779;GO:0005524;GO:0005524;GO:0005856;GO:0016459;GO:0016459;GO:0005856;GO:0005856;	-	-	-	-	myosin XVA [Source:HGNC Symbol;Acc:HGNC:7594]"	-	-
ENSGALG00000012941	35.4414	17.2106	53.6722	3.11855	1.64088	0.0126268	0.179713	2	73245203	73614065	+	368863	-	GO:0005509;GO:0005509;GO:0005886;GO:0005886;GO:0005886;GO:0005913;GO:0007043;GO:0007155;GO:0007155;GO:0007156;GO:0007156;GO:0008092;GO:0009986;GO:0016020;GO:0016020;GO:0016021;GO:0016339;GO:0016342;GO:0034332;GO:0042803;GO:0044331;GO:0045296;GO:0098609;GO:0005509;GO:0005509;GO:0005886;GO:0005886;GO:0005886;GO:0005913;GO:0007043;GO:0007155;GO:0007155;GO:0007156;GO:0007156;GO:0008092;GO:0009986;GO:…	K06804	-	-	-	cadherin 12 [Source:NCBI gene;Acc:420912]"	420912	-
ENSGALG00000030356	8.98974	2.66217	15.3173	5.75368	2.52449	0.0126629	0.179917	4	79093764	79105659	-	11896	OTOP1	GO:0005887;GO:0009590;GO:0015252;GO:0015252;GO:0016020;GO:0016020;GO:0016021;GO:0032869;GO:0042472;GO:0060336;GO:1902600;GO:1902600;	-	-	-	-	otopetrin 1 [Source:HGNC Symbol;Acc:HGNC:19656]"	422844	-
ENSGALG00000026089	18.2424	7.75257	28.7322	3.70615	1.88992	0.0126665	0.179917	12	9052952	9058711	+	5760	SLC26A6	GO:0005887;GO:0006820;GO:0006821;GO:0008271;GO:0008271;GO:0008272;GO:0008272;GO:0008509;GO:0015106;GO:0015106;GO:0015108;GO:0015108;GO:0015116;GO:0015116;GO:0015116;GO:0015301;GO:0015301;GO:0015301;GO:0015701;GO:0016020;GO:0016020;GO:0016021;GO:0016021;GO:0016021;GO:0016021;GO:0016323;GO:0016324;GO:0019531;GO:0019531;GO:0019532;GO:0030321;GO:0031526;GO:0042391;GO:0051453;GO:0051454;GO:0055085;GO:…	K14704	-	-	-	solute carrier family 26 member 6 [Source:NCBIgene;Acc:416012]	416012	R4GKK6
ENSGALG00000010909	40.5347	23.8191	57.2503	2.40355	1.26517	0.0126775	0.179924	4	45935473	45954816	+	19344	PRKG2	GO:0000166;GO:0004672;GO:0004674;GO:0004674;GO:0004692;GO:0004692;GO:0005524;GO:0005524;GO:0006468;GO:0006468;GO:0016301;GO:0016310;GO:0016740;GO:0030553;	K19477	EC:2.7.11.12	-	-	protein kinase cGMP-dependent 2 [Source:HGNCSymbol;Acc:HGNC:9416]	428753	E1C4W9
ENSGALG00000033960	30.9182	17.6339	44.2024	2.50667	1.32577	0.012756	0.180513	2	147757835	147961009	+	203175	ADGRB1	GO:0001530;GO:0001786;GO:0001891;GO:0004888;GO:0004888;GO:0004930;GO:0004930;GO:0004930;GO:0005615;GO:0005886;GO:0005886;GO:0005925;GO:0006910;GO:0006911;GO:0007165;GO:0007166;GO:0007186;GO:0007186;GO:0010596;GO:0014069;GO:0016020;GO:0016020;GO:0016021;GO:0016021;GO:0016525;GO:0016525;GO:0030165;GO:0030425;GO:0031397;GO:0042177;GO:0043277;GO:0043652;GO:0043652;GO:0048167;GO:0048471;GO:0050829;GO:…	K04596	-	-	-	adhesion G protein-coupled receptor B1 [Source:HGNCSymbol;Acc:HGNC:943]	100859755	-
ENSGALG00000009397	8.35485	2.30542	14.4043	6.248	2.64339	0.0127832	0.180513	9	20014861	20019274	-	4414	-	-	-	-	-	-	leucine rich repeats and IQ motif containing 4[Source:NCBI gene;Acc:424995]	424995	F1P025
ENSGALG00000046577	8.34412	2.11945	14.5688	6.87384	2.78112	0.012814	0.180513	5	18799853	18820890	+	21038	-	-	-	-	-	-	-	-	-
ENSGALG00000016757	44.4667	19.8459	69.0876	3.48121	1.79959	0.0128525	0.180513	1	132516540	132541438	-	24899	TSGA10	GO:0005737;GO:0007283;GO:0030031;GO:0031514;GO:0043005;	-	-	-	-	testis specific 10 [Source:HGNCSymbol;Acc:HGNC:14927]	-	-
ENSGALG00000038407	10.3572	3.14517	17.5692	5.58608	2.48184	0.0128713	0.180513	AADN04003005.1	2739	18018	-	15280	-	-	-	-	-	-	-	-	-
ENSGALG00000003833	24.2164	12.265	36.1678	2.94886	1.56016	0.0129848	0.181226	8	5721919	5794586	-	72668	CACNA1E	GO:0005216;GO:0005244;GO:0005245;GO:0005245;GO:0005245;GO:0005262;GO:0005509;GO:0005891;GO:0006811;GO:0006816;GO:0006816;GO:0007268;GO:0016020;GO:0016020;GO:0016021;GO:0034765;GO:0055085;GO:0070509;GO:0070588;GO:0070588;GO:0005216;GO:0005244;GO:0005245;GO:0005262;GO:0005509;GO:0005891;GO:0006811;GO:0006816;GO:0016020;GO:0016020;GO:0016021;GO:0034765;GO:0055085;GO:0070588;GO:0070588;GO:0005216;GO:…	K04852	-	-	-	calcium voltage-gated channel subunit alpha1 E[Source:HGNC Symbol;Acc:HGNC:1392]	424412	-
ENSGALG00000010312	37.65	19.4001	55.8998	2.88143	1.52678	0.0129915	0.181226	9	23080040	23133003	+	52964	PLCH1	GO:0004435;GO:0004435;GO:0005509;GO:0005737;GO:0005829;GO:0006629;GO:0006629;GO:0007165;GO:0007165;GO:0008081;GO:0016020;GO:0016042;GO:0016787;GO:0035556;GO:0043231;GO:0048015;GO:0048015;GO:0050429;GO:0050429;	K19006	EC:3.1.4.11	-	-	phospholipase C eta 1 [Source:HGNCSymbol;Acc:HGNC:29185]	425030	-
ENSGALG00000003866	3.44584	0	6.89168	Inf	Inf	0.0129916	0.181226	17	6509409	6515905	-	6497	FIBCD1	GO:0008061;GO:0016020;	-	-	-	-	fibrinogen C domain containing 1 [Source:HGNCSymbol;Acc:HGNC:25922]	-	-
ENSGALG00000045889	6.75033	0.9714	12.5293	12.8982	3.68909	0.0131716	0.18273	27	1375764	1389211	+	13448	MEIOC	GO:0005634;GO:0005634;GO:0005737;GO:0005737;GO:0006302;GO:0007130;GO:0007141;GO:0007141;GO:0007144;GO:0007144;GO:0007283;GO:0007286;GO:0048255;GO:0048255;GO:0048599;GO:0051310;GO:0051321;GO:0051729;GO:0070192;	-	-	-	-	meiosis specific with coiled-coil domain[Source:HGNC Symbol;Acc:HGNC:26670]	771115	-
ENSGALG00000019061	48.9852	32.2543	65.716	2.03743	1.02675	0.0131741	0.18273	1	182507123	182513346	+	6224	MMP1	GO:0004175;GO:0004222;GO:0004222;GO:0006508;GO:0006508;GO:0006508;GO:0008233;GO:0008237;GO:0008237;GO:0008270;GO:0016787;GO:0031012;GO:0032461;GO:0046872;	K01388	EC:3.4.24.7	-	-	matrix metallopeptidase 1 [Source:HGNCSymbol;Acc:HGNC:7155]	418982	E1C9D9
ENSGALG00000035854	27.5077	15.3554	39.66	2.5828	1.36894	0.0132641	0.183088	2	41727970	41733881	+	5912	-	-	-	-	-	-	-	-	-
ENSGALG00000000277	8.76033	2.37735	15.1433	6.36982	2.67125	0.013276	0.183104	22	835870	838873	+	3004	GnRH-I	GO:0000003;GO:0000003;GO:0005179;GO:0005179;GO:0005183;GO:0005183;GO:0005183;GO:0005515;GO:0005576;GO:0005576;GO:0005615;GO:0007275;GO:0007275;GO:0007275;GO:0010468;GO:0010469;GO:0030424;GO:0031530;GO:0031530;GO:0032275;GO:0033686;GO:0043204;GO:0043279;GO:0045471;GO:0046885;GO:0048545;GO:1904014;GO:2000354;GO:2000843;GO:2001223;	K05252	-	S	NOG39107	gonadotropin releasing hormone 1 [Source:NCBIgene;Acc:770134]	770134	P37042;G8HN01
ENSGALG00000015753	30.5305	17.0731	43.988	2.57645	1.36538	0.0133422	0.183816	Z	67038184	67072561	+	34378	-	GO:0000166;GO:0001653;GO:0004383;GO:0004383;GO:0004383;GO:0004672;GO:0005524;GO:0005622;GO:0005886;GO:0006182;GO:0006182;GO:0006182;GO:0006468;GO:0007165;GO:0007168;GO:0009190;GO:0016020;GO:0016021;GO:0016829;GO:0016849;GO:0016941;GO:0017046;GO:0035556;	-	-	-	-	-	-	-
ENSGALG00000005031	12.0811	4.02014	20.142	5.01028	2.32489	0.0134286	0.184095	4	2071935	2082734	-	10800	DRP2	GO:0005886;GO:0008270;GO:0046872;GO:0008270;GO:0046872;GO:0008270;GO:0046872;GO:0008270;GO:0046872;	-	-	-	-	dystrophin related protein 2 [Source:HGNCSymbol;Acc:HGNC:3032]	422193	-
ENSGALG00000014252	79.1868	29.666	128.708	4.33855	2.11721	0.0137325	0.187288	1	76146376	76177348	+	30973	-	GO:0004866;GO:0005576;GO:0005615;GO:0010951;	-	-	-	-	alpha-2-macroglobulin-like 2 [Source:NCBIgene;Acc:427942]	-	-
ENSGALG00000004102	4.38711	0.257897	8.51633	33.0222	5.04537	0.013772	0.187676	21	5253737	5257097	-	3361	C1orf158	-	-	-	-	-	chromosome 1 open reading frame 158 [Source:NCBIgene;Acc:395744]	395744	Q9YH28
ENSGALG00000015623	47.113	25.8612	68.3648	2.64353	1.40247	0.0137956	0.187849	4	82506600	82546305	-	39706	HGFAC	GO:0004252;GO:0004252;GO:0005576;GO:0005576;GO:0005615;GO:0005737;GO:0005791;GO:0006508;GO:0006508;GO:0006508;GO:0008233;GO:0008236;GO:0016787;	K09631	EC:3.4.21.-	-	-	HGF activator [Source:HGNC Symbol;Acc:HGNC:4894]"	422876	E1BZN8
ENSGALG00000038480	14.6663	5.67766	23.655	4.16633	2.05878	0.013814	0.18795	6	32577981	32595307	-	17327	DHX32	GO:0000166;GO:0003723;GO:0004386;GO:0005524;GO:0016787;GO:0034459;GO:0004386;	K18994	EC:3.6.4.13	-	-	DEAH-box helicase 32 (putative) [Source:HGNCSymbol;Acc:HGNC:16717]	768812	-
ENSGALG00000007466	15.3069	6.63144	23.9823	3.61646	1.85458	0.0138895	0.18857	4	11210631	11219813	+	9183	EDNRB2	GO:0004930;GO:0004930;GO:0004962;GO:0007165;GO:0007186;GO:0007186;GO:0008217;GO:0016020;GO:0016021;GO:0016021;GO:0042310;GO:0048484;GO:0086100;GO:0004930;GO:0004930;GO:0004962;GO:0007165;GO:0007186;GO:0007186;GO:0008217;GO:0016020;GO:0016021;GO:0016021;GO:0042310;GO:0048484;GO:0086100;	K04198	-	-	NOG278704	endothelin receptor B subtype 2 [Source:NCBIgene;Acc:373909]	373909	Q8JHV3
ENSGALG00000011913	15.2956	6.92214	23.6691	3.41934	1.77372	0.0139036	0.18857	1	49477085	49488049	-	10965	SEPT3	GO:0000166;GO:0000281;GO:0000921;GO:0003924;GO:0005525;GO:0005525;GO:0005940;GO:0015630;GO:0031105;GO:0032160;GO:0032947;GO:0042802;GO:0043005;GO:0060271;GO:0099569;	K16938	-	-	-	septin 3 [Source:HGNC Symbol;Acc:HGNC:10750]"	427899	-
ENSGALG00000038574	40.3711	24.464	56.2782	2.30045	1.20192	0.0139825	0.188897	18	4871711	4887797	-	16087	-	GO:0005856;	-	-	-	-	myosin-XV-like [Source:NCBI gene;Acc:417377]"	-	-
ENSGALG00000017103	47.7518	30.2077	65.2959	2.16156	1.11208	0.014012	0.188991	1	176536029	176579968	-	43940	WASF3	GO:0003779;GO:0005856;GO:0007010;GO:0008360;GO:0014003;GO:0030027;GO:0030032;GO:0030036;GO:0031643;	K06083	-	-	-	WAS protein family member 3 [Source:HGNCSymbol;Acc:HGNC:12734]	418934	-
ENSGALG00000011722	14.0796	5.53426	22.6249	4.08815	2.03145	0.0140553	0.189276	1	47914186	47925075	-	10890	STRA8	GO:0005634;GO:0005634;GO:0005737;GO:0045944;GO:0048133;GO:0051321;GO:0071300;GO:0071300;	-	-	-	-	stimulated by retinoic acid 8 [Source:HGNCSymbol;Acc:HGNC:30653]	417938	-
ENSGALG00000012555	57.9447	38.4277	77.4616	2.01577	1.01133	0.0141026	0.189607	7	36504354	36539562	-	35209	CCDC148	-	-	-	-	-	coiled-coil domain containing 148 [Source:HGNCSymbol;Acc:HGNC:25191]	424327	-
ENSGALG00000029526	4.33635	0.356752	8.31594	23.3102	4.54289	0.0141131	0.189607	25	1948350	1950467	-	2118	-	-	-	-	-	-	loricrin 1 [Source:NCBI gene;Acc:101747853]"	-	-
ENSGALG00000013281	16.1067	7.35669	24.8568	3.3788	1.75651	0.0141773	0.190022	4	61417014	61423693	-	6680	-	-	K19756	-	-	-	radial spoke head protein 4 homolog A-like[Source:NCBI gene;Acc:107049033]	107049033	E1BXJ4
ENSGALG00000003908	18.7421	9.36312	28.1212	3.0034	1.5866	0.0141983	0.190155	5	2161580	2188356	+	26777	SLC6A5	GO:0005328;GO:0005886;GO:0005886;GO:0006836;GO:0015293;GO:0015375;GO:0015375;GO:0016020;GO:0016021;GO:0016021;GO:0060012;GO:0060012;GO:1903804;GO:1903804;GO:0005328;GO:0006836;GO:0015293;GO:0016020;GO:0016021;GO:0016021;GO:0055085;GO:0005328;GO:0006836;GO:0015293;GO:0016020;GO:0016021;GO:0016021;GO:0055085;	K05038	-	-	-	solute carrier family 6 member 5 [Source:HGNCSymbol;Acc:HGNC:11051]	422974	-
ENSGALG00000037414	56.5357	36.8146	76.2567	2.07137	1.05058	0.014255	0.190765	1	105324804	105326122	-	1319	DNAJC28	GO:0006890;GO:0007030;GO:0017119;GO:0048213;	-	-	-	-	DnaJ heat shock protein family (Hsp40) member C28[Source:HGNC Symbol;Acc:HGNC:1297]	-	-
ENSGALG00000029841	10.1714	3.56752	16.7753	4.70224	2.23335	0.0143758	0.191492	AADN04005808.1	558	9890	-	9333	-	-	-	-	-	-	-	-	-
ENSGALG00000019300	14.1563	5.06058	23.2521	4.59475	2.19999	0.0143778	0.191492	1	55173105	55201560	+	28456	-	GO:0004497;GO:0005506;GO:0009072;GO:0016714;GO:0046872;GO:0055114;	K00501	EC:1.14.16.2	-	-	tyrosine hydroxylase-like [Source:NCBIgene;Acc:771761]	771761	-
ENSGALG00000008080	10.7237	3.41481	18.0326	5.28069	2.40073	0.0143989	0.191492	5	22762420	22779740	+	17321	C1QTNF4	GO:0005615;GO:0032755;GO:0070105;GO:1901224;GO:1904469;GO:2000778;	-	-	-	-	C1q and TNF related 4 [Source:HGNCSymbol;Acc:HGNC:14346]	-	-
ENSGALG00000021198	10.979	3.6277	18.3303	5.05288	2.33711	0.0144677	0.19196	12	3082764	3089843	-	7080	-	GO:0005813;GO:0007098;GO:0051225;GO:0051225;GO:0070652;GO:0070652;	-	-	-	-	HAUS augmin-like complex subunit 3-like[Source:NCBI gene;Acc:101751348]	101751348	-
ENSGALG00000036582	14.7841	6.64663	22.9216	3.44861	1.78602	0.0145737	0.192387	AADN04003277.1	11000	12428	-	1429	-	-	-	-	-	-	-	-	-
ENSGALG00000014202	50.3231	22.1914	78.4549	3.53538	1.82186	0.0145856	0.192387	4	67356760	67392287	+	35528	GABRA4	GO:0004888;GO:0004890;GO:0005216;GO:0005230;GO:0005237;GO:0005254;GO:0005886;GO:0005887;GO:0006811;GO:0006811;GO:0006821;GO:0007165;GO:0007214;GO:0007214;GO:0007268;GO:0007417;GO:0016020;GO:0016020;GO:0016021;GO:0016021;GO:0022851;GO:0032590;GO:0034220;GO:0034220;GO:0042391;GO:0043005;GO:0045202;GO:0050877;GO:0051932;GO:0060078;GO:0098794;GO:1902476;GO:1902711;GO:1904315;GO:2001023;	K05175	-	-	-	gamma-aminobutyric acid type A receptor alpha4subunit [Source:HGNC Symbol;Acc:HGNC:4078]	422770	-
ENSGALG00000000274	8.84673	2.75516	14.9383	5.42194	2.43881	0.0146646	0.192387	27	1832329	1840320	-	7992	-	GO:0004888;GO:0004930;GO:0004930;GO:0004999;GO:0007165;GO:0007166;GO:0007186;GO:0007186;GO:0008528;GO:0016020;GO:0016020;GO:0016021;GO:0016021;GO:0017046;	K04589	-	-	-	growth hormone releasing hormone receptor[Source:NCBI gene;Acc:771308]	771308	A6YIJ2
ENSGALG00000012094	9.81433	3.18384	16.4448	5.16509	2.36879	0.0147009	0.192387	5	55605680	55627769	+	22090	SLC35F4	GO:0016020;GO:0016021;GO:0016021;GO:0022857;GO:0055085;	K15288	-	-	-	solute carrier family 35 member F4 [Source:HGNCSymbol;Acc:HGNC:19845]	776258	-
ENSGALG00000037464	39.03	24.0172	54.0428	2.25017	1.17003	0.0147341	0.192635	3	41292667	41355829	+	63163	-	-	-	-	-	-	WD repeat domain 27 [Source:NCBIgene;Acc:100857387]	100857387	-
ENSGALG00000010722	13.4269	5.67523	21.1785	3.73174	1.89985	0.0147436	0.192635	2	26674819	26685279	+	10461	-	GO:0005102;GO:0005576;GO:0009986;GO:0048856;	-	-	-	NOG293714	Schwann cell-specific EGF-like repeat autocrinefactor [Source:NCBI gene;Acc:395159]	395159	Q6TPK5
ENSGALG00000006297	16.7159	8.27721	25.1545	3.03901	1.6036	0.0147715	0.192705	13	15060539	15118773	+	58235	TRPC7	GO:0005216;GO:0005262;GO:0005262;GO:0005887;GO:0006811;GO:0006811;GO:0006816;GO:0006828;GO:0006828;GO:0007338;GO:0015279;GO:0016020;GO:0016020;GO:0016021;GO:0016021;GO:0034703;GO:0051480;GO:0055085;GO:0070588;GO:0070588;GO:0070679;GO:0005216;GO:0005262;GO:0006811;GO:0006811;GO:0016020;GO:0016020;GO:0016021;GO:0016021;GO:0055085;GO:0070588;GO:0005216;GO:0005262;GO:0006811;GO:0016020;GO:0016020;GO:…	K04970	-	-	-	transient receptor potential cation channelsubfamily C member 7 [Source:HGNC Symbol;Acc:HGNC:20754]	427641	-
ENSGALG00000029002	27.7814	15.9618	39.601	2.48099	1.31092	0.0147884	0.192778	1	128574593	128598310	-	23718	-	GO:0016020;GO:0016021;GO:0016020;GO:0016021;	-	-	-	-	Xg glycoprotein (Xg blood group) [Source:NCBIgene;Acc:418661]	418661	A0A1L1RVG9
ENSGALG00000000451	5.09286	0.614648	9.57107	15.5716	3.96085	0.0148116	0.192787	1	7470107	7475632	+	5526	MEIG1	GO:0005634;GO:0005634;GO:0005634;	-	-	-	-	meiosis/spermiogenesis associated 1 [Source:NCBIgene;Acc:769589]	769589	F1NP66
ENSGALG00000015685	40.8109	22.1337	59.4881	2.68767	1.42636	0.0148376	0.192979	4	83181057	83225963	-	44907	CFAP99	-	-	-	-	-	cilia and flagella associated protein 99[Source:HGNC Symbol;Acc:HGNC:51180]	422887	F1NCU7
ENSGALG00000041143	8.21635	2.40428	14.0284	5.83478	2.54468	0.0148502	0.192991	11	568810	572775	+	3966	UMOD	GO:0016020;GO:0016021;GO:0016020;GO:0016021;	-	-	-	-	uromodulin [Source:NCBI gene;Acc:404754]"	404754	Q766V2
ENSGALG00000044451	8.21144	2.29955	14.1233	6.14178	2.61866	0.0148662	0.192991	14	4548023	4550133	-	2111	-	-	-	-	-	-	-	-	-
ENSGALG00000010057	52.4715	19.6335	85.3095	4.34509	2.11939	0.0148723	0.192991	3	29021497	29163127	+	141631	KIF6	GO:0000166;GO:0003774;GO:0003777;GO:0003777;GO:0005524;GO:0005524;GO:0005871;GO:0005874;GO:0005874;GO:0007018;GO:0007018;GO:0008017;GO:0008017;GO:0016887;	K10397	-	-	-	kinesin family member 6 [Source:HGNCSymbol;Acc:HGNC:21202]	428572	F1N880
ENSGALG00000019756	5.08006	0.713503	9.44662	13.2398	3.72681	0.0148873	0.193039	Z	27814585	27819688	+	5104	MLANA	GO:0005789;GO:0005789;GO:0005794;GO:0005802;GO:0005802;GO:0016020;GO:0016021;GO:0042470;GO:0042470;GO:0042470;	K17303	-	-	-	melan-A [Source:HGNC Symbol;Acc:HGNC:7124]"	769648	E1C403
ENSGALG00000016176	38.5004	13.8536	63.1473	4.55819	2.18846	0.0149369	0.193177	3	83723661	83990345	-	266685	-	GO:0004930;GO:0004930;GO:0005622;GO:0005887;GO:0007189;GO:0016020;GO:0016020;GO:0016021;GO:0016322;GO:0016525;GO:0043083;GO:0098794;	-	-	-	-	-	-	-
ENSGALG00000045006	14.5833	6.42153	22.7451	3.54201	1.82457	0.0149528	0.193177	10	18546133	18549204	-	3072	LCTL	GO:0004553;GO:0005783;GO:0005783;GO:0005903;GO:0005975;GO:0008422;	-	-	-	-	lactase like [Source:HGNC Symbol;Acc:HGNC:15583]"	-	-
ENSGALG00000008659	51.6182	33.4282	69.8081	2.0883	1.06233	0.0149538	0.193177	2	19710074	19721844	+	11771	HACD1	GO:0005783;GO:0005789;GO:0006629;GO:0006631;GO:0006633;GO:0016020;GO:0016021;GO:0016829;GO:0018812;GO:0030148;GO:0030497;GO:0042761;GO:0102158;GO:0102343;GO:0102344;GO:0102345;GO:0005783;GO:0005789;GO:0006629;GO:0006631;GO:0006633;GO:0016020;GO:0016021;GO:0016829;GO:0102158;GO:0102343;GO:0102344;GO:0102345;	K10703	EC:4.2.1.134	-	-	3-hydroxyacyl-CoA dehydratase 1 [Source:HGNCSymbol;Acc:HGNC:9639]	420518	-
ENSGALG00000002993	63.7823	39.5082	88.0564	2.22881	1.15628	0.0149544	0.193177	18	5218244	5378213	-	159970	CA10	GO:0004089;GO:0008270;	-	-	-	-	carbonic anhydrase 10 [Source:HGNCSymbol;Acc:HGNC:1369]	417389	E1C7J1
ENSGALG00000026466	39.3261	17.5918	61.0604	3.47096	1.79533	0.0149753	0.193301	16	458841	461826	-	2986	-	GO:0016020;GO:0016021;GO:0005886;GO:0006955;GO:0016020;GO:0016021;	-	-	-	-	-	-	-
ENSGALG00000009909	9.23291	2.73997	15.7258	5.73942	2.5209	0.0150265	0.193816	3	23085096	23094612	-	9517	PRPH2	GO:0001750;GO:0005887;GO:0007155;GO:0007166;GO:0007601;GO:0016020;GO:0016021;GO:0016021;GO:0060041;GO:0060041;	K17343	-	-	NOG237707	peripherin 2 [Source:NCBI gene;Acc:395899]"	395899	O42281
ENSGALG00000032986	100.085	58.8622	141.307	2.40064	1.26342	0.015132	0.194721	1	24554513	24638605	-	84093	CFTR	GO:0000166;GO:0005254;GO:0005254;GO:0005254;GO:0005254;GO:0005260;GO:0005260;GO:0005524;GO:0005524;GO:0005737;GO:0005769;GO:0005789;GO:0005829;GO:0005829;GO:0005829;GO:0005886;GO:0005886;GO:0005886;GO:0005886;GO:0005887;GO:0005887;GO:0006695;GO:0006811;GO:0006811;GO:0006821;GO:0006821;GO:0006904;GO:0009986;GO:0015106;GO:0015106;GO:0015108;GO:0015701;GO:0015701;GO:0016020;GO:0016020;GO:0016020;GO:…	K05031	EC:3.6.3.49	-	-	cystic fibrosis transmembrane conductance regulator[Source:NCBI gene;Acc:100049619]	100049619	A0M8U4
ENSGALG00000030876	58.2253	38.201	78.2496	2.04836	1.03447	0.0151452	0.194721	17	527332	536466	-	9135	-	GO:0016020;GO:0016021;	-	-	-	-	-	107054716	-
ENSGALG00000035485	25.336	11.0926	39.5795	3.56811	1.83516	0.0152744	0.19554	3	87886143	87886652	-	510	-	-	-	-	-	-	-	-	-
ENSGALG00000045194	11.6343	4.2213	19.0472	4.51218	2.17382	0.0153427	0.195965	6	9429235	9434336	-	5102	-	GO:0006629;GO:0016042;GO:0016298;GO:0016787;GO:0016788;GO:0044255;	-	-	-	-	lipase member M-like 2 [Source:NCBIgene;Acc:770883]	770883	-
ENSGALG00000010902	41.2474	25.5729	56.9219	2.22587	1.15437	0.0153649	0.195965	7	19039829	19149307	-	109479	CERS6	GO:0003677;GO:0003677;GO:0005634;GO:0005783;GO:0016020;GO:0016021;GO:0016021;GO:0046513;GO:0050291;	K04710	EC:2.3.1.24	-	-	ceramide synthase 6 [Source:HGNCSymbol;Acc:HGNC:23826]	771503	-
ENSGALG00000041510	26.9792	15.2483	38.7101	2.53866	1.34407	0.0156011	0.197946	10	974526	991525	+	17000	DUOX2	GO:0004601;GO:0005509;GO:0005509;GO:0006979;GO:0009566;GO:0009615;GO:0016020;GO:0016021;GO:0016174;GO:0016174;GO:0016491;GO:0016491;GO:0019221;GO:0020037;GO:0030282;GO:0030878;GO:0035264;GO:0042403;GO:0042445;GO:0048839;GO:0048855;GO:0050665;GO:0051591;GO:0055114;GO:0055114;GO:0098869;	K13411	-	-	-	dual oxidase 2 [Source:HGNC Symbol;Acc:HGNC:13273]"	427482	A0A1D5PJY4
ENSGALG00000010929	57.1856	23.8935	90.4778	3.78671	1.92094	0.015631	0.198082	4	46000965	46014013	+	13049	SPARCL1	GO:0005509;GO:0005518;GO:0005615;GO:0007165;GO:0062023;GO:0005509;GO:0005509;GO:0005518;GO:0005518;GO:0005615;GO:0005615;GO:0007165;GO:0050840;GO:0062023;	-	-	-	-	SPARC like 1 [Source:HGNC Symbol;Acc:HGNC:11220]"	422586	A0A1L1RTQ7
ENSGALG00000012997	324.286	195.24	453.332	2.32192	1.21532	0.015716	0.198296	2	76844724	76973325	+	128602	DNAH5	GO:0003341;GO:0003341;GO:0003777;GO:0003777;GO:0005524;GO:0005858;GO:0005930;GO:0005930;GO:0007018;GO:0007018;GO:0007368;GO:0007368;GO:0007507;GO:0008569;GO:0016887;GO:0021670;GO:0030286;GO:0030286;GO:0030317;GO:0036157;GO:0036157;GO:0036158;GO:0036158;GO:0045503;GO:0045505;GO:0051959;GO:0060271;GO:0097729;	-	-	-	-	dynein axonemal heavy chain 5 [Source:HGNCSymbol;Acc:HGNC:2950]	-	-
ENSGALG00000019958	15.8937	5.77995	26.0074	4.49959	2.16979	0.0157188	0.198296	3	58657942	58683719	+	25778	-	GO:0003333;GO:0015171;GO:0015495;GO:0015812;GO:0016020;GO:0016021;GO:0030285;GO:0044292;GO:0044306;GO:0098700;GO:0016020;GO:0016021;	-	-	-	-	vesicular inhibitory amino acid transporter-like[Source:NCBI gene;Acc:100857259]	-	-
ENSGALG00000015722	15.0214	6.91627	23.1266	3.3438	1.74149	0.0157446	0.198296	4	85487394	85492648	+	5255	TMED11	GO:0005783;GO:0005789;GO:0005793;GO:0005794;GO:0006886;GO:0006888;GO:0007030;GO:0016020;GO:0016021;GO:0016021;GO:0030134;	K20346	-	-	-	transmembrane emp24 protein transport domaincontaining 11 [Source:NCBI gene;Acc:422906]	422906	-
ENSGALG00000001252	13.9024	5.84257	21.9622	3.759	1.91035	0.0158293	0.198831	28	2632685	2637600	-	4916	CREB3L3	GO:0000976;GO:0000977;GO:0001228;GO:0003700;GO:0005634;GO:0005634;GO:0005783;GO:0006355;GO:0006366;GO:0016020;GO:0030968;GO:0035497;GO:0042803;GO:0045944;GO:0045944;GO:0046982;GO:1990440;GO:1990440;	K09048	-	-	-	cAMP responsive element binding protein 3 like 3[Source:HGNC Symbol;Acc:HGNC:18855]	428333	E1BSG6
ENSGALG00000044894	17.2462	5.40802	29.0844	5.37802	2.42708	0.0159397	0.199578	15	6075725	6081508	+	5784	CCDC63	GO:0003341;GO:0005930;GO:0036158;	-	-	-	-	coiled-coil domain containing 63 [Source:HGNCSymbol;Acc:HGNC:26669]	416873	-
ENSGALG00000040688	10.7694	4.09505	17.4437	4.2597	2.09075	0.0159679	0.19961	AADN04012296.1	3045	6643	+	3599	-	-	-	-	-	-	-	-	-
ENSGALG00000043027	30.3009	17.9941	42.6077	2.36787	1.24359	0.0162157	0.201186	1	185755776	185785195	-	29420	HEPHL1	GO:0004322;GO:0005507;GO:0005615;GO:0016020;GO:0016021;GO:0016491;GO:0016491;GO:0016722;GO:0046872;GO:0055114;GO:0055114;	-	-	-	-	hephaestin like 1 [Source:HGNCSymbol;Acc:HGNC:30477]	418998	-
ENSGALG00000035207	33.8703	9.14632	58.5944	6.40634	2.6795	0.0162346	0.201186	4	21042691	21053520	+	10830	TDO2	GO:0004833;GO:0004833;GO:0004833;GO:0004833;GO:0006569;GO:0016491;GO:0019441;GO:0019441;GO:0019441;GO:0019442;GO:0020037;GO:0020037;GO:0020037;GO:0020037;GO:0042802;GO:0046872;GO:0046872;GO:0051213;GO:0051289;GO:0055114;	K00453	EC:1.13.11.11	-	-	tryptophan 2,3-dioxygenase [Source:HGNCSymbol;Acc:HGNC:11708]	422409	-
ENSGALG00000030801	10.7337	3.27095	18.1964	5.56303	2.47587	0.0162703	0.201186	4	73695610	73702467	+	6858	CCKAR	GO:0001764;GO:0004930;GO:0004930;GO:0004951;GO:0004951;GO:0004951;GO:0005887;GO:0007165;GO:0007186;GO:0007186;GO:0007186;GO:0007409;GO:0007631;GO:0016020;GO:0016020;GO:0016021;GO:0016021;GO:0017046;GO:0030900;GO:0032870;GO:0038188;GO:0046883;	K04194	-	-	-	cholecystokinin A receptor [Source:NCBIgene;Acc:422801]	422801	A0ZPS0
ENSGALG00000022827	15.5754	7.38361	23.7672	3.21891	1.68657	0.0164796	0.202779	2	111710424	111718332	-	7909	SDR16C5	GO:0005811;	K15734	EC:1.1.1.105	-	-	short chain dehydrogenase/reductase family 16Cmember 5 [Source:HGNC Symbol;Acc:HGNC:30311]	428538	E1C5Q4
ENSGALG00000044510	21.1309	11.3705	30.8913	2.71679	1.4419	0.0165415	0.203248	2	92226911	92240484	-	13574	C18orf63	-	-	-	-	-	chromosome 18 open reading frame 63 [Source:HGNCSymbol;Acc:HGNC:40037]	421015	-
ENSGALG00000017052	21.7189	11.0211	32.4168	2.94134	1.55647	0.0167448	0.205303	1	172568581	172574262	-	5682	CCNA1	GO:0000079;GO:0000278;GO:0000307;GO:0005634;GO:0005634;GO:0005737;GO:0007088;GO:0008284;GO:0015630;GO:0016538;GO:0019901;GO:0045787;GO:0097123;	K06627	-	-	-	cyclin A1 [Source:HGNC Symbol;Acc:HGNC:1577]"	418901	F1P4N0
ENSGALG00000041122	18.2471	7.43793	29.0563	3.90651	1.96588	0.0170253	0.207258	1	47308619	47334316	+	25698	SLC17A8	GO:0005313;GO:0005313;GO:0005326;GO:0015813;GO:0016020;GO:0016021;GO:0016021;GO:0016021;GO:0030285;GO:0030672;GO:0030672;GO:0035249;GO:0055085;GO:0060076;GO:0098700;GO:0098700;	K12302	-	-	-	Gallus gallus solute carrier family 17 member 8(SLC17A8), mRNA. [Source:RefSeq mRNA;Acc:NM_001319029]	427877	A0A097I326
ENSGALG00000029677	19.4294	10.1931	28.6658	2.81228	1.49174	0.0170685	0.207489	2	46333773	46352375	-	18603	NME8	GO:0004550;GO:0006165;GO:0006183;GO:0006228;GO:0006241;GO:0008017;GO:0030317;GO:0034614;GO:0036157;GO:0045454;GO:0060271;GO:0097228;GO:0097598;	K19868	-	-	-	NME/NM23 family member 8 [Source:HGNCSymbol;Acc:HGNC:16473]	428461	A0A1D5PUV4
ENSGALG00000042447	8.37913	1.33402	15.4242	11.5622	3.53134	0.0171992	0.208633	3	24742	26060	+	1319	-	-	-	-	-	-	-	-	-
ENSGALG00000045746	8.06601	2.30542	13.8266	5.99742	2.58434	0.0172867	0.209398	3	105485184	105486844	-	1661	-	GO:0016020;GO:0016021;	-	-	-	-	uncharacterized LOC770271 [Source:NCBIgene;Acc:770271]	-	-
ENSGALG00000039245	11.7088	3.99666	19.421	4.8593	2.28075	0.0173576	0.210108	1	54826433	54835321	-	8889	-	GO:0005041;GO:0005540;GO:0006898;GO:0007155;GO:0030169;	-	-	-	-	-	-	-
ENSGALG00000046159	12.8607	5.21618	20.5052	3.93109	1.97493	0.0173959	0.210274	9	16218893	16235485	+	16593	KNG1	GO:0004869;GO:0004869;GO:0004869;GO:0005102;GO:0005576;GO:0005615;GO:0005623;GO:0007162;GO:0007204;GO:0007204;GO:0010951;GO:0030195;GO:0030195;GO:0045861;	K03898	-	-	-	kininogen 1 [Source:HGNC Symbol;Acc:HGNC:6383]"	424957	-
ENSGALG00000014966	11.4131	4.2213	18.6049	4.4074	2.13993	0.0175737	0.21123	1	79795007	79813272	+	18266	HGD	GO:0004411;GO:0004411;GO:0006520;GO:0006520;GO:0006559;GO:0006559;GO:0006570;GO:0042802;GO:0055114;	K00451	EC:1.13.11.5	-	-	homogentisate 1,2-dioxygenase [Source:HGNCSymbol;Acc:HGNC:4892]	418330	-
ENSGALG00000039905	4.15384	0.257897	8.04978	31.2132	4.96408	0.0176311	0.211771	9	1474493	1476434	+	1942	-	-	-	-	-	-	-	-	-
ENSGALG00000033717	14.821	6.61383	23.0281	3.48182	1.79984	0.0176972	0.21213	AADN04016751.1	341	4775	-	4435	-	-	-	-	-	-	-	-	-
ENSGALG00000014843	21.7231	11.0774	32.3689	2.92208	1.54699	0.0176982	0.21213	3	60245791	60296632	-	50842	TPD52L1	GO:0000086;GO:0005737;GO:0005769;GO:0042803;GO:0048471;	-	-	-	-	tumor protein D52 like 1 [Source:NCBIgene;Acc:374049]	374049	Q9I8F4;E1C6T1
ENSGALG00000028653	43.1874	27.3791	58.9956	2.15477	1.10753	0.0179988	0.214084	3	76769557	76776520	-	6964	C6orf163	-	-	-	-	-	chromosome 6 open reading frame 163 [Source:HGNCSymbol;Acc:HGNC:21403]	-	-
ENSGALG00000014900	4.91707	0.614648	9.21949	14.9996	3.90685	0.0181115	0.214977	3	63404966	63414848	+	9883	-	GO:0000122;GO:0005614;GO:0005615;GO:0030198;GO:0030512;GO:0031012;	-	-	-	-	-	-	-
ENSGALG00000040947	37.6983	22.785	52.6116	2.30905	1.2073	0.0181846	0.215695	1	133559659	133574827	-	15169	CREG2	GO:0005783;GO:0005794;GO:0048037;	-	-	-	-	cellular repressor of E1A stimulated genes 2[Source:HGNC Symbol;Acc:HGNC:14272]	770646	-
ENSGALG00000010866	21.2791	10.7813	31.7769	2.94742	1.55945	0.0182271	0.216049	4	45060436	45066903	+	6468	AREG	GO:0005154;GO:0005615;GO:0005615;GO:0005622;GO:0005634;GO:0005737;GO:0007173;GO:0007173;GO:0007186;GO:0008083;GO:0008284;GO:0008284;GO:0008284;GO:0009986;GO:0010469;GO:0016020;GO:0016021;GO:0032355;GO:0050731;GO:0060598;GO:0060744;GO:0060749;GO:0060750;	K09782	-	-	NOG41450	amphiregulin [Source:NCBI gene;Acc:428752]"	428752	Q645M5
ENSGALG00000013980	48.7594	28.4358	69.083	2.42944	1.28062	0.0182416	0.216071	3	56395893	56424175	+	28283	SLC2A12	GO:0005215;GO:0005351;GO:0005355;GO:0005887;GO:0008645;GO:0016020;GO:0016020;GO:0016020;GO:0016021;GO:0016021;GO:0022857;GO:0055085;GO:1904659;GO:0005215;GO:0016020;GO:0016020;GO:0016021;GO:0016021;GO:0022857;GO:0055085;	K08149	-	-	-	solute carrier family 2 member 12 [Source:HGNCSymbol;Acc:HGNC:18067]	421696	F1P4J7
ENSGALG00000030115	28.449	15.1699	41.728	2.75071	1.4598	0.0183752	0.217202	2	142034833	142071452	+	36620	WISP1	GO:0005576;GO:0001558;GO:0005178;GO:0005520;GO:0005576;GO:0005576;GO:0005829;GO:0007155;GO:0008201;GO:0031012;GO:0060548;GO:0001558;GO:0005520;GO:0005576;GO:0005576;	K22471	-	-	-	WNT1 inducible signaling pathway protein 1[Source:NCBI gene;Acc:420322]	420322	Q4ZJF1
ENSGALG00000040415	18.3789	8.85953	27.8982	3.14895	1.65487	0.0186191	0.218296	5	18302800	18315370	-	12571	-	GO:0000166;GO:0005524;	-	-	-	-	actin, beta-like 2-like [Source:NCBIgene;Acc:426652]	426652	A0A1D5NV17
ENSGALG00000020485	16.9808	8.31635	25.6453	3.08373	1.62467	0.0186551	0.218296	5	16740019	16749937	-	9919	-	GO:0006629;GO:0016020;GO:0016021;GO:0016021;GO:0016491;GO:0055114;GO:0006629;GO:0016020;GO:0016021;GO:0016021;GO:0016491;GO:0055114;GO:0006629;GO:0016020;GO:0016021;GO:0016021;GO:0016491;GO:0055114;	K10224	EC:1.14.19.44	-	-	fatty acid desaturase 1-like 1 [Source:NCBIgene;Acc:428851]	428851	A0A1D5P7B1
ENSGALG00000011875	29.1805	16.8533	41.5076	2.46287	1.30034	0.018716	0.218647	4	54235518	54274712	+	39195	TRPC3	GO:0005216;GO:0005262;GO:0005887;GO:0005887;GO:0006811;GO:0006811;GO:0006828;GO:0007338;GO:0010524;GO:0015279;GO:0016020;GO:0016020;GO:0016021;GO:0016021;GO:0033198;GO:0034703;GO:0051480;GO:0051592;GO:0055085;GO:0070588;GO:0070588;GO:0070588;GO:0070679;GO:0070679;GO:1903244;	K04966	-	-	-	transient receptor potential cation channelsubfamily C member 3 [Source:NCBI gene;Acc:374153]	374153	F1NJJ8
ENSGALG00000009573	10.687	3.01305	18.3609	6.09379	2.60734	0.0187641	0.218647	4	25133358	25148964	+	15607	ANXA10	GO:0004859;GO:0005509;GO:0005515;GO:0005544;GO:0043086;GO:0005509;GO:0005544;	K17097	-	-	-	annexin A10 [Source:HGNC Symbol;Acc:HGNC:534]"	770326	-
ENSGALG00000037302	22.5942	11.6318	33.5566	2.88489	1.52852	0.0187784	0.218647	1	53250376	53269985	+	19610	-	GO:0007269;GO:0007269;GO:0008021;GO:0030672;	-	-	-	-	-	-	-
ENSGALG00000040569	23.5157	11.7253	35.306	3.0111	1.59029	0.0188366	0.218878	2	38549288	38559927	-	10640	NEK10	GO:0004672;GO:0004672;GO:0005524;GO:0006468;GO:0006468;GO:0031954;GO:0043406;GO:0070372;GO:1902749;GO:1902911;	-	-	-	-	NIMA related kinase 10 [Source:HGNCSymbol;Acc:HGNC:18592]	-	-
ENSGALG00000043369	44.8996	28.3735	61.4257	2.1649	1.1143	0.0192878	0.22156	AADN04015825.1	21	5305	-	5285	-	-	-	-	-	-	-	-	-
ENSGALG00000034597	30.1792	16.1833	44.175	2.72966	1.44872	0.0194332	0.222636	AADN04001826.1	2130	2901	-	772	-	-	-	-	-	-	-	-	-
ENSGALG00000034427	24.3748	13.2575	35.4921	2.67713	1.42069	0.0194662	0.222865	27	1801386	1824248	-	22863	SCN4A	GO:0001518;GO:0001518;GO:0001518;GO:0005216;GO:0005244;GO:0005248;GO:0005248;GO:0005272;GO:0005886;GO:0005886;GO:0006811;GO:0006811;GO:0006814;GO:0006814;GO:0016020;GO:0016020;GO:0016021;GO:0019228;GO:0030424;GO:0034765;GO:0035725;GO:0055085;GO:0086010;	-	-	-	-	Gallus gallus sodium voltage-gated channel alphasubunit 4 (SCN4A), mRNA. [Source:RefSeqmRNA;Acc:NM_001318445]	-	-
ENSGALG00000023490	9.48836	3.18971	15.787	4.94936	2.30724	0.0194923	0.222865	8	14267802	14275723	-	7922	C8H1ORF146	-	-	-	-	-	chromosome 8 open reading frame, human C1orf146[Source:NCBI gene;Acc:770460]	770460	F1NUG9
ENSGALG00000006708	27.264	15.5512	38.9769	2.50637	1.3256	0.0195771	0.223686	13	14256638	14283932	+	27295	-	GO:0001525;GO:0001886;GO:0005201;GO:0005615;GO:0030198;GO:0031012;	-	-	-	-	collagen type XXIII alpha 1 chain [Source:NCBIgene;Acc:425481]	-	-
ENSGALG00000032348	9.42437	3.00374	15.845	5.27509	2.3992	0.0196979	0.223954	16	21405	22499	-	1095	LTB4R2	GO:0001632;GO:0002430;GO:0004930;GO:0004930;GO:0004930;GO:0004974;GO:0005623;GO:0005654;GO:0005886;GO:0006954;GO:0007165;GO:0007165;GO:0007186;GO:0007186;GO:0007200;GO:0007204;GO:0016020;GO:0016020;GO:0016021;GO:0016021;GO:0051546;GO:0061737;	K04296	-	-	-	leukotriene B4 receptor 2 [Source:HGNCSymbol;Acc:HGNC:19260]	101751902	-
ENSGALG00000042657	23.418	11.4189	35.4172	3.10161	1.63302	0.0196989	0.223954	2	2498228	2581084	-	82857	WNT3A	GO:0001649;GO:0001701;GO:0001756;GO:0001819;GO:0001934;GO:0001934;GO:0001947;GO:0002092;GO:0003713;GO:0005102;GO:0005102;GO:0005109;GO:0005576;GO:0005576;GO:0005615;GO:0005615;GO:0005640;GO:0005829;GO:0007275;GO:0007275;GO:0007368;GO:0007409;GO:0007411;GO:0007498;GO:0008283;GO:0008284;GO:0009952;GO:0009986;GO:0010387;GO:0010469;GO:0010628;GO:0010628;GO:0010977;GO:0016055;GO:0016055;GO:0016055;GO:…	K00312	-	-	-	Wnt family member 3A [Source:NCBI gene;Acc:395396]"	395396	Q2LMP1
ENSGALG00000030545	21.6454	10.8899	32.401	2.97532	1.57304	0.019714	0.223954	3	55085158	55087267	-	2110	SLC35D3	GO:0005769;GO:0005783;GO:0016020;GO:0016021;GO:0070863;GO:0097009;	-	-	-	-	solute carrier family 35 member D3 [Source:HGNCSymbol;Acc:HGNC:15621]	-	-
ENSGALG00000036846	13.0846	4.33189	21.8373	5.04106	2.33373	0.0197885	0.223954	27	5008680	5012885	-	4206	-	GO:0005198;GO:0005198;GO:0005882;GO:0005882;	K07604	-	-	-	keratin 9 [Source:NCBI gene;Acc:420041]"	420041	-
ENSGALG00000029472	23.9618	13.5443	34.3793	2.53829	1.34386	0.0197961	0.223954	AADN04000910.1	11479	14128	+	2650	CHIR-IG1-5	GO:0016020;GO:0016021;	-	-	-	-	Gallus gallus immunoglobulin-like receptor CHIR-AB1-like (CHIR-IG1-5), mRNA. [Source:RefSeqmRNA;Acc:NM_001031331]	-	-
ENSGALG00000016685	9.38455	3.07911	15.69	5.09562	2.34926	0.0198274	0.224152	1	129067663	129075161	-	7499	ASMT	GO:0008168;GO:0008171;GO:0008171;GO:0008757;GO:0017096;GO:0017096;GO:0019438;GO:0030187;GO:0032259;GO:0042802;GO:0042803;	K00543	EC:2.1.1.4	-	-	acetylserotonin O-methyltransferase [Source:NCBIgene;Acc:396286]	396286	Q92056
ENSGALG00000039853	11.0372	4.34708	17.7274	4.078	2.02786	0.0199539	0.224987	2	68468197	68468800	+	604	-	-	-	-	-	-	-	-	-
ENSGALG00000045605	6.71459	1.59779	11.8314	7.40485	2.88847	0.0199863	0.225205	1	171199227	171200360	+	1134	-	-	-	-	-	-	-	-	-
ENSGALG00000005972	32.8865	20.6372	45.1359	2.18711	1.12903	0.0200736	0.225891	12	9572853	9601410	-	28558	KBTBD12	-	K21912	-	-	-	kelch repeat and BTB domain containing 12[Source:HGNC Symbol;Acc:HGNC:25731]	427587	E1C838
ENSGALG00000046331	12.3583	5.21962	19.4969	3.73531	1.90123	0.0201696	0.226673	LGE64	598983	613921	+	14939	DMBT1L	GO:0005044;GO:0006898;GO:0009897;GO:0016020;	-	-	-	-	Gallus gallus deleted in malignant brain tumors 1protein-like (DMBT1L), mRNA. [Source:RefSeqmRNA;Acc:NM_001318983]	-	-
ENSGALG00000008910	33.663	15.6402	51.6858	3.30467	1.72451	0.0204266	0.228518	7	14320425	14369336	+	48912	CERKL	GO:0001750;GO:0001917;GO:0003951;GO:0005634;GO:0005634;GO:0005737;GO:0005829;GO:0016301;GO:0016310;GO:0030148;GO:0046625;GO:0048471;	K19602	-	-	-	ceramide kinase like [Source:HGNCSymbol;Acc:HGNC:21699]	424120	F1NKW2
ENSGALG00000033974	71.7483	40.1502	103.346	2.57399	1.36401	0.0204272	0.228518	1	10650557	10710329	+	59773	HGF	GO:0000187;GO:0000902;GO:0001889;GO:0001934;GO:0001934;GO:0004252;GO:0004252;GO:0005615;GO:0006508;GO:0008083;GO:0008283;GO:0010469;GO:0010628;GO:0010629;GO:0014068;GO:0030335;GO:0030335;GO:0032715;GO:0032733;GO:0033137;GO:0035729;GO:0035729;GO:0042056;GO:0042802;GO:0043066;GO:0043154;GO:0048012;GO:0048012;GO:0048012;GO:0050728;GO:0050731;GO:0050918;GO:0051450;GO:0060326;GO:0060665;GO:0060665;GO:…	K05460	-	-	-	hepatocyte growth factor [Source:NCBIgene;Acc:395941]	395941	A0A1D5PAR6;Q788Q2;Q90978
ENSGALG00000044087	7.81518	2.2007	13.4297	6.10246	2.60939	0.020537	0.229296	11	1292210	1304961	+	12752	KCTD19	GO:0051260;	-	-	-	-	potassium channel tetramerization domain containing19 [Source:HGNC Symbol;Acc:HGNC:24753]	769782	-
ENSGALG00000032856	14.9785	6.39749	23.5594	3.6826	1.88073	0.0207293	0.230299	22	1423301	1444213	+	20913	GFRA2	GO:0005886;GO:0007169;GO:0007399;GO:0007399;GO:0009897;GO:0016020;GO:0016167;GO:0031225;GO:0035860;GO:0038023;GO:0043235;	-	-	-	-	GDNF family receptor alpha 2 [Source:NCBIgene;Acc:395993]	395993	O13157
ENSGALG00000027818	5.4825	0.872545	10.0925	11.5667	3.5319	0.0207538	0.230299	27	4671762	4673898	+	2137	-	GO:0004303;GO:0005737;GO:0006703;GO:0055114;	K11150	EC:1.1.1.-	-	-	retinol dehydrogenase 8-like [Source:NCBIgene;Acc:100858293]	100858293	R4GH69
ENSGALG00000022976	16.8606	7.36843	26.3527	3.57643	1.83852	0.0207648	0.230299	2	63662634	63719213	+	56580	-	GO:0005737;GO:0048471;	-	-	S	NOG85655	Orofacial cleft 1 candidate gene 1 protein homolog[Source:UniProtKB/Swiss-Prot;Acc:B0BK70]	-	-
ENSGALG00000008905	23.7535	10.8347	36.6723	3.38472	1.75904	0.0207883	0.230299	6	27448803	27468649	+	19847	HABP2	GO:0004252;GO:0004252;GO:0005509;GO:0005576;GO:0005615;GO:0006508;GO:0006508;GO:0006508;GO:0008233;GO:0008236;GO:0016787;	K08648	EC:3.4.21.-	-	-	hyaluronan binding protein 2 [Source:NCBIgene;Acc:423898]	423898	-
ENSGALG00000035981	5.45735	0.977271	9.93743	10.1686	3.34604	0.020927	0.231386	4	90294437	90297909	-	3473	NOTO	GO:0003677;GO:0003677;GO:0005634;GO:0006355;GO:0043565;	-	-	-	-	notochord homeobox [Source:NCBI gene;Acc:396302]"	396302	Q91967
ENSGALG00000009705	360.155	197.489	522.82	2.64734	1.40454	0.0212716	0.233513	5	30176326	30360664	-	184339	RYR3	GO:0005216;GO:0005219;GO:0005262;GO:0005509;GO:0005623;GO:0006811;GO:0006816;GO:0006874;GO:0016020;GO:0016020;GO:0016021;GO:0016021;GO:0051209;GO:0055085;GO:0070588;GO:0005216;GO:0005219;GO:0005262;GO:0005509;GO:0005623;GO:0006811;GO:0006816;GO:0006874;GO:0016020;GO:0016020;GO:0016021;GO:0016021;GO:0051209;GO:0055085;GO:0070588;GO:0005216;GO:0005219;GO:0005219;GO:0005262;GO:0005509;GO:0005509;GO:…	K04963	-	-	-	ryanodine receptor 3 [Source:NCBI gene;Acc:396111]"	396111	A0A1D5PDP0
ENSGALG00000003432	24.3951	13.6676	35.1225	2.56976	1.36164	0.0213089	0.233513	Z	10584479	10596987	-	12509	AGXT2	GO:0003824;GO:0005739;GO:0008453;GO:0008483;GO:0009436;GO:0019265;GO:0019481;GO:0030170;GO:0045429;	K00827	-	-	-	alanine--glyoxylate aminotransferase 2 [Source:HGNCSymbol;Acc:HGNC:14412]	431666	-
ENSGALG00000013123	18.0422	9.37486	26.7096	2.84906	1.51049	0.021398	0.233725	1	64235354	64278321	-	42968	PLCZ1	GO:0004435;GO:0004435;GO:0004435;GO:0004435;GO:0004629;GO:0004629;GO:0005546;GO:0005634;GO:0005634;GO:0005654;GO:0005730;GO:0005737;GO:0005829;GO:0006629;GO:0006629;GO:0006816;GO:0006816;GO:0007165;GO:0007165;GO:0007204;GO:0007275;GO:0007338;GO:0007343;GO:0007343;GO:0007343;GO:0008081;GO:0010314;GO:0016042;GO:0016787;GO:0032266;GO:0035556;GO:0045120;GO:0048471;GO:0060470;GO:0060470;GO:0061827;	K05861	EC:3.1.4.11	T	NOG149692	phospholipase C zeta 1 [Source:NCBIgene;Acc:418182]	418182	Q2VRL0
ENSGALG00000030873	51.0619	33.7062	68.4176	2.02982	1.02135	0.021446	0.23389	AADN04013357.1	2096	5978	+	3883	-	GO:0003712;GO:0005634;GO:0006357;GO:0016592;GO:0000978;GO:0003712;GO:0005634;GO:0006357;GO:0016592;GO:0016592;GO:0070847;	-	-	-	-	-	-	-
ENSGALG00000003016	26.5291	12.8758	40.1824	3.12078	1.64191	0.0214677	0.23389	21	4069606	4082988	-	13383	MASP2	GO:0001855;GO:0001867;GO:0001867;GO:0004252;GO:0004252;GO:0004252;GO:0005509;GO:0005615;GO:0006508;GO:0006508;GO:0008233;GO:0008233;GO:0016787;GO:0048306;GO:0001867;GO:0001867;GO:0004252;GO:0005509;GO:0005576;GO:0006508;	K03993	EC:3.4.21.104	-	-	mannan binding lectin serine peptidase 2[Source:NCBI gene;Acc:407089]	407089	Q6Q1Q9
ENSGALG00000008784	126.034	79.3094	172.759	2.17829	1.1232	0.0215894	0.234408	8	16618438	16636096	-	17659	SPATA1	-	-	-	-	-	spermatogenesis associated 1 [Source:HGNCSymbol;Acc:HGNC:14682]	424537	E1BU02
ENSGALG00000038166	11.4439	4.7097	18.1781	3.85972	1.94849	0.0216994	0.234408	AADN04001678.1	26	23353	+	23328	-	-	-	-	-	-	-	-	-
ENSGALG00000043460	21.1972	11.3049	31.0895	2.75009	1.45948	0.0217032	0.234408	9	16918111	16919468	-	1358	SOX2	GO:0000122;GO:0000981;GO:0001649;GO:0001654;GO:0001714;GO:0003677;GO:0003677;GO:0003677;GO:0003700;GO:0005623;GO:0005634;GO:0005634;GO:0005634;GO:0005634;GO:0005634;GO:0005634;GO:0005654;GO:0005737;GO:0005829;GO:0006355;GO:0006355;GO:0006355;GO:0007050;GO:0007275;GO:0009611;GO:0010468;GO:0016360;GO:0021983;GO:0030154;GO:0030900;GO:0030900;GO:0035019;GO:0035198;GO:0043281;GO:0043410;GO:0043565;GO:…	K16796	-	-	-	SRY-box 2 [Source:NCBI gene;Acc:396105]"	396105	P48430
ENSGALG00000033247	15.5651	7.82748	23.3028	2.97704	1.57388	0.0218482	0.234671	2	53447521	53448206	-	686	-	-	-	-	-	-	-	-	-
ENSGALG00000016043	3.05207	0	6.10413	Inf	Inf	0.0219646	0.235205	1	106700853	106701560	-	708	CLDN14	GO:0005198;GO:0005886;GO:0005886;GO:0005923;GO:0005923;GO:0005923;GO:0016020;GO:0016021;GO:0016021;GO:0030054;	K06087	-	-	-	claudin 14 [Source:HGNC Symbol;Acc:HGNC:2035]"	427982	E1C5Q7
ENSGALG00000043480	21.7939	11.9808	31.6071	2.63816	1.39953	0.0220019	0.235248	4	44451151	44550000	-	98850	GPM6A	GO:0001764;GO:0003407;GO:0005886;GO:0009617;GO:0016020;GO:0016021;GO:0016021;GO:0030175;GO:0043025;GO:0044295;GO:0044295;GO:0048812;GO:0048863;	-	-	-	-	glycoprotein M6A [Source:NCBI gene;Acc:422569]"	422569	Q5EES3
ENSGALG00000023015	4.75274	0.713503	8.79197	12.3223	3.6232	0.0220308	0.235294	3	58158548	58178806	+	20259	TMEM244	GO:0016020;GO:0016021;GO:0016020;GO:0016021;	-	-	-	-	transmembrane protein 244 [Source:HGNCSymbol;Acc:HGNC:21571]	-	-
ENSGALG00000045455	4.74958	0.713503	8.78565	12.3134	3.62216	0.0220576	0.235294	27	1845907	1849498	+	3592	-	GO:0003841;GO:0003841;GO:0003841;GO:0005783;GO:0006629;GO:0006654;GO:0008654;GO:0008654;GO:0016020;GO:0016020;GO:0016021;GO:0016740;GO:0016746;GO:0016746;	K13509	EC:2.3.1.51	-	-	proline rich 29 [Source:NCBI gene;Acc:419941]"	419941	-
ENSGALG00000045351	15.3953	7.54266	23.2479	3.08219	1.62396	0.0221208	0.235753	9	15721373	15726510	-	5138	CYP2AB3	GO:0004497;GO:0005506;GO:0005737;GO:0006082;GO:0006805;GO:0008395;GO:0016491;GO:0016705;GO:0016712;GO:0020037;GO:0020037;GO:0042738;GO:0043231;GO:0046872;GO:0055114;GO:0055114;GO:0055114;	-	-	-	-	Gallus gallus cytochrome P450, family 2, subfamilyAB, polypeptide 3 (CYP2AB3), mRNA. [Source:RefSeqmRNA;Acc:NM_001329486]	-	-
ENSGALG00000037220	25.0408	14.2558	35.8257	2.51306	1.32945	0.0222299	0.235843	5	22351047	22362930	+	11884	ASTL	GO:0004222;GO:0004222;GO:0005737;GO:0005886;GO:0005886;GO:0006508;GO:0006508;GO:0007155;GO:0007338;GO:0008233;GO:0008237;GO:0008237;GO:0008270;GO:0009566;GO:0010954;GO:0016020;GO:0016787;GO:0030133;GO:0031410;GO:0046872;GO:0060468;GO:0060468;GO:0060473;GO:0060473;GO:0070001;GO:0070002;GO:2000360;GO:2000360;GO:0004222;GO:0004222;GO:0006508;GO:0006508;GO:0008233;GO:0008237;GO:0008237;GO:0008270;GO:…	-	-	-	-	astacin like metalloendopeptidase [Source:NCBIgene;Acc:423176]	423176	P0DJJ2
ENSGALG00000007631	31.9545	18.8426	45.0663	2.39172	1.25805	0.0222738	0.235843	10	18196135	18383443	-	187309	MEGF11	GO:0016020;GO:0016021;	-	-	-	-	multiple EGF like domains 11 [Source:HGNCSymbol;Acc:HGNC:29635]	415545	-
ENSGALG00000037253	11.2181	4.61671	17.8195	3.85979	1.94852	0.0222986	0.235885	AADN04001978.1	1959	6107	-	4149	-	GO:0006897;GO:0016020;GO:0016021;GO:0030246;	-	-	-	-	hepatic lectin [Source:NCBI gene;Acc:396477]"	396477	P02707
ENSGALG00000042597	25.6025	13.6925	37.5126	2.73965	1.45399	0.0223188	0.235926	14	8641682	8647707	+	6026	-	-	-	-	-	-	-	-	-
ENSGALG00000046643	28.3391	14.684	41.9942	2.85985	1.51594	0.0223437	0.235926	2	46453926	46461779	+	7854	-	-	-	-	-	-	uncharacterized LOC420734 [Source:NCBIgene;Acc:420734]	420734	A0A1L1RR95
ENSGALG00000015117	21.5491	11.7605	31.3378	2.66466	1.41395	0.0224036	0.23597	1	82979190	82989119	+	9930	DRD3	GO:0001591;GO:0001591;GO:0001591;GO:0001963;GO:0001975;GO:0002016;GO:0002031;GO:0004930;GO:0004930;GO:0004935;GO:0004952;GO:0005622;GO:0005886;GO:0005886;GO:0005887;GO:0005887;GO:0005887;GO:0006874;GO:0007165;GO:0007186;GO:0007186;GO:0007186;GO:0007188;GO:0007191;GO:0007191;GO:0007195;GO:0007195;GO:0007195;GO:0007626;GO:0008144;GO:0008542;GO:0014059;GO:0014059;GO:0016020;GO:0016020;GO:0016021;GO:…	K04146	-	-	-	dopamine receptor D3 [Source:HGNCSymbol;Acc:HGNC:3024]	770757	C5HV40
ENSGALG00000046632	204.668	103.997	305.339	2.93605	1.55387	0.0224302	0.23597	2	148421473	148427755	+	6283	-	GO:0005886;GO:0016020;GO:0030550;GO:0031225;GO:2000272;	-	-	-	-	ly6/PLAUR domain-containing protein 2-like[Source:NCBI gene;Acc:101747868]	101747868	A0A1L1RJC1
ENSGALG00000006242	4.70044	0.620519	8.78036	14.15	3.82273	0.0224801	0.235997	11	18763142	18765219	-	2078	PABPN1L	GO:0003676;GO:0003723;GO:0003723;GO:1904247;	K14396	-	-	-	poly(A) binding protein nuclear 1 like, cytoplasmic[Source:HGNC Symbol;Acc:HGNC:37237]	769028	-
ENSGALG00000003105	11.0971	4.18803	18.0062	4.29943	2.10415	0.0225621	0.236336	18	6179731	6229305	+	49575	ANKFN1	-	-	-	-	-	ankyrin repeat and fibronectin type III domaincontaining 1 [Source:HGNC Symbol;Acc:HGNC:26766]	-	-
ENSGALG00000033634	15.1009	7.04251	23.1593	3.28851	1.71743	0.0226047	0.236505	8	6134418	6147426	-	13009	TDRD5	GO:0007281;GO:0007286;GO:0030719;GO:0033391;GO:0043046;GO:0071546;	K18407	-	-	-	tudor domain containing 5 [Source:HGNCSymbol;Acc:HGNC:20614]	424421	-
ENSGALG00000005259	37.3413	22.3832	52.2994	2.33655	1.22438	0.0226558	0.236625	2	1742703	1846900	+	104198	VIPR1	GO:0004888;GO:0004930;GO:0004930;GO:0004999;GO:0004999;GO:0004999;GO:0007165;GO:0007166;GO:0007186;GO:0007186;GO:0007187;GO:0008528;GO:0016020;GO:0016020;GO:0016021;GO:0016021;GO:0017046;GO:0017046;GO:0043235;GO:0004888;GO:0004930;GO:0004999;GO:0007166;GO:0007186;GO:0016020;GO:0016020;GO:0016021;GO:0016021;	K04589	-	-	-	vasoactive intestinal peptide receptor 1[Source:NCBI gene;Acc:395329]	395329	A5A0U0
ENSGALG00000044979	18.0838	9.18545	26.9821	2.93748	1.55458	0.0226701	0.236625	1	15262989	15270491	-	7503	-	-	-	-	-	-	-	-	-
ENSGALG00000035228	85.9766	53.0276	118.926	2.24271	1.16524	0.0226865	0.236625	1	78962706	79001440	+	38735	-	GO:0003351;GO:1904158;GO:1990716;	-	-	-	-	-	-	-
ENSGALG00000030128	5.98775	1.24104	10.7345	8.64958	3.11263	0.0227394	0.236889	2	141470034	141488999	-	18966	-	GO:0004623;GO:0005198;GO:0005198;GO:0005509;GO:0005509;GO:0005576;GO:0006644;GO:0016042;GO:0031012;GO:0031012;GO:0045299;GO:0050482;	-	-	-	-	otoconin 90 [Source:NCBI gene;Acc:420326]"	420326	Q4F8N2
ENSGALG00000016941	17.4159	8.91925	25.9125	2.90524	1.53866	0.0228317	0.237416	1	163446840	163527123	-	80284	PCDH17	GO:0005509;GO:0005886;GO:0005887;GO:0007155;GO:0007155;GO:0007156;GO:0016020;GO:0016020;GO:0016021;GO:0030534;GO:0050805;GO:1904071;GO:2000807;	K16499	-	-	-	protocadherin 17 [Source:HGNCSymbol;Acc:HGNC:14267]	418825	F1NXI0
ENSGALG00000045817	30.6673	19.196	42.1387	2.19518	1.13434	0.0229043	0.237882	1	12838227	12916687	-	78461	FBXL13	GO:0006511;GO:0019005;GO:0031146;	K10279	-	-	-	F-box and leucine rich repeat protein 13[Source:HGNC Symbol;Acc:HGNC:21658]	417721	-
ENSGALG00000005247	9.15173	3.18971	15.1138	4.73829	2.24437	0.0230518	0.238942	14	5575515	5587730	+	12216	TEKT4	GO:0005623;GO:0030317;GO:0036126;GO:0060271;GO:0060294;	K18631	-	-	-	tektin 4 [Source:HGNC Symbol;Acc:HGNC:31012]"	416527	E1C2N5
ENSGALG00000033591	19.2267	9.95327	28.5002	2.8634	1.51773	0.0230949	0.238942	13	3466335	3475168	-	8834	-	GO:0001558;GO:0005520;GO:0005576;	-	-	-	-	kazal-type serine protease inhibitor domain-containing protein 1-like [Source:NCBI gene;Acc:769726]	769726	A0A1D5P8R0
ENSGALG00000011052	14.1333	6.75135	21.5153	3.18681	1.67211	0.0231041	0.238942	7	20097882	20118838	+	20957	SLC38A11	GO:0003333;GO:0015171;GO:0016020;GO:0016021;	K14997	-	-	-	solute carrier family 38 member 11 [Source:HGNCSymbol;Acc:HGNC:26836]	424181	-
ENSGALG00000046653	8.74133	2.93181	14.5508	4.96309	2.31124	0.0231771	0.239408	10	10424452	10425462	+	1011	-	-	-	-	-	-	-	-	-
ENSGALG00000034492	8.73681	2.92594	14.5477	4.97197	2.31382	0.0231951	0.23945	1	10052151	10057347	+	5197	-	GO:0007416;GO:0048786;	-	-	-	-	-	-	-
ENSGALG00000008704	162.167	100.153	224.18	2.23837	1.16245	0.0232445	0.23966	2	19883398	20025167	+	141770	CUBN	GO:0005509;GO:0005737;GO:0005768;GO:0005783;GO:0005794;GO:0005903;GO:0005905;GO:0006898;GO:0009617;GO:0016324;GO:0016324;GO:0030139;GO:0030139;GO:0042803;GO:0042953;GO:0045177;GO:0070062;GO:0004222;GO:0005509;GO:0006508;GO:0005509;	K14616	-	-	-	cubilin [Source:HGNC Symbol;Acc:HGNC:2548]"	420523	F1NIW7
ENSGALG00000044362	18.4148	7.02099	29.8087	4.24565	2.08599	0.0232991	0.2398	2	35975250	35980111	-	4862	PP2D1	GO:0003824;GO:0004722;GO:0006470;GO:0003824;GO:0004722;GO:0006470;	-	-	-	-	protein phosphatase 2C like domain containing 1[Source:HGNC Symbol;Acc:HGNC:28406]	-	-
ENSGALG00000016591	17.9962	7.65716	28.3352	3.70049	1.88772	0.0233436	0.240041	3	105784558	105796565	+	12008	DRC1	GO:0003352;GO:0005930;GO:0007368;GO:0007507;GO:0060285;GO:0060285;GO:0070286;GO:0070286;	K19754	-	-	-	dynein regulatory complex subunit 1 [Source:HGNCSymbol;Acc:HGNC:24245]	422009	-
ENSGALG00000002558	16.8364	7.54266	26.1302	3.46432	1.79257	0.0233732	0.240041	19	4932052	4939807	-	7756	ASL1	GO:0003824;GO:0004056;GO:0042450;GO:0003824;GO:0004056;GO:0042450;GO:0003824;GO:0004056;GO:0042450;GO:0004056;GO:0004056;GO:0005212;GO:0005737;GO:0005829;GO:0005829;GO:0006525;GO:0042450;GO:0042450;GO:0003824;GO:0004056;GO:0042450;GO:0004056;GO:0004056;GO:0005212;GO:0005737;GO:0005829;GO:0005829;GO:0006525;GO:0042450;GO:0042450;GO:0003824;GO:0004056;GO:0042450;GO:0003824;GO:0004056;GO:0042450;GO:…	K01755	EC:4.3.2.1	E	COG0165	argininosuccinate lyase 1 [Source:NCBIgene;Acc:396498]	396498	P02521
ENSGALG00000044836	6.57949	1.69077	11.4682	6.78281	2.76188	0.0234046	0.240045	5	51649358	51651178	-	1821	-	-	-	-	-	-	-	-	-
ENSGALG00000016254	8.68315	2.74584	14.6205	5.32458	2.41267	0.0234107	0.240045	1	112898627	112924531	-	25905	OTC	GO:0000050;GO:0004585;GO:0004585;GO:0005739;GO:0005739;GO:0006520;GO:0006593;GO:0016597;GO:0016740;GO:0016743;GO:0019240;GO:0042450;GO:0097272;	K00611	EC:2.1.3.3	-	-	ornithine carbamoyltransferase [Source:NCBIgene;Acc:395735]	395735	Q9YHY9
ENSGALG00000027213	15.5946	7.44623	23.7429	3.18858	1.67292	0.0235339	0.24084	1	41853035	41872458	+	19424	ALX1	GO:0000122;GO:0000977;GO:0001228;GO:0001755;GO:0001843;GO:0003677;GO:0003677;GO:0003700;GO:0003700;GO:0005634;GO:0005634;GO:0005634;GO:0005654;GO:0005667;GO:0005794;GO:0006355;GO:0006366;GO:0007275;GO:0009952;GO:0010718;GO:0014031;GO:0016604;GO:0030326;GO:0043565;GO:0043565;GO:0045893;GO:0045944;GO:0045944;GO:0046982;GO:0048704;GO:0060021;	K09334	-	-	-	ALX homeobox 1 [Source:HGNC Symbol;Acc:HGNC:1494]"	427871	-
ENSGALG00000006083	77.0438	39.1299	114.958	2.93784	1.55476	0.0235707	0.240857	10	11457278	11468961	-	11684	-	GO:0005198;GO:0005198;GO:0005882;GO:0005882;	K07611	-	-	-	lamin-L(III)-like [Source:NCBI gene;Acc:415464]"	415464	-
ENSGALG00000005017	7.37222	1.41182	13.3326	9.44356	3.23933	0.0236942	0.241255	6	14916880	14938836	+	21957	DUSP13	GO:0004725;GO:0006470;GO:0008138;GO:0016311;GO:0016311;GO:0016787;GO:0016791;GO:0016791;GO:0035335;	K14165	-	-	-	dual specificity phosphatase 13 [Source:HGNCSymbol;Acc:HGNC:19681]	423732	E1BSB5
ENSGALG00000015897	35.317	18.2511	52.383	2.87013	1.52112	0.0237644	0.241258	3	80679194	80732860	+	53667	IMPG1	GO:0005576;	K19016	-	S	NOG73774	interphotoreceptor matrix proteoglycan 1[Source:NCBI gene;Acc:374088]	374088	Q8JIR8
ENSGALG00000005853	11.1892	3.72702	18.6513	5.00435	2.32318	0.0238767	0.242051	4	2805897	2838788	+	32892	HTR2C	GO:0001587;GO:0001662;GO:0004930;GO:0004930;GO:0004930;GO:0004993;GO:0004993;GO:0004993;GO:0004993;GO:0005622;GO:0005886;GO:0005886;GO:0005887;GO:0005887;GO:0005887;GO:0006874;GO:0007165;GO:0007186;GO:0007186;GO:0007187;GO:0007200;GO:0007200;GO:0007208;GO:0007210;GO:0007268;GO:0007626;GO:0007631;GO:0007631;GO:0008144;GO:0010513;GO:0016020;GO:0016021;GO:0016021;GO:0019934;GO:0030425;GO:0030594;GO:…	K04157	-	-	-	Gallus gallus 5-hydroxytryptamine receptor 2C(HTR2C), mRNA. [Source:RefSeq mRNA;Acc:NM_001318421]	428707	F1N989
ENSGALG00000003099	17.6824	9.10178	26.2631	2.88549	1.52882	0.0239128	0.242051	18	6095734	6104125	+	8392	PCTP	GO:0008289;GO:0008289;GO:0008525;GO:0015914;GO:0031210;GO:0008289;	-	-	-	-	phosphatidylcholine transfer protein [Source:HGNCSymbol;Acc:HGNC:8752]	417399	A0A1L1RPZ5
ENSGALG00000004630	31.8175	18.8602	44.7748	2.37403	1.24734	0.0239399	0.242051	11	9960681	9963805	-	3125	-	GO:0005509;GO:0005886;GO:0007155;GO:0007156;GO:0016020;GO:0016020;GO:0016021;	-	-	-	-	-	-	-
ENSGALG00000046375	21.999	11.6597	32.3383	2.77352	1.47172	0.0239903	0.242252	3	33593296	33599977	-	6682	SULT6B1	GO:0008146;GO:0016740;	K22523	EC:2.8.2.-	-	-	sulfotransferase family 6B member 1 [Source:HGNCSymbol;Acc:HGNC:33433]	421473	-
ENSGALG00000009737	7.06718	1.95454	12.1798	6.23155	2.63959	0.0241308	0.243107	2	24673037	24679155	+	6119	TAC1	GO:0005102;GO:0005576;GO:0005615;GO:0006954;GO:0006954;GO:0007204;GO:0007204;GO:0007217;GO:0007217;GO:0019233;GO:0030424;GO:0043025;GO:0048265;GO:1990090;GO:0005102;GO:0005615;GO:0006954;GO:0007204;GO:0007217;GO:0007217;	K05239	-	-	-	tachykinin precursor 1 [Source:HGNCSymbol;Acc:HGNC:11517]	420573	F1NWH4
ENSGALG00000012005	15.9407	4.90154	26.9799	5.50438	2.46058	0.0241398	0.243107	5	54717088	54736656	-	19569	-	-	-	-	-	-	-	-	-
ENSGALG00000029597	67.5911	39.8398	95.3423	2.39314	1.25891	0.0241524	0.243107	AADN04002626.1	925	13440	+	12516	-	-	-	-	-	-	-	-	-
ENSGALG00000042141	26.7621	15.904	37.6202	2.36545	1.24212	0.0242226	0.243307	4	35354146	35356306	+	2161	-	-	-	-	-	-	-	-	-
ENSGALG00000000558	41.3213	26.0001	56.6425	2.17855	1.12337	0.0242509	0.243448	28	682646	704983	-	22338	SLC1A6	GO:0005313;GO:0005794;GO:0015293;GO:0015293;GO:0015813;GO:0016020;GO:0016020;GO:0016021;GO:0016021;GO:0042391;GO:0045111;	K05617	-	-	-	solute carrier family 1 member 6 [Source:HGNCSymbol;Acc:HGNC:10944]	420057	-
ENSGALG00000008918	35.8983	22.1444	49.6523	2.24221	1.16492	0.0244462	0.244504	3	13942840	13952475	-	9636	LAMP5	GO:0005764;GO:0005770;GO:0005886;GO:0005886;GO:0010008;GO:0016020;GO:0016020;GO:0016021;GO:0030659;GO:0031901;GO:0032584;GO:0032590;GO:0033116;GO:0055038;GO:0016020;	-	-	-	-	lysosomal associated membrane protein family member5 [Source:HGNC Symbol;Acc:HGNC:16097]	416732	A0A0B4J1C8
ENSGALG00000016127	42.4486	24.7787	60.1185	2.42621	1.27871	0.0245392	0.244905	1	108027675	108053510	+	25836	-	-	-	-	-	-	SH3 domain binding glutamate rich protein[Source:NCBI gene;Acc:418523]	418523	-
ENSGALG00000009266	18.1071	9.3538	26.8604	2.8716	1.52186	0.0247799	0.245989	4	20484771	20491761	-	6991	FGA	GO:0005102;GO:0005102;GO:0005198;GO:0005577;GO:0005577;GO:0005615;GO:0005938;GO:0007160;GO:0007596;GO:0007596;GO:0009897;GO:0009986;GO:0030168;GO:0031091;GO:0031639;GO:0034116;GO:0034622;GO:0042730;GO:0043152;GO:0045907;GO:0045921;GO:0050714;GO:0050839;GO:0051258;GO:0051258;GO:0051592;GO:0065003;GO:0070374;GO:0070527;GO:0072377;GO:0072378;GO:0090277;GO:1902042;GO:2000352;	K03903	-	-	-	fibrinogen alpha chain [Source:NCBIgene;Acc:396307]	396307	-
ENSGALG00000004879	22.9416	10.5498	35.3334	3.34919	1.74381	0.0251796	0.248575	12	4050552	4133425	+	82874	SLC6A11	GO:0005328;GO:0005332;GO:0005332;GO:0005886;GO:0005887;GO:0006836;GO:0015293;GO:0015812;GO:0016020;GO:0016020;GO:0016021;GO:0016021;GO:0042165;GO:0043005;GO:0055085;	K05039	-	-	-	solute carrier family 6 member 11 [Source:HGNCSymbol;Acc:HGNC:11044]	415959	E1BXE8
ENSGALG00000044599	32.5627	9.47027	55.6551	5.87683	2.55504	0.0251994	0.248575	12	100686	116381	-	15696	-	GO:0005634;GO:0005643;GO:0005737;GO:0005813;GO:0008536;GO:0046907;	-	-	-	-	-	-	-
ENSGALG00000016866	11.0868	4.61084	17.5629	3.80903	1.92942	0.0252093	0.248575	1	143252845	143354891	+	102047	FGF14	GO:0005576;GO:0007399;GO:0008083;GO:0008083;GO:0010469;GO:1901843;	K22413	-	-	-	fibroblast growth factor 14 [Source:NCBIgene;Acc:395554]	395554	Q9IAI5
ENSGALG00000041222	11.086	4.52373	17.6483	3.90126	1.96394	0.0252118	0.248575	2	112384150	112391681	-	7532	CYP7A1	GO:0004497;GO:0005506;GO:0005783;GO:0005789;GO:0006699;GO:0006699;GO:0006699;GO:0006699;GO:0006707;GO:0006707;GO:0008123;GO:0008123;GO:0008123;GO:0008123;GO:0008203;GO:0016020;GO:0016021;GO:0016705;GO:0020037;GO:0042632;GO:0042632;GO:0043231;GO:0046872;GO:0055114;GO:0070857;GO:0071333;GO:0071333;GO:0004497;GO:0005506;GO:0005783;GO:0005789;GO:0006699;GO:0006699;GO:0006707;GO:0008123;GO:0008123;GO:…	K00489	EC:1.14.14.23	-	-	cytochrome P450 family 7 subfamily A member 1[Source:NCBI gene;Acc:414834]	414834	Q76CE9
ENSGALG00000029012	50.2553	33.2638	67.2468	2.02162	1.01551	0.0253121	0.249419	3	111042233	111235595	-	193363	-	GO:0016020;GO:0016021;GO:0030246;GO:0030246;	-	-	-	-	eva-1 homolog A, regulator of programmed cell death[Source:NCBI gene;Acc:422065]	422065	-
ENSGALG00000017117	9.17697	3.56752	14.7864	4.14474	2.05128	0.0257091	0.252026	1	177419088	177424346	+	5259	-	GO:0005179;GO:0005576;GO:0005581;GO:0005615;GO:0010469;GO:0019395;GO:0045792;GO:0071902;GO:0097009;GO:1900078;	-	-	-	-	C1q and tumor necrosis factor related protein 9[Source:NCBI gene;Acc:771538]	771538	F1P175
ENSGALG00000039770	8.75618	3.21076	14.3016	4.45426	2.15519	0.0259539	0.253577	AADN04010912.1	2309	4535	-	2227	-	-	-	-	-	-	-	-	-
ENSGALG00000020703	25.6904	14.4364	36.9444	2.55912	1.35565	0.0260001	0.253577	7	20231963	20298979	+	67017	GRB14	GO:0005070;GO:0005070;GO:0005737;GO:0005886;GO:0007165;GO:0009967;GO:0030971;GO:0042802;GO:0042803;GO:0043231;GO:0046627;GO:0005070;GO:0007165;GO:0009967;GO:0005070;GO:0007165;GO:0009967;	-	-	-	-	growth factor receptor bound protein 14[Source:HGNC Symbol;Acc:HGNC:4565]	424183	-
ENSGALG00000036338	22.8061	10.8616	34.7505	3.1994	1.6778	0.0260033	0.253577	Z	78644489	78645079	-	591	-	-	-	-	-	-	-	-	-
ENSGALG00000032958	45.5392	25.528	65.5504	2.56779	1.36052	0.0260451	0.253577	2	49313942	49418881	-	104940	AMPH	GO:0005543;GO:0005737;GO:0008021;GO:0031256;GO:0044306;GO:0005737;GO:0008021;GO:0044306;	K12562	-	-	-	amphiphysin [Source:NCBI gene;Acc:420761]"	420761	P50478
ENSGALG00000000295	15.4838	7.78294	23.1846	2.9789	1.57478	0.0260841	0.253812	26	867137	875006	-	7870	-	-	-	-	-	-	-	-	-
ENSGALG00000006833	20.7495	11.1591	30.34	2.71886	1.443	0.0261787	0.254299	1	4206624	4231854	+	25231	ITIH2	GO:0004867;GO:0010951;GO:0030212;	K19015	-	-	-	inter-alpha-trypsin inhibitor heavy chain 2[Source:NCBI gene;Acc:419110]	419110	B3VE14
ENSGALG00000044557	42.6785	28.124	57.233	2.03502	1.02504	0.0262948	0.254848	8	4359056	4373143	+	14088	-	GO:0005615;GO:0006954;GO:0016020;GO:0016021;GO:0032813;	K05469	-	-	-	tumor necrosis factor superfamily member 4[Source:NCBI gene;Acc:424384]	424384	A0A1L1RWD6
ENSGALG00000009926	28.0846	17.1333	39.036	2.27837	1.188	0.0263548	0.25514	3	24178579	24209441	-	30863	HAAO	GO:0000334;GO:0000334;GO:0000334;GO:0000334;GO:0000334;GO:0005506;GO:0005737;GO:0005737;GO:0005737;GO:0005829;GO:0006569;GO:0008198;GO:0008198;GO:0009435;GO:0009435;GO:0010043;GO:0016491;GO:0019363;GO:0019805;GO:0019805;GO:0034354;GO:0034354;GO:0043420;GO:0046686;GO:0046872;GO:0046872;GO:0046874;GO:0051213;GO:0055114;GO:0055114;GO:0070050;	K00452	EC:1.13.11.6	-	-	3-hydroxyanthranilate 3,4-dioxygenase [Source:HGNCSymbol;Acc:HGNC:4796]	421396	-
ENSGALG00000004173	37.3735	20.5452	54.2018	2.63817	1.39954	0.0264331	0.25555	8	6158567	6177748	-	19182	AXDND1	-	-	-	-	-	axonemal dynein light chain domain containing 1[Source:HGNC Symbol;Acc:HGNC:26564]	100858527	-
ENSGALG00000012542	34.5619	21.9154	47.2085	2.15412	1.1071	0.0264923	0.255749	1	52085845	52093273	-	7429	RASD2	GO:0000166;GO:0001963;GO:0003924;GO:0005525;GO:0005525;GO:0007165;GO:0007626;GO:0016020;GO:0031681;	K07844	-	-	-	RASD family member 2 [Source:HGNCSymbol;Acc:HGNC:18229]	418057	F1NCA3
ENSGALG00000028207	45.0606	20.9852	69.1361	3.29452	1.72007	0.02655	0.256017	9	20762518	20774873	+	12356	-	-	-	-	-	-	zinc finger B-box domain containing [Source:NCBIgene;Acc:771469]	771469	-
ENSGALG00000042936	13.5883	6.08872	21.0878	3.46342	1.7922	0.0267039	0.25734	1	78348231	78351850	-	3620	SYCE3	GO:0000801;GO:0007130;GO:0007130;GO:0007131;GO:0007131;GO:0007283;GO:0000801;GO:0000801;GO:0005634;GO:0005694;GO:0007130;GO:0007130;GO:0007130;GO:0007131;GO:0007131;GO:0007131;GO:0007283;GO:0007283;GO:0043065;	K19536	-	-	-	synaptonemal complex central element protein 3[Source:NCBI gene;Acc:769096]	769096	A0A1D5PP97
ENSGALG00000043694	95.2087	59.9003	130.517	2.17891	1.1236	0.0267295	0.25734	7	17506100	17667800	-	161701	RAPGEF4	GO:0005085;GO:0005085;GO:0005622;GO:0007264;GO:0005085;GO:0005085;GO:0005085;GO:0005088;GO:0005829;GO:0007264;GO:0017016;GO:0017156;GO:0017157;GO:0019933;GO:0030073;GO:0030552;GO:0035556;GO:0005085;GO:0005085;GO:0005622;GO:0007264;GO:0035556;	K04351	-	-	-	Rap guanine nucleotide exchange factor 4[Source:HGNC Symbol;Acc:HGNC:16626]	429022	-
ENSGALG00000008898	32.5089	19.4691	45.5486	2.33954	1.22622	0.0267323	0.25734	17	1495117	1523559	-	28443	GRIN1	GO:0001661;GO:0001964;GO:0001967;GO:0001975;GO:0004970;GO:0004972;GO:0004972;GO:0004972;GO:0005102;GO:0005216;GO:0005261;GO:0005262;GO:0005262;GO:0005509;GO:0005516;GO:0005737;GO:0005783;GO:0005886;GO:0005886;GO:0005886;GO:0005887;GO:0006811;GO:0006811;GO:0006812;GO:0006812;GO:0006816;GO:0006874;GO:0007585;GO:0007611;GO:0007612;GO:0007613;GO:0007616;GO:0008021;GO:0008306;GO:0008344;GO:0008355;GO:…	K05208	-	-	-	glutamate ionotropic receptor NMDA type subunit 1[Source:NCBI gene;Acc:404296]	404296	Q6R6I2
ENSGALG00000036936	12.5659	5.43298	19.6987	3.62577	1.85829	0.026974	0.258504	4	65173399	65176705	-	3307	-	GO:0005829;	-	-	-	-	-	-	-
ENSGALG00000008602	24.2149	13.0858	35.344	2.70095	1.43347	0.0270621	0.258793	2	19398233	19432224	-	33992	SLC39A12	GO:0016020;GO:0016020;GO:0016021;GO:0030001;GO:0046873;GO:0055085;GO:0005385;GO:0005385;GO:0005886;GO:0005887;GO:0006882;GO:0007165;GO:0007165;GO:0010975;GO:0016020;GO:0016020;GO:0016021;GO:0030001;GO:0031113;GO:0046873;GO:0048471;GO:0055085;GO:0071578;GO:0071578;	K14718	-	-	-	solute carrier family 39 member 12 [Source:HGNCSymbol;Acc:HGNC:20860]	420514	-
ENSGALG00000009948	59.8131	33.0313	86.5949	2.6216	1.39045	0.027113	0.258931	4	31100895	31177614	+	76720	HHIP	GO:0003824;GO:0016020;GO:0003824;GO:0005887;GO:0007165;GO:0007224;GO:0007405;GO:0008270;GO:0009887;GO:0009953;GO:0009968;GO:0009986;GO:0016020;GO:0040036;GO:0045879;GO:0045879;GO:0048705;GO:0060441;GO:0097108;GO:0097108;	K06231	-	-	-	hedgehog interacting protein [Source:HGNCSymbol;Acc:HGNC:14866]	422460	A0A1D5PDP9
ENSGALG00000031305	83.7384	48.261	119.216	2.47023	1.30465	0.0271785	0.258931	6	588706	633595	+	44890	FAM13C	-	-	-	-	-	family with sequence similarity 13 member C[Source:HGNC Symbol;Acc:HGNC:19371]	423602	-
ENSGALG00000014188	4.5453	0.713503	8.3771	11.7408	3.55346	0.027219	0.258966	1	68955990	68964540	-	8551	-	GO:0005509;GO:0005654;	-	-	-	-	EF-hand calcium binding domain 6 [Source:NCBIgene;Acc:418231]	418231	E1C8B3
ENSGALG00000005022	4.54056	0.713503	8.36762	11.7275	3.55183	0.027268	0.25911	12	5106896	5121359	-	14464	-	GO:0016020;GO:0016021;	-	-	-	-	-	-	-
ENSGALG00000012293	19.5812	9.88767	29.2747	2.96072	1.56595	0.0273096	0.25911	1	51105368	51109027	+	3660	C22orf23	-	-	-	-	-	chromosome 22 open reading frame 23 [Source:HGNCSymbol;Acc:HGNC:18589]	418031	E1C5L4
ENSGALG00000006712	8.03672	2.66804	13.4054	5.02443	2.32896	0.0273806	0.259233	15	8737729	8807460	+	69732	RSPH14	-	-	-	-	-	radial spoke head 14 homolog [Source:HGNCSymbol;Acc:HGNC:13437]	-	-
ENSGALG00000046636	6.43744	1.69077	11.1841	6.61478	2.72569	0.0274411	0.259233	AADN04001481.1	9452	12433	-	2982	-	GO:0005096;GO:0005938;GO:0007165;GO:0007264;GO:0015629;GO:0043547;	-	-	-	-	-	-	-
ENSGALG00000039997	15.059	7.42032	22.6977	3.05885	1.61299	0.0274863	0.259308	3	85185976	85333730	+	147755	-	GO:0005509;	-	-	-	-	-	-	-
ENSGALG00000044503	41.3049	26.487	56.1228	2.11888	1.0833	0.0275215	0.259308	15	8005477	8006453	-	977	-	-	-	-	-	-	-	-	-
ENSGALG00000011616	15.7149	7.68064	23.7492	3.09209	1.62858	0.0275276	0.259308	4	50748502	50762609	+	14108	NPFFR2	GO:0004930;GO:0004930;GO:0005886;GO:0005887;GO:0007165;GO:0007186;GO:0007186;GO:0007186;GO:0007218;GO:0008188;GO:0015629;GO:0016020;GO:0016021;GO:0016021;GO:0031628;GO:0032870;GO:0043408;GO:0045761;GO:2000479;	K08375	-	-	-	neuropeptide FF receptor 2 [Source:NCBIgene;Acc:428759]	428759	Q4AE91;F1NVD9
ENSGALG00000040958	8.00071	2.56332	13.4381	5.24246	2.39024	0.0275603	0.259473	25	1662081	1666107	+	4027	-	-	-	-	-	-	-	-	-
ENSGALG00000013169	3.7701	0.257897	7.28229	28.2372	4.81953	0.027702	0.260209	14	11854602	11862668	+	8067	IL20RB	GO:0005886;GO:0016020;GO:0016021;GO:0019221;	K05137	-	-	-	interleukin 20 receptor subunit beta [Source:HGNCSymbol;Acc:HGNC:6004]	768437	-
ENSGALG00000029509	100.486	60.3062	140.666	2.33254	1.2219	0.0277869	0.260508	2	125203095	125258139	+	55045	NECAB1	GO:0005509;GO:0005634;GO:0005654;GO:0005737;GO:0005829;GO:0042984;	-	-	-	-	N-terminal EF-hand calcium binding protein 1[Source:NCBI gene;Acc:420219]	420219	A0A1D5PMF9
ENSGALG00000003110	6.33633	1.59192	11.0808	6.96062	2.79922	0.0281318	0.262142	18	6232355	6237170	+	4816	-	GO:0001662;GO:0045475;GO:0050957;	-	-	-	-	-	-	-
ENSGALG00000031768	13.1113	6.01092	20.2117	3.36249	1.74953	0.0281501	0.262142	20	11856407	11865945	-	9539	SPO11	GO:0000228;GO:0000706;GO:0000737;GO:0000781;GO:0001541;GO:0003677;GO:0003677;GO:0003824;GO:0005524;GO:0005694;GO:0006259;GO:0007129;GO:0007130;GO:0007131;GO:0007131;GO:0007141;GO:0007286;GO:0016889;GO:0034502;GO:0042138;GO:0045141;GO:0048477;GO:1990918;	K10878	-	-	-	SPO11, initiator of meiotic double stranded breaks[Source:HGNC Symbol;Acc:HGNC:11250]	768915	-
ENSGALG00000035078	7.10709	1.6849	12.5293	7.4362	2.89456	0.0281821	0.262155	12	15123262	15156638	+	33377	-	-	-	-	-	-	-	-	-
ENSGALG00000011549	87.1596	51.0582	123.261	2.41412	1.2715	0.028567	0.265303	1	46756368	47168639	-	412272	ANKS1B	GO:0005829;GO:0005886;GO:0043231;GO:0046875;GO:1900383;GO:0016020;GO:1900383;	K21413	-	-	-	ankyrin repeat and sterile alpha motif domaincontaining 1B [Source:NCBI gene;Acc:417927]	417927	-
ENSGALG00000029545	8.16946	2.36217	13.9768	5.91692	2.56485	0.0286496	0.265926	W	2254956	2281523	+	26568	SMAD7B	GO:0003677;GO:0003700;GO:0005622;GO:0005634;GO:0005667;GO:0005737;GO:0006355;GO:0007179;GO:0005622;GO:0006355;	-	-	-	-	Gallus gallus TGF-beta signal pathway antagonistSmad7 (SMAD7B), mRNA. [Source:RefSeqmRNA;Acc:NM_001159663]	-	-
ENSGALG00000044986	48.8964	26.86	70.9328	2.64084	1.401	0.0287727	0.266003	2	15851511	15857256	-	5746	-	GO:0003824;	-	-	-	-	mycocerosic acid synthase-like [Source:NCBIgene;Acc:420486]	-	-
ENSGALG00000015824	6.8159	1.9428	11.689	6.01658	2.58894	0.028795	0.266003	3	76866827	76876263	+	9437	CGA	GO:0005179;GO:0005179;GO:0005576;GO:0005576;GO:0006590;GO:0008406;GO:0010469;GO:0030878;GO:0032275;GO:0032870;GO:0046621;GO:0046884;GO:0048589;	K08522	-	-	-	glycoprotein hormones, alpha polypeptide[Source:NCBI gene;Acc:421829]	421829	F1NJD3
ENSGALG00000017271	50.7098	23.9894	77.4303	3.22769	1.6905	0.0288075	0.266003	1	74112613	74296685	-	184073	ANO2	GO:0005229;GO:0005229;GO:0005654;GO:0005886;GO:0005886;GO:0006821;GO:0016020;GO:0016021;GO:0034220;GO:0042803;GO:0046982;GO:0046983;GO:0097730;GO:0016020;GO:0016021;GO:0046983;GO:0016020;GO:0016021;GO:0046983;GO:0016020;GO:0016021;GO:0046983;GO:0016020;GO:0016021;GO:0046983;GO:0016020;GO:0016021;	-	-	-	-	anoctamin 2 [Source:HGNC Symbol;Acc:HGNC:1183]"	-	-
ENSGALG00000043975	9.46194	3.54646	15.3774	4.33599	2.11636	0.0288081	0.266003	18	1973278	1976621	+	3344	CCDC42	GO:0007286;	-	-	-	-	coiled-coil domain containing 42 [Source:HGNCSymbol;Acc:HGNC:26528]	417318	A0A1L1RWF1
ENSGALG00000015382	19.2253	10.1701	28.2805	2.78075	1.47548	0.0288567	0.266003	Z	53602820	53611857	+	9038	CHRNA6	GO:0004888;GO:0005216;GO:0005230;GO:0005886;GO:0005887;GO:0005892;GO:0006811;GO:0006811;GO:0007165;GO:0007268;GO:0007271;GO:0007274;GO:0016020;GO:0016021;GO:0016021;GO:0022848;GO:0030054;GO:0034220;GO:0034220;GO:0035094;GO:0042391;GO:0043005;GO:0045202;GO:0045202;GO:0045211;GO:0045211;GO:0050877;GO:0060078;GO:0060079;	K04808	-	-	-	cholinergic receptor nicotinic alpha 6 subunit[Source:NCBI gene;Acc:396321]	396321	P49581
ENSGALG00000040061	10.841	4.43075	17.2513	3.89355	1.96109	0.02886	0.266003	23	1599767	1600390	-	624	-	-	-	-	-	-	-	-	-
ENSGALG00000028459	13.7849	6.75135	20.8185	3.0836	1.62461	0.029034	0.266281	1	58388267	58415575	+	27309	FAM180A	-	-	-	-	-	family with sequence similarity 180 member A[Source:HGNC Symbol;Acc:HGNC:33773]	772003	G1E6K3
ENSGALG00000006834	16.2403	8.01345	24.4672	3.05327	1.61035	0.0290613	0.266281	9	12454619	12470944	+	16326	CPB1	GO:0004180;GO:0004181;GO:0004181;GO:0005615;GO:0006508;GO:0006508;GO:0008270;	K01291	EC:3.4.17.2	-	-	carboxypeptidase B1 [Source:NCBI gene;Acc:424888]"	424888	E1BW20
ENSGALG00000008055	52.8035	26.4842	79.1228	2.98755	1.57896	0.0291431	0.266687	5	22316657	22334645	-	17989	SYT13	GO:0000149;GO:0001786;GO:0005509;GO:0005544;GO:0005886;GO:0005887;GO:0014059;GO:0016079;GO:0016192;GO:0016192;GO:0017156;GO:0019905;GO:0030133;GO:0030276;GO:0043231;GO:0045202;GO:0070382;GO:0071277;GO:0098793;	K19913	-	-	-	synaptotagmin 13 [Source:NCBI gene;Acc:423175]"	423175	E1C299
ENSGALG00000041184	10.7484	4.20955	17.2872	4.10666	2.03797	0.0291679	0.266687	2	92801124	92850604	+	49481	NETO1	GO:0007613;GO:0008542;GO:0014069;GO:0035255;GO:0045202;GO:0048168;GO:0048169;GO:0060076;GO:0097120;GO:0098839;GO:2000312;GO:2000463;	-	-	-	-	neuropilin and tolloid like 1 [Source:HGNCSymbol;Acc:HGNC:13823]	-	-
ENSGALG00000000151	47.5087	29.4219	65.5954	2.22948	1.1567	0.0294821	0.267843	Z	45324844	45485330	-	160487	ADAMTS19	GO:0004222;GO:0006508;GO:0008233;GO:0008237;GO:0004222;GO:0006508;GO:0008233;GO:0008237;	K08633	EC:3.4.24.-	-	-	ADAM metallopeptidase with thrombospondin type 1motif 19 [Source:HGNC Symbol;Acc:HGNC:17111]	415600	-
ENSGALG00000030030	19.788	10.7774	28.7986	2.67214	1.418	0.0295164	0.267905	2	132121027	132231350	-	110324	RSPO2	GO:0001649;GO:0005102;GO:0005576;GO:0008201;GO:0009986;GO:0030282;GO:0035115;GO:0035116;GO:0042489;GO:0060437;GO:0060441;GO:0060535;GO:0071542;GO:0090263;	-	-	-	-	R-spondin 2 [Source:NCBI gene;Acc:420271]"	420271	I0IVW2
ENSGALG00000031652	14.3278	6.69163	21.9639	3.2823	1.71471	0.0295908	0.268403	8	19202548	19223918	-	21371	AK5	GO:0004550;GO:0005524;GO:0005815;GO:0005829;GO:0006139;GO:0006165;GO:0009142;GO:0016301;GO:0016310;GO:0016740;GO:0019205;	-	-	-	-	adenylate kinase 5 [Source:HGNCSymbol;Acc:HGNC:365]	-	-
ENSGALG00000039011	41.5348	24.0755	58.9941	2.45038	1.29301	0.0296353	0.268546	2	130564107	130592497	-	28391	DPYS	GO:0004157;GO:0005737;GO:0006208;GO:0006212;GO:0016787;GO:0016810;GO:0051219;GO:0005737;GO:0016787;GO:0016810;	K01464	EC:3.5.2.2	-	-	dihydropyrimidinase [Source:NCBI gene;Acc:420266]"	420266	A0A1D5PMN7
ENSGALG00000045557	18.3763	9.52701	27.2257	2.85773	1.51487	0.0297	0.268664	6	11573231	11581841	-	8611	MTTPL	GO:0005319;GO:0005548;GO:0005783;GO:0005794;GO:0006869;GO:0015914;GO:0016323;GO:0042157;	K14463	-	-	-	Gallus gallus microsomal triglyceride transferprotein-like (MTTPL), mRNA. [Source:RefSeqmRNA;Acc:NM_001322804]	769580	F1NPK5
ENSGALG00000040029	43.2018	22.8888	63.5148	2.77492	1.47245	0.0299753	0.269965	2	114777447	114778076	+	630	-	-	-	-	-	-	-	-	-
ENSGALG00000009366	24.7445	12.4535	37.0355	2.9739	1.57236	0.0299822	0.269965	4	21020769	21028111	-	7343	ASIC5	GO:0005272;GO:0005272;GO:0005272;GO:0006811;GO:0006814;GO:0006814;GO:0015252;GO:0016020;GO:0016020;GO:0016021;GO:0035725;GO:1902600;	-	-	-	-	acid sensing ion channel subunit family member 5[Source:HGNC Symbol;Acc:HGNC:17537]	-	-
ENSGALG00000043623	10.3735	4.25996	16.487	3.87022	1.95242	0.0300613	0.270236	9	22196074	22196658	+	585	ARL14	GO:0000166;GO:0005525;GO:0005525;GO:0005525;GO:0005622;GO:0005737;GO:0005886;GO:0006886;GO:0016192;	K17200	-	-	-	ADP ribosylation factor like GTPase 14 [Source:HGNCSymbol;Acc:HGNC:22974]	101749876	A0A1D5P0L5
ENSGALG00000030588	15.2802	6.26295	24.2974	3.87954	1.95589	0.0301689	0.271061	4	43392792	43477598	+	84807	-	GO:0000139;GO:0005794;GO:0005794;GO:0006486;GO:0016020;GO:0016021;GO:0016740;GO:0016757;GO:0030246;	-	-	-	-	polypeptide N-acetylgalactosaminyltransferase-like6 [Source:NCBI gene;Acc:422560]	-	-
ENSGALG00000007419	35.7341	22.5012	48.9671	2.1762	1.12181	0.0302492	0.271498	9	14910364	14927972	+	17609	MASP1	GO:0001867;GO:0001867;GO:0001867;GO:0004252;GO:0004252;GO:0004252;GO:0004252;GO:0005509;GO:0005509;GO:0005615;GO:0005615;GO:0005615;GO:0005654;GO:0005829;GO:0006508;GO:0006508;GO:0008233;GO:0008233;GO:0016787;GO:0042803;GO:0048306;GO:0005509;	K03992	EC:3.4.21.-	-	-	mannan binding lectin serine peptidase 1[Source:NCBI gene;Acc:407088]	407088	Q6Q1Q8
ENSGALG00000009958	17.4552	8.63686	26.2736	3.04203	1.60504	0.030298	0.271792	3	25301971	25313889	+	11919	ABCG8	GO:0000166;GO:0005524;GO:0005524;GO:0005524;GO:0005886;GO:0005887;GO:0006855;GO:0007588;GO:0007588;GO:0010949;GO:0015238;GO:0015914;GO:0015918;GO:0016020;GO:0016020;GO:0016021;GO:0016324;GO:0016324;GO:0016324;GO:0016887;GO:0016887;GO:0017127;GO:0017127;GO:0033344;GO:0033344;GO:0033344;GO:0042626;GO:0042626;GO:0042632;GO:0042632;GO:0043190;GO:0043235;GO:0043235;GO:0043235;GO:0045796;GO:0046982;GO:…	K05684	-	-	-	ATP binding cassette subfamily G member 8[Source:HGNC Symbol;Acc:HGNC:13887]	421402	-
ENSGALG00000045779	5.9815	1.33402	10.629	7.96762	2.99415	0.0303159	0.271811	3	103301527	103303108	+	1582	-	-	-	-	-	-	-	-	-
ENSGALG00000008874	25.5717	14.9717	36.1716	2.41599	1.27262	0.0304078	0.27248	1	22423984	22448101	+	24118	SLC13A1	GO:0005215;GO:0006814;GO:0006835;GO:0008271;GO:0008272;GO:0008272;GO:0015137;GO:0015141;GO:0015382;GO:0015746;GO:0016020;GO:0016020;GO:0016021;GO:0016021;GO:0017153;GO:0055085;GO:0071422;GO:1902358;	K14444	-	-	-	solute carrier family 13 member 1 [Source:HGNCSymbol;Acc:HGNC:10916]	770198	E1BYV5
ENSGALG00000008263	47.7234	26.787	68.6598	2.56317	1.35793	0.0305055	0.272534	12	17898685	18121966	+	223282	CNTN4	GO:0005886;GO:0007155;GO:0007156;GO:0007399;GO:0007399;GO:0007411;GO:0007411;GO:0030424;GO:0045665;GO:0070593;GO:0098632;	K06762	-	-	-	contactin 4 [Source:HGNC Symbol;Acc:HGNC:2174]"	396149	F1P3U6
ENSGALG00000031817	29.7617	18.1047	41.4186	2.28773	1.19391	0.0305292	0.272534	18	2514324	2514707	+	384	-	-	-	-	-	-	-	-	-
ENSGALG00000036392	18.8339	10.1275	27.5403	2.71936	1.44327	0.0305423	0.272534	AADN04001466.1	5662	9750	+	4089	-	GO:0005813;	-	-	-	-	-	-	-
ENSGALG00000002289	18.8283	10.244	27.4127	2.67599	1.42007	0.0305493	0.272534	6	2918418	2949655	-	31238	CHAT	GO:0004102;GO:0005623;GO:0016740;GO:0016746;GO:0016746;GO:0060416;GO:0016740;GO:0016746;GO:0016746;	K00623	EC:2.3.1.6	-	-	choline O-acetyltransferase [Source:NCBIgene;Acc:395314]	395314	Q90YJ9
ENSGALG00000038405	21.0058	11.5183	30.4933	2.64739	1.40457	0.0305717	0.272534	1	76721272	76762823	+	41552	CASR	GO:0004930;GO:0004930;GO:0004930;GO:0004930;GO:0005509;GO:0005509;GO:0005513;GO:0005513;GO:0005886;GO:0005887;GO:0005887;GO:0006874;GO:0006874;GO:0007165;GO:0007186;GO:0007186;GO:0007186;GO:0010628;GO:0016020;GO:0016021;GO:0016021;GO:0016597;GO:0032781;GO:0042803;GO:0051924;GO:0051924;GO:0070509;	K04612	-	-	-	calcium sensing receptor [Source:HGNCSymbol;Acc:HGNC:1514]	418266	-
ENSGALG00000005360	30.8978	19.5943	42.2013	2.15375	1.10685	0.0308565	0.27379	19	8119355	8136085	-	16731	CA4	GO:0004089;GO:0004089;GO:0005791;GO:0005793;GO:0005794;GO:0005802;GO:0005886;GO:0005886;GO:0008270;GO:0009986;GO:0015701;GO:0016020;GO:0016324;GO:0030658;GO:0030667;GO:0031225;GO:0031362;GO:0031526;GO:0046658;GO:0048471;GO:0070062;	K18246	EC:4.2.1.1	-	-	carbonic anhydrase 4 [Source:HGNCSymbol;Acc:HGNC:1375]	417647	E1C004
ENSGALG00000009920	18.5004	9.56372	27.437	2.86886	1.52048	0.0309671	0.274486	5	34263828	34280520	+	16693	COCH	GO:0003429;GO:0005518;GO:0005518;GO:0005576;GO:0005615;GO:0007605;GO:0007605;GO:0008360;GO:0031012;GO:0031012;GO:0031012;GO:0031012;GO:0042742;GO:0045089;GO:0062023;	-	-	-	-	cochlin [Source:NCBI gene;Acc:395779]"	-	-
ENSGALG00000041730	16.8074	8.73916	24.8757	2.84647	1.50917	0.031069	0.275247	2	146276982	146300578	-	23597	GPR20	GO:0004930;GO:0004930;GO:0007165;GO:0007186;GO:0007186;GO:0016020;GO:0016021;GO:0016021;GO:0004930;GO:0004930;GO:0004930;GO:0004930;GO:0005887;GO:0005887;GO:0007165;GO:0007186;GO:0007186;GO:0016020;GO:0016021;GO:0016021;GO:0035025;GO:0043235;GO:0051482;	K04317	-	-	-	G protein-coupled receptor 20 [Source:HGNCSymbol;Acc:HGNC:4475]	428381	-
ENSGALG00000000690	13.9225	6.73617	21.1089	3.13366	1.64785	0.0311356	0.275544	1	193197287	193216890	+	19604	GDPD4	GO:0006629;GO:0008081;GO:0008889;GO:0016020;GO:0016021;	-	-	-	-	glycerophosphodiester phosphodiesterase domaincontaining 4 [Source:HGNC Symbol;Acc:HGNC:24849]	419084	-
ENSGALG00000044844	5.02469	0.878416	9.17097	10.4404	3.3841	0.0311422	0.275544	1	67412869	67416674	-	3806	-	-	-	-	-	-	-	-	-
ENSGALG00000016258	32.8195	21.1271	44.5118	2.10686	1.0751	0.0311509	0.275544	1	113045418	113063987	-	18570	-	GO:0005543;GO:0016020;GO:0017137;GO:0070382;	-	-	-	-	-	-	-
ENSGALG00000034109	55.4568	32.3874	78.5262	2.42459	1.27774	0.0312336	0.275869	4	15808166	15949864	-	141699	GRIA3	GO:0004970;GO:0005216;GO:0005886;GO:0006811;GO:0006811;GO:0016020;GO:0016020;GO:0016021;GO:0030054;GO:0034220;GO:0035235;GO:0038023;GO:0045202;GO:0045211;GO:0004970;GO:0004971;GO:0004971;GO:0005216;GO:0005886;GO:0005886;GO:0006811;GO:0006811;GO:0016020;GO:0016020;GO:0016020;GO:0016021;GO:0030054;GO:0032281;GO:0032281;GO:0034220;GO:0035235;GO:0038023;GO:0045202;GO:0045211;GO:0045211;	K05199	-	-	-	glutamate ionotropic receptor AMPA type subunit 3[Source:NCBI gene;Acc:396138]	396138	Q90731;Q90857
ENSGALG00000008253	15.1936	7.11398	23.2732	3.27148	1.70994	0.0313004	0.275869	15	12344444	12421127	+	76684	TBX5	GO:0003677;GO:0003700;GO:0005634;GO:0005634;GO:0006355;GO:0000977;GO:0000978;GO:0000978;GO:0000981;GO:0000981;GO:0001228;GO:0001725;GO:0002009;GO:0003166;GO:0003181;GO:0003197;GO:0003218;GO:0003218;GO:0003229;GO:0003281;GO:0003281;GO:0003283;GO:0003677;GO:0003677;GO:0003677;GO:0003700;GO:0003700;GO:0003700;GO:0003700;GO:0005515;GO:0005634;GO:0005634;GO:0005634;GO:0005634;GO:0005634;GO:0005737;GO:…	K10179	-	-	-	T-box 5 [Source:NCBI gene;Acc:373988]"	373988	Q9PWE8;R9PXM9
ENSGALG00000036248	19.7052	10.0942	29.3162	2.90425	1.53817	0.0314023	0.276198	7	18357091	18398537	-	41447	-	-	-	-	-	-	-	-	-
ENSGALG00000011594	23.2215	13.7728	32.6703	2.37209	1.24616	0.0314462	0.276442	1	47358279	47391069	+	32791	NR1H4	GO:0000122;GO:0000122;GO:0000976;GO:0000977;GO:0000977;GO:0000980;GO:0000981;GO:0001077;GO:0001228;GO:0003677;GO:0003677;GO:0003700;GO:0003700;GO:0003705;GO:0003707;GO:0004879;GO:0004879;GO:0004879;GO:0004887;GO:0005634;GO:0005634;GO:0005634;GO:0005719;GO:0006351;GO:0006355;GO:0006355;GO:0006357;GO:0006366;GO:0006629;GO:0007043;GO:0007219;GO:0007275;GO:0008134;GO:0008206;GO:0008270;GO:0010804;GO:…	K08537	-	-	NOG302915	nuclear receptor subfamily 1 group H member 4[Source:NCBI gene;Acc:373902]	373902	Q8JHU2
ENSGALG00000037366	164.565	109.149	219.981	2.01542	1.01108	0.031507	0.276835	6	1638930	1943696	-	304767	GRID1	GO:0004970;GO:0005216;GO:0005886;GO:0005886;GO:0006811;GO:0006811;GO:0008066;GO:0016020;GO:0016020;GO:0016021;GO:0030054;GO:0034220;GO:0035176;GO:0035235;GO:0035249;GO:0038023;GO:0045202;GO:0045211;GO:0045211;GO:0050804;	K05206	-	-	-	glutamate ionotropic receptor delta type subunit 1[Source:HGNC Symbol;Acc:HGNC:4575]	428934	-
ENSGALG00000012106	13.6999	6.23602	21.1637	3.39378	1.76289	0.031651	0.277257	7	28504536	28518203	+	13668	SCTR	GO:0004888;GO:0004930;GO:0004930;GO:0005881;GO:0007165;GO:0007166;GO:0007186;GO:0007186;GO:0007186;GO:0007420;GO:0008528;GO:0015055;GO:0015055;GO:0016020;GO:0016020;GO:0016021;GO:0016021;GO:0017046;GO:0017046;	K04588	-	-	-	secretin receptor [Source:NCBI gene;Acc:770943]"	770943	D2CP28
ENSGALG00000023742	14.3608	6.65296	22.0687	3.31713	1.72993	0.0317105	0.277285	7	6580483	6603208	+	22726	AHR2	GO:0001046;GO:0003677;GO:0004874;GO:0005634;GO:0005667;GO:0006355;GO:0006805;GO:0009410;GO:0009410;GO:0009410;GO:0014070;GO:0034751;GO:0043425;GO:0045893;GO:0046982;GO:0046983;	-	-	-	-	Gallus gallus aryl hydrocarbon receptor 2 (AHR2),mRNA. [Source:RefSeq mRNA;Acc:NM_001319008]	424033	E1C4K6
ENSGALG00000013223	9.78248	3.72311	15.8418	4.255	2.08916	0.0317203	0.277285	11	14241342	14248273	+	6932	CLEC3A	GO:0001503;GO:0005615;	K17519	-	-	-	C-type lectin domain family 3 member A [Source:NCBIgene;Acc:425961]	425961	E1BZI3
ENSGALG00000004966	24.5184	14.2289	34.8079	2.44628	1.29059	0.0317679	0.2774	9	8727389	8844775	+	117387	NYAP2	GO:0005622;GO:0014065;GO:0048812;GO:0005622;GO:0014065;GO:0048812;	-	-	-	-	neuronal tyrosine-phosphorylated phosphoinositide-3-kinase adaptor 2 [Source:HGNC Symbol;Acc:HGNC:29291]	424802	-
ENSGALG00000011858	11.2758	4.41313	18.1384	4.1101	2.03917	0.031782	0.2774	5	53595881	53633510	+	37630	KCNH5	GO:0000155;GO:0000160;GO:0005216;GO:0005249;GO:0005249;GO:0005622;GO:0005887;GO:0006811;GO:0006813;GO:0009986;GO:0010389;GO:0016020;GO:0016020;GO:0016021;GO:0023014;GO:0042391;GO:0055085;GO:0071805;	-	-	-	-	potassium voltage-gated channel subfamily H member5 [Source:HGNC Symbol;Acc:HGNC:6254]	-	-
ENSGALG00000006436	7.39721	2.39841	12.396	5.16843	2.36973	0.031943	0.278095	9	4624346	4626196	-	1851	AQP12A	GO:0005737;GO:0005886;GO:0006833;GO:0015250;GO:0015267;GO:0016020;GO:0016020;GO:0016021;GO:0055085;	K09871	-	-	-	aquaporin 12A [Source:NCBI gene;Acc:424861]"	424861	E1BS80
ENSGALG00000003464	26.9196	16.6234	37.2159	2.23877	1.1627	0.0320546	0.278784	27	5149292	5156649	+	7358	-	GO:0005737;	-	-	-	-	tetratricopeptide repeat domain 25 [Source:NCBIgene;Acc:100857899]	100857899	E1C1J4
ENSGALG00000001693	11.7991	5.09971	18.4984	3.62735	1.85892	0.0322772	0.279926	22	1615879	1621635	+	5757	SLC18A1	GO:0006836;GO:0008504;GO:0015842;GO:0015844;GO:0016020;GO:0016021;GO:0016021;GO:0030672;GO:0043195;GO:0055085;	K08155	-	-	-	solute carrier family 18 member A1 [Source:HGNCSymbol;Acc:HGNC:10934]	431330	-
ENSGALG00000032493	9.64651	3.61252	15.6805	4.3406	2.11789	0.0322797	0.279926	AADN04001085.1	2449	8775	-	6327	-	-	-	-	-	-	-	-	-
ENSGALG00000016642	9.4342	3.72656	15.1418	4.06323	2.02263	0.0323358	0.279926	3	107147329	107160619	+	13291	-	GO:0004252;GO:0006508;	-	-	-	-	serine protease 55 [Source:NCBI gene;Acc:428663]"	-	-
ENSGALG00000030209	45.0034	27.8564	62.1504	2.2311	1.15776	0.0323479	0.279926	4	81756780	81791318	+	34539	CPZ	GO:0004181;GO:0006508;GO:0008270;GO:0004181;GO:0006508;GO:0008270;GO:0004181;GO:0006508;GO:0008270;	K13022	EC:3.4.17.-	-	-	carboxypeptidase Z [Source:NCBI gene;Acc:395266]"	395266	A0A1D5P0B6
ENSGALG00000005212	5.25999	0.785432	9.73455	12.3939	3.63156	0.0323774	0.279926	2	1166457	1184923	+	18467	GHRHR	GO:0004888;GO:0004930;GO:0004930;GO:0005637;GO:0005640;GO:0005737;GO:0005886;GO:0005886;GO:0007165;GO:0007166;GO:0007186;GO:0007186;GO:0007189;GO:0007189;GO:0007595;GO:0008284;GO:0008284;GO:0008284;GO:0008340;GO:0008528;GO:0009986;GO:0016020;GO:0016020;GO:0016021;GO:0016021;GO:0016021;GO:0016021;GO:0016363;GO:0016520;GO:0016520;GO:0016520;GO:0017046;GO:0017046;GO:0017046;GO:0019838;GO:0019838;GO:…	K04584	-	-	-	growth hormone releasing hormone receptor[Source:NCBI gene;Acc:420385]	420385	Q309X7
ENSGALG00000010639	237.71	151.814	323.605	2.13158	1.09193	0.0324027	0.279926	5	43206891	43293003	-	86113	-	GO:0008017;GO:0015630;	-	-	-	-	echinoderm microtubule associated protein like 5[Source:NCBI gene;Acc:423400]	-	-
ENSGALG00000036664	10.7451	4.7097	16.7806	3.56299	1.83309	0.0324529	0.279926	1	164112505	164112982	+	478	-	-	-	-	-	-	-	-	-
ENSGALG00000013294	19.1241	7.83335	30.4148	3.88274	1.95707	0.0325049	0.280138	10	9208018	9221830	-	13813	CYP19A1	GO:0002677;GO:0004497;GO:0005506;GO:0005783;GO:0006710;GO:0008209;GO:0008585;GO:0010760;GO:0016491;GO:0016705;GO:0016712;GO:0020037;GO:0020037;GO:0030540;GO:0030879;GO:0046872;GO:0055114;GO:0055114;GO:0060065;GO:0060736;GO:0061370;GO:0070330;GO:2000866;	K07434	EC:1.14.14.14	-	-	cytochrome P450 family 19 subfamily A member 1[Source:NCBI gene;Acc:414854]	414854	-
ENSGALG00000023761	14.5732	6.66424	22.4821	3.37355	1.75427	0.0326656	0.280534	7	5854944	5863013	-	8070	-	GO:0008194;GO:0016740;GO:0016758;GO:0043231;GO:0052696;GO:0052697;	-	-	-	-	-	-	-
ENSGALG00000001172	23.49	11.8774	35.1025	2.95539	1.56335	0.0327186	0.280849	21	1440804	1450372	-	9569	KBP	GO:0004970;GO:0005216;GO:0005886;GO:0005886;GO:0006811;GO:0006811;GO:0008066;GO:0016020;GO:0016020;GO:0016021;GO:0030054;GO:0034220;GO:0035235;GO:0035249;GO:0038023;GO:0045202;GO:0045211;GO:0045211;GO:0050804;	-	-	-	NOG241927	kainate binding protein [Source:NCBIgene;Acc:396300]	396300	P19439
ENSGALG00000009095	22.0974	12.3272	31.8676	2.58515	1.37025	0.0328903	0.281616	3	7621411	7640925	+	19515	LHCGR	GO:0001541;GO:0004930;GO:0004930;GO:0004964;GO:0004964;GO:0005622;GO:0005886;GO:0005887;GO:0005887;GO:0007165;GO:0007186;GO:0007186;GO:0007189;GO:0007189;GO:0007190;GO:0007190;GO:0007200;GO:0007200;GO:0007283;GO:0008528;GO:0008584;GO:0008585;GO:0009755;GO:0016020;GO:0016021;GO:0016021;GO:0016500;GO:0022602;GO:0022602;GO:0032962;GO:0035472;GO:0038106;GO:0042700;GO:0046544;GO:0060065;GO:0071371;GO:…	K04248	-	-	-	luteinizing hormone/choriogonadotropin receptor[Source:NCBI gene;Acc:395776]	395776	Q90674
ENSGALG00000039725	4.38006	0.713503	8.04662	11.2776	3.49539	0.0330598	0.28208	2	51702847	51711650	-	8804	COA1	GO:0005739;GO:0005829;GO:0016020;GO:0016021;GO:0031305;GO:0032981;GO:0033617;	-	-	-	-	cytochrome c oxidase assembly factor 1 homolog[Source:HGNC Symbol;Acc:HGNC:21868]	-	-
ENSGALG00000011109	67.8196	39.7245	95.9146	2.41449	1.27172	0.0331714	0.28275	4	46251251	46350676	-	99426	MAPK10	GO:0000166;GO:0004672;GO:0004674;GO:0004705;GO:0004707;GO:0004707;GO:0004707;GO:0005524;GO:0005524;GO:0005622;GO:0005634;GO:0005737;GO:0006468;GO:0006468;GO:0007254;GO:0007258;GO:0010468;GO:0016301;GO:0016310;GO:0016740;GO:0035556;GO:0071310;GO:0000165;GO:0000166;GO:0004672;GO:0004674;GO:0004707;GO:0004707;GO:0005524;GO:0005524;GO:0005622;GO:0006468;GO:0016301;GO:0016310;GO:0016740;	K04440	EC:2.7.11.24	-	-	Gallus gallus mitogen-activated protein kinase 10(MAPK10), transcript variant 1, mRNA. [Source:RefSeqmRNA;Acc:NM_001318224]	422592	A0A1D5PXC6
ENSGALG00000002645	68.2721	38.9469	97.5973	2.5059	1.32533	0.033414	0.283254	15	3348420	3365105	-	16686	PIWIL1	GO:0003676;GO:0003723;GO:0003727;GO:0003729;GO:0003729;GO:0004518;GO:0004519;GO:0004521;GO:0004521;GO:0005634;GO:0005737;GO:0005737;GO:0005844;GO:0005845;GO:0006417;GO:0007275;GO:0007283;GO:0007283;GO:0007286;GO:0007286;GO:0007286;GO:0007286;GO:0010529;GO:0010529;GO:0016787;GO:0019901;GO:0030154;GO:0031047;GO:0033391;GO:0034584;GO:0034584;GO:0034584;GO:0034584;GO:0034587;GO:0034587;GO:0035093;GO:…	K02156	-	-	NOG286051	piwi like RNA-mediated gene silencing 1[Source:NCBI gene;Acc:416804]	416804	A6N7Y9
ENSGALG00000031262	9.14628	3.16865	15.1239	4.77298	2.25489	0.0336292	0.283254	3	85886610	85913057	+	26448	-	GO:0005509;	-	-	-	-	-	-	-
ENSGALG00000032518	1052.14	668.431	1435.84	2.14808	1.10305	0.0336527	0.283254	2	129501286	129543306	-	42021	NCALD	GO:0003073;GO:0003779;GO:0005509;GO:0005622;GO:0015631;GO:0019722;GO:0030276;GO:0046872;	K19695	-	-	-	neurocalcin delta [Source:NCBI gene;Acc:396048]"	396048	P62758
ENSGALG00000016680	11.4107	4.95241	17.8691	3.60816	1.85126	0.0337055	0.283254	3	108690400	108715816	-	25417	TFAP2B	GO:0000122;GO:0000977;GO:0000978;GO:0000978;GO:0000981;GO:0000981;GO:0000983;GO:0001077;GO:0001158;GO:0001822;GO:0003091;GO:0003700;GO:0003700;GO:0003713;GO:0003713;GO:0003714;GO:0003714;GO:0005634;GO:0005634;GO:0005634;GO:0006006;GO:0006355;GO:0006355;GO:0006357;GO:0006366;GO:0006915;GO:0007423;GO:0008284;GO:0008284;GO:0008285;GO:0010842;GO:0010960;GO:0030510;GO:0035136;GO:0035137;GO:0035810;GO:…	K09176	-	-	NOG300693	transcription factor AP-2 beta [Source:NCBIgene;Acc:395713]	395713	O93346
ENSGALG00000007116	14.3425	5.91207	22.7729	3.85194	1.94558	0.0337141	0.283254	15	9253510	9264664	-	11155	CABP1	GO:0005509;GO:0000139;GO:0005509;GO:0005886;GO:0014069;GO:0048306;GO:0005509;	-	-	-	-	calcium binding protein 1 [Source:HGNCSymbol;Acc:HGNC:1384]	770178	-
ENSGALG00000009078	36.9107	23.3703	50.4511	2.15877	1.11021	0.0337328	0.283254	3	7780875	7845223	+	64349	GALNT14	GO:0000139;GO:0005794;GO:0005794;GO:0006486;GO:0016020;GO:0016021;GO:0016740;GO:0016757;GO:0030246;GO:0000139;GO:0005794;GO:0006486;GO:0016020;GO:0016021;GO:0016740;GO:0016757;GO:0030246;GO:0000139;GO:0005794;GO:0006486;GO:0016020;GO:0016021;GO:0016740;GO:0016757;GO:0030246;	K00710	EC:2.4.1.41	-	-	polypeptide N-acetylgalactosaminyltransferase 14[Source:HGNC Symbol;Acc:HGNC:22946]	421305	-
ENSGALG00000028177	9.11729	3.2499	14.9847	4.61082	2.20502	0.0337635	0.283254	15	6296115	6299070	+	2956	-	GO:0004222;GO:0006508;GO:0008237;GO:0016020;GO:0016021;	-	-	-	-	-	-	-
ENSGALG00000014227	5.45777	1.13631	9.77923	8.60611	3.10536	0.033901	0.283254	1	70416011	70422094	+	6084	UPK3A	GO:0000902;GO:0001822;GO:0006833;GO:0015840;GO:0016020;GO:0016021;GO:0016324;GO:0030855;GO:0055075;GO:0055078;GO:0060157;	K19520	-	-	-	uroplakin 3A [Source:HGNC Symbol;Acc:HGNC:12580]"	418242	E1C856
ENSGALG00000013180	19.1109	8.01932	30.2025	3.76621	1.91311	0.0339091	0.283254	2	85992259	86016056	+	23798	SLC6A18	GO:0003333;GO:0005328;GO:0005886;GO:0005886;GO:0005887;GO:0006836;GO:0015175;GO:0015175;GO:0015293;GO:0015804;GO:0016020;GO:0016020;GO:0016021;GO:0016021;GO:0016324;GO:0031526;	K05048	-	-	-	solute carrier family 6 member 18 [Source:HGNCSymbol;Acc:HGNC:26441]	100858092	F1NPI2
ENSGALG00000044892	12.2476	5.37522	19.12	3.55707	1.83069	0.0339296	0.283287	7	5868380	5869357	-	978	-	GO:0008194;GO:0016740;GO:0016758;GO:0043231;GO:0052696;GO:0052697;	-	-	-	-	-	-	-
ENSGALG00000001611	11.3148	4.74883	17.8807	3.76528	1.91276	0.0340225	0.283744	24	2590102	2619976	-	29875	B3GAT1	GO:0000139;GO:0000139;GO:0005623;GO:0005794;GO:0006486;GO:0008499;GO:0015018;GO:0015018;GO:0015018;GO:0016020;GO:0016740;GO:0043231;GO:0046872;GO:0050650;	K00735	EC:2.4.1.135	-	-	beta-1,3-glucuronyltransferase 1 [Source:NCBIgene;Acc:373949]	373949	F1NH16
ENSGALG00000015234	21.371	11.9797	30.7622	2.56785	1.36056	0.034034	0.283744	2	108410427	108486252	+	75826	-	GO:0005247;GO:0005247;GO:0005247;GO:0005515;GO:0006811;GO:0006821;GO:0016020;GO:0016020;GO:0016021;GO:0055085;GO:1902476;GO:0005247;GO:0006821;GO:0016020;GO:0016020;GO:0016021;GO:0055085;GO:1902476;	-	-	-	-	-	-	-
ENSGALG00000008926	237.168	125.556	348.779	2.77788	1.47398	0.0341337	0.284165	1	22528298	22829235	+	300938	CADPS2	GO:0005654;GO:0009267;GO:0016079;GO:0016082;GO:0031410;GO:0042734;GO:0043231;GO:0045211;GO:0045921;GO:1990504;GO:0016079;GO:0045202;GO:0098793;GO:1990504;GO:0016079;GO:0045202;GO:0098793;GO:1990504;GO:0016079;GO:0045202;GO:0098793;GO:1990504;GO:0016079;GO:0045202;GO:0098793;GO:1990504;	K19933	-	-	-	calcium dependent secretion activator 2[Source:HGNC Symbol;Acc:HGNC:16018]	417756	-
ENSGALG00000010958	87.782	53.6251	121.939	2.27392	1.18518	0.0342211	0.284334	1	40204801	40505268	-	300468	PPFIA2	GO:0045202;GO:0045202;GO:0045202;GO:0045202;GO:0045202;GO:0045202;	-	-	-	-	PTPRF interacting protein alpha 2 [Source:HGNCSymbol;Acc:HGNC:9246]	417877	-
ENSGALG00000042726	22.8662	12.9761	32.7564	2.52436	1.33592	0.0343528	0.284865	4	65023463	65030535	-	7073	TRMT9B	GO:0000049;GO:0002098;GO:0002098;GO:0005634;GO:0005737;GO:0008168;GO:0016300;GO:0016300;GO:0016706;GO:0030488;GO:0032259;GO:0055114;	-	-	-	-	tRNA methyltransferase 9B (putative) [Source:HGNCSymbol;Acc:HGNC:26725]	422741	-
ENSGALG00000039554	19.1145	10.6643	27.5646	2.58474	1.37002	0.0344404	0.284865	19	405695	418007	+	12313	-	GO:0004601;GO:0004601;GO:0005615;GO:0005737;GO:0006979;GO:0018969;GO:0020037;GO:0036393;GO:0042742;GO:0042742;GO:0055114;GO:0098869;	-	-	-	-	lactoperoxidase [Source:NCBI gene;Acc:417466]"	-	-
ENSGALG00000037829	99.1838	62.9917	135.376	2.14911	1.10374	0.0344429	0.284865	Z	1903728	2035431	+	131704	LOXHD1	GO:0004096;GO:0007605;GO:0020037;GO:0032420;GO:0055114;GO:0098869;GO:0004096;GO:0016020;GO:0016021;GO:0020037;GO:0055114;GO:0098869;GO:0004096;GO:0020037;GO:0055114;GO:0098869;	-	-	-	-	lipoxygenase homology domains 1 [Source:HGNCSymbol;Acc:HGNC:26521]	427648	-
ENSGALG00000015221	60.3053	39.038	81.5726	2.08957	1.06321	0.0344444	0.284865	1	83669942	83676311	+	6370	CCDC181	GO:0002177;GO:0008017;GO:0036126;	-	-	-	-	coiled-coil domain containing 181 [Source:HGNCSymbol;Acc:HGNC:28051]	418370	-
ENSGALG00000033701	3.53707	0	7.07413	Inf	Inf	0.0345086	0.284865	2	132543256	132557091	+	13836	TRHR	GO:0004930;GO:0004930;GO:0004997;GO:0007165;GO:0007186;GO:0007186;GO:0016020;GO:0016021;GO:0016021;	K04282	-	-	-	thyrotropin releasing hormone receptor [Source:NCBIgene;Acc:395770]	395770	O93603
ENSGALG00000031682	6.99706	1.81115	12.183	6.72666	2.74989	0.034531	0.284865	KQ759335.1	51083	53866	-	2784	-	-	-	-	-	-	-	-	-
ENSGALG00000009482	63.9986	38.7741	89.2231	2.3011	1.20232	0.0346259	0.28548	2	22957794	22975908	-	18115	HEPACAM2	GO:0005794;GO:0005794;GO:0005813;GO:0005813;GO:0005819;GO:0005819;GO:0007098;GO:0007098;GO:0016020;GO:0016021;GO:0030496;GO:0030496;	-	-	-	-	HEPACAM family member 2 [Source:HGNCSymbol;Acc:HGNC:27364]	772177	-
ENSGALG00000013097	14.4316	7.05425	21.8089	3.09159	1.62835	0.034706	0.285728	1	63246522	63275110	-	28589	SLC15A5	GO:0015333;GO:0016020;GO:0016020;GO:0016021;GO:0016021;GO:0022857;GO:0035672;GO:0035673;GO:0042886;GO:0055085;GO:1902600;GO:1904680;	K14639	-	-	-	solute carrier family 15 member 5 [Source:HGNCSymbol;Acc:HGNC:33455]	418177	-
ENSGALG00000009572	132.149	71.7811	192.517	2.682	1.42331	0.0352556	0.287624	1	29925304	30007946	-	82643	ADAMTS20	GO:0004175;GO:0004222;GO:0004222;GO:0005615;GO:0006508;GO:0006508;GO:0008237;GO:0008270;GO:0009967;GO:0030198;GO:0043066;GO:0045636;GO:0048070;GO:0004222;GO:0006508;GO:0008237;GO:0008270;	K09609	EC:3.4.24.-	-	-	ADAM metallopeptidase with thrombospondin type 1motif 20 [Source:HGNC Symbol;Acc:HGNC:17178]	417794	A0A1D5P8Z5
ENSGALG00000003176	9.91733	3.76569	16.069	4.26721	2.09329	0.0353409	0.287738	6	9199146	9202263	+	3118	-	GO:0007165;	-	-	-	-	-	-	-
ENSGALG00000016296	11.4853	4.08377	18.8869	4.62487	2.20941	0.0354271	0.287738	3	87894493	87908044	-	13552	GFRAL	GO:0000187;GO:0000187;GO:0002023;GO:0005622;GO:0005886;GO:0007399;GO:0009897;GO:0009897;GO:0016167;GO:0016167;GO:0030971;GO:0030971;GO:0031098;GO:0035860;GO:0038023;GO:0043235;GO:0043410;GO:0043524;GO:0051897;GO:2001240;	-	-	-	-	GDNF family receptor alpha like [Source:HGNCSymbol;Acc:HGNC:32789]	-	-
ENSGALG00000005672	9.63474	3.89734	15.3721	3.94426	1.97976	0.0360507	0.290472	13	13218281	13226254	-	7974	SLC6A7	GO:0005328;GO:0005886;GO:0006836;GO:0015193;GO:0015193;GO:0015293;GO:0016020;GO:0016021;GO:0016021;GO:0035524;GO:0005328;GO:0006836;GO:0015293;GO:0016020;GO:0016021;GO:0016021;GO:0055085;	K05038	-	-	-	solute carrier family 6 member 7 [Source:HGNCSymbol;Acc:HGNC:11054]	416277	-
ENSGALG00000013287	5.48212	0.977271	9.98698	10.2193	3.35322	0.0360606	0.290472	4	61426155	61433974	+	7820	C4orf47	GO:0005813;	-	-	-	-	chromosome 4 open reading frame 47 [Source:HGNCSymbol;Acc:HGNC:34346]	422718	E1BXI5
ENSGALG00000044618	26.6902	14.4379	38.9425	2.69725	1.43149	0.036063	0.290472	10	17798993	17805421	-	6429	-	GO:0005215;GO:0005886;GO:0005886;GO:0015721;GO:0015721;GO:0016020;GO:0016021;GO:0016021;GO:0032991;GO:0046982;	K14361	-	-	-	solute carrier family 51 beta subunit [Source:NCBIgene;Acc:415531]	415531	A0A1L1RYS7
ENSGALG00000009306	11.6116	4.81489	18.4084	3.82322	1.93479	0.0363319	0.291268	9	19787751	19795457	+	7707	SLC2A2	GO:0005215;GO:0005355;GO:0005737;GO:0005886;GO:0005903;GO:0005911;GO:0016020;GO:0016020;GO:0016021;GO:0016021;GO:0016324;GO:0022857;GO:0033300;GO:0055056;GO:0055085;GO:0070837;GO:1904659;GO:1904659;	K07593	-	-	-	solute carrier family 2 member 2 [Source:NCBIgene;Acc:396272]	396272	Q90592
ENSGALG00000009066	9.54441	3.79262	15.2962	4.03315	2.01191	0.0364568	0.291556	1	23783751	23786181	-	2431	KCND2	GO:0001508;GO:0005216;GO:0005244;GO:0005249;GO:0005249;GO:0005249;GO:0005250;GO:0005250;GO:0005250;GO:0005267;GO:0005887;GO:0006811;GO:0006811;GO:0006813;GO:0006813;GO:0008076;GO:0008076;GO:0008076;GO:0008076;GO:0014069;GO:0016020;GO:0016020;GO:0016020;GO:0016021;GO:0016021;GO:0019228;GO:0019233;GO:0030425;GO:0030425;GO:0031226;GO:0034765;GO:0043025;GO:0043197;GO:0043197;GO:0045211;GO:0045211;GO:…	-	-	-	-	potassium voltage-gated channel subfamily D member2 [Source:HGNC Symbol;Acc:HGNC:6238]	-	-
ENSGALG00000009006	16.0978	8.51061	23.6849	2.78299	1.47663	0.0365924	0.292064	2	21669403	21678883	+	9481	-	GO:0005768;GO:0005768;GO:0005886;GO:0005886;GO:0016020;GO:0016021;	K14737	EC:1.16.1.-	-	-	STEAP family member 1 [Source:NCBIgene;Acc:420540]	420540	-
ENSGALG00000020139	37.6239	24.9039	50.3439	2.02152	1.01544	0.0366662	0.292064	4	70625861	70638319	-	12459	DTHD1	-	-	-	-	-	death domain containing 1 [Source:HGNCSymbol;Acc:HGNC:37261]	100858463	-
ENSGALG00000043976	18.6007	10.3252	26.8762	2.60297	1.38016	0.0366792	0.292064	1	109456397	109462667	-	6271	RSPH1	GO:0000794;GO:0001520;GO:0005737;GO:0007286;GO:0031514;GO:0035082;GO:0036126;GO:0072687;	-	-	-	-	radial spoke head component 1 [Source:HGNCSymbol;Acc:HGNC:12371]	-	-
ENSGALG00000003224	10.5795	4.61084	16.5482	3.58897	1.84357	0.0367554	0.292064	11	2521436	2536119	+	14684	HSF4	GO:0000122;GO:0000978;GO:0001654;GO:0003677;GO:0003677;GO:0003700;GO:0003700;GO:0005634;GO:0005634;GO:0005634;GO:0006355;GO:0007601;GO:0008284;GO:0016607;GO:0033169;GO:0034605;GO:0043010;GO:0043565;GO:0043565;GO:0043565;GO:0045597;GO:0045944;GO:0048468;GO:0061408;GO:0070207;	K09417	-	-	-	heat shock transcription factor 4 [Source:NCBIgene;Acc:427540]	427540	F1NNK6;D0VYS4
ENSGALG00000014206	12.4831	6.12496	18.8412	3.07613	1.62112	0.0367971	0.292184	4	67493948	67543224	+	49277	GABRA2	GO:0004888;GO:0004890;GO:0005216;GO:0005230;GO:0005237;GO:0005254;GO:0005886;GO:0005887;GO:0006811;GO:0006811;GO:0006821;GO:0007165;GO:0007214;GO:0007214;GO:0007268;GO:0016020;GO:0016020;GO:0016021;GO:0016021;GO:0022851;GO:0030424;GO:0030425;GO:0032590;GO:0034220;GO:0034220;GO:0042391;GO:0043005;GO:0043025;GO:0045202;GO:0050877;GO:0051932;GO:0060077;GO:0060078;GO:0098794;GO:0098794;GO:0099060;GO:…	K05175	-	-	-	gamma-aminobutyric acid type A receptor alpha2subunit [Source:HGNC Symbol;Acc:HGNC:4076]	770511	-
ENSGALG00000046581	13.8828	6.59865	21.1669	3.20776	1.68157	0.0369923	0.29313	2	58703922	58719902	-	15981	-	-	-	-	-	-	-	-	-
ENSGALG00000017040	255.613	70.289	440.937	6.27321	2.6492	0.0371501	0.293742	1	171268903	171314194	-	45292	-	GO:0004866;GO:0005576;GO:0005576;GO:0005615;GO:0010951;GO:0004252;GO:0004866;GO:0005576;GO:0005576;GO:0005615;GO:0006508;GO:0006956;GO:0010951;GO:0030449;	K03989	-	-	-	complement C4A (Rodgers blood group) [Source:NCBIgene;Acc:418892]	418892	A0A1D5PU94
ENSGALG00000045860	10.478	4.33189	16.6241	3.83761	1.94021	0.0371554	0.293742	13	11311536	11318167	+	6632	SOX30	GO:0003677;GO:0005634;GO:0007283;GO:0031960;GO:0043565;	K09271	-	-	-	SRY-box 30 [Source:HGNC Symbol;Acc:HGNC:30635]"	416243	-
ENSGALG00000010688	26.089	15.2111	36.967	2.43026	1.28111	0.0373655	0.294587	Z	43451876	43520856	-	68981	SHC3	GO:0001784;GO:0005622;GO:0005886;GO:0007165;GO:0007417;GO:0007611;GO:0030971;GO:0035249;GO:0035556;GO:0005622;GO:0007165;GO:0007417;GO:0035556;GO:0000187;GO:0005622;GO:0030971;GO:0035556;	K17448	-	-	-	SHC adaptor protein 3 [Source:HGNCSymbol;Acc:HGNC:18181]	431265	A0A1D5PTU1
ENSGALG00000046303	2.64881	0	5.29762	Inf	Inf	0.0373888	0.294626	AADN04005400.1	857	4408	-	3552	-	GO:0005049;GO:0005634;GO:0006611;	-	-	-	-	-	-	-
ENSGALG00000030760	9.11331	3.63357	14.593	4.01617	2.00582	0.0377327	0.295705	3	67200694	67203935	-	3242	-	-	-	-	-	-	-	-	-
ENSGALG00000045339	7.95984	2.14051	13.7792	6.43733	2.68646	0.0377492	0.295705	7	1776934	1778052	+	1119	-	-	-	-	-	-	-	-	-
ENSGALG00000004163	9.08724	3.63944	14.535	3.99375	1.99775	0.0378626	0.296111	8	6149043	6155430	+	6388	NPHS2	GO:0005886;GO:0005887;GO:0005911;GO:0007588;GO:0016020;GO:0016020;GO:0016021;GO:0031235;GO:0031235;GO:0031532;GO:0031532;GO:0032991;GO:0036057;GO:0036057;GO:0045121;GO:0072249;	K18268	-	-	-	NPHS2, podocin [Source:HGNC Symbol;Acc:HGNC:13394]"	424422	F1P2B2
ENSGALG00000041767	11.2487	4.87117	17.6261	3.61846	1.85538	0.0379392	0.296111	AADN04002847.1	14764	16823	+	2060	-	GO:0005635;GO:0006998;GO:0007283;GO:0034993;GO:0043495;GO:0090286;	-	-	-	-	-	-	-
ENSGALG00000041791	36.2101	16.9258	55.4945	3.27869	1.71312	0.0379559	0.296111	2	7515891	7668515	+	152625	DPP6	GO:0006508;GO:0008236;GO:0016020;GO:0016021;GO:0006508;GO:0008236;GO:0016020;GO:0016021;GO:0006508;GO:0008076;GO:0008236;GO:0015459;GO:0016020;GO:0016021;GO:0016021;GO:1901379;	K23013	-	-	-	dipeptidyl peptidase like 6 [Source:HGNCSymbol;Acc:HGNC:3010]	420440	-
ENSGALG00000016726	14.5237	7.6239	21.4236	2.81005	1.4906	0.0379567	0.296111	3	110635977	110720169	-	84193	PTCHD4	GO:0016020;GO:0016021;GO:0016021;	-	-	-	-	patched domain containing 4 [Source:NCBIgene;Acc:422064]	422064	-
ENSGALG00000001994	7.49883	2.48208	12.5156	5.04239	2.33411	0.0379992	0.296265	14	13543189	13546728	+	3540	-	-	-	-	-	-	proline rich 35 [Source:NCBI gene;Acc:416388]"	-	-
ENSGALG00000045078	6.09703	1.78376	10.4103	5.83616	2.54502	0.0381477	0.297194	3	17445394	17453766	-	8373	-	-	K10408	-	-	-	dynein, axonemal, heavy chain 14 [Source:NCBIgene;Acc:421322]	421322	-
ENSGALG00000001418	5.47703	1.32815	9.62591	7.2476	2.8575	0.0382153	0.297586	26	3177503	3181038	+	3536	GUCA1B	GO:0005509;GO:0007601;GO:0007601;GO:0007602;GO:0008048;GO:0030249;GO:0031282;GO:0031284;GO:0046872;GO:0050896;	K08328	-	DTZ	COG5126	guanylate cyclase activator 1B [Source:NCBIgene;Acc:419864]	419864	P79881
ENSGALG00000012322	4.76286	0.785432	8.7403	11.128	3.47612	0.0384455	0.298563	13	17658234	17692276	+	34043	KCTD16	GO:0008277;GO:0042734;GO:0043235;GO:0045211;GO:0051260;	K21918	-	-	-	potassium channel tetramerization domain containing16 [Source:HGNC Symbol;Acc:HGNC:29244]	427644	E1C3V1
ENSGALG00000005631	20.2611	11.5745	28.9478	2.50099	1.3225	0.0386687	0.299617	9	5193102	5205511	-	12410	TRPM2	GO:0001659;GO:0002407;GO:0005216;GO:0005261;GO:0005384;GO:0005765;GO:0005886;GO:0005887;GO:0006811;GO:0006812;GO:0006828;GO:0006979;GO:0009408;GO:0016020;GO:0016020;GO:0016021;GO:0016021;GO:0016787;GO:0030659;GO:0033194;GO:0034220;GO:0035584;GO:0047631;GO:0051209;GO:0055085;GO:0071415;GO:0071421;GO:0071502;GO:0097028;GO:0098703;GO:0099604;	K04977	EC:3.6.1.13	-	-	transient receptor potential cation channelsubfamily M member 2 [Source:HGNC Symbol;Acc:HGNC:12339]	424835	F1NGK6
ENSGALG00000015366	15.7113	8.31635	23.1062	2.77841	1.47426	0.0387197	0.299741	Z	53442584	53464251	-	21668	-	GO:0000166;GO:0004478;GO:0004478;GO:0004478;GO:0005524;GO:0005524;GO:0005829;GO:0006556;GO:0006556;GO:0006730;GO:0016740;GO:0046872;GO:0048269;	K00789	EC:2.5.1.6	-	-	methionine adenosyltransferase 2A [Source:NCBIgene;Acc:427292]	427292	-
ENSGALG00000006544	6.98124	2.2007	11.7618	5.34457	2.41807	0.0389331	0.300551	12	11371152	11380207	+	9056	-	GO:0000245;GO:0004672;GO:0004674;GO:0005524;GO:0005622;GO:0005634;GO:0005737;GO:0006468;GO:0010468;GO:0035556;GO:0050684;	-	-	-	-	-	-	-
ENSGALG00000005007	11.7854	4.95632	18.6144	3.7557	1.90908	0.0389889	0.300736	6	14889602	14914639	+	25038	-	GO:0004725;GO:0006470;GO:0008138;GO:0016311;GO:0016787;GO:0016791;GO:0035335;GO:0004725;GO:0006470;GO:0008138;GO:0016311;GO:0016787;GO:0016791;GO:0035335;GO:0004725;GO:0006470;GO:0008138;GO:0016311;GO:0016787;GO:0016791;GO:0035335;GO:0004725;GO:0006470;GO:0008138;GO:0016311;GO:0016787;GO:0016791;GO:0035335;	K14165	-	-	-	dual specificity protein phosphatase 13 isoformMDSP-like [Source:NCBI gene;Acc:100857573]	100857573	-
ENSGALG00000045617	14.0761	6.87416	21.278	3.09536	1.63011	0.0390216	0.300853	2	129934284	129955820	+	21537	BAALC	GO:0005634;GO:0005737;GO:0005737;GO:0005829;	-	-	-	-	BAALC, MAP3K1 and KLF4 binding [Source:HGNCSymbol;Acc:HGNC:14333]	420261	-
ENSGALG00000032097	13.9828	6.64122	21.3244	3.21092	1.68298	0.039249	0.30152	2	47403388	47435575	+	32188	TBX20	GO:0000122;GO:0000977;GO:0000977;GO:0000978;GO:0001077;GO:0001085;GO:0001102;GO:0001569;GO:0001764;GO:0001947;GO:0003143;GO:0003148;GO:0003148;GO:0003151;GO:0003175;GO:0003176;GO:0003180;GO:0003193;GO:0003203;GO:0003207;GO:0003215;GO:0003272;GO:0003279;GO:0003344;GO:0003677;GO:0003677;GO:0003700;GO:0003700;GO:0003713;GO:0003713;GO:0005634;GO:0005634;GO:0005634;GO:0005634;GO:0005737;GO:0006355;GO:…	K10185	-	-	-	T-box 20 [Source:NCBI gene;Acc:373943]"	373943	Q8UW76
ENSGALG00000015822	38.4298	25.2328	51.6268	2.04602	1.03282	0.0394255	0.302604	1	104036135	104064217	+	28083	MAP3K7CL	-	-	-	-	-	MAP3K7 C-terminal like [Source:HGNCSymbol;Acc:HGNC:16457]	418487	A0A1D5PUW3
ENSGALG00000016826	29.673	16.0342	43.3119	2.70123	1.43362	0.0395293	0.302809	1	137410867	137430688	+	19822	ADPRHL1	-	-	-	-	-	ADP-ribosylhydrolase like 1 [Source:HGNCSymbol;Acc:HGNC:21303]	-	-
ENSGALG00000019361	10.5369	2.14051	18.9333	8.84523	3.1449	0.0395484	0.302809	1	32729364	32758798	-	29435	FAM19A2	-	-	-	-	-	family with sequence similarity 19 member A2, C-Cmotif chemokine like [Source:HGNC Symbol;Acc:HGNC:21589]	771745	-
ENSGALG00000045497	24.1495	9.97869	38.3202	3.8402	1.94118	0.0397305	0.30343	9	6794703	6804886	+	10184	-	-	-	-	-	-	-	-	-
ENSGALG00000035938	23.4341	13.7155	33.1526	2.41716	1.27331	0.0398647	0.303597	7	20928014	20930401	+	2388	-	GO:0005249;GO:0005887;GO:0042391;GO:0071805;	-	-	-	-	-	-	-
ENSGALG00000008646	6.40751	1.84395	10.9711	5.94978	2.57284	0.0399662	0.304162	9	16205261	16216585	+	11325	HRG	GO:0004867;GO:0004869;GO:0005576;GO:0008201;GO:0008270;GO:0010543;GO:0010951;GO:0015886;GO:0036019;GO:0051918;GO:0004869;GO:0010951;	-	-	-	-	histidine rich glycoprotein [Source:HGNCSymbol;Acc:HGNC:5181]	-	-
ENSGALG00000027785	9.69822	3.79504	15.6014	4.11099	2.03949	0.0403211	0.30564	Z	9303649	9323534	-	19886	CCBE1	GO:0001945;GO:0001946;GO:0003016;GO:0005509;GO:0007585;GO:0010595;GO:0030324;GO:0045766;GO:1901492;	-	-	-	-	collagen and calcium binding EGF domains 1[Source:HGNC Symbol;Acc:HGNC:29426]	-	-
ENSGALG00000037838	106.899	69.911	143.887	2.05815	1.04135	0.0403519	0.305738	MT	16184	16705	-	522	ND6	GO:0005739;GO:0008137;GO:0008137;GO:0016020;GO:0016021;GO:0016491;GO:0031966;GO:0055114;GO:0055114;GO:0070469;	-	-	-	-	NADH dehydrogenase subunit 6 [Source:NCBIgene;Acc:807640]	-	-
ENSGALG00000042878	26.4705	15.9603	36.9806	2.31704	1.21228	0.0405035	0.30648	5	7527397	7531465	+	4069	PTH	GO:0000122;GO:0003705;GO:0005179;GO:0005179;GO:0005179;GO:0005179;GO:0005179;GO:0005576;GO:0005576;GO:0005615;GO:0005615;GO:0005622;GO:0005623;GO:0006874;GO:0006874;GO:0007189;GO:0007189;GO:0007202;GO:0007267;GO:0009967;GO:0010468;GO:0010468;GO:0010469;GO:0030501;GO:0031856;GO:0031857;GO:0034645;GO:0045725;GO:0045944;GO:0045944;GO:0046326;GO:0046326;GO:0047485;GO:0048018;GO:0048873;GO:0051428;GO:…	K05261	-	-	-	parathyroid hormone [Source:NCBI gene;Acc:396436]"	396436	P15743;A9YX65
ENSGALG00000042543	10.6252	4.68277	16.5676	3.53798	1.82293	0.0405733	0.30685	3	104943109	104952013	-	8905	-	GO:0004672;GO:0004692;GO:0005524;GO:0006468;	-	-	-	-	protein kinase, cAMP-dependent, catalytic, alpha[Source:NCBI gene;Acc:100859181]	100859181	A0A1D5P1N3
ENSGALG00000011614	40.7379	20.3416	61.1342	3.00537	1.58754	0.0405883	0.30685	1	47513533	47631233	+	117701	ANO4	GO:0005229;GO:0005622;GO:0005886;GO:0006821;GO:0016020;GO:0016021;GO:0017128;GO:0034220;GO:0046983;GO:0061588;GO:0061589;GO:0061590;GO:0061591;	K19499	-	-	-	anoctamin 4 [Source:HGNC Symbol;Acc:HGNC:23837]"	427878	-
ENSGALG00000016804	8.60431	2.56919	14.6394	5.69807	2.51047	0.0407256	0.307511	1	136132410	136153373	+	20964	SLC5A7	GO:0005307;GO:0005307;GO:0005886;GO:0005886;GO:0007271;GO:0007271;GO:0007274;GO:0007274;GO:0008292;GO:0008292;GO:0008292;GO:0015220;GO:0015220;GO:0015871;GO:0015871;GO:0016020;GO:0016020;GO:0016021;GO:0016021;GO:0022857;GO:0030424;GO:0030425;GO:0031594;GO:0033265;GO:0033265;GO:0043025;GO:0043204;GO:0045202;GO:0055085;	K14387	-	-	-	solute carrier family 5 member 7 [Source:NCBIgene;Acc:414870]	414870	F1P4Q0
ENSGALG00000019736	4.13668	0.620519	7.65284	12.333	3.62445	0.0412783	0.310149	18	10961850	10971252	+	9403	MCHR1	GO:0004930;GO:0004930;GO:0005102;GO:0005886;GO:0005887;GO:0007186;GO:0007218;GO:0007218;GO:0016020;GO:0016021;GO:0016021;GO:0030273;GO:0030273;GO:0042923;GO:0060170;GO:0097730;	-	-	-	-	melanin concentrating hormone receptor 1[Source:HGNC Symbol;Acc:HGNC:4479]	-	-
ENSGALG00000005790	8.2455	2.70131	13.7897	5.10482	2.35186	0.0413679	0.310549	20	9006929	9021141	+	14213	-	GO:0005622;GO:0032007;GO:0035556;	-	-	-	-	DEP domain containing MTOR-interacting protein[Source:NCBI gene;Acc:419242]	-	-
ENSGALG00000008776	11.4077	5.51032	17.3051	3.1405	1.65099	0.0414592	0.310962	1	22165912	22185499	-	19588	HYAL6	GO:0003824;GO:0004415;GO:0004415;GO:0005975;GO:0005975;GO:0008152;GO:0016787;GO:0016798;	K01197	EC:3.2.1.35	-	-	hyaluronoglucosaminidase 6 [Source:NCBIgene;Acc:105667218]	105667218	F1NFN8
ENSGALG00000029195	18.425	10.2807	26.5693	2.5844	1.36983	0.0418918	0.312214	13	18066211	18085473	+	19263	STK32A	GO:0000166;GO:0004672;GO:0004674;GO:0004674;GO:0005524;GO:0005524;GO:0005622;GO:0006468;GO:0018105;GO:0035556;	K08793	EC:2.7.11.1	-	-	serine/threonine kinase 32A [Source:NCBIgene;Acc:416351]	416351	A0A1D5PEF0
ENSGALG00000038164	3.46055	0.356752	6.56436	18.4004	4.20166	0.0419303	0.312306	28	4585666	4586655	+	990	-	GO:0005789;GO:0006511;GO:0016020;GO:0016021;GO:0016567;GO:0061630;	K15715	-	-	-	zinc and ring finger 4 [Source:NCBIgene;Acc:420152]	420152	A0A1D5PZK4
ENSGALG00000042706	58.7062	35.5782	81.8341	2.30012	1.20171	0.0421075	0.313217	2	44470402	44496991	+	26590	TMC2	GO:0005216;GO:0005245;GO:0005245;GO:0005887;GO:0008381;GO:0008381;GO:0016020;GO:0016021;GO:0016021;GO:0032426;GO:0050910;GO:0050910;GO:0050910;GO:0060005;GO:0060005;GO:0070588;GO:1903169;	K21988	-	-	-	transmembrane channel like 2 [Source:NCBIgene;Acc:428456]	428456	Q5YCC8
ENSGALG00000005292	26.1907	15.9412	36.4403	2.28592	1.19278	0.0422194	0.313245	2	2030549	2039126	-	8578	KLHL40	GO:0031397;GO:0031397;GO:0031672;GO:0031674;GO:0032435;GO:0048741;GO:0048741;	K10473	-	-	-	kelch like family member 40 [Source:HGNCSymbol;Acc:HGNC:30372]	420389	E1C1U8
ENSGALG00000011009	124.364	73.0966	175.631	2.40272	1.26467	0.0422253	0.313245	7	19912741	19968241	-	55501	SCN2A	GO:0001518;GO:0001518;GO:0001518;GO:0005216;GO:0005244;GO:0005248;GO:0005248;GO:0005248;GO:0005248;GO:0005272;GO:0005886;GO:0005886;GO:0006811;GO:0006811;GO:0006814;GO:0006814;GO:0006814;GO:0007399;GO:0008627;GO:0014704;GO:0016020;GO:0016020;GO:0016020;GO:0016021;GO:0019228;GO:0030315;GO:0030424;GO:0030424;GO:0033270;GO:0034765;GO:0035725;GO:0051402;GO:0055085;GO:0086010;	K04834	-	-	-	sodium voltage-gated channel alpha subunit 2[Source:NCBI gene;Acc:395945]	395945	E1BQT2
ENSGALG00000016744	25.2401	15.8462	34.6339	2.18562	1.12804	0.0424702	0.314276	1	131309060	131362547	-	53488	GABRA5	GO:0001662;GO:0004888;GO:0004890;GO:0005216;GO:0005230;GO:0005237;GO:0005254;GO:0005654;GO:0005829;GO:0005886;GO:0005886;GO:0005887;GO:0006811;GO:0006811;GO:0006821;GO:0007165;GO:0007214;GO:0007214;GO:0007268;GO:0007605;GO:0008306;GO:0016020;GO:0016020;GO:0016021;GO:0016021;GO:0022851;GO:0030425;GO:0032590;GO:0034220;GO:0034220;GO:0042391;GO:0043005;GO:0043523;GO:0043524;GO:0044297;GO:0045202;GO:…	K05175	-	-	-	gamma-aminobutyric acid type A receptor alpha5subunit [Source:HGNC Symbol;Acc:HGNC:4079]	418684	E1BW42
ENSGALG00000015599	11.1231	4.85356	17.3927	3.58349	1.84137	0.0425313	0.314592	4	81976947	81979176	-	2230	SOHO-1	GO:0003677;GO:0003677;GO:0005634;GO:0006355;GO:0043565;	-	-	-	-	sensory organ homeobox protein SOHo [Source:NCBIgene;Acc:396346]	396346	Q91964
ENSGALG00000034889	9.61845	4.09505	15.1418	3.6976	1.88659	0.0426128	0.314787	5	55922636	55929314	+	6679	OTX2	GO:0000978;GO:0001077;GO:0003677;GO:0003677;GO:0003700;GO:0005634;GO:0005634;GO:0005634;GO:0006355;GO:0006366;GO:0007275;GO:0007411;GO:0030426;GO:0032991;GO:0043565;GO:0045944;GO:0060573;GO:0065003;GO:0071542;GO:0003677;GO:0003700;GO:0005634;GO:0006355;GO:0007275;	K18490	-	-	-	orthodenticle homeobox 2 [Source:NCBIgene;Acc:395191]	395191	Q6E236
ENSGALG00000031327	2819.83	1800.7	3838.95	2.13192	1.09215	0.0426394	0.314848	W	4902847	5015333	+	112487	-	GO:0005524;GO:0005634;GO:0005524;GO:0005634;GO:0005524;GO:0005634;GO:0005524;GO:0005634;	K11367	EC:3.6.4.12	-	-	chromodomain helicase DNA binding protein 1[Source:NCBI gene;Acc:374195]	374195	-
ENSGALG00000035743	35.2499	22.277	48.2227	2.16469	1.11416	0.0426695	0.314933	11	16970803	16992524	+	21722	ATP2C2	GO:0000139;GO:0000166;GO:0000166;GO:0005388;GO:0005388;GO:0005388;GO:0005524;GO:0005524;GO:0006811;GO:0006816;GO:0006816;GO:0006874;GO:0008553;GO:0009898;GO:0015410;GO:0016020;GO:0016021;GO:0016021;GO:0016787;GO:0031410;GO:0048471;GO:0061180;GO:0070588;GO:0070588;GO:0071421;GO:0072659;GO:0090280;GO:0099132;GO:0000166;GO:0000166;GO:0005388;GO:0005388;GO:0005524;GO:0005524;GO:0006811;GO:0006816;GO:…	K01537	EC:3.6.3.8	-	-	ATPase secretory pathway Ca2+ transporting 2[Source:HGNC Symbol;Acc:HGNC:29103]	100859316	-
ENSGALG00000010762	14.5326	7.02388	22.0413	3.13805	1.64987	0.0427625	0.315348	3	35923245	35938587	+	15343	OPN3	GO:0001750;GO:0004930;GO:0004930;GO:0005887;GO:0007165;GO:0007186;GO:0007186;GO:0007186;GO:0007601;GO:0007602;GO:0007602;GO:0008020;GO:0009584;GO:0009881;GO:0016020;GO:0016021;GO:0016021;GO:0018298;GO:0050896;GO:0071482;	K04256	-	-	-	opsin 3 [Source:HGNC Symbol;Acc:HGNC:14007]"	428582	E1C1F4
ENSGALG00000004285	11.7352	5.17164	18.2987	3.53828	1.82305	0.0432272	0.31809	20	5564388	5578996	-	14609	HNF4A	GO:0000978;GO:0001046;GO:0001102;GO:0001228;GO:0003323;GO:0003677;GO:0003677;GO:0003677;GO:0003677;GO:0003700;GO:0003700;GO:0003700;GO:0003700;GO:0003705;GO:0003707;GO:0004879;GO:0005102;GO:0005504;GO:0005634;GO:0005634;GO:0005634;GO:0005634;GO:0005634;GO:0005654;GO:0005737;GO:0006351;GO:0006355;GO:0006355;GO:0006355;GO:0006357;GO:0006357;GO:0006366;GO:0006591;GO:0006629;GO:0006805;GO:0007548;GO:…	K07292	-	-	-	hepatocyte nuclear factor 4 alpha [Source:NCBIgene;Acc:419198]	419198	Q5ILH0
ENSGALG00000045667	34.0836	22.6524	45.5149	2.00928	1.00668	0.0434532	0.319119	3	111258010	111264567	-	6558	-	GO:0000122;GO:0000978;GO:0001078;GO:0003677;GO:0003700;GO:0005634;GO:0005634;GO:0006355;GO:0003677;GO:0003700;GO:0005634;GO:0006355;	-	-	-	-	-	-	-
ENSGALG00000011590	11.6604	5.06104	18.2597	3.60789	1.85116	0.0434888	0.319191	5	51484528	51491786	-	7259	TMEM179	GO:0016020;GO:0016021;	-	-	-	-	transmembrane protein 179 [Source:NCBIgene;Acc:423491]	423491	E1BWW9
ENSGALG00000045792	27.915	18.0871	37.7429	2.08673	1.06124	0.0437664	0.320404	8	28669035	28683746	-	14712	WDR78	GO:0002244;GO:0003341;GO:0005858;GO:0007018;GO:0030286;GO:0045503;GO:0045504;	-	-	-	-	WD repeat domain 78 [Source:HGNCSymbol;Acc:HGNC:26252]	429114	A0A1L1RL80
ENSGALG00000027198	33.9011	21.6477	46.1544	2.13207	1.09225	0.0439031	0.32113	1	113937248	113961367	+	24120	TMEM47	GO:0005886;GO:0005911;GO:0016020;GO:0016021;GO:0016021;GO:0030054;	-	-	-	-	transmembrane protein 47 [Source:HGNCSymbol;Acc:HGNC:18515]	418585	R4GIT0
ENSGALG00000008271	4.73332	0.9714	8.49523	8.74535	3.12852	0.0441002	0.322434	6	23644879	23646722	-	1844	CALHM1	GO:0005227;GO:0005227;GO:0005244;GO:0005244;GO:0005244;GO:0005245;GO:0005887;GO:0005887;GO:0006812;GO:0006812;GO:0015867;GO:0016020;GO:0016021;GO:0034220;GO:0034765;GO:0042802;GO:0050909;GO:0050913;GO:0050916;GO:0050917;GO:0051260;GO:0070588;GO:0005227;GO:0005244;GO:0006812;GO:0016020;GO:0016021;GO:0034220;GO:0005227;GO:0005244;GO:0006812;GO:0016020;GO:0016021;GO:0034220;	K19738	-	-	-	calcium homeostasis modulator 1 [Source:HGNCSymbol;Acc:HGNC:23494]	428977	-
ENSGALG00000007179	35.0227	16.9595	53.0859	3.13015	1.64623	0.0441323	0.322531	9	13147008	13173536	+	26529	ATP13A5	GO:0000166;GO:0000166;GO:0005524;GO:0005623;GO:0006812;GO:0006874;GO:0016020;GO:0016021;GO:0016021;GO:0016787;GO:0016887;GO:0046872;	K14951	EC:3.6.3.-	-	-	ATPase 13A5 [Source:HGNC Symbol;Acc:HGNC:31789]"	424902	-
ENSGALG00000015517	18.026	9.91804	26.134	2.635	1.3978	0.0445021	0.323632	3	72784599	72823589	-	38991	-	-	-	-	-	-	-	-	-
ENSGALG00000013045	10.7393	4.78163	16.6969	3.49188	1.804	0.0445287	0.323632	1	62121851	62125401	+	3551	TUBA8B	GO:0000166;GO:0000226;GO:0000278;GO:0003924;GO:0003924;GO:0005200;GO:0005200;GO:0005525;GO:0005525;GO:0005525;GO:0005737;GO:0005737;GO:0005856;GO:0005874;GO:0005874;GO:0005874;GO:0007017;GO:0007017;	K07374	-	-	-	tubulin, alpha 8b [Source:NCBI gene;Acc:396426]"	396426	P08070
ENSGALG00000023032	6.88394	2.31129	11.4566	4.95679	2.30941	0.0446032	0.323644	4	68477157	68512130	-	34974	GRXCR1	GO:0005623;GO:0009055;GO:0010923;GO:0015035;GO:0022900;GO:0045454;GO:0055114;	K17479	-	-	-	glutaredoxin and cysteine rich domain containing 1[Source:HGNC Symbol;Acc:HGNC:31673]	770624	-
ENSGALG00000044261	15.765	6.91627	24.6138	3.55882	1.8314	0.0448219	0.324775	2	80203990	80222536	+	18547	-	GO:0005215;GO:0006869;GO:0016021;GO:0042626;GO:0055085;	-	-	-	-	-	-	-
ENSGALG00000010225	17.7152	7.00971	28.4207	4.05447	2.01951	0.0450407	0.325144	5	37891330	37897542	+	6213	-	GO:0000166;GO:0003824;GO:0003987;GO:0003987;GO:0005524;GO:0016208;GO:0016874;GO:0019427;	K01895	EC:6.2.1.1	-	-	acyl-CoA synthetase short-chain family member 1-like [Source:NCBI gene;Acc:423347]	423347	-
ENSGALG00000014994	5.90804	1.78376	10.0323	5.62427	2.49166	0.0450973	0.325263	Z	23367198	23375648	-	8451	CRHBP	GO:0001963;GO:0002125;GO:0005576;GO:0005615;GO:0005615;GO:0005615;GO:0005622;GO:0005634;GO:0006954;GO:0007565;GO:0007565;GO:0009755;GO:0009755;GO:0030141;GO:0030141;GO:0035690;GO:0035865;GO:0042445;GO:0042445;GO:0045055;GO:0048149;GO:0051424;GO:0051424;GO:0051424;GO:0051424;GO:0051424;GO:0051459;GO:0051460;GO:0051460;GO:0071277;GO:0071320;GO:0071356;GO:0071391;GO:0071392;GO:0071392;GO:0080135;GO:…	-	-	-	-	corticotropin releasing hormone binding protein[Source:HGNC Symbol;Acc:HGNC:2356]	427214	E1C1R3
ENSGALG00000016761	44.5338	27.7561	61.3115	2.20894	1.14335	0.0451674	0.325332	1	132569388	132572872	-	3485	LYG2	GO:0003796;GO:0003796;GO:0008152;GO:0009253;GO:0016787;GO:0016798;GO:0016998;	-	-	-	-	lysozyme g2 [Source:NCBI gene;Acc:395708]"	395708	P27042
ENSGALG00000043998	5.52623	0.878416	10.174	11.5823	3.53385	0.0451998	0.325332	8	25354681	25355970	+	1290	BSND	GO:0005254;GO:0005887;GO:0006821;GO:0016020;GO:0016021;GO:0016323;GO:0032991;GO:1902476;	K19331	-	-	-	barttin CLCNK type accessory beta subunit[Source:HGNC Symbol;Acc:HGNC:16512]	107054005	A0A1L1RQ75
ENSGALG00000006576	26.381	16.3601	36.4019	2.22505	1.15384	0.0453169	0.325401	1	7655306	7725473	-	70168	GRM3	GO:0001641;GO:0004930;GO:0004930;GO:0005246;GO:0005886;GO:0005886;GO:0005887;GO:0007165;GO:0007186;GO:0007186;GO:0007196;GO:0007216;GO:0008066;GO:0014069;GO:0016020;GO:0016021;GO:0016021;GO:0030424;GO:0042734;GO:0043005;GO:0043197;GO:0045211;GO:0051966;	K04605	-	-	-	glutamate metabotropic receptor 3 [Source:HGNCSymbol;Acc:HGNC:4595]	418644	E1BUE5
ENSGALG00000029844	8.37228	2.29955	14.445	6.28166	2.65115	0.0453703	0.325401	AADN04001189.1	8799	10450	+	1652	-	-	-	-	-	-	-	-	-
ENSGALG00000007596	18.5781	10.7749	26.3812	2.44839	1.29183	0.0453805	0.325401	12	14666621	14681719	+	15099	-	GO:0005887;GO:0008028;GO:0008028;GO:0015718;GO:0015718;GO:0016020;GO:0016021;GO:0016021;GO:0055085;	K08184	-	-	-	monocarboxylate transporter 2-like [Source:NCBIgene;Acc:416086]	416086	-
ENSGALG00000012382	18.201	10.083	26.319	2.61024	1.38418	0.0459419	0.327362	7	31731614	31814126	-	82513	-	GO:0005102;GO:0005509;GO:0005576;GO:0009986;GO:0048856;	-	-	-	-	-	-	-
ENSGALG00000043923	5.25566	1.33402	9.1773	6.87942	2.78229	0.0459428	0.327362	5	1341477	1342838	-	1362	-	GO:0004930;GO:0004930;GO:0004984;GO:0004984;GO:0005549;GO:0005886;GO:0007165;GO:0007186;GO:0007186;GO:0007186;GO:0007608;GO:0007608;GO:0016020;GO:0016021;GO:0016021;GO:0050896;GO:0050911;	-	-	-	-	olfactory receptor family 5 subfamily I member 1[Source:NCBI gene;Acc:428827]	-	-
ENSGALG00000010334	33.1578	21.4764	44.8392	2.08784	1.06201	0.0459721	0.327362	3	110325493	110326458	-	966	TAS2R7	GO:0001580;GO:0004930;GO:0004930;GO:0005623;GO:0007165;GO:0007186;GO:0007186;GO:0016020;GO:0016021;GO:0016021;GO:0016021;GO:0033038;GO:0033038;GO:0035690;GO:0050896;GO:0050909;GO:0050909;GO:0071407;GO:0071409;GO:0072743;GO:0072747;GO:1902656;GO:1904561;	K08474	-	-	NOG263307	taste receptor, type 2, member 7 [Source:NCBIgene;Acc:771663]	771663	Q2AB81
ENSGALG00000046123	7.66515	2.56332	12.767	4.98064	2.31633	0.0461834	0.328163	10	9535580	9536171	+	592	-	-	-	-	-	-	-	-	-
ENSGALG00000044225	30.6578	12.037	49.2785	4.09391	2.03348	0.0464226	0.328739	4	71008301	71010117	+	1817	-	GO:0000981;GO:0003676;GO:0005634;GO:0006357;	-	-	-	-	zinc finger protein 132-like [Source:NCBIgene;Acc:101747537]	101747537	-
ENSGALG00000002756	6.26123	1.7627	10.7598	6.10412	2.60978	0.0464274	0.328739	8	3887285	3890882	-	3598	TMEM121	GO:0016020;GO:0016021;	-	-	S	NOG40918	transmembrane protein 121 [Source:NCBIgene;Acc:395216]	395216	Q8QFN3
ENSGALG00000016599	2.52469	0	5.04939	Inf	Inf	0.0464972	0.32884	3	105815533	105818706	-	3174	-	-	-	-	-	-	angiopoietin-related protein 7-like [Source:NCBIgene;Acc:101752065]	-	-
ENSGALG00000045333	12.743	6.08872	19.3974	3.18579	1.67165	0.0465215	0.32884	5	56939856	56941484	+	1629	-	GO:0016020;GO:0016021;	-	-	-	-	-	-	-
ENSGALG00000009261	20.8906	12.0101	29.7711	2.47884	1.30966	0.0468248	0.330502	6	29106869	29110323	-	3455	VAX1	GO:0000122;GO:0001162;GO:0001227;GO:0001764;GO:0003677;GO:0003677;GO:0003700;GO:0003700;GO:0005634;GO:0005634;GO:0006355;GO:0007399;GO:0007406;GO:0007411;GO:0007411;GO:0007417;GO:0007420;GO:0007420;GO:0030154;GO:0031490;GO:0035914;GO:0043010;GO:0043565;GO:0060021;	-	-	-	-	ventral anterior homeobox 1 [Source:NCBIgene;Acc:395582]	-	-
ENSGALG00000027494	14.5071	7.30871	21.7055	2.96982	1.57037	0.0469284	0.330676	9	22040834	22049322	+	8489	SPTSSB	GO:0016020;GO:0016021;GO:0016020;GO:0016021;GO:0016020;GO:0016021;	-	-	-	-	serine palmitoyltransferase small subunit B[Source:NCBI gene;Acc:425008]	425008	A0A1D5PLF8
ENSGALG00000043371	2.50782	0	5.01565	Inf	Inf	0.0469832	0.330676	28	3758353	3758688	-	336	-	GO:0016020;GO:0016021;	-	-	-	-	-	-	-
ENSGALG00000006186	10.2396	4.70383	15.7754	3.35374	1.74577	0.0470708	0.330868	20	10049738	10061414	-	11677	RAD21L1	GO:0000228;GO:0000724;GO:0000794;GO:0000800;GO:0003682;GO:0005634;GO:0005694;GO:0006302;GO:0006302;GO:0007062;GO:0007129;GO:0007130;GO:0007283;GO:0009566;GO:0030893;GO:0030893;GO:0034991;GO:0051321;GO:0070197;GO:0072520;	-	-	-	-	RAD21 cohesin complex component like 1 [Source:HGNCSymbol;Acc:HGNC:16271]	419269	-
ENSGALG00000015106	8.72088	2.85401	14.5878	5.11131	2.35369	0.0471986	0.331358	2	103800575	103802251	+	1677	-	-	-	-	-	-	uncharacterized LOC421081 [Source:NCBIgene;Acc:421081]	421081	A0A1L1RZT7
ENSGALG00000015778	10.1994	4.80268	15.5961	3.24737	1.69927	0.0472581	0.33164	3	76031293	76063665	+	32373	GABRR1	GO:0004888;GO:0004890;GO:0005216;GO:0005230;GO:0005886;GO:0005887;GO:0006811;GO:0006811;GO:0007165;GO:0007268;GO:0016020;GO:0016020;GO:0016021;GO:0016021;GO:0034220;GO:0034220;GO:0042391;GO:0043005;GO:0045202;GO:0050877;GO:1902711;	K05190	-	-	-	gamma-aminobutyric acid type A receptor rho1subunit [Source:HGNC Symbol;Acc:HGNC:4090]	428632	-
ENSGALG00000014858	10.1275	4.61671	15.6383	3.38732	1.76015	0.0475957	0.333089	2	102121710	102124573	-	2864	ADCYAP1	GO:0005179;GO:0005576;GO:0005576;GO:0007186;GO:0010469;GO:0016521;GO:0030073;GO:0031858;GO:0005179;GO:0005576;GO:0005576;GO:0007186;GO:0010469;GO:0016521;GO:0030073;GO:0031858;GO:0005102;GO:0005179;GO:0005184;GO:0005576;GO:0005576;GO:0005622;GO:0007186;GO:0007189;GO:0007189;GO:0007218;GO:0008277;GO:0010469;GO:0010628;GO:0016521;GO:0016521;GO:0016521;GO:0019933;GO:0030073;GO:0030073;GO:0031175;GO:…	K05262	-	-	-	adenylate cyclase activating polypeptide 1[Source:NCBI gene;Acc:408251]	408251	Q58FG9
ENSGALG00000020388	10.0747	4.60497	15.5444	3.37557	1.75513	0.047846	0.333698	5	45685172	45688958	-	3787	-	GO:0004867;GO:0005615;GO:0005615;GO:0010951;	K04525	-	-	-	serpin peptidase inhibitor, clade A (alpha-1antiproteinase, antitrypsin), member 3 [Source:NCBIgene;Acc:772339]	772339	-
ENSGALG00000010222	7.78101	2.82709	12.7349	4.50462	2.1714	0.0479195	0.333818	1	37779368	37787633	+	8266	-	GO:0005576;GO:0005615;GO:0016020;GO:0016021;	-	-	-	-	-	-	-
ENSGALG00000029868	2.47302	0	4.94604	Inf	Inf	0.0480097	0.333902	AADN04002348.1	6029	8500	-	2472	-	GO:0016020;GO:0016021;	-	-	-	-	-	-	-
ENSGALG00000001592	5.08131	1.04333	9.1193	8.74058	3.12773	0.0480875	0.334172	28	1703463	1712060	-	8598	ACER1	GO:0005783;GO:0005783;GO:0006629;GO:0006665;GO:0006672;GO:0008544;GO:0010446;GO:0016020;GO:0016021;GO:0016021;GO:0016787;GO:0016811;GO:0017040;GO:0017040;GO:0017040;GO:0019216;GO:0030148;GO:0030154;GO:0030216;GO:0046512;GO:0046514;GO:0071277;GO:0071633;GO:0102121;GO:0006629;GO:0006672;GO:0016020;GO:0016021;GO:0016021;GO:0016787;GO:0016811;GO:0017040;GO:0102121;GO:0006629;GO:0006672;GO:0016020;GO:…	K01441	EC:3.5.1.23	-	-	alkaline ceramidase 1 [Source:HGNCSymbol;Acc:HGNC:18356]	420088	F1NLL6
ENSGALG00000008121	5.05976	1.05507	9.06446	8.59134	3.10288	0.0483625	0.33486	6	23388033	23390555	-	2523	CYP17A1	GO:0004497;GO:0004508;GO:0004508;GO:0004508;GO:0005506;GO:0006694;GO:0006704;GO:0007548;GO:0008202;GO:0016491;GO:0016705;GO:0020037;GO:0020037;GO:0030424;GO:0042446;GO:0042448;GO:0043025;GO:0046872;GO:0047442;GO:0047442;GO:0055114;GO:0055114;GO:0004497;GO:0004508;GO:0005506;GO:0006694;GO:0007548;GO:0016491;GO:0016705;GO:0020037;GO:0046872;GO:0047442;GO:0055114;GO:0055114;	K00512	-	-	-	cytochrome P450 family 17 subfamily A member 1[Source:NCBI gene;Acc:425056]	425056	P12394
ENSGALG00000044296	2.45931	0	4.91862	Inf	Inf	0.048423	0.335045	28	2443795	2444471	-	677	-	-	-	-	-	-	-	-	-
ENSGALG00000001533	21.2109	12.8768	29.5451	2.29445	1.19815	0.0487719	0.336469	11	907720	922542	+	14823	-	-	-	-	-	-	translin associated factor X interacting protein 1[Source:NCBI gene;Acc:769262]	769262	F1NPH1
ENSGALG00000039629	12.3525	6.40634	18.2987	2.85634	1.51417	0.0491381	0.33729	7	16377071	16378655	-	1585	HOXD11	GO:0003677;GO:0003677;GO:0005634;GO:0005654;GO:0006355;GO:0007275;GO:0043565;	K09296	-	-	-	homeobox D11 [Source:NCBI gene;Acc:395328]"	395328	P24342
ENSGALG00000027103	7.60443	2.71649	12.4924	4.59872	2.20123	0.0491934	0.33729	1	41728240	41737904	-	9665	TSPAN19	GO:0005887;GO:0007166;GO:0016020;GO:0016021;GO:0016021;	-	-	-	-	tetraspanin 19 [Source:HGNC Symbol;Acc:HGNC:31886]"	-	-
ENSGALG00000011267	14.302	7.42862	21.1753	2.85051	1.51122	0.0492929	0.33729	2	35934568	35958123	-	23556	EFHB	GO:0005509;	-	-	-	-	EF-hand domain family member B [Source:HGNCSymbol;Acc:HGNC:26330]	428439	E1BRF5
ENSGALG00000004598	9.75727	4.04707	15.4675	3.82189	1.93429	0.0493928	0.337488	15	6128724	6150323	+	21600	CUX2	GO:0003677;GO:0003677;GO:0005634;GO:0000122;GO:0000122;GO:0000122;GO:0000139;GO:0000977;GO:0000977;GO:0000978;GO:0001078;GO:0003677;GO:0003677;GO:0003677;GO:0005634;GO:0005634;GO:0005634;GO:0005634;GO:0006355;GO:0007614;GO:0010628;GO:0043565;GO:0043565;GO:0045892;GO:0048193;GO:0050775;GO:0050890;GO:0051965;GO:0061003;GO:0071310;GO:2000463;	K09313	-	-	-	cut like homeobox 2 [Source:HGNCSymbol;Acc:HGNC:19347]	416875	-
ENSGALG00000043835	3.97776	0.620519	7.33501	11.8208	3.56325	0.0498998	0.33886	AADN04003849.1	4997	6415	+	1419	-	GO:0003676;GO:0005622;GO:0006355;	-	-	-	-	-	-	-
ENSGALG00000029824	20.6719	11.5178	29.826	2.58955	1.3727	0.0499003	0.33886	1	54863006	54871746	-	8741	-	GO:0005041;GO:0006898;GO:0030169;	-	-	-	-	-	-	-
ENSGALG00000009405	81.0883	48.7104	113.466	2.32941	1.21996	0.0499697	0.33886	4	21570620	21658066	+	87447	GRIA2	GO:0004970;GO:0004970;GO:0005216;GO:0005886;GO:0006811;GO:0006811;GO:0016020;GO:0016020;GO:0016021;GO:0030054;GO:0034220;GO:0035235;GO:0038023;GO:0045202;GO:0045211;GO:0004970;GO:0004971;GO:0005216;GO:0005886;GO:0005886;GO:0006811;GO:0006811;GO:0016020;GO:0016020;GO:0016021;GO:0030054;GO:0032281;GO:0034220;GO:0035235;GO:0038023;GO:0045202;GO:0045211;	K05198	-	-	-	glutamate ionotropic receptor AMPA type subunit 2[Source:NCBI gene;Acc:414894]	414894	Q90856;Q90728
ENSGALG00000011190	506.445	795.483	217.407	0.273301	-1.87144	1.46326e-14	8.34836e-11	4	46742443	46743346	-	904	-	GO:0016020;GO:0016021;	-	-	-	-	Placenta-specific gene 8-like 2 [Source:NCBIgene;Acc:100857411]	-	-
ENSGALG00000017394	1464.96	2072.14	857.771	0.413954	-1.27246	4.43006e-09	1.5165e-05	2	7860096	7868705	+	8610	INSIG1	GO:0005783;GO:0005783;GO:0005789;GO:0006629;GO:0006641;GO:0006695;GO:0006991;GO:0008202;GO:0008203;GO:0008203;GO:0008203;GO:0010894;GO:0016020;GO:0016021;GO:0016126;GO:0032933;GO:0032937;GO:0036315;GO:0036316;GO:0042472;GO:0042474;GO:0042632;GO:0045599;GO:0045717;GO:0060021;GO:0060363;GO:0070862;GO:1901303;	-	-	-	-	insulin induced gene 1 [Source:NCBIgene;Acc:420442]	420442	Q5ZMT9;F1NHV3
ENSGALG00000007493	560.315	770.649	349.981	0.454139	-1.1388	1.46432e-06	0.00139241	4	11324987	11335529	-	10543	NSDHL	GO:0001942;GO:0003854;GO:0005783;GO:0005783;GO:0005811;GO:0006694;GO:0007224;GO:0008203;GO:0008203;GO:0016020;GO:0016021;GO:0016491;GO:0016491;GO:0016616;GO:0016616;GO:0055114;GO:0055114;GO:0060716;GO:0003854;GO:0006694;GO:0016616;GO:0055114;	K07748	EC:1.1.1.170	-	-	NAD(P) dependent steroid dehydrogenase-like[Source:HGNC Symbol;Acc:HGNC:13398]	422302	E1C279
ENSGALG00000030027	423.207	587.247	259.167	0.441326	-1.18008	1.89708e-06	0.00162395	24	4208870	4217491	+	8622	MCAM	GO:0016020;GO:0016021;GO:0001525;GO:0003094;GO:0009897;GO:0016020;GO:0016021;GO:0061042;GO:0016020;GO:0016021;GO:0016020;GO:0016021;	K06534	-	-	-	melanoma cell adhesion molecule [Source:NCBIgene;Acc:448832]	448832	Q90880
ENSGALG00000041052	439.733	599.709	279.758	0.466489	-1.10008	6.69215e-06	0.00297599	Z	852454	890244	+	37791	-	GO:0003676;GO:0003676;GO:0003676;GO:0003676;GO:0003676;GO:0003676;	-	-	-	-	zinc finger protein 532 [Source:NCBIgene;Acc:100857356]	100857356	A0A1D5PW88
ENSGALG00000010798	515.469	693.706	337.231	0.486129	-1.04059	9.25208e-06	0.0038624	8	25334710	25342916	-	8207	DHCR24	GO:0000246;GO:0005737;GO:0006695;GO:0008104;GO:0008202;GO:0008203;GO:0009888;GO:0016020;GO:0016020;GO:0016021;GO:0016125;GO:0016491;GO:0016628;GO:0030539;GO:0031639;GO:0042987;GO:0043588;GO:0050660;GO:0055114;GO:0061024;GO:0071949;	K09828	-	C	COG0277	24-dehydrocholesterol reductase [Source:NCBIgene;Acc:424661]	424661	Q5ZIF2
ENSGALG00000038362	50.5674	80.5772	20.5576	0.255129	-1.9707	1.54401e-05	0.00508218	3	104981011	104982803	+	1793	-	GO:0004070;GO:0006207;GO:0006520;GO:0016597;GO:0016740;GO:0016743;	-	-	-	-	-	-	-
ENSGALG00000013512	474.021	637.7	310.342	0.486658	-1.03902	2.27919e-05	0.00632684	Z	24736670	24743237	-	6568	BTF3	GO:0001701;GO:0005515;GO:0005829;GO:0005515;	K01527	-	-	-	basic transcription factor 3 [Source:HGNCSymbol;Acc:HGNC:1125]	426154	A0A1L1RWR4
ENSGALG00000016438	669.097	892.619	445.574	0.499177	-1.00238	2.46531e-05	0.00659315	Z	81980862	82003287	-	22426	MELK	GO:0000166;GO:0004672;GO:0004674;GO:0004674;GO:0005524;GO:0005524;GO:0006468;GO:0016301;GO:0016310;GO:0016740;GO:0000166;GO:0004672;GO:0004672;GO:0004674;GO:0004674;GO:0004674;GO:0004674;GO:0004715;GO:0004715;GO:0005509;GO:0005524;GO:0005524;GO:0005634;GO:0005737;GO:0005737;GO:0005886;GO:0005938;GO:0006468;GO:0006468;GO:0006915;GO:0008283;GO:0008631;GO:0016301;GO:0016310;GO:0016740;GO:0018108;GO:…	K08799	EC:2.7.11.1	-	-	maternal embryonic leucine zipper kinase[Source:NCBI gene;Acc:428391]	428391	Q5ZL85
ENSGALG00000032231	280.076	381.832	178.319	0.467009	-1.09848	2.59618e-05	0.0067439	16	58543	72898	-	14356	C4	GO:0004866;GO:0005576;GO:0005576;GO:0005615;GO:0010951;GO:0005576;GO:0005576;GO:0005576;	K03989	-	-	-	complement 4 [Source:NCBI gene;Acc:426611]"	426611	Q076D6
ENSGALG00000009365	1186.56	1607.81	765.307	0.475993	-1.07099	2.60048e-05	0.0067439	2	22521894	22535678	-	13785	CYP51A1	GO:0004497;GO:0004497;GO:0005506;GO:0008168;GO:0016491;GO:0016705;GO:0020037;GO:0032259;GO:0046872;GO:0055114;GO:0055114;GO:0004497;GO:0005506;GO:0016705;GO:0020037;GO:0046872;GO:0055114;GO:0004497;GO:0004497;GO:0005506;GO:0005783;GO:0005783;GO:0005886;GO:0008398;GO:0016125;GO:0016126;GO:0016491;GO:0016705;GO:0020037;GO:0033488;GO:0046872;GO:0055114;GO:0055114;GO:0055114;GO:0070988;	K05917	EC:1.14.14.154	-	-	cytochrome P450 family 51 subfamily A member 1[Source:NCBI gene;Acc:420548]	420548	Q0KKP5
ENSGALG00000009286	306.802	412.006	201.597	0.489307	-1.03119	4.58961e-05	0.00882649	7	16713222	16716389	+	3168	ATP5MC3	GO:0000276;GO:0006811;GO:0008289;GO:0015078;GO:0015986;GO:0015986;GO:0015991;GO:0016020;GO:0016021;GO:0033177;GO:0045263;GO:0045263;GO:0046933;GO:0000276;GO:0006811;GO:0008289;GO:0015078;GO:0015986;GO:0015986;GO:0015991;GO:0016020;GO:0016021;GO:0033177;GO:0045263;GO:0045263;GO:0046933;GO:0006811;GO:0008289;GO:0015078;GO:0015986;GO:0015991;GO:0016020;GO:0016021;GO:0033177;GO:0045263;GO:0006811;GO:…	K02128	-	-	-	ATP synthase membrane subunit c locus 3[Source:NCBI gene;Acc:424142]	424142	E1BV48
ENSGALG00000002605	76.5821	117.435	35.7287	0.304241	-1.71671	4.98194e-05	0.00924297	Z	9297783	9298741	-	959	MRPL17	GO:0003735;GO:0003735;GO:0005622;GO:0005739;GO:0005762;GO:0005762;GO:0005840;GO:0005840;GO:0006412;GO:0019904;	K02879	-	-	-	mitochondrial ribosomal protein L17 [Source:HGNCSymbol;Acc:HGNC:14053]	769700	-
ENSGALG00000003313	496.138	691.311	300.965	0.435355	-1.19974	5.30955e-05	0.00956613	23	5162260	5165312	+	3053	-	-	K18084	-	-	-	myotubularin related protein 9-like, pseudogene[Source:NCBI gene;Acc:419652]	419652	-
ENSGALG00000034095	191.398	265.143	117.653	0.443735	-1.17223	6.50798e-05	0.011024	KQ759368.1	8521	11406	+	2886	CDK5	GO:0000166;GO:0001764;GO:0001963;GO:0002039;GO:0004672;GO:0004672;GO:0004674;GO:0004674;GO:0004674;GO:0004693;GO:0005176;GO:0005524;GO:0005524;GO:0005634;GO:0005634;GO:0005634;GO:0005737;GO:0005737;GO:0005829;GO:0005829;GO:0005829;GO:0005886;GO:0006468;GO:0006468;GO:0006468;GO:0006886;GO:0006915;GO:0007160;GO:0007409;GO:0007409;GO:0007416;GO:0007519;GO:0008045;GO:0008306;GO:0008542;GO:0014044;GO:…	K02090	EC:2.7.11.22	-	-	cyclin dependent kinase 5 [Source:NCBIgene;Acc:100190948]	100190948	B6E1W1
ENSGALG00000006723	658.11	900.245	415.975	0.462068	-1.11382	7.48425e-05	0.0123173	2	10422464	10427543	-	5080	-	GO:0004452;GO:0008299;GO:0016787;GO:0004452;GO:0004452;GO:0008299;GO:0009240;GO:0016787;GO:0004452;GO:0008299;GO:0016787;	K01823	EC:5.3.3.2	-	-	isopentenyl-diphosphate delta isomerase 1[Source:NCBI gene;Acc:420459]	420459	F1NZX3
ENSGALG00000042539	58.6151	89.5812	27.649	0.308647	-1.69597	8.05553e-05	0.0129703	AADN04019854.1	329	2645	+	2317	NNF1	GO:0000818;	K11546	-	-	-	Nnf1 protein [Source:NCBI gene;Acc:693253]"	693253	Q1T767
ENSGALG00000006795	138.109	204.46	71.7586	0.350966	-1.5106	8.10834e-05	0.0129703	24	4272958	4278960	-	6003	ABCG4	GO:0000166;GO:0005524;GO:0005524;GO:0005886;GO:0016020;GO:0016020;GO:0016021;GO:0016887;GO:0017127;GO:0030301;GO:0033344;GO:0034041;GO:0042626;GO:0042803;GO:0046982;GO:0055085;GO:1990830;	K05680	-	-	-	ATP binding cassette subfamily G member 4[Source:HGNC Symbol;Acc:HGNC:13884]	428242	A0A1D5P092
ENSGALG00000044788	99.5134	142.852	56.1745	0.393235	-1.34654	0.000118057	0.015664	LGE64	793673	797335	-	3663	-	GO:0003676;	-	-	-	-	zinc finger protein 628 [Source:NCBIgene;Acc:100857228]	100857228	-
ENSGALG00000004167	150.743	218.396	83.0902	0.380457	-1.3942	0.000120226	0.0156708	6	10819703	10821527	+	1825	SRGN	GO:0005615;GO:0005794;GO:0008626;GO:0030502;	K06849	-	-	-	serglycin [Source:HGNC Symbol;Acc:HGNC:9361]"	423695	F1P2B0
ENSGALG00000030466	220.193	299.19	141.197	0.47193	-1.08336	0.000138022	0.0171188	33	745139	753416	-	8278	CS	GO:0004108;GO:0004108;GO:0005739;GO:0005759;GO:0005975;GO:0006099;GO:0006101;GO:0016740;GO:0046912;GO:0004108;GO:0006099;GO:0006101;GO:0016740;GO:0046912;	K01647	EC:2.3.3.1	-	-	citrate synthase [Source:HGNCSymbol;Acc:HGNC:2422]	100858903	-
ENSGALG00000026517	633.658	871.83	395.486	0.453627	-1.14042	0.000191399	0.0216953	15	11273928	11335110	-	61183	RFC5	GO:0003677;GO:0006260;GO:0003677;GO:0006260;GO:0003677;GO:0003689;GO:0005634;GO:0005663;GO:0005663;GO:0006260;GO:0006261;GO:0019899;GO:0031390;GO:0043142;GO:1900264;GO:0003677;GO:0006260;	K10756	-	-	-	replication factor C subunit 5 [Source:HGNCSymbol;Acc:HGNC:9973]	100859719	-
ENSGALG00000016524	615.057	924.716	305.397	0.33026	-1.59832	0.000221749	0.0237785	3	104970733	104980694	+	9962	-	GO:0000050;GO:0000166;GO:0004070;GO:0004087;GO:0004088;GO:0004088;GO:0004151;GO:0005524;GO:0005524;GO:0005737;GO:0006207;GO:0006207;GO:0006228;GO:0006526;GO:0006541;GO:0006541;GO:0006541;GO:0006807;GO:0007595;GO:0016787;GO:0016810;GO:0016812;GO:0019240;GO:0033574;GO:0046872;GO:0051414;GO:0070409;	-	-	-	-	carbamoyl-phosphate synthetase 2, aspartatetranscarbamylase, and dihydroorotase [Source:NCBIgene;Acc:428659]	-	-
ENSGALG00000038801	3012.6	4049.79	1975.41	0.487781	-1.03569	0.00024265	0.0244162	33	1630552	1633524	+	2973	ATP5F1B	GO:0000166;GO:0001525;GO:0005524;GO:0005524;GO:0005739;GO:0005739;GO:0005753;GO:0005886;GO:0006629;GO:0006754;GO:0006754;GO:0006933;GO:0009986;GO:0015986;GO:0016020;GO:0016887;GO:0031966;GO:0042288;GO:0042645;GO:0043209;GO:0043532;GO:0043536;GO:0045259;GO:0045261;GO:0045261;GO:0046034;GO:0046933;GO:0046933;GO:0046961;GO:0051453;GO:0099132;GO:1902600;GO:1902600;GO:0000166;GO:0005524;GO:0005524;GO:…	K02133	EC:7.1.2.2	-	-	ATP synthase F1 subunit beta [Source:NCBIgene;Acc:426673]	426673	Q5ZLC5;A0A1D5PU77
ENSGALG00000002610	35.5434	56.5855	14.5013	0.256272	-1.96425	0.00024294	0.0244162	14	13122959	13125997	+	3039	-	GO:0005548;GO:0005622;GO:0005737;GO:0008526;GO:0015914;GO:0035091;	-	-	-	-	phosphatidylinositol transfer protein, cytoplasmic1-like [Source:NCBI gene;Acc:427652]	427652	-
ENSGALG00000004845	72.1389	107.709	36.569	0.339517	-1.55844	0.000250252	0.024759	5	17009907	17010484	+	578	TIMM10	GO:0005215;GO:0005739;GO:0005739;GO:0005743;GO:0005743;GO:0008565;GO:0008565;GO:0015031;GO:0042719;GO:0042719;GO:0042719;GO:0042721;GO:0042803;GO:0045039;GO:0045039;GO:0045039;GO:0045039;GO:0046872;GO:0051087;GO:0072321;	K17778	-	-	-	translocase of inner mitochondrial membrane 10[Source:NCBI gene;Acc:425202]	425202	E1BXY8
ENSGALG00000041078	125.82	173.703	77.9377	0.448684	-1.15623	0.00028208	0.0264597	1	112738605	112739753	-	1149	MID1IP1	GO:0005634;GO:0005737;GO:0005829;GO:0007026;GO:0008022;GO:0015630;GO:0042802;GO:0045723;GO:0051258;GO:0051351;	-	-	-	-	MID1 interacting protein 1 [Source:NCBIgene;Acc:404752]	404752	Q6Q123
ENSGALG00000026077	1569.92	2121.38	1018.45	0.480087	-1.05863	0.000287028	0.026641	19	5736768	5740448	-	3681	ALDOC	GO:0003824;GO:0004332;GO:0004332;GO:0004332;GO:0006096;GO:0006096;GO:0008092;GO:0016829;GO:0030388;GO:0030855;	K01623	EC:4.1.2.13	-	-	aldolase, fructose-bisphosphate C [Source:NCBIgene;Acc:395492]	395492	R4GM10
ENSGALG00000029663	272.898	364.658	181.138	0.496733	-1.00946	0.000298765	0.0272523	AADN04002404.1	1236	8921	-	7686	-	GO:0000287;GO:0000287;GO:0004449;GO:0004449;GO:0005739;GO:0006099;GO:0006099;GO:0016616;GO:0051287;GO:0051287;GO:0055114;GO:0000287;GO:0000287;GO:0004449;GO:0004449;GO:0005739;GO:0006099;GO:0006099;GO:0016616;GO:0051287;GO:0051287;GO:0055114;	-	-	-	-	-	-	-
ENSGALG00000036867	252.912	346.274	159.551	0.460763	-1.1179	0.000310385	0.0275262	1	50804456	50812317	+	7862	CBX6	GO:0000122;GO:0000792;GO:0003727;GO:0005634;GO:0005634;GO:0005634;GO:0005886;GO:0009898;GO:0030175;GO:0030425;GO:0030426;GO:0031175;GO:0031519;GO:0043025;	K11453	-	-	-	chromobox 6 [Source:HGNC Symbol;Acc:HGNC:1556]"	107053684	-
ENSGALG00000011784	74.9741	108.864	41.0839	0.377386	-1.40589	0.000368715	0.0306355	1	48216410	48217150	+	741	APOLD1	GO:0001525;GO:0005576;GO:0005654;GO:0005829;GO:0006869;GO:0008289;GO:0008289;GO:0016020;GO:0016021;GO:0042157;GO:0045601;	K14480	-	-	-	apolipoprotein L domain containing 1 [Source:HGNCSymbol;Acc:HGNC:25268]	769889	F1NME0
ENSGALG00000032489	106.209	159.797	52.6207	0.329296	-1.60254	0.000371074	0.0306826	AADN04001212.1	15348	16368	+	1021	ELOF1	GO:0000993;GO:0005634;GO:0006368;GO:0008023;GO:0046872;GO:0048096;	-	-	-	-	elongation factor 1 homolog [Source:HGNCSymbol;Acc:HGNC:28691]	-	-
ENSGALG00000038598	52.2996	83.8609	20.7383	0.247295	-2.0157	0.000490219	0.0364808	AADN04006680.1	922	9307	+	8386	-	GO:0000785;GO:0003677;GO:0003714;GO:0003714;GO:0004842;GO:0005622;GO:0005634;GO:0005654;GO:0008270;GO:0016567;GO:0016925;GO:0045892;GO:0046872;GO:0090575;GO:1990841;	K08882	EC:2.3.2.27	-	-	-	107050474	M9NCD4
ENSGALG00000032485	357.889	496.099	219.679	0.442813	-1.17523	0.000493434	0.0365611	AADN04002404.1	9412	11061	+	1650	SSR4	GO:0005783;GO:0016020;GO:0016021;GO:0016021;	-	-	-	-	signal sequence receptor subunit 4 [Source:HGNCSymbol;Acc:HGNC:11326]	-	-
ENSGALG00000000608	539.942	731.723	348.162	0.475811	-1.07154	0.000496065	0.0365976	11	19110019	19123142	+	13124	CDH1	GO:0005509;GO:0005886;GO:0005886;GO:0007155;GO:0007155;GO:0007156;GO:0016020;GO:0016020;GO:0016021;GO:0005509;GO:0005802;GO:0005886;GO:0005886;GO:0005886;GO:0005913;GO:0007155;GO:0007155;GO:0007156;GO:0008013;GO:0009898;GO:0015629;GO:0016020;GO:0016020;GO:0016021;GO:0016021;GO:0016328;GO:0016342;GO:0016600;GO:0022408;GO:0030027;GO:0030054;GO:0030336;GO:0030506;GO:0030864;GO:0032794;GO:0034332;GO:…	K05689	-	-	-	cadherin 3 [Source:NCBI gene;Acc:414845]"	415860	P08641;E1C6M9
ENSGALG00000034194	35.1993	55.0181	15.3806	0.279555	-1.8388	0.00050658	0.0368963	AADN04006518.1	5108	7798	+	2691	MRPL4	GO:0003735;GO:0003735;GO:0005739;GO:0005762;GO:0005840;GO:0006412;	-	-	-	-	mitochondrial ribosomal protein L4 [Source:HGNCSymbol;Acc:HGNC:14276]	-	-
ENSGALG00000014585	174.86	235.394	114.326	0.485677	-1.04193	0.000558808	0.0391481	19	4767118	4768209	+	1092	-	GO:0002548;GO:0005576;GO:0005615;GO:0006954;GO:0006955;GO:0007186;GO:0008009;GO:0008009;GO:0030593;GO:0043547;GO:0048020;GO:0048247;GO:0070098;GO:0070374;GO:0071346;GO:0071347;GO:0071356;	-	-	-	-	C-C motif chemokine ligand 26 [Source:NCBIgene;Acc:417534]	417534	-
ENSGALG00000039964	1015.34	1435.74	594.931	0.414372	-1.271	0.000570983	0.0394071	16	239436	311548	-	72113	KIFC1	GO:0000166;GO:0003774;GO:0003777;GO:0005524;GO:0005524;GO:0005874;GO:0007018;GO:0008017;GO:0000166;GO:0003774;GO:0003777;GO:0005524;GO:0005524;GO:0005874;GO:0007018;GO:0008017;GO:0000166;GO:0003774;GO:0003777;GO:0003777;GO:0005524;GO:0005524;GO:0005634;GO:0005871;GO:0005874;GO:0005874;GO:0007018;GO:0007018;GO:0008017;GO:0008017;GO:0016887;GO:0072686;GO:0090307;GO:0000166;GO:0003774;GO:0003777;GO:…	K10405	-	-	-	kinesin family member C1 [Source:NCBIgene;Acc:417037]	101748559	-
ENSGALG00000028880	180.409	245.068	115.749	0.472314	-1.08218	0.000630502	0.042155	25	2191537	2195058	+	3522	FDPS	GO:0005654;GO:0005829;GO:0008299;GO:0016740;GO:0008299;GO:0016740;	K00787	-	-	-	farnesyl diphosphate synthase [Source:HGNCSymbol;Acc:HGNC:3631]	425061	R4GMB6
ENSGALG00000028996	115.403	158.988	71.8181	0.451721	-1.1465	0.00064847	0.0425011	Z	7940963	7943942	-	2980	SIGMAR1	GO:0005634;GO:0005635;GO:0005635;GO:0005637;GO:0005640;GO:0005783;GO:0005783;GO:0005783;GO:0005789;GO:0006869;GO:0014069;GO:0014069;GO:0016020;GO:0016021;GO:0016021;GO:0031410;GO:0036474;GO:0038023;GO:0043523;GO:0043523;GO:0070207;	K20719	-	-	-	sigma non-opioid intracellular receptor 1[Source:NCBI gene;Acc:100859748]	100859748	Q5ZL84
ENSGALG00000023437	46.4082	69.5875	23.2289	0.333809	-1.5829	0.000701352	0.0442965	11	19278734	19280589	-	1856	NQO1	GO:0003955;GO:0003955;GO:0005829;GO:0005829;GO:0006979;GO:0009055;GO:0016491;GO:0022900;GO:0042802;GO:0043086;GO:0055114;	K00355	EC:1.6.5.2	-	-	NAD(P)H quinone dehydrogenase 1 [Source:NCBIgene;Acc:769737]	769737	E1BYW3
ENSGALG00000042895	75.1663	109.077	41.2552	0.378219	-1.40271	0.000735868	0.0453815	11	2033491	2038419	-	4929	BCAR1	GO:0001726;GO:0005737;GO:0005737;GO:0005886;GO:0005925;GO:0005925;GO:0005925;GO:0007015;GO:0007165;GO:0007186;GO:0007229;GO:0010595;GO:0015629;GO:0016477;GO:0016477;GO:0016477;GO:0019901;GO:0030027;GO:0030335;GO:0035729;GO:0048008;GO:0048010;GO:0048012;GO:0050851;GO:0050853;GO:0060326;GO:0090527;	K05726	-	-	-	BCAR1, Cas family scaffold protein [Source:HGNCSymbol;Acc:HGNC:971]	415691	-
ENSGALG00000028567	141.393	190.201	92.5849	0.486775	-1.03867	0.000760934	0.0463493	20	488107	494909	-	6803	MYL9	GO:0001725;GO:0005509;GO:0005859;GO:0008307;GO:0016459;GO:0016460;GO:0030018;GO:0030239;GO:0032036;GO:0045159;GO:0046872;GO:0046982;GO:0005509;GO:0005509;GO:0005859;GO:0008307;GO:0016459;GO:0030239;GO:0045159;GO:0046872;GO:0046982;	K12755	-	DTZ	COG5126	myosin, light chain 9, regulatory [Source:NCBIgene;Acc:396215]	396215	P02612
ENSGALG00000036572	82.4671	115.941	48.9928	0.422566	-1.24275	0.000847087	0.0496532	33	775139	779705	-	4567	-	GO:0000076;GO:0000228;GO:0000790;GO:0003677;GO:0005634;GO:0006281;GO:0031298;GO:0043111;GO:0048478;	-	-	-	-	-	-	-
ENSGALG00000038757	75.2199	105.826	44.6142	0.421581	-1.24612	0.0009968	0.0525195	33	789750	795759	+	6010	RBMS2	GO:0003676;GO:0003723;GO:0003676;GO:0003723;GO:0003676;GO:0003723;GO:0003676;GO:0003723;GO:0003723;GO:1990904;	-	-	-	-	RNA binding motif single stranded interactingprotein 2 [Source:HGNC Symbol;Acc:HGNC:9909]	107055400	-
ENSGALG00000044204	48.1582	70.9773	25.3391	0.357003	-1.48599	0.00103007	0.0531042	10	13131918	13133662	-	1745	-	GO:0003676;GO:0090305;	K18340	EC:3.1.-.-	-	-	apoptosis enhancing nuclease [Source:NCBIgene;Acc:415496]	415496	A0A1L1RN59
ENSGALG00000027700	83.7875	116.571	51.0038	0.437534	-1.19253	0.00106995	0.0540037	25	1801816	1808119	+	6304	FLAD1	GO:0000166;GO:0003824;GO:0003919;GO:0003919;GO:0005524;GO:0006747;GO:0006747;GO:0016740;GO:0016779;GO:0000166;GO:0003824;GO:0003919;GO:0003919;GO:0003919;GO:0005524;GO:0005829;GO:0005886;GO:0006747;GO:0006747;GO:0006747;GO:0016740;GO:0016779;GO:0000166;GO:0003824;GO:0003919;GO:0003919;GO:0003919;GO:0005524;GO:0006747;GO:0006747;GO:0006747;GO:0016740;GO:0016779;	K00953	EC:2.7.7.2	-	-	flavin adenine dinucleotide synthetase 1[Source:HGNC Symbol;Acc:HGNC:24671]	100857898	-
ENSGALG00000033069	26.9068	45.3638	8.44988	0.186269	-2.42454	0.00113311	0.0557309	AADN04009916.1	29	4029	-	4001	TFPT	GO:0003677;GO:0005654;GO:0006915;GO:0006915;GO:0031011;GO:0031011;GO:0031965;GO:0097190;GO:0006915;	-	-	-	-	TCF3 fusion partner [Source:HGNCSymbol;Acc:HGNC:13630]	-	-
ENSGALG00000000793	415.897	571.134	260.659	0.456389	-1.13166	0.00117386	0.0564378	25	2673465	2675773	-	2309	VPS72	GO:0005634;GO:0005634;GO:0006338;GO:0006355;GO:0016607;GO:0032991;GO:0035019;GO:0042393;GO:0043486;GO:0043486;GO:0043486;	K11664	-	-	-	vacuolar protein sorting 72 homolog [Source:HGNCSymbol;Acc:HGNC:11644]	425660	H9KYW9
ENSGALG00000041826	85.2379	125.034	45.4415	0.363432	-1.46024	0.00117973	0.0565611	25	1874283	1875569	+	1287	S100A6	GO:0001726;GO:0005509;GO:0005509;GO:0005509;GO:0005509;GO:0005523;GO:0005623;GO:0005634;GO:0005635;GO:0005737;GO:0005829;GO:0005829;GO:0005886;GO:0007049;GO:0008270;GO:0019899;GO:0031234;GO:0042803;GO:0042803;GO:0044548;GO:0046872;GO:0048306;GO:0048306;GO:0048471;GO:0051781;	-	-	-	-	S100 calcium binding protein A6 [Source:NCBIgene;Acc:373951]	373951	Q98953
ENSGALG00000028774	341.795	461.028	222.563	0.482754	-1.05064	0.00119232	0.0570048	25	2880421	2882481	-	2061	S100A10	GO:0005509;GO:0001765;GO:0005509;GO:0006900;GO:0016020;GO:0016021;GO:0019897;GO:0042803;GO:0043547;GO:0044325;GO:0045121;GO:0051099;GO:0051290;GO:0051496;GO:0051894;GO:0072659;GO:1900026;	K17274	-	-	-	S100 calcium binding protein A10 [Source:NCBIgene;Acc:396506]	396506	P27003;R4GHU2
ENSGALG00000027536	402.054	548.257	255.851	0.466662	-1.09955	0.00120619	0.0571886	3	54693252	54709177	+	15926	PERP1	GO:0016020;GO:0016021;GO:0016021;GO:0030054;	K10136	-	-	-	PERP1, TP53 apoptosis effector [Source:NCBIgene;Acc:421683]	421683	R4GHP1
ENSGALG00000011747	3994.11	5528.65	2459.57	0.444877	-1.16852	0.00125557	0.0586542	1	48093690	48094445	+	756	-	GO:0000786;GO:0003677;GO:0003677;GO:0003690;GO:0005515;GO:0005634;GO:0005634;GO:0005634;GO:0005694;GO:0006334;GO:0006355;GO:0016584;GO:0030261;GO:0031492;GO:0031936;GO:0045910;	K11275	-	-	-	histone H1 [Source:NCBI gene;Acc:427882]"	427882	F1NPJ2
ENSGALG00000026153	5.73709	11.4742	0	0	-Inf	0.00125873	0.0586542	23	1195139	1234686	-	39548	FOXO6	GO:0000122;GO:0000981;GO:0000981;GO:0003677;GO:0003700;GO:0003700;GO:0005634;GO:0005634;GO:0005634;GO:0005737;GO:0005737;GO:0006355;GO:0006357;GO:0007613;GO:0008134;GO:0008286;GO:0042593;GO:0043565;GO:0043565;GO:0045944;GO:0060999;	-	-	-	-	forkhead box O6 [Source:HGNCSymbol;Acc:HGNC:24814]	-	-
ENSGALG00000040959	99.5044	181.628	17.3804	0.0956921	-3.38546	0.00133277	0.0598281	Z	912007	916668	+	4662	GRP	GO:0005184;GO:0005184;GO:0005615;GO:0007218;GO:0007218;GO:0010469;GO:0035176;GO:0036343;GO:0043207;GO:1900738;	K05224	-	-	-	gastrin releasing peptide [Source:NCBIgene;Acc:425213]	425213	A0A1D5PXC4
ENSGALG00000036827	409.053	589	229.106	0.388974	-1.36226	0.00133526	0.0598281	AADN04010802.1	1717	5406	-	3690	UBE2S	GO:0000166;GO:0004842;GO:0005524;GO:0005680;GO:0006511;GO:0010458;GO:0010994;GO:0010997;GO:0016740;GO:0031145;GO:0035519;GO:0044314;GO:0061631;GO:0061631;GO:0070534;GO:0070979;GO:0085020;GO:1904668;	-	-	-	-	ubiquitin conjugating enzyme E2 S [Source:HGNCSymbol;Acc:HGNC:17895]	-	-
ENSGALG00000035308	108.118	154.881	61.3551	0.396143	-1.33591	0.00136204	0.0606256	1	194374562	194375192	+	631	-	GO:0004252;GO:0006508;	-	-	-	-	-	-	-
ENSGALG00000041687	1398.09	1878.12	918.056	0.488816	-1.03264	0.00136369	0.0606256	1	49527794	49546551	-	18758	SREBF2	GO:0000122;GO:0000978;GO:0001078;GO:0003677;GO:0003700;GO:0005634;GO:0005634;GO:0005654;GO:0005737;GO:0005737;GO:0005739;GO:0005783;GO:0006355;GO:0008022;GO:0009267;GO:0010886;GO:0016020;GO:0032937;GO:0042632;GO:0043231;GO:0044212;GO:0045944;GO:0045944;GO:0046983;GO:0070888;GO:0071404;GO:0072368;GO:0090370;GO:1902895;	K09107	-	-	-	sterol regulatory element binding transcriptionfactor 2 [Source:HGNC Symbol;Acc:HGNC:11290]	395304	A0A1D5PX69
ENSGALG00000032249	118.888	161.978	75.7984	0.467955	-1.09556	0.00152146	0.0632339	5	298410	299737	+	1328	MAX	GO:0000122;GO:0000790;GO:0000977;GO:0000977;GO:0000978;GO:0000983;GO:0000983;GO:0001078;GO:0001078;GO:0001227;GO:0003677;GO:0003677;GO:0005634;GO:0005634;GO:0005634;GO:0006355;GO:0006357;GO:0032993;GO:0042803;GO:0045944;GO:0045944;GO:0046983;GO:0070888;GO:0071339;GO:0071339;GO:0090575;GO:0090575;GO:0090575;GO:0046983;GO:0071339;GO:0090575;	-	-	-	-	MYC associated factor X [Source:HGNCSymbol;Acc:HGNC:6913]	-	-
ENSGALG00000026119	29.6888	46.8409	12.5367	0.267644	-1.90161	0.00155433	0.0642608	15	7538257	7568420	-	30164	MN1	GO:0001957;GO:0006355;	-	-	-	-	MN1 proto-oncogene, transcriptional regulator[Source:HGNC Symbol;Acc:HGNC:7180]	-	-
ENSGALG00000029367	122.388	185.837	58.9383	0.31715	-1.65676	0.00160178	0.0643051	11	18663342	18665323	-	1982	CYBA	GO:0005737;GO:0005768;GO:0005886;GO:0006801;GO:0006954;GO:0009055;GO:0016020;GO:0016021;GO:0016175;GO:0016175;GO:0016491;GO:0017004;GO:0017124;GO:0020037;GO:0022900;GO:0032755;GO:0032760;GO:0034137;GO:0042554;GO:0042554;GO:0043020;GO:0043020;GO:0043020;GO:0043020;GO:0045087;GO:0045087;GO:0045730;GO:0046872;GO:0046982;GO:0050766;GO:0051279;GO:0055114;GO:0055114;GO:0070257;GO:0072593;GO:1900426;GO:…	K08009	-	-	-	cytochrome b-245 alpha chain [Source:HGNCSymbol;Acc:HGNC:2577]	100859840	Q5ZKT0
ENSGALG00000000158	178.866	241.093	116.639	0.483792	-1.04754	0.0016048	0.0643051	16	96322	99142	-	2821	MHCDMA	GO:0006955;GO:0016020;GO:0016020;GO:0016021;GO:0019882;GO:0042613;GO:0002503;GO:0006955;GO:0009986;GO:0016020;GO:0019882;GO:0023026;GO:0042613;GO:0042613;GO:0043231;	K06752	-	S	NOG43075	major histocompatibility complex, class II, DMalpha [Source:NCBI gene;Acc:417050]	417050	A5HUL6
ENSGALG00000031812	47.8463	69.8415	25.851	0.370138	-1.43386	0.00160611	0.0643051	25	2863361	2867426	-	4066	TDRKH	GO:0003676;GO:0003723;GO:0005737;GO:0005739;GO:0007140;GO:0007283;GO:0009566;GO:0016020;GO:0016021;GO:0034587;GO:0043046;GO:0071546;GO:0071547;GO:0003676;GO:0003723;GO:0016020;GO:0016021;GO:0003676;GO:0003723;GO:0016020;GO:0016021;	K18406	-	-	-	tudor and KH domain containing [Source:HGNCSymbol;Acc:HGNC:11713]	425667	A0A1D5P589
ENSGALG00000038393	194.028	282.546	105.509	0.373424	-1.42111	0.00160724	0.0643051	16	90602	93633	-	3032	DMB2	GO:0006955;GO:0016020;GO:0016020;GO:0016021;GO:0019882;GO:0042613;GO:0006955;GO:0016020;GO:0016020;GO:0016021;GO:0019882;GO:0042613;GO:0006955;GO:0016020;GO:0016020;GO:0016021;GO:0019882;GO:0042613;	K06752	-	-	-	major histocompatibility complex, class II, DM beta2 [Source:NCBI gene;Acc:417051]	417051	A5HUL8
ENSGALG00000008014	35.1041	53.5563	16.6519	0.310924	-1.68537	0.00160822	0.0643051	20	13926767	13928100	-	1334	CEBPB	GO:0000779;GO:0000790;GO:0000977;GO:0000978;GO:0000979;GO:0000981;GO:0001046;GO:0001077;GO:0001158;GO:0001541;GO:0001892;GO:0003677;GO:0003677;GO:0003682;GO:0003700;GO:0003705;GO:0003705;GO:0005515;GO:0005634;GO:0005634;GO:0005634;GO:0005634;GO:0005654;GO:0005737;GO:0006355;GO:0006355;GO:0006366;GO:0010628;GO:0016363;GO:0019900;GO:0030182;GO:0032496;GO:0032753;GO:0033598;GO:0034976;GO:0035035;GO:…	K10048	-	-	NOG299311	CCAAT enhancer binding protein beta [Source:NCBIgene;Acc:396185]	396185	Q05826
ENSGALG00000041923	560.692	828.218	293.167	0.353973	-1.49829	0.00161002	0.0643051	AADN04000745.1	52094	62253	-	10160	ESPL1	GO:0005634;GO:0006508;GO:0008233;GO:0000070;GO:0004197;GO:0005634;GO:0005634;GO:0005737;GO:0005813;GO:0005813;GO:0006508;GO:0008233;GO:0051307;GO:0072686;GO:0005634;GO:0006508;GO:0008233;	K02365	EC:3.4.22.49	-	-	extra spindle pole bodies like 1, separase[Source:HGNC Symbol;Acc:HGNC:16856]	425536	-
ENSGALG00000033185	150.073	224.202	75.9439	0.33873	-1.56179	0.00164846	0.0649626	AADN04001032.1	3209	4978	-	1770	TAZ	GO:0005634;GO:0005737;GO:0005739;GO:0005829;GO:0006644;GO:0006936;GO:0007007;GO:0007507;GO:0007507;GO:0007519;GO:0010468;GO:0016020;GO:0016746;GO:0030097;GO:0032049;GO:0032981;GO:0035965;GO:0042407;GO:0042775;GO:0047184;GO:0048738;GO:0060048;	K13511	EC:2.3.1.-	-	-	tafazzin [Source:HGNC Symbol;Acc:HGNC:11577]"	107049523	-
ENSGALG00000028115	50.463	73.8373	27.0886	0.366869	-1.44666	0.00166975	0.0651014	23	1821477	1822271	+	795	SFN	GO:0000079;GO:0001836;GO:0003334;GO:0005634;GO:0005737;GO:0005829;GO:0008630;GO:0010482;GO:0010839;GO:0019901;GO:0019904;GO:0030216;GO:0030307;GO:0031424;GO:0042802;GO:0043154;GO:0043588;GO:0045606;GO:0046827;GO:0051219;GO:0051726;GO:0061436;	K06644	-	-	-	stratifin [Source:NCBI gene;Acc:408037]"	408037	R4GF89
ENSGALG00000009538	408.111	552.33	263.892	0.47778	-1.06558	0.00168106	0.0651083	5	28902887	28910025	+	7139	RDH11	GO:0001917;GO:0016062;GO:0042574;GO:0052650;	K11153	EC:1.1.1.300	-	-	retinol dehydrogenase 11 [Source:HGNCSymbol;Acc:HGNC:17964]	423274	E1BTL3
ENSGALG00000040776	464.05	732.284	195.817	0.267406	-1.9029	0.00171892	0.0653316	AADN04002423.1	9275	10716	-	1442	-	GO:0000786;GO:0000786;GO:0003677;GO:0003677;GO:0005634;GO:0005694;GO:0046982;	-	-	-	-	-	-	-
ENSGALG00000038714	24.4079	39.9353	8.88055	0.222374	-2.16894	0.00176569	0.0660895	AADN04011608.1	794	4566	-	3773	NDUFB7	GO:0003954;GO:0005739;GO:0005747;GO:0005758;GO:0008137;GO:0032981;GO:0055114;	K03963	-	-	-	NADH:ubiquinone oxidoreductase subunit B7[Source:HGNC Symbol;Acc:HGNC:7702]	107050898	A0A1D5P384
ENSGALG00000037704	98.1287	133.831	62.4267	0.46646	-1.10018	0.00178056	0.0660895	AADN04012016.1	21	5704	+	5684	-	GO:0003824;GO:0004559;GO:0005975;GO:0006013;GO:0030246;GO:0003824;GO:0004559;GO:0005975;GO:0006013;GO:0030246;GO:0003824;GO:0004559;GO:0005975;GO:0006013;GO:0030246;	-	-	-	-	-	-	-
ENSGALG00000044860	25.8276	40.964	10.6912	0.260991	-1.93793	0.00178659	0.0660895	12	18176671	18181021	-	4351	-	-	-	-	-	-	-	-	-
ENSGALG00000041832	92.1283	125.585	58.6717	0.467187	-1.09793	0.00182503	0.0668515	KQ759585.1	7566	11212	-	3647	-	GO:0000307;GO:0005634;GO:0006351;GO:0016538;GO:0045737;GO:0045944;GO:1901409;	K15188	-	-	-	cyclin T1 [Source:NCBI gene;Acc:100859215]"	100859215	-
ENSGALG00000032933	1014.58	1389.94	639.217	0.459889	-1.12064	0.00196751	0.0697119	1	48146441	48147882	-	1442	HIST1H4A	GO:0000228;GO:0000786;GO:0000786;GO:0000786;GO:0000788;GO:0003677;GO:0003677;GO:0003677;GO:0005634;GO:0005634;GO:0005634;GO:0005654;GO:0005694;GO:0006334;GO:0006334;GO:0006334;GO:0006335;GO:0006336;GO:0006352;GO:0019904;GO:0032991;GO:0045653;GO:0046982;GO:0051290;	K11254	-	-	-	histone cluster 1 H4 family member a [Source:HGNCSymbol;Acc:HGNC:4781]	100858319	P62801
ENSGALG00000034352	89.3788	145.097	33.6603	0.231985	-2.1079	0.00199426	0.0701081	6	23088996	23089672	+	677	MRPL43	GO:0003735;GO:0005739;GO:0005762;GO:0005762;	K17424	-	-	-	mitochondrial ribosomal protein L43 [Source:HGNCSymbol;Acc:HGNC:14517]	100858689	Q5ZHT5
ENSGALG00000035656	99.519	149.419	49.6186	0.332076	-1.59041	0.00200911	0.0701836	AADN04008247.1	21	6407	-	6387	-	GO:0008270;GO:0008270;	-	-	-	-	-	-	-
ENSGALG00000034566	2506.86	4391.23	622.493	0.141758	-2.81849	0.00206437	0.0716261	AADN04001110.1	723	11866	-	11144	-	-	-	-	-	-	-	-	-
ENSGALG00000028543	65.2022	91.3272	39.0771	0.42788	-1.22472	0.00207046	0.0716261	13	10261730	10269384	-	7655	FGFR4	GO:0000166;GO:0001525;GO:0004672;GO:0004713;GO:0004713;GO:0004713;GO:0004714;GO:0004714;GO:0004888;GO:0005007;GO:0005007;GO:0005007;GO:0005524;GO:0005524;GO:0005737;GO:0005783;GO:0005794;GO:0005886;GO:0005887;GO:0005887;GO:0005911;GO:0006468;GO:0008201;GO:0008284;GO:0008284;GO:0008284;GO:0008543;GO:0008543;GO:0009968;GO:0010628;GO:0010715;GO:0016020;GO:0016021;GO:0016021;GO:0016301;GO:0016310;GO:…	K05095	EC:2.7.10.1	-	-	fibroblast growth factor receptor 4 [Source:HGNCSymbol;Acc:HGNC:3691]	395603	F1NCL8
ENSGALG00000031328	71.6261	99.2716	43.9806	0.443033	-1.17451	0.00211529	0.0725558	32	19588	31753	+	12166	PAK4	GO:0000166;GO:0004672;GO:0004672;GO:0004674;GO:0004674;GO:0004674;GO:0005524;GO:0005524;GO:0006468;GO:0016301;GO:0016310;GO:0016740;GO:0045766;GO:0060996;GO:0071407;GO:2000352;	-	-	-	-	p21 (RAC1) activated kinase 4 [Source:HGNCSymbol;Acc:HGNC:16059]	-	-
ENSGALG00000037325	172.419	249.207	95.63	0.383737	-1.38181	0.00218392	0.0739626	9	23752483	23753021	+	539	SERP1	GO:0001501;GO:0005783;GO:0005783;GO:0005789;GO:0005881;GO:0006006;GO:0006486;GO:0009791;GO:0010259;GO:0015031;GO:0016020;GO:0016021;GO:0030968;GO:0030968;GO:0032024;GO:0045727;GO:0046622;GO:0048644;GO:0060124;	-	-	-	-	stress associated endoplasmic reticulum protein 1[Source:HGNC Symbol;Acc:HGNC:10759]	107054146	A0A1D5PAC2
ENSGALG00000035138	575.038	767.016	383.061	0.499418	-1.00168	0.00220141	0.0743182	AADN04001978.1	10460	11694	+	1235	UBL5	GO:0000398;GO:0005634;GO:0005737;GO:0005737;GO:0006464;GO:0031386;	K13113	-	-	-	ubiquitin like 5 [Source:HGNCSymbol;Acc:HGNC:13736]	107057622	A0A1D5PWV5
ENSGALG00000007178	496.994	664.841	329.146	0.495074	-1.01428	0.00230283	0.0762888	5	16777263	16794363	+	17101	FADS2	GO:0004768;GO:0006629;GO:0016020;GO:0016021;GO:0016021;GO:0016491;GO:0055114;	K10226	EC:1.14.19.3	CI	COG5274	fatty acid desaturase 2 [Source:NCBIgene;Acc:423122]	423122	A6NAB8
ENSGALG00000043062	43.8885	64.1639	23.6132	0.368015	-1.44217	0.0023221	0.0763248	1	48100497	48100907	-	411	-	GO:0000786;GO:0000786;GO:0000786;GO:0003677;GO:0003677;GO:0005634;GO:0005634;GO:0005694;GO:0006334;GO:0031492;GO:0046982;	K11253	-	-	-	histone cluster 1 H3 family member g [Source:NCBIgene;Acc:769809]	769809	P84229
ENSGALG00000010737	480.024	702.897	257.151	0.365844	-1.4507	0.00241573	0.0786077	3	35580789	35747135	+	166347	PLD5	GO:0003824;GO:0003824;GO:0003824;GO:0016020;GO:0016021;	K16861	-	-	-	phospholipase D family member 5 [Source:NCBIgene;Acc:421501]	421501	A0A1D5PVF9
ENSGALG00000031212	149.725	209.147	90.3039	0.431773	-1.21165	0.00246025	0.0794521	5	57729123	57730559	+	1437	MGAT2	GO:0005794;GO:0005795;GO:0008455;GO:0008455;GO:0009312;GO:0016020;GO:0016021;GO:0016021;GO:0018279;	K00736	EC:2.4.1.143	-	-	mannosyl (alpha-1,6-)-glycoprotein beta-1,2-N-acetylglucosaminyltransferase [Source:HGNCSymbol;Acc:HGNC:7045]	428925	-
ENSGALG00000031629	78.7595	107.909	49.6102	0.459741	-1.12111	0.0025727	0.0811367	AADN04001190.1	26350	29884	-	3535	-	GO:0000166;GO:0004672;GO:0004674;GO:0004674;GO:0004674;GO:0004711;GO:0005524;GO:0005524;GO:0005622;GO:0005634;GO:0005737;GO:0006468;GO:0006468;GO:0016301;GO:0016310;GO:0016740;GO:0035556;GO:0045948;GO:0000166;GO:0004672;GO:0004674;GO:0004674;GO:0005524;GO:0005524;GO:0006468;GO:0016301;GO:0016310;GO:0016740;GO:0000166;GO:0004672;GO:0004674;GO:0004674;GO:0005524;GO:0005524;GO:0006468;GO:0007165;GO:…	K04688	EC:2.7.11.1	-	-	ribosomal protein S6 kinase B2 [Source:NCBIgene;Acc:429557]	429557	-
ENSGALG00000040258	493.722	666.1	321.344	0.482426	-1.05162	0.00263102	0.0824773	30	14208	18128	+	3921	FARSA	GO:0000049;GO:0000166;GO:0004812;GO:0004826;GO:0004826;GO:0005524;GO:0005737;GO:0006432;GO:0006432;GO:0009328;GO:0043039;GO:0051290;GO:0000049;GO:0000166;GO:0004812;GO:0004826;GO:0005524;GO:0005737;GO:0006432;GO:0043039;GO:0000049;GO:0000166;GO:0004812;GO:0004826;GO:0005524;GO:0005737;GO:0006432;GO:0043039;GO:0000049;GO:0000166;GO:0004812;GO:0004826;GO:0005524;GO:0005737;GO:0006432;GO:0043039;	K01889	EC:6.1.1.20	-	-	phenylalanyl-tRNA synthetase subunit alpha[Source:NCBI gene;Acc:100859604]	100859604	Q5ZJQ2
ENSGALG00000021139	16609.1	22376.6	10841.6	0.484506	-1.04541	0.00264145	0.0826526	15	7973416	7997739	-	24324	IGLL1	GO:0002377;GO:0005615;GO:0006955;	-	-	-	-	immunoglobulin lambda-like polypeptide 1[Source:NCBI gene;Acc:416928]	416928	R9PXM5
ENSGALG00000004729	122.605	172.247	72.9626	0.423594	-1.23925	0.00265494	0.0827723	11	10226274	10258509	-	32236	SLC7A10	GO:0015175;GO:0015175;GO:0015175;GO:0015179;GO:0015804;GO:0015804;GO:0015804;GO:0016020;GO:0016020;GO:0016021;GO:0022857;GO:0042941;GO:0042941;GO:0042942;GO:0042942;GO:0055085;GO:1902475;GO:0016020;GO:0016020;GO:0016021;GO:0022857;GO:0055085;	K13782	-	-	-	solute carrier family 7 member 10 [Source:HGNCSymbol;Acc:HGNC:11058]	415774	-
ENSGALG00000041323	50.7355	74.9823	26.4888	0.353267	-1.50117	0.00268173	0.0834555	KQ759610.1	2858	3613	+	756	-	-	-	-	-	-	-	-	-
ENSGALG00000037735	17.7236	32.4225	3.02465	0.0932886	-3.42216	0.00271182	0.0839935	16	56578	58190	-	1613	CENPA	GO:0000786;GO:0003677;GO:0003677;GO:0005634;GO:0005694;GO:0046982;	K11495	-	-	-	centromere protein A [Source:NCBIgene;Acc:100113359]	100113359	Q6XXM1;A5HUM4
ENSGALG00000033441	17.59	30.952	4.2281	0.136602	-2.87195	0.00271562	0.0839935	33	293423	293953	-	531	COX14	GO:0005739;GO:0005739;GO:0033617;GO:0033617;	K18181	-	-	-	cytochrome c oxidase assembly factor COX14[Source:NCBI gene;Acc:426880]	426880	A0A1D5PWQ1
ENSGALG00000030824	241.052	365.967	116.137	0.317342	-1.65589	0.00271865	0.0839935	3	46010325	46011254	-	930	SF3B5	GO:0000398;GO:0000398;GO:0000398;GO:0000398;GO:0003723;GO:0005634;GO:0005634;GO:0005654;GO:0005681;GO:0005686;GO:0005689;GO:0005689;GO:0005689;GO:0006397;GO:0008380;GO:0071005;GO:0071011;	K12832	-	-	-	splicing factor 3b subunit 5 [Source:NCBIgene;Acc:769794]	769794	A0A1D5P7U7
ENSGALG00000042809	252.433	341.345	163.521	0.479048	-1.06176	0.00276113	0.084751	5	377263	380025	-	2763	NDUFV1	GO:0003954;GO:0005739;GO:0005739;GO:0005743;GO:0005747;GO:0005829;GO:0006120;GO:0008137;GO:0008137;GO:0010181;GO:0016020;GO:0016491;GO:0016651;GO:0046872;GO:0051287;GO:0051287;GO:0051536;GO:0051539;GO:0051539;GO:0055114;GO:0055114;GO:0070469;	K03942	-	-	-	NADH:ubiquinone oxidoreductase core subunit V1[Source:NCBI gene;Acc:430210]	430210	Q5ZHS2
ENSGALG00000037051	53.4059	78.9124	27.8993	0.353548	-1.50002	0.00280967	0.0858756	AADN04001373.1	2229	25513	-	23285	-	-	-	-	-	-	uncharacterized LOC101751399 [Source:NCBIgene;Acc:101751399]	101751399	A0A1D5PD36
ENSGALG00000039742	52.7214	75.1976	30.2451	0.402208	-1.31399	0.0028378	0.08621	16	52234	56078	-	3845	CYP21A1	GO:0004497;GO:0005506;GO:0016491;GO:0016705;GO:0020037;GO:0046872;GO:0055114;GO:0055114;	K00513	EC:1.14.14.16	-	-	cytochrome P450, family 21, subfamily A,polypeptide 1 [Source:NCBI gene;Acc:429828]	429828	A5HUM5
ENSGALG00000043769	10.0112	18.1315	1.89081	0.104283	-3.26143	0.0028621	0.0862459	AADN04007027.1	3714	11084	+	7371	-	GO:0005622;GO:0008270;	-	-	-	-	-	-	-
ENSGALG00000039779	532.019	736.464	327.574	0.444792	-1.1688	0.00287373	0.0862927	14	12396961	12399421	-	2461	NUDT16L1	GO:0003723;GO:0005634;GO:0005737;GO:0005856;GO:0005886;GO:0005925;GO:0016020;GO:0016787;GO:0030054;GO:0030515;GO:2001033;GO:0016787;	K16867	-	-	-	nudix hydrolase 16 like 1 [Source:NCBIgene;Acc:395557]	395557	Q9IAY5;A0A1L1RIX9
ENSGALG00000026471	45.8033	66.2643	25.3423	0.382442	-1.38669	0.00290901	0.0865404	8	4011576	4021435	-	9860	CRIP2	GO:0005938;GO:0008284;GO:0030097;GO:0046872;	-	-	-	-	cysteine rich protein 2 [Source:HGNCSymbol;Acc:HGNC:2361]	424374	-
ENSGALG00000041419	39.271	57.9651	20.577	0.354989	-1.49415	0.0029454	0.0867702	12	11615210	11622824	+	7615	-	GO:0005328;GO:0006836;GO:0015293;GO:0016020;GO:0016021;GO:0016021;GO:0055085;GO:0005309;GO:0005328;GO:0005886;GO:0006836;GO:0015220;GO:0015293;GO:0015871;GO:0015881;GO:0016020;GO:0016021;GO:0016021;GO:0055085;GO:0005328;GO:0006836;GO:0015293;GO:0016020;GO:0016021;GO:0016021;GO:0055085;	K05039	-	-	-	solute carrier family 6 member 8 [Source:NCBIgene;Acc:100861584]	100861584	A0A1D5PU08
ENSGALG00000002561	100.151	149.58	50.7225	0.339099	-1.56022	0.00304285	0.0887248	26	4080350	4082578	-	2229	-	-	-	-	-	-	FA complementation group E [Source:NCBIgene;Acc:419891]	-	-
ENSGALG00000011856	12.8083	22.1708	3.44584	0.155423	-2.68573	0.00305514	0.0887422	1	49141973	49142442	+	470	FMC1	GO:0005739;GO:0005739;GO:0033615;GO:0050995;GO:0061469;	-	-	-	-	formation of mitochondrial complex V assemblyfactor 1 homolog [Source:HGNC Symbol;Acc:HGNC:26946]	107053781	E1BXK8
ENSGALG00000034688	54.7497	77.4933	32.0061	0.413018	-1.27572	0.00310124	0.0893768	33	780172	783513	-	3342	TIMELESS	GO:0000076;GO:0000122;GO:0000228;GO:0000790;GO:0000790;GO:0002009;GO:0003677;GO:0005634;GO:0005634;GO:0005634;GO:0006281;GO:0006974;GO:0006974;GO:0007623;GO:0030324;GO:0031298;GO:0042752;GO:0042752;GO:0042803;GO:0043111;GO:0044770;GO:0045892;GO:0046982;GO:0048478;GO:0048754;GO:0072711;GO:0072719;GO:1904976;GO:2000781;	-	-	-	-	timeless circadian regulator [Source:HGNCSymbol;Acc:HGNC:11813]	-	-
ENSGALG00000007267	79.9583	116.255	43.6611	0.375561	-1.41288	0.00319654	0.0908838	11	18665713	18668671	-	2959	MVD	GO:0000166;GO:0004163;GO:0004163;GO:0005524;GO:0005524;GO:0005829;GO:0006629;GO:0008299;GO:0016829;GO:0016831;GO:0019287;GO:0000166;GO:0004163;GO:0004163;GO:0004163;GO:0004163;GO:0005524;GO:0005524;GO:0005829;GO:0005829;GO:0005829;GO:0006629;GO:0006694;GO:0006695;GO:0008202;GO:0008203;GO:0008284;GO:0008299;GO:0008299;GO:0016126;GO:0016829;GO:0016831;GO:0019287;GO:0019287;GO:0030544;GO:0042803;	K01597	EC:4.1.1.33	-	-	mevalonate diphosphate decarboxylase [Source:HGNCSymbol;Acc:HGNC:7529]	425359	F1NAY8
ENSGALG00000045105	33.617	50.5262	16.7078	0.330676	-1.59651	0.00355938	0.0962437	10	2545701	2547540	-	1840	-	GO:0003713;GO:0005622;GO:0005737;GO:0006355;GO:0007050;GO:0008270;GO:0008630;GO:0016363;GO:0016605;GO:0030578;GO:0032183;GO:0045087;GO:0046332;GO:0046872;GO:1902187;GO:1903508;	-	-	-	-	-	-	-
ENSGALG00000011434	112.183	174.949	49.4171	0.282466	-1.82385	0.00373416	0.0989379	7	22674385	22678942	-	4558	SLC11A1	GO:0001818;GO:0001819;GO:0002309;GO:0002369;GO:0002606;GO:0002827;GO:0005384;GO:0005764;GO:0005770;GO:0005886;GO:0006826;GO:0006826;GO:0006828;GO:0006876;GO:0006879;GO:0006879;GO:0006909;GO:0006954;GO:0007035;GO:0009617;GO:0009617;GO:0010008;GO:0010628;GO:0015707;GO:0016020;GO:0016020;GO:0016021;GO:0030001;GO:0030670;GO:0030670;GO:0032147;GO:0032496;GO:0032623;GO:0032632;GO:0032729;GO:0034341;GO:…	K12347	-	P	COG1914	solute carrier family 11 member 1 [Source:NCBIgene;Acc:395811]	395811	P51027
ENSGALG00000028937	62.8156	90.8613	34.7699	0.382671	-1.38583	0.0038785	0.101661	28	615460	616038	-	579	TIMM13	GO:0001650;GO:0005739;GO:0005739;GO:0005743;GO:0005758;GO:0008565;GO:0015031;GO:0042719;GO:0045039;GO:0046872;GO:0072321;	K17781	-	-	-	translocase of inner mitochondrial membrane 13[Source:NCBI gene;Acc:100859352]	100859352	R4GGQ4
ENSGALG00000041797	60.6914	84.1301	37.2528	0.442799	-1.17527	0.00395805	0.102645	25	2169480	2172761	-	3282	SCAMP3	GO:0000139;GO:0005794;GO:0015031;GO:0015031;GO:0016020;GO:0016021;GO:0016021;GO:0031625;GO:0032588;GO:0043231;GO:0055038;	K19995	-	-	-	secretory carrier membrane protein 3 [Source:HGNCSymbol;Acc:HGNC:10565]	101749097	A0A1D5PCG3
ENSGALG00000033666	106.069	145.889	66.249	0.454107	-1.1389	0.00401653	0.103578	13	10088961	10090787	+	1827	NHP2	GO:0000469;GO:0000470;GO:0003723;GO:0003723;GO:0003723;GO:0005697;GO:0005730;GO:0006412;GO:0007004;GO:0031118;GO:0031120;GO:0031429;GO:0031429;GO:0034513;GO:0034513;GO:0070034;GO:0090661;	K11129	-	-	-	NHP2 ribonucleoprotein [Source:NCBIgene;Acc:416218]	416218	A0A1D5P1P9
ENSGALG00000029694	41.981	60.8112	23.1509	0.380701	-1.39327	0.00403629	0.103578	20	2349512	2357585	+	8074	SNTA1	GO:0002027;GO:0005198;GO:0005622;GO:0005622;GO:0016010;GO:0017080;GO:0031594;GO:0032991;GO:0042383;GO:0044325;GO:0045202;GO:0050998;GO:0051117;GO:0060307;GO:0086005;GO:1902083;GO:1902305;	-	-	-	-	syntrophin alpha 1 [Source:HGNCSymbol;Acc:HGNC:11167]	426448	A0A1D5NUR5
ENSGALG00000037709	81.3502	109.601	53.0992	0.484477	-1.0455	0.00403933	0.103578	19	5767038	5768595	-	1558	SDF2	GO:0016020;	-	-	-	-	stromal cell derived factor 2 [Source:HGNCSymbol;Acc:HGNC:10675]	427832	A0A1D5P9M6
ENSGALG00000030511	348.787	466.882	230.691	0.494111	-1.01709	0.00404922	0.103597	7	6663741	6668938	-	5198	SLC19A1	GO:0005542;GO:0005886;GO:0005887;GO:0008517;GO:0008518;GO:0008518;GO:0008518;GO:0015350;GO:0015884;GO:0016020;GO:0016021;GO:0016021;GO:0016323;GO:0016323;GO:0016324;GO:0016324;GO:0016324;GO:0051180;GO:0051958;GO:0055085;GO:0090482;GO:0098838;GO:1904447;GO:0005887;GO:0008518;GO:0015350;GO:0015884;GO:0016020;GO:0016021;GO:0016021;GO:0035461;GO:0051180;GO:0051958;GO:0090482;GO:0005887;GO:0008518;GO:…	K14609	-	-	-	solute carrier family 19 member 1 [Source:NCBIgene;Acc:424034]	424034	Q5ZMS7
ENSGALG00000017493	45.53	69.1667	21.8933	0.316529	-1.65959	0.00407669	0.10409	1	194226590	194228925	+	2336	-	GO:0000012;GO:0003684;GO:0005634;GO:0005634;GO:0006284;	K10803	-	-	-	Putative short transient receptor potential channel2-like protein [Source:NCBI gene;Acc:100857925]	100857925	E1C425
ENSGALG00000026380	1196.41	1618.64	774.183	0.478293	-1.06403	0.00410579	0.104152	20	10709438	10710435	+	998	UBE2C	GO:0000151;GO:0000166;GO:0004842;GO:0005524;GO:0005634;GO:0005680;GO:0005829;GO:0005886;GO:0006511;GO:0010458;GO:0010994;GO:0016567;GO:0016740;GO:0031145;GO:0031145;GO:0031536;GO:0044389;GO:0061631;GO:0061631;GO:0070936;GO:0070979;	-	-	-	-	ubiquitin conjugating enzyme E2 C [Source:HGNCSymbol;Acc:HGNC:15937]	-	-
ENSGALG00000034177	173.07	235.96	110.18	0.466946	-1.09867	0.00411093	0.104152	10	4082418	4086399	+	3982	RPS27L	GO:0000028;GO:0003735;GO:0003735;GO:0005622;GO:0005634;GO:0005840;GO:0005840;GO:0006412;GO:0006919;GO:0006978;GO:0008494;GO:0008656;GO:0022627;GO:0031571;GO:0042771;GO:0045727;GO:0046872;GO:0003735;GO:0005622;GO:0005840;GO:0005840;GO:0006412;GO:0046872;	K02978	-	-	-	ribosomal protein S27 like [Source:NCBIgene;Acc:415372]	415372	A0A1D5NT52
ENSGALG00000035060	30.1947	45.5175	14.8718	0.326728	-1.61384	0.00437112	0.108116	KQ759553.1	12633	13823	-	1191	FKBP11	GO:0000413;GO:0003755;GO:0016020;GO:0016021;GO:0016853;	-	-	-	-	FK506 binding protein 11 [Source:HGNCSymbol;Acc:HGNC:18624]	-	-
ENSGALG00000036642	54.2437	83.4302	25.0571	0.300337	-1.73535	0.00452283	0.109805	AADN04000612.1	7702	9966	-	2265	RAD9A	GO:0000077;GO:0000077;GO:0000724;GO:0005634;GO:0005634;GO:0005654;GO:0005654;GO:0005737;GO:0006281;GO:0006974;GO:0008408;GO:0008408;GO:0017124;GO:0019899;GO:0019901;GO:0030896;GO:0030896;GO:0031573;GO:0031573;GO:0042826;GO:0071479;GO:0071479;GO:0090305;GO:1902231;	K10994	EC:3.1.11.2	-	-	RAD9 checkpoint clamp component A [Source:NCBIgene;Acc:404777]	404777	Q76F79
ENSGALG00000035075	134.667	182.636	86.6974	0.474701	-1.07491	0.00461279	0.111044	16	81925	86753	+	4829	TAP1	GO:0000166;GO:0002479;GO:0005524;GO:0005524;GO:0005524;GO:0005783;GO:0005815;GO:0006952;GO:0015433;GO:0015833;GO:0016020;GO:0016021;GO:0016021;GO:0016021;GO:0016021;GO:0016887;GO:0019885;GO:0023029;GO:0030176;GO:0030176;GO:0042287;GO:0042288;GO:0042626;GO:0042626;GO:0042824;GO:0042825;GO:0042825;GO:0043531;GO:0046967;GO:0046979;GO:0046979;GO:0055085;GO:1904680;GO:0000166;GO:0002479;GO:0005524;GO:…	K05653	-	-	-	transporter 1, ATP-binding cassette, sub-family B(MDR/TAP) [Source:NCBI gene;Acc:427727]	427727	B5BSK4
ENSGALG00000039071	24.2169	38.8543	9.57952	0.24655	-2.02005	0.0046447	0.111499	AADN04003083.1	10246	17881	+	7636	-	-	-	-	-	-	importin 4 [Source:NCBI gene;Acc:101750157]"	101750157	A0A1D5P9D4
ENSGALG00000029166	33.1103	52.8648	13.3558	0.252641	-1.98484	0.00471329	0.112357	6	22317428	22320925	-	3498	UBTD1	-	-	-	-	-	ubiquitin domain containing 1 [Source:HGNCSymbol;Acc:HGNC:25683]	-	-
ENSGALG00000032219	684.337	959.194	409.479	0.426899	-1.22803	0.00472281	0.112428	AADN04001416.1	3	20913	-	20911	FUS	GO:0003676;GO:0003723;GO:0003723;GO:0005634;GO:0006355;GO:0003676;GO:0003723;GO:0003723;GO:0006355;GO:0046872;	K13098	-	-	-	FUS RNA binding protein [Source:NCBIgene;Acc:414144]	414144	Q6J4Y8
ENSGALG00000029296	135.42	185.18	85.6609	0.462583	-1.11222	0.00489959	0.115606	10	2332576	2334578	-	2003	MPI	GO:0000032;GO:0004476;GO:0004476;GO:0004476;GO:0005975;GO:0006486;GO:0008270;GO:0009298;GO:0009298;GO:0009298;GO:0009298;GO:0016853;GO:0046872;GO:0061611;	K01809	EC:5.3.1.8	-	-	mannose phosphate isomerase [Source:HGNCSymbol;Acc:HGNC:7216]	769765	-
ENSGALG00000003879	185.982	285.256	86.7072	0.303962	-1.71803	0.00493754	0.115927	23	5554873	5562608	+	7736	MFSD2A	GO:0005548;GO:0005887;GO:0015245;GO:0015293;GO:0015908;GO:0016020;GO:0016021;GO:0021766;GO:0045056;GO:0051977;GO:0051977;GO:0051978;GO:0051978;GO:0055085;GO:0060856;GO:1990379;	-	-	-	-	major facilitator superfamily domain containing 2A[Source:HGNC Symbol;Acc:HGNC:25897]	419679	F1NCD6
ENSGALG00000033877	183.729	263.185	104.272	0.396193	-1.33572	0.00502231	0.116966	KQ759644.1	21	7769	+	7749	-	GO:0000123;GO:0043981;GO:0043982;GO:0043984;GO:0044545;	K18401	-	-	-	-	426401	-
ENSGALG00000030890	19.45	34.7509	4.149	0.119393	-3.06621	0.00505992	0.117193	2	115487420	115488492	+	1073	RRS1	GO:0000027;GO:0000055;GO:0000447;GO:0000794;GO:0001650;GO:0002244;GO:0005634;GO:0005634;GO:0005634;GO:0005730;GO:0005730;GO:0005730;GO:0005783;GO:0007080;GO:0008097;GO:0030687;GO:0042254;GO:0042254;GO:0042273;GO:0042273;GO:1901796;GO:1902570;	-	-	-	-	ribosome biogenesis regulator homolog [Source:HGNCSymbol;Acc:HGNC:17083]	-	-
ENSGALG00000041471	666.125	1001.24	331.009	0.330599	-1.59684	0.00522252	0.119128	KQ759552.1	18701	20662	-	1962	TUBB	GO:0000166;GO:0000226;GO:0000278;GO:0003924;GO:0005200;GO:0005200;GO:0005200;GO:0005525;GO:0005525;GO:0005525;GO:0005634;GO:0005641;GO:0005737;GO:0005737;GO:0005874;GO:0005874;GO:0005874;GO:0005874;GO:0005874;GO:0007017;GO:0007017;GO:0007017;GO:0009987;GO:0031625;GO:0036464;GO:0042288;GO:0044297;GO:0051225;	K07375	-	-	-	tubulin beta class I [Source:HGNCSymbol;Acc:HGNC:20778]	396254	P09244
ENSGALG00000039536	57.1956	80.065	34.3262	0.428729	-1.22186	0.00526582	0.119128	2	108833160	108835660	+	2501	C2H8ORF22	GO:0007275;GO:0030154;	-	-	-	-	chromosome 2 open reading frame, human C8orf22[Source:NCBI gene;Acc:425711]	425711	A0A1D5P8M4
ENSGALG00000023303	133.932	187.721	80.1431	0.426926	-1.22794	0.00526876	0.119128	3	25957358	25960417	-	3060	SIX2	GO:0000976;GO:0000978;GO:0001077;GO:0001205;GO:0001656;GO:0001822;GO:0001822;GO:0002062;GO:0003337;GO:0003677;GO:0003677;GO:0003700;GO:0005634;GO:0005634;GO:0005634;GO:0005667;GO:0006355;GO:0006366;GO:0006606;GO:0007501;GO:0008134;GO:0008283;GO:0008283;GO:0009948;GO:0016477;GO:0030278;GO:0032330;GO:0042474;GO:0043565;GO:0043565;GO:0044877;GO:0045596;GO:0045892;GO:0045944;GO:0048557;GO:0048701;GO:…	K19472	-	-	-	SIX homeobox 2 [Source:NCBI gene;Acc:724086]"	724086	Q3C2H7
ENSGALG00000040173	102.69	138.77	66.6101	0.480003	-1.05889	0.00543366	0.121413	5	271948	273738	-	1791	NDUFS8	GO:0003954;GO:0005739;GO:0005739;GO:0005747;GO:0005747;GO:0006120;GO:0006979;GO:0008137;GO:0009060;GO:0016020;GO:0016651;GO:0032981;GO:0032981;GO:0051539;GO:0055114;GO:0005739;GO:0005747;GO:0006120;GO:0009060;GO:0016020;GO:0016651;GO:0032981;GO:0051539;GO:0055114;	K03941	-	-	-	NADH:ubiquinone oxidoreductase core subunit S8[Source:HGNC Symbol;Acc:HGNC:7715]	769492	A0A1D5PE41
ENSGALG00000039842	11.2717	19.4249	3.11852	0.160542	-2.63898	0.00554519	0.123102	AADN04004686.1	21	8051	-	8031	-	-	-	-	-	-	-	-	-
ENSGALG00000033532	246.426	363.477	129.374	0.355935	-1.49031	0.00560198	0.123764	30	7488	10351	-	2864	RAD23A	GO:0000502;GO:0003684;GO:0005634;GO:0005634;GO:0005654;GO:0005654;GO:0005737;GO:0005815;GO:0005829;GO:0005829;GO:0006289;GO:0006289;GO:0006974;GO:0019900;GO:0031593;GO:0031593;GO:0031648;GO:0032434;GO:0032436;GO:0032991;GO:0043130;GO:0043161;GO:0043161;GO:0043231;GO:0045070;GO:0045787;GO:0070628;GO:1990381;	K10839	-	-	-	RAD23 homolog A, nucleotide excision repair protein[Source:HGNC Symbol;Acc:HGNC:9812]	100859241	-
ENSGALG00000041930	5.67177	10.9677	0.375839	0.0342678	-4.867	0.00562706	0.124114	Z	53645307	53645711	+	405	-	GO:0000122;GO:0000790;GO:0000978;GO:0000981;GO:0003677;GO:0003677;GO:0003700;GO:0003713;GO:0005634;GO:0005654;GO:0005667;GO:0006355;GO:0006357;GO:0008134;GO:0009314;GO:0009612;GO:0010033;GO:0032496;GO:0032870;GO:0034097;GO:0042493;GO:0045597;GO:0045944;GO:0051591;GO:0051726;	-	-	-	-	-	-	-
ENSGALG00000011326	61.2581	84.3342	38.182	0.452747	-1.14322	0.0057384	0.12496	7	22330459	22332586	-	2128	STK16	GO:0004672;GO:0005524;GO:0006468;GO:0004672;GO:0004674;GO:0005524;GO:0005798;GO:0005829;GO:0006468;GO:0006468;GO:0046777;GO:0046777;GO:0071560;	K08856	EC:2.7.11.1	-	-	serine/threonine kinase 16 [Source:HGNCSymbol;Acc:HGNC:11394]	429036	-
ENSGALG00000032915	63.9097	87.2948	40.5246	0.464227	-1.1071	0.00576741	0.125027	7	22197558	22201926	+	4369	-	GO:0005794;GO:0008376;GO:0016740;GO:0032580;GO:0032580;GO:0005794;GO:0008376;GO:0016740;GO:0032580;GO:0032580;GO:0005794;GO:0008376;GO:0016740;GO:0032580;GO:0032580;	K00747	-	-	-	chondroitin polymerizing factor [Source:NCBIgene;Acc:769112]	769112	A0A1D5PYY1
ENSGALG00000011673	6.80945	12.843	0.775936	0.0604172	-4.0489	0.00577068	0.125027	3	46043706	46044572	+	867	-	GO:0000149;GO:0005484;GO:0005794;GO:0005886;GO:0006886;GO:0006887;GO:0006906;GO:0008021;GO:0012505;GO:0016020;GO:0016021;GO:0016192;GO:0031201;GO:0031629;GO:0042734;GO:0048278;GO:0048787;	K08487	-	-	-	syntaxin 11 [Source:NCBI gene;Acc:428597]"	428597	E1BUT0
ENSGALG00000031566	16.0335	26.2511	5.81584	0.221547	-2.17432	0.00578497	0.125178	AADN04013263.1	600	4735	+	4136	-	GO:0008017;GO:0015630;GO:0016020;GO:0016021;GO:0008017;GO:0015630;GO:0016020;GO:0016021;	-	-	-	-	-	-	-
ENSGALG00000040303	228.185	386.631	69.7402	0.18038	-2.47089	0.00595982	0.126591	1	48101741	48102151	+	411	-	GO:0000786;GO:0000786;GO:0000786;GO:0003677;GO:0003677;GO:0005634;GO:0005634;GO:0005694;GO:0006334;GO:0031492;GO:0046982;	-	-	-	-	histone cluster 1 H3 family member a [Source:NCBIgene;Acc:768333]	-	-
ENSGALG00000042503	232.144	311.329	152.959	0.491309	-1.0253	0.00596861	0.126591	AADN04001595.1	21065	24701	+	3637	HSPBP1	GO:0000774;GO:0005737;GO:0031398;GO:0031625;GO:0032436;GO:0050790;	K09562	-	-	-	HSPA (Hsp70) binding protein 1 [Source:HGNCSymbol;Acc:HGNC:24989]	100858988	A0A1D5P628
ENSGALG00000028600	7587.36	10705.6	4469.1	0.417454	-1.26031	0.00602582	0.127434	22	4658892	4660769	+	1878	PPIA	GO:0000413;GO:0003755;GO:0003755;GO:0003755;GO:0005623;GO:0005739;GO:0006457;GO:0016018;GO:0016853;GO:0051082;GO:0000413;GO:0003755;GO:0003755;GO:0016853;GO:0000413;GO:0003755;GO:0003755;GO:0016853;	K03767	EC:5.2.1.8	-	-	peptidylprolyl isomerase A [Source:NCBIgene;Acc:776282]	776282	D0EKR3
ENSGALG00000038189	417.135	571.898	262.373	0.458775	-1.12414	0.0060519	0.127434	28	3400027	3406095	+	6069	-	GO:0045739;GO:0070531;GO:0070552;GO:0071425;GO:0045739;GO:0070531;GO:0070552;GO:0045739;GO:0070531;GO:0070552;GO:0004519;GO:0090305;GO:0004519;GO:0090305;	K20776	-	-	-	BRISC and BRCA1 A complex member 1 [Source:NCBIgene;Acc:776677]	776677	-
ENSGALG00000003485	2757.16	3698.9	1815.41	0.490798	-1.0268	0.0060821	0.127889	26	5031084	5043504	-	12421	CCND3	GO:0000079;GO:0000122;GO:0000278;GO:0000307;GO:0000307;GO:0001934;GO:0004693;GO:0005634;GO:0005634;GO:0005634;GO:0005737;GO:0005737;GO:0007088;GO:0007165;GO:0008284;GO:0016538;GO:0019901;GO:0019901;GO:0019901;GO:0042098;GO:0042127;GO:0045737;GO:0045787;GO:0046626;GO:0051726;GO:1900087;	K10152	-	-	NOG294373	cyclin D3 [Source:NCBI gene;Acc:419928]"	419928	Q5ZKI9
ENSGALG00000009064	109.371	149.294	69.4491	0.465185	-1.10412	0.0061471	0.128781	2	22162541	22164687	+	2147	FZD1	GO:0001934;GO:0003149;GO:0003150;GO:0003151;GO:0004888;GO:0005102;GO:0005109;GO:0007166;GO:0007267;GO:0007267;GO:0007275;GO:0009986;GO:0016020;GO:0016020;GO:0016021;GO:0016021;GO:0016055;GO:0016055;GO:0017147;GO:0017147;GO:0030165;GO:0030514;GO:0030855;GO:0035425;GO:0042493;GO:0042813;GO:0042813;GO:0044338;GO:0044339;GO:0045892;GO:0045893;GO:0051091;GO:0060022;GO:0060070;GO:0060070;GO:0060412;GO:…	-	-	-	-	frizzled class receptor 1 [Source:NCBIgene;Acc:374062]	-	-
ENSGALG00000029480	61.5015	83.8193	39.1836	0.467477	-1.09703	0.00619801	0.128824	5	70616	72964	+	2349	TMEM138	GO:0016020;GO:0016021;GO:0005929;GO:0005929;GO:0016020;GO:0016021;GO:0060271;GO:0005929;GO:0016020;GO:0016021;GO:0016020;GO:0016021;	K22867	-	-	-	transmembrane protein 138 [Source:NCBIgene;Acc:426323]	426323	A0A1D5PE71
ENSGALG00000038939	22.0125	34.1877	9.83723	0.287742	-1.79715	0.0062346	0.128824	33	861614	865161	+	3548	TARBP2	GO:0003723;GO:0003725;GO:0003725;GO:0005654;GO:0005737;GO:0007286;GO:0007338;GO:0016604;GO:0019899;GO:0030422;GO:0030423;GO:0031054;GO:0035068;GO:0035068;GO:0035087;GO:0035196;GO:0035197;GO:0035197;GO:0035264;GO:0035280;GO:0042802;GO:0042803;GO:0043403;GO:0045070;GO:0045727;GO:0046782;GO:0046782;GO:0047485;GO:0050689;GO:0051149;GO:0061351;GO:0070578;GO:0070578;GO:0070883;GO:0070883;GO:0090065;GO:…	K18420	-	-	-	TARBP2, RISC loading complex RNA binding subunit[Source:HGNC Symbol;Acc:HGNC:11569]	107055413	-
ENSGALG00000036683	71.9247	97.9474	45.902	0.468639	-1.09345	0.00627551	0.128824	27	4199230	4201502	-	2273	PNPO	GO:0004733;GO:0008615;GO:0010181;GO:0016638;GO:0042823;GO:0048037;GO:0055114;GO:0004733;GO:0004733;GO:0004733;GO:0005654;GO:0005829;GO:0008615;GO:0010181;GO:0010181;GO:0030170;GO:0042803;GO:0042823;GO:0042823;GO:0048037;	K00275	EC:1.4.3.5	-	-	pyridoxamine 5'-phosphate oxidase [Source:HGNCSymbol;Acc:HGNC:30260]	100857383	-
ENSGALG00000016589	36.4302	56.3986	16.4617	0.291882	-1.77654	0.00633159	0.129333	3	105652613	105656093	-	3481	SLC35F6	GO:0005654;GO:0005739;GO:0005764;GO:0005765;GO:0005829;GO:0008284;GO:0016020;GO:0016021;GO:0016021;GO:0022857;GO:0043231;GO:0055085;GO:1901029;GO:0016020;GO:0016021;GO:0016021;GO:0022857;GO:0055085;	-	-	-	-	solute carrier family 35 member F6 [Source:HGNCSymbol;Acc:HGNC:26055]	431081	-
ENSGALG00000035502	70.3785	95.6273	45.1296	0.471933	-1.08335	0.00642215	0.129777	33	1595024	1597138	+	2115	ZBTB39	GO:0003676;GO:0005634;	K10511	-	-	-	zinc finger and BTB domain containing 39[Source:HGNC Symbol;Acc:HGNC:29014]	100858734	A0A1D5PU73
ENSGALG00000036578	81.8039	111.268	52.3402	0.4704	-1.08804	0.00652099	0.130237	AADN04001603.1	14809	24560	+	9752	-	GO:0003714;GO:0005622;GO:0008270;GO:0046872;GO:1903507;GO:0000785;GO:0003677;GO:0003714;GO:0003714;GO:0004842;GO:0005622;GO:0005634;GO:0005654;GO:0008270;GO:0016567;GO:0016925;GO:0045892;GO:0046872;GO:0090575;GO:1990841;	-	-	-	-	-	-	-
ENSGALG00000043290	231.551	359.853	103.249	0.286919	-1.80129	0.00654951	0.130583	3	16042158	16043828	+	1671	GNMT	GO:0005829;GO:0005977;GO:0006111;GO:0006555;GO:0006730;GO:0008168;GO:0016594;GO:0016594;GO:0016740;GO:0017174;GO:0017174;GO:0017174;GO:0017174;GO:0032259;GO:0042802;GO:0046500;GO:0046500;GO:0051289;GO:0051289;	K00552	EC:2.1.1.20	-	-	glycine N-methyltransferase [Source:HGNCSymbol;Acc:HGNC:4415]	769542	A0A1D5P8W3
ENSGALG00000000629	217.61	290.314	144.906	0.499135	-1.0025	0.00656848	0.130728	28	875633	876795	+	1163	-	GO:0005743;GO:0008137;GO:0042773;GO:0005743;GO:0008137;GO:0042773;	-	-	-	-	NADH:ubiquinone oxidoreductase subunit A7[Source:NCBI gene;Acc:420065]	420066	Q6JBY8
ENSGALG00000037527	1188.22	1636.99	739.441	0.451707	-1.14654	0.0066212	0.131319	AADN04003444.1	6239	16936	+	10698	TNPO2	GO:0006607;GO:0006610;GO:0006886;GO:0008139;GO:0008536;GO:0031965;GO:0034399;	K18727	-	-	-	transportin 2 [Source:HGNC Symbol;Acc:HGNC:19998]"	107057623	-
ENSGALG00000000638	61.888	84.2323	39.5437	0.469459	-1.09093	0.00666052	0.131605	11	19158556	19163523	+	4968	UTP4	GO:0000462;GO:0001650;GO:0005694;GO:0005730;GO:0006355;GO:0030490;GO:0030686;GO:0032040;GO:0034455;GO:0034455;	K14548	-	-	-	UTP4, small subunit processome component[Source:HGNC Symbol;Acc:HGNC:1983]	769632	-
ENSGALG00000002784	267.709	357.714	177.703	0.496773	-1.00934	0.00669604	0.131814	12	2465249	2469863	-	4615	APEH	GO:0006508;GO:0008236;GO:0004252;GO:0005829;GO:0006508;GO:0006508;GO:0008236;GO:0008242;GO:0031965;GO:0042802;GO:0050435;	K01303	EC:3.4.19.1	-	-	acylaminoacyl-peptide hydrolase [Source:NCBIgene;Acc:415926]	415926	Q5ZJB6
ENSGALG00000026940	27.3626	41.4274	13.2978	0.320991	-1.63939	0.00671667	0.131814	18	9195996	9201692	+	5697	TTYH2	GO:0005229;GO:0005254;GO:0005886;GO:0005886;GO:0006811;GO:0006821;GO:0016020;GO:0016021;GO:0034220;GO:0034707;GO:0072320;GO:1902476;	K22641	-	-	-	tweety family member 2 [Source:HGNCSymbol;Acc:HGNC:13877]	100858879	R4GGQ8
ENSGALG00000035244	1317.74	1850.34	785.149	0.424328	-1.23675	0.00677629	0.132311	1	48141763	48142963	+	1201	-	GO:0000786;GO:0000786;GO:0000786;GO:0003677;GO:0003677;GO:0005634;GO:0005634;GO:0005694;GO:0006334;GO:0031492;GO:0046982;	K11253	-	-	-	histone cluster 2 H3 family member d [Source:NCBIgene;Acc:770022]	770022	P84229
ENSGALG00000040039	86.7631	128.234	45.292	0.353198	-1.50145	0.00682821	0.132668	AADN04002160.1	5629	7122	-	1494	-	GO:0003676;GO:0003700;GO:0043565;GO:0045892;GO:0045893;GO:0045944;	-	-	-	-	-	-	-
ENSGALG00000041533	17.3401	27.6429	7.03723	0.254576	-1.97383	0.00684645	0.132668	AADN04005037.1	666	13772	+	13107	SLC11A2	GO:0005375;GO:0005381;GO:0005384;GO:0005506;GO:0005507;GO:0006824;GO:0008270;GO:0015086;GO:0015087;GO:0015093;GO:0015094;GO:0015099;GO:0015295;GO:0015692;GO:0016020;GO:0016020;GO:0016021;GO:0016151;GO:0030001;GO:0030145;GO:0034755;GO:0035434;GO:0035444;GO:0046870;GO:0046873;GO:0050897;GO:1902600;GO:1903874;	K21398	-	-	-	solute carrier family 11 member 2 [Source:NCBIgene;Acc:751817]	751817	B3F8C6
ENSGALG00000036364	37.6741	54.6859	20.6624	0.377838	-1.40416	0.00685033	0.132668	5	33552043	33553881	+	1839	FOXG1	GO:0003677;GO:0003700;GO:0005634;GO:0006355;GO:0007275;GO:0043565;GO:0045892;	K09385	-	-	-	forkhead box G1 [Source:NCBI gene;Acc:396110]"	396110	Q90964
ENSGALG00000037930	612.75	899.88	325.62	0.361849	-1.46654	0.00708903	0.134668	1	48145393	48145803	-	411	-	GO:0000122;GO:0000785;GO:0000786;GO:0000786;GO:0000786;GO:0003677;GO:0003677;GO:0003682;GO:0005634;GO:0005634;GO:0005634;GO:0005694;GO:0006334;GO:0031492;GO:0046982;	K11253	-	-	-	histone cluster 1 H3 family member a [Source:NCBIgene;Acc:768333]	768333	P84229
ENSGALG00000029000	44.6882	69.493	19.8833	0.286119	-1.80531	0.00721445	0.135838	12	3231438	3234557	-	3120	HYAL3	GO:0001552;GO:0001669;GO:0002080;GO:0003824;GO:0004415;GO:0004415;GO:0004415;GO:0004415;GO:0005764;GO:0005769;GO:0005783;GO:0005975;GO:0005975;GO:0006954;GO:0007341;GO:0008152;GO:0009615;GO:0009615;GO:0016787;GO:0016798;GO:0030214;GO:0030214;GO:0031410;GO:0031410;GO:0033906;GO:0046677;GO:0051216;GO:0071347;GO:0071356;GO:0071493;GO:0097225;GO:2000355;GO:2000368;	K01197	EC:3.2.1.35	-	-	hyaluronoglucosaminidase 3 [Source:HGNCSymbol;Acc:HGNC:5322]	100859903	R4GG16
ENSGALG00000026449	73.0592	109.929	36.1896	0.329209	-1.60292	0.00722207	0.135838	12	9127166	9127546	+	381	-	GO:0000786;GO:0000786;GO:0000790;GO:0003677;GO:0003677;GO:0003677;GO:0005634;GO:0005634;GO:0005694;GO:0006325;GO:0046982;	-	-	-	-	histone H2A type 2-B-like [Source:NCBIgene;Acc:101751709]	101751709	R4GJP9
ENSGALG00000034032	85.7447	124.855	46.6347	0.373512	-1.42077	0.00732481	0.136904	AADN04009429.1	308	1321	+	1014	-	-	-	-	-	-	-	-	-
ENSGALG00000027696	26.8372	40.1668	13.5077	0.336291	-1.57222	0.00735861	0.137051	28	4077866	4079635	+	1770	-	-	-	-	-	-	ectoderm-neural cortex protein 1-like [Source:NCBIgene;Acc:425795]	425795	R4GMF0
ENSGALG00000027546	32.5845	47.8459	17.3231	0.36206	-1.4657	0.00746339	0.137803	16	216607	218965	+	2359	BZFP1	GO:0003676;GO:0005622;GO:0006355;GO:0046872;GO:0003676;GO:0003700;GO:0005622;GO:0005634;GO:0006355;GO:0046872;	-	-	-	-	B-locus zinc finger protein 1 [Source:NCBIgene;Acc:396247]	396247	R4GL14
ENSGALG00000033162	658.842	908.038	409.646	0.451134	-1.14837	0.00767213	0.140145	27	4729921	4735633	+	5713	PSMD3	GO:0000502;GO:0000502;GO:0005838;GO:0006511;GO:0008541;GO:0022624;GO:0030234;GO:0042176;GO:0050790;GO:0000502;GO:0030234;GO:0042176;GO:0050790;GO:0030234;GO:0050790;GO:0000502;GO:0030234;GO:0042176;GO:0050790;GO:0030234;GO:0050790;	K03033	-	-	-	proteasome 26S subunit, non-ATPase 3 [Source:NCBIgene;Acc:426133]	426133	Q5ZMD9
ENSGALG00000026995	63.1573	85.9418	40.3727	0.469768	-1.08998	0.00792702	0.142133	1	194763293	194763868	+	576	RHOG	GO:0000166;GO:0003924;GO:0003924;GO:0003924;GO:0005525;GO:0005525;GO:0005525;GO:0005622;GO:0005737;GO:0005886;GO:0005938;GO:0007015;GO:0007163;GO:0007264;GO:0007266;GO:0007266;GO:0008360;GO:0016601;GO:0019901;GO:0030036;GO:0030036;GO:0042995;GO:0045893;GO:0060326;GO:0090630;GO:1900027;GO:1903078;	K07863	-	-	-	ras homolog family member G [Source:HGNCSymbol;Acc:HGNC:672]	100859599	R4GMA6
ENSGALG00000013740	69.0719	92.6847	45.459	0.49047	-1.02776	0.00794642	0.142271	22	4596586	4604739	+	8154	SLC20A1	GO:0005315;GO:0005315;GO:0005886;GO:0005887;GO:0006817;GO:0006817;GO:0015319;GO:0016020;GO:0016020;GO:0016021;GO:0031214;GO:0035435;GO:0035725;	K14640	-	-	-	solute carrier family 20 member 1 [Source:HGNCSymbol;Acc:HGNC:10946]	426250	F1P3I3
ENSGALG00000035421	435.292	597.504	273.08	0.457035	-1.12962	0.00805343	0.143736	20	10952507	10955311	+	2805	SNRPN	GO:0000387;GO:0000387;GO:0000398;GO:0000398;GO:0003723;GO:0003723;GO:0005634;GO:0005634;GO:0005634;GO:0005654;GO:0005681;GO:0005682;GO:0005683;GO:0005685;GO:0005685;GO:0005685;GO:0005686;GO:0005687;GO:0005687;GO:0005687;GO:0005689;GO:0005697;GO:0005737;GO:0005737;GO:0005737;GO:0005829;GO:0005829;GO:0006397;GO:0006479;GO:0008380;GO:0030620;GO:0034709;GO:0034709;GO:0034719;GO:0034719;GO:0046540;GO:…	K11086	-	-	-	small nuclear ribonucleoprotein polypeptide N[Source:NCBI gene;Acc:395298]	395298	Q9PV94
ENSGALG00000037441	1748.82	2498.48	999.158	0.399906	-1.32227	0.00818411	0.14516	25	2081232	2081985	+	754	RPS27	GO:0000028;GO:0003735;GO:0003735;GO:0005622;GO:0005634;GO:0005840;GO:0005840;GO:0006364;GO:0006412;GO:0014069;GO:0022627;GO:0022627;GO:0046872;	K02978	-	-	-	ribosomal protein S27 [Source:HGNCSymbol;Acc:HGNC:10416]	107055140	A0A1D5NZ06
ENSGALG00000017524	70.6093	106.722	34.4964	0.323236	-1.62934	0.00826857	0.146157	28	1078241	1081321	+	3081	DOHH	GO:0004497;GO:0005506;GO:0008612;GO:0008612;GO:0016491;GO:0019135;GO:0019135;GO:0046872;GO:0048037;GO:0055114;GO:0004497;GO:0005506;GO:0005506;GO:0008612;GO:0008612;GO:0008612;GO:0016491;GO:0019135;GO:0019135;GO:0019135;GO:0046872;GO:0048037;GO:0048037;GO:0055114;	K06072	EC:1.14.99.29	C	COG1413	deoxyhypusine hydroxylase [Source:NCBIgene;Acc:427066]	427066	Q5ZIP3
ENSGALG00000027188	96.0298	156.33	35.7298	0.228554	-2.12939	0.0083304	0.14654	14	4936539	4946817	-	10279	SREBF1	GO:0000122;GO:0000977;GO:0000978;GO:0000982;GO:0003062;GO:0003677;GO:0003682;GO:0003700;GO:0004879;GO:0005634;GO:0005634;GO:0005634;GO:0005737;GO:0006351;GO:0006355;GO:0007623;GO:0008286;GO:0008610;GO:0009267;GO:0009416;GO:0009749;GO:0010867;GO:0016020;GO:0019217;GO:0019901;GO:0030522;GO:0031065;GO:0031647;GO:0032810;GO:0042789;GO:0043565;GO:0045444;GO:0045542;GO:0045893;GO:0045944;GO:0045944;GO:…	K07197	-	-	-	sterol regulatory element binding transcriptionfactor 1 [Source:NCBI gene;Acc:373915]	373915	Q90ZM5
ENSGALG00000042894	174.073	266.884	81.2622	0.304485	-1.71556	0.00836926	0.146921	27	3167837	3172249	+	4413	SLC25A39	GO:0016020;GO:0016021;GO:0022857;GO:0055085;GO:0016020;GO:0016021;GO:0022857;GO:0055085;GO:0016020;GO:0016021;GO:0022857;GO:0055085;	K15119	-	-	-	solute carrier family 25 member 39 [Source:HGNCSymbol;Acc:HGNC:24279]	427072	A0A1D5PY28
ENSGALG00000010789	57.3784	78.1118	36.6449	0.469134	-1.09193	0.00863217	0.150151	8	25325760	25327414	-	1655	PARS2	GO:0000166;GO:0004812;GO:0004827;GO:0004827;GO:0005524;GO:0005737;GO:0006418;GO:0006433;GO:0006433;	K01881	EC:6.1.1.15	-	-	prolyl-tRNA synthetase 2, mitochondrial (putative)[Source:NCBI gene;Acc:424659]	424659	-
ENSGALG00000037776	77.1044	107.515	46.6935	0.434296	-1.20325	0.0089755	0.153625	13	946572	1014021	-	67450	TMCO6	-	-	-	-	-	transmembrane and coiled-coil domains 6[Source:HGNC Symbol;Acc:HGNC:28814]	416135	-
ENSGALG00000021685	29.608	43.5841	15.632	0.358663	-1.4793	0.00917017	0.155469	23	612115	618224	+	6110	SERINC2	GO:0006658;GO:0006665;GO:0016020;GO:0016020;GO:0016021;GO:0006658;GO:0006665;GO:0016020;GO:0016020;GO:0016021;	-	-	-	NOG308011	serine incorporator 2 [Source:NCBIgene;Acc:419558]	419558	Q5ZJZ8
ENSGALG00000037712	22.8497	39.1562	6.54326	0.167107	-2.58116	0.00949944	0.157457	AADN04021232.1	21	2552	-	2532	-	GO:0072583;GO:0072583;GO:0072583;	-	-	-	-	-	-	-
ENSGALG00000033643	23.4153	35.3994	11.4313	0.322924	-1.63073	0.00962001	0.157739	AADN04001659.1	7382	24051	-	16670	-	GO:0005737;	-	-	-	-	-	-	-
ENSGALG00000006246	161.86	225.063	98.6564	0.438349	-1.18985	0.00978651	0.159427	9	15927068	15937003	-	9936	-	GO:0004842;GO:0006996;GO:0016020;GO:0016021;GO:0016567;	K15688	EC:2.3.2.27	-	-	mitochondrial E3 ubiquitin protein ligase 1-like[Source:NCBI gene;Acc:770265]	770265	E1BYR6
ENSGALG00000030321	11.435	19.3936	3.47642	0.179256	-2.47991	0.00983017	0.159427	AADN04010111.1	237	4065	+	3829	LIN7B	GO:0005911;GO:0007269;GO:0016323;GO:0019904;GO:0045202;GO:0097016;GO:0097025;GO:0098793;GO:1903361;	-	-	-	-	lin-7 homolog B, crumbs cell polarity complexcomponent [Source:HGNC Symbol;Acc:HGNC:17788]	-	-
ENSGALG00000026443	119.32	161.441	77.1991	0.478187	-1.06435	0.0098371	0.159427	13	10386667	10389474	+	2808	RNF44	-	K19041	EC:2.3.2.27	-	-	ring finger protein 44 [Source:HGNCSymbol;Acc:HGNC:19180]	416224	R4GIU9
ENSGALG00000026195	39.5061	56.1148	22.8974	0.408046	-1.2932	0.00988084	0.159698	Z	7944001	7946822	+	2822	GALT	GO:0005794;GO:0005975;GO:0006011;GO:0006012;GO:0006012;GO:0006012;GO:0008108;GO:0008108;GO:0008108;GO:0008270;GO:0008270;GO:0016740;GO:0016779;GO:0033499;GO:0046872;	K00965	EC:2.7.7.12	-	-	galactose-1-phosphate uridylyltransferase[Source:HGNC Symbol;Acc:HGNC:4135]	431509	-
ENSGALG00000038133	30.2625	44.2447	16.2803	0.367961	-1.44238	0.0100344	0.161049	13	13062942	13064550	-	1609	SMIM3	-	-	-	-	-	small integral membrane protein 3 [Source:NCBIgene;Acc:770379]	770379	-
ENSGALG00000032537	8.43354	14.9668	1.90029	0.126967	-2.97747	0.0100793	0.161408	AADN04004320.1	6819	10818	-	4000	UBL4A	GO:0005634;GO:0005654;GO:0005737;GO:0005829;GO:0016020;GO:0051087;GO:0071816;GO:0071818;	-	-	-	-	ubiquitin like 4A [Source:HGNCSymbol;Acc:HGNC:12505]	-	-
ENSGALG00000029419	141.253	196.752	85.7544	0.435849	-1.1981	0.0101547	0.162168	AADN04000990.1	5366	6450	-	1085	MRPL16	GO:0003735;GO:0003735;GO:0005739;GO:0005762;GO:0005762;GO:0005840;GO:0005840;GO:0006412;GO:0019843;GO:0019843;GO:0032543;	K02878	-	-	-	mitochondrial ribosomal protein L16 [Source:HGNCSymbol;Acc:HGNC:14476]	428840	A0A1D5PX13
ENSGALG00000023193	64.9881	87.1333	42.8429	0.491694	-1.02417	0.0101568	0.162168	1	49252363	49262777	+	10415	SOCS1L	GO:0005737;GO:0046426;GO:0060334;GO:0005737;GO:0046426;GO:0060334;	-	-	-	-	suppressor of cytokine signalling 1-like protein[Source:NCBI gene;Acc:417978]	417978	F1NCW7
ENSGALG00000037953	5790.81	8640.99	2940.64	0.340313	-1.55507	0.0101801	0.162226	33	581115	591468	-	10354	TUBA1A	GO:0000166;GO:0003924;GO:0003924;GO:0005200;GO:0005525;GO:0005525;GO:0005737;GO:0005856;GO:0005874;GO:0005874;GO:0007010;GO:0007017;GO:0000166;GO:0003924;GO:0005200;GO:0005525;GO:0005525;GO:0005737;GO:0005856;GO:0005874;GO:0005874;GO:0007010;GO:0007017;GO:0000166;GO:0003924;GO:0003924;GO:0005200;GO:0005525;GO:0005525;GO:0005737;GO:0005856;GO:0005874;GO:0005874;GO:0007010;GO:0007017;GO:0000166;GO:…	K07374	-	-	-	tubulin alpha-1A chain-like 1 [Source:NCBIgene;Acc:100859737]	100859737	A0A1D5P198
ENSGALG00000024398	512.019	748.088	275.951	0.368874	-1.4388	0.0102127	0.162453	28	874867	875414	-	548	RPS28	GO:0000028;GO:0002181;GO:0003735;GO:0003735;GO:0005622;GO:0005840;GO:0006364;GO:0006412;GO:0022627;GO:0022627;GO:0030490;GO:0042254;GO:0042274;GO:0042788;	K02979	-	-	-	ribosomal protein S28 [Source:NCBIgene;Acc:768930]	768930	F1NTT2
ENSGALG00000031529	31.3311	45.473	17.1891	0.378008	-1.40351	0.0102731	0.163056	27	4653390	4662322	+	8933	ERBB2	GO:0000166;GO:0001042;GO:0001934;GO:0004672;GO:0004713;GO:0004713;GO:0004713;GO:0004713;GO:0004714;GO:0004714;GO:0004714;GO:0004714;GO:0004888;GO:0004888;GO:0005524;GO:0005524;GO:0005634;GO:0005737;GO:0005737;GO:0005829;GO:0005886;GO:0005886;GO:0005887;GO:0006468;GO:0007165;GO:0007166;GO:0007169;GO:0007169;GO:0007399;GO:0007422;GO:0007507;GO:0007528;GO:0008022;GO:0008045;GO:0009925;GO:0009968;GO:…	K05083	EC:2.7.10.1	-	-	erb-b2 receptor tyrosine kinase 2 [Source:NCBIgene;Acc:426130]	426130	Q2EJ72
ENSGALG00000037812	11.4292	19.3672	3.49119	0.180264	-2.47182	0.0103257	0.163341	18	2245184	2248321	+	3138	-	GO:0006511;GO:0016579;GO:0036459;	-	-	-	-	-	-	-
ENSGALG00000040541	25.3937	37.6862	13.1013	0.347642	-1.52433	0.0103368	0.163365	3	104961749	104964410	-	2662	SLC5A6	GO:0008523;GO:0015878;GO:0015887;GO:0016020;GO:0016020;GO:0016021;GO:0022857;GO:0055085;	-	-	-	-	solute carrier family 5 member 6 [Source:HGNCSymbol;Acc:HGNC:11041]	-	-
ENSGALG00000044285	27.5192	40.3968	14.6416	0.362444	-1.46417	0.010641	0.165793	AADN04001130.1	3666	5242	-	1577	-	GO:0004478;GO:0004478;GO:0005524;GO:0005829;GO:0006556;GO:0048269;	-	-	-	-	-	-	-
ENSGALG00000029502	1715.28	2301.34	1129.22	0.490678	-1.02715	0.010795	0.16721	4	1837445	1842295	-	4851	CLIC2	GO:0004602;GO:0005244;GO:0005254;GO:0005254;GO:0005254;GO:0005622;GO:0005634;GO:0005737;GO:0005737;GO:0006811;GO:0006821;GO:0010880;GO:0016020;GO:0034707;GO:0034765;GO:0051099;GO:0060315;GO:0060315;GO:0098869;GO:1902476;	K05022	-	-	-	chloride intracellular channel 2 [Source:NCBIgene;Acc:422178]	422178	Q5ZKI1
ENSGALG00000013784	288.932	430.72	147.143	0.341622	-1.54953	0.0108112	0.167309	11	18702043	18705332	+	3290	CDT1	GO:0000076;GO:0000076;GO:0000076;GO:0000278;GO:0000278;GO:0000281;GO:0000776;GO:0003677;GO:0003677;GO:0003682;GO:0005634;GO:0005634;GO:0005634;GO:0006260;GO:0007059;GO:0016604;GO:0030174;GO:0030174;GO:0031334;GO:0033044;GO:0033262;GO:0035563;GO:0045740;GO:0051301;GO:0051315;GO:0051315;GO:0051383;GO:0070182;GO:0071163;GO:0071163;GO:0072708;GO:1902426;GO:1902595;GO:1905341;GO:1905342;GO:2000105;GO:…	-	-	-	-	chromatin licensing and DNA replication factor 1[Source:HGNC Symbol;Acc:HGNC:24576]	-	-
ENSGALG00000026834	63.4321	85.1656	41.6985	0.489617	-1.03028	0.0110171	0.168294	28	1198413	1202238	+	3826	PLPP2	GO:0005887;GO:0006644;GO:0008195;GO:0008195;GO:0016020;GO:0016021;GO:0016791;GO:0042577;GO:0046839;	-	-	-	-	phospholipid phosphatase 2 [Source:HGNCSymbol;Acc:HGNC:9230]	-	-
ENSGALG00000043662	61.8262	82.8852	40.7672	0.491851	-1.02371	0.0110451	0.168294	11	398197	412942	-	14746	NDRG4	GO:0005737;GO:0005737;GO:0005737;GO:0007165;GO:0007420;GO:0008542;GO:0010642;GO:0014912;GO:0016323;GO:0031253;GO:0048278;GO:0048662;GO:0060973;GO:0070374;GO:0070374;GO:2001135;	-	-	-	-	NDRG family member 4 [Source:HGNCSymbol;Acc:HGNC:14466]	768618	-
ENSGALG00000037413	45.8445	63.1607	28.5283	0.451678	-1.14663	0.0110908	0.168633	2	120829374	120835622	-	6249	IL7	GO:0002360;GO:0005125;GO:0005139;GO:0005576;GO:0005615;GO:0006955;GO:0008083;GO:0008083;GO:0010468;GO:0010469;GO:0030890;GO:0043086;GO:0045453;GO:0045582;GO:0046622;GO:0048873;GO:2001237;GO:2001240;	K05431	-	-	-	interleukin 7 [Source:NCBI gene;Acc:420193]"	420193	Q3C0R7
ENSGALG00000030657	19.7146	31.8069	7.62226	0.239642	-2.06105	0.0113629	0.171657	11	941862	943394	+	1533	THAP11	GO:0000122;GO:0000978;GO:0001078;GO:0003676;GO:0003677;GO:0003677;GO:0003677;GO:0005654;GO:0008270;GO:0008270;GO:0045171;	-	-	-	-	THAP domain containing 11 [Source:HGNCSymbol;Acc:HGNC:23194]	-	-
ENSGALG00000024172	144.099	199.409	88.7889	0.445261	-1.16728	0.011441	0.172077	13	10437614	10453289	+	15676	THOC3	GO:0000445;GO:0006406;	K12880	-	-	-	THO complex 3 [Source:NCBI gene;Acc:416232]"	416232	A0A1L1RPP5
ENSGALG00000039315	798.41	1075.59	521.229	0.484597	-1.04514	0.0115034	0.172666	AADN04000923.1	11496	17503	-	6008	MARS	GO:0000166;GO:0000166;GO:0004812;GO:0004812;GO:0004825;GO:0005524;GO:0005524;GO:0005737;GO:0006412;GO:0006418;GO:0006431;GO:0016874;GO:0000166;GO:0000166;GO:0004812;GO:0004812;GO:0004825;GO:0004825;GO:0005524;GO:0005524;GO:0005730;GO:0005737;GO:0005737;GO:0005829;GO:0005829;GO:0006412;GO:0006418;GO:0006431;GO:0006431;GO:0009267;GO:0009303;GO:0016874;GO:0017101;GO:0032869;GO:0036120;GO:0071364;GO:…	K01874	EC:6.1.1.10	-	-	methionyl-tRNA synthetase [Source:NCBIgene;Acc:425613]	425613	-
ENSGALG00000027534	59.3477	88.0439	30.6515	0.348139	-1.52227	0.0117494	0.174115	13	13010726	13018170	-	7445	GM2A	GO:0004563;GO:0006689;GO:0006689;GO:0007611;GO:0008047;GO:0008047;GO:0009313;GO:0019915;GO:0043085;GO:0050877;GO:0050885;	-	-	-	-	GM2 ganglioside activator [Source:HGNCSymbol;Acc:HGNC:4367]	-	-
ENSGALG00000006802	62.9667	89.8616	36.0719	0.401416	-1.31683	0.0119059	0.175424	12	11573714	11594922	+	21209	LAMB2	GO:0000904;GO:0005178;GO:0005604;GO:0005604;GO:0005608;GO:0005608;GO:0007411;GO:0007528;GO:0007601;GO:0014002;GO:0014044;GO:0031175;GO:0043083;GO:0043256;GO:0045202;GO:0048677;GO:0050808;GO:0060041;GO:0072249;GO:0072274;	K06243	-	-	-	laminin, beta 2 (laminin S) [Source:NCBIgene;Acc:373980]	373980	A0A1D5PVM8
ENSGALG00000027874	213.322	320.305	106.339	0.331993	-1.59078	0.0119644	0.175798	5	24438649	24440766	+	2118	CHAC1	GO:0003839;GO:0003839;GO:0003839;GO:0005112;GO:0005737;GO:0005802;GO:0006751;GO:0006751;GO:0006751;GO:0016829;GO:0022008;	K07232	EC:4.3.2.7	-	-	ChaC glutathione specific gamma-glutamylcyclotransferase 1 [Source:NCBI gene;Acc:423209]	423209	R4GKI4
ENSGALG00000044188	119.124	166.173	72.0748	0.433732	-1.20512	0.0120015	0.176149	KQ759569.1	10652	15322	+	4671	-	GO:0004842;GO:0043123;GO:0043130;GO:0043161;GO:0046872;GO:0071797;GO:0097039;	-	-	-	-	-	-	-
ENSGALG00000026241	34.5419	49.3375	19.7462	0.400227	-1.32111	0.0121859	0.177406	28	2909715	2914206	+	4492	GRIN3B	GO:0004970;GO:0005216;GO:0005262;GO:0005886;GO:0005886;GO:0006811;GO:0006811;GO:0016020;GO:0016020;GO:0016021;GO:0017146;GO:0034220;GO:0035235;GO:0038023;GO:0043025;GO:0051205;GO:0051924;GO:0070588;	-	-	-	-	glutamate ionotropic receptor NMDA type subunit 3B[Source:HGNC Symbol;Acc:HGNC:16768]	-	-
ENSGALG00000000433	1184.84	1718.76	650.925	0.378717	-1.40081	0.0122643	0.177979	7	22326553	22332653	+	6101	-	GO:0000166;GO:0000226;GO:0000278;GO:0003924;GO:0003924;GO:0005200;GO:0005200;GO:0005525;GO:0005525;GO:0005525;GO:0005737;GO:0005737;GO:0005856;GO:0005874;GO:0005874;GO:0005874;GO:0007017;GO:0007017;GO:0000166;GO:0003924;GO:0003924;GO:0005200;GO:0005525;GO:0005525;GO:0005737;GO:0005856;GO:0005874;GO:0005874;GO:0007010;GO:0007017;GO:0000166;GO:0003924;GO:0003924;GO:0005200;GO:0005525;GO:0005525;GO:…	K07374	-	-	-	tubulin alpha 4a [Source:NCBI gene;Acc:100857247]"	100857247	-
ENSGALG00000029691	193.622	282.082	105.161	0.372803	-1.42351	0.012448	0.178891	32	75763	78234	+	2472	NFKBIB	GO:0071222;	K02581	-	-	-	NFKB inhibitor beta [Source:HGNCSymbol;Acc:HGNC:7798]	100858419	A0A1D5PTQ3
ENSGALG00000030746	55.7378	76.0809	35.3947	0.465224	-1.104	0.0127185	0.180306	AADN04003412.1	7116	16379	+	9264	-	GO:0003824;GO:0003824;	K16860	EC:3.1.4.4	-	-	-	107049989	-
ENSGALG00000038101	111.21	156.079	66.3412	0.425048	-1.2343	0.0128772	0.180513	AADN04014327.1	715	2618	-	1904	EXOSC5	GO:0000176;GO:0000177;GO:0000178;GO:0005634;GO:0005730;GO:0005730;GO:0006401;GO:0016075;GO:0034427;GO:0034475;GO:0035327;GO:0043928;GO:0045006;GO:0051607;GO:0071028;GO:0071051;	-	-	-	-	exosome component 5 [Source:HGNCSymbol;Acc:HGNC:24662]	-	-
ENSGALG00000041528	278.878	407.157	150.599	0.369879	-1.43487	0.0129531	0.181132	1	645080	651787	-	6708	LMF2	GO:0005783;GO:0005789;GO:0005789;GO:0016020;GO:0016021;GO:0051604;	-	-	-	-	lipase maturation factor 2 [Source:NCBIgene;Acc:429380]	429380	Q5ZKZ9
ENSGALG00000044661	138.706	204.712	72.7009	0.355138	-1.49355	0.0130546	0.181808	28	1271207	1272845	-	1639	-	GO:0004252;GO:0006508;GO:0006508;GO:0008233;GO:0008236;GO:0016787;	K01319	EC:3.4.21.20	-	-	chymase 1 [Source:NCBI gene;Acc:426049]"	426049	-
ENSGALG00000032501	30.6058	43.9613	17.2503	0.392397	-1.34961	0.0130656	0.181813	KQ759598.1	2808	8414	-	5607	-	-	-	-	-	-	-	-	-
ENSGALG00000042589	37.559	60.2166	14.9014	0.247463	-2.01471	0.013152	0.182719	26	1136062	1137165	+	1104	TMEM167B	GO:0016020;GO:0016021;	-	-	-	-	transmembrane protein 167B [Source:HGNCSymbol;Acc:HGNC:30187]	771123	A0A1D5P6H7
ENSGALG00000035817	245.116	332.499	157.732	0.474383	-1.07588	0.0132198	0.18277	AADN04000952.1	25139	27615	-	2477	CIAO1	GO:0005737;GO:0016226;GO:0016226;GO:0016226;GO:0016226;GO:0071817;GO:0097361;GO:0097361;GO:0097361;GO:0097428;	-	-	-	-	cytosolic iron-sulfur assembly component 1[Source:HGNC Symbol;Acc:HGNC:14280]	426332	-
ENSGALG00000026264	219.812	311.603	128.02	0.410843	-1.28334	0.0136159	0.185993	2	148778575	148780708	-	2134	MAFA	GO:0000978;GO:0000978;GO:0001077;GO:0001077;GO:0003677;GO:0003677;GO:0003677;GO:0003677;GO:0003700;GO:0003700;GO:0005634;GO:0005634;GO:0005634;GO:0005634;GO:0006355;GO:0006366;GO:0007263;GO:0009749;GO:0030073;GO:0043565;GO:0045893;GO:0045944;	K07595	-	-	-	MAF bZIP transcription factor A [Source:NCBIgene;Acc:395881]	395881	O42290
ENSGALG00000041232	25.8352	37.924	13.7465	0.362474	-1.46405	0.0138994	0.18857	AADN04000732.1	54180	55212	+	1033	TMEM223	GO:0007399;GO:0016020;GO:0016021;	-	-	-	-	transmembrane protein 223 [Source:HGNCSymbol;Acc:HGNC:28464]	-	-
ENSGALG00000003045	771.107	1100.62	441.597	0.401228	-1.31751	0.0141414	0.189838	20	2252980	2259130	+	6151	E2F1	GO:0000077;GO:0000122;GO:0000790;GO:0000790;GO:0000981;GO:0000987;GO:0003677;GO:0003677;GO:0003700;GO:0003700;GO:0003700;GO:0005634;GO:0005634;GO:0005634;GO:0005654;GO:0005667;GO:0005667;GO:0005737;GO:0005813;GO:0006351;GO:0006355;GO:0006355;GO:0006355;GO:0008134;GO:0008134;GO:0008630;GO:0010628;GO:0030900;GO:0032991;GO:0035189;GO:0043065;GO:0043276;GO:0043392;GO:0043565;GO:0043565;GO:0044212;GO:…	K17454	-	-	-	E2F transcription factor 1 [Source:NCBIgene;Acc:396142]	396142	Q90977
ENSGALG00000008091	36.0988	50.695	21.5027	0.424157	-1.23733	0.0143674	0.191492	5	22802580	22805146	-	2567	PTPMT1	GO:0004439;GO:0004725;GO:0006470;GO:0008138;GO:0008962;GO:0016311;GO:0016787;GO:0016791;GO:0035335;GO:2001242;GO:0004725;GO:0006470;GO:0008138;GO:0016311;GO:0016787;GO:0016791;GO:0035335;	K14165	-	-	-	protein tyrosine phosphatase, mitochondrial 1[Source:NCBI gene;Acc:423181]	423181	-
ENSGALG00000039993	27.462	40.1291	14.7949	0.368682	-1.43955	0.0143758	0.191492	AADN04005662.1	1454	3869	-	2416	-	GO:0006511;GO:0019005;GO:0031146;	-	-	-	-	distal membrane arm assembly complex 2 [Source:NCBIgene;Acc:107050327]	-	-
ENSGALG00000033174	48.5229	66.1913	30.8544	0.466139	-1.10117	0.0144867	0.192063	AADN04001603.1	4529	7592	+	3064	ZBTB45	GO:0003676;	K10516	-	-	-	zinc finger and BTB domain containing 45[Source:HGNC Symbol;Acc:HGNC:23715]	776930	-
ENSGALG00000031874	1155.85	1581.58	730.128	0.461645	-1.11514	0.0145131	0.192265	1	48175690	48176349	+	660	HIST1H101	GO:0000786;GO:0003677;GO:0003677;GO:0003690;GO:0005515;GO:0005634;GO:0005634;GO:0005634;GO:0005694;GO:0006334;GO:0006355;GO:0016584;GO:0030261;GO:0031492;GO:0031936;GO:0045910;	K11275	-	-	-	histone cluster 1, H1.01 [Source:NCBIgene;Acc:417954]	417954	P08284
ENSGALG00000026809	502.886	708.103	297.67	0.420377	-1.25024	0.0145876	0.192387	26	1148980	1154389	+	5410	SARS	GO:0000166;GO:0004812;GO:0004828;GO:0004828;GO:0005524;GO:0005737;GO:0005737;GO:0005829;GO:0006418;GO:0006434;GO:0006434;GO:0000166;GO:0004812;GO:0004828;GO:0005524;GO:0005737;GO:0006418;GO:0006434;GO:0000166;GO:0004812;GO:0004828;GO:0005524;GO:0005737;GO:0006418;GO:0006434;GO:0000166;GO:0004812;GO:0004828;GO:0005524;GO:0005737;GO:0006418;GO:0006434;	K01875	EC:6.1.1.11	-	-	seryl-tRNA synthetase [Source:NCBIgene;Acc:426697]	426697	Q5ZM75
ENSGALG00000035254	17.6425	27.1413	8.14365	0.300047	-1.73674	0.0146368	0.192387	AADN04015036.1	1258	3902	+	2645	-	-	-	-	-	-	-	-	-
ENSGALG00000037736	303.781	406.317	201.246	0.495294	-1.01364	0.0146801	0.192387	AADN04006090.1	595	6534	+	5940	-	GO:0000166;GO:0001934;GO:0004672;GO:0004672;GO:0004674;GO:0004674;GO:0004674;GO:0004674;GO:0005524;GO:0005524;GO:0005634;GO:0005737;GO:0005886;GO:0005938;GO:0006006;GO:0006468;GO:0006468;GO:0006468;GO:0008286;GO:0016301;GO:0016310;GO:0016740;GO:0031340;GO:0032287;GO:0032587;GO:0032869;GO:0035556;GO:0043491;GO:0065002;GO:0071486;GO:0072659;GO:0090314;GO:0090630;GO:0097473;GO:2001275;GO:0000166;GO:…	-	-	-	-	-	-	-
ENSGALG00000043148	33.5077	51.3718	15.6436	0.304517	-1.7154	0.0146855	0.192387	KQ759560.1	8520	10222	-	1703	TMEM101	GO:0016020;GO:0016021;	-	-	-	-	transmembrane protein 101 [Source:HGNCSymbol;Acc:HGNC:28653]	-	-
ENSGALG00000014408	114.648	153.387	75.9081	0.494879	-1.01485	0.0147022	0.192387	14	5083778	5094261	+	10484	LLGL1	GO:0005096;GO:0005737;GO:0005737;GO:0005886;GO:0017137;GO:0019901;GO:0030864;GO:0030864;GO:0030866;GO:0030866;GO:0032878;GO:0043547;GO:0051294;GO:0065003;	K06094	-	-	-	LLGL1, scribble cell polarity complex component[Source:HGNC Symbol;Acc:HGNC:6628]	100858027	F1NHH2
ENSGALG00000030942	77.5279	107.583	47.4732	0.441273	-1.18026	0.0151831	0.194721	AADN04001595.1	13251	20077	-	6827	KMT5C	GO:0000780;GO:0005654;GO:0005720;GO:0005721;GO:0008168;GO:0016571;GO:0016740;GO:0018024;GO:0032259;GO:0034773;GO:0034773;GO:0034773;GO:0042799;GO:0042799;GO:0042799;	-	-	-	-	lysine methyltransferase 5C [Source:HGNCSymbol;Acc:HGNC:28405]	-	-
[truncated: 170 more rows]
