# Supplementary material for: Thymic transcriptome analysis after Newcastle disease virus inoculation in chickens and the influence of host small RNAs on NDV replication
Source: Sci Rep. 2021 May 13;11:10270. doi: 10.1038/s41598-021-89464-1 (PMC8119446; doi:10.1038/s41598-021-89464-1)
Supplement: Supplementary file 7 — Supplementary Information 7. [file 41598_2021_89464_MOESM7_ESM.xlsx]

## Sheet: Sheet annotation
Thymic transcriptome analysis after Newcastle disease virus inoculation in chickens and the influence of host small RNAs on NDV replication
Liangxing Guo1, Zhaokun Mu2, Furong Nie1, Xuanniu Chang1, Haitao Duan1, Haoyan Li3, Jingfeng Zhang1, Jia Zhou1, Yudan Ji1, Mengyun Li1*
Supplementary Table 7: Diffrentially expressed mRNAs in C vs A group.

## Sheet: Sheet2
id	baseMean	baseMeanA	baseMean C	foldChange(C/A)	log2FoldChange	pval	padj	Chromosome	Start Site	End Site	Direction	Length	Name	GO	KEGG	EC	eggNOG Class	eggNOG	Description	NCBI_GI	UniProtID
ENSGALG00000030542	699.198	1037.69	360.705	0.347604	-1.52448	1.69462e-11	2.90305e-07	10	9898756	9911145	+	12390	SEMA6D	GO:0001755;GO:0005615;GO:0005794;GO:0005886;GO:0005887;GO:0014911;GO:0014912;GO:0016020;GO:0016021;GO:0021591;GO:0030215;GO:0030215;GO:0030335;GO:0038191;GO:0045499;GO:0048843;GO:0050919;GO:0071526;	K06842	-	-	-	semaphorin 6D [Source:HGNC Symbol;Acc:HGNC:16770]"	415430	A0A1D5PMF8
ENSGALG00000011784	62.0564	108.308	15.8051	0.145928	-2.77667	1.26636e-09	1.0847e-05	1	48216410	48217150	+	741	APOLD1	GO:0001525;GO:0005576;GO:0005654;GO:0005829;GO:0006869;GO:0008289;GO:0008289;GO:0016020;GO:0016021;GO:0042157;GO:0045601;	K14480	-	-	-	apolipoprotein L domain containing 1 [Source:HGNCSymbol;Acc:HGNC:25268]	769889	F1NME0
ENSGALG00000040342	163.05	251.046	75.0546	0.298968	-1.74194	1.7988e-08	5.72882e-05	1	103028117	103033674	-	5558	ADAMTS1	GO:0001542;GO:0001822;GO:0004222;GO:0004222;GO:0005604;GO:0006508;GO:0008201;GO:0008237;GO:0008270;GO:0031012;GO:0031012;GO:0031410;GO:0060347;GO:1900087;GO:1904707;GO:1904754;GO:0004222;GO:0006508;GO:0008237;GO:0008270;GO:0031012;	K08617	EC:3.4.24.-	-	-	ADAM metallopeptidase with thrombospondin type 1motif 1 [Source:HGNC Symbol;Acc:HGNC:217]	418479	A0A1D5NX16
ENSGALG00000011190	547.401	791.584	303.217	0.383051	-1.38439	1.51605e-07	0.000288571	4	46742443	46743346	-	904	-	GO:0016020;GO:0016021;	-	-	-	-	Placenta-specific gene 8-like 2 [Source:NCBIgene;Acc:100857411]	-	-
ENSGALG00000033234	588.165	813.912	362.417	0.445278	-1.16722	4.12698e-07	0.00064272	28	3339736	3346314	-	6579	JAK3	GO:0000166;GO:0004672;GO:0004713;GO:0004715;GO:0004715;GO:0005524;GO:0005524;GO:0005856;GO:0006468;GO:0007260;GO:0016020;GO:0016301;GO:0016310;GO:0016740;GO:0019221;GO:0019903;GO:0030218;GO:0035556;GO:0035771;GO:0070670;	K11218	EC:2.7.10.2	-	-	Janus kinase 3 [Source:NCBI gene;Acc:395845]"	395845	O42291
ENSGALG00000037167	3917.18	5299.67	2534.69	0.478274	-1.06409	4.73134e-07	0.000675438	1	48153696	48154408	-	713	HIST1H103	GO:0000786;GO:0003677;GO:0003677;GO:0003690;GO:0005515;GO:0005634;GO:0005634;GO:0005634;GO:0005694;GO:0006334;GO:0006355;GO:0016584;GO:0030261;GO:0031492;GO:0031936;GO:0045910;	-	-	-	-	histone cluster 1, H1.03 [Source:NCBIgene;Acc:100858354]	100858354	P08285
ENSGALG00000043051	584.729	838.54	330.919	0.394637	-1.3414	1.52653e-06	0.00153829	3	105644982	105652231	+	7250	CLU	GO:0000902;GO:0001540;GO:0001774;GO:0005615;GO:0005615;GO:0005634;GO:0005634;GO:0005737;GO:0005739;GO:0005856;GO:0009615;GO:0009986;GO:0016020;GO:0017038;GO:0031625;GO:0032286;GO:0032436;GO:0032436;GO:0032463;GO:0032463;GO:0032464;GO:0032760;GO:0032991;GO:0034366;GO:0044877;GO:0045429;GO:0048156;GO:0048260;GO:0048471;GO:0050750;GO:0050821;GO:0051092;GO:0051131;GO:0051787;GO:0051787;GO:0051788;GO:…	-	-	-	-	clusterin [Source:NCBI gene;Acc:395722]"	-	-
ENSGALG00000005653	632.146	847.638	416.654	0.491547	-1.0246	5.26898e-06	0.00259035	6	16936051	16944525	+	8475	NFKB2	GO:0003677;GO:0003700;GO:0005634;GO:0005737;GO:0006355;GO:0007165;GO:0000978;GO:0001077;GO:0002268;GO:0002467;GO:0003677;GO:0003700;GO:0005634;GO:0005634;GO:0005634;GO:0005737;GO:0005737;GO:0005829;GO:0006355;GO:0006355;GO:0006366;GO:0007165;GO:0030198;GO:0033257;GO:0038061;GO:0045944;GO:0048536;GO:0003677;GO:0003700;GO:0005634;GO:0005737;GO:0006355;GO:0007165;GO:0003677;GO:0003700;GO:0005634;GO:…	K04469	-	-	-	nuclear factor kappa B subunit 2 [Source:NCBIgene;Acc:386574]	386574	P98150
ENSGALG00000003313	487.985	687.994	287.977	0.418575	-1.25644	8.44521e-06	0.00349984	23	5162260	5165312	+	3053	-	-	K18084	-	-	-	myotubularin related protein 9-like, pseudogene[Source:NCBI gene;Acc:419652]	419652	-
ENSGALG00000032231	274.305	379.982	168.628	0.443778	-1.17209	1.11781e-05	0.00398941	16	58543	72898	-	14356	C4	GO:0004866;GO:0005576;GO:0005576;GO:0005615;GO:0010951;GO:0005576;GO:0005576;GO:0005576;	K03989	-	-	-	complement 4 [Source:NCBI gene;Acc:426611]"	426611	Q076D6
ENSGALG00000007819	512.675	684.399	340.95	0.498175	-1.00528	1.28198e-05	0.00434196	12	16642419	16762419	-	120001	PDZRN3	GO:0004842;GO:0004842;GO:0005634;GO:0005654;GO:0005829;GO:0007528;GO:0007528;GO:0008270;GO:0016567;GO:0016567;GO:0016567;GO:0031594;GO:0031594;GO:0046872;GO:0061630;GO:0061630;	K15682	EC:2.3.2.27	-	-	PDZ domain containing ring finger 3 [Source:HGNCSymbol;Acc:HGNC:17704]	416099	-
ENSGALG00000034095	186.449	263.863	109.036	0.413228	-1.27499	1.34001e-05	0.00441455	KQ759368.1	8521	11406	+	2886	CDK5	GO:0000166;GO:0001764;GO:0001963;GO:0002039;GO:0004672;GO:0004672;GO:0004674;GO:0004674;GO:0004674;GO:0004693;GO:0005176;GO:0005524;GO:0005524;GO:0005634;GO:0005634;GO:0005634;GO:0005737;GO:0005737;GO:0005829;GO:0005829;GO:0005829;GO:0005886;GO:0006468;GO:0006468;GO:0006468;GO:0006886;GO:0006915;GO:0007160;GO:0007409;GO:0007409;GO:0007416;GO:0007519;GO:0008045;GO:0008306;GO:0008542;GO:0014044;GO:…	K02090	EC:2.7.11.22	-	-	cyclin dependent kinase 5 [Source:NCBIgene;Acc:100190948]	100190948	B6E1W1
ENSGALG00000043416	179.423	253.832	105.015	0.41372	-1.27327	1.47246e-05	0.00475938	25	2343395	2349349	-	5955	-	GO:0000166;GO:0004812;GO:0004829;GO:0004829;GO:0005524;GO:0005737;GO:0005737;GO:0006418;GO:0006435;GO:0006435;GO:0043039;GO:0106074;	K01868	EC:6.1.1.3	-	-	threonyl-tRNA synthetase 2, mitochondrial(putative) [Source:NCBI gene;Acc:770407]	770407	-
ENSGALG00000040627	92.8099	139.521	46.0982	0.330402	-1.5977	1.63897e-05	0.00495373	11	573912	576831	-	2920	ADGRG3	GO:0004888;GO:0004930;GO:0004930;GO:0005622;GO:0005886;GO:0005887;GO:0007166;GO:0007186;GO:0007186;GO:0007189;GO:0016020;GO:0016021;GO:0016021;GO:0030183;GO:0030334;GO:0032792;GO:1901223;	K08452	-	-	-	adhesion G protein-coupled receptor G3 [Source:HGNCSymbol;Acc:HGNC:13728]	415632	-
ENSGALG00000033143	33.9021	56.6022	11.2019	0.197906	-2.33711	3.10862e-05	0.00739636	3	104956386	104958385	+	2000	ABHD1	GO:0016298;GO:0034338;GO:0044255;GO:0047372;GO:0051792;GO:0051793;	K13696	-	-	-	abhydrolase domain containing 1 [Source:HGNCSymbol;Acc:HGNC:17553]	107053155	-
ENSGALG00000000158	159.394	239.921	78.8676	0.328723	-1.60506	4.04574e-05	0.0088127	16	96322	99142	-	2821	MHCDMA	GO:0006955;GO:0016020;GO:0016020;GO:0016021;GO:0019882;GO:0042613;GO:0002503;GO:0006955;GO:0009986;GO:0016020;GO:0019882;GO:0023026;GO:0042613;GO:0042613;GO:0043231;	K06752	-	S	NOG43075	major histocompatibility complex, class II, DMalpha [Source:NCBI gene;Acc:417050]	417050	A5HUL6
ENSGALG00000038362	51.5126	80.194	22.8312	0.2847	-1.81249	4.94676e-05	0.01021	3	104981011	104982803	+	1793	-	GO:0004070;GO:0006207;GO:0006520;GO:0016597;GO:0016740;GO:0016743;	-	-	-	-	-	-	-
ENSGALG00000030261	182.25	267.436	97.063	0.362939	-1.4622	5.59752e-05	0.0111631	23	4454405	4455544	+	1140	SMIM12	GO:0016020;GO:0016021;	-	-	-	-	small integral membrane protein 12 [Source:NCBIgene;Acc:100858028]	100858028	A0A1D5PAL1
ENSGALG00000035308	102.107	154.126	50.089	0.324988	-1.62154	5.60404e-05	0.0111631	1	194374562	194375192	+	631	-	GO:0004252;GO:0006508;	-	-	-	-	-	-	-
ENSGALG00000004167	148.022	217.325	78.7187	0.362216	-1.46508	5.67366e-05	0.0111719	6	10819703	10821527	+	1825	SRGN	GO:0005615;GO:0005794;GO:0008626;GO:0030502;	K06849	-	-	-	serglycin [Source:HGNC Symbol;Acc:HGNC:9361]"	423695	F1P2B0
ENSGALG00000046464	90.1453	134.202	46.0883	0.343424	-1.54194	7.8537e-05	0.014313	25	2199629	2201870	+	2242	-	-	-	-	-	-	-	-	-
ENSGALG00000007381	69.1802	103.137	35.2235	0.341522	-1.54995	9.67095e-05	0.0162425	5	16999644	17004311	-	4668	SERPING1	GO:0001869;GO:0004867;GO:0004867;GO:0004867;GO:0005615;GO:0005615;GO:0010951;GO:0030193;GO:0045916;	K04001	-	-	-	serpin family G member 1 [Source:HGNCSymbol;Acc:HGNC:1228]	423132	-
ENSGALG00000038801	2942.57	4030.01	1855.14	0.460332	-1.11925	9.94809e-05	0.0165457	33	1630552	1633524	+	2973	ATP5F1B	GO:0000166;GO:0001525;GO:0005524;GO:0005524;GO:0005739;GO:0005739;GO:0005753;GO:0005886;GO:0006629;GO:0006754;GO:0006754;GO:0006933;GO:0009986;GO:0015986;GO:0016020;GO:0016887;GO:0031966;GO:0042288;GO:0042645;GO:0043209;GO:0043532;GO:0043536;GO:0045259;GO:0045261;GO:0045261;GO:0046034;GO:0046933;GO:0046933;GO:0046961;GO:0051453;GO:0099132;GO:1902600;GO:1902600;GO:0000166;GO:0005524;GO:0005524;GO:…	K02133	EC:7.1.2.2	-	-	ATP synthase F1 subunit beta [Source:NCBIgene;Acc:426673]	426673	Q5ZLC5;A0A1D5PU77
ENSGALG00000006795	140.635	203.465	77.8046	0.382399	-1.38685	0.000127445	0.0185023	24	4272958	4278960	-	6003	ABCG4	GO:0000166;GO:0005524;GO:0005524;GO:0005886;GO:0016020;GO:0016020;GO:0016021;GO:0016887;GO:0017127;GO:0030301;GO:0033344;GO:0034041;GO:0042626;GO:0042803;GO:0046982;GO:0055085;GO:1990830;	K05680	-	-	-	ATP binding cassette subfamily G member 4[Source:HGNC Symbol;Acc:HGNC:13884]	428242	A0A1D5P092
ENSGALG00000029694	37.6337	60.5231	14.7443	0.243615	-2.03733	0.000131877	0.0185178	20	2349512	2357585	+	8074	SNTA1	GO:0002027;GO:0005198;GO:0005622;GO:0005622;GO:0016010;GO:0017080;GO:0031594;GO:0032991;GO:0042383;GO:0044325;GO:0045202;GO:0050998;GO:0051117;GO:0060307;GO:0086005;GO:1902083;GO:1902305;	-	-	-	-	syntrophin alpha 1 [Source:HGNCSymbol;Acc:HGNC:11167]	426448	A0A1D5NUR5
ENSGALG00000001558	489.842	662.51	317.174	0.478746	-1.06267	0.000134707	0.0186676	26	3544656	3550615	+	5960	MOV10	GO:0000932;GO:0005829;GO:0005829;GO:0035194;GO:0035195;GO:0035279;GO:0043186;	K18422	EC:3.6.4.13	-	-	Mov10 RISC complex RNA helicase [Source:NCBIgene;Acc:419872]	419872	Q5ZKD7
ENSGALG00000032249	114.774	161.206	68.3416	0.423938	-1.23807	0.000150329	0.0195098	5	298410	299737	+	1328	MAX	GO:0000122;GO:0000790;GO:0000977;GO:0000977;GO:0000978;GO:0000983;GO:0000983;GO:0001078;GO:0001078;GO:0001227;GO:0003677;GO:0003677;GO:0005634;GO:0005634;GO:0005634;GO:0006355;GO:0006357;GO:0032993;GO:0042803;GO:0045944;GO:0045944;GO:0046983;GO:0070888;GO:0071339;GO:0071339;GO:0090575;GO:0090575;GO:0090575;GO:0046983;GO:0071339;GO:0090575;	-	-	-	-	MYC associated factor X [Source:HGNCSymbol;Acc:HGNC:6913]	-	-
ENSGALG00000025948	451.39	678.162	224.617	0.331214	-1.59416	0.000154309	0.0198757	20	901713	904138	+	2426	SLA2	GO:0000122;GO:0005070;GO:0005070;GO:0005654;GO:0005770;GO:0005794;GO:0005886;GO:0005942;GO:0009966;GO:0009967;GO:0031410;GO:0042110;GO:0043231;GO:0043551;GO:0046627;GO:0046854;GO:0046935;GO:0047485;GO:0050849;	-	-	-	-	Src like adaptor 2 [Source:HGNCSymbol;Acc:HGNC:17329]	100858750	R4GFC7
ENSGALG00000038714	22.1963	39.7396	4.65305	0.117089	-3.09433	0.000158223	0.0198819	AADN04011608.1	794	4566	-	3773	NDUFB7	GO:0003954;GO:0005739;GO:0005747;GO:0005758;GO:0008137;GO:0032981;GO:0055114;	K03963	-	-	-	NADH:ubiquinone oxidoreductase subunit B7[Source:HGNC Symbol;Acc:HGNC:7702]	107050898	A0A1D5P384
ENSGALG00000043929	519.992	697.304	342.681	0.491437	-1.02492	0.000169478	0.0209706	32	70135	71200	-	1066	-	GO:0003676;	-	-	-	-	-	-	-
ENSGALG00000003333	122.679	174.43	70.9289	0.406633	-1.2982	0.000175689	0.0213363	27	5292832	5299192	-	6361	GHDC	-	-	-	-	-	GH3 domain containing [Source:HGNCSymbol;Acc:HGNC:24438]	420028	-
ENSGALG00000035621	87.8328	131.849	43.8161	0.33232	-1.58936	0.000178911	0.0213363	AADN04006785.1	5292	7336	-	2045	WDR83	GO:0000375;GO:0000398;GO:0005634;GO:0005681;GO:0005737;GO:0071013;	-	-	-	-	WD repeat domain 83 [Source:HGNCSymbol;Acc:HGNC:32672]	-	-
ENSGALG00000002018	391.935	533.468	250.401	0.469384	-1.09116	0.000194696	0.0222918	14	13496262	13507337	+	11076	CAPN15	GO:0004198;GO:0004198;GO:0005622;GO:0005737;GO:0006508;GO:0006508;GO:0006508;GO:0008233;GO:0008234;GO:0016787;GO:0046872;	K08582	EC:3.4.22.-	-	-	calpain 15 [Source:HGNC Symbol;Acc:HGNC:11182]"	416389	-
ENSGALG00000030998	225.506	301.071	149.941	0.498027	-1.0057	0.000195189	0.0222918	AADN04000732.1	6439	9395	+	2957	MTA2	GO:0000118;GO:0000122;GO:0000122;GO:0000976;GO:0001085;GO:0001103;GO:0001103;GO:0003677;GO:0003682;GO:0003712;GO:0003713;GO:0003714;GO:0004407;GO:0005634;GO:0005634;GO:0005634;GO:0005654;GO:0005654;GO:0005667;GO:0006306;GO:0016575;GO:0016581;GO:0016581;GO:0016581;GO:0016581;GO:0042826;GO:0044212;GO:0045892;GO:0045944;	-	-	-	-	metastasis associated 1 family member 2[Source:HGNC Symbol;Acc:HGNC:7411]	-	-
ENSGALG00000042641	177.337	238.666	116.008	0.486068	-1.04077	0.00023158	0.0237618	AADN04001190.1	3479	9107	+	5629	PATL1	GO:0000290;GO:0000290;GO:0000932;GO:0000932;GO:0003723;GO:0003723;GO:0008266;GO:0030014;GO:0033962;GO:0033962;GO:0034046;GO:0036464;	K12617	-	-	-	PAT1 homolog 1, processing body mRNA decay factor[Source:HGNC Symbol;Acc:HGNC:26721]	426566	-
ENSGALG00000000740	125.318	174.369	76.2658	0.43738	-1.19304	0.000233027	0.0237618	28	975013	979463	+	4451	APBA3	GO:0001540;GO:0001540;GO:0001701;GO:0004857;GO:0004857;GO:0005737;GO:0005886;GO:0007268;GO:0007268;GO:0010468;GO:0019899;GO:0043086;GO:0043197;GO:0045202;GO:0048471;GO:0050790;GO:0001540;GO:0004857;GO:0043086;GO:0050790;	-	-	-	-	amyloid beta precursor protein binding family Amember 3 [Source:HGNC Symbol;Acc:HGNC:580]	420069	F1N9C3
ENSGALG00000006857	286.509	396.019	177	0.446947	-1.16182	0.000267966	0.0258999	18	10395073	10406986	-	11914	SPATA20	GO:0003824;	-	-	-	-	spermatogenesis associated 20 [Source:HGNCSymbol;Acc:HGNC:26125]	422100	F1NIQ1
ENSGALG00000029663	269.152	362.925	175.379	0.483237	-1.0492	0.000274628	0.0258999	AADN04002404.1	1236	8921	-	7686	-	GO:0000287;GO:0000287;GO:0004449;GO:0004449;GO:0005739;GO:0006099;GO:0006099;GO:0016616;GO:0051287;GO:0051287;GO:0055114;GO:0000287;GO:0000287;GO:0004449;GO:0004449;GO:0005739;GO:0006099;GO:0006099;GO:0016616;GO:0051287;GO:0051287;GO:0055114;	-	-	-	-	-	-	-
ENSGALG00000034194	34.2016	54.7496	13.6536	0.249382	-2.00357	0.000286928	0.0262542	AADN04006518.1	5108	7798	+	2691	MRPL4	GO:0003735;GO:0003735;GO:0005739;GO:0005762;GO:0005840;GO:0006412;	-	-	-	-	mitochondrial ribosomal protein L4 [Source:HGNCSymbol;Acc:HGNC:14276]	-	-
ENSGALG00000034399	56.4294	84.3676	28.4912	0.337703	-1.56617	0.000321413	0.0285291	AADN04002600.1	1819	4583	+	2765	-	-	-	-	-	-	-	-	-
ENSGALG00000036867	247.128	344.601	149.655	0.434285	-1.20328	0.000327507	0.0288176	1	50804456	50812317	+	7862	CBX6	GO:0000122;GO:0000792;GO:0003727;GO:0005634;GO:0005634;GO:0005634;GO:0005886;GO:0009898;GO:0030175;GO:0030425;GO:0030426;GO:0031175;GO:0031519;GO:0043025;	K11453	-	-	-	chromobox 6 [Source:HGNC Symbol;Acc:HGNC:1556]"	107053684	-
ENSGALG00000040351	308.936	439.292	178.58	0.406519	-1.29861	0.000329709	0.0288176	AADN04000710.1	55202	72301	-	17100	-	GO:0005096;GO:0043547;GO:0046872;GO:0001881;GO:0005769;GO:0005802;GO:0005829;GO:0007032;GO:0042147;GO:0055037;	-	-	-	-	-	-	-
ENSGALG00000032644	105.441	148.196	62.6852	0.422989	-1.24131	0.000339992	0.0294162	AADN04000849.1	6254	21708	+	15455	-	GO:0000209;GO:0004842;GO:0005634;GO:0005737;GO:0006284;GO:0006511;GO:0016567;GO:0016740;GO:0061630;	-	-	-	-	-	-	-
ENSGALG00000005849	168.014	234.908	101.119	0.430461	-1.21605	0.000357717	0.0306403	20	9221057	9223364	-	2308	PPDPF	GO:0007275;GO:0030154;	-	-	-	-	pancreatic progenitor cell differentiation andproliferation factor [Source:NCBI gene;Acc:419245]	419245	F1NJL7
ENSGALG00000032610	51.0845	76.8524	25.3167	0.32942	-1.602	0.000364247	0.0310443	27	5381307	5386131	+	4825	NAGLU	GO:0007040;GO:0021680;GO:0042474;GO:0045475;GO:0046548;GO:0060119;GO:0070062;	K01205	EC:3.2.1.50	-	-	N-acetyl-alpha-glucosaminidase [Source:HGNCSymbol;Acc:HGNC:7632]	107055308	A0A1D5NU78
ENSGALG00000028147	143.412	197.265	89.5581	0.453999	-1.13924	0.000381163	0.031833	25	2586099	2589028	-	2930	CTSK	GO:0006508;GO:0006508;GO:0008233;GO:0008234;GO:0008234;GO:0016787;GO:0001968;GO:0004197;GO:0005518;GO:0005615;GO:0005654;GO:0006508;GO:0006508;GO:0008233;GO:0008234;GO:0008234;GO:0008234;GO:0016787;GO:0030574;GO:0030574;GO:0043231;GO:0043394;GO:0045453;GO:0051603;GO:0061037;	K01371	EC:3.4.22.38	-	-	cathepsin K [Source:NCBI gene;Acc:395818]"	395818	A0A1D5P0X4
ENSGALG00000008337	103.515	145.379	61.651	0.424072	-1.23762	0.00038465	0.031833	15	12654341	12657806	+	3466	SLC8B1	GO:0005432;GO:0005432;GO:0005432;GO:0005739;GO:0005739;GO:0005743;GO:0005886;GO:0006811;GO:0006814;GO:0006816;GO:0006851;GO:0006851;GO:0006851;GO:0015297;GO:0016020;GO:0016021;GO:0016021;GO:0030061;GO:0032592;GO:0035725;GO:0042593;GO:0042803;GO:0042803;GO:0050796;GO:0050896;GO:0051480;GO:0051480;GO:0051560;GO:0051560;GO:0051560;GO:0055085;GO:0070588;GO:0086036;GO:0086038;GO:0086038;GO:0099093;GO:…	K13754	-	-	-	solute carrier family 8 member B1 [Source:HGNCSymbol;Acc:HGNC:26175]	417032	-
ENSGALG00000007350	111.015	157.769	64.2613	0.407312	-1.2958	0.000393407	0.0320927	5	16975014	16977341	-	2328	-	GO:0005623;GO:0016020;GO:0016021;GO:0045454;GO:0016020;GO:0016021;	-	-	-	-	thioredoxin related transmembrane protein 2[Source:NCBI gene;Acc:428853]	-	-
ENSGALG00000012834	178.998	242.634	115.362	0.475458	-1.07261	0.000434878	0.0341738	1	56606803	56640860	+	34058	AKR1D1	GO:0005829;GO:0006699;GO:0006707;GO:0007586;GO:0008207;GO:0008209;GO:0016491;GO:0047568;GO:0055114;GO:0055114;GO:0016491;GO:0055114;GO:0004032;GO:0005829;GO:0006699;GO:0006707;GO:0007586;GO:0008106;GO:0008202;GO:0008207;GO:0008209;GO:0008209;GO:0016229;GO:0016491;GO:0016491;GO:0047086;GO:0055114;GO:0055114;GO:0016491;GO:0055114;GO:0016491;GO:0055114;GO:0016491;GO:0055114;GO:0016491;GO:0055114;	K00251	EC:1.3.1.3	-	-	aldo-keto reductase family 1 member D1 [Source:NCBIgene;Acc:418107]	418107	E1BU27
ENSGALG00000006992	59.4307	91.6184	27.2431	0.297354	-1.74975	0.000485809	0.0369884	20	10773802	10777893	+	4092	MMP9	GO:0001501;GO:0001503;GO:0001934;GO:0004175;GO:0004222;GO:0004222;GO:0004222;GO:0005615;GO:0006508;GO:0006508;GO:0006508;GO:0007566;GO:0008233;GO:0008233;GO:0008237;GO:0008237;GO:0008237;GO:0008237;GO:0008270;GO:0016787;GO:0030198;GO:0030574;GO:0030574;GO:0031012;GO:0034614;GO:0035987;GO:0042802;GO:0043065;GO:0043066;GO:0043388;GO:0045742;GO:0046872;GO:0050900;GO:0051549;GO:0071276;GO:0090200;GO:…	K01403	EC:3.4.24.35	-	-	matrix metallopeptidase 9 [Source:NCBIgene;Acc:395387]	395387	Q9DE15
ENSGALG00000023709	106.798	149.199	64.3976	0.431622	-1.21216	0.0005231	0.0383159	17	6155900	6158531	+	2632	TOR1BL	GO:0005524;GO:0005783;GO:0005783;GO:0005788;GO:0007029;GO:0051085;GO:0051085;GO:0005524;GO:0007029;	-	-	-	-	torsin family 1, member B-like [Source:NCBIgene;Acc:417192]	417192	-
ENSGALG00000042895	73.4106	108.556	38.2652	0.352492	-1.50434	0.000523374	0.0383159	11	2033491	2038419	-	4929	BCAR1	GO:0001726;GO:0005737;GO:0005737;GO:0005886;GO:0005925;GO:0005925;GO:0005925;GO:0007015;GO:0007165;GO:0007186;GO:0007229;GO:0010595;GO:0015629;GO:0016477;GO:0016477;GO:0016477;GO:0019901;GO:0030027;GO:0030335;GO:0035729;GO:0048008;GO:0048010;GO:0048012;GO:0050851;GO:0050853;GO:0060326;GO:0090527;	K05726	-	-	-	BCAR1, Cas family scaffold protein [Source:HGNCSymbol;Acc:HGNC:971]	415691	-
ENSGALG00000031212	143.383	208.163	78.6025	0.3776	-1.40507	0.000564003	0.039761	5	57729123	57730559	+	1437	MGAT2	GO:0005794;GO:0005795;GO:0008455;GO:0008455;GO:0009312;GO:0016020;GO:0016021;GO:0016021;GO:0018279;	K00736	EC:2.4.1.143	-	-	mannosyl (alpha-1,6-)-glycoprotein beta-1,2-N-acetylglucosaminyltransferase [Source:HGNCSymbol;Acc:HGNC:7045]	428925	-
ENSGALG00000032916	339.243	464.919	213.568	0.459366	-1.12228	0.000618978	0.0422459	15	7892569	7905427	-	12859	-	GO:0005829;GO:0030488;	-	-	-	-	thyroid adenoma-associated protein homolog[Source:NCBI gene;Acc:416924]	416924	-
ENSGALG00000033413	79.1333	112.916	45.3503	0.401628	-1.31607	0.000635155	0.043178	AADN04001461.1	23221	24816	+	1596	-	GO:0000226;GO:0000226;GO:0004672;GO:0004674;GO:0004674;GO:0005524;GO:0005737;GO:0006468;GO:0030010;GO:0035556;GO:0050321;	-	-	-	-	-	-	-
ENSGALG00000041762	837.655	1155.04	520.27	0.450434	-1.15061	0.000650096	0.0436109	1	194707208	194758238	-	51031	STIM1	GO:0005246;GO:0016020;GO:0016021;GO:0030176;GO:0032237;GO:0051924;GO:0005246;GO:0016020;GO:0016021;GO:0030176;GO:0032237;GO:0051924;GO:0002115;GO:0002115;GO:0005246;GO:0005246;GO:0005509;GO:0005783;GO:0005783;GO:0005783;GO:0005886;GO:0006812;GO:0006874;GO:0014902;GO:0016020;GO:0016021;GO:0030176;GO:0032237;GO:0032237;GO:0032991;GO:0042802;GO:0051924;	K16059	-	-	-	stromal interaction molecule 1 [Source:NCBIgene;Acc:419082]	419082	Q5ZIJ6
ENSGALG00000026077	1574.18	2111.17	1037.19	0.491288	-1.02536	0.000651517	0.0436109	19	5736768	5740448	-	3681	ALDOC	GO:0003824;GO:0004332;GO:0004332;GO:0004332;GO:0006096;GO:0006096;GO:0008092;GO:0016829;GO:0030388;GO:0030855;	K01623	EC:4.1.2.13	-	-	aldolase, fructose-bisphosphate C [Source:NCBIgene;Acc:395492]	395492	R4GM10
ENSGALG00000038393	184.637	281.176	88.099	0.313323	-1.67428	0.000655234	0.0436109	16	90602	93633	-	3032	DMB2	GO:0006955;GO:0016020;GO:0016020;GO:0016021;GO:0019882;GO:0042613;GO:0006955;GO:0016020;GO:0016020;GO:0016021;GO:0019882;GO:0042613;GO:0006955;GO:0016020;GO:0016020;GO:0016021;GO:0019882;GO:0042613;	K06752	-	-	-	major histocompatibility complex, class II, DM beta2 [Source:NCBI gene;Acc:417051]	417051	A5HUL8
ENSGALG00000042503	214.693	309.846	119.54	0.385806	-1.37405	0.000656884	0.0436109	AADN04001595.1	21065	24701	+	3637	HSPBP1	GO:0000774;GO:0005737;GO:0031398;GO:0031625;GO:0032436;GO:0050790;	K09562	-	-	-	HSPA (Hsp70) binding protein 1 [Source:HGNCSymbol;Acc:HGNC:24989]	100858988	A0A1D5P628
ENSGALG00000023703	127.689	173.662	81.7158	0.470545	-1.0876	0.000680577	0.0439961	19	6062311	6070062	-	7752	GIT1	GO:0005096;GO:0005737;GO:0032587;GO:0034613;GO:0043547;GO:0046872;GO:0005096;GO:0005829;GO:0005925;GO:0032465;GO:0043547;GO:0044877;GO:0046872;GO:0048013;GO:0005096;GO:0043547;GO:0046872;	K05737	-	-	-	G protein-coupled receptor kinase interactingArfGAP 1 [Source:NCBI gene;Acc:417584]	417584	Q9DG15
ENSGALG00000026517	641.892	867.669	416.115	0.479578	-1.06016	0.000703758	0.0442235	15	11273928	11335110	-	61183	RFC5	GO:0003677;GO:0006260;GO:0003677;GO:0006260;GO:0003677;GO:0003689;GO:0005634;GO:0005663;GO:0005663;GO:0006260;GO:0006261;GO:0019899;GO:0031390;GO:0043142;GO:1900264;GO:0003677;GO:0006260;	K10756	-	-	-	replication factor C subunit 5 [Source:HGNCSymbol;Acc:HGNC:9973]	100859719	-
ENSGALG00000032489	105.602	159.038	52.1668	0.328015	-1.60816	0.000731064	0.0452125	AADN04001212.1	15348	16368	+	1021	ELOF1	GO:0000993;GO:0005634;GO:0006368;GO:0008023;GO:0046872;GO:0048096;	-	-	-	-	elongation factor 1 homolog [Source:HGNCSymbol;Acc:HGNC:28691]	-	-
ENSGALG00000000109	101.406	151.091	51.7203	0.342312	-1.54662	0.000765856	0.04669	18	9950627	9953475	-	2849	AFMID	GO:0004061;GO:0004061;GO:0005634;GO:0005737;GO:0005737;GO:0005737;GO:0005829;GO:0006569;GO:0016787;GO:0016787;GO:0019441;GO:0019441;GO:0019441;GO:0019441;GO:0034354;	K01432	EC:3.5.1.9	-	-	arylformamidase [Source:HGNCSymbol;Acc:HGNC:20910]	769005	-
ENSGALG00000003589	193.691	260.127	127.255	0.489202	-1.0315	0.00078217	0.0471808	19	5643262	5647788	-	4527	VTN	GO:0005044;GO:0006898;GO:0006955;GO:0007160;GO:0010811;GO:0030198;GO:0030247;GO:0031012;GO:0048709;GO:0050840;GO:0005044;GO:0006898;GO:0006955;GO:0030247;GO:0005044;GO:0006898;GO:0006955;GO:0030247;	K06251	-	-	-	vitronectin [Source:NCBI gene;Acc:395935]"	395935	O12945
ENSGALG00000032595	80.9823	116.818	45.147	0.386474	-1.37156	0.000794658	0.047433	1	56974471	56975259	+	789	NDUFB2	GO:0005743;GO:0005747;GO:0005747;GO:0032981;GO:0005743;GO:0005747;GO:0005743;GO:0005747;	K03958	-	-	-	NADH:ubiquinone oxidoreductase subunit B2[Source:NCBI gene;Acc:418118]	418118	A0A1D5PRB6
ENSGALG00000040776	448.429	728.84	168.018	0.230529	-2.11698	0.000830287	0.0480528	AADN04002423.1	9275	10716	-	1442	-	GO:0000786;GO:0000786;GO:0003677;GO:0003677;GO:0005634;GO:0005694;GO:0046982;	-	-	-	-	-	-	-
ENSGALG00000036572	82.0589	115.386	48.732	0.42234	-1.24352	0.000838833	0.048384	33	775139	779705	-	4567	-	GO:0000076;GO:0000228;GO:0000790;GO:0003677;GO:0005634;GO:0006281;GO:0031298;GO:0043111;GO:0048478;	-	-	-	-	-	-	-
ENSGALG00000023303	121.755	186.841	56.6692	0.303302	-1.72117	0.000874654	0.0499457	3	25957358	25960417	-	3060	SIX2	GO:0000976;GO:0000978;GO:0001077;GO:0001205;GO:0001656;GO:0001822;GO:0001822;GO:0002062;GO:0003337;GO:0003677;GO:0003677;GO:0003700;GO:0005634;GO:0005634;GO:0005634;GO:0005667;GO:0006355;GO:0006366;GO:0006606;GO:0007501;GO:0008134;GO:0008283;GO:0008283;GO:0009948;GO:0016477;GO:0030278;GO:0032330;GO:0042474;GO:0043565;GO:0043565;GO:0044877;GO:0045596;GO:0045892;GO:0045944;GO:0048557;GO:0048701;GO:…	K19472	-	-	-	SIX homeobox 2 [Source:NCBI gene;Acc:724086]"	724086	Q3C2H7
ENSGALG00000041676	187.227	256.572	117.883	0.459454	-1.12201	0.000883347	0.0501667	AADN04000849.1	42122	45809	+	3688	-	GO:0017198;GO:0018002;GO:0022626;GO:0031415;GO:1990189;GO:1990190;	K20791	EC:2.3.1.255	-	-	-	107049486	-
ENSGALG00000040258	473.738	662.907	284.57	0.429276	-1.22002	0.000919939	0.0515497	30	14208	18128	+	3921	FARSA	GO:0000049;GO:0000166;GO:0004812;GO:0004826;GO:0004826;GO:0005524;GO:0005737;GO:0006432;GO:0006432;GO:0009328;GO:0043039;GO:0051290;GO:0000049;GO:0000166;GO:0004812;GO:0004826;GO:0005524;GO:0005737;GO:0006432;GO:0043039;GO:0000049;GO:0000166;GO:0004812;GO:0004826;GO:0005524;GO:0005737;GO:0006432;GO:0043039;GO:0000049;GO:0000166;GO:0004812;GO:0004826;GO:0005524;GO:0005737;GO:0006432;GO:0043039;	K01889	EC:6.1.1.20	-	-	phenylalanyl-tRNA synthetase subunit alpha[Source:NCBI gene;Acc:100859604]	100859604	Q5ZJQ2
ENSGALG00000007267	76.4097	115.71	37.1094	0.32071	-1.64066	0.000926152	0.0516102	11	18665713	18668671	-	2959	MVD	GO:0000166;GO:0004163;GO:0004163;GO:0005524;GO:0005524;GO:0005829;GO:0006629;GO:0008299;GO:0016829;GO:0016831;GO:0019287;GO:0000166;GO:0004163;GO:0004163;GO:0004163;GO:0004163;GO:0005524;GO:0005524;GO:0005829;GO:0005829;GO:0005829;GO:0006629;GO:0006694;GO:0006695;GO:0008202;GO:0008203;GO:0008284;GO:0008299;GO:0008299;GO:0016126;GO:0016829;GO:0016831;GO:0019287;GO:0019287;GO:0030544;GO:0042803;	K01597	EC:4.1.1.33	-	-	mevalonate diphosphate decarboxylase [Source:HGNCSymbol;Acc:HGNC:7529]	425359	F1NAY8
ENSGALG00000037704	94.8712	133.181	56.5618	0.4247	-1.23548	0.000927905	0.0516102	AADN04012016.1	21	5704	+	5684	-	GO:0003824;GO:0004559;GO:0005975;GO:0006013;GO:0030246;GO:0003824;GO:0004559;GO:0005975;GO:0006013;GO:0030246;GO:0003824;GO:0004559;GO:0005975;GO:0006013;GO:0030246;	-	-	-	-	-	-	-
ENSGALG00000042916	72.6153	102.999	42.2321	0.410026	-1.28621	0.00101036	0.0540798	23	2022154	2027077	-	4924	AHDC1	-	-	-	-	-	AT-hook DNA binding motif containing 1 [Source:HGNCSymbol;Acc:HGNC:25230]	-	-
ENSGALG00000035882	84.9199	123.709	46.1309	0.372899	-1.42314	0.00102121	0.0543302	11	19136713	19151195	+	14483	-	-	-	-	-	-	-	-	-
ENSGALG00000000374	110.148	149.896	70.4004	0.46966	-1.09031	0.00102584	0.0544077	26	606911	612365	-	5455	RNPEP	GO:0004177;GO:0005576;GO:0005615;GO:0005886;GO:0006508;GO:0008237;GO:0008270;GO:0030141;GO:0045776;	K01260	EC:3.4.11.6	-	-	arginyl aminopeptidase [Source:HGNCSymbol;Acc:HGNC:10078]	421165	-
ENSGALG00000044213	144.69	193.556	95.8239	0.495072	-1.01429	0.00106307	0.0558634	KQ759629.1	596	9387	-	8792	-	GO:0000398;GO:0001510;GO:0005634;GO:0016422;GO:0016607;GO:0036396;GO:0080009;GO:1990744;	-	-	-	-	-	-	-
ENSGALG00000042508	128.876	174.063	83.6894	0.480799	-1.05649	0.00106857	0.0559805	KQ759660.1	2514	9304	-	6791	KRI1	GO:0000447;GO:0005730;GO:0005730;GO:0030686;GO:0000447;GO:0005730;GO:0030686;	-	-	-	-	KRI1 homolog [Source:HGNC Symbol;Acc:HGNC:25769]"	-	-
ENSGALG00000022850	143.032	201.409	84.6547	0.420313	-1.25046	0.00108016	0.0560866	3	104926401	104932042	+	5642	TMEM214	GO:0005783;GO:0005783;GO:0005794;GO:0005794;GO:0005829;GO:0005829;GO:0005881;GO:0005881;GO:0016020;GO:0016021;	-	-	-	-	transmembrane protein 214 [Source:HGNCSymbol;Acc:HGNC:25983]	428658	-
ENSGALG00000010789	52.8276	77.7328	27.9223	0.359209	-1.4771	0.00109707	0.0566082	8	25325760	25327414	-	1655	PARS2	GO:0000166;GO:0004812;GO:0004827;GO:0004827;GO:0005524;GO:0005737;GO:0006418;GO:0006433;GO:0006433;	K01881	EC:6.1.1.15	-	-	prolyl-tRNA synthetase 2, mitochondrial (putative)[Source:NCBI gene;Acc:424659]	424659	-
ENSGALG00000041643	97.7137	134.852	60.5754	0.449199	-1.15457	0.00121921	0.0617936	28	1096192	1134022	-	37831	NFIC	GO:0003677;GO:0003700;GO:0005622;GO:0005634;GO:0005634;GO:0006260;GO:0006260;GO:0006351;GO:0006355;GO:0006355;GO:0000122;GO:0000981;GO:0003677;GO:0003700;GO:0005622;GO:0005634;GO:0005634;GO:0005634;GO:0006260;GO:0006260;GO:0006355;GO:0045944;GO:0003677;GO:0003700;GO:0005622;GO:0005634;GO:0005634;GO:0006260;GO:0006260;GO:0006351;GO:0006355;GO:0006355;GO:0000122;GO:0000978;GO:0001077;GO:0001650;GO:…	K09170	-	-	-	nuclear factor I C [Source:NCBI gene;Acc:396208]"	396208	Q90930
ENSGALG00000039228	554.184	760.84	347.529	0.45677	-1.13046	0.00123873	0.0625178	5	28356160	28358209	+	2050	ZFP36L1	GO:0000165;GO:0000165;GO:0000288;GO:0000932;GO:0001570;GO:0003342;GO:0003729;GO:0003729;GO:0003730;GO:0005634;GO:0005634;GO:0005737;GO:0005737;GO:0005829;GO:0006417;GO:0006915;GO:0007507;GO:0008283;GO:0009611;GO:0010468;GO:0010837;GO:0014065;GO:0021915;GO:0031440;GO:0032869;GO:0033077;GO:0035264;GO:0035925;GO:0035925;GO:0038066;GO:0043488;GO:0043488;GO:0043491;GO:0044344;GO:0045577;GO:0045600;GO:…	K18753	-	-	-	Gallus gallus ZFP36 ring finger protein like 1(ZFP36L1), mRNA. [Source:RefSeq mRNA;Acc:NM_001319031]	101751828	S5TQ07
ENSGALG00000040526	133.067	187.118	79.0165	0.422281	-1.24372	0.00130099	0.0638513	1	124018216	124018503	-	288	-	-	-	-	-	-	-	-	-
ENSGALG00000029367	121.591	184.951	58.2321	0.314852	-1.66726	0.00130453	0.0638513	11	18663342	18665323	-	1982	CYBA	GO:0005737;GO:0005768;GO:0005886;GO:0006801;GO:0006954;GO:0009055;GO:0016020;GO:0016021;GO:0016175;GO:0016175;GO:0016491;GO:0017004;GO:0017124;GO:0020037;GO:0022900;GO:0032755;GO:0032760;GO:0034137;GO:0042554;GO:0042554;GO:0043020;GO:0043020;GO:0043020;GO:0043020;GO:0045087;GO:0045087;GO:0045730;GO:0046872;GO:0046982;GO:0050766;GO:0051279;GO:0055114;GO:0055114;GO:0070257;GO:0072593;GO:1900426;GO:…	K08009	-	-	-	cytochrome b-245 alpha chain [Source:HGNCSymbol;Acc:HGNC:2577]	100859840	Q5ZKT0
ENSGALG00000002561	93.6539	148.872	38.4358	0.25818	-1.95355	0.00134147	0.0643717	26	4080350	4082578	-	2229	-	-	-	-	-	-	FA complementation group E [Source:NCBIgene;Acc:419891]	-	-
ENSGALG00000026449	67.5701	109.421	25.7196	0.235053	-2.08894	0.00136327	0.0646931	12	9127166	9127546	+	381	-	GO:0000786;GO:0000786;GO:0000790;GO:0003677;GO:0003677;GO:0003677;GO:0005634;GO:0005634;GO:0005694;GO:0006325;GO:0046982;	-	-	-	-	histone H2A type 2-B-like [Source:NCBIgene;Acc:101751709]	101751709	R4GJP9
ENSGALG00000039409	70.1333	103.748	36.5182	0.351988	-1.5064	0.00149856	0.0677563	AADN04000732.1	65521	73783	+	8263	RELA	GO:0000122;GO:0000790;GO:0000977;GO:0001078;GO:0001889;GO:0001942;GO:0003677;GO:0003677;GO:0003682;GO:0003700;GO:0003700;GO:0003705;GO:0005634;GO:0005634;GO:0005737;GO:0005737;GO:0005829;GO:0006325;GO:0006351;GO:0006355;GO:0006952;GO:0009617;GO:0009887;GO:0019899;GO:0019901;GO:0032495;GO:0033234;GO:0035729;GO:0035994;GO:0042177;GO:0042802;GO:0042805;GO:0043066;GO:0043123;GO:0043565;GO:0045084;GO:…	K04735	-	-	-	RELA proto-oncogene, NF-kB subunit [Source:NCBIgene;Acc:396027]	396027	P98152
ENSGALG00000037935	96.7582	132.486	61.0299	0.46065	-1.11826	0.00152188	0.0684288	27	4830348	4836063	+	5716	RARA	GO:0003677;GO:0003677;GO:0003700;GO:0003707;GO:0003708;GO:0005634;GO:0005634;GO:0006351;GO:0006355;GO:0006355;GO:0008270;GO:0043401;GO:0043565;GO:0046872;GO:0048384;GO:0000977;GO:0000978;GO:0001077;GO:0003677;GO:0003677;GO:0003700;GO:0003707;GO:0003708;GO:0005634;GO:0005634;GO:0005634;GO:0005667;GO:0006351;GO:0006355;GO:0006355;GO:0006366;GO:0008270;GO:0016020;GO:0016021;GO:0035259;GO:0043401;GO:…	K08527	-	-	-	retinoic acid receptor alpha [Source:NCBIgene;Acc:395213]	395213	Q90966
ENSGALG00000033656	43.817	65.2183	22.4157	0.343703	-1.54077	0.00156282	0.0699027	KQ759405.1	16211	20668	-	4458	DQX1	GO:0004386;GO:0004386;GO:0003723;GO:0004386;GO:0034459;	-	-	-	-	DEAQ-box RNA dependent ATPase 1 [Source:HGNCSymbol;Acc:HGNC:20410]	-	-
ENSGALG00000029419	131.802	195.813	67.7911	0.346203	-1.53031	0.00159753	0.0699932	AADN04000990.1	5366	6450	-	1085	MRPL16	GO:0003735;GO:0003735;GO:0005739;GO:0005762;GO:0005762;GO:0005840;GO:0005840;GO:0006412;GO:0019843;GO:0019843;GO:0032543;	K02878	-	-	-	mitochondrial ribosomal protein L16 [Source:HGNCSymbol;Acc:HGNC:14476]	428840	A0A1D5PX13
ENSGALG00000041323	47.2303	74.6192	19.8414	0.265902	-1.91104	0.00163615	0.0703178	KQ759610.1	2858	3613	+	756	-	-	-	-	-	-	-	-	-
ENSGALG00000033441	17.2833	30.8066	3.7601	0.122055	-3.03439	0.00166092	0.0711329	33	293423	293953	-	531	COX14	GO:0005739;GO:0005739;GO:0033617;GO:0033617;	K18181	-	-	-	cytochrome c oxidase assembly factor COX14[Source:NCBI gene;Acc:426880]	426880	A0A1D5PWQ1
ENSGALG00000032272	263.152	384.092	142.212	0.370255	-1.43341	0.00171302	0.0719257	1	48099163	48099621	+	459	HIST1H4D	GO:0000228;GO:0000786;GO:0000786;GO:0000786;GO:0000788;GO:0003677;GO:0003677;GO:0003677;GO:0005634;GO:0005634;GO:0005634;GO:0005634;GO:0005654;GO:0005694;GO:0006334;GO:0006334;GO:0006334;GO:0006335;GO:0006336;GO:0006352;GO:0019904;GO:0032991;GO:0045653;GO:0046982;GO:0051290;	K11254	-	-	-	histone cluster 1 H4 family member d [Source:HGNCSymbol;Acc:HGNC:4782]	427884	P62801
ENSGALG00000043016	123.854	174.223	73.4858	0.421793	-1.24539	0.00173347	0.0724296	5	22001	24367	+	2367	CD6	GO:0001530;GO:0001771;GO:0001772;GO:0002438;GO:0005044;GO:0006898;GO:0007157;GO:0009897;GO:0016020;GO:0016020;GO:0016021;GO:0031012;GO:0031226;GO:0031663;GO:0032496;GO:0042101;GO:0042102;GO:0042802;GO:0070891;GO:1900017;	K06456	-	-	-	CD6 molecule [Source:HGNC Symbol;Acc:HGNC:1691]"	101748655	A0A1D5PV57
ENSGALG00000036827	403.225	586.185	220.265	0.37576	-1.41211	0.00181761	0.0742672	AADN04010802.1	1717	5406	-	3690	UBE2S	GO:0000166;GO:0004842;GO:0005524;GO:0005680;GO:0006511;GO:0010458;GO:0010994;GO:0010997;GO:0016740;GO:0031145;GO:0035519;GO:0044314;GO:0061631;GO:0061631;GO:0070534;GO:0070979;GO:0085020;GO:1904668;	-	-	-	-	ubiquitin conjugating enzyme E2 S [Source:HGNCSymbol;Acc:HGNC:17895]	-	-
ENSGALG00000006702	93.5143	128.607	58.4217	0.454265	-1.13839	0.00181898	0.0742672	10	13033323	13040620	+	7298	MFGE8	GO:0001786;GO:0005178;GO:0005509;GO:0005615;GO:0006910;GO:0006911;GO:0008429;GO:0009897;GO:0019897;GO:0043277;GO:0050766;	K17253	-	-	-	milk fat globule-EGF factor 8 protein [Source:NCBIgene;Acc:415494]	415494	E1C0K5
ENSGALG00000031629	77.1838	107.385	46.9822	0.43751	-1.19261	0.00186811	0.0753311	AADN04001190.1	26350	29884	-	3535	-	GO:0000166;GO:0004672;GO:0004674;GO:0004674;GO:0004674;GO:0004711;GO:0005524;GO:0005524;GO:0005622;GO:0005634;GO:0005737;GO:0006468;GO:0006468;GO:0016301;GO:0016310;GO:0016740;GO:0035556;GO:0045948;GO:0000166;GO:0004672;GO:0004674;GO:0004674;GO:0005524;GO:0005524;GO:0006468;GO:0016301;GO:0016310;GO:0016740;GO:0000166;GO:0004672;GO:0004674;GO:0004674;GO:0005524;GO:0005524;GO:0006468;GO:0007165;GO:…	K04688	EC:2.7.11.1	-	-	ribosomal protein S6 kinase B2 [Source:NCBIgene;Acc:429557]	429557	-
ENSGALG00000032933	976.69	1383.29	570.086	0.412122	-1.27886	0.00188014	0.0754645	1	48146441	48147882	-	1442	HIST1H4A	GO:0000228;GO:0000786;GO:0000786;GO:0000786;GO:0000788;GO:0003677;GO:0003677;GO:0003677;GO:0005634;GO:0005634;GO:0005634;GO:0005654;GO:0005694;GO:0006334;GO:0006334;GO:0006334;GO:0006335;GO:0006336;GO:0006352;GO:0019904;GO:0032991;GO:0045653;GO:0046982;GO:0051290;	K11254	-	-	-	histone cluster 1 H4 family member a [Source:HGNCSymbol;Acc:HGNC:4781]	100858319	P62801
ENSGALG00000024083	121.025	162.587	79.4642	0.48875	-1.03283	0.00195375	0.0768538	22	2509377	2510527	+	1151	TCIM	GO:0002264;GO:0002264;GO:0005112;GO:0005112;GO:0005622;GO:0005634;GO:0005634;GO:0005634;GO:0005654;GO:0005730;GO:0005737;GO:0005737;GO:0005829;GO:0005829;GO:0005886;GO:0010739;GO:0016607;GO:0034605;GO:0043066;GO:0043620;GO:0045746;GO:0045746;GO:1900020;GO:1901224;GO:1902806;GO:1903706;	-	-	-	-	transcriptional and immune response regulator[Source:HGNC Symbol;Acc:HGNC:1357]	771032	E1C6H3
ENSGALG00000030097	249.011	343.791	154.23	0.448617	-1.15644	0.00198055	0.0774632	23	2153100	2156682	+	3583	RCC1	GO:0005654;GO:0031965;	K11493	-	-	-	regulator of chromosome condensation 1 [Source:HGNCSymbol;Acc:HGNC:1913]	429810	-
ENSGALG00000003206	127.092	178.099	76.0844	0.427203	-1.22701	0.00206843	0.0786568	8	4714483	4718914	-	4432	METTL13	GO:0008168;GO:0032259;	-	-	-	-	methyltransferase like 13 [Source:HGNCSymbol;Acc:HGNC:24248]	-	-
ENSGALG00000038994	30.1115	46.6627	13.5603	0.290602	-1.78288	0.00209731	0.0794891	AADN04000872.1	29528	37239	+	7712	KPTN	GO:0003779;GO:0003779;GO:0005764;GO:0005765;GO:0007015;GO:0015629;GO:0016020;GO:0030027;GO:0030027;GO:0031941;GO:0031941;GO:0032420;GO:0034198;GO:0034198;GO:0042149;GO:0042149;GO:0042995;GO:0051015;GO:0051015;GO:0061462;GO:0061462;GO:0098871;GO:0140007;GO:0140007;GO:1904262;GO:1904262;	-	-	-	-	kaptin, actin binding protein [Source:HGNCSymbol;Acc:HGNC:6404]	101752009	A0A1D5PJB7
ENSGALG00000035260	215.196	311.676	118.715	0.380892	-1.39254	0.00210988	0.0795845	KQ759534.1	53772	60352	+	6581	RBM14	GO:0003676;GO:0003723;GO:0002218;GO:0002218;GO:0003676;GO:0003723;GO:0003723;GO:0005634;GO:0005667;GO:0005667;GO:0005737;GO:0016575;GO:0016607;GO:0030374;GO:0030374;GO:0045944;GO:0045944;GO:0046600;GO:0060395;GO:0098534;GO:0098534;	K13189	-	-	-	RNA binding motif protein 14 [Source:HGNCSymbol;Acc:HGNC:14219]	426080	A0A1D5NTG2
ENSGALG00000044536	30.7819	47.6719	13.8919	0.291407	-1.77889	0.00211084	0.0795845	AADN04001032.1	6806	7358	+	553	-	-	-	-	-	-	-	-	-
ENSGALG00000016524	653.657	920.242	387.071	0.420619	-1.24941	0.00211377	0.0795845	3	104970733	104980694	+	9962	-	GO:0000050;GO:0000166;GO:0004070;GO:0004087;GO:0004088;GO:0004088;GO:0004151;GO:0005524;GO:0005524;GO:0005737;GO:0006207;GO:0006207;GO:0006228;GO:0006526;GO:0006541;GO:0006541;GO:0006541;GO:0006807;GO:0007595;GO:0016787;GO:0016810;GO:0016812;GO:0019240;GO:0033574;GO:0046872;GO:0051414;GO:0070409;	-	-	-	-	carbamoyl-phosphate synthetase 2, aspartatetranscarbamylase, and dihydroorotase [Source:NCBIgene;Acc:428659]	-	-
ENSGALG00000028749	30033.5	40605.2	19461.8	0.479292	-1.06102	0.00215382	0.0799556	18	9281787	9308577	+	26791	ACTC2L	GO:0000166;GO:0005524;GO:0000166;GO:0005524;GO:0005737;GO:0005856;GO:0005856;GO:0005886;GO:0005925;GO:0097433;GO:0000166;GO:0005524;GO:0005737;GO:0005856;GO:0005856;GO:0005886;GO:0005925;GO:0097433;	K05692	-	-	-	actin, cytoplasmic 2-like [Source:NCBIgene;Acc:776816]	776816	Q5ZMQ2
ENSGALG00000034032	83.5201	124.239	42.8016	0.344512	-1.53738	0.00218747	0.0809365	AADN04009429.1	308	1321	+	1014	-	-	-	-	-	-	-	-	-
ENSGALG00000006246	153.226	223.959	82.4926	0.368338	-1.4409	0.00224921	0.0826148	9	15927068	15937003	-	9936	-	GO:0004842;GO:0006996;GO:0016020;GO:0016021;GO:0016567;	K15688	EC:2.3.2.27	-	-	mitochondrial E3 ubiquitin protein ligase 1-like[Source:NCBI gene;Acc:770265]	770265	E1BYR6
ENSGALG00000045105	32.4931	50.2769	14.7093	0.292567	-1.77316	0.00227584	0.0826148	10	2545701	2547540	-	1840	-	GO:0003713;GO:0005622;GO:0005737;GO:0006355;GO:0007050;GO:0008270;GO:0008630;GO:0016363;GO:0016605;GO:0030578;GO:0032183;GO:0045087;GO:0046332;GO:0046872;GO:1902187;GO:1903508;	-	-	-	-	-	-	-
ENSGALG00000037991	840.086	1129.01	551.163	0.488183	-1.03451	0.00228114	0.0826148	12	9132660	9134343	-	1684	H1FX	GO:0000786;GO:0003677;GO:0003677;GO:0005634;GO:0005634;GO:0005634;GO:0005694;GO:0005730;GO:0006334;GO:0000786;GO:0003677;GO:0003677;GO:0005634;GO:0005634;GO:0005694;GO:0006334;	-	-	-	-	H1 histone family member X [Source:HGNCSymbol;Acc:HGNC:4722]	-	-
ENSGALG00000040039	82.6635	127.63	37.6967	0.295359	-1.75946	0.00228327	0.0826148	AADN04002160.1	5629	7122	-	1494	-	GO:0003676;GO:0003700;GO:0043565;GO:0045892;GO:0045893;GO:0045944;	-	-	-	-	-	-	-
ENSGALG00000041429	187.778	262.172	113.384	0.432479	-1.2093	0.0023762	0.0844152	28	4010077	4012194	-	2118	MPV17L2	GO:0005737;GO:0005743;GO:0005762;GO:0016021;GO:0061668;GO:0061668;GO:0070131;GO:0016021;	K13348	-	-	-	MPV17 mitochondrial inner membrane protein like 2[Source:HGNC Symbol;Acc:HGNC:28177]	100857696	-
ENSGALG00000041562	44.189	65.1783	23.1997	0.355943	-1.49028	0.00242714	0.0850293	AADN04009324.1	21	5532	+	5512	-	GO:0000122;GO:0005634;	K20225	-	-	-	-	107050718	-
ENSGALG00000042809	237.222	339.706	134.737	0.396628	-1.33414	0.00243819	0.0851157	5	377263	380025	-	2763	NDUFV1	GO:0003954;GO:0005739;GO:0005739;GO:0005743;GO:0005747;GO:0005829;GO:0006120;GO:0008137;GO:0008137;GO:0010181;GO:0016020;GO:0016491;GO:0016651;GO:0046872;GO:0051287;GO:0051287;GO:0051536;GO:0051539;GO:0051539;GO:0055114;GO:0055114;GO:0070469;	K03942	-	-	-	NADH:ubiquinone oxidoreductase core subunit V1[Source:NCBI gene;Acc:430210]	430210	Q5ZHS2
ENSGALG00000031553	408.346	556.528	260.164	0.467478	-1.09703	0.00249531	0.0861166	27	1471055	1478984	-	7930	KIF18B	GO:0000070;GO:0000166;GO:0003777;GO:0003777;GO:0005524;GO:0005524;GO:0005634;GO:0005634;GO:0005634;GO:0005737;GO:0005829;GO:0005856;GO:0005871;GO:0005874;GO:0005874;GO:0007018;GO:0007018;GO:0007019;GO:0007049;GO:0008017;GO:0008017;GO:0008574;GO:0016604;GO:0016887;GO:0051301;GO:0061673;GO:1990023;GO:1990752;	-	-	-	-	kinesin family member 18B [Source:NCBIgene;Acc:419968]	419968	Q5ZLK6
ENSGALG00000029334	30.468	48.7205	12.2155	0.250726	-1.99582	0.00262194	0.0885925	AADN04013142.1	2111	6656	-	4546	-	GO:0003723;GO:0005681;GO:0034459;	-	-	-	-	-	-	-
ENSGALG00000027700	83.196	116.004	50.3879	0.434363	-1.20303	0.00264536	0.0890328	25	1801816	1808119	+	6304	FLAD1	GO:0000166;GO:0003824;GO:0003919;GO:0003919;GO:0005524;GO:0006747;GO:0006747;GO:0016740;GO:0016779;GO:0000166;GO:0003824;GO:0003919;GO:0003919;GO:0003919;GO:0005524;GO:0005829;GO:0005886;GO:0006747;GO:0006747;GO:0006747;GO:0016740;GO:0016779;GO:0000166;GO:0003824;GO:0003919;GO:0003919;GO:0003919;GO:0005524;GO:0006747;GO:0006747;GO:0006747;GO:0016740;GO:0016779;	K00953	EC:2.7.7.2	-	-	flavin adenine dinucleotide synthetase 1[Source:HGNC Symbol;Acc:HGNC:24671]	100857898	-
ENSGALG00000033069	27.9213	45.1479	10.6947	0.236881	-2.07777	0.00266383	0.0891382	AADN04009916.1	29	4029	-	4001	TFPT	GO:0003677;GO:0005654;GO:0006915;GO:0006915;GO:0031011;GO:0031011;GO:0031965;GO:0097190;GO:0006915;	-	-	-	-	TCF3 fusion partner [Source:HGNCSymbol;Acc:HGNC:13630]	-	-
ENSGALG00000041826	85.9595	124.43	47.4891	0.381653	-1.38967	0.00267685	0.089216	25	1874283	1875569	+	1287	S100A6	GO:0001726;GO:0005509;GO:0005509;GO:0005509;GO:0005509;GO:0005523;GO:0005623;GO:0005634;GO:0005635;GO:0005737;GO:0005829;GO:0005829;GO:0005886;GO:0007049;GO:0008270;GO:0019899;GO:0031234;GO:0042803;GO:0042803;GO:0044548;GO:0046872;GO:0048306;GO:0048306;GO:0048471;GO:0051781;	-	-	-	-	S100 calcium binding protein A6 [Source:NCBIgene;Acc:373951]	373951	Q98953
ENSGALG00000041232	23.7932	37.7352	9.85122	0.261062	-1.93754	0.00281719	0.0921016	AADN04000732.1	54180	55212	+	1033	TMEM223	GO:0007399;GO:0016020;GO:0016021;	-	-	-	-	transmembrane protein 223 [Source:HGNCSymbol;Acc:HGNC:28464]	-	-
ENSGALG00000030746	50.5673	75.7271	25.4075	0.335513	-1.57556	0.00282868	0.0921475	AADN04003412.1	7116	16379	+	9264	-	GO:0003824;GO:0003824;	K16860	EC:3.1.4.4	-	-	-	107049989	-
ENSGALG00000038598	54.6497	83.4636	25.8358	0.309545	-1.69178	0.00289649	0.0929209	AADN04006680.1	922	9307	+	8386	-	GO:0000785;GO:0003677;GO:0003714;GO:0003714;GO:0004842;GO:0005622;GO:0005634;GO:0005654;GO:0008270;GO:0016567;GO:0016925;GO:0045892;GO:0046872;GO:0090575;GO:1990841;	K08882	EC:2.3.2.27	-	-	-	107050474	M9NCD4
ENSGALG00000044788	106.349	142.16	70.5388	0.496192	-1.01103	0.00293129	0.0933382	LGE64	793673	797335	-	3663	-	GO:0003676;	-	-	-	-	zinc finger protein 628 [Source:NCBIgene;Acc:100857228]	100857228	-
ENSGALG00000008302	1122.91	1613.97	631.839	0.39148	-1.35299	0.00295573	0.0937492	10	20071069	20073569	-	2501	CIB1	GO:0001933;GO:0001934;GO:0001954;GO:0002931;GO:0005509;GO:0005509;GO:0005634;GO:0005654;GO:0005737;GO:0005737;GO:0005783;GO:0005813;GO:0005886;GO:0006469;GO:0006915;GO:0006974;GO:0007026;GO:0007113;GO:0007286;GO:0008284;GO:0008285;GO:0008427;GO:0010977;GO:0016020;GO:0016020;GO:0017016;GO:0030027;GO:0030220;GO:0030291;GO:0030307;GO:0030335;GO:0030426;GO:0031122;GO:0032433;GO:0033630;GO:0038163;GO:…	K17259	-	-	-	calcium and integrin binding 1 [Source:NCBIgene;Acc:770162]	770162	F1P103
ENSGALG00000028499	367.393	495.022	239.764	0.48435	-1.04588	0.00296305	0.0937492	25	2631174	2635514	-	4341	MINDY1	GO:0004843;GO:0006508;GO:0071108;GO:1990380;GO:0004843;GO:0005634;GO:0005654;GO:0005829;GO:0016604;GO:0016807;GO:0016807;GO:0036435;GO:0071108;GO:1990380;GO:1990380;GO:1990380;	K01309	EC:3.4.19.12	-	-	MINDY lysine 48 deubiquitinase 1 [Source:HGNCSymbol;Acc:HGNC:25648]	100859849	R4GKV3
ENSGALG00000014408	105.609	152.647	58.5715	0.383707	-1.38192	0.00296695	0.0937492	14	5083778	5094261	+	10484	LLGL1	GO:0005096;GO:0005737;GO:0005737;GO:0005886;GO:0017137;GO:0019901;GO:0030864;GO:0030864;GO:0030866;GO:0030866;GO:0032878;GO:0043547;GO:0051294;GO:0065003;	K06094	-	-	-	LLGL1, scribble cell polarity complex component[Source:HGNC Symbol;Acc:HGNC:6628]	100858027	F1NHH2
ENSGALG00000023437	47.9256	69.253	26.5982	0.384073	-1.38055	0.00310325	0.0961685	11	19278734	19280589	-	1856	NQO1	GO:0003955;GO:0003955;GO:0005829;GO:0005829;GO:0006979;GO:0009055;GO:0016491;GO:0022900;GO:0042802;GO:0043086;GO:0055114;	K00355	EC:1.6.5.2	-	-	NAD(P)H quinone dehydrogenase 1 [Source:NCBIgene;Acc:769737]	769737	E1BYW3
ENSGALG00000033467	24.1931	37.9353	10.4508	0.27549	-1.85993	0.00316633	0.0970346	AADN04015740.1	738	2737	+	2000	-	GO:0004842;GO:0016567;GO:0071797;	-	-	-	-	-	-	-
ENSGALG00000034352	88.4273	144.408	32.4464	0.224685	-2.15402	0.00319385	0.0977032	6	23088996	23089672	+	677	MRPL43	GO:0003735;GO:0005739;GO:0005762;GO:0005762;	K17424	-	-	-	mitochondrial ribosomal protein L43 [Source:HGNCSymbol;Acc:HGNC:14517]	100858689	Q5ZHT5
ENSGALG00000032170	28.835	44.8516	12.8185	0.285798	-1.80693	0.00320931	0.0977431	17	996358	998551	-	2194	-	GO:0036094;GO:0036094;	-	-	-	-	lipocalin 15 [Source:NCBI gene;Acc:101752216]"	101752216	Q8UWH4
ENSGALG00000031874	1065.25	1574	556.499	0.353557	-1.49999	0.00323819	0.0979447	1	48175690	48176349	+	660	HIST1H101	GO:0000786;GO:0003677;GO:0003677;GO:0003690;GO:0005515;GO:0005634;GO:0005634;GO:0005634;GO:0005694;GO:0006334;GO:0006355;GO:0016584;GO:0030261;GO:0031492;GO:0031936;GO:0045910;	K11275	-	-	-	histone cluster 1, H1.01 [Source:NCBIgene;Acc:417954]	417954	P08284
ENSGALG00000034566	2546.82	4370.51	723.131	0.165457	-2.59547	0.00326461	0.0982883	AADN04001110.1	723	11866	-	11144	-	-	-	-	-	-	-	-	-
ENSGALG00000041078	128.021	172.846	83.1955	0.481327	-1.05491	0.00331324	0.0988833	1	112738605	112739753	-	1149	MID1IP1	GO:0005634;GO:0005737;GO:0005829;GO:0007026;GO:0008022;GO:0015630;GO:0042802;GO:0045723;GO:0051258;GO:0051351;	-	-	-	-	MID1 interacting protein 1 [Source:NCBIgene;Acc:404752]	404752	Q6Q123
ENSGALG00000036519	17.4651	28.7551	6.17503	0.214745	-2.2193	0.00335264	0.0991952	27	4823987	4828032	+	4046	CDC6	GO:0000278;GO:0000278;GO:0000922;GO:0003688;GO:0005634;GO:0005634;GO:0019900;GO:0030071;GO:0032467;GO:0033314;GO:0051233;GO:0051984;	-	-	-	-	cell division cycle 6 [Source:HGNCSymbol;Acc:HGNC:1744]	-	-
ENSGALG00000038101	101.801	155.345	48.257	0.310645	-1.68666	0.00337065	0.0993587	AADN04014327.1	715	2618	-	1904	EXOSC5	GO:0000176;GO:0000177;GO:0000178;GO:0005634;GO:0005730;GO:0005730;GO:0006401;GO:0016075;GO:0034427;GO:0034475;GO:0035327;GO:0043928;GO:0045006;GO:0051607;GO:0071028;GO:0071051;	-	-	-	-	exosome component 5 [Source:HGNCSymbol;Acc:HGNC:24662]	-	-
ENSGALG00000035075	133.099	181.738	84.4591	0.464729	-1.10554	0.00337906	0.0993587	16	81925	86753	+	4829	TAP1	GO:0000166;GO:0002479;GO:0005524;GO:0005524;GO:0005524;GO:0005783;GO:0005815;GO:0006952;GO:0015433;GO:0015833;GO:0016020;GO:0016021;GO:0016021;GO:0016021;GO:0016021;GO:0016887;GO:0019885;GO:0023029;GO:0030176;GO:0030176;GO:0042287;GO:0042288;GO:0042626;GO:0042626;GO:0042824;GO:0042825;GO:0042825;GO:0043531;GO:0046967;GO:0046979;GO:0046979;GO:0055085;GO:1904680;GO:0000166;GO:0002479;GO:0005524;GO:…	K05653	-	-	-	transporter 1, ATP-binding cassette, sub-family B(MDR/TAP) [Source:NCBI gene;Acc:427727]	427727	B5BSK4
ENSGALG00000023818	23.4704	37.6103	9.33057	0.248086	-2.01109	0.00343599	0.0994362	27	5258118	5258992	+	875	HSPB9	-	-	-	-	-	heat shock protein family B (small) member 9[Source:NCBI gene;Acc:428310]	428310	A0A1L1RXQ8
ENSGALG00000008014	35.7395	53.3003	18.1787	0.341063	-1.55189	0.00351002	0.100386	20	13926767	13928100	-	1334	CEBPB	GO:0000779;GO:0000790;GO:0000977;GO:0000978;GO:0000979;GO:0000981;GO:0001046;GO:0001077;GO:0001158;GO:0001541;GO:0001892;GO:0003677;GO:0003677;GO:0003682;GO:0003700;GO:0003705;GO:0003705;GO:0005515;GO:0005634;GO:0005634;GO:0005634;GO:0005634;GO:0005654;GO:0005737;GO:0006355;GO:0006355;GO:0006366;GO:0010628;GO:0016363;GO:0019900;GO:0030182;GO:0032496;GO:0032753;GO:0033598;GO:0034976;GO:0035035;GO:…	K10048	-	-	NOG299311	CCAAT enhancer binding protein beta [Source:NCBIgene;Acc:396185]	396185	Q05826
ENSGALG00000000793	418.594	568.419	268.769	0.472836	-1.08059	0.00353262	0.100527	25	2673465	2675773	-	2309	VPS72	GO:0005634;GO:0005634;GO:0006338;GO:0006355;GO:0016607;GO:0032991;GO:0035019;GO:0042393;GO:0043486;GO:0043486;GO:0043486;	K11664	-	-	-	vacuolar protein sorting 72 homolog [Source:HGNCSymbol;Acc:HGNC:11644]	425660	H9KYW9
ENSGALG00000000629	215.602	288.911	142.293	0.492514	-1.02176	0.00354936	0.100836	28	875633	876795	+	1163	-	GO:0005743;GO:0008137;GO:0042773;GO:0005743;GO:0008137;GO:0042773;	-	-	-	-	NADH:ubiquinone oxidoreductase subunit A7[Source:NCBI gene;Acc:420065]	420066	Q6JBY8
ENSGALG00000031980	180.752	252.075	109.43	0.434116	-1.20385	0.00359953	0.101733	28	3319785	3320799	+	1015	GNG7	GO:0003924;GO:0005834;GO:0005834;GO:0005886;GO:0007165;GO:0007168;GO:0007186;GO:0007626;GO:0016020;GO:0045761;	K04543	-	-	-	G protein subunit gamma 7 [Source:HGNCSymbol;Acc:HGNC:4410]	100858976	-
ENSGALG00000040173	95.994	138.106	53.8818	0.390147	-1.35791	0.00360469	0.101733	5	271948	273738	-	1791	NDUFS8	GO:0003954;GO:0005739;GO:0005739;GO:0005747;GO:0005747;GO:0006120;GO:0006979;GO:0008137;GO:0009060;GO:0016020;GO:0016651;GO:0032981;GO:0032981;GO:0051539;GO:0055114;GO:0005739;GO:0005747;GO:0006120;GO:0009060;GO:0016020;GO:0016651;GO:0032981;GO:0051539;GO:0055114;	K03941	-	-	-	NADH:ubiquinone oxidoreductase core subunit S8[Source:HGNC Symbol;Acc:HGNC:7715]	769492	A0A1D5PE41
ENSGALG00000014387	99.2739	133.078	65.4702	0.49197	-1.02336	0.00367446	0.102524	27	4229341	4231298	+	1958	MRPL10	GO:0003735;GO:0005622;GO:0005654;GO:0005739;GO:0005762;GO:0005762;GO:0006412;GO:0015934;GO:0042254;	K02864	-	-	-	mitochondrial ribosomal protein L10 [Source:HGNCSymbol;Acc:HGNC:14055]	426521	H9L0I5
ENSGALG00000041923	564.65	824.257	305.043	0.370083	-1.43408	0.0037777	0.103545	AADN04000745.1	52094	62253	-	10160	ESPL1	GO:0005634;GO:0006508;GO:0008233;GO:0000070;GO:0004197;GO:0005634;GO:0005634;GO:0005737;GO:0005813;GO:0005813;GO:0006508;GO:0008233;GO:0051307;GO:0072686;GO:0005634;GO:0006508;GO:0008233;	K02365	EC:3.4.22.49	-	-	extra spindle pole bodies like 1, separase[Source:HGNC Symbol;Acc:HGNC:16856]	425536	-
ENSGALG00000030245	110.079	155.278	64.8794	0.417828	-1.25902	0.00382537	0.104517	5	54641087	54644274	+	3188	-	GO:0016020;GO:0016021;	-	-	-	-	-	-	-
ENSGALG00000033877	179.695	261.923	97.4661	0.372117	-1.42617	0.00384074	0.104604	KQ759644.1	21	7769	+	7749	-	GO:0000123;GO:0043981;GO:0043982;GO:0043984;GO:0044545;	K18401	-	-	-	-	426401	-
ENSGALG00000031735	287.682	411.871	163.494	0.396955	-1.33295	0.00387771	0.105109	5	26067	29496	+	3430	CD5	GO:0005044;GO:0005886;GO:0006898;GO:0016020;GO:0016020;GO:0016021;GO:0031295;	K06455	-	-	-	CD5 molecule [Source:NCBI gene;Acc:395757]"	395757	O73906
ENSGALG00000029000	43.4153	69.1592	17.6715	0.255519	-1.9685	0.00398002	0.106792	12	3231438	3234557	-	3120	HYAL3	GO:0001552;GO:0001669;GO:0002080;GO:0003824;GO:0004415;GO:0004415;GO:0004415;GO:0004415;GO:0005764;GO:0005769;GO:0005783;GO:0005975;GO:0005975;GO:0006954;GO:0007341;GO:0008152;GO:0009615;GO:0009615;GO:0016787;GO:0016798;GO:0030214;GO:0030214;GO:0031410;GO:0031410;GO:0033906;GO:0046677;GO:0051216;GO:0071347;GO:0071356;GO:0071493;GO:0097225;GO:2000355;GO:2000368;	K01197	EC:3.2.1.35	-	-	hyaluronoglucosaminidase 3 [Source:HGNCSymbol;Acc:HGNC:5322]	100859903	R4GG16
ENSGALG00000001470	142.374	197.369	87.38	0.442724	-1.17552	0.00400684	0.106918	10	2548211	2551299	+	3089	STOML1	GO:0016020;GO:0016020;GO:0016021;	-	-	-	-	stomatin like 1 [Source:NCBI gene;Acc:415303]"	415303	F1NSB5
ENSGALG00000006160	369.804	507.192	232.416	0.45824	-1.12582	0.00418381	0.109406	13	14492166	14493089	+	924	HNRNPA0	GO:0003676;GO:0003723;GO:0003723;GO:0003729;GO:0005654;GO:0006954;GO:0017091;GO:0017091;GO:0017091;GO:0019901;GO:0032496;GO:0070935;GO:0070935;GO:1990904;	K12894	-	-	-	heterogeneous nuclear ribonucleoprotein A0[Source:HGNC Symbol;Acc:HGNC:5030]	416302	-
ENSGALG00000012692	91.8671	124.588	59.1461	0.474733	-1.07481	0.0042244	0.109649	2	60712567	60720029	+	7463	SIRT5	GO:0005634;GO:0005737;GO:0005739;GO:0005739;GO:0005739;GO:0005743;GO:0005758;GO:0005759;GO:0005829;GO:0005829;GO:0005829;GO:0006476;GO:0006476;GO:0008270;GO:0008270;GO:0010566;GO:0010566;GO:0016787;GO:0034979;GO:0036046;GO:0036046;GO:0036047;GO:0036047;GO:0036047;GO:0036048;GO:0036048;GO:0036048;GO:0036049;GO:0036049;GO:0036049;GO:0036054;GO:0036054;GO:0036054;GO:0036054;GO:0036055;GO:0036055;GO:…	K11415	EC:3.5.1.-	-	-	sirtuin 5 [Source:NCBI gene;Acc:420834]"	420834	E1BRE2;R9PXP3
ENSGALG00000037051	51.1902	78.5439	23.8366	0.303481	-1.72032	0.0042777	0.11048	AADN04001373.1	2229	25513	-	23285	-	-	-	-	-	-	uncharacterized LOC101751399 [Source:NCBIgene;Acc:101751399]	101751399	A0A1D5PD36
ENSGALG00000004771	278.894	393.932	163.856	0.41595	-1.26552	0.00433139	0.11048	21	6083120	6085216	-	2097	C1QB	GO:0005576;GO:0005576;GO:0005581;GO:0006958;GO:0006958;GO:0042803;GO:0048839;GO:0005576;GO:0005576;GO:0005581;GO:0006958;GO:0006958;	K03987	-	-	-	complement C1q B chain [Source:HGNCSymbol;Acc:HGNC:1242]	428197	F1NH19
ENSGALG00000042792	32.4658	54.3841	10.5475	0.193944	-2.36628	0.00436134	0.11048	KQ759663.1	4808	8937	-	4130	-	GO:0003676;GO:0003700;GO:0043565;GO:0045892;GO:0045893;GO:0045944;	-	-	-	-	-	-	-
ENSGALG00000005063	63.8197	88.6488	38.9905	0.439831	-1.18498	0.0043667	0.11048	17	5407441	5409252	+	1812	ST6GALNAC4	GO:0005794;GO:0006486;GO:0008373;GO:0008373;GO:0016020;GO:0016021;GO:0016740;GO:0016757;GO:0097503;	K03374	EC:2.4.99.7	-	-	ST6 N-acetylgalactosaminide alpha-2,6-sialyltransferase 4 [Source:NCBI gene;Acc:395182]	395182	Q704X2
ENSGALG00000038189	413.145	569.184	257.107	0.451712	-1.14653	0.00437229	0.11048	28	3400027	3406095	+	6069	-	GO:0045739;GO:0070531;GO:0070552;GO:0071425;GO:0045739;GO:0070531;GO:0070552;GO:0045739;GO:0070531;GO:0070552;GO:0004519;GO:0090305;GO:0004519;GO:0090305;	K20776	-	-	-	BRISC and BRCA1 A complex member 1 [Source:NCBIgene;Acc:776677]	776677	-
ENSGALG00000039742	53.5779	74.8349	32.3208	0.431895	-1.21125	0.00447887	0.112175	16	52234	56078	-	3845	CYP21A1	GO:0004497;GO:0005506;GO:0016491;GO:0016705;GO:0020037;GO:0046872;GO:0055114;GO:0055114;	K00513	EC:1.14.14.16	-	-	cytochrome P450, family 21, subfamily A,polypeptide 1 [Source:NCBI gene;Acc:429828]	429828	A5HUM5
ENSGALG00000029691	184.081	280.723	87.4385	0.311476	-1.68281	0.00452035	0.112511	32	75763	78234	+	2472	NFKBIB	GO:0071222;	K02581	-	-	-	NFKB inhibitor beta [Source:HGNCSymbol;Acc:HGNC:7798]	100858419	A0A1D5PTQ3
ENSGALG00000033672	29.9135	48.0237	11.8032	0.245779	-2.02457	0.00476586	0.116801	AADN04001431.1	6004	15863	-	9860	-	GO:0016020;GO:0016021;GO:0016020;GO:0016021;GO:0016020;GO:0016021;	-	-	-	-	-	-	-
ENSGALG00000031056	104.745	140.032	69.457	0.496007	-1.01157	0.00480549	0.11742	33	1577750	1581042	+	3293	NEMP1	GO:0005635;GO:0005635;GO:0016020;GO:0016021;	-	-	-	-	nuclear envelope integral membrane protein 1[Source:HGNC Symbol;Acc:HGNC:29001]	769312	A0A1D5PS15
ENSGALG00000043641	134.131	185.778	82.4836	0.44399	-1.1714	0.00480654	0.11742	28	3991326	3992297	+	972	JUND	GO:0000122;GO:0000790;GO:0000978;GO:0000978;GO:0000981;GO:0001077;GO:0002076;GO:0003677;GO:0003677;GO:0003677;GO:0003700;GO:0003713;GO:0005634;GO:0005634;GO:0005654;GO:0005667;GO:0006355;GO:0006357;GO:0006366;GO:0008134;GO:0008134;GO:0009314;GO:0009612;GO:0010033;GO:0019899;GO:0032496;GO:0032870;GO:0034097;GO:0035976;GO:0042493;GO:0044212;GO:0045597;GO:0045669;GO:0045944;GO:0045944;GO:0045944;GO:…	K04449	-	-	-	JunD proto-oncogene, AP-1 transcription factorsubunit [Source:HGNC Symbol;Acc:HGNC:6206]	107055370	P27921;A0A1D5PZE6
ENSGALG00000032723	68.4093	92.6575	44.1612	0.476606	-1.06913	0.00481167	0.11742	19	6071445	6077958	+	6514	ANKRD13B	GO:0043231;	K21437	-	-	-	ankyrin repeat domain 13B [Source:HGNCSymbol;Acc:HGNC:26363]	100859164	-
ENSGALG00000035760	137.967	215.942	59.993	0.27782	-1.84778	0.00488204	0.117881	AADN04001595.1	21	4578	+	4558	LENG8	-	-	-	-	-	leukocyte receptor cluster member 8 [Source:HGNCSymbol;Acc:HGNC:15500]	101748015	-
ENSGALG00000009064	106.57	148.597	64.5423	0.434343	-1.20309	0.00493312	0.118261	2	22162541	22164687	+	2147	FZD1	GO:0001934;GO:0003149;GO:0003150;GO:0003151;GO:0004888;GO:0005102;GO:0005109;GO:0007166;GO:0007267;GO:0007267;GO:0007275;GO:0009986;GO:0016020;GO:0016020;GO:0016021;GO:0016021;GO:0016055;GO:0016055;GO:0017147;GO:0017147;GO:0030165;GO:0030514;GO:0030855;GO:0035425;GO:0042493;GO:0042813;GO:0042813;GO:0044338;GO:0044339;GO:0045892;GO:0045893;GO:0051091;GO:0060022;GO:0060070;GO:0060070;GO:0060412;GO:…	-	-	-	-	frizzled class receptor 1 [Source:NCBIgene;Acc:374062]	-	-
ENSGALG00000008291	174.183	235.703	112.664	0.477993	-1.06494	0.00502185	0.119485	10	20031637	20035333	-	3697	AP3S2	GO:0006886;GO:0008089;GO:0015031;GO:0015031;GO:0016020;GO:0016192;GO:0030117;GO:0030123;GO:0043231;GO:0048490;GO:1904115;GO:0015031;GO:0015031;GO:0016020;GO:0006886;GO:0006886;GO:0015031;GO:0015031;GO:0016020;GO:0016192;GO:0030117;	K12399	-	-	-	adaptor related protein complex 3 sigma 2 subunit[Source:NCBI gene;Acc:415581]	415581	A0A1D5PGQ1
ENSGALG00000043290	228.577	358.15	99.003	0.276429	-1.85502	0.00506575	0.12003	3	16042158	16043828	+	1671	GNMT	GO:0005829;GO:0005977;GO:0006111;GO:0006555;GO:0006730;GO:0008168;GO:0016594;GO:0016594;GO:0016740;GO:0017174;GO:0017174;GO:0017174;GO:0017174;GO:0032259;GO:0042802;GO:0046500;GO:0046500;GO:0051289;GO:0051289;	K00552	EC:2.1.1.20	-	-	glycine N-methyltransferase [Source:HGNCSymbol;Acc:HGNC:4415]	769542	A0A1D5P8W3
ENSGALG00000045671	83.4128	113.695	53.1307	0.467308	-1.09755	0.00515143	0.121376	14	13872559	13884307	-	11749	-	GO:0016020;GO:0016021;	-	-	-	-	uncharacterized LOC416755 [Source:NCBIgene;Acc:416755]	416755	-
ENSGALG00000039202	40.1668	58.5146	21.819	0.372881	-1.42321	0.00521124	0.121508	AADN04000612.1	27633	30573	-	2941	-	GO:0003779;GO:0004725;GO:0005737;GO:0006470;GO:0008064;GO:0008138;GO:0010591;GO:0016311;GO:0016787;GO:0016791;GO:0035335;GO:0050770;	-	-	-	-	-	-	-
ENSGALG00000011856	12.9639	22.0643	3.8635	0.175102	-2.51373	0.00525808	0.121759	1	49141973	49142442	+	470	FMC1	GO:0005739;GO:0005739;GO:0033615;GO:0050995;GO:0061469;	-	-	-	-	formation of mitochondrial complex V assemblyfactor 1 homolog [Source:HGNC Symbol;Acc:HGNC:26946]	107053781	E1BXK8
ENSGALG00000043596	48.8452	68.9508	28.7396	0.416814	-1.26253	0.00542853	0.123922	9	4882254	4900852	+	18599	SNED1	GO:0005509;GO:0007160;	-	-	-	-	sushi, nidogen and EGF like domains 1 [Source:HGNCSymbol;Acc:HGNC:24696]	424846	-
ENSGALG00000024398	489.019	744.512	233.526	0.313663	-1.67271	0.00543812	0.123922	28	874867	875414	-	548	RPS28	GO:0000028;GO:0002181;GO:0003735;GO:0003735;GO:0005622;GO:0005840;GO:0006364;GO:0006412;GO:0022627;GO:0022627;GO:0030490;GO:0042254;GO:0042274;GO:0042788;	K02979	-	-	-	ribosomal protein S28 [Source:NCBIgene;Acc:768930]	768930	F1NTT2
ENSGALG00000040832	315.048	443.679	186.417	0.420161	-1.25098	0.00543981	0.123922	28	2853995	2861721	+	7727	CFD	GO:0004252;GO:0006508;GO:0006508;GO:0006957;GO:0008233;GO:0008236;GO:0016787;GO:0004252;GO:0006508;GO:0006508;GO:0006957;GO:0008233;GO:0008236;GO:0016787;	K01334	EC:3.4.21.46	-	-	complement factor D [Source:HGNCSymbol;Acc:HGNC:2771]	100857593	-
ENSGALG00000037441	1697.7	2486.69	908.716	0.365432	-1.45233	0.00550936	0.124812	25	2081232	2081985	+	754	RPS27	GO:0000028;GO:0003735;GO:0003735;GO:0005622;GO:0005634;GO:0005840;GO:0005840;GO:0006364;GO:0006412;GO:0014069;GO:0022627;GO:0022627;GO:0046872;	K02978	-	-	-	ribosomal protein S27 [Source:HGNCSymbol;Acc:HGNC:10416]	107055140	A0A1D5NZ06
ENSGALG00000036106	148.055	209.118	86.9916	0.415994	-1.26537	0.00552295	0.124812	1	194449530	194453332	-	3803	SMPD1	GO:0004767;GO:0004767;GO:0004767;GO:0005615;GO:0005615;GO:0005615;GO:0005764;GO:0005764;GO:0005768;GO:0005886;GO:0006685;GO:0006685;GO:0006685;GO:0006685;GO:0008081;GO:0008152;GO:0008270;GO:0008270;GO:0016787;GO:0016787;GO:0016798;GO:0023021;GO:0035307;GO:0043407;GO:0046513;GO:0046513;GO:0046872;GO:0061750;GO:0061750;GO:0061750;	K12350	EC:3.1.4.12	-	-	sphingomyelin phosphodiesterase 1 [Source:HGNCSymbol;Acc:HGNC:11120]	419077	A0A1D5P946
ENSGALG00000045002	65.5214	89.3487	41.694	0.466644	-1.09961	0.00552304	0.124812	AADN04014543.1	1127	5735	+	4609	-	GO:0004478;GO:0004478;GO:0005524;GO:0005829;GO:0006556;GO:0048269;	-	-	-	-	-	-	-
ENSGALG00000022557	26.4409	40.5385	12.3434	0.304485	-1.71556	0.00555175	0.124812	19	668452	670167	-	1716	CLDN3	GO:0001666;GO:0003382;GO:0005198;GO:0005737;GO:0005886;GO:0005923;GO:0005923;GO:0005923;GO:0005923;GO:0005923;GO:0016020;GO:0016021;GO:0016021;GO:0016327;GO:0016328;GO:0016338;GO:0030054;GO:0042802;GO:0045177;GO:0051260;GO:0051291;GO:0070830;GO:1990794;	K06087	-	-	-	claudin 3 [Source:NCBI gene;Acc:374029]"	374029	Q98SR2
ENSGALG00000032910	91.9643	154.416	29.5131	0.191128	-2.38739	0.00562549	0.125646	12	3500784	3501119	-	336	-	-	-	-	-	-	-	-	-
ENSGALG00000037549	98.6933	148.818	48.5686	0.326363	-1.61545	0.00580171	0.127745	AADN04008993.1	457	9108	+	8652	-	GO:0000226;GO:0008017;GO:0015630;GO:0016020;GO:0016021;	-	-	-	-	-	-	-
ENSGALG00000020754	31.5227	46.5541	16.4913	0.354238	-1.49721	0.00613374	0.131184	6	22093227	22094596	+	1370	ATP6V0E2	GO:0006811;GO:0015078;GO:0015991;GO:0015991;GO:0016020;GO:0016021;GO:0016787;GO:0033179;GO:0033179;GO:0055085;GO:0006811;GO:0015078;GO:0015991;GO:0015991;GO:0016020;GO:0016021;GO:0016787;GO:0033179;GO:0033179;GO:0055085;	K02153	-	-	-	ATPase H+ transporting V0 subunit e2 [Source:NCBIgene;Acc:769770]	769770	F1P345
ENSGALG00000041384	86.5793	130.248	42.911	0.329457	-1.60184	0.00613551	0.131184	KQ759635.1	455	12290	+	11836	SHKBP1	GO:0045742;	-	-	-	-	SH3KBP1 binding protein 1 [Source:HGNCSymbol;Acc:HGNC:19214]	-	-
ENSGALG00000046607	32.9868	48.8688	17.1048	0.350015	-1.51451	0.00614146	0.131184	25	2666870	2668454	+	1585	SCNM1	GO:0005634;GO:0008380;GO:0008380;GO:0019899;	-	-	-	-	sodium channel modifier 1 [Source:HGNCSymbol;Acc:HGNC:23136]	425744	-
ENSGALG00000044204	50.5223	70.6297	30.4149	0.430625	-1.2155	0.0061831	0.131745	10	13131918	13133662	-	1745	-	GO:0003676;GO:0090305;	K18340	EC:3.1.-.-	-	-	apoptosis enhancing nuclease [Source:NCBIgene;Acc:415496]	415496	A0A1L1RN59
ENSGALG00000043351	19.8665	31.7511	7.98196	0.251392	-1.99199	0.00641918	0.134797	AADN04007854.1	3003	8652	+	5650	-	GO:0050211;	-	-	-	-	-	-	-
ENSGALG00000003416	119.358	163.876	74.84	0.456686	-1.13072	0.00644285	0.134797	1	194465096	194472407	+	7312	FAM160A2	GO:0005829;GO:0007032;GO:0007040;GO:0008333;GO:0045022;GO:0070695;	-	-	-	-	family with sequence similarity 160 member A2[Source:HGNC Symbol;Acc:HGNC:25378]	425130	-
ENSGALG00000027534	57.0976	87.6266	26.5686	0.303202	-1.72165	0.00652253	0.135442	13	13010726	13018170	-	7445	GM2A	GO:0004563;GO:0006689;GO:0006689;GO:0007611;GO:0008047;GO:0008047;GO:0009313;GO:0019915;GO:0043085;GO:0050877;GO:0050885;	-	-	-	-	GM2 ganglioside activator [Source:HGNCSymbol;Acc:HGNC:4367]	-	-
ENSGALG00000003082	61.0173	85.2781	36.7566	0.43102	-1.21417	0.00654171	0.135509	19	5495906	5510648	+	14743	DPH1	GO:0005654;GO:0008283;GO:0016740;GO:0017183;GO:0017183;GO:0017183;GO:0030054;	K07561	EC:2.5.1.108	-	-	diphthamide biosynthesis 1 [Source:NCBIgene;Acc:417564]	417564	F1NBE0
ENSGALG00000033185	156.981	223.134	90.8279	0.407055	-1.2967	0.00661612	0.136268	AADN04001032.1	3209	4978	-	1770	TAZ	GO:0005634;GO:0005737;GO:0005739;GO:0005829;GO:0006644;GO:0006936;GO:0007007;GO:0007507;GO:0007507;GO:0007519;GO:0010468;GO:0016020;GO:0016746;GO:0030097;GO:0032049;GO:0032981;GO:0035965;GO:0042407;GO:0042775;GO:0047184;GO:0048738;GO:0060048;	K13511	EC:2.3.1.-	-	-	tafazzin [Source:HGNC Symbol;Acc:HGNC:11577]"	107049523	-
ENSGALG00000027762	106.997	151.572	62.4223	0.411832	-1.27987	0.00667384	0.136844	1	194766325	194780532	-	14208	PGAP2	GO:0005789;GO:0006506;GO:0016020;GO:0016021;GO:0016020;GO:0016021;GO:0016020;GO:0016021;	-	-	-	-	post-GPI attachment to proteins 2 [Source:HGNCSymbol;Acc:HGNC:17893]	100859632	R4GLU3
ENSGALG00000032219	690.018	954.61	425.425	0.445653	-1.16601	0.00692265	0.140345	AADN04001416.1	3	20913	-	20911	FUS	GO:0003676;GO:0003723;GO:0003723;GO:0005634;GO:0006355;GO:0003676;GO:0003723;GO:0003723;GO:0006355;GO:0046872;	K13098	-	-	-	FUS RNA binding protein [Source:NCBIgene;Acc:414144]	414144	Q6J4Y8
ENSGALG00000024172	140.363	198.471	82.2547	0.414443	-1.27076	0.00699318	0.140918	13	10437614	10453289	+	15676	THOC3	GO:0000445;GO:0006406;	K12880	-	-	-	THO complex 3 [Source:NCBI gene;Acc:416232]"	416232	A0A1L1RPP5
ENSGALG00000031067	28.4668	42.4487	14.4848	0.34123	-1.55118	0.00700847	0.140918	5	12866	15858	+	2993	-	GO:0005783;GO:0005794;	-	-	-	-	-	-	-
ENSGALG00000028971	285.188	405.596	164.779	0.406264	-1.29951	0.00703283	0.141242	27	5181433	5183586	+	2154	NKIRAS2	GO:0000166;GO:0003924;GO:0005525;GO:0005525;GO:0005737;GO:0007165;GO:0016020;	K17197	-	-	-	NFKB inhibitor interacting Ras like 2 [Source:NCBIgene;Acc:420032]	420032	Q5ZJW6;R4GH82
ENSGALG00000035656	103.713	148.694	58.7327	0.394991	-1.34011	0.00719144	0.142617	AADN04008247.1	21	6407	-	6387	-	GO:0008270;GO:0008270;	-	-	-	-	-	-	-
ENSGALG00000036683	71.3788	97.4701	45.2876	0.464631	-1.10584	0.00720766	0.142617	27	4199230	4201502	-	2273	PNPO	GO:0004733;GO:0008615;GO:0010181;GO:0016638;GO:0042823;GO:0048037;GO:0055114;GO:0004733;GO:0004733;GO:0004733;GO:0005654;GO:0005829;GO:0008615;GO:0010181;GO:0010181;GO:0030170;GO:0042803;GO:0042823;GO:0042823;GO:0048037;	K00275	EC:1.4.3.5	-	-	pyridoxamine 5'-phosphate oxidase [Source:HGNCSymbol;Acc:HGNC:30260]	100857383	-
ENSGALG00000004893	156.913	209.579	104.246	0.497409	-1.0075	0.00725379	0.142669	15	6581615	6582322	-	708	TMEM119	GO:0001503;GO:0001649;GO:0005783;GO:0005886;GO:0005886;GO:0007283;GO:0016020;GO:0016021;GO:0030501;GO:0030501;GO:0033690;GO:0033690;GO:0045669;GO:0045669;GO:0048515;GO:1903012;	-	-	-	-	transmembrane protein 119 [Source:HGNCSymbol;Acc:HGNC:27884]	416892	F1NIS2
ENSGALG00000029183	56.6192	94.0567	19.1818	0.203939	-2.29379	0.00733204	0.143878	AADN04016239.1	2205	4588	+	2384	-	GO:0016020;GO:0016021;	-	-	-	-	-	-	-
ENSGALG00000011747	4051.35	5502.01	2600.7	0.472682	-1.08106	0.00735844	0.144098	1	48093690	48094445	+	756	-	GO:0000786;GO:0003677;GO:0003677;GO:0003690;GO:0005515;GO:0005634;GO:0005634;GO:0005634;GO:0005694;GO:0006334;GO:0006355;GO:0016584;GO:0030261;GO:0031492;GO:0031936;GO:0045910;	K11275	-	-	-	histone H1 [Source:NCBI gene;Acc:427882]"	427882	F1NPJ2
ENSGALG00000041616	120.385	174.923	65.8458	0.376426	-1.40956	0.00748245	0.145415	5	39060174	39062399	-	2226	IRF2BPL	GO:0000122;GO:0000977;GO:0001078;GO:0001228;GO:0005634;GO:0005654;GO:0006366;GO:0045944;	K22383	-	-	-	interferon regulatory factor 2 binding protein like[Source:HGNC Symbol;Acc:HGNC:14282]	429422	A0A1D5NX91
ENSGALG00000037930	604.939	895.619	314.26	0.350885	-1.51093	0.00749219	0.145415	1	48145393	48145803	-	411	-	GO:0000122;GO:0000785;GO:0000786;GO:0000786;GO:0000786;GO:0003677;GO:0003677;GO:0003682;GO:0005634;GO:0005634;GO:0005634;GO:0005694;GO:0006334;GO:0031492;GO:0046982;	K11253	-	-	-	histone cluster 1 H3 family member a [Source:NCBIgene;Acc:768333]	768333	P84229
ENSGALG00000036004	154.266	211.586	96.9464	0.458189	-1.12599	0.00752787	0.145415	28	3415151	3416439	+	1289	MRPL34	GO:0003735;GO:0005622;GO:0005739;GO:0005762;GO:0005762;GO:0005840;GO:0006412;	K02914	-	-	-	mitochondrial ribosomal protein L34 [Source:NCBIgene;Acc:426941]	426941	A0A1D5PAI1
ENSGALG00000037325	178.381	248.013	108.75	0.438483	-1.18941	0.007563	0.145415	9	23752483	23753021	+	539	SERP1	GO:0001501;GO:0005783;GO:0005783;GO:0005789;GO:0005881;GO:0006006;GO:0006486;GO:0009791;GO:0010259;GO:0015031;GO:0016020;GO:0016021;GO:0030968;GO:0030968;GO:0032024;GO:0045727;GO:0046622;GO:0048644;GO:0060124;	-	-	-	-	stress associated endoplasmic reticulum protein 1[Source:HGNC Symbol;Acc:HGNC:10759]	107054146	A0A1D5PAC2
ENSGALG00000032537	8.14809	14.8948	1.40136	0.0940839	-3.40991	0.00759595	0.145881	AADN04004320.1	6819	10818	-	4000	UBL4A	GO:0005634;GO:0005654;GO:0005737;GO:0005829;GO:0016020;GO:0051087;GO:0071816;GO:0071818;	-	-	-	-	ubiquitin like 4A [Source:HGNCSymbol;Acc:HGNC:12505]	-	-
ENSGALG00000029687	87.1046	149.003	25.2062	0.169166	-2.56349	0.00763195	0.14589	25	2076620	2080621	-	4002	SLC39A1	GO:0001701;GO:0005385;GO:0005385;GO:0005886;GO:0005886;GO:0006829;GO:0016020;GO:0016020;GO:0016021;GO:0030001;GO:0046873;GO:0048701;GO:0055085;GO:0060173;GO:0071577;GO:0071577;	K14709	-	-	-	solute carrier family 39 member 1 [Source:HGNCSymbol;Acc:HGNC:12876]	107055139	-
ENSGALG00000033659	94.1064	139.432	48.7807	0.349853	-1.51518	0.00764883	0.145915	AADN04006243.1	6022	11620	+	5599	-	GO:0000785;GO:0001012;GO:0001102;GO:0005634;GO:0005667;GO:0005667;GO:0006357;GO:0007346;GO:0030154;GO:0051302;GO:0051726;GO:2000134;	-	-	-	-	-	-	-
ENSGALG00000041152	30.4976	49.3303	11.6648	0.236464	-2.08031	0.00771345	0.146627	KQ759550.1	5386	10263	-	4878	MOGS	GO:0003824;GO:0004573;GO:0004573;GO:0005783;GO:0005789;GO:0006487;GO:0009311;GO:0016020;GO:0016021;	K01228	EC:3.2.1.106	-	-	mannosyl-oligosaccharide glucosidase [Source:HGNCSymbol;Acc:HGNC:24862]	107049491	-
ENSGALG00000027375	58.3694	79.8995	36.8393	0.461071	-1.11694	0.00791066	0.14811	28	3580089	3581450	+	1362	NR2C2AP	GO:0005654;GO:0005654;	-	-	-	-	nuclear receptor 2C2 associated protein[Source:HGNC Symbol;Acc:HGNC:30763]	-	-
ENSGALG00000027983	152.805	222.84	82.7711	0.371438	-1.42881	0.00802209	0.149053	9	15004028	15017912	+	13885	-	GO:0004672;GO:0004713;GO:0004715;GO:0005524;GO:0006468;GO:0030154;GO:0038083;GO:0042127;	K08886	-	-	-	tyrosine kinase non receptor 2 [Source:NCBIgene;Acc:431014]	431014	-
ENSGALG00000003045	743.224	1095.4	391.045	0.356988	-1.48605	0.0080351	0.149098	20	2252980	2259130	+	6151	E2F1	GO:0000077;GO:0000122;GO:0000790;GO:0000790;GO:0000981;GO:0000987;GO:0003677;GO:0003677;GO:0003700;GO:0003700;GO:0003700;GO:0005634;GO:0005634;GO:0005634;GO:0005654;GO:0005667;GO:0005667;GO:0005737;GO:0005813;GO:0006351;GO:0006355;GO:0006355;GO:0006355;GO:0008134;GO:0008134;GO:0008630;GO:0010628;GO:0030900;GO:0032991;GO:0035189;GO:0043065;GO:0043276;GO:0043392;GO:0043565;GO:0043565;GO:0044212;GO:…	K17454	-	-	-	E2F transcription factor 1 [Source:NCBIgene;Acc:396142]	396142	Q90977
ENSGALG00000034510	319.501	439.314	199.688	0.454545	-1.1375	0.00810215	0.149728	AADN04000623.1	88970	98102	-	9133	VPS16	GO:0003779;GO:0005737;GO:0005764;GO:0005768;GO:0005769;GO:0005770;GO:0006886;GO:0007033;GO:0008333;GO:0016197;GO:0030897;GO:0030897;GO:0032889;GO:0035542;GO:0055037;GO:0097352;	K20180	-	-	-	VPS16, CORVET/HOPS core subunit [Source:NCBIgene;Acc:426571]	426571	A0A1D5PZL3
ENSGALG00000038400	144.484	228.901	60.0669	0.262415	-1.93008	0.00828156	0.15141	KQ759474.1	20143	23229	-	3087	TOMM40L	GO:0005741;GO:0005742;GO:0008320;GO:0008320;GO:0030150;GO:0030150;GO:0032991;GO:0055085;	K11518	-	-	-	translocase of outer mitochondrial membrane 40 like[Source:HGNC Symbol;Acc:HGNC:25756]	426278	-
ENSGALG00000037603	42.7079	61.6917	23.7242	0.384561	-1.37872	0.00836465	0.152081	23	2099731	2105548	+	5818	SESN2	GO:0001932;GO:0001932;GO:0005092;GO:0005634;GO:0005737;GO:0005739;GO:0006111;GO:0006635;GO:0007005;GO:0009749;GO:0016239;GO:0016239;GO:0016684;GO:0016684;GO:0030308;GO:0030330;GO:0030330;GO:0031588;GO:0031932;GO:0032042;GO:0032542;GO:0032868;GO:0034198;GO:0034599;GO:0036091;GO:0042149;GO:0042593;GO:0043491;GO:0046323;GO:0061700;GO:0070328;GO:0070728;GO:0070728;GO:0071230;GO:0071230;GO:0071230;GO:…	-	-	-	-	sestrin 2 [Source:HGNC Symbol;Acc:HGNC:20746]"	-	-
ENSGALG00000036647	277.897	375.635	180.158	0.47961	-1.06007	0.00842061	0.152469	19	161387	164441	-	3055	BCL7B	-	-	-	-	-	BCL tumor suppressor 7B [Source:HGNCSymbol;Acc:HGNC:1005]	100857890	-
ENSGALG00000032922	25.5568	43.4723	7.64137	0.175776	-2.50819	0.00848731	0.152756	26	1255373	1257407	+	2035	GSTM2	GO:0004364;GO:0004364;GO:0016740;	K00799	EC:2.5.1.18	-	-	glutathione S-transferase mu 2 (muscle)[Source:NCBI gene;Acc:395976]	395976	P20136
ENSGALG00000043769	10.3141	18.0466	2.58159	0.143051	-2.80539	0.00857224	0.153449	AADN04007027.1	3714	11084	+	7371	-	GO:0005622;GO:0008270;	-	-	-	-	-	-	-
ENSGALG00000035341	141.798	206.889	76.7073	0.370766	-1.43142	0.00870996	0.154603	AADN04003858.1	5362	15711	-	10350	-	-	-	-	-	-	outer dense fiber protein 3-like 15 [Source:NCBIgene;Acc:107057195]	-	-
ENSGALG00000013784	279.851	428.707	130.996	0.305561	-1.71047	0.00890031	0.156176	11	18702043	18705332	+	3290	CDT1	GO:0000076;GO:0000076;GO:0000076;GO:0000278;GO:0000278;GO:0000281;GO:0000776;GO:0003677;GO:0003677;GO:0003682;GO:0005634;GO:0005634;GO:0005634;GO:0006260;GO:0007059;GO:0016604;GO:0030174;GO:0030174;GO:0031334;GO:0033044;GO:0033262;GO:0035563;GO:0045740;GO:0051301;GO:0051315;GO:0051315;GO:0051383;GO:0070182;GO:0071163;GO:0071163;GO:0072708;GO:1902426;GO:1902595;GO:1905341;GO:1905342;GO:2000105;GO:…	-	-	-	-	chromatin licensing and DNA replication factor 1[Source:HGNC Symbol;Acc:HGNC:24576]	-	-
ENSGALG00000033162	647.486	903.603	391.37	0.433122	-1.20715	0.00892546	0.156176	27	4729921	4735633	+	5713	PSMD3	GO:0000502;GO:0000502;GO:0005838;GO:0006511;GO:0008541;GO:0022624;GO:0030234;GO:0042176;GO:0050790;GO:0000502;GO:0030234;GO:0042176;GO:0050790;GO:0030234;GO:0050790;GO:0000502;GO:0030234;GO:0042176;GO:0050790;GO:0030234;GO:0050790;	K03033	-	-	-	proteasome 26S subunit, non-ATPase 3 [Source:NCBIgene;Acc:426133]	426133	Q5ZMD9
ENSGALG00000031812	50.1671	69.5071	30.8271	0.443511	-1.17296	0.00894886	0.156176	25	2863361	2867426	-	4066	TDRKH	GO:0003676;GO:0003723;GO:0005737;GO:0005739;GO:0007140;GO:0007283;GO:0009566;GO:0016020;GO:0016021;GO:0034587;GO:0043046;GO:0071546;GO:0071547;GO:0003676;GO:0003723;GO:0016020;GO:0016021;GO:0003676;GO:0003723;GO:0016020;GO:0016021;	K18406	-	-	-	tudor and KH domain containing [Source:HGNCSymbol;Acc:HGNC:11713]	425667	A0A1D5P589
ENSGALG00000003485	2750.2	3681.26	1819.14	0.494162	-1.01694	0.0091487	0.158397	26	5031084	5043504	-	12421	CCND3	GO:0000079;GO:0000122;GO:0000278;GO:0000307;GO:0000307;GO:0001934;GO:0004693;GO:0005634;GO:0005634;GO:0005634;GO:0005737;GO:0005737;GO:0007088;GO:0007165;GO:0008284;GO:0016538;GO:0019901;GO:0019901;GO:0019901;GO:0042098;GO:0042127;GO:0045737;GO:0045787;GO:0046626;GO:0051726;GO:1900087;	K10152	-	-	NOG294373	cyclin D3 [Source:NCBI gene;Acc:419928]"	419928	Q5ZKI9
ENSGALG00000030164	79.3334	110.781	47.8859	0.432257	-1.21004	0.00934905	0.160159	KQ759482.1	18170	21104	-	2935	ECH1	GO:0003824;GO:0005102;GO:0005739;GO:0051750;	K12663	EC:5.3.3.21	-	-	enoyl-CoA hydratase 1 [Source:HGNCSymbol;Acc:HGNC:3149]	100858352	A0A1D5PDA1
ENSGALG00000039470	3076.64	4638.23	1515.04	0.326643	-1.61421	0.00936469	0.160264	AADN04009387.1	1652	7809	+	6158	-	GO:0000027;GO:0003735;GO:0003735;GO:0005622;GO:0005840;GO:0006412;GO:0022625;	-	-	-	-	-	-	-
ENSGALG00000035060	30.6941	45.2915	16.0968	0.355403	-1.49247	0.00937506	0.160264	KQ759553.1	12633	13823	-	1191	FKBP11	GO:0000413;GO:0003755;GO:0016020;GO:0016021;GO:0016853;	-	-	-	-	FK506 binding protein 11 [Source:HGNCSymbol;Acc:HGNC:18624]	-	-
ENSGALG00000027874	209.217	318.827	99.6064	0.312415	-1.67846	0.00951232	0.161738	5	24438649	24440766	+	2118	CHAC1	GO:0003839;GO:0003839;GO:0003839;GO:0005112;GO:0005737;GO:0005802;GO:0006751;GO:0006751;GO:0006751;GO:0016829;GO:0022008;	K07232	EC:4.3.2.7	-	-	ChaC glutathione specific gamma-glutamylcyclotransferase 1 [Source:NCBI gene;Acc:423209]	423209	R4GKI4
ENSGALG00000032525	16.0007	25.7736	6.22778	0.241634	-2.04911	0.00952881	0.161738	21	619583	621437	-	1855	-	GO:0030544;	-	-	-	-	-	-	-
ENSGALG00000038229	158.083	255.154	61.0109	0.239114	-2.06423	0.00953687	0.161738	KQ759534.1	3706	9437	-	5732	OTUB1	GO:0004843;GO:0004843;GO:0004843;GO:0004843;GO:0005634;GO:0005634;GO:0006508;GO:0006974;GO:0008233;GO:0008234;GO:0016579;GO:0016787;GO:0016787;GO:0019784;GO:0019784;GO:0019784;GO:0031625;GO:0036459;GO:0043130;GO:0043130;GO:0043130;GO:0071108;GO:0071108;GO:0071108;GO:1901315;GO:2000780;	K09602	EC:3.4.19.12	-	-	OTU deubiquitinase, ubiquitin aldehyde binding 1[Source:HGNC Symbol;Acc:HGNC:23077]	777320	A0A1D5NTA0
ENSGALG00000042345	30.9102	45.1608	16.6596	0.368896	-1.43871	0.0095877	0.16182	AADN04006879.1	3325	11641	+	8317	-	-	-	-	-	-	-	-	-
ENSGALG00000041471	689.377	996.434	382.321	0.383689	-1.38199	0.00961431	0.162109	KQ759552.1	18701	20662	-	1962	TUBB	GO:0000166;GO:0000226;GO:0000278;GO:0003924;GO:0005200;GO:0005200;GO:0005200;GO:0005525;GO:0005525;GO:0005525;GO:0005634;GO:0005641;GO:0005737;GO:0005737;GO:0005874;GO:0005874;GO:0005874;GO:0005874;GO:0005874;GO:0007017;GO:0007017;GO:0007017;GO:0009987;GO:0031625;GO:0036464;GO:0042288;GO:0044297;GO:0051225;	K07375	-	-	-	tubulin beta class I [Source:HGNCSymbol;Acc:HGNC:20778]	396254	P09244
ENSGALG00000029226	56.7056	81.2283	32.1828	0.396202	-1.33569	0.00969182	0.162818	7	22359237	22360499	-	1263	ZFAND2B	GO:0000502;GO:0000502;GO:0005783;GO:0006616;GO:0008270;GO:0031225;GO:0031593;GO:0036435;GO:0036435;GO:0043130;GO:0043161;GO:0043161;GO:0043567;GO:0045047;GO:0045047;	-	-	-	-	zinc finger AN1-type containing 2B [Source:HGNCSymbol;Acc:HGNC:25206]	-	-
ENSGALG00000040453	75.0745	100.118	50.0313	0.499725	-1.00079	0.0096944	0.162818	13	1649170	1650955	-	1786	SRA1	GO:0002153;GO:0003713;GO:0005634;GO:0005634;GO:0005654;GO:0005737;GO:0005829;GO:0005886;GO:0008283;GO:0015630;GO:0030154;GO:0030374;GO:0042981;GO:0045171;GO:0045662;GO:0071391;GO:1903508;GO:1990904;	-	-	-	-	steroid receptor RNA activator 1 [Source:NCBIgene;Acc:427608]	427608	A0A1D5PC97
ENSGALG00000027476	51.7734	71.4888	32.058	0.448434	-1.15703	0.00976547	0.163212	21	579684	584242	+	4559	PLEKHG5	GO:0005089;GO:0035023;GO:0005089;GO:0035023;GO:0005089;GO:0035023;GO:0005089;GO:0035023;	K19464	-	-	-	pleckstrin homology and RhoGEF domain containing G5[Source:HGNC Symbol;Acc:HGNC:29105]	426013	-
ENSGALG00000033941	1333.86	1980.38	687.335	0.347073	-1.52669	0.00991515	0.164835	25	2868268	2872192	-	3925	RORC	GO:0000122;GO:0000978;GO:0001078;GO:0001223;GO:0003677;GO:0003677;GO:0003700;GO:0003707;GO:0004879;GO:0005634;GO:0005634;GO:0005634;GO:0006351;GO:0006355;GO:0006355;GO:0008142;GO:0008142;GO:0008270;GO:0016604;GO:0030522;GO:0036315;GO:0043401;GO:0043565;GO:0046872;GO:0098531;	-	-	-	-	RAR related orphan receptor C [Source:HGNCSymbol;Acc:HGNC:10260]	-	-
ENSGALG00000006651	32.9026	51.5031	14.3021	0.277693	-1.84843	0.00992992	0.164835	12	11497919	11499883	+	1965	OGG1	GO:0003677;GO:0003684;GO:0003684;GO:0003824;GO:0005634;GO:0005634;GO:0005634;GO:0005654;GO:0005739;GO:0006281;GO:0006281;GO:0006284;GO:0006284;GO:0006284;GO:0006285;GO:0006289;GO:0006355;GO:0006974;GO:0006979;GO:0007004;GO:0008017;GO:0008534;GO:0008534;GO:0008534;GO:0009314;GO:0016363;GO:0016607;GO:0019104;GO:0032357;GO:0032357;GO:0032991;GO:0033683;GO:0034039;GO:0034039;GO:1901291;	K03660	-	-	-	8-oxoguanine DNA glycosylase [Source:NCBIgene;Acc:771001]	771001	-
ENSGALG00000039972	7.07988	13.0934	1.06631	0.0814387	-3.61814	0.00999589	0.165449	1	194847840	194849977	-	2138	-	GO:0003950;GO:0003956;GO:0003956;GO:0006471;GO:0006471;GO:0016740;GO:0016757;GO:0018120;	-	-	-	-	-	-	-
ENSGALG00000028437	79.4052	109.56	49.2499	0.449523	-1.15353	0.0100218	0.165584	21	6537124	6539517	+	2394	TRIM62	GO:0004842;GO:0005622;GO:0005737;GO:0008270;GO:0010719;GO:0016567;GO:0032897;GO:0043123;GO:0045087;GO:0046596;GO:0046872;GO:0051091;GO:0051092;GO:1902186;	K12030	EC:2.3.2.27	-	-	tripartite motif containing 62 [Source:HGNCSymbol;Acc:HGNC:25574]	429807	R4GHA7
ENSGALG00000045611	41.5424	61.1142	21.9706	0.3595	-1.47594	0.0100374	0.165584	25	28163	31040	-	2878	GLMP	GO:0003700;GO:0004879;GO:0005634;GO:0005764;GO:0005764;GO:0005829;GO:0016020;GO:0016021;GO:0016021;GO:0030374;GO:0030522;GO:0044212;GO:0045944;	-	-	-	-	glycosylated lysosomal membrane protein[Source:HGNC Symbol;Acc:HGNC:29436]	777136	-
ENSGALG00000007027	46.2566	64.8637	27.6494	0.426269	-1.23016	0.0100945	0.165679	18	9635629	9638548	+	2920	SGSH	GO:0003824;GO:0005764;GO:0005764;GO:0006027;GO:0006027;GO:0008484;GO:0008484;GO:0008484;GO:0016250;GO:0016250;GO:0030200;GO:0030200;GO:0003824;GO:0008484;GO:0003824;GO:0008484;GO:0003824;GO:0008484;GO:0003824;GO:0008484;	K01565	EC:3.10.1.1	-	-	N-sulfoglucosamine sulfohydrolase [Source:HGNCSymbol;Acc:HGNC:10818]	422081	-
ENSGALG00000029438	70.5964	119.71	21.4828	0.179457	-2.47829	0.0101239	0.165679	AADN04012782.1	4204	7030	+	2827	CLPP	GO:0004252;GO:0006508;GO:0006508;GO:0008233;GO:0008236;GO:0016787;GO:0004252;GO:0004252;GO:0005739;GO:0005739;GO:0005759;GO:0006508;GO:0006508;GO:0008233;GO:0008236;GO:0009368;GO:0016787;GO:0051603;	-	-	-	-	caseinolytic mitochondrial matrix peptidaseproteolytic subunit [Source:HGNC Symbol;Acc:HGNC:2084]	-	-
ENSGALG00000033061	33.8908	49.221	18.5606	0.377087	-1.40703	0.0101259	0.165679	22	4681046	4697103	+	16058	CAMK2B	GO:0004672;GO:0004674;GO:0004683;GO:0004683;GO:0005516;GO:0005516;GO:0005524;GO:0005737;GO:0006468;GO:0042802;GO:0042803;GO:0043005;GO:0046777;GO:2001222;GO:0000166;GO:0004672;GO:0004674;GO:0004674;GO:0004683;GO:0005516;GO:0005524;GO:0005524;GO:0006468;GO:0000166;GO:0004672;GO:0004674;GO:0004674;GO:0004683;GO:0005516;GO:0005524;GO:0005524;GO:0006468;GO:0004672;GO:0004674;GO:0004683;GO:0005516;GO:…	-	-	-	-	calcium/calmodulin dependent protein kinase II beta[Source:HGNC Symbol;Acc:HGNC:1461]	-	-
ENSGALG00000010226	75.5766	106.415	44.7385	0.420417	-1.25011	0.0101689	0.165793	8	21101144	21106303	-	5160	MUTYH	GO:0000701;GO:0000701;GO:0003824;GO:0005634;GO:0005634;GO:0006281;GO:0006281;GO:0006284;GO:0006298;GO:0016787;GO:0032357;GO:0032407;GO:0034039;GO:0035485;GO:0051539;GO:0003824;GO:0006281;GO:0016787;GO:0051539;GO:0003824;GO:0006281;GO:0016787;GO:0051539;GO:0003824;GO:0006281;GO:0016787;GO:0051539;	-	-	-	-	mutY DNA glycosylase [Source:HGNCSymbol;Acc:HGNC:7527]	-	-
ENSGALG00000002500	72.9277	106.94	38.9159	0.363906	-1.45836	0.0101783	0.165793	12	2360212	2362343	-	2132	GMPPB	GO:0005737;GO:0009058;GO:0009298;GO:0016740;GO:0016779;	K00966	EC:2.7.7.13	-	-	GDP-mannose pyrophosphorylase B [Source:NCBIgene;Acc:415924]	415924	F1P574
ENSGALG00000037776	79.2025	107.012	51.3925	0.480248	-1.05815	0.0101843	0.165793	13	946572	1014021	-	67450	TMCO6	-	-	-	-	-	transmembrane and coiled-coil domains 6[Source:HGNC Symbol;Acc:HGNC:28814]	416135	-
ENSGALG00000036452	140.296	187.5	93.0925	0.496494	-1.01015	0.010604	0.168671	27	4192063	4218032	-	25970	CDK5RAP3	GO:0000079;GO:0001933;GO:0005634;GO:0005730;GO:0005737;GO:0005813;GO:0005829;GO:0005874;GO:0007095;GO:0008283;GO:0010921;GO:0019901;GO:0030262;GO:0030332;GO:0030968;GO:0031398;GO:0032088;GO:0032991;GO:0043407;GO:0044387;GO:0044389;GO:0044389;GO:0044818;GO:0045944;GO:0051019;GO:0051059;GO:0071569;GO:0071901;GO:0097371;GO:1900182;GO:1901798;GO:1903363;	-	-	-	-	CDK5 regulatory subunit associated protein 3[Source:NCBI gene;Acc:430350]	430350	Q5F3L8
ENSGALG00000033573	80.1131	127.226	32.9999	0.259379	-1.94686	0.0106334	0.168671	AADN04009525.1	3905	6359	-	2455	-	GO:0003676;	-	-	-	-	G-patch domain and KOW motifs [Source:NCBIgene;Acc:107050739]	107050739	-
ENSGALG00000028600	7595.61	10655.1	4536.13	0.425725	-1.23201	0.0106464	0.168671	22	4658892	4660769	+	1878	PPIA	GO:0000413;GO:0003755;GO:0003755;GO:0003755;GO:0005623;GO:0005739;GO:0006457;GO:0016018;GO:0016853;GO:0051082;GO:0000413;GO:0003755;GO:0003755;GO:0016853;GO:0000413;GO:0003755;GO:0003755;GO:0016853;	K03767	EC:5.2.1.8	-	-	peptidylprolyl isomerase A [Source:NCBIgene;Acc:776282]	776282	D0EKR3
ENSGALG00000031259	26.7974	42.0738	11.5209	0.273827	-1.86866	0.0107727	0.169926	27	164153	165324	+	1172	-	-	-	-	-	-	-	-	-
ENSGALG00000045045	13.6444	22.808	4.48085	0.196459	-2.3477	0.0107921	0.169926	10	20073802	20074905	+	1104	-	GO:0005737;GO:0006006;GO:0080048;GO:0080048;	K15630	EC:2.7.7.78	-	-	GDP-D-glucose phosphorylase 1 [Source:NCBIgene;Acc:100858151]	100858151	A0A1L1RTG4
ENSGALG00000037031	145.89	220.473	71.3073	0.323429	-1.62848	0.0108637	0.170583	17	2952855	2958096	-	5242	-	-	-	-	-	-	AT-hook transcription factor [Source:NCBIgene;Acc:107052190]	-	-
ENSGALG00000041528	272.711	405.214	140.208	0.346011	-1.53111	0.010889	0.170667	1	645080	651787	-	6708	LMF2	GO:0005783;GO:0005789;GO:0005789;GO:0016020;GO:0016021;GO:0051604;	-	-	-	-	lipase maturation factor 2 [Source:NCBIgene;Acc:429380]	429380	Q5ZKZ9
ENSGALG00000007109	11.9343	20.0664	3.80234	0.189488	-2.39982	0.010956	0.170839	24	5107031	5108520	-	1490	APOA4	GO:0002227;GO:0002227;GO:0005507;GO:0005543;GO:0005576;GO:0005576;GO:0005615;GO:0005615;GO:0006695;GO:0006869;GO:0006869;GO:0006869;GO:0006982;GO:0007159;GO:0008203;GO:0008289;GO:0008289;GO:0009986;GO:0010873;GO:0010873;GO:0010898;GO:0010898;GO:0015485;GO:0016042;GO:0016209;GO:0017127;GO:0017127;GO:0019430;GO:0019433;GO:0030300;GO:0030300;GO:0031210;GO:0031210;GO:0032374;GO:0032374;GO:0033344;GO:…	K08760	-	-	NOG42418	apolipoprotein A4 [Source:NCBI gene;Acc:395780]"	395780	O93601
ENSGALG00000035923	57.6921	89.8136	25.5707	0.284709	-1.81244	0.0110828	0.171706	25	925459	932068	+	6610	MTMR11	GO:0005737;	-	-	-	-	myotubularin related protein 11 [Source:HGNCSymbol;Acc:HGNC:24307]	-	-
ENSGALG00000027608	6.97591	12.7961	1.15576	0.0903218	-3.46878	0.0111163	0.171831	8	4537681	4538738	+	1058	PIGC	GO:0000506;GO:0000506;GO:0006506;GO:0006506;GO:0016020;GO:0016021;GO:0016021;GO:0017176;	K03859	-	-	-	phosphatidylinositol glycan anchor biosynthesisclass C [Source:HGNC Symbol;Acc:HGNC:8960]	424387	A0A1D5P2C6
ENSGALG00000042539	65.8856	89.1442	42.6271	0.478182	-1.06437	0.0112472	0.173128	AADN04019854.1	329	2645	+	2317	NNF1	GO:0000818;	K11546	-	-	-	Nnf1 protein [Source:NCBI gene;Acc:693253]"	693253	Q1T767
ENSGALG00000033245	42.5505	59.4247	25.6762	0.43208	-1.21063	0.0112797	0.173458	26	32035	35482	-	3448	SMPD2	GO:0004767;GO:0005901;GO:0016020;GO:0016021;GO:0004767;GO:0004767;GO:0005901;GO:0016020;GO:0016021;GO:0016020;GO:0016021;	K12351	EC:3.1.4.12	-	-	sphingomyelin phosphodiesterase 2 [Source:HGNCSymbol;Acc:HGNC:11121]	770663	A0A1D5PL80
ENSGALG00000011326	62.3975	83.9255	40.8695	0.486974	-1.03808	0.0113271	0.174031	7	22330459	22332586	-	2128	STK16	GO:0004672;GO:0005524;GO:0006468;GO:0004672;GO:0004674;GO:0005524;GO:0005798;GO:0005829;GO:0006468;GO:0006468;GO:0046777;GO:0046777;GO:0071560;	K08856	EC:2.7.11.1	-	-	serine/threonine kinase 16 [Source:HGNCSymbol;Acc:HGNC:11394]	429036	-
ENSGALG00000007370	101.842	150.844	52.8396	0.350293	-1.51337	0.0113631	0.174365	5	16996870	16999139	-	2270	CLP1	GO:0000166;GO:0000214;GO:0000214;GO:0005524;GO:0005634;GO:0005634;GO:0005634;GO:0005654;GO:0005829;GO:0005849;GO:0005849;GO:0006378;GO:0006388;GO:0006388;GO:0006388;GO:0006397;GO:0008033;GO:0016301;GO:0016310;GO:0016740;GO:0021695;GO:0021695;GO:0021695;GO:0030423;GO:0030423;GO:0031124;GO:0031124;GO:0035087;GO:0035087;GO:0046404;GO:0051733;GO:0051733;GO:0051736;GO:0051736;	K14399	EC:2.7.1.78	A	COG5623	cleavage and polyadenylation factor I subunit 1[Source:NCBI gene;Acc:423131]	423131	Q5ZJL4
ENSGALG00000000599	34.0917	48.956	19.2273	0.392746	-1.34833	0.0113692	0.174365	28	803142	814464	-	11323	MARCH2	GO:0004842;GO:0005783;GO:0008270;GO:0016020;GO:0016021;GO:0016567;GO:0031410;GO:0046872;	K10657	EC:2.3.2.27	-	-	membrane associated ring-CH-type finger 2[Source:HGNC Symbol;Acc:HGNC:28038]	420062	E1C6Q0
ENSGALG00000037527	1209.17	1629.22	789.13	0.484361	-1.04584	0.0114316	0.175165	AADN04003444.1	6239	16936	+	10698	TNPO2	GO:0006607;GO:0006610;GO:0006886;GO:0008139;GO:0008536;GO:0031965;GO:0034399;	K18727	-	-	-	transportin 2 [Source:HGNC Symbol;Acc:HGNC:19998]"	107057623	-
ENSGALG00000023468	51.45	71.1659	31.734	0.445916	-1.16516	0.0115664	0.17577	11	19011782	19015840	-	4059	VPS9D1	-	-	-	-	-	VPS9 domain containing 1 [Source:HGNCSymbol;Acc:HGNC:13526]	-	-
ENSGALG00000026095	56.3678	90.4816	22.254	0.245951	-2.02356	0.0115689	0.17577	17	1971559	1972040	+	482	CDC26	GO:0005654;GO:0005680;GO:0005680;GO:0030071;GO:0031145;GO:0070979;	K03359	-	-	-	cell division cycle 26 [Source:NCBIgene;Acc:417269]	417269	R4GK12
ENSGALG00000034688	57.2457	77.1192	37.3722	0.484603	-1.04513	0.0115917	0.17577	33	780172	783513	-	3342	TIMELESS	GO:0000076;GO:0000122;GO:0000228;GO:0000790;GO:0000790;GO:0002009;GO:0003677;GO:0005634;GO:0005634;GO:0005634;GO:0006281;GO:0006974;GO:0006974;GO:0007623;GO:0030324;GO:0031298;GO:0042752;GO:0042752;GO:0042803;GO:0043111;GO:0044770;GO:0045892;GO:0046982;GO:0048478;GO:0048754;GO:0072711;GO:0072719;GO:1904976;GO:2000781;	-	-	-	-	timeless circadian regulator [Source:HGNCSymbol;Acc:HGNC:11813]	-	-
ENSGALG00000036125	178.338	255.197	101.479	0.397649	-1.33043	0.0117264	0.176991	25	1715512	1720796	-	5285	SHE	GO:0001784;	-	-	-	-	Src homology 2 domain containing E [Source:HGNCSymbol;Acc:HGNC:27004]	100857728	A0A1D5PJW2
ENSGALG00000036957	18.6675	29.3408	7.99419	0.27246	-1.87588	0.0118393	0.177209	AADN04020544.1	267	1358	-	1092	-	GO:0005737;GO:0006508;GO:0006914;GO:0008233;GO:0008234;GO:0015031;GO:0016787;	-	-	-	-	-	-	-
ENSGALG00000036971	40.792	58.7071	22.8769	0.389679	-1.35964	0.0119342	0.178244	9	13369379	13557972	+	188594	FGF12	GO:0008083;GO:0008083;GO:0008543;GO:0010469;GO:0005634;GO:0007268;GO:0008083;GO:0008083;GO:0008344;GO:0008543;GO:0010469;GO:0010765;GO:0050905;GO:0098908;GO:1905150;GO:0008083;GO:0008083;GO:0008543;GO:0010469;	K22413	-	-	-	fibroblast growth factor 12 [Source:NCBIgene;Acc:395704]	395704	Q9W6A1
ENSGALG00000026264	218.674	310.152	127.197	0.410112	-1.28591	0.012102	0.179433	2	148778575	148780708	-	2134	MAFA	GO:0000978;GO:0000978;GO:0001077;GO:0001077;GO:0003677;GO:0003677;GO:0003677;GO:0003677;GO:0003700;GO:0003700;GO:0005634;GO:0005634;GO:0005634;GO:0005634;GO:0006355;GO:0006366;GO:0007263;GO:0009749;GO:0030073;GO:0043565;GO:0045893;GO:0045944;	K07595	-	-	-	MAF bZIP transcription factor A [Source:NCBIgene;Acc:395881]	395881	O42290
ENSGALG00000033888	787.313	1059.32	515.305	0.486448	-1.03964	0.0121164	0.179433	AADN04000623.1	80945	88777	-	7833	IDH3B	GO:0000287;GO:0000287;GO:0004449;GO:0004449;GO:0005739;GO:0006099;GO:0006099;GO:0016616;GO:0051287;GO:0051287;GO:0055114;GO:0000287;GO:0000287;GO:0004449;GO:0004449;GO:0005739;GO:0006099;GO:0006099;GO:0016616;GO:0051287;GO:0051287;GO:0055114;GO:0000287;GO:0000287;GO:0004449;GO:0004449;GO:0005739;GO:0006099;GO:0006099;GO:0016616;GO:0051287;GO:0051287;GO:0055114;	K00030	EC:1.1.1.41	-	-	isocitrate dehydrogenase 3 (NAD(+)) beta[Source:NCBI gene;Acc:426573]	426573	Q5ZKN9
ENSGALG00000032250	22.6803	33.8819	11.4787	0.338786	-1.56155	0.0124482	0.182007	33	746584	747208	+	625	COQ10A	GO:0005739;GO:0006744;GO:0045333;GO:0048039;	-	-	-	-	coenzyme Q10A [Source:HGNC Symbol;Acc:HGNC:26515]"	-	-
ENSGALG00000002648	110.625	148.422	72.8279	0.490681	-1.02714	0.0124518	0.182007	11	1825436	1834812	-	9377	FUK	GO:0005524;GO:0016301;GO:0016772;GO:0042352;GO:0046835;GO:0050201;GO:0050201;	-	-	-	-	fucokinase [Source:HGNC Symbol;Acc:HGNC:29500]"	-	-
ENSGALG00000037716	3296.73	4928.27	1665.19	0.337886	-1.56539	0.0125372	0.182476	28	3900551	3901583	-	1033	UBA52	GO:0003735;GO:0005622;GO:0005654;GO:0005783;GO:0005829;GO:0005840;GO:0005840;GO:0005886;GO:0006412;GO:0043209;	K02927	-	-	-	ubiquitin A-52 residue ribosomal protein fusionproduct 1 [Source:NCBI gene;Acc:395958]	395958	O42388
ENSGALG00000028937	63.8863	90.4302	37.3424	0.412941	-1.27599	0.0125631	0.182653	28	615460	616038	-	579	TIMM13	GO:0001650;GO:0005739;GO:0005739;GO:0005743;GO:0005758;GO:0008565;GO:0015031;GO:0042719;GO:0045039;GO:0046872;GO:0072321;	K17781	-	-	-	translocase of inner mitochondrial membrane 13[Source:NCBI gene;Acc:100859352]	100859352	R4GGQ4
ENSGALG00000044285	27.1333	40.199	14.0675	0.349948	-1.51479	0.0126248	0.183284	AADN04001130.1	3666	5242	-	1577	-	GO:0004478;GO:0004478;GO:0005524;GO:0005829;GO:0006556;GO:0048269;	-	-	-	-	-	-	-
ENSGALG00000029369	54.4063	82.2179	26.5948	0.323467	-1.62831	0.0126619	0.183576	3	104956386	104961874	-	5489	PREB	GO:0003400;GO:0005090;GO:0005090;GO:0005096;GO:0005634;GO:0009306;GO:0016020;GO:0016021;GO:0030176;GO:0032527;GO:0043547;GO:0050790;GO:0051020;GO:0051020;GO:0070971;	K14003	-	-	-	prolactin regulatory element binding [Source:HGNCSymbol;Acc:HGNC:9356]	100858986	A0A077KY10
ENSGALG00000039190	8.25858	14.7685	1.74864	0.118404	-3.07822	0.0126663	0.183576	5	383892	384770	+	879	CDK2AP2	GO:0005634;GO:0005737;GO:0005874;GO:0070507;GO:2000035;GO:2000134;	-	-	-	-	cyclin dependent kinase 2 associated protein 2[Source:HGNC Symbol;Acc:HGNC:30833]	107053360	A0A1D5PZD8
ENSGALG00000027064	368.313	580.601	156.026	0.268732	-1.89576	0.0126804	0.183625	1	48196308	48197130	+	823	HIST1H3H	GO:0000122;GO:0000785;GO:0000786;GO:0000786;GO:0000786;GO:0003677;GO:0003677;GO:0003682;GO:0005634;GO:0005634;GO:0005634;GO:0005694;GO:0006334;GO:0031492;GO:0046982;	K11253	-	B	COG2036	histone cluster 1 H3 family member h [Source:NCBIgene;Acc:100858681]	100858681	P84229
ENSGALG00000034132	34.5927	49.029	20.1564	0.411111	-1.2824	0.0128174	0.184827	17	7402296	7408519	+	6224	CACFD1	GO:0016020;GO:0016021;GO:0016021;GO:0016192;	-	-	-	-	calcium channel flower domain containing 1[Source:NCBI gene;Acc:417151]	417151	A0A1D5PHF8
ENSGALG00000033532	252.463	361.753	143.174	0.395777	-1.33724	0.0130094	0.18615	30	7488	10351	-	2864	RAD23A	GO:0000502;GO:0003684;GO:0005634;GO:0005634;GO:0005654;GO:0005654;GO:0005737;GO:0005815;GO:0005829;GO:0005829;GO:0006289;GO:0006289;GO:0006974;GO:0019900;GO:0031593;GO:0031593;GO:0031648;GO:0032434;GO:0032436;GO:0032991;GO:0043130;GO:0043161;GO:0043161;GO:0043231;GO:0045070;GO:0045787;GO:0070628;GO:1990381;	K10839	-	-	-	RAD23 homolog A, nucleotide excision repair protein[Source:HGNC Symbol;Acc:HGNC:9812]	100859241	-
ENSGALG00000046200	42.5809	67.6164	17.5453	0.259483	-1.94629	0.0130114	0.18615	KQ759534.1	21369	22603	+	1235	-	GO:0005096;GO:0043547;GO:0051056;	-	-	-	-	-	-	-
ENSGALG00000039761	29.2472	43.4255	15.0689	0.347005	-1.52697	0.013026	0.18615	AADN04001212.1	23235	29536	+	6302	-	GO:0003676;GO:0003676;GO:0003676;	-	-	-	-	zinc finger protein 653 [Source:NCBIgene;Acc:107057618]	107057618	-
ENSGALG00000041205	6.85142	12.3559	1.3469	0.109008	-3.1975	0.0131785	0.187639	AADN04000623.1	30769	36049	-	5281	-	-	-	-	-	-	uncharacterized LOC107056275 [Source:NCBIgene;Acc:107056275]	-	-
ENSGALG00000035717	361.499	524.627	198.37	0.378117	-1.40309	0.0132763	0.188431	21	6549468	6577788	+	28321	-	GO:0005509;GO:0005509;GO:0005509;	K06255	-	-	-	heparan sulfate proteoglycan 2 [Source:NCBIgene;Acc:429806]	429806	-
ENSGALG00000033530	52.9745	84.3767	21.5722	0.255666	-1.96767	0.0133312	0.188898	27	1723351	1729753	-	6403	GRN	GO:0005764;GO:0005768;GO:0005783;	-	-	-	-	granulin precursor [Source:HGNCSymbol;Acc:HGNC:4601]	101748909	-
ENSGALG00000040303	236.098	384.789	87.4062	0.227153	-2.13826	0.0133877	0.189037	1	48101741	48102151	+	411	-	GO:0000786;GO:0000786;GO:0000786;GO:0003677;GO:0003677;GO:0005634;GO:0005634;GO:0005694;GO:0006334;GO:0031492;GO:0046982;	-	-	-	-	histone cluster 1 H3 family member a [Source:NCBIgene;Acc:768333]	-	-
ENSGALG00000035244	1334.78	1841.53	828.019	0.449636	-1.15317	0.0133913	0.189037	1	48141763	48142963	+	1201	-	GO:0000786;GO:0000786;GO:0000786;GO:0003677;GO:0003677;GO:0005634;GO:0005634;GO:0005694;GO:0006334;GO:0031492;GO:0046982;	K11253	-	-	-	histone cluster 2 H3 family member d [Source:NCBIgene;Acc:770022]	770022	P84229
ENSGALG00000011290	3816.53	5299.29	2333.77	0.440393	-1.18314	0.0133973	0.189037	2	37327222	37332796	+	5575	RPL15	GO:0003735;GO:0005622;GO:0005840;GO:0005840;GO:0006412;GO:0003735;GO:0005622;GO:0005840;GO:0005840;GO:0006412;GO:0003735;GO:0005622;GO:0005840;GO:0005840;GO:0006412;GO:0003735;GO:0005622;GO:0005840;GO:0005840;GO:0006412;GO:0003735;GO:0005622;GO:0005634;GO:0005840;GO:0005840;GO:0006412;GO:0003735;GO:0005622;GO:0005840;GO:0005840;GO:0006412;GO:0003735;GO:0005622;GO:0005840;GO:0005840;GO:0006412;	K02877	-	-	-	ribosomal protein L15 [Source:NCBIgene;Acc:428442]	428442	F1NQG5
ENSGALG00000043062	45.8172	63.857	27.7773	0.434992	-1.20094	0.0134073	0.189037	1	48100497	48100907	-	411	-	GO:0000786;GO:0000786;GO:0000786;GO:0003677;GO:0003677;GO:0005634;GO:0005634;GO:0005694;GO:0006334;GO:0031492;GO:0046982;	K11253	-	-	-	histone cluster 1 H3 family member g [Source:NCBIgene;Acc:769809]	769809	P84229
ENSGALG00000039315	801.759	1070.49	533.028	0.497928	-1.00599	0.0135783	0.190367	AADN04000923.1	11496	17503	-	6008	MARS	GO:0000166;GO:0000166;GO:0004812;GO:0004812;GO:0004825;GO:0005524;GO:0005524;GO:0005737;GO:0006412;GO:0006418;GO:0006431;GO:0016874;GO:0000166;GO:0000166;GO:0004812;GO:0004812;GO:0004825;GO:0004825;GO:0005524;GO:0005524;GO:0005730;GO:0005737;GO:0005737;GO:0005829;GO:0005829;GO:0006412;GO:0006418;GO:0006431;GO:0006431;GO:0009267;GO:0009303;GO:0016874;GO:0017101;GO:0032869;GO:0036120;GO:0071364;GO:…	K01874	EC:6.1.1.10	-	-	methionyl-tRNA synthetase [Source:NCBIgene;Acc:425613]	425613	-
ENSGALG00000029941	2706.12	4217.76	1194.47	0.2832	-1.82011	0.0138376	0.192101	1	48161484	48161873	-	390	H2A-VII	GO:0000786;GO:0000786;GO:0000790;GO:0003677;GO:0003677;GO:0003677;GO:0005634;GO:0005634;GO:0005694;GO:0006325;GO:0046982;	K11251	-	-	-	histone cluster 1, H2A, IV [Source:NCBIgene;Acc:404299]	404299	P02263;Q92069
ENSGALG00000039646	25.6624	38.1819	13.1429	0.344217	-1.53861	0.0138701	0.192275	21	674538	684655	+	10118	-	GO:0005856;GO:0090090;GO:0097730;	-	-	-	-	-	-	-
ENSGALG00000037736	300.852	404.393	197.311	0.487919	-1.03529	0.0138761	0.192275	AADN04006090.1	595	6534	+	5940	-	GO:0000166;GO:0001934;GO:0004672;GO:0004672;GO:0004674;GO:0004674;GO:0004674;GO:0004674;GO:0005524;GO:0005524;GO:0005634;GO:0005737;GO:0005886;GO:0005938;GO:0006006;GO:0006468;GO:0006468;GO:0006468;GO:0008286;GO:0016301;GO:0016310;GO:0016740;GO:0031340;GO:0032287;GO:0032587;GO:0032869;GO:0035556;GO:0043491;GO:0065002;GO:0071486;GO:0072659;GO:0090314;GO:0090630;GO:0097473;GO:2001275;GO:0000166;GO:…	-	-	-	-	-	-	-
ENSGALG00000031281	222.478	313.803	131.153	0.417946	-1.25861	0.0139421	0.192614	3	105012037	105020075	-	8039	GTF3C2	GO:0000127;GO:0000127;GO:0003677;GO:0006383;GO:0006383;	K15200	-	-	-	general transcription factor IIIC subunit 2[Source:HGNC Symbol;Acc:HGNC:4665]	430980	-
ENSGALG00000034606	4.95681	9.46466	0.448965	0.0474359	-4.39788	0.0140107	0.193294	AADN04002327.1	8980	13090	-	4111	-	GO:0004853;GO:0006779;GO:0004853;GO:0004853;GO:0006779;GO:0006779;GO:0006782;GO:0016829;GO:0016831;GO:0004853;GO:0004853;GO:0004853;GO:0005829;GO:0006779;GO:0006779;GO:0006782;GO:0006783;GO:0016829;GO:0016831;GO:0004853;GO:0006779;GO:0004853;GO:0004853;GO:0006779;GO:0006779;GO:0006782;GO:0016829;GO:0016831;	-	-	-	-	-	-	-
ENSGALG00000043126	77.4245	108.732	46.1168	0.424131	-1.23742	0.0140673	0.19357	11	19173206	19174830	-	1625	-	GO:0006891;GO:0017119;GO:0017119;	K20295	-	-	-	-	769684	-
ENSGALG00000039096	110.842	188.783	32.9008	0.174278	-2.52053	0.0140769	0.19357	11	1247095	1250884	-	3790	-	GO:0003723;GO:0005634;	-	-	-	-	heterogeneous nuclear ribonucleoprotein C-like[Source:NCBI gene;Acc:100857843]	100857843	A0A1D5NZ75
ENSGALG00000017493	47.6005	68.8303	26.3708	0.383127	-1.3841	0.0140791	0.19357	1	194226590	194228925	+	2336	-	GO:0000012;GO:0003684;GO:0005634;GO:0005634;GO:0006284;	K10803	-	-	-	Putative short transient receptor potential channel2-like protein [Source:NCBI gene;Acc:100857925]	100857925	E1C425
ENSGALG00000029330	177.709	274.362	81.0547	0.295429	-1.75911	0.0141917	0.193988	32	50270	51540	+	1271	-	GO:0016592;	-	-	-	-	mediator complex subunit 29 [Source:NCBIgene;Acc:107055391]	-	-
ENSGALG00000026809	493.172	704.821	281.524	0.399426	-1.324	0.0142007	0.193988	26	1148980	1154389	+	5410	SARS	GO:0000166;GO:0004812;GO:0004828;GO:0004828;GO:0005524;GO:0005737;GO:0005737;GO:0005829;GO:0006418;GO:0006434;GO:0006434;GO:0000166;GO:0004812;GO:0004828;GO:0005524;GO:0005737;GO:0006418;GO:0006434;GO:0000166;GO:0004812;GO:0004828;GO:0005524;GO:0005737;GO:0006418;GO:0006434;GO:0000166;GO:0004812;GO:0004828;GO:0005524;GO:0005737;GO:0006418;GO:0006434;	K01875	EC:6.1.1.11	-	-	seryl-tRNA synthetase [Source:NCBIgene;Acc:426697]	426697	Q5ZM75
ENSGALG00000032843	242.255	382.482	102.029	0.266754	-1.90642	0.0143621	0.195018	AADN04000776.1	51817	58062	-	6246	AAAS	GO:0005643;GO:0005643;GO:0005654;GO:0005813;GO:0005829;GO:0006913;GO:0006913;GO:0007612;GO:0009566;GO:0031965;	-	-	-	-	aladin WD repeat nucleoporin [Source:HGNCSymbol;Acc:HGNC:13666]	-	-
ENSGALG00000030942	77.3346	107.051	47.6185	0.444821	-1.1687	0.0143699	0.195018	AADN04001595.1	13251	20077	-	6827	KMT5C	GO:0000780;GO:0005654;GO:0005720;GO:0005721;GO:0008168;GO:0016571;GO:0016740;GO:0018024;GO:0032259;GO:0034773;GO:0034773;GO:0034773;GO:0042799;GO:0042799;GO:0042799;	-	-	-	-	lysine methyltransferase 5C [Source:HGNCSymbol;Acc:HGNC:28405]	-	-
ENSGALG00000039993	27.019	39.9338	14.1042	0.35319	-1.50148	0.0143951	0.195018	AADN04005662.1	1454	3869	-	2416	-	GO:0006511;GO:0019005;GO:0031146;	-	-	-	-	distal membrane arm assembly complex 2 [Source:NCBIgene;Acc:107050327]	-	-
ENSGALG00000031159	1662.53	2573.92	751.147	0.29183	-1.7768	0.0144866	0.195102	1	48127672	48128582	-	911	HIST1H110	GO:0000786;GO:0003677;GO:0003677;GO:0003690;GO:0005515;GO:0005634;GO:0005634;GO:0005634;GO:0005694;GO:0006334;GO:0006355;GO:0016584;GO:0030261;GO:0031492;GO:0031936;GO:0045910;	K11275	-	-	-	histone cluster 1, H1.10 [Source:NCBIgene;Acc:417948]	417948	P08286
ENSGALG00000032501	30.0943	43.7484	16.4402	0.37579	-1.412	0.0145153	0.195335	KQ759598.1	2808	8414	-	5607	-	-	-	-	-	-	-	-	-
ENSGALG00000037953	5890.92	8599.24	3182.59	0.370102	-1.43401	0.0148848	0.198437	33	581115	591468	-	10354	TUBA1A	GO:0000166;GO:0003924;GO:0003924;GO:0005200;GO:0005525;GO:0005525;GO:0005737;GO:0005856;GO:0005874;GO:0005874;GO:0007010;GO:0007017;GO:0000166;GO:0003924;GO:0005200;GO:0005525;GO:0005525;GO:0005737;GO:0005856;GO:0005874;GO:0005874;GO:0007010;GO:0007017;GO:0000166;GO:0003924;GO:0003924;GO:0005200;GO:0005525;GO:0005525;GO:0005737;GO:0005856;GO:0005874;GO:0005874;GO:0007010;GO:0007017;GO:0000166;GO:…	K07374	-	-	-	tubulin alpha-1A chain-like 1 [Source:NCBIgene;Acc:100859737]	100859737	A0A1D5P198
ENSGALG00000041930	5.80922	10.9117	0.706797	0.0647746	-3.94843	0.0149636	0.198556	Z	53645307	53645711	+	405	-	GO:0000122;GO:0000790;GO:0000978;GO:0000981;GO:0003677;GO:0003677;GO:0003700;GO:0003713;GO:0005634;GO:0005654;GO:0005667;GO:0006355;GO:0006357;GO:0008134;GO:0009314;GO:0009612;GO:0010033;GO:0032496;GO:0032870;GO:0034097;GO:0042493;GO:0045597;GO:0045944;GO:0051591;GO:0051726;	-	-	-	-	-	-	-
ENSGALG00000007018	64.4574	93.5957	35.3191	0.377358	-1.40599	0.0149639	0.198556	18	9630087	9635630	-	5544	SLC26A11	GO:0005654;GO:0005765;GO:0005783;GO:0005794;GO:0005886;GO:0008271;GO:0008271;GO:0008272;GO:0008272;GO:0008509;GO:0015116;GO:0015116;GO:0015301;GO:0016020;GO:0016020;GO:0016021;GO:0016021;GO:0016021;GO:0016021;GO:0043231;GO:0055085;GO:0098656;GO:1902358;GO:0008271;GO:0008272;GO:0015116;GO:0016020;GO:0016020;GO:0016021;GO:0016021;GO:0055085;GO:1902358;	K14708	-	-	-	solute carrier family 26 member 11 [Source:HGNCSymbol;Acc:HGNC:14471]	768556	-
ENSGALG00000037089	15.5758	25.3727	5.77881	0.227757	-2.13443	0.0149792	0.198556	AADN04004076.1	374	1902	+	1529	-	GO:0000836;GO:0006511;GO:0016567;GO:0030433;GO:0030433;GO:0030968;GO:0030970;GO:0036513;GO:0051082;GO:0061630;GO:0061630;GO:0070936;GO:1990381;	-	-	-	-	-	-	-
ENSGALG00000003845	188.053	265.622	110.484	0.415943	-1.26554	0.0149933	0.198556	28	2131519	2137639	+	6121	MKNK2	GO:0000166;GO:0004672;GO:0004674;GO:0004674;GO:0004674;GO:0004683;GO:0005524;GO:0005524;GO:0005524;GO:0005524;GO:0005634;GO:0005654;GO:0005737;GO:0006468;GO:0006468;GO:0006468;GO:0009931;GO:0016604;GO:0018105;GO:0030097;GO:0035556;GO:0035556;GO:0035556;GO:0071243;GO:0097192;	K04372	EC:2.7.11.1	-	-	MAP kinase interacting serine/threonine kinase 2[Source:HGNC Symbol;Acc:HGNC:7111]	429269	-
ENSGALG00000029594	60.3087	87.7754	32.842	0.37416	-1.41827	0.015075	0.199013	KQ759552.1	13538	18864	+	5327	-	-	-	-	-	-	-	-	-
ENSGALG00000046347	41.5165	66.9834	16.0495	0.239605	-2.06127	0.0151381	0.199449	24	396088	398716	-	2629	FOXRED1	GO:0005737;GO:0005739;GO:0005743;GO:0005747;GO:0005747;GO:0016491;GO:0016491;GO:0032981;GO:0032981;GO:0055114;	K18166	-	-	-	FAD dependent oxidoreductase domain containing 1[Source:HGNC Symbol;Acc:HGNC:26927]	419712	A0A1L1RS21
ENSGALG00000033891	14.2075	23.229	5.18593	0.223253	-2.16325	0.0151507	0.199449	5	329575	331624	-	2050	-	-	-	-	-	-	-	-	-
ENSGALG00000027696	27.4955	39.9782	15.0127	0.375521	-1.41303	0.0152509	0.200289	28	4077866	4079635	+	1770	-	-	-	-	-	-	ectoderm-neural cortex protein 1-like [Source:NCBIgene;Acc:425795]	425795	R4GMF0
ENSGALG00000035870	27.9351	42.7378	13.1324	0.307277	-1.70239	0.0153531	0.201006	AADN04002522.1	5212	19591	-	14380	-	-	-	-	-	-	-	-	-
ENSGALG00000038143	173.852	235.242	112.463	0.478072	-1.0647	0.0158458	0.205181	5	300361	303214	-	2854	-	GO:0003824;GO:0005965;GO:0018343;GO:0003824;GO:0004311;GO:0005965;GO:0005965;GO:0008284;GO:0008285;GO:0018342;GO:0018343;GO:0018343;GO:0042060;GO:0048145;GO:0048146;	-	-	-	-	-	-	-
ENSGALG00000038667	27.7057	41.7756	13.6358	0.326406	-1.61526	0.0160173	0.20631	32	11859	12566	-	708	MRPS12	GO:0003735;GO:0003735;GO:0005622;GO:0005763;GO:0005840;GO:0005840;GO:0006412;GO:0006412;GO:0015935;	-	-	-	-	mitochondrial ribosomal protein S12 [Source:HGNCSymbol;Acc:HGNC:10380]	-	-
ENSGALG00000031193	49.0262	69.6802	28.3723	0.407178	-1.29627	0.0160724	0.206708	25	2514506	2520267	+	5762	IGSF9	GO:0016020;GO:0016021;GO:0007156;GO:0016020;GO:0016021;GO:0016358;GO:0030424;GO:0030425;GO:0050807;GO:0060077;GO:0098632;GO:0016020;GO:0016021;	-	-	-	-	immunoglobulin superfamily member 9 [Source:HGNCSymbol;Acc:HGNC:18132]	-	-
ENSGALG00000038672	60.6842	87.3894	33.9789	0.388821	-1.36282	0.0163754	0.209036	23	1572308	1572826	+	519	-	GO:0005739;GO:0032780;GO:0042030;	-	-	-	-	ATPase inhibitory factor 1 [Source:NCBIgene;Acc:100857945]	-	-
ENSGALG00000029166	34.1197	52.6144	15.625	0.296973	-1.7516	0.0164363	0.209657	6	22317428	22320925	-	3498	UBTD1	-	-	-	-	-	ubiquitin domain containing 1 [Source:HGNCSymbol;Acc:HGNC:25683]	-	-
ENSGALG00000006773	56.574	76.0057	37.1423	0.488677	-1.03305	0.0164582	0.209781	4	5198472	5201337	+	2866	TRMT12	GO:0005737;GO:0008033;GO:0008175;GO:0016740;GO:0030488;GO:0031591;	-	-	-	-	tRNA methyltransferase 12 homolog [Source:HGNCSymbol;Acc:HGNC:26091]	-	-
ENSGALG00000003196	181.744	246.468	117.02	0.474785	-1.07465	0.0164885	0.209941	6	9290894	9300707	-	9814	RNASE6	GO:0001525;GO:0003676;GO:0004518;GO:0004519;GO:0004540;GO:0004540;GO:0005576;GO:0005634;GO:0005730;GO:0005737;GO:0007275;GO:0016787;GO:0017148;GO:0030154;GO:0031410;GO:0042803;GO:0090305;GO:0090501;GO:0001525;GO:0003676;GO:0004518;GO:0004519;GO:0004540;GO:0004540;GO:0005576;GO:0005634;GO:0005730;GO:0005737;GO:0007275;GO:0016787;GO:0017148;GO:0030154;GO:0031410;GO:0042803;GO:0090305;GO:0090501;	-	-	R	NOG42321	ribonuclease A family member k6 [Source:NCBIgene;Acc:396194]	396194	P27043;Q27J91
ENSGALG00000040962	30.2362	43.6161	16.8563	0.38647	-1.37157	0.01651	0.209973	5	76791	77362	-	572	-	GO:0005849;	-	-	-	-	-	-	-
ENSGALG00000046082	5.6957	10.5951	0.796248	0.0751521	-3.73404	0.0168296	0.212712	1	189045539	189046500	-	962	FAM181B	-	-	-	-	-	family with sequence similarity 181 member B[Source:HGNC Symbol;Acc:HGNC:28512]	-	-
ENSGALG00000036175	36.8973	51.565	22.2296	0.431098	-1.21391	0.0168348	0.212712	AADN04001118.1	2180	6203	+	4024	CAPG	GO:0051015;GO:0051016;GO:0005634;GO:0005654;GO:0005730;GO:0005737;GO:0005814;GO:0019904;GO:0044877;GO:0051015;GO:0051016;GO:0072686;GO:0090543;	-	-	-	-	capping actin protein, gelsolin like [Source:HGNCSymbol;Acc:HGNC:1474]	-	-
ENSGALG00000002595	219.428	305.822	133.035	0.435007	-1.20089	0.0168735	0.212757	28	2960447	2961818	+	1372	-	GO:0004602;GO:0006979;GO:0055114;GO:0098869;	-	-	-	-	-	-	-
ENSGALG00000040807	29.704	42.7766	16.6314	0.388796	-1.36292	0.0170026	0.213067	AADN04004214.1	9128	15454	+	6327	DMTN	GO:0003779;GO:0005102;GO:0005829;GO:0005884;GO:0005886;GO:0005886;GO:0008360;GO:0010591;GO:0014731;GO:0015629;GO:0030032;GO:0030507;GO:0031095;GO:0031410;GO:0032956;GO:0051015;GO:0051017;GO:0051489;GO:0065003;GO:0071320;	-	-	-	-	dematin actin binding protein [Source:HGNCSymbol;Acc:HGNC:3382]	776542	-
ENSGALG00000043148	33.3682	51.1292	15.6073	0.305252	-1.71193	0.0170415	0.213067	KQ759560.1	8520	10222	-	1703	TMEM101	GO:0016020;GO:0016021;	-	-	-	-	transmembrane protein 101 [Source:HGNCSymbol;Acc:HGNC:28653]	-	-
ENSGALG00000046382	180.898	359.508	2.28706	0.00636163	-7.29639	0.0171717	0.213475	2	952508	962083	+	9576	-	GO:0005525;GO:0005525;	-	-	-	-	-	-	-
ENSGALG00000009703	266.082	360.456	171.709	0.476364	-1.06986	0.0175746	0.215666	28	3192339	3195224	+	2886	NDUFS7	GO:0003954;GO:0005747;GO:0005747;GO:0008137;GO:0008137;GO:0009060;GO:0015990;GO:0016491;GO:0032981;GO:0032981;GO:0046872;GO:0048038;GO:0051536;GO:0051536;GO:0051539;GO:0051539;GO:0055114;GO:0055114;GO:0008137;GO:0016491;GO:0046872;GO:0048038;GO:0051536;GO:0051536;GO:0051539;GO:0051539;GO:0055114;GO:0055114;	K03940	-	-	-	NADH:ubiquinone oxidoreductase core subunit S7[Source:HGNC Symbol;Acc:HGNC:7714]	770724	F1NYM3
ENSGALG00000015195	3768.8	5101.04	2436.57	0.477662	-1.06594	0.0176249	0.215666	28	3225919	3227645	+	1727	RPS15	GO:0003723;GO:0003735;GO:0005840;GO:0005840;GO:0006412;GO:0015935;GO:0003735;GO:0005840;GO:0006412;GO:0015935;GO:0000028;GO:0003723;GO:0003735;GO:0003735;GO:0005840;GO:0005840;GO:0006412;GO:0015935;GO:0022627;GO:0022627;GO:0000028;GO:0003723;GO:0003735;GO:0003735;GO:0005840;GO:0005840;GO:0006412;GO:0015935;GO:0022627;GO:0022627;GO:0003735;GO:0005840;GO:0005840;GO:0006412;GO:0003723;GO:0003735;GO:…	K02958	-	-	-	ribosomal protein S15 [Source:NCBIgene;Acc:396448]	396448	P62846;F2Z4M3
ENSGALG00000030407	222.317	332.657	111.977	0.336616	-1.57083	0.0177598	0.216456	25	1708520	1714083	+	5564	IL6R	GO:0004896;GO:0016020;GO:0016020;GO:0016021;GO:0019221;GO:0002827;GO:0004896;GO:0004896;GO:0004897;GO:0004915;GO:0004915;GO:0005138;GO:0005143;GO:0005576;GO:0005896;GO:0008083;GO:0008284;GO:0009897;GO:0010469;GO:0010536;GO:0016020;GO:0016020;GO:0016021;GO:0016324;GO:0019221;GO:0019899;GO:0019955;GO:0019981;GO:0019981;GO:0031018;GO:0032722;GO:0032729;GO:0032755;GO:0032816;GO:0034097;GO:0042104;GO:…	K05055	-	-	-	interleukin 6 receptor [Source:NCBIgene;Acc:693252]	693252	Q5DWQ5
ENSGALG00000032895	21.0129	31.4695	10.5563	0.335446	-1.57585	0.0177678	0.216456	25	2198538	2199210	+	673	-	-	-	-	-	-	-	-	-
ENSGALG00000011970	40.1917	55.1617	25.2217	0.457232	-1.129	0.0178411	0.216456	1	49788795	49792401	+	3607	CHADL	GO:0005615;GO:0031012;	-	-	-	-	chondroadherin-like [Source:NCBI gene;Acc:417998]"	417998	F1NHD7
ENSGALG00000029066	235.625	335.617	135.634	0.404133	-1.3071	0.0179643	0.217047	23	2236856	2256453	+	19598	-	GO:0016020;GO:0016021;	-	-	-	-	discoidin, CUB and LCCL domain-containing protein1-like [Source:NCBI gene;Acc:419584]	419584	-
ENSGALG00000002610	39.7147	56.3137	23.1158	0.410483	-1.28461	0.0180259	0.217344	14	13122959	13125997	+	3039	-	GO:0005548;GO:0005622;GO:0005737;GO:0008526;GO:0015914;GO:0035091;	-	-	-	-	phosphatidylinositol transfer protein, cytoplasmic1-like [Source:NCBI gene;Acc:427652]	427652	-
ENSGALG00000039212	209.617	328.545	90.6892	0.276032	-1.85709	0.0180512	0.217465	28	3468756	3469830	-	1075	NDUFA13	GO:0016020;GO:0016021;GO:0003954;GO:0005634;GO:0005654;GO:0005737;GO:0005739;GO:0005739;GO:0005746;GO:0005747;GO:0008137;GO:0016020;GO:0016021;GO:0030308;GO:0031966;GO:0032981;GO:0035458;GO:0043280;GO:0045039;GO:0045732;GO:0045892;GO:0071300;GO:0072593;GO:0097190;GO:0097191;GO:2001243;	K11353	-	-	-	NADH:ubiquinone oxidoreductase subunit A13[Source:HGNC Symbol;Acc:HGNC:17194]	100859320	A0A1D5P179
ENSGALG00000016589	38.4934	56.1198	20.867	0.37183	-1.42729	0.0180837	0.217551	3	105652613	105656093	-	3481	SLC35F6	GO:0005654;GO:0005739;GO:0005764;GO:0005765;GO:0005829;GO:0008284;GO:0016020;GO:0016021;GO:0016021;GO:0022857;GO:0043231;GO:0055085;GO:1901029;GO:0016020;GO:0016021;GO:0016021;GO:0022857;GO:0055085;	-	-	-	-	solute carrier family 35 member F6 [Source:HGNCSymbol;Acc:HGNC:26055]	431081	-
ENSGALG00000000576	33.1175	50.2822	15.9528	0.317266	-1.65623	0.0184296	0.219328	25	1439372	1441316	-	1945	RRNAD1	GO:0000154;GO:0000179;GO:0008649;GO:0031167;GO:0032259;	-	-	-	-	ribosomal RNA adenine dimethylase domain containing1 [Source:HGNC Symbol;Acc:HGNC:24273]	768974	-
ENSGALG00000044654	16.87	28.219	5.52098	0.195647	-2.35367	0.0184363	0.219328	15	664843	665327	-	485	C22orf39	-	-	-	-	-	chromosome 22 open reading frame 39 [Source:HGNCSymbol;Acc:HGNC:27012]	-	-
ENSGALG00000044464	113.017	160.986	65.0478	0.404058	-1.30736	0.0185602	0.22021	18	9348692	9352469	+	3778	TEPSIN	GO:0005737;GO:0005794;GO:0016607;GO:0030124;GO:0030662;GO:0031312;GO:0031965;GO:0032588;	-	-	-	-	TEPSIN, adaptor related protein complex 4 accessoryprotein [Source:HGNC Symbol;Acc:HGNC:26458]	422072	-
ENSGALG00000036263	139.997	189.409	90.5852	0.478251	-1.06416	0.0185991	0.220347	12	2405099	2411772	-	6674	-	GO:0000166;GO:0005524;GO:0005737;GO:0006464;GO:0008641;GO:0016874;	K10698	EC:6.2.1.45	-	-	ubiquitin-like modifier activating enzyme 7[Source:NCBI gene;Acc:395178]	395178	A0A1D5PD02
ENSGALG00000000456	55.6936	89.3604	22.0267	0.246493	-2.02038	0.0187533	0.221744	25	2381558	2383158	-	1601	MRPS21	GO:0003735;GO:0005840;GO:0006412;	K02970	-	-	-	mitochondrial ribosomal protein S21 [Source:NCBIgene;Acc:426666]	426666	H9KYU2
ENSGALG00000031152	86.9126	121.971	51.8543	0.425136	-1.234	0.0189338	0.222466	AADN04010256.1	1156	8707	+	7552	-	GO:0007165;GO:0043087;	-	-	-	-	-	-	-
ENSGALG00000033300	25.7733	37.4724	14.0742	0.375589	-1.41277	0.019189	0.223776	AADN04005827.1	3313	6828	+	3516	-	-	-	-	-	-	coronin-1B-like [Source:NCBI gene;Acc:107056441]"	-	-
ENSGALG00000044188	122.061	165.378	78.7426	0.476136	-1.07055	0.019255	0.224088	KQ759569.1	10652	15322	+	4671	-	GO:0004842;GO:0043123;GO:0043130;GO:0043161;GO:0046872;GO:0071797;GO:0097039;	-	-	-	-	-	-	-
ENSGALG00000026525	23.681	34.9186	12.4433	0.356352	-1.48863	0.0193643	0.22467	11	10433513	10434487	-	975	CEBPA	GO:0000050;GO:0000122;GO:0000978;GO:0001046;GO:0001077;GO:0001228;GO:0001228;GO:0001889;GO:0001892;GO:0003677;GO:0003700;GO:0003700;GO:0003700;GO:0003700;GO:0003705;GO:0003713;GO:0005634;GO:0005634;GO:0005634;GO:0005654;GO:0005667;GO:0006351;GO:0006355;GO:0006355;GO:0006357;GO:0006366;GO:0007005;GO:0007219;GO:0008134;GO:0008134;GO:0008203;GO:0008285;GO:0008285;GO:0010628;GO:0019900;GO:0019900;GO:…	K09055	-	-	-	CCAAT enhancer binding protein alpha [Source:NCBIgene;Acc:427549]	427549	Q90582
ENSGALG00000037186	335.243	449.338	221.149	0.492166	-1.02278	0.0194537	0.225053	KQ759484.1	64710	67109	-	2400	-	GO:0016020;GO:0016021;GO:0016020;GO:0016021;	K09534	-	-	-	Uncharacterized protein [Source:NCBIgene;Acc:426418]	426418	A0A1D5NZR2
ENSGALG00000026957	94.2204	128.71	59.7313	0.464079	-1.10756	0.019718	0.226704	6	23090874	23099929	-	9056	SEMA4G	GO:0001755;GO:0005615;GO:0005887;GO:0016020;GO:0016021;GO:0030215;GO:0030335;GO:0038191;GO:0045499;GO:0048843;GO:0050919;GO:0071526;	K06521	-	-	-	semaphorin 4G [Source:HGNC Symbol;Acc:HGNC:10735]"	423857	R4GGG3
ENSGALG00000045540	24.8804	36.9102	12.8506	0.348159	-1.52218	0.0197757	0.227063	1	30	2665	+	2636	-	GO:0016020;GO:0016021;	-	-	-	-	-	-	-
ENSGALG00000031447	13.268	21.3485	5.18765	0.242999	-2.04098	0.020021	0.228197	AADN04001130.1	19746	20779	-	1034	PURB	GO:0000122;GO:0000977;GO:0000977;GO:0001227;GO:0001227;GO:0003677;GO:0003690;GO:0003690;GO:0003697;GO:0003700;GO:0003700;GO:0003723;GO:0003729;GO:0005634;GO:0005634;GO:0005634;GO:0005662;GO:0008134;GO:0008283;GO:0030154;GO:0032422;GO:0043565;GO:0045892;GO:0045892;GO:0046332;	-	-	-	-	purine rich element binding protein B [Source:HGNCSymbol;Acc:HGNC:9702]	-	-
ENSGALG00000041419	42.5264	57.6795	27.3733	0.474575	-1.07529	0.0203	0.23	12	11615210	11622824	+	7615	-	GO:0005328;GO:0006836;GO:0015293;GO:0016020;GO:0016021;GO:0016021;GO:0055085;GO:0005309;GO:0005328;GO:0005886;GO:0006836;GO:0015220;GO:0015293;GO:0015871;GO:0015881;GO:0016020;GO:0016021;GO:0016021;GO:0055085;GO:0005328;GO:0006836;GO:0015293;GO:0016020;GO:0016021;GO:0016021;GO:0055085;	K05039	-	-	-	solute carrier family 6 member 8 [Source:NCBIgene;Acc:100861584]	100861584	A0A1D5PU08
ENSGALG00000011434	123.259	174.138	72.3797	0.415645	-1.26658	0.0203746	0.23054	7	22674385	22678942	-	4558	SLC11A1	GO:0001818;GO:0001819;GO:0002309;GO:0002369;GO:0002606;GO:0002827;GO:0005384;GO:0005764;GO:0005770;GO:0005886;GO:0006826;GO:0006826;GO:0006828;GO:0006876;GO:0006879;GO:0006879;GO:0006909;GO:0006954;GO:0007035;GO:0009617;GO:0009617;GO:0010008;GO:0010628;GO:0015707;GO:0016020;GO:0016020;GO:0016021;GO:0030001;GO:0030670;GO:0030670;GO:0032147;GO:0032496;GO:0032623;GO:0032632;GO:0032729;GO:0034341;GO:…	K12347	-	P	COG1914	solute carrier family 11 member 1 [Source:NCBIgene;Acc:395811]	395811	P51027
ENSGALG00000026241	35.547	49.0912	22.0029	0.448204	-1.15777	0.0205093	0.230987	28	2909715	2914206	+	4492	GRIN3B	GO:0004970;GO:0005216;GO:0005262;GO:0005886;GO:0005886;GO:0006811;GO:0006811;GO:0016020;GO:0016020;GO:0016021;GO:0017146;GO:0034220;GO:0035235;GO:0038023;GO:0043025;GO:0051205;GO:0051924;GO:0070588;	-	-	-	-	glutamate ionotropic receptor NMDA type subunit 3B[Source:HGNC Symbol;Acc:HGNC:16768]	-	-
ENSGALG00000042984	6.83042	12.954	0.706797	0.0545619	-4.19596	0.020522	0.230987	12	3122759	3126465	-	3707	-	GO:0006508;GO:0008237;GO:0016787;GO:0004046;GO:0005737;GO:0006508;GO:0006520;GO:0008237;GO:0016787;GO:0004046;GO:0004046;GO:0005737;GO:0006508;GO:0006520;GO:0008237;GO:0016787;	K14677	EC:3.5.1.14	-	-	aminoacylase 1 [Source:NCBI gene;Acc:100858836]"	100858836	A0A1D5PAU7
ENSGALG00000039181	60.9004	90.8176	30.9833	0.34116	-1.55148	0.020537	0.231005	AADN04003971.1	509	10836	-	10328	-	GO:0008270;GO:0016020;GO:0016021;GO:0046872;	-	-	-	-	RING finger protein 145-like [Source:NCBIgene;Acc:107050083]	107050083	A0A1D5P1U3
ENSGALG00000033953	23.1232	35.3043	10.942	0.309933	-1.68997	0.020697	0.232022	4	1864533	1871303	-	6771	SHROOM4	GO:0001725;GO:0005737;GO:0005884;GO:0005912;GO:0007015;GO:0007015;GO:0007420;GO:0009898;GO:0009925;GO:0015629;GO:0016324;GO:0016324;GO:0030036;GO:0030864;GO:0030864;GO:0031941;GO:0043296;GO:0045159;GO:0050890;GO:0051015;GO:0051015;GO:0051015;	K18625	-	-	-	shroom family member 4 [Source:HGNCSymbol;Acc:HGNC:29215]	777072	-
ENSGALG00000029150	58.8899	78.934	38.8458	0.49213	-1.02289	0.0208244	0.232124	17	5415468	5418841	+	3374	AK1	GO:0000166;GO:0001520;GO:0004017;GO:0004017;GO:0004017;GO:0004550;GO:0004550;GO:0005524;GO:0005524;GO:0005737;GO:0005737;GO:0005737;GO:0005829;GO:0005886;GO:0006139;GO:0006165;GO:0006172;GO:0007050;GO:0009142;GO:0009142;GO:0016301;GO:0016310;GO:0016740;GO:0019205;GO:0036126;GO:0046033;GO:0046034;GO:0046034;GO:0046940;	K00939	EC:2.7.4.3	-	-	adenylate kinase 1 [Source:NCBI gene;Acc:396002]"	396002	P05081
ENSGALG00000030321	11.7437	19.301	4.18632	0.216896	-2.20492	0.0208913	0.232124	AADN04010111.1	237	4065	+	3829	LIN7B	GO:0005911;GO:0007269;GO:0016323;GO:0019904;GO:0045202;GO:0097016;GO:0097025;GO:0098793;GO:1903361;	-	-	-	-	lin-7 homolog B, crumbs cell polarity complexcomponent [Source:HGNC Symbol;Acc:HGNC:17788]	-	-
ENSGALG00000035777	6.24713	11.3263	1.168	0.103123	-3.27757	0.0209123	0.232176	12	2403201	2404925	+	1725	INKA1	GO:0030291;GO:0071901;GO:0005634;GO:0005737;GO:0019901;GO:0021915;GO:0030291;GO:0030291;GO:0071901;	-	-	-	-	inka box actin regulator 1 [Source:HGNCSymbol;Acc:HGNC:32480]	-	-
ENSGALG00000034757	61.3034	86.1836	36.4232	0.422624	-1.24255	0.0210674	0.233026	AADN04007878.1	21	10614	+	10594	-	GO:0006400;GO:0016763;GO:0006400;GO:0016763;GO:0006400;GO:0016763;	-	-	-	-	-	-	-
ENSGALG00000026195	40.2884	55.8374	24.7395	0.443063	-1.17442	0.0212296	0.233881	Z	7944001	7946822	+	2822	GALT	GO:0005794;GO:0005975;GO:0006011;GO:0006012;GO:0006012;GO:0006012;GO:0008108;GO:0008108;GO:0008108;GO:0008270;GO:0008270;GO:0016740;GO:0016779;GO:0033499;GO:0046872;	K00965	EC:2.7.7.12	-	-	galactose-1-phosphate uridylyltransferase[Source:HGNC Symbol;Acc:HGNC:4135]	431509	-
ENSGALG00000039061	53.1189	71.3298	34.908	0.489388	-1.03095	0.0212733	0.233951	17	1056138	1057745	-	1608	PHPT1	GO:0005829;GO:0005829;GO:0005829;GO:0005829;GO:0006470;GO:0019855;GO:0035971;GO:0035971;GO:0035971;GO:0044325;GO:0050860;GO:0051350;GO:0101006;GO:0101006;GO:0101006;GO:2000147;GO:2000147;GO:2000249;GO:2000984;GO:0005829;GO:0035971;GO:0101006;	K01112	EC:3.9.1.3	-	-	phosphohistidine phosphatase 1 [Source:NCBIgene;Acc:770750]	770750	A0A1D5PWG8
ENSGALG00000031038	2925.12	4036.62	1813.62	0.449293	-1.15427	0.0213224	0.233951	AADN04013100.1	3297	5583	+	2287	RPL28	GO:0003735;GO:0005622;GO:0005840;GO:0006412;GO:0003735;GO:0005622;GO:0005840;GO:0006412;GO:0022625;GO:0003735;GO:0005622;GO:0005840;GO:0006412;GO:0022625;GO:0030425;GO:0036464;GO:0044297;GO:0003735;GO:0005622;GO:0005840;GO:0006412;GO:0003735;GO:0005622;GO:0005840;GO:0006412;GO:0022625;GO:0003735;GO:0005622;GO:0005840;GO:0006412;	-	-	-	-	ribosomal protein L28 [Source:HGNCSymbol;Acc:HGNC:10330]	-	-
ENSGALG00000040340	28.5217	40.4016	16.6419	0.411912	-1.27959	0.021347	0.233951	13	8509618	8512241	-	2624	PCYOX1L	GO:0001735;GO:0001735;GO:0001735;GO:0016491;GO:0016670;GO:0030327;GO:0030328;GO:0030328;GO:0030328;GO:0055114;GO:0055114;	-	-	-	-	prenylcysteine oxidase 1 like [Source:HGNCSymbol;Acc:HGNC:28477]	416200	A0A1D5P2H8
ENSGALG00000030878	3467.8	5041.77	1893.83	0.375629	-1.41262	0.0213613	0.233951	2	145812305	145813467	+	1163	RPLP1	GO:0002181;GO:0003735;GO:0003735;GO:0003735;GO:0005622;GO:0005840;GO:0005840;GO:0006414;GO:0022625;GO:0022625;GO:0030295;GO:0032147;GO:0043021;GO:0003735;GO:0005622;GO:0005840;GO:0005840;GO:0006414;	K02942	-	-	-	ribosomal protein lateral stalk subunit P1[Source:NCBI gene;Acc:396262]	396262	P18660
ENSGALG00000036114	72.5378	98.8433	46.2322	0.467732	-1.09625	0.0214427	0.23427	1	704038	711778	+	7741	SMO	GO:0000122;GO:0001503;GO:0001570;GO:0001649;GO:0001701;GO:0001708;GO:0001755;GO:0001947;GO:0002052;GO:0002053;GO:0003007;GO:0003140;GO:0003323;GO:0004888;GO:0005113;GO:0005113;GO:0005737;GO:0005794;GO:0005886;GO:0005886;GO:0005886;GO:0005901;GO:0005929;GO:0005929;GO:0007166;GO:0007224;GO:0007224;GO:0007224;GO:0007224;GO:0007228;GO:0007275;GO:0007368;GO:0007371;GO:0007389;GO:0007417;GO:0007417;GO:…	K06226	-	-	-	smoothened, frizzled class receptor [Source:HGNCSymbol;Acc:HGNC:11119]	395949	A0A1D5P8D7
ENSGALG00000040041	81.7768	111.908	51.646	0.461506	-1.11558	0.021839	0.235751	13	963583	965332	-	1750	SLC35A4	GO:0000139;GO:0005794;GO:0015136;GO:0015165;GO:0016020;GO:0016021;GO:0016021;GO:0030173;GO:0090481;GO:0000139;GO:0015165;GO:0016020;GO:0016021;GO:0016021;GO:0090481;	-	-	-	-	solute carrier family 35 member A4 [Source:HGNCSymbol;Acc:HGNC:20753]	-	-
ENSGALG00000037361	15.9801	24.8573	7.10296	0.285749	-1.80718	0.0219351	0.23619	4	11516566	11517803	-	1238	-	-	-	-	-	-	-	-	-
ENSGALG00000042491	8379.57	11983.8	4775.36	0.398484	-1.3274	0.0219356	0.23619	1	48160103	48160539	+	437	HIST1H4F	GO:0000228;GO:0000786;GO:0000786;GO:0000786;GO:0000788;GO:0003677;GO:0003677;GO:0003677;GO:0005634;GO:0005634;GO:0005634;GO:0005654;GO:0005694;GO:0006334;GO:0006334;GO:0006334;GO:0006335;GO:0006336;GO:0006352;GO:0019904;GO:0032991;GO:0045653;GO:0046982;GO:0051290;	-	-	-	-	histone cluster 1 H4 family member f [Source:HGNCSymbol;Acc:HGNC:4783]	-	-
ENSGALG00000037932	21.8963	32.6662	11.1264	0.34061	-1.55381	0.0220512	0.236887	22	4713265	4717090	+	3826	-	GO:0003677;GO:0003887;GO:0006260;GO:0006271;GO:0043625;GO:0071897;GO:0003677;GO:0003887;GO:0006260;GO:0071897;GO:0003677;GO:0003887;GO:0006260;GO:0071897;GO:0003677;GO:0003887;GO:0006260;GO:0071897;GO:0003677;GO:0003887;GO:0006260;GO:0071897;GO:0003677;GO:0003887;GO:0006260;GO:0071897;	-	-	-	-	DNA polymerase delta 2, accessory subunit[Source:NCBI gene;Acc:107057377]	-	-
ENSGALG00000033447	838.765	1222.2	455.329	0.372548	-1.4245	0.0220556	0.236887	AADN04001130.1	6315	12637	-	6323	-	GO:0000786;GO:0000786;GO:0003677;GO:0003677;GO:0005634;GO:0005634;GO:0005694;GO:0046982;GO:0000786;GO:0000786;GO:0000790;GO:0003677;GO:0003677;GO:0003677;GO:0005634;GO:0005634;GO:0005694;GO:0006325;GO:0046982;	K11251	-	-	-	H2A histone family, member V [Source:NCBIgene;Acc:426617]	426617	P02272
ENSGALG00000036361	65.99	97.6665	34.3134	0.351332	-1.50909	0.0221356	0.2373	2	275369	277342	+	1974	TMUB1	GO:0005654;GO:0005829;GO:0016020;GO:0016021;GO:0030433;	-	-	-	-	transmembrane and ubiquitin like domain containing1 [Source:HGNC Symbol;Acc:HGNC:21709]	431107	A0A1D5PFB3
ENSGALG00000038856	3.37533	6.75066	0	0	-Inf	0.0223185	0.238032	KQ759335.1	18952	50420	-	31469	-	GO:0003676;GO:0003725;GO:0003727;GO:0005634;GO:0008270;GO:0003676;GO:0008270;	-	-	-	-	-	-	-
ENSGALG00000030824	261.422	364.234	158.611	0.435464	-1.19938	0.0223308	0.238032	3	46010325	46011254	-	930	SF3B5	GO:0000398;GO:0000398;GO:0000398;GO:0000398;GO:0003723;GO:0005634;GO:0005634;GO:0005654;GO:0005681;GO:0005686;GO:0005689;GO:0005689;GO:0005689;GO:0006397;GO:0008380;GO:0071005;GO:0071011;	K12832	-	-	-	splicing factor 3b subunit 5 [Source:NCBIgene;Acc:769794]	769794	A0A1D5P7U7
ENSGALG00000037712	24.0166	38.966	9.0672	0.232695	-2.10349	0.022344	0.238032	AADN04021232.1	21	2552	-	2532	-	GO:0072583;GO:0072583;GO:0072583;	-	-	-	-	-	-	-
ENSGALG00000039532	34.1229	50.6037	17.642	0.348631	-1.52023	0.0225954	0.239383	21	6515450	6516167	+	718	-	-	-	-	-	-	-	-	-
ENSGALG00000029731	10.2399	16.8458	3.63396	0.215718	-2.21278	0.0226702	0.239878	1	194375295	194375938	+	644	-	GO:0004175;GO:0004252;GO:0006508;GO:0006508;GO:0008240;	-	-	-	-	-	-	-
ENSGALG00000002846	18.2585	27.6078	8.90934	0.322711	-1.63168	0.0227297	0.240105	13	8924782	8949939	-	25158	-	-	K01931	EC:2.3.2.27	-	-	neuralized E3 ubiquitin protein ligase 1B[Source:NCBI gene;Acc:427626]	427626	-
ENSGALG00000044805	82.2738	112.326	52.2217	0.464912	-1.10497	0.0227336	0.240105	24	4201263	4202672	-	1410	RNF26	GO:0005789;GO:0007032;GO:0016020;GO:0016021;GO:0016567;GO:0032479;GO:0050687;GO:0061630;GO:0070979;GO:1905719;	K15693	-	-	-	ring finger protein 26 [Source:HGNCSymbol;Acc:HGNC:14646]	769803	A0A1L1RYJ8
ENSGALG00000006326	488.542	665.314	311.771	0.468607	-1.09355	0.0228615	0.240996	15	8134760	8136636	+	1877	MIF	GO:0002376;GO:0004167;GO:0005125;GO:0005576;GO:0005615;GO:0005737;GO:0006954;GO:0010469;GO:0016853;GO:0042289;GO:0045087;GO:0050178;	K07253	EC:5.3.2.1	O	NOG08790	macrophage migration inhibitory factor(glycosylation-inhibiting factor) [Source:NCBIgene;Acc:100857237]	100857237	Q02960;Q90ZI2
ENSGALG00000042894	184.326	265.621	103.03	0.387882	-1.36631	0.0228648	0.240996	27	3167837	3172249	+	4413	SLC25A39	GO:0016020;GO:0016021;GO:0022857;GO:0055085;GO:0016020;GO:0016021;GO:0022857;GO:0055085;GO:0016020;GO:0016021;GO:0022857;GO:0055085;	K15119	-	-	-	solute carrier family 25 member 39 [Source:HGNCSymbol;Acc:HGNC:24279]	427072	A0A1D5PY28
ENSGALG00000044453	1221.83	1828.58	615.082	0.336372	-1.57187	0.0230483	0.242103	KQ759552.1	2484	5460	-	2977	RPS5	GO:0000028;GO:0003723;GO:0003729;GO:0003729;GO:0003735;GO:0003735;GO:0005840;GO:0006412;GO:0006412;GO:0006412;GO:0006450;GO:0019843;GO:0022627;GO:0022627;GO:1990904;	-	-	-	-	ribosomal protein S5 [Source:HGNCSymbol;Acc:HGNC:10426]	-	-
ENSGALG00000030890	21.18	34.5869	7.77306	0.22474	-2.15367	0.0232285	0.243083	2	115487420	115488492	+	1073	RRS1	GO:0000027;GO:0000055;GO:0000447;GO:0000794;GO:0001650;GO:0002244;GO:0005634;GO:0005634;GO:0005634;GO:0005730;GO:0005730;GO:0005730;GO:0005783;GO:0007080;GO:0008097;GO:0030687;GO:0042254;GO:0042254;GO:0042273;GO:0042273;GO:1901796;GO:1902570;	-	-	-	-	ribosome biogenesis regulator homolog [Source:HGNCSymbol;Acc:HGNC:17083]	-	-
ENSGALG00000030533	419.66	573.785	265.534	0.462776	-1.11161	0.0234383	0.244242	AADN04000659.1	56622	60029	-	3408	PGLS	GO:0005975;GO:0006098;GO:0006098;GO:0009051;GO:0017057;GO:0017057;GO:0017057;	K01057	EC:3.1.1.31	-	-	6-phosphogluconolactonase [Source:NCBIgene;Acc:430442]	430442	Q5ZJY1
ENSGALG00000041129	38.9975	53.9763	24.0187	0.444986	-1.16817	0.0234869	0.244342	13	973493	976440	-	2948	TMEM173	GO:0002218;GO:0002218;GO:0002218;GO:0002230;GO:0002230;GO:0005737;GO:0005741;GO:0005777;GO:0005783;GO:0005789;GO:0005789;GO:0005789;GO:0005794;GO:0008134;GO:0016020;GO:0016021;GO:0019901;GO:0031625;GO:0032092;GO:0032481;GO:0032481;GO:0032481;GO:0032481;GO:0032608;GO:0032608;GO:0032608;GO:0033160;GO:0035438;GO:0035438;GO:0035438;GO:0035438;GO:0035458;GO:0042802;GO:0042803;GO:0045087;GO:0045087;GO:…	K12654	-	-	-	transmembrane protein 173 [Source:NCBIgene;Acc:768990]	768990	A0A0K1YW01
ENSGALG00000023541	34.3966	53.57	15.2233	0.284176	-1.81514	0.0237185	0.244914	18	4470026	4477538	-	7513	SPHK1	GO:0003951;GO:0016301;GO:0016310;GO:0000287;GO:0001568;GO:0003376;GO:0003677;GO:0003951;GO:0005516;GO:0005524;GO:0005737;GO:0005829;GO:0005886;GO:0006670;GO:0006954;GO:0007420;GO:0008284;GO:0008481;GO:0010800;GO:0010803;GO:0016301;GO:0016310;GO:0017050;GO:0019722;GO:0030307;GO:0030335;GO:0031398;GO:0032651;GO:0038036;GO:0043066;GO:0045766;GO:0045931;GO:0045987;GO:0046512;GO:0046834;GO:0048146;GO:…	K04718	EC:2.7.1.91	-	-	sphingosine kinase 1 [Source:HGNCSymbol;Acc:HGNC:11240]	427803	A0A1D5P1F1
ENSGALG00000022696	18.7854	28.7597	8.81108	0.306369	-1.70666	0.0241524	0.247394	1	196006397	196006681	+	285	KCNE3	GO:0005249;GO:0005737;GO:0005886;GO:0006811;GO:0006813;GO:0008076;GO:0008076;GO:0015459;GO:0015459;GO:0016020;GO:0016020;GO:0016021;GO:0030425;GO:0031982;GO:0032809;GO:0043204;GO:0045121;GO:0060306;GO:0071805;GO:0086091;GO:1901379;GO:1902260;GO:1903765;GO:1903817;GO:1905025;	K04897	-	-	-	potassium voltage-gated channel subfamily Eregulatory subunit 3 [Source:HGNC Symbol;Acc:HGNC:6243]	428105	A0A1L1RUH7
ENSGALG00000046263	41.5246	70.5987	12.4506	0.176357	-2.50343	0.0242717	0.247902	13	10195351	10196257	+	907	MXD3	GO:0000122;GO:0000977;GO:0001227;GO:0003677;GO:0045892;GO:0090575;	-	-	-	-	MAX dimerization protein 3 [Source:HGNCSymbol;Acc:HGNC:14008]	-	-
ENSGALG00000030657	20.8223	31.6551	9.9896	0.315576	-1.66394	0.0249583	0.252099	11	941862	943394	+	1533	THAP11	GO:0000122;GO:0000978;GO:0001078;GO:0003676;GO:0003677;GO:0003677;GO:0003677;GO:0005654;GO:0008270;GO:0008270;GO:0045171;	-	-	-	-	THAP domain containing 11 [Source:HGNCSymbol;Acc:HGNC:23194]	-	-
ENSGALG00000035715	38.2221	62.5263	13.9179	0.222593	-2.16752	0.0252878	0.254528	1	48164309	48164698	+	390	H2A-VII	GO:0000786;GO:0000786;GO:0000790;GO:0003677;GO:0003677;GO:0003677;GO:0005634;GO:0005634;GO:0005694;GO:0006325;GO:0046982;	K11251	-	-	-	histone cluster 1, H2A-IV-like 1 [Source:NCBIgene;Acc:100858459]	100858459	P02263;Q92069
ENSGALG00000037586	72.5965	105.102	40.0906	0.381444	-1.39046	0.0254556	0.254868	AADN04021476.1	21	2450	+	2430	YIF1B	GO:0005789;GO:0005793;GO:0006888;GO:0016020;GO:0016021;GO:0030134;GO:0030173;	-	-	-	-	Yip1 interacting factor homolog B, membranetrafficking protein [Source:HGNC Symbol;Acc:HGNC:30511]	-	-
ENSGALG00000027506	87.3727	124.719	50.0267	0.401116	-1.31791	0.0257154	0.255974	7	22315127	22320358	-	5232	DNAJB2	GO:0001671;GO:0001671;GO:0005634;GO:0005829;GO:0005829;GO:0008285;GO:0030308;GO:0030433;GO:0030544;GO:0030544;GO:0031227;GO:0031396;GO:0031965;GO:0032091;GO:0032436;GO:0032781;GO:0042026;GO:0042026;GO:0043130;GO:0051082;GO:0051082;GO:0051087;GO:0051087;GO:0061077;GO:0061077;GO:0090084;GO:0140036;GO:1903644;	K09508	-	-	-	DnaJ heat shock protein family (Hsp40) member B2[Source:HGNC Symbol;Acc:HGNC:5228]	427022	-
ENSGALG00000031243	54.3323	74.3844	34.2801	0.460851	-1.11763	0.0260967	0.257525	KQ759368.1	17815	24254	-	6440	ABCB8	GO:0000166;GO:0005524;GO:0005524;GO:0005634;GO:0005730;GO:0005739;GO:0016020;GO:0016021;GO:0016021;GO:0016021;GO:0016887;GO:0042626;GO:0042626;GO:0055085;	K05655	-	-	-	ATP binding cassette subfamily B member 8[Source:HGNC Symbol;Acc:HGNC:49]	107055879	A0A1D5P356
ENSGALG00000036089	8.84072	15.5978	2.08369	0.133589	-2.90412	0.0266413	0.260053	12	2415326	2416919	-	1594	-	-	-	-	-	-	nicolin 1 [Source:NCBI gene;Acc:101751202]"	-	-
ENSGALG00000039643	44.4314	69.3006	19.5623	0.282283	-1.82479	0.0268606	0.261151	25	25563	27209	+	1647	TMEM79	GO:0002070;GO:0005737;GO:0005765;GO:0016020;GO:0016021;GO:0031069;GO:0032588;GO:0032588;GO:0042335;GO:0042802;GO:0045055;GO:0045684;GO:0061436;GO:0061436;GO:0070268;GO:0070268;	-	-	-	-	transmembrane protein 79 [Source:HGNCSymbol;Acc:HGNC:28196]	426758	-
ENSGALG00000003467	169.323	229.33	109.316	0.476676	-1.06892	0.0268819	0.26121	26	5026787	5029465	+	2679	BYSL	GO:0000462;GO:0001701;GO:0001825;GO:0001829;GO:0005634;GO:0005634;GO:0005730;GO:0005730;GO:0005730;GO:0005737;GO:0005737;GO:0006364;GO:0008283;GO:0030515;GO:0030688;GO:0043231;GO:0045177;	K14797	-	-	-	bystin like [Source:HGNC Symbol;Acc:HGNC:1157]"	419927	F1NPV8
ENSGALG00000039230	49.5603	80.6249	18.4956	0.229403	-2.12404	0.027027	0.261729	AADN04008583.1	83	9890	+	9808	-	GO:0000166;GO:0004812;GO:0004832;GO:0005524;GO:0005829;GO:0006418;GO:0006438;GO:0000166;GO:0004812;GO:0004832;GO:0005524;GO:0005829;GO:0006418;GO:0006438;GO:0000166;GO:0004812;GO:0004832;GO:0005524;GO:0005829;GO:0006418;GO:0006438;GO:0000166;GO:0004812;GO:0004832;GO:0005524;GO:0005829;GO:0006418;GO:0006438;GO:0000166;GO:0004812;GO:0004832;GO:0005524;GO:0005829;GO:0006418;GO:0006438;	-	-	-	-	-	-	-
ENSGALG00000045753	320.073	442.315	197.831	0.447264	-1.1608	0.0271088	0.262225	18	9982541	9985608	+	3068	MRPL12	GO:0003735;GO:0005622;GO:0005739;GO:0005762;GO:0005762;GO:0005840;GO:0006390;GO:0006390;GO:0006412;GO:0045893;GO:0003735;GO:0005622;GO:0005840;GO:0006412;	K02935	-	-	-	mitochondrial ribosomal protein L12 [Source:HGNCSymbol;Acc:HGNC:10378]	769031	-
ENSGALG00000042246	70.5467	111.088	30.0059	0.27011	-1.88838	0.0272599	0.262878	AADN04014327.1	2572	6133	+	3562	-	GO:0003826;GO:0003826;GO:0003863;GO:0003863;GO:0005947;GO:0009083;GO:0009083;GO:0016491;GO:0016624;GO:0055114;GO:0003826;GO:0003863;GO:0003863;GO:0009083;GO:0016491;GO:0016624;GO:0055114;	K00166	EC:1.2.4.4	-	-	-	374210	-
ENSGALG00000042215	119.451	163.19	75.7126	0.463954	-1.10795	0.0274334	0.263136	18	9269108	9274769	+	5662	FAAP100	GO:0005654;GO:0005654;GO:0005829;GO:0036297;GO:0043240;GO:0045111;	K10993	-	-	-	Fanconi anemia core complex associated protein 100[Source:NCBI gene;Acc:100049617]	100049617	A5A748
ENSGALG00000041981	22.9018	35.354	10.4496	0.295572	-1.75842	0.0279479	0.267024	13	10143322	10144113	+	792	PRR7	GO:0016020;GO:0016021;	-	-	-	-	proline rich 7, synaptic [Source:HGNCSymbol;Acc:HGNC:28130]	107054513	-
ENSGALG00000017524	75.1702	106.214	44.1263	0.415447	-1.26726	0.0283101	0.269269	28	1078241	1081321	+	3081	DOHH	GO:0004497;GO:0005506;GO:0008612;GO:0008612;GO:0016491;GO:0019135;GO:0019135;GO:0046872;GO:0048037;GO:0055114;GO:0004497;GO:0005506;GO:0005506;GO:0008612;GO:0008612;GO:0008612;GO:0016491;GO:0019135;GO:0019135;GO:0019135;GO:0046872;GO:0048037;GO:0048037;GO:0055114;	K06072	EC:1.14.99.29	C	COG1413	deoxyhypusine hydroxylase [Source:NCBIgene;Acc:427066]	427066	Q5ZIP3
ENSGALG00000042287	76.6865	105.847	47.5258	0.449003	-1.1552	0.0288997	0.272922	AADN04009167.1	4073	8851	+	4779	-	GO:0006396;GO:0009615;GO:0006396;GO:0009615;GO:0006396;GO:0009615;GO:0006396;GO:0009615;	K15047	-	-	-	-	776596	-
ENSGALG00000040068	206.176	321.849	90.503	0.281197	-1.83035	0.028956	0.273294	AADN04000849.1	39488	41708	+	2221	-	GO:0016491;GO:0055114;GO:0016491;GO:0055114;	K08683	-	-	-	hydroxysteroid (17-beta) dehydrogenase 10[Source:NCBI gene;Acc:425758]	425758	-
ENSGALG00000045228	380.066	641.572	118.559	0.184795	-2.436	0.0290123	0.273533	3	16038040	16040027	+	1988	-	-	-	-	-	-	pre T cell antigen receptor alpha [Source:NCBIgene;Acc:100858958]	-	-
ENSGALG00000043010	29.135	41.0703	17.1998	0.418789	-1.25571	0.0292497	0.274532	28	3385427	3391125	-	5699	NR2F6	GO:0000122;GO:0000122;GO:0000980;GO:0001227;GO:0003677;GO:0003677;GO:0003700;GO:0003700;GO:0003707;GO:0004879;GO:0005634;GO:0005634;GO:0005634;GO:0006351;GO:0006355;GO:0006355;GO:0008270;GO:0030522;GO:0043153;GO:0043401;GO:0043565;GO:0043565;GO:0046872;GO:0048666;GO:0050965;	K08549	-	-	-	nuclear receptor subfamily 2 group F member 6[Source:HGNC Symbol;Acc:HGNC:7977]	100859014	A0A1D5NUT5
ENSGALG00000041283	26.0913	37.0682	15.1144	0.407745	-1.29426	0.0292743	0.274532	KQ759647.1	6531	10871	+	4341	-	-	-	-	-	-	-	-	-
ENSGALG00000044991	12.3325	22.1201	2.54489	0.115049	-3.11968	0.0293272	0.274532	11	19009396	19010713	-	1318	SPATA2L	-	K17595	-	-	-	spermatogenesis associated 2 like [Source:HGNCSymbol;Acc:HGNC:28393]	107054333	A0A1L1RY63
ENSGALG00000042008	62.3985	84.7026	40.0944	0.473355	-1.079	0.029449	0.274532	AADN04006791.1	7	1785	+	1779	-	GO:0004364;GO:0004364;GO:0016740;	-	-	-	-	-	-	-
ENSGALG00000026153	6.55609	11.418	1.69418	0.148378	-2.75265	0.0297644	0.275917	23	1195139	1234686	-	39548	FOXO6	GO:0000122;GO:0000981;GO:0000981;GO:0003677;GO:0003700;GO:0003700;GO:0005634;GO:0005634;GO:0005634;GO:0005737;GO:0005737;GO:0006355;GO:0006357;GO:0007613;GO:0008134;GO:0008286;GO:0042593;GO:0043565;GO:0043565;GO:0045944;GO:0060999;	-	-	-	-	forkhead box O6 [Source:HGNCSymbol;Acc:HGNC:24814]	-	-
ENSGALG00000041552	60.7025	82.5925	38.8125	0.469928	-1.08949	0.0298247	0.276223	KQ759555.1	12337	16870	+	4534	-	-	-	-	-	-	-	-	-
ENSGALG00000032938	32.4015	45.8407	18.9624	0.413658	-1.27349	0.0301145	0.277273	28	1383966	1384515	-	550	-	-	-	-	-	-	-	-	-
ENSGALG00000039028	18.2989	27.6972	8.90053	0.321351	-1.63778	0.0301447	0.277273	AADN04005455.1	9277	13360	-	4084	-	GO:0005576;GO:0005615;GO:0007165;	-	-	-	-	-	-	-
ENSGALG00000039964	1060.57	1428.98	692.16	0.484372	-1.04581	0.0302161	0.277551	16	239436	311548	-	72113	KIFC1	GO:0000166;GO:0003774;GO:0003777;GO:0005524;GO:0005524;GO:0005874;GO:0007018;GO:0008017;GO:0000166;GO:0003774;GO:0003777;GO:0005524;GO:0005524;GO:0005874;GO:0007018;GO:0008017;GO:0000166;GO:0003774;GO:0003777;GO:0003777;GO:0005524;GO:0005524;GO:0005634;GO:0005871;GO:0005874;GO:0005874;GO:0007018;GO:0007018;GO:0008017;GO:0008017;GO:0016887;GO:0072686;GO:0090307;GO:0000166;GO:0003774;GO:0003777;GO:…	K10405	-	-	-	kinesin family member C1 [Source:NCBIgene;Acc:417037]	101748559	-
ENSGALG00000030099	149.349	213.852	84.8469	0.396756	-1.33368	0.0302997	0.277723	KQ759681.1	667	8313	+	7647	-	GO:0005658;GO:0006270;GO:0046982;	-	-	-	-	-	-	-
ENSGALG00000018803	21.1601	30.9498	11.3703	0.367379	-1.44466	0.0303515	0.278013	7	22192333	22193800	-	1468	TMEM198	GO:0005886;GO:0016020;GO:0016021;GO:0031410;GO:0090263;	-	-	-	-	transmembrane protein 198 [Source:HGNCSymbol;Acc:HGNC:33704]	769377	-
ENSGALG00000045603	25.7979	36.5831	15.0127	0.410372	-1.285	0.0304585	0.27858	9	23728846	23730357	-	1512	-	GO:0004930;GO:0004930;GO:0007165;GO:0007186;GO:0007186;GO:0016020;GO:0016021;GO:0016021;	-	-	-	-	glucose-dependent insulinotropic receptor-like[Source:NCBI gene;Acc:101750121]	-	-
ENSGALG00000042572	21.7181	31.824	11.6121	0.364884	-1.45449	0.0305037	0.278698	1	194412234	194413229	-	996	-	GO:0005739;GO:0015031;GO:0042719;GO:0046872;	K17779	-	-	-	translocase of inner mitochondrial membrane 10B[Source:NCBI gene;Acc:107052461]	107052461	-
ENSGALG00000000162	21.017	30.5674	11.4665	0.37512	-1.41458	0.0305798	0.278947	16	93895	96168	-	2274	DMB1	GO:0006955;GO:0016020;GO:0016020;GO:0016021;GO:0019882;GO:0042613;	-	-	-	-	major histocompatibility complex, class II, DM beta1 [Source:NCBI gene;Acc:106182184]	106182184	F1NIV8
ENSGALG00000041063	93.0769	134.44	51.7142	0.384665	-1.37833	0.0306107	0.278979	AADN04006406.1	8055	12148	+	4094	KRTCAP2	GO:0008250;GO:0016020;GO:0016021;GO:0042543;	-	-	-	-	keratinocyte associated protein 2 [Source:HGNCSymbol;Acc:HGNC:28942]	-	-
ENSGALG00000031839	114.062	168.021	60.1025	0.357708	-1.48314	0.0307625	0.279407	AADN04001032.1	8645	12768	-	4124	SUV39H1	GO:0000122;GO:0000183;GO:0000792;GO:0005634;GO:0005634;GO:0005634;GO:0005677;GO:0005694;GO:0006974;GO:0008168;GO:0008270;GO:0008757;GO:0016740;GO:0018024;GO:0018024;GO:0018024;GO:0032259;GO:0033553;GO:0034968;GO:0042054;GO:0046872;GO:0046974;GO:0047485;GO:0051567;GO:0071456;	K11419	EC:2.1.1.43	-	-	suppressor of variegation 3-9 homolog 1[Source:HGNC Symbol;Acc:HGNC:11479]	100857640	-
ENSGALG00000031571	2567.08	3566.1	1568.05	0.439712	-1.18537	0.0308117	0.279574	1	48110553	48110996	-	444	H2A-VII	GO:0000786;GO:0000786;GO:0000790;GO:0003677;GO:0003677;GO:0003677;GO:0005634;GO:0005634;GO:0005694;GO:0006325;GO:0046982;	K11251	-	-	-	histone H2A-IV-like 1 [Source:NCBIgene;Acc:101749238]	101749238	P02263;Q92069
ENSGALG00000042642	35.451	48.4107	22.4912	0.464592	-1.10597	0.0310644	0.280904	2	396849	398637	+	1789	RARRES2	GO:0005102;GO:0005102;GO:0005615;GO:0006954;GO:0031012;GO:0045087;GO:0050921;GO:0050994;GO:0050994;GO:2001275;GO:0005102;GO:0005102;GO:0005615;GO:0006954;GO:0031012;GO:0045087;GO:0050921;GO:0050994;GO:0050994;GO:2001275;GO:0005102;GO:0005102;GO:0005615;GO:0006954;GO:0031012;GO:0045087;GO:0050921;GO:0050994;GO:0050994;GO:2001275;	K10044	-	-	-	retinoic acid receptor responder (tazaroteneinduced) 2 [Source:NCBI gene;Acc:420366]	420366	A0A0K0PUH6
ENSGALG00000030424	1978.98	2641.27	1316.69	0.498505	-1.00432	0.0310731	0.280904	1	48162556	48163154	-	599	-	GO:0000786;GO:0000786;GO:0000786;GO:0003677;GO:0003677;GO:0005634;GO:0005634;GO:0005694;GO:0006334;GO:0031492;GO:0046982;	K11253	-	-	-	histone H3.2 [Source:NCBI gene;Acc:417953]"	417953	P84229
ENSGALG00000027902	142.037	191.926	92.1487	0.480125	-1.05852	0.0312145	0.281822	18	9956848	9959064	-	2217	SYNGR2	GO:0008021;GO:0016020;GO:0016020;GO:0016021;GO:0030672;GO:0031594;	-	-	-	-	Gallus gallus synaptogyrin 2 (SYNGR2), mRNA.[Source:RefSeq mRNA;Acc:NM_001318453]	100859110	Q5ZM48
ENSGALG00000033002	448.645	627.555	269.734	0.429818	-1.2182	0.0312866	0.28209	4	2442374	2449919	+	7546	SLC7A3	GO:0016020;GO:0016020;GO:0016021;GO:0022857;GO:0055085;GO:1902475;GO:0000064;GO:0006865;GO:0015174;GO:0015181;GO:0015181;GO:0015189;GO:0015189;GO:0015809;GO:0016020;GO:0016020;GO:0016021;GO:0016021;GO:0022857;GO:0055085;GO:0097638;GO:1902475;GO:1903352;GO:1903401;GO:0006865;GO:0016020;GO:0016020;GO:0016021;GO:0016021;GO:0022857;GO:0055085;GO:1902475;	K13865	-	-	-	solute carrier family 7 member 3 [Source:HGNCSymbol;Acc:HGNC:11061]	422213	A0A1D5PY78
ENSGALG00000033092	45.3645	61.9084	28.8207	0.465538	-1.10303	0.0314524	0.282692	AADN04000952.1	27762	30203	+	2442	-	GO:0008285;GO:0016020;GO:0016021;GO:0032007;	-	-	-	-	transmembrane protein 127 [Source:NCBIgene;Acc:100857207]	100857207	A0A1D5PM66
ENSGALG00000001536	331.977	530.425	133.529	0.251741	-1.98999	0.0317439	0.284312	20	981766	1021213	-	39448	-	GO:0005856;GO:0007165;GO:0005096;GO:0005737;GO:0005856;GO:0007165;GO:0043547;	K20649	-	-	-	Rho GTPase activating protein 39 [Source:NCBIgene;Acc:419132]	419132	F1NPG6
ENSGALG00000026965	80.6649	116.859	44.471	0.380553	-1.39383	0.0319372	0.28585	12	1476644	1477889	-	1246	TMEM115	GO:0005634;GO:0005794;GO:0005794;GO:0006486;GO:0006890;GO:0006890;GO:0006890;GO:0016021;GO:0017119;GO:0032580;GO:0042802;	-	-	-	-	transmembrane protein 115 [Source:HGNCSymbol;Acc:HGNC:30055]	-	-
ENSGALG00000033058	183.562	264.754	102.371	0.386666	-1.37084	0.0320125	0.286224	2	278410	286738	+	8329	-	GO:0004672;	-	-	-	-	Fas activated serine/threonine kinase [Source:NCBIgene;Acc:426636]	-	-
ENSGALG00000042193	634.246	981.258	287.233	0.292719	-1.77241	0.0320941	0.286357	3	107924843	107926246	-	1404	AvBD5	GO:0005576;GO:0005576;GO:0005615;GO:0006935;GO:0006952;GO:0006952;GO:0031731;GO:0042056;GO:0042742;GO:0042742;GO:0050918;GO:0060326;	-	-	-	-	avian beta-defensin 5 [Source:NCBIgene;Acc:414340]	414340	Q6IV26
ENSGALG00000023616	227.304	317.842	136.766	0.430296	-1.2166	0.0326159	0.288679	9	20002982	20011556	+	8575	LRRC31	-	-	-	-	-	leucine rich repeat containing 31 [Source:HGNCSymbol;Acc:HGNC:26261]	424994	-
ENSGALG00000040291	29.9209	41.5303	18.3116	0.440922	-1.18141	0.0327146	0.288679	AADN04000623.1	11068	18667	+	7600	-	GO:0000166;GO:0003924;GO:0005525;GO:0005525;GO:0005622;GO:0007264;GO:0000166;GO:0000902;GO:0003924;GO:0003924;GO:0005525;GO:0005525;GO:0005525;GO:0005622;GO:0005737;GO:0005886;GO:0007015;GO:0007264;GO:0007266;GO:0016477;GO:0019901;GO:0030036;GO:0030838;GO:0031532;GO:0043652;GO:0000166;GO:0003924;GO:0005525;GO:0005525;GO:0005622;GO:0007264;	K07868	-	-	-	rho-related BTB domain-containing protein 2-like[Source:NCBI gene;Acc:107056274]	107056274	A0A1D5NXJ8
ENSGALG00000042459	78.1235	133.158	23.0887	0.173393	-2.52788	0.0327447	0.288679	21	6540053	6540539	+	487	SVBP	GO:0009306;GO:0009306;GO:0010596;GO:0031397;GO:0031397;GO:0045177;GO:0045177;	-	-	-	-	small vasohibin binding protein [Source:HGNCSymbol;Acc:HGNC:29204]	-	-
ENSGALG00000021972	101.177	151.378	50.9764	0.336749	-1.57026	0.0329189	0.288753	28	2564782	2570525	-	5744	PLIN4	-	K20287	-	-	-	perilipin-4 [Source:NCBI gene;Acc:100857433]"	100857433	A0A1D5P6V5
ENSGALG00000040062	36.1826	49.4394	22.9258	0.463716	-1.10869	0.0330302	0.289284	AADN04008144.1	557	10068	-	9512	-	GO:0005262;GO:0005623;GO:0006816;GO:0015278;GO:0016020;GO:0051209;GO:0070588;GO:0005262;GO:0005623;GO:0006816;GO:0015278;GO:0016020;GO:0051209;GO:0070588;	-	-	-	-	-	-	-
ENSGALG00000037688	39.7959	60.3334	19.2584	0.319201	-1.64746	0.0336569	0.291895	AADN04000776.1	47638	50396	+	2759	C12orf10	GO:0005634;GO:0005634;GO:0005654;GO:0005739;GO:0035641;	-	-	-	-	chromosome 12 open reading frame 10 [Source:HGNCSymbol;Acc:HGNC:17590]	426187	-
ENSGALG00000027546	34.9714	47.6182	22.3245	0.468824	-1.09288	0.0337141	0.291895	16	216607	218965	+	2359	BZFP1	GO:0003676;GO:0005622;GO:0006355;GO:0046872;GO:0003676;GO:0003700;GO:0005622;GO:0005634;GO:0006355;GO:0046872;	-	-	-	-	B-locus zinc finger protein 1 [Source:NCBIgene;Acc:396247]	396247	R4GL14
ENSGALG00000011783	691.645	939.841	443.449	0.471834	-1.08365	0.0338993	0.2926	1	48200667	48201409	-	743	HIST1H111R	GO:0000786;GO:0003677;GO:0003677;GO:0003690;GO:0005515;GO:0005634;GO:0005634;GO:0005634;GO:0005694;GO:0006334;GO:0006355;GO:0016584;GO:0030261;GO:0031492;GO:0031936;GO:0045910;	K11275	-	-	-	histone cluster 1, H1.11R [Source:NCBIgene;Acc:427896]	427896	P08288
ENSGALG00000041290	18.1895	27.0134	9.36555	0.3467	-1.52824	0.0341729	0.293883	AADN04017652.1	21	4304	+	4284	-	-	-	-	-	-	-	-	-
ENSGALG00000012229	920.095	1335.46	504.732	0.377947	-1.40375	0.0344698	0.295682	5	57721101	57721662	-	562	RPS29	GO:0003735;GO:0003735;GO:0005622;GO:0005840;GO:0006412;GO:0008270;GO:0022627;	K02980	-	-	-	ribosomal protein S29 [Source:NCBIgene;Acc:776054]	776054	E1C3G8
ENSGALG00000026754	8.41241	14.2432	2.58159	0.18125	-2.46394	0.0348712	0.29771	25	2056714	2057439	+	726	-	GO:0005200;GO:0005882;GO:0005882;GO:0007010;	-	-	-	-	feather keratin 1-like [Source:NCBIgene;Acc:769139]	769139	H9L110
ENSGALG00000045788	91.2917	132.919	49.664	0.37364	-1.42028	0.0348958	0.29771	AADN04001862.1	4959	7824	-	2866	-	GO:0000502;GO:0004175;GO:0004175;GO:0004298;GO:0004298;GO:0005634;GO:0005634;GO:0005737;GO:0005737;GO:0005839;GO:0005839;GO:0006508;GO:0008233;GO:0010498;GO:0010499;GO:0016787;GO:0043161;GO:0051603;	-	-	-	-	-	-	-
ENSGALG00000025809	29.8413	46.2869	13.3957	0.289406	-1.78883	0.0353315	0.299487	28	3646007	3649991	+	3985	TMEM161A	GO:0016020;GO:0016021;GO:0032526;GO:0034599;GO:0034644;GO:0045739;GO:1902230;	-	-	-	-	transmembrane protein 161A [Source:HGNCSymbol;Acc:HGNC:26020]	-	-
ENSGALG00000038590	61.4641	85.3892	37.539	0.439623	-1.18566	0.035453	0.299972	AADN04006105.1	2186	8743	+	6558	-	GO:0005739;GO:0047961;GO:0005739;GO:0047961;GO:0005739;GO:0047961;	-	-	-	-	glycine-N-acyltransferase like 3 [Source:NCBIgene;Acc:107050382]	107050382	A0A1D5PSN3
ENSGALG00000041398	2394.52	3525.57	1263.46	0.358372	-1.48047	0.0357337	0.300902	1	48140209	48140520	+	312	-	GO:0000786;GO:0000786;GO:0003677;GO:0003677;GO:0003677;GO:0005634;GO:0005634;GO:0005654;GO:0005694;GO:0006334;GO:0006334;GO:0006352;GO:0046982;	-	-	-	-	Histone H4 [Source:UniProtKB/Swiss-Prot;Acc:P62801]	-	-
ENSGALG00000045441	26.5121	37.382	15.6423	0.418444	-1.2569	0.0358255	0.300902	AADN04002702.1	3274	5296	-	2023	C20orf27	-	-	-	-	-	chromosome 20 open reading frame 27 [Source:HGNCSymbol;Acc:HGNC:15873]	-	-
ENSGALG00000042285	20.9773	31.9716	9.9829	0.312243	-1.67926	0.0358652	0.300902	KQ759533.1	2573	3177	-	605	-	GO:0003823;GO:0006910;GO:0006911;GO:0006958;GO:0009897;GO:0034987;GO:0042571;GO:0042742;GO:0045087;GO:0050853;GO:0050871;	-	-	-	-	-	-	-
ENSGALG00000030095	9.71031	17.3547	2.06593	0.119041	-3.07047	0.0359356	0.300902	AADN04003971.1	11803	12971	-	1169	AP5S1	GO:0000724;GO:0000724;GO:0005654;GO:0005764;GO:0005770;GO:0005829;GO:0016197;GO:0016197;GO:0030119;GO:0030119;	K19024	-	-	-	adaptor related protein complex 5 subunit sigma 1[Source:HGNC Symbol;Acc:HGNC:15875]	101749247	A0A1D5PEM1
ENSGALG00000031529	33.2577	45.2467	21.2687	0.470062	-1.08908	0.0359858	0.300902	27	4653390	4662322	+	8933	ERBB2	GO:0000166;GO:0001042;GO:0001934;GO:0004672;GO:0004713;GO:0004713;GO:0004713;GO:0004713;GO:0004714;GO:0004714;GO:0004714;GO:0004714;GO:0004888;GO:0004888;GO:0005524;GO:0005524;GO:0005634;GO:0005737;GO:0005737;GO:0005829;GO:0005886;GO:0005886;GO:0005887;GO:0006468;GO:0007165;GO:0007166;GO:0007169;GO:0007169;GO:0007399;GO:0007422;GO:0007507;GO:0007528;GO:0008022;GO:0008045;GO:0009925;GO:0009968;GO:…	K05083	EC:2.7.10.1	-	-	erb-b2 receptor tyrosine kinase 2 [Source:NCBIgene;Acc:426130]	426130	Q2EJ72
ENSGALG00000015152	651.488	999.904	303.072	0.303101	-1.72213	0.0362456	0.301213	1	83273631	83292347	-	18717	BOC	GO:0005654;GO:0005887;GO:0007224;GO:0007411;GO:0016020;GO:0016021;GO:0045663;	K20020	-	-	-	BOC cell adhesion associated, oncogene regulated[Source:HGNC Symbol;Acc:HGNC:17173]	418361	-
ENSGALG00000037896	13.731	22.0794	5.3826	0.243784	-2.03633	0.0364139	0.301617	AADN04017406.1	479	4469	+	3991	-	GO:0005509;	-	-	-	-	-	-	-
ENSGALG00000038820	61.8319	88.7304	34.9334	0.393702	-1.34482	0.0365658	0.301883	2	2388401	2389615	+	1215	-	GO:0003735;GO:0003735;GO:0005762;GO:0005762;GO:0006412;	-	-	-	-	-	-	-
ENSGALG00000042460	65.7714	99.6232	31.9196	0.320404	-1.64204	0.036801	0.302659	17	5430750	5434416	-	3667	FPGS	GO:0004326;GO:0004326;GO:0004326;GO:0004326;GO:0005524;GO:0005737;GO:0005759;GO:0006536;GO:0006730;GO:0006760;GO:0009058;GO:0009396;GO:0016874;GO:0016874;GO:0046901;GO:0046901;GO:0004326;GO:0005524;GO:0009058;GO:0009396;GO:0016874;GO:0046901;	K01930	EC:6.3.2.17	-	-	folylpolyglutamate synthase [Source:HGNCSymbol;Acc:HGNC:3824]	417227	-
ENSGALG00000006802	64.3413	89.4103	39.2724	0.439238	-1.18692	0.0372188	0.303358	12	11573714	11594922	+	21209	LAMB2	GO:0000904;GO:0005178;GO:0005604;GO:0005604;GO:0005608;GO:0005608;GO:0007411;GO:0007528;GO:0007601;GO:0014002;GO:0014044;GO:0031175;GO:0043083;GO:0043256;GO:0045202;GO:0048677;GO:0050808;GO:0060041;GO:0072249;GO:0072274;	K06243	-	-	-	laminin, beta 2 (laminin S) [Source:NCBIgene;Acc:373980]	373980	A0A1D5PVM8
ENSGALG00000027188	104.528	155.571	53.4842	0.343793	-1.54039	0.0375045	0.304931	14	4936539	4946817	-	10279	SREBF1	GO:0000122;GO:0000977;GO:0000978;GO:0000982;GO:0003062;GO:0003677;GO:0003682;GO:0003700;GO:0004879;GO:0005634;GO:0005634;GO:0005634;GO:0005737;GO:0006351;GO:0006355;GO:0007623;GO:0008286;GO:0008610;GO:0009267;GO:0009416;GO:0009749;GO:0010867;GO:0016020;GO:0019217;GO:0019901;GO:0030522;GO:0031065;GO:0031647;GO:0032810;GO:0042789;GO:0043565;GO:0045444;GO:0045542;GO:0045893;GO:0045944;GO:0045944;GO:…	K07197	-	-	-	sterol regulatory element binding transcriptionfactor 1 [Source:NCBI gene;Acc:373915]	373915	Q90ZM5
ENSGALG00000038969	478.699	697.716	259.682	0.372189	-1.42589	0.0375591	0.305085	1	48112892	48113390	+	499	HIST2H3L	GO:0000786;GO:0000786;GO:0000786;GO:0003677;GO:0003677;GO:0005634;GO:0005634;GO:0005694;GO:0006334;GO:0031492;GO:0046982;	K11253	-	-	-	histone H3.2-like [Source:NCBI gene;Acc:769852]"	769852	P84229
ENSGALG00000007124	79.4823	106.267	52.6977	0.4959	-1.01188	0.0383353	0.309097	15	9300989	9302090	+	1102	POP5	GO:0000172;GO:0000172;GO:0001682;GO:0004526;GO:0004526;GO:0004526;GO:0004526;GO:0004540;GO:0005634;GO:0005655;GO:0005655;GO:0005730;GO:0006364;GO:0008033;GO:0008033;GO:0008033;GO:0008033;GO:0016070;GO:0016787;GO:0030681;GO:0090501;GO:0090502;GO:0004526;GO:0004526;GO:0004540;GO:0005634;GO:0005730;GO:0008033;GO:0008033;GO:0016070;GO:0016787;GO:0090501;GO:0090502;	K03537	EC:3.1.26.5	-	-	POP5 homolog, ribonuclease P/MRP subunit[Source:HGNC Symbol;Acc:HGNC:17689]	416973	-
ENSGALG00000026039	19.5094	30.7618	8.25701	0.268418	-1.89745	0.0384647	0.309097	25	2877052	2879999	-	2948	THEM4	GO:0005739;GO:0005829;GO:0006631;GO:0016290;GO:0043491;GO:1902108;	-	-	-	-	thioesterase superfamily member 4 [Source:HGNCSymbol;Acc:HGNC:17947]	-	-
ENSGALG00000041630	25.9326	36.4035	15.4616	0.42473	-1.23538	0.038731	0.310192	AADN04001212.1	1096	9881	+	8786	NFIX	GO:0003677;GO:0003700;GO:0005622;GO:0005634;GO:0005634;GO:0006260;GO:0006260;GO:0006351;GO:0006355;GO:0006355;GO:0003677;GO:0003700;GO:0005622;GO:0005634;GO:0005634;GO:0006260;GO:0006260;GO:0006351;GO:0006355;GO:0006355;GO:0003677;GO:0003700;GO:0005622;GO:0005634;GO:0005634;GO:0006260;GO:0006260;GO:0006351;GO:0006355;GO:0006355;	K09171	-	-	-	nuclear factor I X [Source:NCBI gene;Acc:396207]"	396207	Q90932
ENSGALG00000034507	155.972	226.034	85.9089	0.38007	-1.39566	0.0391764	0.312154	9	10685168	10685803	+	636	CHST2	GO:0001517;GO:0001517;GO:0005794;GO:0005802;GO:0005802;GO:0006044;GO:0006044;GO:0006790;GO:0006790;GO:0008146;GO:0008146;GO:0016740;	-	-	-	-	carbohydrate sulfotransferase 2 [Source:HGNCSymbol;Acc:HGNC:1970]	-	-
ENSGALG00000024288	26.5796	37.5274	15.6317	0.416542	-1.26347	0.039422	0.31296	6	9258588	9260621	+	2034	-	-	-	-	-	-	uncharacterized LOC770653 [Source:NCBIgene;Acc:770653]	770653	A0A1L1RLT7
ENSGALG00000037854	73.4039	108.366	38.4419	0.354742	-1.49516	0.0394666	0.31296	5	64107	67671	+	3565	TKFC	GO:0004371;GO:0004371;GO:0004371;GO:0005524;GO:0005829;GO:0006071;GO:0019563;GO:0034012;GO:0039534;GO:0044262;GO:0045088;GO:0046835;GO:0050354;GO:0050354;	K00863	-	-	-	triokinase and FMN cyclase [Source:HGNCSymbol;Acc:HGNC:24552]	426629	A0A1D5PG53
ENSGALG00000044767	16.0404	24.1327	7.94814	0.329351	-1.6023	0.039894	0.31567	AADN04004525.1	72	2394	-	2323	-	-	-	-	-	-	-	-	-
ENSGALG00000026239	24.5641	36.2815	12.8468	0.354086	-1.49783	0.0399913	0.315997	3	104982858	104987064	+	4207	MPV17	GO:0000002;GO:0005737;GO:0005739;GO:0005743;GO:0016020;GO:0016021;GO:0016021;GO:0042592;	-	-	-	-	MPV17, mitochondrial inner membrane protein[Source:HGNC Symbol;Acc:HGNC:7224]	-	-
ENSGALG00000013722	8.76359	14.6105	2.91664	0.199626	-2.32463	0.0400887	0.316188	12	3221466	3225875	+	4410	SEMA3B	GO:0001755;GO:0005615;GO:0005887;GO:0030215;GO:0030335;GO:0038191;GO:0045499;GO:0048843;GO:0050919;GO:0071526;	K06840	-	-	-	semaphorin 3B [Source:HGNC Symbol;Acc:HGNC:10724]"	426234	-
ENSGALG00000035445	609.14	944.663	273.617	0.289645	-1.78764	0.0401801	0.316632	1	48102824	48103259	-	436	HIST1H46L2	GO:0000786;GO:0000786;GO:0003677;GO:0003677;GO:0003677;GO:0005634;GO:0005634;GO:0005634;GO:0005654;GO:0005694;GO:0006334;GO:0006334;GO:0006352;GO:0046982;	K11254	-	-	-	histone cluster 1, H4-IV, germinal H4-like 2[Source:NCBI gene;Acc:100858049]	100858049	P62801
ENSGALG00000030958	11.1202	17.9102	4.33023	0.241774	-2.04827	0.0404085	0.31754	22	2777535	2779570	+	2036	-	GO:0005634;GO:0043981;GO:0043982;GO:0043984;GO:0044545;	-	-	-	-	-	-	-
ENSGALG00000033404	24.9705	35.2945	14.6465	0.414979	-1.26889	0.0408717	0.319404	AADN04022860.1	82	1749	-	1668	-	GO:0005634;GO:0003677;GO:0003707;GO:0003708;GO:0005634;GO:0005634;GO:0006355;GO:0043401;GO:0048384;GO:0003677;GO:0003707;GO:0004887;GO:0005634;GO:0005634;GO:0006355;GO:0030522;GO:0043401;GO:0000977;GO:0000978;GO:0001077;GO:0003677;GO:0003707;GO:0003708;GO:0005634;GO:0005634;GO:0005634;GO:0005667;GO:0006355;GO:0006366;GO:0035259;GO:0043401;GO:0043565;GO:0045944;GO:0048384;GO:0071376;	-	-	-	-	-	-	-
ENSGALG00000030901	63.9795	87.5033	40.4557	0.462333	-1.113	0.0412238	0.320274	KQ759474.1	27260	28848	+	1589	UFC1	GO:0034976;GO:0071568;GO:0071568;GO:0071569;GO:1990592;GO:1990592;	K12165	-	-	-	ubiquitin-fold modifier conjugating enzyme 1[Source:HGNC Symbol;Acc:HGNC:26941]	107057454	A0A1D5PLR1
ENSGALG00000016670	21.3221	30.6076	12.0366	0.393254	-1.34647	0.0413036	0.320623	3	107919467	107922012	-	2546	AvBD3	GO:0005576;GO:0005615;GO:0006935;GO:0006952;GO:0031731;GO:0042056;GO:0042742;GO:0050918;GO:0060326;	-	-	-	-	avian beta-defensin 3 [Source:NCBIgene;Acc:395363]	395363	Q9DG58
ENSGALG00000030910	20.6718	33.3709	7.9726	0.238909	-2.06547	0.0415623	0.321345	AADN04007056.1	21	2869	+	2849	-	-	-	-	-	-	-	-	-
ENSGALG00000042033	17.4651	27.6588	7.27134	0.262894	-1.92745	0.0416404	0.321615	AADN04003589.1	3071	6764	+	3694	PRKAG1	GO:0032559;GO:0071900;GO:0032559;GO:0071900;GO:0032559;GO:0071900;	K07200	-	-	-	protein kinase AMP-activated non-catalytic subunitgamma 1 [Source:NCBI gene;Acc:429688]	429688	Q3YI09
ENSGALG00000042589	40.786	59.9315	21.6405	0.361087	-1.46958	0.0419261	0.322534	26	1136062	1137165	+	1104	TMEM167B	GO:0016020;GO:0016021;	-	-	-	-	transmembrane protein 167B [Source:HGNCSymbol;Acc:HGNC:30187]	771123	A0A1D5P6H7
ENSGALG00000035853	17.7874	25.9219	9.65283	0.372381	-1.42515	0.0423505	0.324466	27	4223293	4226250	+	2958	SCRN2	GO:0006508;GO:0006887;GO:0016805;GO:0006508;GO:0006887;GO:0016805;	K14358	-	-	-	secernin 2 [Source:HGNC Symbol;Acc:HGNC:30381]"	425759	A0A1D5PBU7
ENSGALG00000032854	26.1148	40.6825	11.5471	0.283835	-1.81688	0.0428566	0.326567	AADN04001212.1	12363	15202	+	2840	ACP5	GO:0001503;GO:0003993;GO:0003993;GO:0003993;GO:0003993;GO:0005764;GO:0008198;GO:0008198;GO:0008199;GO:0008199;GO:0016311;GO:0016787;GO:0016787;GO:0032496;GO:0032691;GO:0032695;GO:0032720;GO:0032929;GO:0034097;GO:0045019;GO:0045453;GO:0045453;GO:0050728;GO:0050830;GO:0060349;	K14379	EC:3.1.3.2	-	-	acid phosphatase 5, tartrate resistant [Source:HGNCSymbol;Acc:HGNC:124]	107057619	A0A1D5PVF8
ENSGALG00000032984	490.676	692.392	288.961	0.417337	-1.26072	0.0432979	0.32708	10	11761314	11763743	+	2430	MEX3B	GO:0003676;GO:0003723;GO:0005654;GO:0005829;GO:0003676;GO:0003723;	-	-	-	-	mex-3 RNA binding family member B [Source:HGNCSymbol;Acc:HGNC:25297]	-	-
ENSGALG00000032035	33.7935	48.7191	18.8678	0.387276	-1.36856	0.0433408	0.32708	AADN04003783.1	21	7534	-	7514	OS9	GO:0000836;GO:0005783;GO:0005788;GO:0005788;GO:0006511;GO:0006621;GO:0016567;GO:0030433;GO:0030433;GO:0030970;GO:0034976;GO:1904153;	-	-	-	-	OS9, endoplasmic reticulum lectin [Source:HGNCSymbol;Acc:HGNC:16994]	-	-
ENSGALG00000021685	31.7263	43.3662	20.0864	0.463181	-1.11035	0.0434238	0.327134	23	612115	618224	+	6110	SERINC2	GO:0006658;GO:0006665;GO:0016020;GO:0016020;GO:0016021;GO:0006658;GO:0006665;GO:0016020;GO:0016020;GO:0016021;	-	-	-	NOG308011	serine incorporator 2 [Source:NCBIgene;Acc:419558]	419558	Q5ZJZ8
ENSGALG00000036659	22.0513	34.3025	9.80018	0.285699	-1.80743	0.0435238	0.327134	18	9347716	9348299	-	584	NDUFAF8	GO:0005739;GO:0005739;GO:0032981;GO:0032981;	-	-	-	-	NADH:ubiquinone oxidoreductase complex assemblyfactor 8 [Source:NCBI gene;Acc:422071]	422071	A0A1D5PWK9
ENSGALG00000029395	707.739	956.608	458.871	0.479685	-1.05984	0.043539	0.327134	AADN04006791.1	2137	8893	+	6757	GSTM3	GO:0004364;GO:0004364;GO:0004364;GO:0004364;GO:0005737;GO:0005829;GO:0006749;GO:0016740;GO:0018916;GO:0019899;GO:0035686;GO:0042178;GO:0042802;GO:0042803;GO:0042803;GO:0043295;GO:0043627;GO:0045171;GO:0070458;	K00799	EC:2.5.1.18	-	-	glutathione S-transferase mu 3 [Source:HGNCSymbol;Acc:HGNC:4635]	107050492	-
ENSGALG00000046071	39.552	52.7831	26.3209	0.498661	-1.00387	0.0442596	0.328657	3	4251353	4255178	+	3826	-	GO:0000159;GO:0000159;GO:0005634;GO:0005829;GO:0007165;GO:0019888;GO:0031952;GO:0043666;GO:0072542;	-	-	-	-	-	-	-
ENSGALG00000002000	27.0914	37.7987	16.384	0.433455	-1.20605	0.0445268	0.329072	10	1499239	1505771	-	6533	GRAMD2A	GO:0016020;GO:0016021;	-	-	-	-	GRAM domain containing 2A [Source:HGNCSymbol;Acc:HGNC:27287]	-	-
ENSGALG00000022030	44.6807	60.5813	28.7802	0.475067	-1.0738	0.0447577	0.329924	27	4650005	4652391	-	2387	PGAP3	GO:0006505;GO:0006506;GO:0016020;GO:0016021;GO:0016788;GO:0016788;GO:0031227;GO:0031227;	-	-	-	-	post-GPI attachment to proteins 3 [Source:HGNCSymbol;Acc:HGNC:23719]	431201	H9L1M1
ENSGALG00000029368	34.6926	47.3412	22.044	0.46564	-1.10271	0.0448997	0.330357	AADN04005455.1	4866	5745	+	880	-	GO:0005741;GO:0008630;GO:0042803;GO:0042981;GO:0043066;GO:0046982;GO:0097192;GO:2001243;	-	-	-	-	-	-	-
ENSGALG00000037487	27.3385	40.0238	14.6532	0.366111	-1.44965	0.0450046	0.330748	KQ759550.1	46	4835	+	4790	WBP1	GO:0016020;GO:0016021;GO:0050699;GO:0016020;GO:0016021;	-	-	-	-	WW domain binding protein 1 [Source:HGNCSymbol;Acc:HGNC:12737]	107049494	-
ENSGALG00000038939	23.9976	34.0209	13.9743	0.410755	-1.28365	0.0453051	0.331601	33	861614	865161	+	3548	TARBP2	GO:0003723;GO:0003725;GO:0003725;GO:0005654;GO:0005737;GO:0007286;GO:0007338;GO:0016604;GO:0019899;GO:0030422;GO:0030423;GO:0031054;GO:0035068;GO:0035068;GO:0035087;GO:0035196;GO:0035197;GO:0035197;GO:0035264;GO:0035280;GO:0042802;GO:0042803;GO:0043403;GO:0045070;GO:0045727;GO:0046782;GO:0046782;GO:0047485;GO:0050689;GO:0051149;GO:0061351;GO:0070578;GO:0070578;GO:0070883;GO:0070883;GO:0090065;GO:…	K18420	-	-	-	TARBP2, RISC loading complex RNA binding subunit[Source:HGNC Symbol;Acc:HGNC:11569]	107055413	-
ENSGALG00000040761	13.5178	21.1006	5.93496	0.281269	-1.82998	0.0456747	0.333242	5	520312	526176	-	5865	DRD4	GO:0000187;GO:0001591;GO:0001591;GO:0001975;GO:0004930;GO:0004930;GO:0004930;GO:0004952;GO:0004952;GO:0004993;GO:0005886;GO:0005887;GO:0005887;GO:0005887;GO:0007165;GO:0007186;GO:0007186;GO:0007187;GO:0007195;GO:0007195;GO:0007195;GO:0007212;GO:0007268;GO:0008144;GO:0008344;GO:0016020;GO:0016020;GO:0016021;GO:0016021;GO:0017124;GO:0030425;GO:0030594;GO:0032417;GO:0033674;GO:0034776;GO:0035240;GO:…	K04147	-	-	-	dopamine receptor D4 [Source:NCBI gene;Acc:423016]"	423016	B6UVA0
ENSGALG00000032645	1858.57	2574.75	1142.39	0.443691	-1.17237	0.0458271	0.333554	1	48193601	48194213	-	613	H2A-VII	GO:0000786;GO:0000786;GO:0000790;GO:0003677;GO:0003677;GO:0003677;GO:0005634;GO:0005634;GO:0005694;GO:0006325;GO:0046982;	K11251	-	-	-	histone cluster 1, H2A-IV-like 3 [Source:NCBIgene;Acc:417955]	417955	P02263;Q92069
ENSGALG00000031906	37.2674	50.5615	23.9732	0.474139	-1.07662	0.0462221	0.334983	20	1336572	1360690	+	24119	FAM83C	GO:0019901;	-	-	-	-	family with sequence similarity 83 member C[Source:HGNC Symbol;Acc:HGNC:16121]	769474	A0A1D5PNL5
ENSGALG00000031037	304.457	424.049	184.865	0.435953	-1.19776	0.046355	0.334983	AADN04007178.1	3605	10545	-	6941	-	GO:0016020;GO:0016021;GO:0016020;GO:0016021;	-	-	-	-	-	-	-
ENSGALG00000040959	120.517	180.779	60.2543	0.333304	-1.58509	0.0465671	0.335697	Z	912007	916668	+	4662	GRP	GO:0005184;GO:0005184;GO:0005615;GO:0007218;GO:0007218;GO:0010469;GO:0035176;GO:0036343;GO:0043207;GO:1900738;	K05224	-	-	-	gastrin releasing peptide [Source:NCBIgene;Acc:425213]	425213	A0A1D5PXC4
ENSGALG00000041659	27.8409	38.3436	17.3382	0.452179	-1.14503	0.0466718	0.335697	20	9810013	9813059	-	3047	SLC2A4RG	GO:0003676;GO:0016607;	-	-	-	-	SLC2A4 regulator [Source:HGNCSymbol;Acc:HGNC:15930]	-	-
ENSGALG00000022166	59.6345	84.6766	34.5924	0.408524	-1.29151	0.046787	0.335771	7	22682686	22692059	-	9374	PNKD	GO:0004416;GO:0005739;GO:0016020;GO:0019243;GO:0032225;GO:0042053;GO:0046929;GO:0046929;GO:0050884;	-	-	-	-	PNKD, MBL domain containing [Source:HGNCSymbol;Acc:HGNC:9153]	-	-
ENSGALG00000007681	21.4671	30.7366	12.1977	0.396847	-1.33334	0.0472662	0.33825	9	15205069	15214169	-	9101	HTR2B	GO:0001755;GO:0001819;GO:0001938;GO:0001938;GO:0001965;GO:0002031;GO:0003007;GO:0003300;GO:0004930;GO:0004930;GO:0004930;GO:0004993;GO:0004993;GO:0004993;GO:0004993;GO:0005096;GO:0005654;GO:0005737;GO:0005737;GO:0005886;GO:0005886;GO:0005886;GO:0005887;GO:0005887;GO:0006874;GO:0006939;GO:0007165;GO:0007186;GO:0007186;GO:0007186;GO:0007187;GO:0007202;GO:0007205;GO:0007210;GO:0007268;GO:0007507;GO:…	K04157	-	-	-	5-hydroxytryptamine receptor 2B [Source:NCBIgene;Acc:395581]	395581	F1NU82
ENSGALG00000027789	217.278	291.414	143.143	0.491203	-1.02561	0.0473031	0.338255	18	10524515	10529085	+	4571	RAB37	GO:0003924;GO:0003924;GO:0005525;GO:0005793;GO:0006886;GO:0032482;GO:0003924;GO:0005525;	-	-	-	-	RAB37, member RAS oncogene family [Source:HGNCSymbol;Acc:HGNC:30268]	-	-
ENSGALG00000041533	19.1852	27.5074	10.8631	0.394914	-1.34039	0.0474132	0.338352	AADN04005037.1	666	13772	+	13107	SLC11A2	GO:0005375;GO:0005381;GO:0005384;GO:0005506;GO:0005507;GO:0006824;GO:0008270;GO:0015086;GO:0015087;GO:0015093;GO:0015094;GO:0015099;GO:0015295;GO:0015692;GO:0016020;GO:0016020;GO:0016021;GO:0016151;GO:0030001;GO:0030145;GO:0034755;GO:0035434;GO:0035444;GO:0046870;GO:0046873;GO:0050897;GO:1902600;GO:1903874;	K21398	-	-	-	solute carrier family 11 member 2 [Source:NCBIgene;Acc:751817]	751817	B3F8C6
ENSGALG00000042220	49.1114	72.0781	26.1446	0.362727	-1.46305	0.047466	0.338385	25	2638931	2641731	+	2801	PRUNE1	GO:0004309;GO:0005737;GO:0005737;GO:0005829;GO:0006798;GO:0015631;GO:0016311;GO:0016462;GO:0016791;GO:0031113;GO:0050767;	K01514	EC:3.6.1.11	-	-	prune exopolyphosphatase 1 [Source:HGNCSymbol;Acc:HGNC:13420]	427053	-
ENSGALG00000033857	20.9469	30.1867	11.7071	0.387823	-1.36653	0.0484595	0.342052	AADN04000623.1	98705	99529	-	825	NAT8B	GO:0004468;GO:0005783;GO:0005789;GO:0005793;GO:0006749;GO:0010628;GO:0016020;GO:0016021;GO:0016021;GO:0018003;GO:0033116;GO:0043066;GO:0047198;GO:0050435;	K20838	-	-	-	N-acetyltransferase 8B (GCN5-related, putative,gene/pseudogene) [Source:NCBI gene;Acc:776932]	776932	A0A1D5PKH6
ENSGALG00000039088	40.2293	54.5934	25.8652	0.473779	-1.07771	0.0486563	0.342617	AADN04013396.1	3744	5172	-	1429	TRAPPC5	GO:0005783;GO:0005794;GO:0006888;GO:0016192;GO:0030008;GO:0030008;GO:0030008;GO:0030008;GO:0048193;GO:1990070;GO:1990071;GO:1990072;	K20280	-	-	-	trafficking protein particle complex 5 [Source:NCBIgene;Acc:100858483]	100858483	Q5F359
ENSGALG00000046048	16.5643	24.7015	8.4271	0.341158	-1.55149	0.0486796	0.342617	KQ759557.1	47	1081	+	1035	S1PR2	GO:0001664;GO:0003376;GO:0003376;GO:0004930;GO:0004930;GO:0005178;GO:0005886;GO:0007165;GO:0007186;GO:0007186;GO:0010800;GO:0010800;GO:0016020;GO:0016021;GO:0016021;GO:0031532;GO:0038036;GO:0038036;GO:0046847;GO:0090394;GO:1903142;	-	-	-	-	sphingosine-1-phosphate receptor 2 [Source:HGNCSymbol;Acc:HGNC:3169]	-	-
ENSGALG00000038343	2321.25	3216.3	1426.2	0.443428	-1.17323	0.0494731	0.345778	1	48125079	48125942	-	864	H2AFJ	GO:0000786;GO:0000786;GO:0000790;GO:0003677;GO:0003677;GO:0003677;GO:0005634;GO:0005634;GO:0005634;GO:0005694;GO:0006325;GO:0046982;	K11251	-	-	-	H2A histone family, member J [Source:NCBIgene;Acc:417947]	417947	P70082
ENSGALG00000008003	181.272	245.686	116.858	0.47564	-1.07206	0.0499096	0.347097	1	899544	908528	-	8985	ZC3HC1	GO:0005634;GO:0005634;GO:0005634;GO:0005634;GO:0008270;GO:0019901;GO:0031965;GO:2001240;	-	-	-	-	zinc finger C3HC-type containing 1 [Source:NCBIgene;Acc:416679]	416679	E1C3I1
ENSGALG00000040305	42.7849	10.138	75.4317	7.4405	2.8954	1.87452e-08	5.72882e-05	AADN04011721.1	3661	4885	+	1225	-	GO:0004930;GO:0004930;GO:0004984;GO:0004984;GO:0005886;GO:0007165;GO:0007186;GO:0007186;GO:0007608;GO:0016020;GO:0016021;GO:0016021;GO:0050896;GO:0050911;	-	-	-	-	olfactory receptor 49-like [Source:NCBIgene;Acc:101747363]	-	-
ENSGALG00000009602	122.786	54.0838	191.489	3.54059	1.82399	1.98232e-08	5.72882e-05	7	18424887	18536636	-	111750	MYO3B	GO:0000166;GO:0003774;GO:0003774;GO:0003779;GO:0004672;GO:0005524;GO:0005524;GO:0006468;GO:0016459;GO:0016459;GO:0000166;GO:0003774;GO:0003774;GO:0003779;GO:0004672;GO:0005524;GO:0005524;GO:0006468;GO:0016459;GO:0016459;GO:0000166;GO:0004672;GO:0004674;GO:0005524;GO:0005524;GO:0006468;GO:0000166;GO:0004672;GO:0004674;GO:0005524;GO:0005524;GO:0006468;GO:0000166;GO:0004672;GO:0004674;GO:0005524;GO:…	K08834	EC:2.7.11.1	-	-	myosin IIIB [Source:HGNC Symbol;Acc:HGNC:15576]"	424157	-
ENSGALG00000013571	34.2212	6.44512	61.9972	9.61925	3.26592	2.00647e-08	5.72882e-05	4	61766265	61782543	+	16279	F11	GO:0004252;GO:0005576;GO:0005615;GO:0006508;GO:0006508;GO:0007596;GO:0007596;GO:0008233;GO:0008236;GO:0016787;GO:0030193;GO:0031639;GO:0051919;	-	-	-	-	coagulation factor XI [Source:HGNCSymbol;Acc:HGNC:3529]	-	-
ENSGALG00000015224	83.6685	29.4886	137.848	4.67464	2.22485	6.62285e-08	0.00016208	3	67019660	67075231	+	55572	AK9	GO:0004550;GO:0005524;GO:0005634;GO:0005654;GO:0005737;GO:0006139;GO:0006174;GO:0006186;GO:0006756;GO:0006757;GO:0019205;GO:0031965;GO:0050145;GO:0061508;GO:0061565;GO:0061566;GO:0061567;GO:0061568;GO:0061569;GO:0061570;GO:0061571;	K18533	-	-	-	adenylate kinase 9 [Source:HGNCSymbol;Acc:HGNC:33814]	771077	F1NRW9
ENSGALG00000042577	146.835	64.0547	229.616	3.58468	1.84184	9.0885e-08	0.000194619	1	83251977	83271788	+	19812	-	-	-	-	-	-	-	-	-
ENSGALG00000041407	38.4737	10.8795	66.0679	6.07268	2.60233	3.85945e-07	0.00064272	2	48213676	48218192	-	4517	-	-	-	-	-	-	uncharacterized LOC420748 [Source:NCBIgene;Acc:420748]	-	-
ENSGALG00000004669	76.818	31.4969	122.139	3.87782	1.95525	7.73729e-07	0.0010196	19	6702366	6708308	-	5943	ASPA	GO:0005829;GO:0005829;GO:0016788;GO:0016811;GO:0042802;GO:0046872;	K01437	EC:3.5.1.15	-	-	aspartoacylase [Source:HGNC Symbol;Acc:HGNC:756]"	417609	-
ENSGALG00000006454	22.7292	3.3787	42.0797	12.4544	3.63859	1.05343e-06	0.0012624	5	13150601	13199990	-	49390	SLC22A18	GO:0005215;GO:0005635;GO:0005737;GO:0006855;GO:0015238;GO:0015893;GO:0016020;GO:0016021;GO:0016021;GO:0016324;GO:0031625;GO:0055085;	-	-	-	-	solute carrier family 22 member 18 [Source:HGNCSymbol;Acc:HGNC:10964]	-	-
ENSGALG00000045232	228.083	130.9	325.266	2.48484	1.31315	1.10537e-06	0.0012624	20	7026294	7051788	-	25495	SYCP2	GO:0000795;GO:0000800;GO:0007140;GO:0007143;GO:0009566;GO:0009887;GO:0016020;GO:0016021;GO:0043066;GO:0046982;GO:0048808;	-	-	-	-	synaptonemal complex protein 2 [Source:HGNCSymbol;Acc:HGNC:11490]	-	-
ENSGALG00000032174	31.8276	7.64184	56.0133	7.32982	2.87378	1.33112e-06	0.00142521	AADN04002563.1	1260	12654	-	11395	-	-	-	-	-	-	-	-	-
ENSGALG00000035594	56.0277	21.5388	90.5166	4.2025	2.07125	1.73349e-06	0.0016498	19	18217	32287	+	14071	MYH7	GO:0000166;GO:0003774;GO:0003774;GO:0003779;GO:0005524;GO:0005524;GO:0016459;GO:0016459;GO:0051015;GO:0000166;GO:0003774;GO:0003774;GO:0003779;GO:0005524;GO:0005524;GO:0016459;GO:0016459;GO:0051015;	K17751	-	-	-	myosin, heavy chain 7, cardiac muscle, beta[Source:NCBI gene;Acc:395350]	395350	Q910C5
ENSGALG00000011243	32.454	8.53517	56.3728	6.60477	2.72351	2.17268e-06	0.00191779	2	34502237	34515476	-	13240	DAZL	GO:0001556;GO:0003676;GO:0003723;GO:0003723;GO:0003729;GO:0003730;GO:0003730;GO:0003730;GO:0005737;GO:0005737;GO:0005844;GO:0007147;GO:0007281;GO:0007281;GO:0008494;GO:0008494;GO:0008494;GO:0042802;GO:0045836;GO:0045948;GO:0045948;	-	-	-	-	deleted in azoospermia like [Source:NCBIgene;Acc:374054]	374054	Q804A9
ENSGALG00000031450	72.6897	30.9496	114.43	3.6973	1.88647	2.23897e-06	0.00191779	1	193221562	193279711	-	58150	MYO7A	GO:0000146;GO:0000166;GO:0001750;GO:0001845;GO:0001917;GO:0003774;GO:0003774;GO:0003779;GO:0005516;GO:0005524;GO:0005524;GO:0005737;GO:0005737;GO:0005765;GO:0005829;GO:0005856;GO:0006886;GO:0006909;GO:0007040;GO:0007600;GO:0007601;GO:0007601;GO:0007605;GO:0007605;GO:0016324;GO:0016459;GO:0016459;GO:0019904;GO:0030030;GO:0030048;GO:0030507;GO:0032391;GO:0032420;GO:0042470;GO:0042472;GO:0042490;GO:…	K10359	-	-	-	myosin VIIA [Source:HGNC Symbol;Acc:HGNC:7606]"	419085	-
ENSGALG00000042443	35.7024	9.90721	61.4976	6.20736	2.63398	2.4516e-06	0.00195653	2	26692065	26730200	-	38136	VWDE	GO:0005509;GO:0005509;GO:0005102;GO:0005509;GO:0005576;GO:0009986;GO:0048856;	-	-	-	-	von Willebrand factor D and EGF domains[Source:HGNC Symbol;Acc:HGNC:21897]	-	-
ENSGALG00000035207	32.8263	9.09925	56.5534	6.21518	2.6358	2.58326e-06	0.00195653	4	21042691	21053520	+	10830	TDO2	GO:0004833;GO:0004833;GO:0004833;GO:0004833;GO:0006569;GO:0016491;GO:0019441;GO:0019441;GO:0019441;GO:0019442;GO:0020037;GO:0020037;GO:0020037;GO:0020037;GO:0042802;GO:0046872;GO:0046872;GO:0051213;GO:0051289;GO:0055114;	K00453	EC:1.13.11.11	-	-	tryptophan 2,3-dioxygenase [Source:HGNCSymbol;Acc:HGNC:11708]	422409	-
ENSGALG00000038022	111.228	36.3975	186.059	5.11185	2.35385	2.62683e-06	0.00195653	2	144646756	144875068	-	228313	COL22A1	GO:0005201;GO:0005615;GO:0030198;GO:0031012;	K16630	-	-	-	collagen type XXII alpha 1 chain [Source:NCBIgene;Acc:420315]	420315	-
ENSGALG00000033089	78.7991	34.14	123.458	3.61623	1.85449	2.7982e-06	0.00199733	2	126865549	126908440	+	42892	-	GO:0005509;GO:0005509;GO:0005886;GO:0005886;GO:0005886;GO:0005913;GO:0007043;GO:0007155;GO:0007155;GO:0007156;GO:0007156;GO:0008092;GO:0009986;GO:0016020;GO:0016020;GO:0016021;GO:0016339;GO:0016342;GO:0034332;GO:0042803;GO:0044331;GO:0045296;GO:0098609;	-	-	-	-	cHz-cadherin [Source:NCBI gene;Acc:414835]"	414835	Q6W4W6
ENSGALG00000044279	39.7094	12.2876	67.1313	5.46336	2.44979	3.04155e-06	0.00206853	3	110295570	110304515	+	8946	-	-	-	-	-	-	-	-	-
ENSGALG00000020827	49.5727	18.1881	80.9573	4.45112	2.15417	3.13959e-06	0.00206853	9	13108724	13142104	+	33381	ATP13A4	GO:0000166;GO:0000166;GO:0005524;GO:0006812;GO:0016020;GO:0016021;GO:0016021;GO:0016787;GO:0016887;GO:0046872;GO:0000166;GO:0000166;GO:0005524;GO:0006812;GO:0016020;GO:0016021;GO:0016021;GO:0016787;GO:0016887;GO:0046872;GO:0000166;GO:0000166;GO:0005524;GO:0006812;GO:0016020;GO:0016021;GO:0016021;GO:0016787;GO:0016887;GO:0046872;	K14951	EC:3.6.3.-	-	-	ATPase 13A4 [Source:NCBI gene;Acc:424901]"	424901	Q5ZKB7
ENSGALG00000032999	44.9746	16.3803	73.5688	4.49129	2.16713	3.34726e-06	0.00206853	5	30401258	30403162	+	1905	-	-	-	-	-	-	formin-1-like [Source:NCBI gene;Acc:107053497]"	-	-
ENSGALG00000010891	98.643	49.1573	148.129	3.01336	1.59137	3.38094e-06	0.00206853	7	18965845	19008073	+	42229	ABCB11	GO:0000166;GO:0005524;GO:0005524;GO:0015126;GO:0015721;GO:0015722;GO:0016020;GO:0016020;GO:0016021;GO:0016021;GO:0016887;GO:0042626;GO:0045177;GO:0046581;GO:0055085;	K05664	-	-	-	ATP binding cassette subfamily B member 11[Source:HGNC Symbol;Acc:HGNC:42]	424170	-
ENSGALG00000016370	29.0146	7.50298	50.5261	6.73414	2.75149	3.95722e-06	0.00232533	3	93135658	93174800	+	39143	TPO	GO:0004447;GO:0004601;GO:0004601;GO:0005509;GO:0005615;GO:0006590;GO:0006979;GO:0016021;GO:0020037;GO:0035162;GO:0055114;GO:0098869;	K00431	EC:1.11.1.8	-	-	thyroid peroxidase [Source:HGNCSymbol;Acc:HGNC:12015]	776120	-
ENSGALG00000038771	22.6765	4.4941	40.859	9.09169	3.18455	4.11095e-06	0.00232533	4	49400755	49460118	-	59364	TECRL	GO:0005737;GO:0005783;GO:0006629;GO:0016020;GO:0016021;GO:0016021;GO:0016491;GO:0016627;GO:0042761;GO:0055114;	-	-	-	-	trans-2,3-enoyl-CoA reductase like [Source:HGNCSymbol;Acc:HGNC:27365]	422618	-
ENSGALG00000019662	14.7567	1.32069	28.1928	21.347	4.41596	4.20789e-06	0.00232533	2	20841909	20854816	-	12908	SLC25A40	GO:0016020;GO:0016021;GO:0022857;GO:0055085;	K15119	-	-	-	solute carrier family 25 member 40 [Source:HGNCSymbol;Acc:HGNC:29680]	772037	-
ENSGALG00000045668	27.4769	7.16753	47.7863	6.66705	2.73705	5.1472e-06	0.00259035	22	2015722	2053116	+	37395	KCNU1	GO:0005216;GO:0005886;GO:0006811;GO:0006813;GO:0015271;GO:0016020;GO:0016020;GO:0016021;GO:0016021;GO:0022414;GO:0034220;GO:0042391;GO:0055085;GO:0060072;GO:0071805;	-	-	-	-	potassium calcium-activated channel subfamily Umember 1 [Source:HGNC Symbol;Acc:HGNC:18867]	-	-
ENSGALG00000014840	32.9786	10.2556	55.7016	5.43134	2.44131	5.22045e-06	0.00259035	Z	12966009	12990144	-	24136	C6	GO:0001701;GO:0001970;GO:0005579;GO:0005579;GO:0006955;GO:0006956;GO:0045766;GO:0045917;	K03995	-	S	NOG145238	complement C6 [Source:NCBI gene;Acc:431585]"	431585	B8ZX71
ENSGALG00000034751	59.0731	24.6228	93.5235	3.79825	1.92534	5.29229e-06	0.00259035	2	117714320	117748433	-	34114	TRPA1	GO:0005216;GO:0005216;GO:0005262;GO:0005887;GO:0006811;GO:0006811;GO:0006816;GO:0007166;GO:0009409;GO:0010033;GO:0014070;GO:0015267;GO:0015278;GO:0016020;GO:0016020;GO:0016021;GO:0016021;GO:0019233;GO:0032421;GO:0034220;GO:0042493;GO:0042542;GO:0042802;GO:0048265;GO:0050955;GO:0050966;GO:0050968;GO:0051209;GO:0051289;GO:0055085;GO:0070588;GO:0097604;GO:0005216;GO:0006811;GO:0006811;GO:0016020;GO:…	K04984	-	-	-	Gallus gallus transient receptor potential cationchannel subfamily A member 1 (TRPA1), mRNA. [Source:RefSeqmRNA;Acc:NM_001318460]	420180	W8VTH6
ENSGALG00000027702	41.0666	12.852	69.2812	5.3907	2.43047	6.53208e-06	0.00310836	2	5349153	5385670	+	36518	SCN11A	GO:0001518;GO:0001518;GO:0001518;GO:0005216;GO:0005244;GO:0005248;GO:0005248;GO:0005272;GO:0005886;GO:0005886;GO:0006811;GO:0006811;GO:0006814;GO:0006814;GO:0016020;GO:0016020;GO:0016021;GO:0019228;GO:0030424;GO:0034765;GO:0035725;GO:0055085;GO:0086010;	-	-	-	-	Gallus gallus sodium voltage-gated channel alphasubunit 11 (SCN11A), mRNA. [Source:RefSeqmRNA;Acc:NM_001318428]	428404	F9W2X9
ENSGALG00000038950	61.984	24.3509	99.6171	4.0909	2.03242	6.81609e-06	0.00313809	5	14921862	14996500	-	74639	-	GO:0005576;GO:0070701;GO:0070701;	K10955	-	-	-	-	423101	L7XFH1
ENSGALG00000008498	86.4067	29.6446	143.169	4.8295	2.27187	6.96092e-06	0.00313809	2	18807653	19023102	-	215450	MALRD1	GO:0016020;GO:0016020;GO:0016021;	-	-	-	-	Gallus gallus MAM and LDL receptor class A domaincontaining 1 (MALRD1), mRNA. [Source:RefSeqmRNA;Acc:NM_001318981]	420512	R9W6V6
ENSGALG00000016492	32.4742	9.67858	55.2698	5.71053	2.51362	7.50815e-06	0.00322727	3	102734234	102741569	+	7336	TDRD15	-	K18405	-	-	-	tudor domain containing 15 [Source:HGNCSymbol;Acc:HGNC:45037]	101751663	F1NV00
ENSGALG00000045831	20.5273	4.07311	36.9815	9.07942	3.1826	8.81458e-06	0.00349984	AADN04004186.1	7668	9296	-	1629	-	-	-	-	-	-	-	-	-
ENSGALG00000044599	38.9601	9.42194	68.4983	7.27008	2.86197	9.06295e-06	0.00349984	12	100686	116381	-	15696	-	GO:0005634;GO:0005643;GO:0005737;GO:0005813;GO:0008536;GO:0046907;	-	-	-	-	-	-	-
ENSGALG00000017040	141.595	69.9488	213.242	3.04855	1.60812	9.29388e-06	0.00349984	1	171268903	171314194	-	45292	-	GO:0004866;GO:0005576;GO:0005576;GO:0005615;GO:0010951;GO:0004252;GO:0004866;GO:0005576;GO:0005576;GO:0005615;GO:0006508;GO:0006956;GO:0010951;GO:0030449;	K03989	-	-	-	complement C4A (Rodgers blood group) [Source:NCBIgene;Acc:418892]	418892	A0A1D5PU94
ENSGALG00000017405	75.0318	33.7321	116.331	3.44868	1.78604	9.3975e-06	0.00349984	Z	10035886	10086792	-	50907	NPR3	GO:0016020;GO:0016021;GO:0016021;GO:0016020;GO:0016021;GO:0016021;GO:0001501;GO:0002158;GO:0008217;GO:0016020;GO:0016021;GO:0016021;GO:0016941;GO:0017046;GO:0031404;GO:0032991;GO:0033688;GO:0035810;GO:0042277;GO:0042562;GO:0042803;GO:0120163;	K12325	-	-	-	natriuretic peptide receptor 3 [Source:HGNCSymbol;Acc:HGNC:7945]	431663	-
ENSGALG00000016375	54.7223	22.0218	87.4228	3.96983	1.98908	9.39772e-06	0.00349984	1	118890050	118981624	-	91575	PHEX	GO:0004222;GO:0005783;GO:0005794;GO:0006508;GO:0006508;GO:0008237;GO:0016020;GO:0016021;GO:0019637;GO:0030282;GO:0048471;	K08636	EC:3.4.24.-	-	-	phosphate regulating endopeptidase homolog, X-linked [Source:NCBI gene;Acc:395777]	395777	-
ENSGALG00000013659	26.2718	7.07562	45.4681	6.42602	2.68393	1.07674e-05	0.00392461	3	50785550	50822797	-	37248	NOX3	GO:0016020;GO:0016020;GO:0016021;GO:0016175;GO:0016491;GO:0016491;GO:0042554;GO:0055114;GO:0055114;GO:0001659;GO:0005737;GO:0009590;GO:0009629;GO:0016020;GO:0016020;GO:0016021;GO:0016175;GO:0016175;GO:0016491;GO:0016491;GO:0042554;GO:0042554;GO:0043020;GO:0048840;GO:0055114;GO:0055114;GO:0016020;GO:0016020;GO:0016021;GO:0016175;GO:0016491;GO:0016491;GO:0042554;GO:0055114;GO:0055114;GO:0016020;GO:…	K21422	EC:1.6.3.-	-	-	NADPH oxidase 3 [Source:HGNC Symbol;Acc:HGNC:7890]"	428609	-
ENSGALG00000008704	171.248	99.6399	242.856	2.43734	1.28531	1.16495e-05	0.00407281	2	19883398	20025167	+	141770	CUBN	GO:0005509;GO:0005737;GO:0005768;GO:0005783;GO:0005794;GO:0005903;GO:0005905;GO:0006898;GO:0009617;GO:0016324;GO:0016324;GO:0030139;GO:0030139;GO:0042803;GO:0042953;GO:0045177;GO:0070062;GO:0004222;GO:0005509;GO:0006508;GO:0005509;	K14616	-	-	-	cubilin [Source:HGNC Symbol;Acc:HGNC:2548]"	420523	F1NIW7
ENSGALG00000010657	83.5945	27.8643	139.325	5.00011	2.32196	1.29263e-05	0.00434196	7	18780854	18811098	-	30245	-	GO:0004867;GO:0005201;GO:0005615;GO:0010951;GO:0030198;GO:0031012;	-	-	-	-	-	-	-
ENSGALG00000009652	42.4577	11.3602	73.5552	6.47481	2.69484	1.55249e-05	0.00492513	3	20387409	20480206	+	92798	-	-	-	-	-	-	usherin [Source:NCBI gene;Acc:421358]"	-	-
ENSGALG00000037705	366.837	204.971	528.703	2.5794	1.36704	1.60132e-05	0.00495373	AADN04007509.1	446	7936	-	7491	-	-	-	-	-	-	outer dense fiber protein 3-like 15 [Source:NCBIgene;Acc:107057195]	-	-
ENSGALG00000010378	25.3511	6.60983	44.0923	6.67072	2.73784	1.64826e-05	0.00495373	5	38944152	38960685	+	16534	LRRC74A	GO:0005509;	-	-	-	-	leucine rich repeat containing 74A [Source:HGNCSymbol;Acc:HGNC:23346]	428893	-
ENSGALG00000043245	30.1293	7.0565	53.2022	7.53946	2.91446	1.71637e-05	0.00506951	8	26430953	26433431	-	2479	-	-	-	-	-	-	ankyrin-3-like [Source:NCBI gene;Acc:101747588]"	-	-
ENSGALG00000005443	19.8892	4.15866	35.6197	8.5652	3.09849	1.80146e-05	0.00523066	2	3314718	3335829	+	21112	-	GO:0007605;GO:0016020;GO:0016021;GO:0042472;	-	-	-	-	-	-	-
ENSGALG00000028357	87.8778	44.8118	130.944	2.92209	1.547	2.02915e-05	0.00569414	2	19456900	19489987	-	33088	MMR1L2	GO:0004888;GO:0016020;GO:0016021;	K06560	-	-	-	Gallus gallus macrophage mannose receptor 1-like 2(MMR1L2), mRNA. [Source:RefSeq mRNA;Acc:NM_001319010]	428421	M1XGN6
ENSGALG00000014136	40.405	15.8201	64.9899	4.10805	2.03846	2.04812e-05	0.00569414	4	67010756	67015296	+	4541	CNGA1	GO:0000166;GO:0001750;GO:0005216;GO:0005221;GO:0005222;GO:0005223;GO:0006811;GO:0006811;GO:0007601;GO:0007601;GO:0016020;GO:0016020;GO:0016020;GO:0016021;GO:0030552;GO:0030553;GO:0042622;GO:0050896;GO:0055085;GO:0098655;GO:0005216;GO:0005221;GO:0006811;GO:0006811;GO:0007601;GO:0016020;GO:0016020;GO:0016021;GO:0055085;GO:0098655;	K04948	-	-	NOG300025	cyclic nucleotide gated channel alpha 1[Source:NCBI gene;Acc:396143]	396143	Q90980
ENSGALG00000005332	117.142	44.6423	189.641	4.24801	2.08679	2.27331e-05	0.0061816	12	7053449	7219032	+	165584	CACNA1D	GO:0005216;GO:0005244;GO:0005245;GO:0005262;GO:0005891;GO:0006811;GO:0006816;GO:0016020;GO:0016020;GO:0016021;GO:0034765;GO:0055085;GO:0070588;GO:0070588;GO:0005216;GO:0005244;GO:0005245;GO:0005262;GO:0005891;GO:0006811;GO:0006816;GO:0016020;GO:0016020;GO:0016021;GO:0034765;GO:0055085;GO:0070588;GO:0070588;GO:0005216;GO:0005244;GO:0005245;GO:0005245;GO:0005245;GO:0005262;GO:0005262;GO:0005886;GO:…	K04851	-	-	-	calcium voltage-gated channel subunit alpha1 D[Source:NCBI gene;Acc:395895]	395895	O73700;F1N8C9
ENSGALG00000029827	25.3907	7.06924	43.7122	6.18343	2.62841	2.58754e-05	0.00688059	14	14424334	14439699	-	15366	-	GO:0003824;GO:0003996;GO:0004321;GO:0005759;GO:0006633;GO:0006637;GO:0015645;GO:0003824;	K01896	EC:6.2.1.2	-	-	acyl-CoA synthetase medium-chain family member 4-like [Source:NCBI gene;Acc:426991]	426991	A0A1D5PBY1
ENSGALG00000006717	95.9668	33.9078	158.026	4.66046	2.22047	2.65332e-05	0.00688059	5	14871236	14911577	-	40342	-	GO:0005576;GO:0005576;	-	-	-	-	ovomucin, alpha subunit [Source:NCBIgene;Acc:395381]	395381	Q98UI9
ENSGALG00000005286	33.6929	11.5186	55.8673	4.8502	2.27804	2.70885e-05	0.00688059	9	6425974	6434135	+	8162	TRIM42	GO:0005622;GO:0008270;GO:0046872;	K12018	-	-	-	tripartite motif containing 42 [Source:HGNCSymbol;Acc:HGNC:19014]	424818	E1C1V9
ENSGALG00000029660	85.9645	33.1643	138.765	4.18416	2.06494	2.7293e-05	0.00688059	18	346043	384341	-	38299	-	GO:0000166;GO:0003774;GO:0003774;GO:0003779;GO:0005524;GO:0005524;GO:0016459;GO:0016459;GO:0051015;GO:0000166;GO:0003774;GO:0003774;GO:0003779;GO:0005524;GO:0005524;GO:0016459;GO:0016459;GO:0051015;GO:0000166;GO:0003774;GO:0003774;GO:0003779;GO:0005524;GO:0005524;GO:0016459;GO:0016459;GO:0051015;	K10352	-	-	-	-	768487	-
ENSGALG00000001912	64.3523	28.5842	100.12	3.50265	1.80844	2.74979e-05	0.00688059	23	3621009	3642966	+	21958	-	GO:0000166;GO:0004672;GO:0004713;GO:0004714;GO:0004888;GO:0005005;GO:0005524;GO:0005524;GO:0005737;GO:0005887;GO:0006468;GO:0009968;GO:0016020;GO:0016021;GO:0018108;GO:0030154;GO:0043005;GO:0043066;GO:0043235;GO:0043410;GO:0048013;GO:0070374;GO:0004672;GO:0005524;GO:0006468;GO:0000166;GO:0004672;GO:0005524;GO:0005524;GO:0006468;GO:0016020;GO:0016021;	-	-	-	-	EPH receptor A10 [Source:NCBI gene;Acc:428219]"	-	-
ENSGALG00000008148	86.0671	44.0694	128.065	2.90598	1.53902	2.77136e-05	0.00688059	5	22981961	23039476	+	57516	MYBPC3	GO:0003007;GO:0005863;GO:0008307;GO:0017022;GO:0030017;GO:0031672;GO:0032036;GO:0042802;GO:0055010;GO:0097512;	K12568	-	-	-	myosin binding protein C, cardiac [Source:NCBIgene;Acc:396013]	396013	-
ENSGALG00000004293	37.7816	10.0739	65.4893	6.5009	2.70064	2.87268e-05	0.00694107	3	45526014	45546436	+	20423	-	GO:0004252;GO:0004252;GO:0004252;GO:0005576;GO:0006508;GO:0006508;GO:0007596;GO:0007599;GO:0008233;GO:0008236;GO:0016787;GO:0042730;GO:0048771;	K01315	EC:3.4.21.7	-	-	plasminogen [Source:NCBI gene;Acc:421580]"	421580	F1NWX6
ENSGALG00000014904	16.9718	3.0025	30.9411	10.3051	3.36529	2.87675e-05	0.00694107	2	102239603	102250566	-	10964	CLUL1	GO:0005615;GO:0005634;GO:0051787;	-	-	-	-	clusterin like 1 [Source:HGNCSymbol;Acc:HGNC:2096]	768430	F1N8T1
ENSGALG00000009050	60.4956	28.4453	92.546	3.25348	1.70198	3.33297e-05	0.00782153	5	25645574	25669788	+	24215	CAPN3	GO:0003824;GO:0004198;GO:0004198;GO:0005509;GO:0005509;GO:0005622;GO:0005634;GO:0005737;GO:0005737;GO:0005829;GO:0005886;GO:0006508;GO:0006508;GO:0006508;GO:0006508;GO:0008233;GO:0008233;GO:0008234;GO:0008307;GO:0012501;GO:0014718;GO:0016787;GO:0030163;GO:0030239;GO:0031402;GO:0031432;GO:0031648;GO:0032947;GO:0032991;GO:0033234;GO:0043066;GO:0043066;GO:0043122;GO:0043122;GO:0045214;GO:0045214;GO:…	K08573	EC:3.4.22.54	-	-	calpain 3 [Source:NCBI gene;Acc:423233]"	423233	A0A1D5PLJ8
ENSGALG00000009902	49.0849	20.4083	77.7616	3.81029	1.9299	3.5789e-05	0.00819561	8	19691444	19711677	+	20234	CFAP57	GO:0060285;	-	-	-	-	cilia and flagella associated protein 57[Source:HGNC Symbol;Acc:HGNC:26485]	-	-
ENSGALG00000006368	65.48	30.9053	100.055	3.23746	1.69486	3.58806e-05	0.00819561	5	12685002	12717134	-	32133	PTPN5	GO:0001784;GO:0004721;GO:0004725;GO:0004725;GO:0006470;GO:0006470;GO:0016020;GO:0016021;GO:0016311;GO:0016787;GO:0016791;GO:0035335;	K18018	EC:3.1.3.48	-	-	protein tyrosine phosphatase, non-receptor type 5[Source:HGNC Symbol;Acc:HGNC:9657]	423085	-
ENSGALG00000033692	30.5874	9.86843	51.3063	5.19904	2.37825	3.9935e-05	0.0088127	1	113630516	113665856	+	35341	-	-	-	-	-	-	-	-	-
ENSGALG00000014762	34.3059	9.81529	58.7965	5.9903	2.58263	4.00224e-05	0.0088127	2	100238641	100256976	-	18336	-	GO:0005829;GO:0010738;GO:0016020;GO:0016021;GO:0034237;	-	-	-	-	-	-	-
ENSGALG00000042136	84.5335	40.5669	128.5	3.16761	1.66339	4.064e-05	0.0088127	3	108086835	108304491	+	217657	PKHD1	GO:0001822;GO:0005737;GO:0005813;GO:0005929;GO:0005929;GO:0006874;GO:0008284;GO:0010824;GO:0010824;GO:0016020;GO:0016021;GO:0016324;GO:0032006;GO:0032088;GO:0036064;GO:0043066;GO:0048471;GO:0051898;GO:0060271;GO:0070372;GO:0072686;	K19865	-	-	-	PKHD1, fibrocystin/polyductin [Source:HGNCSymbol;Acc:HGNC:9016]	422044	-
ENSGALG00000039012	15.2794	2.09643	28.4623	13.5766	3.76305	4.19156e-05	0.00897569	AADN04002253.1	10119	15260	+	5142	-	-	-	-	-	-	-	-	-
ENSGALG00000032620	26.1321	7.47731	44.7869	5.98971	2.58249	4.48878e-05	0.00949349	AADN04011290.1	49	6533	-	6485	-	GO:0005506;GO:0005737;GO:0006082;GO:0006805;GO:0008395;GO:0016705;GO:0016712;GO:0020037;GO:0020037;GO:0042738;GO:0043231;GO:0055114;GO:0055114;	-	-	-	-	-	-	-
ENSGALG00000003765	35.4961	12.4585	58.5337	4.69831	2.23214	4.76509e-05	0.00995496	6	9823720	9844029	-	20310	A1CF	GO:0003676;GO:0003723;GO:0003727;GO:0005634;GO:0005654;GO:0005737;GO:0007566;GO:0010609;GO:0016554;GO:0016556;GO:0016556;GO:0030895;GO:0003676;GO:0003723;GO:0003727;GO:0016556;GO:0030895;	-	-	-	-	APOBEC1 complementation factor [Source:HGNCSymbol;Acc:HGNC:24086]	423680	E1BQR8
ENSGALG00000016499	19.6496	4.2056	35.0936	8.34448	3.06082	5.23008e-05	0.0106662	3	104597130	104611882	-	14753	-	-	-	-	-	-	-	770429	-
ENSGALG00000040530	64.1157	22.8316	105.4	4.61639	2.20677	5.81648e-05	0.011323	5	15061327	15098793	+	37467	MUC6	GO:0005576;GO:0030277;	-	-	-	-	mucin 6, oligomeric mucus/gel-forming [Source:HGNCSymbol;Acc:HGNC:7517]	-	-
ENSGALG00000013294	25.3335	7.79148	42.8754	5.50286	2.46018	6.17029e-05	0.0118768	10	9208018	9221830	-	13813	CYP19A1	GO:0002677;GO:0004497;GO:0005506;GO:0005783;GO:0006710;GO:0008209;GO:0008585;GO:0010760;GO:0016491;GO:0016705;GO:0016712;GO:0020037;GO:0020037;GO:0030540;GO:0030879;GO:0046872;GO:0055114;GO:0055114;GO:0060065;GO:0060736;GO:0061370;GO:0070330;GO:2000866;	K07434	EC:1.14.14.14	-	-	cytochrome P450 family 19 subfamily A member 1[Source:NCBI gene;Acc:414854]	414854	-
ENSGALG00000015172	24.5723	7.02427	42.1202	5.99639	2.58409	6.30186e-05	0.0119952	1	83382155	83390596	-	8442	-	GO:0003779;GO:0016192;GO:0045010;GO:0003779;GO:0016192;GO:0045010;	-	-	-	-	-	-	-
ENSGALG00000040488	17.2172	2.56221	31.8723	12.4394	3.63684	6.5024e-05	0.0122409	1	113326215	113331457	+	5243	-	-	-	-	-	-	-	-	-
ENSGALG00000042845	10.265	0.617573	19.9125	32.2431	5.01092	6.8069e-05	0.0126749	2	63783168	63794396	+	11229	-	GO:0005737;GO:0016020;GO:0016021;GO:0048471;	-	-	-	-	-	-	-
ENSGALG00000002369	21.0848	5.07963	37.0899	7.3017	2.86823	7.31759e-05	0.0134793	8	2652340	2658594	+	6255	F13B	-	K03906	-	-	-	coagulation factor XIII B chain [Source:HGNCSymbol;Acc:HGNC:3534]	424355	-
ENSGALG00000010760	51.6902	14.6514	88.729	6.05601	2.59837	8.36286e-05	0.0149234	3	35858430	35917100	-	58671	WDR64	-	-	-	-	-	WD repeat domain 64 [Source:HGNCSymbol;Acc:HGNC:26570]	428581	-
ENSGALG00000014874	56.1535	26.4624	85.8447	3.24403	1.69779	8.57771e-05	0.0149349	Z	14183746	14189286	+	5541	MRPS30	GO:0003735;GO:0005739;GO:0005840;GO:0006412;	K17409	-	-	-	mitochondrial ribosomal protein S30 [Source:NCBIgene;Acc:395781]	395781	O42270
ENSGALG00000014615	117.153	44.9263	189.379	4.21533	2.07564	8.57807e-05	0.0149349	2	99747385	99848774	+	101390	LAMA1	GO:0005102;GO:0007155;GO:0030155;GO:0030334;GO:0045995;GO:0005102;GO:0007155;GO:0030155;GO:0030334;GO:0045995;	K05637	-	-	-	laminin subunit alpha 1 [Source:NCBIgene;Acc:374016]	374016	-
ENSGALG00000044067	14.4645	2.38493	26.5441	11.1299	3.47637	8.63085e-05	0.0149349	8	9703686	9705755	-	2070	-	-	-	-	-	-	-	-	-
ENSGALG00000033783	80.3815	44.1887	116.574	2.6381	1.3995	8.90731e-05	0.0151849	2	138316250	138398940	+	82691	FER1L6	GO:0016020;GO:0016021;GO:0016021;GO:0009617;GO:0016020;GO:0016021;GO:0016021;GO:0016020;GO:0016021;GO:0016021;	K22127	-	-	-	fer-1 like family member 6 [Source:HGNCSymbol;Acc:HGNC:28065]	420340	A0A1D5PD68
ENSGALG00000030646	16.914	3.12862	30.6993	9.81241	3.29461	8.95265e-05	0.0151849	AADN04010060.1	3914	9012	-	5099	-	GO:0006508;GO:0006751;GO:0036374;GO:0006508;GO:0006751;GO:0036374;	-	-	-	-	-	-	-
ENSGALG00000013822	60.6387	29.36	91.9175	3.1307	1.64648	0.000103423	0.0169859	3	54155137	54192103	+	36967	TXLNB	GO:0005615;GO:0005737;GO:0005737;GO:0010976;GO:0019905;GO:0030017;GO:0019905;	-	-	-	-	taxilin beta [Source:NCBI gene;Acc:395515]"	395515	Q9I969
ENSGALG00000026747	16.178	3.26533	29.0907	8.90897	3.15526	0.000105322	0.0169859	3	7644760	7656111	-	11352	GTF2A1L	GO:0005634;GO:0005672;GO:0005672;GO:0005672;GO:0005737;GO:0006366;GO:0006367;GO:0050890;	K03122	-	-	-	general transcription factor IIA subunit 1 like[Source:NCBI gene;Acc:100534591]	100534591	R4GM48
ENSGALG00000010927	22.1762	5.54559	38.8068	6.99778	2.8069	0.000105432	0.0169859	4	45986045	45995778	-	9734	DMP1	GO:0005576;GO:0005576;GO:0005615;GO:0030141;GO:0031012;GO:0031012;GO:0031215;GO:1990430;GO:1990430;GO:0001503;GO:0030198;GO:0001503;GO:0030198;	-	-	-	-	matrix extracellular phosphoglycoprotein[Source:NCBI gene;Acc:395256]	404539	Q75P25
ENSGALG00000032409	25.0746	7.95602	42.1931	5.30329	2.40689	0.000106093	0.0169859	3	58030627	58066326	+	35700	SAMD3	-	-	-	-	-	sterile alpha motif domain containing 3[Source:HGNC Symbol;Acc:HGNC:21574]	100857189	-
ENSGALG00000019276	36.5123	14.6792	58.3455	3.9747	1.99085	0.000108358	0.0171877	1	65238465	65266821	-	28357	-	GO:0005215;GO:0005886;GO:0006811;GO:0016020;GO:0016020;GO:0016021;GO:0055085;GO:0005215;GO:0005886;GO:0005887;GO:0006811;GO:0015125;GO:0015347;GO:0015721;GO:0016020;GO:0016020;GO:0016021;GO:0043252;GO:0055085;	K08747	-	-	-	solute carrier organic anion transporter familymember 1B1 [Source:NCBI gene;Acc:418189]	418189	F1NPJ5
ENSGALG00000005435	46.7763	16.485	77.0676	4.67502	2.22497	0.000110096	0.0173032	11	15636273	15670143	-	33871	-	GO:0004096;GO:0005262;GO:0005509;GO:0016020;GO:0016020;GO:0016020;GO:0016021;GO:0020037;GO:0030246;GO:0050982;GO:0055114;GO:0070588;GO:0098869;GO:0004096;GO:0005509;GO:0016020;GO:0016020;GO:0016021;GO:0020037;GO:0030246;GO:0055114;GO:0098869;GO:0004096;GO:0005509;GO:0016020;GO:0016020;GO:0016021;GO:0020037;GO:0030246;GO:0055114;GO:0098869;GO:0004096;GO:0005509;GO:0016020;GO:0016020;GO:0016021;GO:…	-	-	-	-	-	-	-
ENSGALG00000036504	35.5335	14.5786	56.4885	3.87475	1.9541	0.000112209	0.0173292	5	54521949	54545310	+	23362	C14orf39	GO:0000801;GO:0007129;GO:0007283;GO:0010705;GO:0048477;	-	-	-	-	chromosome 14 open reading frame 39 [Source:HGNCSymbol;Acc:HGNC:19849]	423524	-
ENSGALG00000001863	55.7898	26.7059	84.8737	3.17809	1.66816	0.000112284	0.0173292	8	16539918	16600128	+	60211	VTG2	GO:0005319;GO:0006869;GO:0005319;GO:0006869;GO:0005319;GO:0006869;	-	-	-	-	vitellogenin 2 [Source:NCBI gene;Acc:424533]"	424533	P02845
ENSGALG00000019361	13.4723	2.12848	24.8161	11.6591	3.54339	0.000115228	0.0176247	1	32729364	32758798	-	29435	FAM19A2	-	-	-	-	-	family with sequence similarity 19 member A2, C-Cmotif chemokine like [Source:HGNC Symbol;Acc:HGNC:21589]	771745	-
ENSGALG00000037644	49.4331	20.011	78.8552	3.94059	1.97841	0.000118867	0.0180205	2	123703762	123734221	-	30460	CNGB3	GO:0001750;GO:0005221;GO:0005222;GO:0005223;GO:0005223;GO:0005223;GO:0006812;GO:0007601;GO:0016020;GO:0016021;GO:0030553;GO:0030553;GO:0098655;GO:1902495;	-	-	-	-	cyclic nucleotide gated channel beta 3 [Source:HGNCSymbol;Acc:HGNC:2153]	-	-
ENSGALG00000014228	60.0947	17.0489	103.14	6.04969	2.59686	0.000123687	0.0185023	1	70455565	70491589	-	36025	SMC1B	GO:0000775;GO:0000794;GO:0000795;GO:0000800;GO:0003677;GO:0005524;GO:0005634;GO:0005654;GO:0005694;GO:0005829;GO:0007062;GO:0030893;GO:0030893;GO:0034991;GO:0051276;GO:0051321;	K06636	-	-	-	structural maintenance of chromosomes 1B[Source:HGNC Symbol;Acc:HGNC:11112]	418243	F1NX72
ENSGALG00000030251	41.8266	16.5001	67.1531	4.06987	2.02498	0.000125012	0.0185023	2	140988804	141106986	-	118183	ADCY8	GO:0000166;GO:0004016;GO:0004016;GO:0004016;GO:0004016;GO:0005524;GO:0005622;GO:0005886;GO:0005887;GO:0006171;GO:0006171;GO:0006171;GO:0007189;GO:0007616;GO:0009190;GO:0016020;GO:0016021;GO:0016829;GO:0016849;GO:0035556;GO:0046872;GO:0000166;GO:0004016;GO:0004016;GO:0005524;GO:0005622;GO:0005886;GO:0006171;GO:0006171;GO:0009190;GO:0016020;GO:0016021;GO:0016829;GO:0016849;GO:0035556;GO:0046872;	K08048	EC:4.6.1.1	-	-	adenylate cyclase 8 [Source:HGNCSymbol;Acc:HGNC:239]	420328	A0A1D5PGV0
ENSGALG00000015554	149.672	93.4417	205.902	2.20353	1.13982	0.000125645	0.0185023	4	80580328	81104973	+	524646	SORCS2	GO:0016020;GO:0016021;GO:0016021;GO:0016020;GO:0016021;GO:0016021;GO:0016020;GO:0016021;GO:0016021;GO:0016020;GO:0016021;GO:0016021;	-	-	-	-	sortilin related VPS10 domain containing receptor 2[Source:HGNC Symbol;Acc:HGNC:16698]	428797	-
ENSGALG00000035935	117.362	65.6739	169.049	2.57407	1.36405	0.00012744	0.0185023	10	8129598	8287922	-	158325	UNC13C	GO:0005509;GO:0005543;GO:0005622;GO:0007268;GO:0019992;GO:0035556;GO:0046872;GO:0005509;GO:0005543;GO:0005622;GO:0007268;GO:0019992;GO:0035556;GO:0046872;GO:0005509;GO:0005516;GO:0005543;GO:0005886;GO:0007268;GO:0007268;GO:0007528;GO:0016081;GO:0016082;GO:0016188;GO:0017075;GO:0019992;GO:0030672;GO:0031594;GO:0031914;GO:0035249;GO:0035556;GO:0042734;GO:0043195;GO:0044305;GO:0046872;GO:0048786;GO:…	K15293	-	-	-	unc-13 homolog C [Source:HGNCSymbol;Acc:HGNC:23149]	415413	-
ENSGALG00000008874	37.3457	14.8969	59.7946	4.0139	2.005	0.000129188	0.0185178	1	22423984	22448101	+	24118	SLC13A1	GO:0005215;GO:0006814;GO:0006835;GO:0008271;GO:0008272;GO:0008272;GO:0015137;GO:0015141;GO:0015382;GO:0015746;GO:0016020;GO:0016020;GO:0016021;GO:0016021;GO:0017153;GO:0055085;GO:0071422;GO:1902358;	K14444	-	-	-	solute carrier family 13 member 1 [Source:HGNCSymbol;Acc:HGNC:10916]	770198	E1BYV5
ENSGALG00000046064	20.9704	6.00501	35.9359	5.98432	2.58119	0.000130969	0.0185178	7	8445062	8446909	+	1848	-	-	-	-	-	-	-	-	-
ENSGALG00000038225	58.5569	29.2403	87.8735	3.00522	1.58747	0.000131269	0.0185178	1	9507267	9637821	+	130555	SEMA3E	GO:0001569;GO:0001953;GO:0002040;GO:0008360;GO:0016021;GO:0016525;GO:0030215;GO:0050808;GO:0071526;GO:2000249;GO:0016021;	K06840	-	-	-	semaphorin 3E [Source:NCBI gene;Acc:374089]"	374089	O42237
ENSGALG00000010572	17.5076	4.15866	30.8566	7.41984	2.89139	0.000135209	0.0186676	5	40811286	40858950	+	47665	TSHR	GO:0004930;GO:0004930;GO:0004996;GO:0004996;GO:0004996;GO:0005622;GO:0005886;GO:0005886;GO:0005887;GO:0007165;GO:0007186;GO:0007186;GO:0007189;GO:0007189;GO:0007190;GO:0008344;GO:0008528;GO:0009755;GO:0016020;GO:0016021;GO:0016021;GO:0016500;GO:0030183;GO:0038194;GO:0040012;GO:0040018;GO:0060119;GO:0060122;GO:0071542;GO:0090103;GO:0120162;GO:0004930;GO:0004930;GO:0004996;GO:0005886;GO:0007165;GO:…	K04249	-	-	-	thyroid stimulating hormone receptor [Source:NCBIgene;Acc:428900]	428900	Q3V5L9
ENSGALG00000039738	47.3288	17.0958	77.5617	4.53688	2.1817	0.000139006	0.0188736	2	55891323	55948927	+	57605	SLC9A3	GO:0005886;GO:0005886;GO:0005886;GO:0006811;GO:0006812;GO:0006814;GO:0006814;GO:0006814;GO:0006885;GO:0006885;GO:0015297;GO:0015299;GO:0015385;GO:0015385;GO:0015385;GO:0015385;GO:0015386;GO:0016020;GO:0016021;GO:0016021;GO:0016324;GO:0016324;GO:0030165;GO:0031526;GO:0031526;GO:0031982;GO:0051453;GO:0055085;GO:0070062;GO:0071805;GO:0098719;GO:0098719;GO:1902600;	K12040	-	-	-	solute carrier family 9 member A3 [Source:HGNCSymbol;Acc:HGNC:11073]	420801	A0A1D5NYQ5
ENSGALG00000037875	21.3105	6.16954	36.4515	5.9083	2.56274	0.000139919	0.0188736	9	5939148	5956961	-	17814	RBP1	GO:0002138;GO:0005654;GO:0005811;GO:0005829;GO:0005829;GO:0006776;GO:0008289;GO:0030852;GO:0033189;GO:0042572;GO:0042573;	-	-	-	-	retinol binding protein 1 [Source:NCBIgene;Acc:424821]	424821	A0A1D5P6K3
ENSGALG00000033638	13.9685	2.19472	25.7423	11.7292	3.55204	0.000142703	0.0190837	2	125364885	125422366	+	57482	SLC26A7	GO:0001696;GO:0001696;GO:0005253;GO:0005254;GO:0005254;GO:0005737;GO:0005768;GO:0006820;GO:0006820;GO:0006820;GO:0006821;GO:0006821;GO:0008271;GO:0008271;GO:0008272;GO:0008272;GO:0008509;GO:0015106;GO:0015106;GO:0015108;GO:0015116;GO:0015116;GO:0015116;GO:0015301;GO:0015701;GO:0016020;GO:0016020;GO:0016021;GO:0016021;GO:0016021;GO:0016323;GO:0016323;GO:0016323;GO:0016323;GO:0019531;GO:0019531;GO:…	K13962	-	-	-	solute carrier family 26 member 7 [Source:HGNCSymbol;Acc:HGNC:14467]	428369	-
ENSGALG00000016591	24.9494	7.61635	42.2825	5.55155	2.47289	0.000143704	0.0190837	3	105784558	105796565	+	12008	DRC1	GO:0003352;GO:0005930;GO:0007368;GO:0007507;GO:0060285;GO:0060285;GO:0070286;GO:0070286;	K19754	-	-	-	dynein regulatory complex subunit 1 [Source:HGNCSymbol;Acc:HGNC:24245]	422009	-
ENSGALG00000017017	14.5849	2.73968	26.4302	9.64721	3.27011	0.000146446	0.0192982	1	170079454	170098133	+	18680	SERPINE3	GO:0004867;GO:0005615;GO:0005615;GO:0010951;	-	-	-	-	serpin family E member 3 [Source:HGNCSymbol;Acc:HGNC:24774]	-	-
ENSGALG00000036582	29.5884	6.60983	52.5671	7.95286	2.99147	0.000148214	0.019382	AADN04003277.1	11000	12428	-	1429	-	-	-	-	-	-	-	-	-
ENSGALG00000041800	49.8155	18.6133	81.0177	4.35268	2.1219	0.000157295	0.0198819	18	177474	220592	+	43119	GLP2R	GO:0004888;GO:0004930;GO:0004930;GO:0004967;GO:0007165;GO:0007166;GO:0007186;GO:0007186;GO:0008528;GO:0016020;GO:0016020;GO:0016021;GO:0016021;GO:0017046;GO:0071377;GO:0004930;GO:0007186;GO:0016020;	K04582	-	-	-	glucagon-like peptide 2 receptor [Source:NCBIgene;Acc:427787]	427787	C4P7J2
ENSGALG00000010866	30.4696	10.7257	50.2135	4.68162	2.22701	0.000159	0.0198819	4	45060436	45066903	+	6468	AREG	GO:0005154;GO:0005615;GO:0005615;GO:0005622;GO:0005634;GO:0005737;GO:0007173;GO:0007173;GO:0007186;GO:0008083;GO:0008284;GO:0008284;GO:0008284;GO:0009986;GO:0010469;GO:0016020;GO:0016021;GO:0032355;GO:0050731;GO:0060598;GO:0060744;GO:0060749;GO:0060750;	K09782	-	-	NOG41450	amphiregulin [Source:NCBI gene;Acc:428752]"	428752	Q645M5
ENSGALG00000012092	54.5001	27.4733	81.5268	2.96749	1.56924	0.000170154	0.0209706	7	28438096	28465232	-	27137	ESYT3	GO:0005509;GO:0005544;GO:0005887;GO:0006869;GO:0006869;GO:0008289;GO:0008289;GO:0008429;GO:0016020;GO:0016021;GO:0031210;GO:0031227;GO:0031227;GO:0031234;GO:0031234;GO:0035091;GO:0044232;GO:0061817;	-	-	-	-	extended synaptotagmin 3 [Source:HGNCSymbol;Acc:HGNC:24295]	424271	F1NFA6
ENSGALG00000036846	18.0483	4.31027	31.7862	7.37454	2.88255	0.000175108	0.0213363	27	5008680	5012885	-	4206	-	GO:0005198;GO:0005198;GO:0005882;GO:0005882;	K07604	-	-	-	keratin 9 [Source:NCBI gene;Acc:420041]"	420041	-
ENSGALG00000016662	18.916	4.62659	33.2054	7.17707	2.84339	0.000180569	0.0213363	3	107785815	107811652	+	25838	GATA4	GO:0000977;GO:0000978;GO:0001077;GO:0001085;GO:0001228;GO:0003180;GO:0003197;GO:0003290;GO:0003677;GO:0003677;GO:0003700;GO:0003700;GO:0003700;GO:0003713;GO:0005634;GO:0005634;GO:0005634;GO:0005634;GO:0006355;GO:0006366;GO:0007507;GO:0008134;GO:0008270;GO:0008584;GO:0009887;GO:0009888;GO:0016604;GO:0042493;GO:0043565;GO:0044212;GO:0045893;GO:0045893;GO:0045944;GO:0046872;GO:0048468;GO:0048646;GO:…	K09183	-	-	-	GATA binding protein 4 [Source:NCBIgene;Acc:396392]	396392	P43691;E1C9C6
ENSGALG00000011565	81.6456	38.8959	124.395	3.19816	1.67724	0.000180594	0.0213363	5	50651466	50702881	+	51416	TDRD9	GO:0000166;GO:0003676;GO:0003723;GO:0004386;GO:0005524;GO:0005524;GO:0005634;GO:0005634;GO:0005634;GO:0005737;GO:0007140;GO:0007141;GO:0007283;GO:0007283;GO:0009566;GO:0010529;GO:0010529;GO:0016787;GO:0016887;GO:0034459;GO:0034587;GO:0043046;GO:0071547;	K18408	EC:3.6.4.13	-	-	tudor domain containing 9 [Source:HGNCSymbol;Acc:HGNC:20122]	423488	F1NWS9
ENSGALG00000009397	13.4924	2.29301	24.6917	10.7682	3.42871	0.000185237	0.0217349	9	20014861	20019274	-	4414	-	-	-	-	-	-	leucine rich repeats and IQ motif containing 4[Source:NCBI gene;Acc:424995]	424995	F1P025
ENSGALG00000013293	15.6885	3.25258	28.1244	8.64679	3.11216	0.000187165	0.0218117	10	9240919	9255900	+	14982	GLDN	GO:0005615;GO:0005886;GO:0032528;GO:0034113;GO:0045162;GO:0045162;GO:0086080;GO:0045162;GO:0045162;	-	-	-	-	gliomedin [Source:HGNC Symbol;Acc:HGNC:29514]"	-	-
ENSGALG00000017229	164.184	106.584	221.783	2.08083	1.05716	0.000192892	0.0222918	1	186427685	186783045	-	355361	FAT3	GO:0005509;GO:0005886;GO:0007155;GO:0007156;GO:0016020;GO:0016020;GO:0016021;GO:0005509;GO:0005886;GO:0007155;GO:0007156;GO:0016020;GO:0016020;GO:0016021;GO:0005509;GO:0005886;GO:0007155;GO:0007156;GO:0016020;GO:0016020;GO:0016021;GO:0005509;GO:0005886;GO:0007155;GO:0007156;GO:0016020;GO:0016020;GO:0016021;GO:0005509;GO:0005886;GO:0007155;GO:0007156;GO:0016020;GO:0016020;GO:0016021;	K16506	-	-	-	FAT atypical cadherin 3 [Source:NCBIgene;Acc:395167]	395167	A0A1D5P4M0
ENSGALG00000002006	16.9959	4.23128	29.7604	7.03344	2.81423	0.000205735	0.0230891	14	14452053	14476592	+	24540	PDILT	GO:0003756;GO:0003756;GO:0003756;GO:0005623;GO:0005783;GO:0006457;GO:0007286;GO:0016477;GO:0045454;	K20354	-	-	-	protein disulfide isomerase like, testis expressed[Source:HGNC Symbol;Acc:HGNC:27338]	431417	-
ENSGALG00000034594	12.7643	1.83997	23.6887	12.8745	3.68644	0.000206676	0.0230891	21	4107702	4108148	+	447	-	-	-	-	-	-	-	-	-
ENSGALG00000001533	32.4488	12.8072	52.0904	4.06727	2.02406	0.000211846	0.0230891	11	907720	922542	+	14823	-	-	-	-	-	-	translin associated factor X interacting protein 1[Source:NCBI gene;Acc:769262]	769262	F1NPH1
ENSGALG00000041510	38.1678	15.1665	61.1692	4.03319	2.01192	0.0002123	0.0230891	10	974526	991525	+	17000	DUOX2	GO:0004601;GO:0005509;GO:0005509;GO:0006979;GO:0009566;GO:0009615;GO:0016020;GO:0016021;GO:0016174;GO:0016174;GO:0016491;GO:0016491;GO:0019221;GO:0020037;GO:0030282;GO:0030878;GO:0035264;GO:0042403;GO:0042445;GO:0048839;GO:0048855;GO:0050665;GO:0051591;GO:0055114;GO:0055114;GO:0098869;	K13411	-	-	-	dual oxidase 2 [Source:HGNC Symbol;Acc:HGNC:13273]"	427482	A0A1D5PJY4
ENSGALG00000001124	25.777	8.98183	42.5721	4.7398	2.24483	0.000212899	0.0230891	17	9699002	9729062	+	30061	LHX2	GO:0003677;GO:0003677;GO:0005634;GO:0006355;GO:0043565;GO:0046872;GO:0000978;GO:0001077;GO:0001843;GO:0001942;GO:0003677;GO:0003677;GO:0003682;GO:0005622;GO:0005634;GO:0005634;GO:0006355;GO:0006366;GO:0007399;GO:0007411;GO:0007420;GO:0007498;GO:0009953;GO:0021537;GO:0021772;GO:0021978;GO:0021987;GO:0022008;GO:0030182;GO:0043565;GO:0043565;GO:0045199;GO:0045814;GO:0045893;GO:0045944;GO:0046872;GO:…	K09373	-	-	-	LIM homeobox 2 [Source:NCBI gene;Acc:395705]"	395705	O42108
ENSGALG00000002645	72.4809	38.7418	106.22	2.74174	1.45509	0.000213119	0.0230891	15	3348420	3365105	-	16686	PIWIL1	GO:0003676;GO:0003723;GO:0003727;GO:0003729;GO:0003729;GO:0004518;GO:0004519;GO:0004521;GO:0004521;GO:0005634;GO:0005737;GO:0005737;GO:0005844;GO:0005845;GO:0006417;GO:0007275;GO:0007283;GO:0007283;GO:0007286;GO:0007286;GO:0007286;GO:0007286;GO:0010529;GO:0010529;GO:0016787;GO:0019901;GO:0030154;GO:0031047;GO:0033391;GO:0034584;GO:0034584;GO:0034584;GO:0034584;GO:0034587;GO:0034587;GO:0035093;GO:…	K02156	-	-	NOG286051	piwi like RNA-mediated gene silencing 1[Source:NCBI gene;Acc:416804]	416804	A6N7Y9
ENSGALG00000008465	71.6008	33.976	109.226	3.21479	1.68472	0.000214197	0.0230891	6	25131956	25417009	-	285054	SORCS1	GO:0016020;GO:0016021;GO:0016021;GO:0016020;GO:0016020;GO:0016021;GO:0016021;	-	-	-	-	sortilin related VPS10 domain containing receptor 1[Source:HGNC Symbol;Acc:HGNC:16697]	423885	-
ENSGALG00000002407	101.53	48.721	154.339	3.16781	1.66349	0.000214388	0.0230891	11	1604963	1708650	+	103688	HYDIN	-	K17570	-	-	-	HYDIN, axonemal central pair apparatus protein[Source:NCBI gene;Acc:427538]	427538	-
ENSGALG00000032574	35.9577	14.0762	57.8392	4.10901	2.03879	0.000215647	0.0230891	AADN04003691.1	2835	7718	-	4884	-	-	-	-	-	-	-	-	-
ENSGALG00000031267	15.1352	2.38493	27.8855	11.6924	3.5475	0.000219941	0.0231262	AADN04012844.1	2582	6973	+	4392	-	-	-	-	-	-	-	-	-
ENSGALG00000041273	74.5256	41.2142	107.837	2.6165	1.38764	0.000220044	0.0231262	2	57971314	58015304	+	43991	KIAA0319	GO:0001764;GO:0001764;GO:0005769;GO:0005886;GO:0005886;GO:0016020;GO:0016021;GO:0031410;GO:0043231;GO:2000171;GO:2000171;	-	-	-	-	KIAA0319 [Source:HGNC Symbol;Acc:HGNC:21580]"	428476	A0A1D5PEU8
ENSGALG00000015730	57.5645	30.2667	84.8624	2.80383	1.4874	0.000229851	0.0237618	1	99575737	99632199	-	56463	TMPRSS15	GO:0004252;GO:0005044;GO:0006508;GO:0006508;GO:0006898;GO:0008233;GO:0008236;GO:0016020;GO:0016020;GO:0016020;GO:0016021;GO:0016787;GO:0004252;GO:0006508;GO:0006508;GO:0008233;GO:0008236;GO:0016787;	K01316	EC:3.4.21.9	-	-	transmembrane serine protease 15 [Source:HGNCSymbol;Acc:HGNC:9490]	427967	-
ENSGALG00000013007	24.4145	6.12475	42.7042	6.9724	2.80165	0.000231237	0.0237618	1	61117075	61153757	-	36683	-	GO:0005245;GO:0005891;GO:0070588;	-	-	-	-	-	-	-
ENSGALG00000016426	341.239	117.426	565.053	4.812	2.26664	0.000232123	0.0237618	1	120215624	120287272	+	71649	MAP3K15	GO:0000165;GO:0000166;GO:0000186;GO:0004672;GO:0004672;GO:0004709;GO:0005524;GO:0005524;GO:0005622;GO:0006468;GO:0016301;GO:0016310;GO:0016740;	K13986	EC:2.7.11.25	-	-	mitogen-activated protein kinase kinase kinase 15[Source:HGNC Symbol;Acc:HGNC:31689]	418609	F1NKW3
ENSGALG00000043908	10.1877	1.06424	19.3112	18.1456	4.18155	0.000234747	0.0237955	5	29050505	29056371	-	5867	-	-	-	-	-	-	family with sequence similarity 71, member D[Source:NCBI gene;Acc:423282]	423282	A0A1L1RYJ0
ENSGALG00000045323	6.75817	0	13.5163	Inf	Inf	0.000237084	0.0238911	AADN04004173.1	7555	8789	-	1235	-	GO:0016032;	-	-	-	-	-	-	-
ENSGALG00000044215	6.63393	0	13.2679	Inf	Inf	0.000255448	0.0254423	24	3846105	3846867	-	763	-	-	-	-	-	-	-	-	-
ENSGALG00000043106	95.2201	55.7318	134.708	2.41708	1.27327	0.000257098	0.0254587	4	44612181	44649685	+	37505	WDR17	-	-	-	-	-	WD repeat domain 17 [Source:HGNCSymbol;Acc:HGNC:16661]	422570	-
ENSGALG00000037975	26.1767	9.02896	43.3244	4.79838	2.26255	0.000259852	0.0255835	2	123334374	123350075	+	15702	CA3B	GO:0004089;GO:0008270;GO:0046872;	K01672	EC:4.2.1.1	-	-	carbonic anhydrase 3B [Source:NCBIgene;Acc:420209]	420209	A0A1D5P5F4
ENSGALG00000011287	24.0429	8.38993	39.696	4.73138	2.24226	0.000266349	0.0258999	3	41961988	41970545	-	8558	SULT	GO:0008146;GO:0016740;	K22523	EC:2.8.2.-	-	-	sulfotransferase [Source:NCBI gene;Acc:395933]"	395933	O57338
ENSGALG00000001661	20.4629	6.09674	34.829	5.71273	2.51418	0.000270122	0.0258999	3	15989660	16003916	+	14257	SLC22A7	GO:0016020;GO:0016021;GO:0016021;GO:0022857;GO:0055085;	K08204	-	-	-	solute carrier family 22 member 7 [Source:NCBIgene;Acc:416712]	416712	E1BX06
ENSGALG00000031713	28.3097	10.559	46.0604	4.3622	2.12506	0.000270333	0.0258999	2	49640512	49897096	+	256585	POU6F2	GO:0003677;GO:0003677;GO:0003700;GO:0003700;GO:0005634;GO:0006351;GO:0006355;GO:0006355;GO:0006366;GO:0007275;	K09368	-	-	-	POU class 6 homeobox 2 [Source:HGNCSymbol;Acc:HGNC:21694]	420763	A0A1D5PED1
ENSGALG00000042416	15.9928	3.80391	28.1817	7.40862	2.8892	0.00027216	0.0258999	33	1005761	1010979	+	5219	HOXC11	GO:0000978;GO:0001077;GO:0001501;GO:0001656;GO:0001759;GO:0003677;GO:0003677;GO:0005634;GO:0005654;GO:0005829;GO:0006355;GO:0006366;GO:0009952;GO:0009954;GO:0042733;GO:0043565;GO:0045944;GO:0060272;	K09296	-	-	-	homeobox C11 [Source:HGNC Symbol;Acc:HGNC:5123]"	430698	A0A1D5PZJ7
ENSGALG00000012923	28.5027	11.1167	45.8888	4.12792	2.04541	0.000275106	0.0258999	2	71456440	71525194	+	68755	CDH9	GO:0005509;GO:0005509;GO:0005886;GO:0005886;GO:0005886;GO:0005913;GO:0007043;GO:0007155;GO:0007155;GO:0007156;GO:0007156;GO:0008092;GO:0009986;GO:0016020;GO:0016020;GO:0016021;GO:0016339;GO:0016342;GO:0034332;GO:0042803;GO:0044331;GO:0045296;GO:0098609;	K06801	-	-	-	cadherin 9 [Source:HGNC Symbol;Acc:HGNC:1768]"	428487	-
ENSGALG00000017238	22.6932	7.57578	37.8107	4.99099	2.31933	0.000276749	0.0259071	1	188012289	188251626	+	239338	GRM5	GO:0001932;GO:0004930;GO:0004930;GO:0004930;GO:0005737;GO:0005886;GO:0005886;GO:0005887;GO:0005887;GO:0006448;GO:0007165;GO:0007186;GO:0007186;GO:0007216;GO:0007216;GO:0007611;GO:0007612;GO:0007626;GO:0008066;GO:0008066;GO:0016020;GO:0016021;GO:0016021;GO:0035584;GO:0035584;GO:0043005;GO:0048169;GO:0050808;GO:0050890;GO:0051966;GO:0060078;GO:0061098;GO:0090647;GO:0098839;GO:0099530;GO:0099530;GO:…	K04604	-	-	-	glutamate receptor, metabotropic 5 [Source:NCBIgene;Acc:373933]	373933	Q98UC4
ENSGALG00000022976	22.4371	7.33189	37.5423	5.12041	2.35626	0.000287228	0.0262542	2	63662634	63719213	+	56580	-	GO:0005737;GO:0048471;	-	-	S	NOG85655	Orofacial cleft 1 candidate gene 1 protein homolog[Source:UniProtKB/Swiss-Prot;Acc:B0BK70]	-	-
ENSGALG00000006083	69.8902	38.9276	100.853	2.59078	1.37339	0.000287603	0.0262542	10	11457278	11468961	-	11684	-	GO:0005198;GO:0005198;GO:0005882;GO:0005882;	K07611	-	-	-	lamin-L(III)-like [Source:NCBI gene;Acc:415464]"	415464	-
ENSGALG00000012418	32.1074	12.6423	51.5726	4.07937	2.02835	0.000289653	0.0262542	7	32809167	32861788	+	52622	-	GO:0003824;GO:0005737;GO:0005737;GO:0006569;GO:0006569;GO:0009435;GO:0009435;GO:0016787;GO:0019363;GO:0019441;GO:0019805;GO:0030170;GO:0030170;GO:0030429;GO:0030429;GO:0030429;GO:0034354;GO:0043420;GO:0043420;GO:0097053;GO:0003824;GO:0005737;GO:0005737;GO:0006569;GO:0006569;GO:0009435;GO:0009435;GO:0016787;GO:0019363;GO:0019805;GO:0030170;GO:0030170;GO:0030429;GO:0030429;GO:0034354;GO:0043420;GO:…	K01556	EC:3.7.1.3	-	-	kynureninase [Source:NCBI gene;Acc:424302]"	424302	F1NDY5
ENSGALG00000007917	58.089	19.173	97.005	5.05947	2.33899	0.000306306	0.027609	1	14926773	14978515	-	51743	LAMB4	-	K06245	-	-	-	laminin subunit beta 4 [Source:NCBIgene;Acc:396076]	396076	F1NUQ6
ENSGALG00000044263	54.2334	24.4219	84.045	3.44138	1.78299	0.000307823	0.027609	1	185963097	186027053	-	63957	DEUP1	GO:0005814;GO:0007099;GO:0042802;GO:0098535;GO:0098535;GO:0098535;GO:0098536;GO:0098536;GO:0098536;GO:1903251;GO:1903251;	-	-	-	-	deuterosome assembly protein 1 [Source:HGNCSymbol;Acc:HGNC:26344]	419006	-
ENSGALG00000003751	20.673	6.13749	35.2084	5.73661	2.5202	0.000319851	0.0285291	6	9798541	9814620	+	16080	-	GO:0005576;GO:0016020;GO:0016020;GO:0016021;GO:0017040;GO:0017040;GO:0042759;GO:0046512;GO:0046514;	K12349	EC:3.5.1.23	-	-	N-acylsphingosine amidohydrolase 2 [Source:NCBIgene;Acc:423679]	423679	-
ENSGALG00000010850	42.0709	16.8738	67.268	3.98655	1.99514	0.000329536	0.0288176	8	25885358	25901235	+	15878	C8A	GO:0005579;GO:0005579;GO:0006955;GO:0006956;GO:0006956;	K03997	-	-	-	complement C8 alpha chain [Source:HGNCSymbol;Acc:HGNC:1352]	429111	F1NJU5
ENSGALG00000002671	30.7864	9.83019	51.7425	5.26364	2.39606	0.00033556	0.0291801	15	3525979	3717176	+	191198	-	GO:0016020;GO:0016021;	K17599	-	-	-	transmembrane protein 132D [Source:NCBIgene;Acc:416806]	416806	-
ENSGALG00000041791	37.399	16.8394	57.9586	3.44185	1.78318	0.000356611	0.0306403	2	7515891	7668515	+	152625	DPP6	GO:0006508;GO:0008236;GO:0016020;GO:0016021;GO:0006508;GO:0008236;GO:0016020;GO:0016021;GO:0006508;GO:0008076;GO:0008236;GO:0015459;GO:0016020;GO:0016021;GO:0016021;GO:1901379;	K23013	-	-	-	dipeptidyl peptidase like 6 [Source:HGNCSymbol;Acc:HGNC:3010]	420440	-
ENSGALG00000000653	34.0556	7.68044	60.4307	7.86813	2.97602	0.000368705	0.0312687	26	1968416	1991975	+	23560	CNTN2	GO:0000226;GO:0001764;GO:0007399;GO:0007411;GO:0007413;GO:0007612;GO:0007628;GO:0008076;GO:0009986;GO:0010769;GO:0010954;GO:0021853;GO:0022010;GO:0030246;GO:0030424;GO:0031133;GO:0031175;GO:0031175;GO:0031623;GO:0033268;GO:0043005;GO:0043025;GO:0043209;GO:0043621;GO:0044224;GO:0045163;GO:0045665;GO:0048168;GO:0048710;GO:0060168;GO:0071205;GO:0071206;GO:0097090;GO:0099025;	K06760	-	-	-	contactin 2 [Source:NCBI gene;Acc:419825]"	419825	P28685
ENSGALG00000005978	18.6477	5.03906	32.2562	6.40124	2.67835	0.000371173	0.0313229	6	17985127	17999587	-	14461	RBP3	GO:0005501;GO:0005615;GO:0006508;GO:0007601;GO:0008236;GO:0019841;GO:0090658;GO:0090658;	-	-	-	-	retinol binding protein 3 [Source:NCBIgene;Acc:395553]	395553	Q52P71
ENSGALG00000008615	35.1573	11.5848	58.7299	5.06956	2.34186	0.000374024	0.0314088	5	24709933	24791051	-	81119	-	GO:0001934;GO:0004672;GO:0004713;GO:0004713;GO:0004714;GO:0004714;GO:0004714;GO:0004888;GO:0005524;GO:0005737;GO:0005887;GO:0006468;GO:0007169;GO:0009968;GO:0016020;GO:0016021;GO:0018108;GO:0030154;GO:0043066;GO:0043235;GO:0070374;	K05119	EC:2.7.10.1	-	-	leukocyte receptor tyrosine kinase [Source:NCBIgene;Acc:423216]	423216	F1NLU3
ENSGALG00000039127	106.322	41.1333	171.511	4.16965	2.05993	0.000384633	0.031833	8	25273575	25274600	+	1026	-	-	-	-	-	-	-	-	-
ENSGALG00000023761	20.722	6.62895	34.8151	5.25197	2.39286	0.000388837	0.0320248	7	5854944	5863013	-	8070	-	GO:0008194;GO:0016740;GO:0016758;GO:0043231;GO:0052696;GO:0052697;	-	-	-	-	-	-	-
ENSGALG00000015021	9.52485	0.965946	18.0838	18.7213	4.22661	0.000393271	0.0320927	Z	24897252	24901748	-	4497	TMEM174	GO:0016020;GO:0016021;	-	-	-	-	transmembrane protein 174 [Source:NCBIgene;Acc:768886]	768886	E1C1L3
ENSGALG00000009722	80.1091	45.8327	114.386	2.49572	1.31945	0.000406722	0.0327717	2	23985830	24151767	+	165938	DYNC1I1	GO:0000776;GO:0000922;GO:0005634;GO:0005737;GO:0005868;GO:0005868;GO:0007018;GO:0007018;GO:0030286;GO:0030507;GO:0031982;GO:0036464;GO:0045503;GO:0045503;GO:0045504;GO:0047496;GO:0055037;GO:0005868;GO:0007018;GO:0005868;GO:0007018;GO:0005868;GO:0007018;	K10415	-	-	-	dynein cytoplasmic 1 intermediate chain 1[Source:HGNC Symbol;Acc:HGNC:2963]	420571	-
ENSGALG00000045328	13.7375	1.06424	26.4107	24.8166	4.63323	0.00040747	0.0327717	Z	80837882	80843972	+	6091	-	GO:0000122;GO:0000978;GO:0001078;GO:0003677;GO:0003700;GO:0005634;GO:0005634;GO:0006355;GO:0003677;GO:0003700;GO:0005634;GO:0006355;	-	-	-	-	-	-	-
ENSGALG00000026849	9.72987	1.06424	18.3955	17.2851	4.11146	0.000410107	0.0328296	1	167883111	167919338	-	36228	SIAH3	GO:0005634;GO:0005737;GO:0005739;GO:0006511;GO:0006511;GO:0007275;GO:0016567;GO:0031624;GO:0031647;GO:0043161;GO:0046872;GO:0061630;GO:1903215;	K22256	-	-	-	siah E3 ubiquitin protein ligase family member 3[Source:HGNC Symbol;Acc:HGNC:30553]	418849	R4GKE1
ENSGALG00000011859	40.5091	12.9161	68.1021	5.27266	2.39853	0.000420774	0.0335269	1	49180327	49185207	-	4881	GBE	GO:0005344;GO:0005344;GO:0005506;GO:0005515;GO:0005737;GO:0005833;GO:0015671;GO:0015671;GO:0019825;GO:0019825;GO:0019825;GO:0020037;GO:0020037;GO:0031838;GO:0042744;GO:0043177;GO:0046872;GO:0051291;GO:0070025;	K21894	-	-	NOG237047	eye-globin [Source:NCBI gene;Acc:417972]"	417972	Q5QRU6
ENSGALG00000043584	108.063	67.4569	148.669	2.20391	1.14007	0.000426444	0.0338214	3	83179142	83351003	-	171862	COL19A1	GO:0005201;GO:0005615;GO:0007519;GO:0030198;GO:0030198;GO:0031012;	-	-	-	-	collagen type XIX alpha 1 chain [Source:HGNCSymbol;Acc:HGNC:2196]	421873	-
ENSGALG00000012908	26.3766	9.84949	42.9037	4.35593	2.12298	0.00044636	0.0349159	1	58420521	58447259	+	26739	SLC13A4	GO:0005215;GO:0006814;GO:0006835;GO:0015137;GO:0015141;GO:0015746;GO:0016020;GO:0016020;GO:0016021;GO:0016021;GO:0017153;GO:0055085;GO:0071422;	K14444	-	-	-	solute carrier family 13 member 4 [Source:HGNCSymbol;Acc:HGNC:15827]	418127	-
ENSGALG00000033968	10.9704	1.67544	20.2653	12.0955	3.5964	0.000461124	0.0358659	AADN04005306.1	2125	3663	+	1539	-	GO:0016020;GO:0016021;	-	-	-	-	-	-	-
ENSGALG00000014746	17.6869	4.8361	30.5376	6.31451	2.65867	0.000462692	0.0358659	1	77904803	77933908	+	29106	TRPV6	GO:0005216;GO:0005216;GO:0005262;GO:0005262;GO:0005887;GO:0006811;GO:0006811;GO:0006816;GO:0016020;GO:0016020;GO:0016021;GO:0016021;GO:0034220;GO:0055085;GO:0070588;	K04975	-	-	-	transient receptor potential cation channelsubfamily V member 6 [Source:HGNC Symbol;Acc:HGNC:14006]	418307	F1NAX8
ENSGALG00000044225	34.2956	11.9716	56.6196	4.7295	2.24169	0.000466639	0.036009	4	71008301	71010117	+	1817	-	GO:0000981;GO:0003676;GO:0005634;GO:0006357;	-	-	-	-	zinc finger protein 132-like [Source:NCBIgene;Acc:101747537]	101747537	-
ENSGALG00000043872	10.3729	1.32069	19.4251	14.7083	3.87856	0.000473606	0.0363827	1	15439407	15482407	+	43001	-	GO:0003824;GO:0004553;GO:0005975;GO:0008152;GO:0016787;GO:0016798;GO:0030246;GO:0003824;GO:0004553;GO:0005975;GO:0008152;GO:0016787;GO:0016798;GO:0030246;	-	-	-	-	sucrase-isomaltase, intestinal-like [Source:NCBIgene;Acc:417691]	-	-
ENSGALG00000016465	14.961	3.62008	26.302	7.26558	2.86108	0.000482535	0.0369032	3	100671644	100682533	-	10890	ZPAX	-	-	-	S	NOG41554	zona pellucida protein [Source:NCBIgene;Acc:421952]	421952	Q684L7
ENSGALG00000030172	7.48896	0.354746	14.6232	41.2215	5.36533	0.000490532	0.0371827	5	25001804	25002247	-	444	-	-	-	-	-	-	-	-	-
ENSGALG00000011040	85.1616	38.0263	132.297	3.47909	1.79871	0.000500886	0.0378003	7	20007760	20062828	+	55069	SCN3A	GO:0001518;GO:0001518;GO:0001518;GO:0005216;GO:0005244;GO:0005248;GO:0005248;GO:0005272;GO:0005737;GO:0005886;GO:0005886;GO:0006811;GO:0006811;GO:0006814;GO:0006814;GO:0016020;GO:0016020;GO:0016020;GO:0016021;GO:0019228;GO:0030424;GO:0034765;GO:0035725;GO:0055085;GO:0086010;GO:0001518;GO:0001518;GO:0005216;GO:0005244;GO:0005248;GO:0005272;GO:0005886;GO:0006811;GO:0006811;GO:0006814;GO:0006814;GO:…	K04836	-	-	-	sodium voltage-gated channel alpha subunit 3[Source:HGNC Symbol;Acc:HGNC:10590]	424180	-
ENSGALG00000038940	28.5304	9.22339	47.8373	5.18652	2.37477	0.000505325	0.0379662	2	128985717	128989483	-	3767	FBXO43	GO:0005634;GO:0045835;	K10318	-	-	-	F-box protein 43 [Source:HGNCSymbol;Acc:HGNC:28521]	420245	-
ENSGALG00000006412	31.6741	13.2664	50.0818	3.77508	1.91651	0.000511404	0.0379662	4	4375987	4381807	+	5821	VGLL1	GO:0005634;GO:0005634;GO:0005634;GO:0006355;GO:0008022;GO:0005634;GO:0006355;	-	-	-	-	vestigial like family member 1 [Source:HGNCSymbol;Acc:HGNC:20985]	770844	-
ENSGALG00000037779	9.0028	0.354746	17.6508	49.7563	5.63681	0.000511948	0.0379662	1	35081112	35087712	-	6601	-	GO:0010469;	-	-	-	-	-	-	-
ENSGALG00000045351	21.7072	7.50298	35.9114	4.78628	2.25891	0.000521792	0.0383159	9	15721373	15726510	-	5138	CYP2AB3	GO:0004497;GO:0005506;GO:0005737;GO:0006082;GO:0006805;GO:0008395;GO:0016491;GO:0016705;GO:0016712;GO:0020037;GO:0020037;GO:0042738;GO:0043231;GO:0046872;GO:0055114;GO:0055114;GO:0055114;	-	-	-	-	Gallus gallus cytochrome P450, family 2, subfamilyAB, polypeptide 3 (CYP2AB3), mRNA. [Source:RefSeqmRNA;Acc:NM_001329486]	-	-
ENSGALG00000028620	9.40982	1.06424	17.7554	16.6837	4.06037	0.000527383	0.0384451	12	9090918	9092123	-	1206	-	-	-	-	-	-	-	-	-
ENSGALG00000035504	144.254	93.8093	194.699	2.07548	1.05344	0.000530398	0.038501	2	27328222	27392291	-	64070	ETV1	GO:0000978;GO:0000981;GO:0001077;GO:0003677;GO:0003700;GO:0005634;GO:0005634;GO:0005634;GO:0006355;GO:0006357;GO:0006366;GO:0007411;GO:0007517;GO:0007638;GO:0030154;GO:0043565;GO:0045893;GO:0045944;GO:0048935;GO:0003700;GO:0005634;GO:0006355;GO:0006366;GO:0048935;	K09431	-	-	-	ETS variant 1 [Source:NCBI gene;Acc:395748]"	395748	Q9YHW6
ENSGALG00000015283	34.8104	14.865	54.7559	3.68354	1.88109	0.000540381	0.0389573	3	67210434	67220885	-	10452	CEP57L1	GO:0005813;GO:0008017;GO:0042802;GO:0042802;GO:0043015;	-	-	-	-	centrosomal protein 57 like 1 [Source:HGNCSymbol;Acc:HGNC:21561]	-	-
ENSGALG00000019300	18.1413	5.03269	31.2499	6.20939	2.63445	0.000552152	0.0394122	1	55173105	55201560	+	28456	-	GO:0004497;GO:0005506;GO:0009072;GO:0016714;GO:0046872;GO:0055114;	K00501	EC:1.14.16.2	-	-	tyrosine hydroxylase-like [Source:NCBIgene;Acc:771761]	771761	-
ENSGALG00000011205	54.5089	29.1163	79.9015	2.74421	1.45639	0.000561542	0.0397512	3	41742519	41876553	-	134035	SMOC2	GO:0005509;GO:0005509;GO:0005539;GO:0005604;GO:0005614;GO:0005615;GO:0008201;GO:0010595;GO:0010811;GO:0030198;GO:0031012;GO:0035470;GO:0045766;GO:0045931;GO:0062023;GO:0071944;GO:1900748;GO:2000573;GO:2001028;	-	-	-	-	SPARC related modular calcium binding 2[Source:HGNC Symbol;Acc:HGNC:20323]	421559	-
ENSGALG00000011614	40.5925	20.2312	60.9538	3.01286	1.59114	0.000568692	0.0399273	1	47513533	47631233	+	117701	ANO4	GO:0005229;GO:0005622;GO:0005886;GO:0006821;GO:0016020;GO:0016021;GO:0017128;GO:0034220;GO:0046983;GO:0061588;GO:0061589;GO:0061590;GO:0061591;	K19499	-	-	-	anoctamin 4 [Source:HGNC Symbol;Acc:HGNC:23837]"	427878	-
ENSGALG00000044307	90.9508	37.4127	144.489	3.86202	1.94936	0.000594387	0.041561	5	25393984	25411658	-	17675	-	GO:0004620;GO:0004623;GO:0004623;GO:0005509;GO:0005544;GO:0005737;GO:0005737;GO:0006629;GO:0009395;GO:0016042;GO:0016787;GO:0046475;GO:0046872;GO:0047498;GO:0102567;GO:0102568;	K16342	EC:3.1.1.4	-	-	phospholipase A2 group IVE-like 5 [Source:NCBIgene;Acc:771552]	771552	-
ENSGALG00000006626	47.992	19.6177	76.3664	3.89274	1.96078	0.000604969	0.0418794	6	20345450	20374060	-	28611	PDE6C	GO:0004114;GO:0007165;GO:0007601;GO:0007603;GO:0008081;GO:0016787;GO:0046549;GO:0046872;GO:0050953;	K13757	EC:3.1.4.35	-	-	phosphodiesterase 6C [Source:NCBI gene;Acc:395834]"	395834	P52731
ENSGALG00000040208	7.32143	0.354746	14.2881	40.277	5.33189	0.000607652	0.0418794	4	74886113	74890758	-	4646	-	GO:0004553;GO:0004565;GO:0005829;GO:0005975;GO:0008422;GO:0017042;GO:0046477;	-	-	-	-	-	-	-
ENSGALG00000031301	12.7644	2.64138	22.8874	8.66494	3.11519	0.000608719	0.0418794	26	60002	63740	-	3739	TULP1	GO:0001750;GO:0001895;GO:0001917;GO:0005546;GO:0005576;GO:0005829;GO:0005886;GO:0005929;GO:0006910;GO:0016192;GO:0016358;GO:0035091;GO:0042462;GO:0042995;GO:0043679;GO:0045202;GO:0045494;GO:0050766;GO:0050908;GO:0051015;GO:0060041;GO:0061512;GO:0097500;GO:1903546;GO:1903546;	K19600	-	-	-	tubby like protein 1 [Source:NCBI gene;Acc:395321]"	395321	Q9YH17
ENSGALG00000011109	77.1672	39.5135	114.821	2.90587	1.53897	0.000647194	0.0436109	4	46251251	46350676	-	99426	MAPK10	GO:0000166;GO:0004672;GO:0004674;GO:0004705;GO:0004707;GO:0004707;GO:0004707;GO:0005524;GO:0005524;GO:0005622;GO:0005634;GO:0005737;GO:0006468;GO:0006468;GO:0007254;GO:0007258;GO:0010468;GO:0016301;GO:0016310;GO:0016740;GO:0035556;GO:0071310;GO:0000165;GO:0000166;GO:0004672;GO:0004674;GO:0004707;GO:0004707;GO:0005524;GO:0005524;GO:0005622;GO:0006468;GO:0016301;GO:0016310;GO:0016740;	K04440	EC:2.7.11.24	-	-	Gallus gallus mitogen-activated protein kinase 10(MAPK10), transcript variant 1, mRNA. [Source:RefSeqmRNA;Acc:NM_001318224]	422592	A0A1D5PXC6
ENSGALG00000045488	18.8591	5.99863	31.7195	5.2878	2.40267	0.000653128	0.0436109	8	5633210	5642890	-	9681	RGSL1	-	-	-	-	-	regulator of G protein signaling like 1[Source:HGNC Symbol;Acc:HGNC:18636]	-	-
ENSGALG00000039545	73.2638	41.7571	104.771	2.50905	1.32714	0.000661368	0.0436109	AADN04004927.1	897	5887	+	4991	PRSS3	GO:0004252;GO:0006508;GO:0006508;GO:0008233;GO:0008236;GO:0016787;GO:0004252;GO:0004252;GO:0005615;GO:0006508;GO:0006508;GO:0006508;GO:0008233;GO:0008236;GO:0016787;	K01312	EC:3.4.21.4	-	-	protease, serine 3 [Source:NCBI gene;Acc:396345]"	396345	Q90627
ENSGALG00000045889	9.14422	0.965946	17.3225	17.9332	4.16456	0.00066336	0.0436109	27	1375764	1389211	+	13448	MEIOC	GO:0005634;GO:0005634;GO:0005737;GO:0005737;GO:0006302;GO:0007130;GO:0007141;GO:0007141;GO:0007144;GO:0007144;GO:0007283;GO:0007286;GO:0048255;GO:0048255;GO:0048599;GO:0051310;GO:0051321;GO:0051729;GO:0070192;	-	-	-	-	meiosis specific with coiled-coil domain[Source:HGNC Symbol;Acc:HGNC:26670]	771115	-
ENSGALG00000016868	82.2433	47.902	116.585	2.43382	1.28322	0.000666982	0.0436109	1	143513191	143715709	+	202519	NALCN	GO:0005216;GO:0005261;GO:0006811;GO:0016020;GO:0016020;GO:0016021;GO:0034220;GO:0055085;GO:0098655;	K21863	-	-	-	sodium leak channel, non-selective [Source:HGNCSymbol;Acc:HGNC:19082]	418770	E1BSL8
ENSGALG00000008638	96.7065	46.7037	146.709	3.14128	1.65135	0.000670422	0.0436603	2	19525053	19554688	-	29636	MMR1L3	GO:0004888;GO:0016020;GO:0016021;	K06560	-	-	-	Gallus gallus macrophage mannose receptor 1-like 3(MMR1L3), mRNA. [Source:RefSeq mRNA;Acc:NM_001319006]	420515	M1XH40
ENSGALG00000014859	56.0112	20.4833	91.539	4.46895	2.15994	0.000685864	0.0441712	Z	13611247	13629494	+	18248	-	GO:0000122;GO:0000977;GO:0000981;GO:0001227;GO:0003676;GO:0003677;GO:0005634;GO:0005634;GO:0006357;GO:0000981;GO:0003676;GO:0005634;GO:0006357;	-	-	-	-	-	-	-
ENSGALG00000031659	53.2901	21.4918	85.0884	3.9591	1.98517	0.000693578	0.0442235	1	76270315	76327369	-	57055	-	GO:0004866;GO:0005615;GO:0010951;GO:0004866;GO:0005615;GO:0010951;GO:0004866;GO:0005615;GO:0010951;	-	-	-	-	-	-	-
ENSGALG00000017287	28.0088	9.0672	46.9505	5.17806	2.37241	0.000695711	0.0442235	1	73165296	73168929	+	3634	FGF6	GO:0001502;GO:0005104;GO:0005576;GO:0008083;GO:0008083;GO:0008284;GO:0008543;GO:0008543;GO:0010469;GO:0016020;GO:0016021;GO:0045445;	K04358	-	-	-	fibroblast growth factor 6 [Source:HGNCSymbol;Acc:HGNC:3684]	768907	F1P5Y5
ENSGALG00000012094	13.9699	3.16704	24.7727	7.82205	2.96755	0.000699696	0.0442235	5	55605680	55627769	+	22090	SLC35F4	GO:0016020;GO:0016021;GO:0016021;GO:0022857;GO:0055085;	K15288	-	-	-	solute carrier family 35 member F4 [Source:HGNCSymbol;Acc:HGNC:19845]	776258	-
ENSGALG00000039770	13.5635	3.19271	23.9343	7.49653	2.90622	0.000702054	0.0442235	AADN04010912.1	2309	4535	-	2227	-	-	-	-	-	-	-	-	-
ENSGALG00000044995	42.968	20.1432	65.7928	3.26626	1.70764	0.000703276	0.0442235	4	54083356	54092876	-	9521	ADAD1	GO:0003723;GO:0003723;GO:0003723;GO:0003725;GO:0003726;GO:0004000;GO:0005634;GO:0005634;GO:0005730;GO:0005737;GO:0006382;GO:0006396;GO:0006396;GO:0007286;GO:0008251;	-	-	-	-	adenosine deaminase domain containing 1[Source:HGNC Symbol;Acc:HGNC:30713]	422669	-
ENSGALG00000015234	29.4551	11.9201	46.9901	3.9421	1.97896	0.000704747	0.0442235	2	108410427	108486252	+	75826	-	GO:0005247;GO:0005247;GO:0005247;GO:0005515;GO:0006811;GO:0006821;GO:0016020;GO:0016020;GO:0016021;GO:0055085;GO:1902476;GO:0005247;GO:0006821;GO:0016020;GO:0016020;GO:0016021;GO:0055085;GO:1902476;	-	-	-	-	-	-	-
ENSGALG00000029212	13.9049	3.25258	24.5571	7.55004	2.91648	0.000710583	0.044427	21	174319	183170	+	8852	PADI2	GO:0004668;GO:0004668;GO:0004668;GO:0005509;GO:0005509;GO:0005634;GO:0005737;GO:0005737;GO:0005737;GO:0010848;GO:0018101;GO:0018101;GO:0030331;GO:0030520;GO:0035327;GO:0036413;GO:0036414;GO:0042803;GO:0048096;GO:0070100;GO:1901624;GO:1990830;GO:0004668;GO:0005509;GO:0005737;GO:0018101;	K01481	EC:3.5.3.15	-	-	Gallus gallus peptidyl arginine deiminase, type II(PADI2), mRNA. [Source:RefSeq mRNA;Acc:NM_001319019]	428172	S6BNL5
ENSGALG00000004945	72.6081	27.9159	117.3	4.20192	2.07105	0.000714986	0.0445397	10	10081631	10127817	+	46187	SLC12A1	GO:0005215;GO:0006811;GO:0006884;GO:0008511;GO:0010107;GO:0015081;GO:0015377;GO:0015378;GO:0015379;GO:0016020;GO:0016020;GO:0016021;GO:0016021;GO:0016324;GO:0035725;GO:0055064;GO:0055075;GO:0055085;GO:0070062;GO:1902476;	K14425	-	-	-	solute carrier family 12 member 1 [Source:HGNCSymbol;Acc:HGNC:10910]	415433	-
ENSGALG00000002111	6.99001	0.354746	13.6253	38.4085	5.26335	0.000719495	0.0446582	14	13364535	13374948	+	10414	-	-	-	-	-	-	-	-	-
ENSGALG00000030836	24.4951	8.87699	40.1132	4.51879	2.17594	0.000739713	0.0455828	13	1165386	1237099	+	71714	PSD2	GO:0005086;GO:0005543;GO:0030425;GO:0032012;GO:0032154;GO:0032587;GO:0043025;	K12494	-	-	-	pleckstrin and Sec7 domain containing 2[Source:HGNC Symbol;Acc:HGNC:19092]	427605	-
ENSGALG00000044250	12.6043	1.06424	24.1443	22.687	4.50379	0.000754617	0.0461691	12	9297917	9304502	-	6586	-	-	-	-	-	-	-	-	-
ENSGALG00000036054	15.9312	4.29752	27.5649	6.41415	2.68126	0.000780773	0.0471808	1	95844140	95844454	+	315	-	-	-	-	-	-	-	-	-
ENSGALG00000036392	30.5598	10.0739	51.0456	5.06712	2.34117	0.000781601	0.0471808	AADN04001466.1	5662	9750	+	4089	-	GO:0005813;	-	-	-	-	-	-	-
ENSGALG00000001862	49.3099	25.0818	73.538	2.93192	1.55185	0.000789007	0.0474263	18	4333890	4345366	+	11477	ST6GALNAC1	GO:0000139;GO:0001665;GO:0001665;GO:0001665;GO:0005794;GO:0006486;GO:0006486;GO:0008373;GO:0009312;GO:0016020;GO:0016021;GO:0016740;GO:0016757;GO:0097503;	K03479	EC:2.4.99.3	-	NOG292294	ST6 N-acetylgalactosaminide alpha-2,6-sialyltransferase 1 [Source:NCBI gene;Acc:396168]	396168	Q92183
ENSGALG00000030121	13.0802	2.79955	23.3609	8.34452	3.06083	0.000791877	0.0474323	15	8090380	8098461	+	8082	-	GO:0005215;GO:0016020;GO:0016021;GO:0016021;GO:0022857;GO:0055085;	-	-	-	-	solute carrier family 2 member 11-like 2[Source:NCBI gene;Acc:769554]	769554	A0A1D5PIE1
ENSGALG00000041042	62.2586	19.1262	105.391	5.5103	2.46213	0.000809404	0.0478331	1	131043284	131302756	-	259473	-	GO:0004888;GO:0004890;GO:0005216;GO:0005230;GO:0005237;GO:0005254;GO:0005887;GO:0006811;GO:0006811;GO:0006821;GO:0007165;GO:0007214;GO:0007214;GO:0007268;GO:0016020;GO:0016021;GO:0016021;GO:0022851;GO:0032590;GO:0034220;GO:0034220;GO:0042391;GO:0043005;GO:0045202;GO:0050877;GO:0051932;GO:0060078;GO:0098794;GO:1902476;GO:1902711;GO:1904315;	-	-	-	-	-	-	-
ENSGALG00000023490	13.7834	3.17341	24.3933	7.68679	2.94238	0.000817497	0.0478331	8	14267802	14275723	-	7922	C8H1ORF146	-	-	-	-	-	chromosome 8 open reading frame, human C1orf146[Source:NCBI gene;Acc:770460]	770460	F1NUG9
ENSGALG00000013060	120.67	76.4701	164.87	2.15601	1.10836	0.000819359	0.0478331	2	79496841	79702592	-	205752	ADCY2	GO:0000166;GO:0004016;GO:0004016;GO:0004016;GO:0005524;GO:0005737;GO:0005886;GO:0005886;GO:0005887;GO:0006171;GO:0006171;GO:0007189;GO:0009190;GO:0016020;GO:0016021;GO:0016829;GO:0016849;GO:0035556;GO:0046872;GO:0016020;GO:0016021;	K08042	EC:4.6.1.1	-	-	adenylate cyclase 2 [Source:HGNCSymbol;Acc:HGNC:233]	420935	E1BX91
ENSGALG00000015970	70.822	24.6183	117.026	4.7536	2.24902	0.000820055	0.0478331	3	83104826	83171007	+	66182	COL9A1	GO:0005594;	K08131	-	-	-	collagen type IX alpha 1 chain [Source:NCBIgene;Acc:771873]	771873	F1NQ20
ENSGALG00000041612	7.80668	0.6112	15.0022	24.5454	4.61738	0.000824644	0.047888	2	123199817	123205445	-	5629	-	GO:0005737;GO:0005886;GO:0006865;GO:0015171;GO:0015179;GO:0016020;GO:0016020;GO:0016021;GO:0022857;GO:0055085;GO:1902475;	K13870	-	-	-	solute carrier family 7 member 13 [Source:NCBIgene;Acc:420204]	420204	-
ENSGALG00000010057	46.0783	19.5259	72.6307	3.71971	1.89519	0.00085741	0.0492896	3	29021497	29163127	+	141631	KIF6	GO:0000166;GO:0003774;GO:0003777;GO:0003777;GO:0005524;GO:0005524;GO:0005871;GO:0005874;GO:0005874;GO:0007018;GO:0007018;GO:0008017;GO:0008017;GO:0016887;	K10397	-	-	-	kinesin family member 6 [Source:HGNCSymbol;Acc:HGNC:21202]	428572	F1N880
ENSGALG00000036909	21.8922	7.39409	36.3904	4.92155	2.29911	0.000884382	0.0501667	8	22774073	23612126	-	838054	AGBL4	GO:0004181;GO:0004181;GO:0005794;GO:0005814;GO:0005829;GO:0006508;GO:0008270;GO:0015631;GO:0035608;GO:0035609;GO:0035610;GO:0036064;GO:0051607;GO:0004181;GO:0006508;GO:0008270;	-	-	-	-	ATP/GTP binding protein like 4 [Source:HGNCSymbol;Acc:HGNC:25892]	-	-
ENSGALG00000017310	17.6385	5.36176	29.9153	5.57938	2.4801	0.000891432	0.0503997	1	195866501	195877511	+	11011	XRRA1	GO:0005634;GO:0005654;GO:0005737;GO:0010165;GO:0010165;GO:0016604;	-	-	-	-	X-ray radiation resistance associated 1[Source:HGNC Symbol;Acc:HGNC:18868]	769715	-
ENSGALG00000011141	38.0645	18.1686	57.9603	3.19014	1.67362	0.000916269	0.0515497	7	21907409	21935081	+	27673	ITGB6	GO:0005178;GO:0005178;GO:0005178;GO:0005654;GO:0005813;GO:0005925;GO:0005925;GO:0006954;GO:0007155;GO:0007155;GO:0007160;GO:0007160;GO:0007229;GO:0007229;GO:0007229;GO:0008305;GO:0008305;GO:0009897;GO:0009986;GO:0016020;GO:0016021;GO:0016477;GO:0030054;GO:0033627;GO:0033627;GO:0033627;GO:0034685;GO:0034685;GO:0038023;GO:0038044;GO:0043235;	K06589	-	-	-	integrin subunit beta 6 [Source:HGNCSymbol;Acc:HGNC:6161]	424191	-
ENSGALG00000000277	12.5001	2.36563	22.6346	9.5681	3.25823	0.000920798	0.0515497	22	835870	838873	+	3004	GnRH-I	GO:0000003;GO:0000003;GO:0005179;GO:0005179;GO:0005183;GO:0005183;GO:0005183;GO:0005515;GO:0005576;GO:0005576;GO:0005615;GO:0007275;GO:0007275;GO:0007275;GO:0010468;GO:0010469;GO:0030424;GO:0031530;GO:0031530;GO:0032275;GO:0033686;GO:0043204;GO:0043279;GO:0045471;GO:0046885;GO:0048545;GO:1904014;GO:2000354;GO:2000843;GO:2001223;	K05252	-	S	NOG39107	gonadotropin releasing hormone 1 [Source:NCBIgene;Acc:770134]	770134	P37042;G8HN01
ENSGALG00000015778	16.118	4.77623	27.4598	5.74927	2.52338	0.000932072	0.0516742	3	76031293	76063665	+	32373	GABRR1	GO:0004888;GO:0004890;GO:0005216;GO:0005230;GO:0005886;GO:0005887;GO:0006811;GO:0006811;GO:0007165;GO:0007268;GO:0016020;GO:0016020;GO:0016021;GO:0016021;GO:0034220;GO:0034220;GO:0042391;GO:0043005;GO:0045202;GO:0050877;GO:1902711;	K05190	-	-	-	gamma-aminobutyric acid type A receptor rho1subunit [Source:HGNC Symbol;Acc:HGNC:4090]	428632	-
ENSGALG00000013155	66.6474	32.0891	101.206	3.1539	1.65713	0.000939723	0.0518171	2	85751424	85896011	+	144588	-	GO:0003676;GO:0003723;	-	-	-	-	poly(rC) binding protein 2 [Source:NCBIgene;Acc:420965]	-	-
ENSGALG00000010980	92.8761	53.1068	132.645	2.49771	1.3206	0.000941062	0.0518171	2	31394975	31431156	+	36182	STK31	GO:0001669;GO:0004518;GO:0004672;GO:0004672;GO:0005524;GO:0005634;GO:0005737;GO:0005737;GO:0006401;GO:0006468;GO:0006468;	K16316	EC:2.7.11.1	-	-	serine/threonine kinase 31 [Source:HGNCSymbol;Acc:HGNC:11407]	420621	-
ENSGALG00000003016	30.2592	12.8132	47.7053	3.72313	1.89652	0.000950458	0.0518504	21	4069606	4082988	-	13383	MASP2	GO:0001855;GO:0001867;GO:0001867;GO:0004252;GO:0004252;GO:0004252;GO:0005509;GO:0005615;GO:0006508;GO:0006508;GO:0008233;GO:0008233;GO:0016787;GO:0048306;GO:0001867;GO:0001867;GO:0004252;GO:0005509;GO:0005576;GO:0006508;	K03993	EC:3.4.21.104	-	-	mannan binding lectin serine peptidase 2[Source:NCBI gene;Acc:407089]	407089	Q6Q1Q9
ENSGALG00000012142	30.2382	13.7069	46.7695	3.41211	1.77067	0.000951883	0.0518504	5	4465495	4469937	-	4443	KCNA4	GO:0005216;GO:0005244;GO:0005249;GO:0005249;GO:0005249;GO:0005251;GO:0005267;GO:0005887;GO:0006811;GO:0006811;GO:0006813;GO:0006813;GO:0008076;GO:0008076;GO:0008076;GO:0016020;GO:0016020;GO:0016020;GO:0016021;GO:0016021;GO:0016021;GO:0030424;GO:0030955;GO:0034765;GO:0043197;GO:0051260;GO:0055085;GO:0071805;GO:0071805;GO:0071805;	K04877	-	-	-	potassium voltage-gated channel subfamily A member4 [Source:NCBI gene;Acc:395721]	395721	Q9YGX8
ENSGALG00000003446	211.867	83.0836	340.651	4.10009	2.03566	0.000953411	0.0518504	Z	10611245	10678470	-	67226	PRLR	GO:0004896;GO:0004925;GO:0007171;GO:0009986;GO:0016020;GO:0016020;GO:0016021;GO:0017046;GO:0038161;GO:0046872;GO:0004925;GO:0016020;GO:0038161;GO:0046872;GO:0004896;GO:0004925;GO:0016020;GO:0016020;GO:0016021;GO:0038161;GO:0046872;GO:0004896;GO:0004925;GO:0016020;GO:0016020;GO:0016021;GO:0038161;GO:0046872;GO:0004896;GO:0004925;GO:0016020;GO:0016020;GO:0016021;GO:0038161;GO:0046872;GO:0004925;GO:…	K05081	-	-	-	prolactin receptor [Source:NCBI gene;Acc:395660]"	395660	Q04594
ENSGALG00000009509	20.9075	3.79099	38.024	10.0301	3.32626	0.000964853	0.0523066	2	23088761	23152574	-	63814	CALCR	GO:0001669;GO:0004888;GO:0004930;GO:0004930;GO:0004948;GO:0004948;GO:0004948;GO:0005929;GO:0007165;GO:0007166;GO:0007186;GO:0007186;GO:0007189;GO:0007204;GO:0007204;GO:0016020;GO:0016020;GO:0016021;GO:0016021;GO:0030279;GO:0030316;GO:0030424;GO:0043488;GO:0004888;GO:0004930;GO:0004930;GO:0004948;GO:0007165;GO:0007166;GO:0007186;GO:0007186;GO:0016020;GO:0016020;GO:0016021;GO:0016021;	K04576	-	-	-	calcitonin receptor [Source:HGNCSymbol;Acc:HGNC:1440]	428425	F1P5E1
ENSGALG00000016570	12.2504	2.83797	21.6629	7.63323	2.93229	0.000982945	0.0530853	3	105538305	105551077	+	12773	-	GO:0003824;GO:0003885;GO:0016020;GO:0016491;GO:0016899;GO:0019853;GO:0050105;GO:0050660;GO:0050660;GO:0055114;GO:0071949;	K00103	EC:1.1.3.8	-	-	L-gulonolactone oxidase-like [Source:NCBIgene;Acc:770996]	770996	F1NHN3
ENSGALG00000034424	39.5664	17.5085	61.6243	3.51968	1.81545	0.00100543	0.0539938	2	115702127	115713936	-	11810	PPP1R42	GO:0002177;GO:0003779;GO:0005813;GO:0005815;GO:0010921;GO:0015630;GO:0015631;GO:0070840;	K17579	-	-	-	protein phosphatase 1 regulatory subunit 42[Source:HGNC Symbol;Acc:HGNC:33732]	420168	-
ENSGALG00000016757	49.6549	19.7436	79.5662	4.02998	2.01077	0.0010532	0.0556861	1	132516540	132541438	-	24899	TSGA10	GO:0005737;GO:0007283;GO:0030031;GO:0031514;GO:0043005;	-	-	-	-	testis specific 10 [Source:HGNCSymbol;Acc:HGNC:14927]	-	-
ENSGALG00000045455	7.80327	0.709492	14.8971	20.9968	4.3921	0.00106009	0.0558634	27	1845907	1849498	+	3592	-	GO:0003841;GO:0003841;GO:0003841;GO:0005783;GO:0006629;GO:0006654;GO:0008654;GO:0008654;GO:0016020;GO:0016020;GO:0016021;GO:0016740;GO:0016746;GO:0016746;	K13509	EC:2.3.1.51	-	-	proline rich 29 [Source:NCBI gene;Acc:419941]"	419941	-
ENSGALG00000013083	69.4786	40.9769	97.9803	2.39111	1.25768	0.00107574	0.0560866	2	80813280	80839553	-	26274	ZPBP	GO:0005576;GO:0007339;GO:0005576;GO:0007339;	-	-	-	-	zona pellucida binding protein [Source:NCBIgene;Acc:404537]	404537	F1NQ00;Q5F3P3
ENSGALG00000037494	15.2308	4.13298	26.3285	6.37034	2.67137	0.00108114	0.0560866	13	14339877	14343808	-	3932	WNT8A	GO:0000902;GO:0003002;GO:0005102;GO:0005109;GO:0005576;GO:0005576;GO:0005615;GO:0007275;GO:0007275;GO:0007492;GO:0009949;GO:0010085;GO:0016055;GO:0016055;GO:0016055;GO:0030182;GO:0032880;GO:0035116;GO:0045165;GO:0045743;GO:0048561;GO:0060173;GO:0060828;GO:0090270;	K00714	-	-	-	Wnt family member 8A [Source:NCBI gene;Acc:396543]"	396543	P51030
ENSGALG00000044268	8.45799	0.354746	16.5612	46.6848	5.54488	0.00114127	0.0585364	5	56945063	56946691	+	1629	-	-	-	-	-	-	-	-	-
ENSGALG00000021232	15.8997	4.42786	27.3715	6.18166	2.628	0.00115577	0.0589816	20	6871692	6882274	+	10583	-	GO:0003810;GO:0018149;GO:0046872;GO:0003810;GO:0018149;	K05624	EC:2.3.2.13	-	-	transglutaminase 6 [Source:NCBI gene;Acc:771144]"	771144	-
ENSGALG00000012407	219.111	85.899	352.323	4.1016	2.03619	0.00115748	0.0589816	7	32016417	32446623	-	430207	LRP1B	GO:0005509;GO:0016020;GO:0016021;GO:0043235;GO:0005509;GO:0016020;GO:0016021;GO:0005509;GO:0016020;GO:0016021;	K20049	-	-	-	LDL receptor related protein 1B [Source:HGNCSymbol;Acc:HGNC:6693]	424301	-
ENSGALG00000037387	618.886	311.134	926.638	2.97827	1.57447	0.00124079	0.0625178	9	6212445	6381940	+	169496	CLSTN2	GO:0005509;GO:0007156;GO:0009986;GO:0009986;GO:0014069;GO:0016020;GO:0016020;GO:0016021;GO:0045211;GO:0045211;GO:0050806;GO:0050806;GO:0051965;GO:0051965;GO:0005509;GO:0007156;GO:0016020;GO:0016020;GO:0016021;	K22660	-	-	-	calsyntenin 2 [Source:HGNC Symbol;Acc:HGNC:17448]"	424819	-
ENSGALG00000033974	68.5746	39.9428	97.2064	2.43364	1.28312	0.00124586	0.062589	1	10650557	10710329	+	59773	HGF	GO:0000187;GO:0000902;GO:0001889;GO:0001934;GO:0001934;GO:0004252;GO:0004252;GO:0005615;GO:0006508;GO:0008083;GO:0008283;GO:0010469;GO:0010628;GO:0010629;GO:0014068;GO:0030335;GO:0030335;GO:0032715;GO:0032733;GO:0033137;GO:0035729;GO:0035729;GO:0042056;GO:0042802;GO:0043066;GO:0043154;GO:0048012;GO:0048012;GO:0048012;GO:0050728;GO:0050731;GO:0050918;GO:0051450;GO:0060326;GO:0060665;GO:0060665;GO:…	K05460	-	-	-	hepatocyte growth factor [Source:NCBIgene;Acc:395941]	395941	A0A1D5PAR6;Q788Q2;Q90978
ENSGALG00000040038	18.9763	6.426	31.5267	4.90612	2.29458	0.00125567	0.0627238	1	20087981	20104863	-	16883	MLC1	GO:0016020;GO:0016021;GO:0016021;GO:0005737;GO:0005768;GO:0005783;GO:0005783;GO:0005886;GO:0005886;GO:0005911;GO:0016020;GO:0016021;GO:0016021;GO:0016021;GO:0016323;GO:0016324;GO:0031410;GO:0032388;GO:0044877;GO:0047484;GO:0048471;GO:0051259;GO:0016020;GO:0016021;GO:0016021;	K20070	-	-	-	megalencephalic leukoencephalopathy withsubcortical cysts 1 [Source:HGNC Symbol;Acc:HGNC:17082]	417737	A0A1D5PIT5
ENSGALG00000033247	23.0145	7.78511	38.244	4.91245	2.29644	0.00125587	0.0627238	2	53447521	53448206	-	686	-	-	-	-	-	-	-	-	-
ENSGALG00000003212	17.7648	5.46875	30.0609	5.49685	2.4586	0.00126509	0.0627924	26	4699001	4704104	+	5104	TSPO2	GO:0005783;GO:0005783;GO:0015485;GO:0015485;GO:0016020;GO:0016021;GO:0016021;GO:0016021;GO:0005783;GO:0015485;GO:0016020;GO:0016021;GO:0016021;GO:0016021;GO:0016020;GO:0016021;GO:0016021;	-	-	-	-	translocator protein 2 [Source:HGNCSymbol;Acc:HGNC:21256]	419914	F1NNL8
ENSGALG00000007257	19.3644	6.51136	32.2174	4.94788	2.30681	0.00126739	0.0627924	14	9174627	9195214	+	20588	TEKT5	GO:0030317;GO:0036126;GO:0036126;GO:0060271;GO:0060294;	K18632	-	-	-	tektin 5 [Source:HGNC Symbol;Acc:HGNC:26554]"	416635	E1C109
ENSGALG00000016469	6.62521	0.256454	12.994	50.6678	5.663	0.00127157	0.0627924	3	100663686	100664992	+	1307	MSGN1	GO:0000978;GO:0001077;GO:0001228;GO:0001756;GO:0001756;GO:0003677;GO:0003682;GO:0005634;GO:0005634;GO:0006366;GO:0007275;GO:0007379;GO:0030154;GO:0045944;GO:0046983;	K09077	-	-	-	mesogenin 1 [Source:NCBI gene;Acc:395419]"	395419	Q9DEQ9
ENSGALG00000032749	35.754	16.2817	55.2264	3.39194	1.76211	0.0012719	0.0627924	Z	2251661	2265467	-	13807	-	GO:0005886;GO:0015204;GO:0016020;GO:0016021;GO:0016021;GO:0071918;	K08716	-	-	-	solute carrier family 14 member 2 [Source:NCBIgene;Acc:770445]	770445	A0A1D5PY32
ENSGALG00000021198	13.5466	3.60733	23.4858	6.51059	2.70279	0.00127907	0.0629647	12	3082764	3089843	-	7080	-	GO:0005813;GO:0007098;GO:0051225;GO:0051225;GO:0070652;GO:0070652;	-	-	-	-	HAUS augmin-like complex subunit 3-like[Source:NCBI gene;Acc:101751348]	101751348	-
ENSGALG00000045347	48.6278	24.9342	72.3215	2.9005	1.5363	0.00131289	0.0640774	2	375288	376557	-	1270	-	GO:0005525;GO:0005525;	-	-	-	-	-	-	-
ENSGALG00000014994	11.3679	1.77373	20.962	11.818	3.56292	0.00132027	0.0641014	Z	23367198	23375648	-	8451	CRHBP	GO:0001963;GO:0002125;GO:0005576;GO:0005615;GO:0005615;GO:0005615;GO:0005622;GO:0005634;GO:0006954;GO:0007565;GO:0007565;GO:0009755;GO:0009755;GO:0030141;GO:0030141;GO:0035690;GO:0035865;GO:0042445;GO:0042445;GO:0045055;GO:0048149;GO:0051424;GO:0051424;GO:0051424;GO:0051424;GO:0051424;GO:0051459;GO:0051460;GO:0051460;GO:0071277;GO:0071320;GO:0071356;GO:0071391;GO:0071392;GO:0071392;GO:0080135;GO:…	-	-	-	-	corticotropin releasing hormone binding protein[Source:HGNC Symbol;Acc:HGNC:2356]	427214	E1C1R3
ENSGALG00000006911	58.3514	33.0529	83.6499	2.53079	1.33959	0.00132547	0.0641014	14	8539866	8565249	+	25384	TMC5	GO:0005216;GO:0005887;GO:0008381;GO:0016020;GO:0016021;GO:0016021;GO:0034220;GO:0055085;GO:0005216;GO:0005887;GO:0008381;GO:0016020;GO:0016021;GO:0016021;GO:0034220;GO:0055085;	K21988	-	-	-	transmembrane channel like 5 [Source:HGNCSymbol;Acc:HGNC:22999]	416611	F1NIK1
ENSGALG00000038152	106.92	68.7273	145.113	2.11143	1.07822	0.00133209	0.0641014	14	7732655	7756484	-	23830	ABCC6	GO:0000166;GO:0005524;GO:0005524;GO:0005634;GO:0005774;GO:0005886;GO:0016020;GO:0016020;GO:0016021;GO:0016021;GO:0016323;GO:0016887;GO:0022857;GO:0042626;GO:0042626;GO:0055085;GO:0055085;	K05669	-	-	-	ATP binding cassette subfamily C member 6[Source:NCBI gene;Acc:416600]	416600	A0A1D5PLE1
ENSGALG00000039254	38.542	10.1571	66.9269	6.58916	2.7201	0.00134868	0.0644592	5	2770077	2798923	+	28847	SLC17A6	GO:0005313;GO:0005326;GO:0015813;GO:0016020;GO:0016021;GO:0016021;GO:0016021;GO:0030285;GO:0030672;GO:0035249;GO:0055085;GO:0060076;GO:0098700;GO:0098700;GO:0016020;GO:0016021;GO:0016021;GO:0055085;GO:0016020;GO:0016021;GO:0016021;GO:0055085;	K12302	-	-	-	solute carrier family 17 member 6 [Source:NCBIgene;Acc:422971]	422971	-
ENSGALG00000012155	58.0484	17.3778	98.719	5.68076	2.50608	0.00135082	0.0644592	4	58394125	58445817	-	51693	EGF	GO:0005509;GO:0008083;GO:0010469;GO:0016020;GO:0016021;GO:0017147;GO:0042813;GO:0043235;GO:0044332;GO:0060070;GO:0000186;GO:0000187;GO:0001525;GO:0002092;GO:0005154;GO:0005509;GO:0005615;GO:0005622;GO:0005886;GO:0005886;GO:0007173;GO:0008083;GO:0008284;GO:0008284;GO:0010628;GO:0010800;GO:0016020;GO:0016021;GO:0017147;GO:0018108;GO:0021940;GO:0030335;GO:0042327;GO:0042813;GO:0043235;GO:0043388;GO:…	K04357	-	-	-	epidermal growth factor [Source:NCBIgene;Acc:408035]	408035	Q6PPB4
ENSGALG00000009689	33.9455	15.9804	51.9105	3.24838	1.69972	0.00137895	0.0652562	2	23875666	23895602	-	19937	PON2	GO:0004064;GO:0005576;GO:0004064;GO:0005576;	K01045	-	-	-	paraoxonase 2 [Source:NCBI gene;Acc:395830]"	395830	F1NCU9
ENSGALG00000040029	56.1483	22.7634	89.5331	3.9332	1.9757	0.00138594	0.0654066	2	114777447	114778076	+	630	-	-	-	-	-	-	-	-	-
ENSGALG00000005215	44.2686	23.3338	65.2034	2.79438	1.48253	0.00139164	0.0654948	14	5264613	5339317	-	74705	CACNA1H	GO:0005216;GO:0005244;GO:0005245;GO:0005886;GO:0005887;GO:0005891;GO:0005891;GO:0006811;GO:0008332;GO:0008332;GO:0016020;GO:0016020;GO:0016021;GO:0016021;GO:0019228;GO:0032342;GO:0032870;GO:0034651;GO:0035865;GO:0042391;GO:0045956;GO:0055085;GO:0070509;GO:0070509;GO:0070588;GO:0086010;GO:0097110;GO:0098662;GO:2000344;	-	-	-	-	calcium voltage-gated channel subunit alpha1 H[Source:HGNC Symbol;Acc:HGNC:1395]	-	-
ENSGALG00000002200	14.3121	3.86378	24.7605	6.40836	2.67995	0.00140686	0.0658561	14	14827851	14838188	+	10338	ACSM3	GO:0003824;GO:0003996;GO:0004321;GO:0005759;GO:0005759;GO:0006633;GO:0006633;GO:0006637;GO:0015645;GO:0015645;	K01896	EC:6.2.1.2	-	-	acyl-CoA synthetase medium chain family member 3[Source:HGNC Symbol;Acc:HGNC:10522]	426999	-
ENSGALG00000009705	349.055	196.449	501.662	2.55365	1.35256	0.00144094	0.0669287	5	30176326	30360664	-	184339	RYR3	GO:0005216;GO:0005219;GO:0005262;GO:0005509;GO:0005623;GO:0006811;GO:0006816;GO:0006874;GO:0016020;GO:0016020;GO:0016021;GO:0016021;GO:0051209;GO:0055085;GO:0070588;GO:0005216;GO:0005219;GO:0005262;GO:0005509;GO:0005623;GO:0006811;GO:0006816;GO:0006874;GO:0016020;GO:0016020;GO:0016021;GO:0016021;GO:0051209;GO:0055085;GO:0070588;GO:0005216;GO:0005219;GO:0005219;GO:0005262;GO:0005509;GO:0005509;GO:…	K04963	-	-	-	ryanodine receptor 3 [Source:NCBI gene;Acc:396111]"	396111	A0A1D5PDP0
ENSGALG00000000451	7.38324	0.6112	14.1553	23.1598	4.53355	0.00144554	0.0669287	1	7470107	7475632	+	5526	MEIG1	GO:0005634;GO:0005634;GO:0005634;	-	-	-	-	meiosis/spermiogenesis associated 1 [Source:NCBIgene;Acc:769589]	769589	F1NP66
ENSGALG00000015379	50.0911	27.3965	72.7857	2.65676	1.40967	0.00146134	0.0672051	1	88573241	88584467	+	11227	TAGLN3	GO:0000122;GO:0005634;GO:0043209;GO:0051015;GO:0051015;GO:0051015;GO:0051015;GO:0051015;GO:0051015;	K20526	-	-	-	transgelin 3 [Source:HGNC Symbol;Acc:HGNC:29868]"	418420	E1C7W7
ENSGALG00000005752	127.6	61.5009	193.7	3.14955	1.65514	0.00146328	0.0672051	8	13683889	13758163	+	74275	ABCA4	GO:0000166;GO:0001750;GO:0004012;GO:0005524;GO:0005524;GO:0005548;GO:0006649;GO:0006869;GO:0007601;GO:0016020;GO:0016021;GO:0016021;GO:0016887;GO:0016887;GO:0042626;GO:0042626;GO:0043231;GO:0045332;GO:0045494;GO:0055085;GO:0090555;	K05644	-	-	-	ATP binding cassette subfamily A member 4[Source:HGNC Symbol;Acc:HGNC:34]	424490	-
ENSGALG00000035631	23.568	9.22536	37.9106	4.10939	2.03892	0.00146751	0.0672136	AADN04003659.1	6200	12481	+	6282	-	GO:0005515;GO:0016020;GO:0016021;GO:0016021;	-	-	-	-	mannosidase, beta A, lysosomal-like 1 [Source:NCBIgene;Acc:107057295]	107057295	-
ENSGALG00000045933	26.4441	10.8496	42.0387	3.87466	1.95407	0.00147569	0.0672343	LGE64	768363	771930	-	3568	-	GO:0000166;GO:0004672;GO:0004674;GO:0004674;GO:0005524;GO:0005524;GO:0006468;GO:0018105;GO:0018107;	K08858	EC:2.7.11.1	-	-	SH3 domain binding kinase family member 3[Source:NCBI gene;Acc:101748417]	101748417	-
ENSGALG00000045487	7.3202	0.525655	14.1148	26.8517	4.74694	0.00148653	0.0675482	LGE64	622456	624948	+	2493	-	GO:0008146;GO:0016740;	K01015	EC:2.8.2.2	-	-	sulfotransferase family 2B member 1 [Source:NCBIgene;Acc:426825]	426825	A0A1L1S100
ENSGALG00000012005	20.4807	4.87452	36.0869	7.40316	2.88814	0.00149902	0.0677563	5	54717088	54736656	-	19569	-	-	-	-	-	-	-	-	-
ENSGALG00000002428	15.2624	4.00902	26.5158	6.61405	2.72553	0.00150328	0.0677701	14	14975341	14983122	-	7782	ZP2	GO:0005771;GO:0005783;GO:0005886;GO:0007339;GO:0016020;GO:0016021;GO:0031012;GO:0032190;GO:0042802;GO:0060468;	K19927	-	-	-	zona pellucida glycoprotein 2 [Source:NCBIgene;Acc:427006]	427006	Q2PGY2
ENSGALG00000007927	27.0066	11.664	42.3492	3.63077	1.86028	0.00155051	0.0695337	12	17581013	17682115	+	101103	CNTN6	GO:0005112;GO:0005886;GO:0005886;GO:0007155;GO:0007156;GO:0007399;GO:0007411;GO:0022008;GO:0030182;GO:0030424;GO:0045747;GO:0070593;GO:0098632;	K06764	-	-	-	contactin 6 [Source:HGNC Symbol;Acc:HGNC:2176]"	427597	-
ENSGALG00000016832	12.5818	3.0025	22.1611	7.38089	2.88379	0.00157382	0.0699932	1	137560703	137567368	-	6666	PROZ	GO:0004252;GO:0005509;GO:0005576;GO:0005576;GO:0005615;GO:0006508;GO:0007596;GO:0007596;GO:0007596;	-	-	-	-	protein Z, vitamin K dependent plasma glycoprotein[Source:HGNC Symbol;Acc:HGNC:9460]	418746	E1BT71
ENSGALG00000002170	30.3445	12.3049	48.3842	3.93211	1.9753	0.001575	0.0699932	26	3945333	3952283	+	6951	-	GO:0003677;GO:0003677;GO:0003700;GO:0003707;GO:0005634;GO:0005634;GO:0006351;GO:0006355;GO:0006355;GO:0008270;GO:0043401;GO:0043565;GO:0046872;GO:0000122;GO:0000976;GO:0000977;GO:0000981;GO:0003677;GO:0003677;GO:0003700;GO:0003707;GO:0004879;GO:0005634;GO:0005634;GO:0005634;GO:0006351;GO:0006355;GO:0006355;GO:0006629;GO:0007275;GO:0008134;GO:0008270;GO:0030154;GO:0030374;GO:0030522;GO:0038023;GO:…	K08538	-	-	-	bile acid receptor-like [Source:NCBIgene;Acc:419888]	419888	-
ENSGALG00000021567	9.03212	1.32069	16.7436	12.6779	3.66424	0.0015854	0.0699932	21	6128022	6154299	-	26278	EPHA8	GO:0000166;GO:0004672;GO:0004713;GO:0004713;GO:0004713;GO:0004714;GO:0004888;GO:0005003;GO:0005004;GO:0005004;GO:0005005;GO:0005524;GO:0005524;GO:0005737;GO:0005887;GO:0005887;GO:0005887;GO:0006468;GO:0006929;GO:0007169;GO:0007411;GO:0009968;GO:0016020;GO:0016021;GO:0016021;GO:0016301;GO:0016310;GO:0016322;GO:0016740;GO:0018108;GO:0030154;GO:0030155;GO:0031175;GO:0033628;GO:0043005;GO:0043005;GO:…	K05109	EC:2.7.10.1	-	-	EPH receptor A8 [Source:HGNC Symbol;Acc:HGNC:3391]"	428198	-
ENSGALG00000022827	25.9008	7.34482	44.4568	6.05282	2.59761	0.00159059	0.0699932	2	111710424	111718332	-	7909	SDR16C5	GO:0005811;	K15734	EC:1.1.1.105	-	-	short chain dehydrogenase/reductase family 16Cmember 5 [Source:HGNC Symbol;Acc:HGNC:30311]	428538	E1C5Q4
ENSGALG00000007179	35.3468	16.8757	53.818	3.18908	1.67314	0.00159147	0.0699932	9	13147008	13173536	+	26529	ATP13A5	GO:0000166;GO:0000166;GO:0005524;GO:0005623;GO:0006812;GO:0006874;GO:0016020;GO:0016021;GO:0016021;GO:0016787;GO:0016887;GO:0046872;	K14951	EC:3.6.3.-	-	-	ATPase 13A5 [Source:HGNC Symbol;Acc:HGNC:31789]"	424902	-
ENSGALG00000046643	31.1611	14.6064	47.7158	3.26677	1.70786	0.00159738	0.0699932	2	46453926	46461779	+	7854	-	-	-	-	-	-	uncharacterized LOC420734 [Source:NCBIgene;Acc:420734]	420734	A0A1L1RR95
ENSGALG00000000722	11.2357	2.28664	20.1847	8.82723	3.14196	0.00160934	0.0703172	28	900940	906771	+	5832	-	GO:0015293;GO:0015293;GO:0016020;GO:0016021;GO:0016021;GO:0055085;	-	-	-	-	excitatory amino acid transporter 5-like[Source:NCBI gene;Acc:428322]	428322	-
ENSGALG00000011799	35.4638	16.6002	54.3275	3.27271	1.71049	0.00161524	0.0703172	1	48276513	48283640	-	7128	-	-	-	-	-	-	heme binding protein 1 [Source:NCBIgene;Acc:417961]	-	-
ENSGALG00000044408	37.5023	18.7924	56.2122	2.99123	1.58074	0.00163512	0.0703178	AADN04001891.1	12427	14408	-	1982	-	-	-	-	-	-	-	-	-
ENSGALG00000032937	55.4434	30.8481	80.0387	2.5946	1.37551	0.00163778	0.0703178	3	91386688	91473055	-	86368	DLGAP2	GO:0007270;GO:0023052;GO:0007270;GO:0023052;	-	-	-	-	DLG associated protein 2 [Source:HGNCSymbol;Acc:HGNC:2906]	-	-
ENSGALG00000046297	19.1402	6.78693	31.4934	4.6403	2.21422	0.00167893	0.0717221	1	124388381	124393918	-	5538	-	-	-	-	-	-	-	-	-
ENSGALG00000004163	13.2749	3.62008	22.9297	6.33403	2.66312	0.00168584	0.0717221	8	6149043	6155430	+	6388	NPHS2	GO:0005886;GO:0005887;GO:0005911;GO:0007588;GO:0016020;GO:0016020;GO:0016021;GO:0031235;GO:0031235;GO:0031532;GO:0031532;GO:0032991;GO:0036057;GO:0036057;GO:0045121;GO:0072249;	K18268	-	-	-	NPHS2, podocin [Source:HGNC Symbol;Acc:HGNC:13394]"	424422	F1P2B2
ENSGALG00000036097	18.2819	5.94728	30.6165	5.14799	2.36401	0.001691	0.0717221	2	74510089	74695043	+	184955	CDH18	GO:0005509;GO:0005509;GO:0005886;GO:0005886;GO:0005886;GO:0005913;GO:0007043;GO:0007155;GO:0007155;GO:0007156;GO:0007156;GO:0008092;GO:0009986;GO:0016020;GO:0016020;GO:0016021;GO:0016339;GO:0016342;GO:0034332;GO:0042803;GO:0044331;GO:0045296;GO:0098609;GO:0005509;GO:0005886;GO:0005886;GO:0007155;GO:0007155;GO:0007156;GO:0016020;GO:0016020;GO:0016021;	K06805	-	-	-	cadherin 18 [Source:HGNC Symbol;Acc:HGNC:1757]"	428490	-
ENSGALG00000003519	11.4712	2.26096	20.6814	9.14716	3.19332	0.0016919	0.0717221	26	5081428	5085396	-	3969	-	GO:0004553;GO:0004568;GO:0005576;GO:0005576;GO:0005975;GO:0006030;GO:0006032;GO:0008061;GO:0008061;	K01183	EC:3.2.1.14	-	-	chitinase-M31, acidic [Source:NCBIgene;Acc:419931]	419931	-
ENSGALG00000020976	9.54124	1.58989	17.4926	11.0024	3.45974	0.00169562	0.0717221	8	6290642	6302150	-	11509	-	-	-	-	-	-	-	-	-
ENSGALG00000008427	56.9416	20.575	93.3081	4.53503	2.18111	0.00169987	0.0717221	1	11261662	11291903	+	30242	GNAT3	GO:0000166;GO:0001580;GO:0001664;GO:0001750;GO:0001917;GO:0003924;GO:0003924;GO:0003924;GO:0005525;GO:0005525;GO:0005737;GO:0005737;GO:0005834;GO:0007165;GO:0007165;GO:0007186;GO:0007186;GO:0007188;GO:0007188;GO:0019001;GO:0031683;GO:0031683;GO:0032991;GO:0050909;GO:0050913;GO:0050916;GO:0050916;GO:0050917;	K19729	-	-	-	G protein subunit alpha transducin 3 [Source:NCBIgene;Acc:427851]	427851	F1P3R0
ENSGALG00000034427	30.0828	13.1896	46.9761	3.56161	1.83253	0.00172211	0.0721308	27	1801386	1824248	-	22863	SCN4A	GO:0001518;GO:0001518;GO:0001518;GO:0005216;GO:0005244;GO:0005248;GO:0005248;GO:0005272;GO:0005886;GO:0005886;GO:0006811;GO:0006811;GO:0006814;GO:0006814;GO:0016020;GO:0016020;GO:0016021;GO:0019228;GO:0030424;GO:0034765;GO:0035725;GO:0055085;GO:0086010;	-	-	-	-	Gallus gallus sodium voltage-gated channel alphasubunit 4 (SCN4A), mRNA. [Source:RefSeqmRNA;Acc:NM_001318445]	-	-
ENSGALG00000038574	47.201	24.3424	70.0596	2.87809	1.52511	0.00176965	0.0734042	18	4871711	4887797	-	16087	-	GO:0005856;	-	-	-	-	myosin-XV-like [Source:NCBI gene;Acc:417377]"	-	-
ENSGALG00000039354	61.6495	27.0353	96.2637	3.56067	1.83215	0.00181026	0.0742672	8	18694448	18737086	+	42639	VTG1	GO:0005319;GO:0006869;GO:0005319;GO:0006869;	-	-	-	-	vitellogenin 1 [Source:NCBI gene;Acc:424547]"	424547	P87498
ENSGALG00000026840	26.2985	6.84061	45.7565	6.68894	2.74178	0.00181621	0.0742672	1	121635626	121646562	-	10937	-	-	-	-	-	-	-	-	-
ENSGALG00000004879	24.5787	10.4927	38.6646	3.6849	1.88162	0.00182153	0.0742672	12	4050552	4133425	+	82874	SLC6A11	GO:0005328;GO:0005332;GO:0005332;GO:0005886;GO:0005887;GO:0006836;GO:0015293;GO:0015812;GO:0016020;GO:0016020;GO:0016021;GO:0016021;GO:0042165;GO:0043005;GO:0055085;	K05039	-	-	-	solute carrier family 6 member 11 [Source:HGNCSymbol;Acc:HGNC:11044]	415959	E1BXE8
ENSGALG00000013603	60.8478	35.5489	86.1467	2.42333	1.27699	0.00183564	0.0745172	3	49611127	49630472	+	19346	MYCT1	GO:0003674;GO:0005575;GO:0005654;GO:0005654;GO:0008150;GO:0016020;GO:0016021;GO:0043231;	-	-	-	-	MYC target 1 [Source:HGNC Symbol;Acc:HGNC:23172]"	-	-
ENSGALG00000046653	12.3329	2.91696	21.7489	7.45601	2.8984	0.00186888	0.0753311	10	10424452	10425462	+	1011	-	-	-	-	-	-	-	-	-
ENSGALG00000008735	57.969	32.8288	83.1092	2.5316	1.34005	0.0018817	0.0754645	3	11489065	11507709	+	18645	BFSP1	GO:0005198;GO:0005212;GO:0005737;GO:0005882;GO:0005882;GO:0048469;GO:0070307;	K10378	-	-	-	beaded filament structural protein 1 [Source:NCBIgene;Acc:396056]	396056	Q06637
ENSGALG00000009926	34.6367	17.0447	52.2287	3.06423	1.61552	0.00188977	0.0754645	3	24178579	24209441	-	30863	HAAO	GO:0000334;GO:0000334;GO:0000334;GO:0000334;GO:0000334;GO:0005506;GO:0005737;GO:0005737;GO:0005737;GO:0005829;GO:0006569;GO:0008198;GO:0008198;GO:0009435;GO:0009435;GO:0010043;GO:0016491;GO:0019363;GO:0019805;GO:0019805;GO:0034354;GO:0034354;GO:0043420;GO:0046686;GO:0046872;GO:0046872;GO:0046874;GO:0051213;GO:0055114;GO:0055114;GO:0070050;	K00452	EC:1.13.11.6	-	-	3-hydroxyanthranilate 3,4-dioxygenase [Source:HGNCSymbol;Acc:HGNC:4796]	421396	-
ENSGALG00000016288	19.7141	7.25308	32.1752	4.43607	2.14928	0.00188981	0.0754645	1	116055337	116671490	-	616154	IL1RAPL1	GO:0004908;GO:0005886;GO:0007165;GO:0016020;GO:0016021;GO:0019221;GO:0045920;GO:0098978;GO:0099175;GO:0099545;GO:1905606;	K05170	-	-	-	interleukin 1 receptor accessory protein like 1[Source:HGNC Symbol;Acc:HGNC:5996]	427993	-
ENSGALG00000019211	9.54943	1.58352	17.5153	11.061	3.46741	0.00190429	0.0758661	1	91823350	91832861	-	9512	MAEL	GO:0000122;GO:0000785;GO:0000902;GO:0001741;GO:0003677;GO:0005634;GO:0005634;GO:0005737;GO:0006974;GO:0007129;GO:0007140;GO:0007140;GO:0007283;GO:0007283;GO:0008630;GO:0009566;GO:0010629;GO:0030849;GO:0031047;GO:0033391;GO:0034587;GO:0034587;GO:0043046;GO:0043066;GO:0043186;GO:0043186;GO:0043565;GO:0045892;GO:0046620;GO:0048471;GO:0060964;GO:0071547;	K18411	-	-	-	maelstrom spermatogenic transposon silencer[Source:HGNC Symbol;Acc:HGNC:25929]	418446	-
ENSGALG00000029824	25.3459	11.4585	39.2332	3.42394	1.77566	0.00192289	0.0764293	1	54863006	54871746	-	8741	-	GO:0005041;GO:0006898;GO:0030169;	-	-	-	-	-	-	-
ENSGALG00000015928	29.4584	11.0783	47.8385	4.31823	2.11044	0.00192809	0.0764584	3	81819650	81835862	-	16213	-	GO:0000166;GO:0003676;GO:0003723;GO:0004386;GO:0005524;GO:0005524;GO:0016787;	K17043	EC:3.6.4.13	-	-	DEAD-box helicase 43 [Source:NCBI gene;Acc:428637]"	428637	F1NVJ6
ENSGALG00000029510	18.3768	4.67794	32.0756	6.85678	2.77753	0.00194412	0.0768247	4	79500697	79646875	+	146179	STK32B	GO:0000166;GO:0004672;GO:0004674;GO:0004674;GO:0005524;GO:0005524;GO:0005622;GO:0006468;GO:0018105;GO:0035556;	K08793	EC:2.7.11.1	-	-	serine/threonine kinase 32B [Source:HGNCSymbol;Acc:HGNC:14217]	422850	-
ENSGALG00000011801	30.6485	14.337	46.9601	3.27544	1.71169	0.00194629	0.0768247	5	53079224	53120964	+	41741	ESR2	GO:0000122;GO:0000978;GO:0003677;GO:0003677;GO:0003700;GO:0003707;GO:0005496;GO:0005634;GO:0005634;GO:0005634;GO:0005739;GO:0006351;GO:0006355;GO:0006355;GO:0008270;GO:0019899;GO:0030284;GO:0030520;GO:0034056;GO:0038052;GO:0042802;GO:0043565;GO:0045893;GO:0046872;GO:0051091;	K08551	-	-	-	estrogen receptor 2 [Source:NCBI gene;Acc:395575]"	395575	Q9PTU5
ENSGALG00000010342	95.9544	42.6507	149.258	3.49955	1.80717	0.001956	0.0768538	1	39761108	39852435	+	91328	OTOGL	GO:0005576;GO:0007605;GO:0046373;GO:0046556;	-	-	-	-	otogelin like [Source:HGNC Symbol;Acc:HGNC:26901]"	772154	-
ENSGALG00000008353	80.5985	50.8728	110.324	2.16863	1.11678	0.0019866	0.0775226	1	12373231	12420711	+	47481	-	GO:0005923;GO:0007165;GO:0032947;GO:0035418;GO:0045202;	-	-	-	-	-	-	-
ENSGALG00000045947	46.9259	19.2969	74.5548	3.86356	1.94993	0.00200356	0.0780066	10	532816	548795	-	15980	-	GO:0005634;GO:0005643;GO:0005737;GO:0005813;GO:0008536;GO:0046907;	-	-	-	-	-	-	-
ENSGALG00000031905	13.4784	3.81029	23.1464	6.07472	2.60282	0.00201319	0.0782041	AADN04000541.1	176206	269433	-	93228	-	GO:0004930;GO:0004930;GO:0004984;GO:0004984;GO:0005549;GO:0005886;GO:0007165;GO:0007186;GO:0007186;GO:0007186;GO:0007608;GO:0007608;GO:0016020;GO:0016021;GO:0016021;GO:0050896;GO:0050911;	-	-	-	-	-	-	-
ENSGALG00000002314	47.5267	25.9966	69.0568	2.65638	1.40946	0.00201962	0.0782448	6	3035224	3068706	-	33483	CDHR1	GO:0005509;GO:0005886;GO:0005887;GO:0005887;GO:0007155;GO:0007155;GO:0007156;GO:0008594;GO:0009987;GO:0016020;GO:0016020;GO:0016021;GO:0035845;GO:0042622;GO:0045494;GO:0045494;	K16501	-	-	-	cadherin related family member 1 [Source:NCBIgene;Acc:414847]	414847	Q8UVJ7
ENSGALG00000043764	25.8178	10.8751	40.7606	3.74805	1.90614	0.00202338	0.0782448	2	128232881	128234314	+	1434	KCNS2	GO:0005216;GO:0005244;GO:0005249;GO:0005249;GO:0005267;GO:0005886;GO:0006811;GO:0006811;GO:0006813;GO:0006813;GO:0006813;GO:0008076;GO:0008076;GO:0008076;GO:0016020;GO:0016020;GO:0016021;GO:0016021;GO:0034765;GO:0048471;GO:0051260;GO:0055085;GO:0071805;GO:0071805;GO:1902259;GO:1902259;	K04932	-	-	-	potassium voltage-gated channel modifier subfamilyS member 2 [Source:HGNC Symbol;Acc:HGNC:6301]	430463	A0A1D5PCF8
ENSGALG00000015269	15.2849	4.85522	25.7146	5.29628	2.40498	0.00204466	0.078259	2	110494838	110515821	-	20984	OPRK1	GO:0004930;GO:0004930;GO:0004930;GO:0004985;GO:0004985;GO:0004985;GO:0005634;GO:0005829;GO:0005886;GO:0005887;GO:0005887;GO:0005887;GO:0006955;GO:0007165;GO:0007186;GO:0007186;GO:0007218;GO:0007626;GO:0016020;GO:0016021;GO:0016021;GO:0016021;GO:0019233;GO:0019233;GO:0031635;GO:0038003;GO:0038003;GO:0038048;GO:0038048;GO:0038048;GO:0042923;GO:0046877;GO:0051607;	K04214	-	-	-	Gallus gallus opioid receptor kappa 1 (OPRK1),transcript variant 1, mRNA. [Source:RefSeqmRNA;Acc:NM_001318774]	428533	E1C0V9
ENSGALG00000003105	14.0802	4.16503	23.9954	5.76116	2.52636	0.00204467	0.078259	18	6179731	6229305	+	49575	ANKFN1	-	-	-	-	-	ankyrin repeat and fibronectin type III domaincontaining 1 [Source:HGNC Symbol;Acc:HGNC:26766]	-	-
ENSGALG00000006208	113.412	51.0401	175.785	3.44405	1.7841	0.00205085	0.078259	5	11990010	12080323	+	90314	OTOG	GO:0005198;GO:0007605;GO:0008344;GO:0046373;GO:0046556;GO:0005198;GO:0007605;GO:0008344;GO:0005198;GO:0007605;GO:0008344;GO:0046373;GO:0046556;GO:0005198;GO:0007605;GO:0008344;GO:0046373;GO:0046556;GO:0005198;GO:0007605;GO:0008344;GO:0046373;GO:0046556;GO:0005198;GO:0007605;GO:0008344;GO:0046373;GO:0046556;	-	-	-	-	otogelin [Source:HGNC Symbol;Acc:HGNC:8516]"	423075	-
ENSGALG00000037242	59.2387	35.1173	83.3602	2.37376	1.24718	0.00207076	0.0786568	2	41882712	41978834	+	96123	NEK11	GO:0004672;GO:0004674;GO:0005524;GO:0005524;GO:0005654;GO:0005730;GO:0006468;GO:0006468;GO:0016572;GO:0031573;GO:0035556;GO:0044772;GO:1901990;	K20880	EC:2.7.11.1	-	-	NIMA related kinase 11 [Source:HGNCSymbol;Acc:HGNC:18593]	100857506	-
ENSGALG00000023787	18.0437	6.25491	29.8325	4.76946	2.25383	0.00213335	0.0799556	19	5372422	5378879	+	6458	-	GO:0016491;GO:0050660;GO:0051537;GO:0055114;GO:0016491;GO:0050660;GO:0051537;GO:0055114;	-	-	-	-	apoptosis-inducing factor 3-like [Source:NCBIgene;Acc:427826]	427826	-
ENSGALG00000010929	70.5294	23.7636	117.295	4.93592	2.30332	0.00214213	0.0799556	4	46000965	46014013	+	13049	SPARCL1	GO:0005509;GO:0005518;GO:0005615;GO:0007165;GO:0062023;GO:0005509;GO:0005509;GO:0005518;GO:0005518;GO:0005615;GO:0005615;GO:0007165;GO:0050840;GO:0062023;	-	-	-	-	SPARC like 1 [Source:HGNC Symbol;Acc:HGNC:11220]"	422586	A0A1L1RTQ7
ENSGALG00000031869	83.2244	39.5175	126.931	3.21203	1.68348	0.00215335	0.0799556	2	110919658	110976941	+	57284	-	GO:0004096;GO:0005622;GO:0020037;GO:0035556;GO:0055114;GO:0098869;	-	-	-	-	-	-	-
ENSGALG00000002618	73.8206	45.0688	102.572	2.2759	1.18644	0.00215463	0.0799556	19	5008445	5015244	+	6800	KCTD7	GO:0005737;GO:0005737;GO:0005829;GO:0005886;GO:0005886;GO:0005886;GO:0016020;GO:0030007;GO:0032411;GO:0051260;GO:0060081;GO:0090461;GO:0051260;	K21917	-	-	NOG284422	potassium channel tetramerization domain containing7 [Source:NCBI gene;Acc:417547]	417547	Q5ZJP7
ENSGALG00000019352	36.8826	18.4185	55.3466	3.00495	1.58734	0.00215629	0.0799556	1	35597032	35639634	+	42603	MYRFL	GO:0003677;GO:0003677;GO:0003700;GO:0003700;GO:0003700;GO:0005634;GO:0005737;GO:0006355;GO:0016020;GO:0016021;GO:0043565;GO:0045893;	-	-	-	-	myelin regulatory factor like [Source:HGNCSymbol;Acc:HGNC:26316]	100858458	E1C867
ENSGALG00000003914	24.3276	10.7428	37.9123	3.52909	1.8193	0.00225314	0.0826148	28	4351995	4355222	+	3228	CALR3	GO:0005509;GO:0005635;GO:0005783;GO:0005783;GO:0005788;GO:0006457;GO:0044183;GO:0051082;	K12472	-	-	-	calreticulin 3 [Source:HGNC Symbol;Acc:HGNC:20407]"	420147	-
ENSGALG00000036255	25.5531	11.5186	39.5876	3.43685	1.78109	0.00225563	0.0826148	1	70844240	70935921	-	91682	WNT7B	GO:0005102;GO:0005109;GO:0005576;GO:0005576;GO:0005615;GO:0007275;GO:0007275;GO:0010469;GO:0016055;GO:0016055;GO:0016055;GO:0030182;GO:0045165;GO:0046330;GO:0070307;GO:0005102;GO:0005109;GO:0005576;GO:0005576;GO:0005615;GO:0007275;GO:0007275;GO:0010469;GO:0016055;GO:0016055;GO:0016055;GO:0021871;GO:0030182;GO:0030182;GO:0045165;GO:0046330;GO:0048018;GO:0048144;GO:0060070;GO:0061180;GO:0070307;GO:…	K00572	-	-	-	Wnt family member 7B [Source:NCBI gene;Acc:427937]"	427937	Q3L254
ENSGALG00000005242	10.4087	2.3913	18.4261	7.70545	2.94588	0.00225898	0.0826148	2	1500646	1525516	-	24871	-	GO:0004888;GO:0004930;GO:0004930;GO:0004999;GO:0007165;GO:0007166;GO:0007186;GO:0007186;GO:0008528;GO:0016020;GO:0016020;GO:0016021;GO:0016021;GO:0017046;GO:0004888;GO:0004930;GO:0007166;GO:0007186;GO:0016020;GO:0016021;GO:0016021;	K04589	-	-	-	growth-hormone releasing hormone-like peptidereceptor [Source:NCBI gene;Acc:428397]	428397	B3F053
ENSGALG00000011549	86.287	50.8025	121.772	2.39696	1.26121	0.00228393	0.0826148	1	46756368	47168639	-	412272	ANKS1B	GO:0005829;GO:0005886;GO:0043231;GO:0046875;GO:1900383;GO:0016020;GO:1900383;	K21413	-	-	-	ankyrin repeat and sterile alpha motif domaincontaining 1B [Source:NCBI gene;Acc:417927]	417927	-
ENSGALG00000044573	14.1005	3.93003	24.271	6.17579	2.62662	0.0022921	0.0826148	1	167810540	167829768	-	19229	-	-	-	-	-	-	glutamate rich 6B [Source:NCBI gene;Acc:418847]"	418847	-
ENSGALG00000030032	60.0058	29.2423	90.7693	3.10405	1.63415	0.00229825	0.0826148	7	21294148	21446399	-	152252	SLC4A10	GO:0005452;GO:0005886;GO:0005887;GO:0006811;GO:0006820;GO:0006885;GO:0008509;GO:0008510;GO:0009416;GO:0009791;GO:0015301;GO:0015698;GO:0015701;GO:0016020;GO:0016020;GO:0016021;GO:0016021;GO:0016323;GO:0021860;GO:0030641;GO:0035264;GO:0035641;GO:0043025;GO:0048854;GO:0051453;GO:0097440;GO:0097441;GO:0097442;GO:0098656;GO:1902600;GO:0005452;GO:0006820;GO:0015698;GO:0016020;GO:0016020;GO:0016021;GO:…	K13861	-	-	-	solute carrier family 4 member 10 [Source:HGNCSymbol;Acc:HGNC:13811]	424188	-
ENSGALG00000013771	238.731	152.803	324.659	2.12469	1.08725	0.0023048	0.0826148	4	65222692	65243920	-	21229	KIAA1211	-	-	-	-	-	KIAA1211 [Source:HGNC Symbol;Acc:HGNC:29219]"	-	-
ENSGALG00000006819	75.7899	46.0633	105.517	2.29068	1.19578	0.00230517	0.0826148	10	13624751	13893408	-	268658	AGBL1	GO:0004181;GO:0006508;GO:0008270;	-	-	-	-	ATP/GTP binding protein like 1 [Source:HGNCSymbol;Acc:HGNC:26504]	427507	-
ENSGALG00000032371	14.5569	3.96422	25.1496	6.34415	2.66543	0.00231755	0.0828851	AADN04002495.1	10781	12209	+	1429	-	GO:0016020;GO:0016021;	-	-	-	-	-	-	-
ENSGALG00000028207	51.4259	20.8721	81.9797	3.92771	1.97369	0.00233148	0.0831117	9	20762518	20774873	+	12356	-	-	-	-	-	-	zinc finger B-box domain containing [Source:NCBIgene;Acc:771469]	771469	-
ENSGALG00000034574	11.4654	2.74605	20.1847	7.35044	2.87783	0.00238663	0.0844152	1	24658278	24693248	+	34971	ASZ1	GO:0005737;GO:0007140;GO:0007283;GO:0016020;GO:0016021;GO:0034587;GO:0034587;GO:0043046;GO:0071546;GO:0071546;	K18410	-	-	-	ankyrin repeat, SAM and basic leucine zipper domaincontaining 1 [Source:NCBI gene;Acc:417768]	417768	A0M8U3
ENSGALG00000016884	54.7932	24.3341	85.2524	3.50341	1.80876	0.0023899	0.0844152	1	144807715	144831751	+	24037	SLC15A1	GO:0005215;GO:0006857;GO:0016020;GO:0016020;GO:0016021;GO:0016021;GO:0022857;GO:0035672;GO:0035673;GO:0055085;GO:0005215;GO:0005427;GO:0005887;GO:0005903;GO:0006857;GO:0006857;GO:0015333;GO:0015333;GO:0016020;GO:0016020;GO:0016021;GO:0016021;GO:0016021;GO:0016021;GO:0022857;GO:0035442;GO:0035672;GO:0035673;GO:0035673;GO:0055085;GO:0071916;GO:1902600;GO:1904680;	K14206	-	-	-	solute carrier family 15 member 1 [Source:NCBIgene;Acc:378789]	378789	Q90WH8
ENSGALG00000011861	68.1305	36.9167	99.3444	2.69104	1.42816	0.0024162	0.0849592	5	53941820	53998744	-	56925	SYT16	GO:0005543;GO:0006887;GO:0042803;GO:0046982;	K19328	-	-	-	synaptotagmin 16 [Source:HGNCSymbol;Acc:HGNC:23142]	423516	-
ENSGALG00000016176	39.9181	13.7774	66.0589	4.79474	2.26145	0.00242018	0.0849592	3	83723661	83990345	-	266685	-	GO:0004930;GO:0004930;GO:0005622;GO:0005887;GO:0007189;GO:0016020;GO:0016020;GO:0016021;GO:0016322;GO:0016525;GO:0043083;GO:0098794;	-	-	-	-	-	-	-
ENSGALG00000039712	23.213	9.56099	36.865	3.85577	1.94702	0.00243954	0.0851157	18	143084	152766	+	9683	DHRS7C	GO:0004745;GO:0004745;GO:0010880;GO:0010880;GO:0014801;GO:0016491;GO:0033017;GO:0033017;GO:0055114;	K11167	EC:1.1.-.-	-	-	dehydrogenase/reductase (SDR family) member 7C[Source:NCBI gene;Acc:417304]	417304	A0A1D5PDI2
ENSGALG00000026176	9.65954	2.03656	17.2825	8.48615	3.08511	0.00245662	0.0854496	4	65400251	65402519	-	2269	EXOC1L	GO:0000145;GO:0005546;GO:0005886;GO:0006887;GO:0006893;GO:0017049;GO:0051601;	-	-	-	-	exocyst complex component 1 like [Source:HGNCSymbol;Acc:HGNC:53433]	-	-
ENSGALG00000035944	8.42473	1.41898	15.4305	10.8743	3.44285	0.00249222	0.0861166	AADN04003011.1	11123	17296	-	6174	-	GO:0003677;GO:0003700;GO:0005634;GO:0006355;GO:0000122;GO:0000978;GO:0001078;GO:0003677;GO:0003700;GO:0005634;GO:0005634;GO:0006355;	-	-	-	-	-	-	-
ENSGALG00000017271	57.8537	23.8638	91.8435	3.84865	1.94435	0.00250876	0.0863005	1	74112613	74296685	-	184073	ANO2	GO:0005229;GO:0005229;GO:0005654;GO:0005886;GO:0005886;GO:0006821;GO:0016020;GO:0016021;GO:0034220;GO:0042803;GO:0046982;GO:0046983;GO:0097730;GO:0016020;GO:0016021;GO:0046983;GO:0016020;GO:0016021;GO:0046983;GO:0016020;GO:0016021;GO:0046983;GO:0016020;GO:0016021;GO:0046983;GO:0016020;GO:0016021;	-	-	-	-	anoctamin 2 [Source:HGNC Symbol;Acc:HGNC:1183]"	-	-
ENSGALG00000000293	14.9371	3.9812	25.893	6.50381	2.70129	0.0025225	0.086599	27	1854435	1864610	+	10176	-	GO:0004866;GO:0005576;GO:0005615;GO:0010951;	-	-	-	-	alpha-2-macroglobulin-like 4 [Source:NCBIgene;Acc:100858010]	100858010	F1NK40
ENSGALG00000035219	36.6568	18.8526	54.4609	2.88878	1.53046	0.00253123	0.0866429	4	51168578	51181602	+	13025	ALB	GO:0003677;GO:0005504;GO:0005576;GO:0005615;GO:0005615;GO:0005615;GO:0005737;GO:0005783;GO:0005794;GO:0008144;GO:0009267;GO:0015643;GO:0019825;GO:0019836;GO:0030170;GO:0032991;GO:0042802;GO:0043066;GO:0043209;GO:0051087;GO:0051659;GO:0070062;	K16141	-	-	-	albumin [Source:NCBI gene;Acc:396197]"	396197	A0A1D5NW68
ENSGALG00000004885	12.2163	2.9832	21.4494	7.19005	2.846	0.00253389	0.0866429	10	10039455	10047425	+	7971	SLC24A5	GO:0005262;GO:0005802;GO:0005802;GO:0006811;GO:0006874;GO:0008273;GO:0008273;GO:0016020;GO:0016021;GO:0016021;GO:0035725;GO:0048021;GO:0055085;GO:0070588;	K13753	-	-	-	solute carrier family 24 member 5 [Source:NCBIgene;Acc:415431]	415431	-
ENSGALG00000016726	22.0157	7.58215	36.4493	4.80724	2.26521	0.00258403	0.0878641	3	110635977	110720169	-	84193	PTCHD4	GO:0016020;GO:0016021;GO:0016021;	-	-	-	-	patched domain containing 4 [Source:NCBIgene;Acc:422064]	422064	-
ENSGALG00000015106	14.8041	2.83797	26.7702	9.4329	3.2377	0.00260618	0.0882343	2	103800575	103802251	+	1677	-	-	-	-	-	-	uncharacterized LOC421081 [Source:NCBIgene;Acc:421081]	421081	A0A1L1RZT7
ENSGALG00000009231	23.3711	10.0333	36.7088	3.65869	1.87133	0.00263717	0.0889319	6	28877053	28888056	+	11004	PNLIP	GO:0004620;GO:0004806;GO:0004806;GO:0004806;GO:0005509;GO:0005576;GO:0005615;GO:0006629;GO:0006629;GO:0006968;GO:0009395;GO:0009617;GO:0016042;GO:0019376;GO:0044258;GO:0047372;GO:0047714;GO:0052689;	K14073	EC:3.1.1.3	-	-	pancreatic lipase [Source:NCBI gene;Acc:423916]"	423916	F1P5K3
ENSGALG00000012140	14.9798	4.75693	25.2028	5.29811	2.40548	0.00265056	0.0890328	5	4507975	4511348	+	3374	FSHB	GO:0001541;GO:0005179;GO:0005179;GO:0005576;GO:0005576;GO:0005615;GO:0005615;GO:0005737;GO:0005737;GO:0005737;GO:0007179;GO:0007186;GO:0009755;GO:0010469;GO:0010628;GO:0010893;GO:0016913;GO:0016913;GO:0016914;GO:0035938;GO:0042699;GO:0042699;GO:0045670;GO:0045780;GO:0060011;	K05250	-	-	NOG41629	follicle stimulating hormone subunit beta[Source:NCBI gene;Acc:374108]	374108	Q8QGF8
ENSGALG00000030160	28.6765	13.2728	44.0801	3.32109	1.73166	0.00268383	0.0892751	11	555417	567680	-	12264	DRC7	GO:0005737;	-	-	-	-	dynein regulatory complex subunit 7 [Source:HGNCSymbol;Acc:HGNC:25289]	427527	A0A1D5PB27
ENSGALG00000017191	17.3716	6.21011	28.533	4.5946	2.19994	0.00269938	0.0896184	1	182851318	182865385	+	14068	ANGPTL5	-	-	-	-	-	angiopoietin like 5 [Source:NCBI gene;Acc:772036]"	772036	E1C2K8
ENSGALG00000016367	14.545	3.00888	26.0812	8.66809	3.11571	0.00274225	0.0904727	3	92983226	93109797	+	126572	SNTG2	GO:0005198;GO:0005622;GO:0016010;GO:0030165;GO:0097109;	-	-	-	-	syntrophin gamma 2 [Source:HGNCSymbol;Acc:HGNC:13741]	421913	-
ENSGALG00000006072	68.4652	28.3623	108.568	3.8279	1.93655	0.00274433	0.0904727	2	5408222	5438676	+	30455	-	GO:0001518;GO:0001518;GO:0001518;GO:0005216;GO:0005244;GO:0005248;GO:0005248;GO:0005272;GO:0005886;GO:0005886;GO:0006811;GO:0006811;GO:0006814;GO:0006814;GO:0016020;GO:0016020;GO:0016021;GO:0019228;GO:0019233;GO:0030424;GO:0034765;GO:0035725;GO:0055085;GO:0086010;GO:0001518;GO:0001518;GO:0005216;GO:0005244;GO:0005248;GO:0005272;GO:0005886;GO:0006811;GO:0006811;GO:0006814;GO:0006814;GO:0016020;GO:…	K04842	-	-	-	-	395944	-
ENSGALG00000012988	63.065	37.8504	88.2797	2.33233	1.22177	0.00274624	0.0904727	1	60369118	60426095	+	56978	B4GALNT3	GO:0005794;GO:0008376;GO:0008376;GO:0016740;GO:0032580;GO:0032580;GO:0033842;	K09656	EC:2.4.1.244	-	-	beta-1,4-N-acetyl-galactosaminyltransferase 3[Source:HGNC Symbol;Acc:HGNC:24137]	418150	-
ENSGALG00000008416	44.2464	23.8019	64.691	2.71789	1.44249	0.00275884	0.0907133	3	3831127	3921447	-	90321	CFAP61	-	-	-	-	-	cilia and flagella associated protein 61[Source:HGNC Symbol;Acc:HGNC:15872]	-	-
ENSGALG00000026533	73.0614	29.6554	116.467	3.92736	1.97356	0.00279228	0.091637	1	135901954	135902199	-	246	-	-	-	-	-	-	-	-	-
ENSGALG00000005996	27.9946	12.8926	43.0966	3.34275	1.74103	0.00283163	0.0921475	10	11064399	11080935	-	16537	FSD2	-	-	-	-	-	fibronectin type III and SPRY domain containing 2[Source:HGNC Symbol;Acc:HGNC:18024]	427503	F1N9Z4
ENSGALG00000043839	22.9567	9.82804	36.0853	3.67167	1.87644	0.00283473	0.0921475	3	76487784	76506437	-	18654	SPACA1	GO:0001675;GO:0001675;GO:0002080;GO:0002080;GO:0002080;GO:0007283;GO:0016020;GO:0016021;	-	-	-	-	sperm acrosome associated 1 [Source:HGNCSymbol;Acc:HGNC:14967]	421820	A0A1L1RRF5
ENSGALG00000042289	15.1814	4.8361	25.5267	5.27837	2.40009	0.00284894	0.09222	2	44661561	44704132	-	42572	SUSD5	GO:0005540;GO:0007155;GO:0007219;GO:0007219;GO:0016020;GO:0016021;	-	-	-	-	sushi domain containing 5 [Source:HGNCSymbol;Acc:HGNC:29061]	420721	A0A1D5PQR8
ENSGALG00000003361	25.8366	10.811	40.8622	3.77968	1.91826	0.00285256	0.09222	26	4741376	4747862	-	6487	TREM-B1	GO:0016020;GO:0016021;GO:0016020;GO:0016021;	-	-	S	NOG82068	triggering receptor expressed on myeloid cells B1[Source:NCBI gene;Acc:768535]	768535	F7B5T9
ENSGALG00000032986	97.859	58.5621	137.156	2.34206	1.22778	0.00285893	0.0922341	1	24554513	24638605	-	84093	CFTR	GO:0000166;GO:0005254;GO:0005254;GO:0005254;GO:0005254;GO:0005260;GO:0005260;GO:0005524;GO:0005524;GO:0005737;GO:0005769;GO:0005789;GO:0005829;GO:0005829;GO:0005829;GO:0005886;GO:0005886;GO:0005886;GO:0005886;GO:0005887;GO:0005887;GO:0006695;GO:0006811;GO:0006811;GO:0006821;GO:0006821;GO:0006904;GO:0009986;GO:0015106;GO:0015106;GO:0015108;GO:0015701;GO:0015701;GO:0016020;GO:0016020;GO:0016020;GO:…	K05031	EC:3.6.3.49	-	-	cystic fibrosis transmembrane conductance regulator[Source:NCBI gene;Acc:100049619]	100049619	A0M8U4
ENSGALG00000043806	55.1572	32.0292	78.2851	2.44418	1.28935	0.00286594	0.0922866	15	4902090	4914473	-	12384	-	GO:0003777;GO:0007018;GO:0007018;GO:0008569;GO:0030286;GO:0030286;GO:0045503;GO:0045505;GO:0051959;	-	-	-	-	-	-	-
ENSGALG00000040415	22.2917	8.81307	35.7704	4.05878	2.02105	0.00287316	0.0923454	5	18302800	18315370	-	12571	-	GO:0000166;GO:0005524;	-	-	-	-	actin, beta-like 2-like [Source:NCBIgene;Acc:426652]	426652	A0A1D5NV17
ENSGALG00000029677	23.5236	10.138	36.9093	3.64069	1.86421	0.00291425	0.093316	2	46333773	46352375	-	18603	NME8	GO:0004550;GO:0006165;GO:0006183;GO:0006228;GO:0006241;GO:0008017;GO:0030317;GO:0034614;GO:0036157;GO:0045454;GO:0060271;GO:0097228;GO:0097598;	K19868	-	-	-	NME/NM23 family member 8 [Source:HGNCSymbol;Acc:HGNC:16473]	428461	A0A1D5PUV4
ENSGALG00000010781	18.9841	5.32119	32.6469	6.13527	2.61713	0.00292235	0.0933382	4	44143782	44216360	-	72579	GLRA3	GO:0004888;GO:0005216;GO:0005230;GO:0005886;GO:0005887;GO:0006811;GO:0006811;GO:0006821;GO:0016020;GO:0016021;GO:0016021;GO:0016594;GO:0016934;GO:0022824;GO:0034220;GO:0045211;GO:0060079;GO:1902476;GO:0004888;GO:0005216;GO:0005230;GO:0005886;GO:0005887;GO:0005887;GO:0005887;GO:0006811;GO:0006811;GO:0007165;GO:0007218;GO:0007268;GO:0016020;GO:0016021;GO:0016021;GO:0016594;GO:0016934;GO:0016935;GO:…	K05195	-	-	-	glycine receptor alpha 3 [Source:HGNCSymbol;Acc:HGNC:4328]	422568	-
ENSGALG00000015237	13.3124	3.60078	23.0241	6.3942	2.67676	0.00294323	0.0935446	3	67090619	67099687	+	9069	PPIL6	GO:0000413;GO:0003755;GO:0003755;GO:0003755;GO:0005739;GO:0005794;GO:0016853;GO:0051082;	K12739	EC:5.2.1.8	-	-	peptidylprolyl isomerase like 6 [Source:HGNCSymbol;Acc:HGNC:21557]	421764	F1NRA1
ENSGALG00000001611	15.3756	4.72488	26.0264	5.50836	2.46162	0.00298559	0.0938463	24	2590102	2619976	-	29875	B3GAT1	GO:0000139;GO:0000139;GO:0005623;GO:0005794;GO:0006486;GO:0008499;GO:0015018;GO:0015018;GO:0015018;GO:0016020;GO:0016740;GO:0043231;GO:0046872;GO:0050650;	K00735	EC:2.4.1.135	-	-	beta-1,3-glucuronyltransferase 1 [Source:NCBIgene;Acc:373949]	373949	F1NH16
ENSGALG00000002370	27.1397	12.6297	41.6497	3.29775	1.72148	0.00302147	0.0948	6	4229969	4293908	-	63940	SH2D4B	GO:0005737;	-	-	-	-	SH2 domain containing 4B [Source:HGNCSymbol;Acc:HGNC:31440]	769640	-
ENSGALG00000020143	15.3029	5.02631	25.5795	5.08912	2.34742	0.00305402	0.0955747	4	67576491	67624911	+	48421	GABRG1	GO:0004888;GO:0004890;GO:0005216;GO:0005230;GO:0005237;GO:0005254;GO:0005886;GO:0005887;GO:0006811;GO:0006811;GO:0006821;GO:0007165;GO:0007214;GO:0007214;GO:0007268;GO:0007268;GO:0016020;GO:0016021;GO:0016021;GO:0022851;GO:0032590;GO:0034220;GO:0034220;GO:0042391;GO:0043005;GO:0045202;GO:0050877;GO:0051932;GO:0060078;GO:0098794;GO:1902476;GO:1902711;GO:1904315;	K05186	-	-	NOG238757	gamma-aminobutyric acid type A receptor gamma1subunit [Source:HGNC Symbol;Acc:HGNC:4086]	422771	-
ENSGALG00000001697	28.0345	11.4521	44.6168	3.89594	1.96197	0.00308206	0.0961685	12	815561	836748	+	21188	ITIH3	GO:0004867;GO:0010951;GO:0030212;GO:0004867;GO:0010951;GO:0030212;GO:0004867;GO:0010951;GO:0030212;GO:0004867;GO:0010951;GO:0030212;GO:0004867;GO:0010951;GO:0030212;	-	-	-	-	inter-alpha-trypsin inhibitor heavy chain 3[Source:HGNC Symbol;Acc:HGNC:6168]	415901	A0A1D5P8H4
ENSGALG00000028721	52.6677	21.8806	83.4548	3.8141	1.93134	0.00311	0.0961685	26	1113766	1123749	+	9984	LMOD1	GO:0003779;GO:0005523;GO:0005523;GO:0005829;GO:0005865;GO:0006936;GO:0006936;GO:0030016;GO:0030016;GO:0030239;GO:0030838;GO:0045010;GO:0051694;	K22030	-	-	-	leiomodin 1 [Source:HGNC Symbol;Acc:HGNC:6647]"	771476	-
ENSGALG00000006031	83.9488	40.6584	127.239	3.12947	1.64592	0.00313699	0.0966544	8	14345658	14361185	-	15528	BRDT	GO:0001207;GO:0005634;GO:0006338;GO:0006355;GO:0007140;GO:0007141;GO:0007283;GO:0042393;GO:0042393;GO:0043484;GO:0051039;GO:0070577;	K11724	-	-	-	bromodomain testis associated [Source:HGNCSymbol;Acc:HGNC:1105]	424506	-
ENSGALG00000014252	67.5429	29.5199	105.566	3.57609	1.83838	0.00316322	0.0970346	1	76146376	76177348	+	30973	-	GO:0004866;GO:0005576;GO:0005615;GO:0010951;	-	-	-	-	alpha-2-macroglobulin-like 2 [Source:NCBIgene;Acc:427942]	-	-
ENSGALG00000016685	11.9742	3.06237	20.8861	6.82023	2.76982	0.00320618	0.0977431	1	129067663	129075161	-	7499	ASMT	GO:0008168;GO:0008171;GO:0008171;GO:0008757;GO:0017096;GO:0017096;GO:0019438;GO:0030187;GO:0032259;GO:0042802;GO:0042803;	K00543	EC:2.1.1.4	-	-	acetylserotonin O-methyltransferase [Source:NCBIgene;Acc:396286]	396286	Q92056
ENSGALG00000017237	9.52539	1.85272	17.1981	9.2826	3.21453	0.00321701	0.0977431	1	187920668	187970442	-	49775	TYR	GO:0004497;GO:0004503;GO:0004503;GO:0004503;GO:0005507;GO:0005737;GO:0008283;GO:0009411;GO:0016020;GO:0016021;GO:0016491;GO:0016491;GO:0033162;GO:0033280;GO:0042438;GO:0042438;GO:0042438;GO:0042438;GO:0042470;GO:0042470;GO:0042470;GO:0042803;GO:0043231;GO:0043473;GO:0043473;GO:0046872;GO:0046982;GO:0048471;GO:0048538;GO:0055114;GO:0055114;	K00505	EC:1.14.18.1	-	-	tyrosinase [Source:NCBI gene;Acc:373971]"	373971	P55024;R9PXQ3
ENSGALG00000039479	21.9454	8.98803	34.9028	3.88326	1.95727	0.0032183	0.0977431	1	53322790	53335591	+	12802	-	GO:0005615;GO:0008289;	-	-	-	-	BPI fold containing family C, member B [Source:NCBIgene;Acc:771461]	771461	-
ENSGALG00000014843	24.4823	11.0184	37.9462	3.44389	1.78404	0.0032493	0.0979995	3	60245791	60296632	-	50842	TPD52L1	GO:0000086;GO:0005737;GO:0005769;GO:0042803;GO:0048471;	-	-	-	-	tumor protein D52 like 1 [Source:NCBIgene;Acc:374049]	374049	Q9I8F4;E1C6T1
ENSGALG00000043861	29.1505	13.6958	44.6053	3.25687	1.70349	0.00327319	0.0983738	4	32830934	32929296	-	98363	-	-	-	-	-	-	IQ motif containing M [Source:NCBIgene;Acc:100857543]	100857543	-
ENSGALG00000042607	24.0094	10.6187	37.4001	3.52211	1.81644	0.00330559	0.0988833	3	59438707	59496891	-	58185	RSPO3	GO:0001525;GO:0001974;GO:0002040;GO:0005102;GO:0005102;GO:0005109;GO:0005576;GO:0008201;GO:0060670;GO:0090263;GO:2000052;	-	-	-	-	Gallus gallus R-spondin 3 (RSPO3), mRNA.[Source:RefSeq mRNA;Acc:NM_001319025]	421715	M4M6X6
ENSGALG00000008135	37.7523	15.9013	59.6033	3.74834	1.90625	0.00330841	0.0988833	7	10831148	10961410	-	130263	SATB2	GO:0003677;GO:0003677;GO:0005634;GO:0005634;GO:0006366;GO:0043565;GO:0000118;GO:0000122;GO:0000977;GO:0000978;GO:0001077;GO:0001764;GO:0002076;GO:0003677;GO:0003677;GO:0003677;GO:0003682;GO:0005634;GO:0005634;GO:0005634;GO:0005654;GO:0005667;GO:0006338;GO:0006366;GO:0009880;GO:0010468;GO:0021902;GO:0043565;GO:0043565;GO:0045944;GO:0048704;GO:0051216;GO:0060021;GO:0071310;	-	-	-	-	SATB homeobox 2 [Source:NCBI gene;Acc:424063]"	424063	E1BZL3;E1ANH5
ENSGALG00000020485	20.1399	8.27234	32.0074	3.8692	1.95204	0.0033376	0.0991346	5	16740019	16749937	-	9919	-	GO:0006629;GO:0016020;GO:0016021;GO:0016021;GO:0016491;GO:0055114;GO:0006629;GO:0016020;GO:0016021;GO:0016021;GO:0016491;GO:0055114;GO:0006629;GO:0016020;GO:0016021;GO:0016021;GO:0016491;GO:0055114;	K10224	EC:1.14.19.44	-	-	fatty acid desaturase 1-like 1 [Source:NCBIgene;Acc:428851]	428851	A0A1D5P7B1
ENSGALG00000015332	23.1452	9.75775	36.5326	3.74395	1.90456	0.00333901	0.0991346	Z	52264712	52364226	+	99515	CPLX1	GO:0000149;GO:0005326;GO:0006836;GO:0016079;GO:0016079;GO:0019905;GO:0030073;GO:0031201;GO:0031201;GO:0043195;GO:0046928;	K15294	-	-	-	complexin 1 [Source:HGNC Symbol;Acc:HGNC:2309]"	427286	E1C8G7
ENSGALG00000031170	50.0568	22.148	77.9655	3.52021	1.81566	0.00334877	0.0991952	2	54881741	55053473	+	171733	ADCY1	GO:0000166;GO:0004016;GO:0004016;GO:0005524;GO:0005622;GO:0005886;GO:0006171;GO:0006171;GO:0009190;GO:0016020;GO:0016021;GO:0016829;GO:0016849;GO:0035556;GO:0046872;GO:0000166;GO:0004016;GO:0004016;GO:0004016;GO:0004016;GO:0005524;GO:0005737;GO:0005886;GO:0005886;GO:0005887;GO:0006171;GO:0006171;GO:0006171;GO:0007189;GO:0007409;GO:0007616;GO:0009190;GO:0016020;GO:0016021;GO:0016829;GO:0016849;GO:…	K08041	EC:4.6.1.1	-	-	adenylate cyclase 1 [Source:HGNCSymbol;Acc:HGNC:232]	420788	A0A1D5PPP5
ENSGALG00000013720	32.119	15.9677	48.2703	3.023	1.59598	0.0033688	0.0993587	2	92301222	92334345	+	33124	FBXO15	-	K10298	-	-	-	F-box protein 15 [Source:HGNCSymbol;Acc:HGNC:13617]	421017	A0A1D5NTR8
ENSGALG00000011236	19.5744	8.13985	31.0089	3.80952	1.92961	0.0033903	0.0993587	5	48744092	48888728	-	144637	BEGAIN	-	-	-	-	-	brain enriched guanylate kinase associated[Source:HGNC Symbol;Acc:HGNC:24163]	428909	-
ENSGALG00000036079	14.204	4.28477	24.1233	5.63	2.49314	0.00341369	0.0994362	KQ759483.1	581707	771031	-	189325	-	GO:0004930;GO:0004930;GO:0004984;GO:0004984;GO:0005549;GO:0005886;GO:0007165;GO:0007186;GO:0007186;GO:0007186;GO:0007608;GO:0007608;GO:0016020;GO:0016021;GO:0016021;GO:0050896;GO:0050911;	-	-	-	-	olfactory receptor 14J1-like 137 [Source:NCBIgene;Acc:101751976]	-	-
ENSGALG00000013081	10.9095	2.36563	19.4534	8.22335	3.03973	0.00343181	0.0994362	2	80750430	80808108	+	57679	VWC2	GO:0005604;GO:0005614;GO:0005615;GO:0010811;GO:0030514;GO:0031012;GO:0032281;GO:0045666;	-	-	-	-	von Willebrand factor C domain containing 2[Source:HGNC Symbol;Acc:HGNC:30200]	420944	E1BVA8
ENSGALG00000017197	65.2113	23.9409	106.482	4.4477	2.15306	0.00343632	0.0994362	1	183531415	184134793	-	603379	CNTN5	GO:0005886;GO:0007155;GO:0016020;GO:0031225;GO:0005829;GO:0007605;	K06763	-	-	-	contactin 5 [Source:NCBI gene;Acc:395317]"	395317	Q90W79
ENSGALG00000022206	12.2703	3.54746	20.9931	5.9178	2.56506	0.00349909	0.100386	5	5794803	5804143	-	9341	-	GO:0000226;GO:0003777;GO:0005868;GO:0005868;GO:0007018;GO:0007018;GO:0045504;	K10416	-	-	-	-	776720	-
ENSGALG00000006864	125.775	65.3848	186.165	2.84722	1.50955	0.00350874	0.100386	8	16125706	16215909	+	90204	-	GO:0005201;GO:0005615;GO:0030198;GO:0031012;	-	-	-	-	collagen type XXIV alpha 1 chain [Source:NCBIgene;Acc:424526]	-	-
ENSGALG00000032022	19.2483	7.94327	30.5533	3.84643	1.94352	0.00351007	0.100386	2	72373714	72468691	+	94978	CDH10	GO:0005509;GO:0005509;GO:0005886;GO:0005886;GO:0005886;GO:0005913;GO:0007043;GO:0007155;GO:0007155;GO:0007156;GO:0007156;GO:0008092;GO:0009986;GO:0016020;GO:0016020;GO:0016021;GO:0016339;GO:0016342;GO:0034332;GO:0042803;GO:0044331;GO:0045296;GO:0098609;	K06802	-	-	-	cadherin 10 [Source:NCBI gene;Acc:408049]"	408049	P79995
ENSGALG00000041878	14.4969	4.65227	24.3415	5.23219	2.38741	0.0035296	0.100527	33	1460169	1463910	+	3742	AQP5	GO:0005737;GO:0005783;GO:0005886;GO:0005902;GO:0006833;GO:0009925;GO:0015250;GO:0015267;GO:0015670;GO:0016020;GO:0016020;GO:0016021;GO:0016324;GO:0016324;GO:0016324;GO:0030157;GO:0042476;GO:0042802;GO:0046541;GO:0048593;GO:0055085;	K09867	-	-	-	aquaporin 5 [Source:HGNC Symbol;Acc:HGNC:638]"	431305	A0A1D5P9U9
ENSGALG00000009424	43.5107	23.4723	63.5492	2.70742	1.43692	0.00357111	0.101286	1	25908850	26098946	-	190097	FOXP2	GO:0000122;GO:0000978;GO:0001078;GO:0002053;GO:0003677;GO:0003677;GO:0003677;GO:0003700;GO:0003700;GO:0003700;GO:0005634;GO:0006355;GO:0007519;GO:0009791;GO:0021549;GO:0021757;GO:0021758;GO:0021987;GO:0030324;GO:0042297;GO:0042802;GO:0042803;GO:0042803;GO:0043010;GO:0043565;GO:0043565;GO:0045892;GO:0045892;GO:0046982;GO:0048286;GO:0048745;GO:0050679;GO:0060013;GO:0060501;	K09409	-	-	-	forkhead box P2 [Source:HGNCSymbol;Acc:HGNC:13875]	769935	G8HZI1
ENSGALG00000041204	43.3494	9.65254	77.0463	7.98197	2.99674	0.00364682	0.102524	27	3648588	4003342	-	354755	IGF2BP1	GO:0003676;GO:0003723;GO:0003723;GO:0003729;GO:0003730;GO:0005634;GO:0005634;GO:0005737;GO:0006417;GO:0010976;GO:0017148;GO:0030027;GO:0030175;GO:0030175;GO:0030426;GO:0030426;GO:0042995;GO:0048471;GO:0051028;GO:0070937;GO:0003676;GO:0003723;GO:0003723;GO:0003729;GO:0003729;GO:0003730;GO:0003730;GO:0005634;GO:0005634;GO:0005654;GO:0005737;GO:0005737;GO:0005829;GO:0006417;GO:0010494;GO:0010610;GO:…	K17391	-	-	-	insulin like growth factor 2 mRNA binding protein 1[Source:NCBI gene;Acc:395953]	395953	O42254
ENSGALG00000011262	37.7262	16.6814	58.7709	3.52314	1.81686	0.00364868	0.102524	2	35587263	35752218	+	164956	KCNH8	GO:0000155;GO:0000160;GO:0005216;GO:0005244;GO:0005249;GO:0005249;GO:0005267;GO:0005622;GO:0005886;GO:0005887;GO:0006811;GO:0006811;GO:0006813;GO:0006813;GO:0016020;GO:0016020;GO:0016021;GO:0023014;GO:0034765;GO:0042391;GO:0055085;GO:0071805;GO:0071805;	K04911	-	-	-	potassium voltage-gated channel subfamily H member8 [Source:HGNC Symbol;Acc:HGNC:18864]	420648	-
ENSGALG00000016908	22.7675	10.0077	35.5274	3.55003	1.82783	0.00365748	0.102524	1	159096610	159285693	+	189084	-	GO:0005509;GO:0005886;GO:0005887;GO:0007155;GO:0007155;GO:0007156;GO:0016020;GO:0016020;GO:0016021;GO:0005509;GO:0005886;GO:0007155;GO:0007156;GO:0016020;GO:0016020;GO:0016021;GO:0005509;GO:0005886;GO:0007155;GO:0007156;GO:0016020;GO:0016020;GO:0016021;	K16498	-	-	-	protocadherin 9 [Source:NCBI gene;Acc:418800]"	418800	A0A1D5PMG0
ENSGALG00000005247	12.0508	3.17341	20.9282	6.59485	2.72134	0.00365971	0.102524	14	5575515	5587730	+	12216	TEKT4	GO:0005623;GO:0030317;GO:0036126;GO:0060271;GO:0060294;	K18631	-	-	-	tektin 4 [Source:HGNC Symbol;Acc:HGNC:31012]"	416527	E1C2N5
ENSGALG00000012483	24.775	8.1482	41.4018	5.0811	2.34514	0.00368096	0.102524	1	51508827	51526284	+	17458	TMPRSS6	GO:0000122;GO:0004252;GO:0004252;GO:0005615;GO:0005886;GO:0005886;GO:0005886;GO:0006508;GO:0006508;GO:0006508;GO:0006879;GO:0008233;GO:0008236;GO:0016020;GO:0016021;GO:0016021;GO:0016787;GO:0030514;GO:0033619;GO:0042730;GO:0042730;GO:0045892;GO:0045944;GO:0055072;GO:0055072;GO:0055072;GO:0097264;	K09637	EC:3.4.21.-	-	-	transmembrane serine protease 6 [Source:HGNCSymbol;Acc:HGNC:16517]	418046	F1NDU7
ENSGALG00000046188	18.549	7.31277	29.7853	4.07305	2.02611	0.00369255	0.102524	Z	16675085	16704790	-	29706	CDC20B	GO:0010997;GO:0097027;GO:1904668;	-	-	-	-	cell division cycle 20B [Source:HGNCSymbol;Acc:HGNC:24222]	-	-
ENSGALG00000041122	29.9574	7.39831	52.5164	7.09843	2.8275	0.00370863	0.102697	1	47308619	47334316	+	25698	SLC17A8	GO:0005313;GO:0005313;GO:0005326;GO:0015813;GO:0016020;GO:0016021;GO:0016021;GO:0016021;GO:0030285;GO:0030672;GO:0030672;GO:0035249;GO:0055085;GO:0060076;GO:0098700;GO:0098700;	K12302	-	-	-	Gallus gallus solute carrier family 17 member 8(SLC17A8), mRNA. [Source:RefSeq mRNA;Acc:NM_001319029]	427877	A0A097I326
ENSGALG00000045938	30.263	15.0529	45.4731	3.02088	1.59497	0.00371347	0.102697	20	8153748	8163682	-	9935	RBBP8NL	-	-	-	-	-	RBBP8 N-terminal like [Source:HGNCSymbol;Acc:HGNC:16144]	-	-
ENSGALG00000043393	23.6554	9.9563	37.3544	3.75184	1.9076	0.00372029	0.102697	1	93328062	93520050	-	191989	CADM2	GO:0016020;GO:0016021;GO:0016020;GO:0016021;	K06782	-	-	-	cell adhesion molecule 2 [Source:HGNCSymbol;Acc:HGNC:29849]	418463	-
ENSGALG00000012171	31.6225	15.6064	47.6386	3.05251	1.60999	0.00372876	0.102697	7	29857698	29921974	+	64277	GPR39	GO:0004930;GO:0004930;GO:0007165;GO:0007186;GO:0007186;GO:0016020;GO:0016021;GO:0016021;	K08412	-	-	NOG265897	G protein-coupled receptor 39 [Source:NCBIgene;Acc:424282]	424282	A1XWZ9
ENSGALG00000046053	22.2131	4.8616	39.5647	8.13821	3.02471	0.00376218	0.103451	4	74680812	74729305	+	48494	-	-	-	-	-	-	-	-	-
ENSGALG00000043689	6.61378	0.617573	12.61	20.4186	4.35181	0.00377682	0.103545	33	1303956	1308932	+	4977	-	GO:0005198;GO:0005198;GO:0005882;GO:0005882;GO:0045095;	K07605	-	-	-	-	100858302	-
ENSGALG00000010293	30.8707	6.15661	55.5848	9.02847	3.17448	0.00382529	0.104517	8	21313115	21324069	-	10955	RBP	GO:0031362;GO:0032217;GO:0032218;GO:0038023;GO:1902444;	K13649	-	S	NOG26606	riboflavin binding protein [Source:NCBIgene;Acc:396449]	396449	P02752;A0A140T8H8
ENSGALG00000013600	14.5892	4.38288	24.7955	5.65734	2.50012	0.0038599	0.104959	4	63214032	63216773	+	2742	-	GO:0000993;GO:0001097;GO:0001113;GO:0005673;GO:0006351;GO:0006355;GO:0006367;GO:0043565;	K03136	-	-	-	general transcription factor IIE subunit 1-like[Source:NCBI gene;Acc:428778]	428778	-
ENSGALG00000027299	38.4608	20.9556	55.9661	2.6707	1.41722	0.00388408	0.105116	1	73984538	74054787	+	70250	NTF3	GO:0000187;GO:0002092;GO:0005102;GO:0005165;GO:0005576;GO:0005615;GO:0007169;GO:0007169;GO:0007422;GO:0007613;GO:0008021;GO:0008083;GO:0008083;GO:0008083;GO:0008284;GO:0010469;GO:0016020;GO:0016021;GO:0021675;GO:0030335;GO:0030424;GO:0030425;GO:0031410;GO:0032148;GO:0033138;GO:0038180;GO:0042056;GO:0042981;GO:0043524;GO:0045664;GO:0048812;GO:0050731;GO:0050732;GO:0050804;GO:0050918;GO:0050930;GO:…	K04356	-	-	-	neurotrophin 3 [Source:NCBI gene;Acc:428099]"	428099	P25433
ENSGALG00000029844	10.0807	2.28664	17.8749	7.81709	2.96663	0.00389392	0.105216	AADN04001189.1	8799	10450	+	1652	-	-	-	-	-	-	-	-	-
ENSGALG00000017216	9.23295	1.94464	16.5213	8.4958	3.08675	0.00392389	0.105858	1	185817895	185825701	+	7807	-	GO:0005307;GO:0008292;GO:0015871;GO:0016020;GO:0016020;GO:0016021;GO:0022857;GO:0033265;GO:0055085;	-	-	-	-	-	-	-
ENSGALG00000026305	12.895	3.9812	21.8089	5.47797	2.45364	0.0039486	0.106281	9	22025351	22028310	-	2960	OTOL1	GO:0005201;GO:0005509;GO:0005576;GO:0005576;GO:0005581;GO:0005615;GO:0030198;GO:0031012;GO:0045299;GO:0051260;	-	-	-	-	otolin 1 [Source:HGNC Symbol;Acc:HGNC:34071]"	429161	-
ENSGALG00000027818	7.37978	0.867654	13.8919	16.0109	4.00098	0.00398652	0.106792	27	4671762	4673898	+	2137	-	GO:0004303;GO:0005737;GO:0006703;GO:0055114;	K11150	EC:1.1.1.-	-	-	retinol dehydrogenase 8-like [Source:NCBIgene;Acc:100858293]	100858293	R4GH69
ENSGALG00000046392	17.9603	4.87452	31.046	6.36903	2.67107	0.00399242	0.106792	6	9445037	9450434	+	5398	-	GO:0016042;GO:0016298;GO:0016787;GO:0016788;GO:0044255;	K19406	EC:3.1.1.-	-	-	lipase member M-like 1 [Source:NCBIgene;Acc:770890]	770890	-
ENSGALG00000005361	23.8882	11.4971	36.2793	3.15552	1.65788	0.00399589	0.106792	11	14154543	14161749	+	7207	-	GO:0000166;GO:0000287;GO:0004422;GO:0004422;GO:0004422;GO:0005737;GO:0005737;GO:0006166;GO:0006166;GO:0006166;GO:0006168;GO:0006178;GO:0009116;GO:0016740;GO:0016757;GO:0032263;GO:0032264;GO:0032264;GO:0046100;GO:0046872;GO:0052657;	K00760	EC:2.4.2.8	-	-	hypoxanthine-guanine phosphoribosyltransferase-like[Source:NCBI gene;Acc:769866]	769866	F1NZ98
ENSGALG00000030307	27.1107	12.8412	41.3802	3.22245	1.68816	0.00403331	0.10731	AADN04008781.1	51	8690	+	8640	-	GO:0005929;GO:0016020;GO:0034464;GO:0034464;	-	-	-	-	-	-	-
ENSGALG00000030405	17.2273	5.01339	29.4413	5.87254	2.55398	0.00404032	0.10731	25	2035813	2036205	-	393	-	GO:0005200;GO:0005882;GO:0005882;GO:0007010;	-	-	-	-	-	-	-
ENSGALG00000001172	26.3061	11.8216	40.7906	3.45051	1.78681	0.00409578	0.108446	21	1440804	1450372	-	9569	KBP	GO:0004970;GO:0005216;GO:0005886;GO:0005886;GO:0006811;GO:0006811;GO:0008066;GO:0016020;GO:0016020;GO:0016021;GO:0030054;GO:0034220;GO:0035235;GO:0035249;GO:0038023;GO:0045202;GO:0045211;GO:0045211;GO:0050804;	-	-	-	NOG241927	kainate binding protein [Source:NCBIgene;Acc:396300]	396300	P19439
ENSGALG00000010137	40.1562	16.5105	63.8019	3.86432	1.95022	0.00410999	0.108654	5	37256880	37278266	+	21387	TTC6	-	-	-	-	-	tetratricopeptide repeat domain 6 [Source:HGNCSymbol;Acc:HGNC:19739]	-	-
ENSGALG00000044026	23.536	6.38543	40.6866	6.37179	2.6717	0.00411631	0.108654	3	41952821	41958521	-	5701	-	GO:0008146;GO:0016740;	K22523	EC:2.8.2.-	-	-	sulfotransferase family, cytosolic, 6B, member 1-like [Source:NCBI gene;Acc:421560]	421560	-
ENSGALG00000010029	18.1203	6.74869	29.4919	4.37002	2.12764	0.00415177	0.109253	1	35534379	35550868	-	16490	BEST3	GO:0005254;GO:0005254;GO:0005254;GO:0005886;GO:0006811;GO:0006821;GO:0015698;GO:0016020;GO:0016021;GO:0034707;GO:0034707;GO:0043271;GO:1902476;	K13880	-	-	-	bestrophin 3 [Source:NCBI gene;Acc:417849]"	417849	E1C882
ENSGALG00000016664	6.36862	0.6112	12.126	19.8397	4.31032	0.00419099	0.109406	3	107812743	107816159	+	3417	NEIL2	GO:0003676;GO:0003684;GO:0003906;GO:0003906;GO:0005634;GO:0005634;GO:0005654;GO:0005737;GO:0005876;GO:0006284;GO:0006284;GO:0006289;GO:0008017;GO:0008270;GO:0015630;GO:0016799;GO:0019104;GO:0043231;	K10568	-	-	-	nei like DNA glycosylase 2 [Source:NCBIgene;Acc:422037]	422037	-
ENSGALG00000016945	25.2351	12.0506	38.4196	3.18819	1.67274	0.00419232	0.109406	1	165707166	165718950	+	11785	CNMD	GO:0016020;GO:0016021;GO:0016525;GO:0016020;GO:0016021;	-	-	-	-	chondromodulin [Source:NCBI gene;Acc:395600]"	395600	Q9PUU8
ENSGALG00000019291	9.41201	1.93827	16.8858	8.71179	3.12297	0.0041959	0.109406	1	60182541	60202082	-	19542	-	GO:0005328;GO:0005332;GO:0005332;GO:0005886;GO:0005887;GO:0006836;GO:0015293;GO:0015812;GO:0016020;GO:0016020;GO:0016021;GO:0016021;GO:0042165;GO:0043005;GO:0055085;	-	-	-	-	-	-	-
ENSGALG00000043948	9.39685	1.94464	16.8491	8.66437	3.11509	0.00421327	0.109526	AADN04006895.1	6848	8195	-	1348	-	GO:0003676;	-	-	-	-	-	-	-
ENSGALG00000015488	13.5867	4.12661	23.0468	5.58493	2.48154	0.00429123	0.11048	1	92484844	92486046	+	1203	GJA8	GO:0002088;GO:0005886;GO:0005886;GO:0005921;GO:0005922;GO:0007154;GO:0016020;GO:0016021;GO:0030054;GO:0043010;	K07617	-	-	-	gap junction protein alpha 8 [Source:NCBIgene;Acc:395846]	395846	P36381
ENSGALG00000006508	41.7905	15.5851	67.9958	4.36287	2.12528	0.00429327	0.11048	4	4778637	5001758	-	223122	FGF13	GO:0005576;GO:0008083;GO:0010469;GO:0005576;GO:0005634;GO:0005737;GO:0005829;GO:0005874;GO:0005886;GO:0006814;GO:0007026;GO:0007612;GO:0007613;GO:0008017;GO:0008083;GO:0010469;GO:0014704;GO:0016328;GO:0017080;GO:0021766;GO:0021795;GO:0030175;GO:0030424;GO:0030425;GO:0030426;GO:0032147;GO:0043005;GO:0044325;GO:0046785;GO:0048487;GO:0072659;GO:0098909;GO:0005576;GO:0008083;GO:0010469;	K22413	-	-	-	fibroblast growth factor 13 [Source:NCBIgene;Acc:414831]	414831	Q9IAI3
ENSGALG00000042448	15.5723	2.51742	28.6273	11.3717	3.50737	0.00431264	0.11048	AADN04016401.1	38	2794	-	2757	-	-	-	-	-	-	-	-	-
ENSGALG00000045032	6.29336	0.525655	12.0611	22.9448	4.5201	0.00432924	0.11048	12	9920745	9921869	-	1125	-	-	-	-	-	-	-	-	-
ENSGALG00000029440	49.9559	30.371	69.5409	2.28972	1.19517	0.00433629	0.11048	5	7983437	8000891	-	17455	-	-	-	-	-	-	-	-	-
ENSGALG00000046379	31.1592	15.416	46.9023	3.04245	1.60523	0.00433716	0.11048	1	12724257	12735670	-	11414	-	-	-	-	-	-	-	-	-
ENSGALG00000034772	44.4835	25.4047	63.5624	2.50199	1.32308	0.00440583	0.110683	AADN04001138.1	18688	29209	+	10522	SLC27A5	GO:0001676;GO:0003824;GO:0004467;GO:0006699;GO:0015245;GO:0015908;GO:0016021;GO:0031957;GO:0000038;GO:0001676;GO:0003824;GO:0004467;GO:0004467;GO:0005324;GO:0005783;GO:0006699;GO:0006699;GO:0015245;GO:0015908;GO:0015909;GO:0016021;GO:0030176;GO:0031957;GO:0031957;	K08746	-	-	-	solute carrier family 27 member 5 [Source:HGNCSymbol;Acc:HGNC:10999]	426354	A0A1D5PEH7
ENSGALG00000029764	7.08969	1.06424	13.1151	12.3235	3.62334	0.00444044	0.111375	4	602313	612539	-	10227	-	GO:0004930;GO:0005622;GO:0005887;GO:0007165;GO:0007186;GO:0007189;GO:0007190;GO:0008528;GO:0009755;GO:0016020;GO:0016020;GO:0016021;GO:0016021;	K04306	-	-	-	relaxin/insulin-like family peptide receptor 2[Source:NCBI gene;Acc:428695]	428695	-
ENSGALG00000015366	19.9767	8.27234	31.6811	3.82977	1.93726	0.00450039	0.112511	Z	53442584	53464251	-	21668	-	GO:0000166;GO:0004478;GO:0004478;GO:0004478;GO:0005524;GO:0005524;GO:0005829;GO:0006556;GO:0006556;GO:0006730;GO:0016740;GO:0046872;GO:0048269;	K00789	EC:2.5.1.6	-	-	methionine adenosyltransferase 2A [Source:NCBIgene;Acc:427292]	427292	-
ENSGALG00000030128	7.72856	1.23515	14.222	11.5144	3.52537	0.00452547	0.112511	2	141470034	141488999	-	18966	-	GO:0004623;GO:0005198;GO:0005198;GO:0005509;GO:0005509;GO:0005576;GO:0006644;GO:0016042;GO:0031012;GO:0031012;GO:0045299;GO:0050482;	-	-	-	-	otoconin 90 [Source:NCBI gene;Acc:420326]"	420326	Q4F8N2
ENSGALG00000013813	7.02831	0.965946	13.0907	13.5522	3.76045	0.0045445	0.112511	3	53199920	53216225	+	16306	NMBR	GO:0004930;GO:0004930;GO:0004930;GO:0004946;GO:0005829;GO:0005886;GO:0005887;GO:0007165;GO:0007186;GO:0007186;GO:0007186;GO:0008528;GO:0016020;GO:0016021;GO:0016021;GO:0031989;	K04168	-	-	-	neuromedin B receptor [Source:HGNCSymbol;Acc:HGNC:7843]	428610	E1BRP1
ENSGALG00000021126	11.9835	2.78662	21.1805	7.60077	2.92615	0.00456685	0.112893	15	8080417	8086703	+	6287	-	GO:0005215;GO:0016020;GO:0016020;GO:0016021;GO:0016021;GO:0022857;GO:0055085;	-	-	-	-	-	-	-
ENSGALG00000028415	13.6242	4.01539	23.233	5.78598	2.53256	0.00463599	0.114108	9	5463635	5466624	+	2990	-	GO:0000122;GO:0000977;GO:0001078;GO:0001756;GO:0003677;GO:0003714;GO:0005634;GO:0005634;GO:0006351;GO:0006355;GO:0006355;GO:0007219;GO:0008134;GO:0030154;GO:0043565;GO:0046983;GO:0050767;GO:1903507;GO:1990837;	K09087	-	-	-	hes family bHLH transcription factor 6 [Source:NCBIgene;Acc:424829]	424829	R4GJE7
ENSGALG00000043556	24.8173	5.72925	43.9054	7.66338	2.93798	0.00467645	0.114939	Z	59656478	59675414	-	18937	-	GO:0004930;GO:0007154;GO:0007186;GO:0016021;	-	-	-	-	-	-	-
ENSGALG00000036378	40.8979	19.6113	62.1845	3.17085	1.66487	0.00482662	0.11745	7	21480823	21487030	-	6208	TBR1	GO:0000978;GO:0001661;GO:0003677;GO:0003677;GO:0003700;GO:0003700;GO:0005634;GO:0005634;GO:0005634;GO:0006355;GO:0010092;GO:0010468;GO:0010975;GO:0021764;GO:0021902;GO:0030182;GO:0030902;GO:0042802;GO:0045944;GO:1902667;	K10174	-	-	-	T-box, brain 1 [Source:HGNC Symbol;Acc:HGNC:11590]"	429029	A0A1D5P6N0
ENSGALG00000028138	49.7139	14.6578	84.77	5.78328	2.53189	0.00484054	0.117622	3	107205765	107228525	-	22761	-	GO:0005930;GO:0035082;GO:0035556;GO:0042461;GO:0060041;	-	-	-	-	-	-	-
ENSGALG00000007047	26.5699	11.1573	41.9825	3.7628	1.91181	0.00487053	0.117881	5	16598913	16606875	+	7963	GAL	GO:0004966;GO:0005179;GO:0005184;GO:0005576;GO:0005615;GO:0005622;GO:0007218;GO:0007399;GO:0010469;GO:0010737;GO:0019933;GO:0031764;GO:0031765;GO:0031766;GO:0043025;GO:0045944;GO:0051464;GO:0051795;GO:1902608;GO:1902891;GO:0005179;GO:0005576;GO:0010469;	K05244	-	-	-	galanin and GMAP prepropeptide [Source:NCBIgene;Acc:423117]	423117	B9W050
ENSGALG00000037671	23.4749	10.8089	36.1409	3.34363	1.74142	0.00487336	0.117881	1	56862364	56885474	+	23111	-	GO:0016301;GO:0016301;GO:0016310;GO:0016740;GO:0016773;GO:0016798;GO:0016798;GO:0016798;	K16330	-	-	-	pseudouridine-5'-phosphate glycosidase-like[Source:NCBI gene;Acc:418114]	418114	-
ENSGALG00000039992	22.0864	10.5184	33.6543	3.19957	1.67788	0.00489249	0.117881	1	17823677	17823940	+	264	-	-	-	-	-	-	-	-	-
ENSGALG00000004322	15.2042	5.27621	25.1322	4.76331	2.25197	0.00490754	0.118077	7	6604479	6617381	+	12903	AHR1B	GO:0003677;GO:0003700;GO:0004874;GO:0005634;GO:0006355;GO:0006805;GO:0009410;GO:0009410;GO:0034751;GO:0046983;GO:0003677;GO:0003700;GO:0004874;GO:0005634;GO:0006355;GO:0006805;GO:0009410;GO:0034751;GO:0046983;	K09093	-	-	-	Gallus gallus aryl hydrocarbon receptor 1 beta(AHR1B), mRNA. [Source:RefSeq mRNA;Acc:NM_001318993]	100859347	A0A0A0V8Q5
ENSGALG00000012197	12.0546	3.0025	21.1067	7.02969	2.81346	0.00493586	0.118261	7	30590625	30610062	+	19438	ACMSD	GO:0001760;GO:0001760;GO:0005829;GO:0005829;GO:0008270;GO:0016787;GO:0016831;GO:0051259;GO:1904985;	K03392	EC:4.1.1.45	-	-	aminocarboxymuconate semialdehyde decarboxylase[Source:HGNC Symbol;Acc:HGNC:19288]	424288	-
ENSGALG00000031578	147.568	57.5288	237.607	4.13024	2.04622	0.00496268	0.118669	2	133691901	134258240	-	566340	CSMD3	GO:0005886;GO:0016020;GO:0016021;GO:0050773;GO:0016020;GO:0016021;	K17495	-	-	-	CUB and Sushi multiple domains 3 [Source:HGNCSymbol;Acc:HGNC:19291]	420279	A0A1D5PZY2
ENSGALG00000017172	26.5848	7.06924	46.1004	6.52126	2.70515	0.00499853	0.119096	1	180756254	180760243	+	3990	VMO1	GO:0005576;GO:0005615;GO:0005623;	-	-	S	NOG84550	vitelline membrane outer layer 1 homolog[Source:NCBI gene;Acc:418974]	418974	P41366
ENSGALG00000012317	88.9056	52.4812	125.33	2.3881	1.25586	0.00503154	0.11955	3	47035043	47108957	+	73915	ADGB	GO:0004198;GO:0005622;GO:0006508;GO:0019825;GO:0020037;	-	-	-	-	androglobin [Source:HGNC Symbol;Acc:HGNC:21212]"	421618	-
ENSGALG00000044979	21.0093	9.13982	32.8787	3.59731	1.84692	0.0050512	0.119851	1	15262989	15270491	-	7503	-	-	-	-	-	-	-	-	-
ENSGALG00000044478	166.341	76.695	255.988	3.33774	1.73887	0.00511003	0.120745	1	41740334	41838759	+	98426	-	GO:0005262;GO:0016020;GO:0050982;GO:0070588;	-	-	-	-	-	417882	-
ENSGALG00000032181	160.9	104.921	216.879	2.06706	1.04758	0.00513551	0.12118	5	23347084	23385831	+	38748	LRP4	GO:0001822;GO:0001822;GO:0001932;GO:0001942;GO:0005509;GO:0005886;GO:0008104;GO:0009953;GO:0009954;GO:0009986;GO:0016020;GO:0016021;GO:0016055;GO:0030178;GO:0030279;GO:0030326;GO:0030509;GO:0030971;GO:0031594;GO:0042475;GO:0042733;GO:0042803;GO:0043113;GO:0048513;GO:0048856;GO:0050731;GO:0050771;GO:0051124;GO:0060173;GO:0060828;GO:0071340;GO:0090090;GO:0090090;GO:0097104;GO:0097105;GO:1901631;GO:…	K20051	-	-	-	LDL receptor related protein 4 [Source:HGNCSymbol;Acc:HGNC:6696]	423189	-
ENSGALG00000045384	4.29603	0	8.59206	Inf	Inf	0.00518026	0.121508	2	69593352	69605764	+	12413	-	-	-	-	-	-	-	-	-
ENSGALG00000007720	13.091	4.13298	22.0489	5.33487	2.41545	0.00519219	0.121508	15	10092337	10106923	+	14587	AIFM3	GO:0005739;GO:0005743;GO:0005783;GO:0005829;GO:0016491;GO:0050660;GO:0051537;GO:0055114;GO:0097194;GO:0016491;GO:0050660;GO:0051537;GO:0055114;	K22747	-	-	-	apoptosis inducing factor, mitochondria associated3 [Source:HGNC Symbol;Acc:HGNC:26398]	416999	-
ENSGALG00000016907	18.0355	7.31914	28.7519	3.92831	1.97391	0.00521013	0.121508	1	157717652	157944627	+	226976	KLHL1	GO:0005737;GO:0005737;GO:0007626;GO:0007628;GO:0016358;GO:0016358;GO:0021680;GO:0030425;GO:0030425;GO:0043025;GO:0043025;	K10442	-	-	-	kelch like family member 1 [Source:HGNCSymbol;Acc:HGNC:6352]	418799	-
ENSGALG00000008105	19.2704	8.00314	30.5376	3.8157	1.93195	0.00522744	0.121508	9	15707712	15717444	-	9733	CYP2AB4	GO:0004497;GO:0005506;GO:0005737;GO:0006082;GO:0006805;GO:0008395;GO:0016491;GO:0016705;GO:0016712;GO:0020037;GO:0020037;GO:0042738;GO:0043231;GO:0046872;GO:0055114;GO:0055114;GO:0055114;	K17857	-	-	-	Gallus gallus cytochrome P450, family 2, subfamilyAB, polypeptide 4 (CYP2AB4), mRNA. [Source:RefSeqmRNA;Acc:NM_001329496]	429153	F1NDQ4
ENSGALG00000040021	27.9213	14.6769	41.1657	2.8048	1.4879	0.00525955	0.121759	2	32720165	32723692	-	3528	HOXA11	GO:0001501;GO:0001656;GO:0001658;GO:0001759;GO:0003677;GO:0003677;GO:0005634;GO:0005654;GO:0005667;GO:0006355;GO:0007275;GO:0007275;GO:0007283;GO:0007338;GO:0007501;GO:0008584;GO:0009952;GO:0009953;GO:0009954;GO:0010468;GO:0010720;GO:0030326;GO:0032330;GO:0032332;GO:0032991;GO:0032993;GO:0035115;GO:0042733;GO:0043565;GO:0045893;GO:0048589;GO:0060065;GO:0060272;GO:0060348;GO:0060351;	K21951	-	-	-	homeobox A11 [Source:NCBI gene;Acc:395327]"	395327	P31258
ENSGALG00000013223	12.4485	3.70544	21.1915	5.71903	2.51577	0.00530879	0.122347	11	14241342	14248273	+	6932	CLEC3A	GO:0001503;GO:0005615;	K17519	-	-	-	C-type lectin domain family 3 member A [Source:NCBIgene;Acc:425961]	425961	E1BZI3
ENSGALG00000040688	12.429	4.07311	20.7848	5.10293	2.35132	0.00532734	0.1225	AADN04012296.1	3045	6643	+	3599	-	-	-	-	-	-	-	-	-
ENSGALG00000000151	71.9194	29.2642	114.575	3.91518	1.96908	0.0053449	0.122739	Z	45324844	45485330	-	160487	ADAMTS19	GO:0004222;GO:0006508;GO:0008233;GO:0008237;GO:0004222;GO:0006508;GO:0008233;GO:0008237;	K08633	EC:3.4.24.-	-	-	ADAM metallopeptidase with thrombospondin type 1motif 19 [Source:HGNC Symbol;Acc:HGNC:17111]	415600	-
ENSGALG00000028457	65.7786	39.9093	91.6479	2.29641	1.19938	0.00535673	0.122846	7	30640415	30649263	-	8849	MAP3K19	GO:0004672;GO:0004674;GO:0005524;GO:0005622;GO:0005737;GO:0006468;GO:0023014;GO:0031098;GO:0032147;	K17533	EC:2.7.11.25	-	-	mitogen-activated protein kinase kinase kinase 19[Source:HGNC Symbol;Acc:HGNC:26249]	429048	-
ENSGALG00000012671	46.5553	16.9038	76.2068	4.50825	2.17257	0.00543041	0.123922	2	58772953	58779107	+	6155	prl	GO:0001937;GO:0005179;GO:0005179;GO:0005179;GO:0005576;GO:0005576;GO:0005615;GO:0005615;GO:0008284;GO:0010469;GO:0031667;GO:0033685;GO:0040014;GO:0046427;GO:0046427;GO:1902895;GO:0005179;GO:0005179;GO:0005576;GO:0005576;GO:0010469;GO:0005179;GO:0005179;GO:0005576;GO:0005576;GO:0010469;GO:0005179;GO:0005179;GO:0005576;GO:0005576;GO:0010469;GO:0005179;GO:0005179;GO:0005576;GO:0005576;GO:0010469;	K05439	-	S	NOG47376	prolactin [Source:NCBI gene;Acc:396453]"	396453	P14676;A0A0B5KZ08
ENSGALG00000030356	10.6303	2.64776	18.6128	7.02965	2.81345	0.00543247	0.123922	4	79093764	79105659	-	11896	OTOP1	GO:0005887;GO:0009590;GO:0015252;GO:0015252;GO:0016020;GO:0016020;GO:0016021;GO:0032869;GO:0042472;GO:0060336;GO:1902600;GO:1902600;	-	-	-	-	otopetrin 1 [Source:HGNC Symbol;Acc:HGNC:19656]"	422844	-
ENSGALG00000037262	27.8056	6.9837	48.6275	6.963	2.79971	0.00550574	0.124812	33	1045438	1048859	+	3422	HOXC8	GO:0000122;GO:0003677;GO:0003677;GO:0003677;GO:0003700;GO:0005634;GO:0005634;GO:0005654;GO:0006355;GO:0007275;GO:0009952;GO:0015630;GO:0030182;GO:0043565;GO:0048705;	K09308	-	-	-	homeobox C8 [Source:NCBI gene;Acc:395711]"	395711	Q9YH13
ENSGALG00000037020	60.2941	36.0424	84.5458	2.34573	1.23004	0.00552685	0.124812	5	533877	538465	+	4589	SCT	GO:0005179;GO:0005576;GO:0005576;GO:0010469;	-	-	-	-	secretin [Source:NCBI gene;Acc:423015]"	423015	Q58G85
ENSGALG00000023032	9.60146	2.29938	16.9035	7.35133	2.878	0.0055318	0.124812	4	68477157	68512130	-	34974	GRXCR1	GO:0005623;GO:0009055;GO:0010923;GO:0015035;GO:0022900;GO:0045454;GO:0055114;	K17479	-	-	-	glutaredoxin and cysteine rich domain containing 1[Source:HGNC Symbol;Acc:HGNC:31673]	770624	-
ENSGALG00000016804	10.3231	2.55584	18.0905	7.07809	2.82336	0.00554272	0.124812	1	136132410	136153373	+	20964	SLC5A7	GO:0005307;GO:0005307;GO:0005886;GO:0005886;GO:0007271;GO:0007271;GO:0007274;GO:0007274;GO:0008292;GO:0008292;GO:0008292;GO:0015220;GO:0015220;GO:0015871;GO:0015871;GO:0016020;GO:0016020;GO:0016021;GO:0016021;GO:0022857;GO:0030424;GO:0030425;GO:0031594;GO:0033265;GO:0033265;GO:0043025;GO:0043204;GO:0045202;GO:0055085;	K14387	-	-	-	solute carrier family 5 member 7 [Source:NCBIgene;Acc:414870]	414870	F1P4Q0
ENSGALG00000031768	15.6662	5.97933	25.353	4.2401	2.0841	0.00556771	0.125007	20	11856407	11865945	-	9539	SPO11	GO:0000228;GO:0000706;GO:0000737;GO:0000781;GO:0001541;GO:0003677;GO:0003677;GO:0003824;GO:0005524;GO:0005694;GO:0006259;GO:0007129;GO:0007130;GO:0007131;GO:0007131;GO:0007141;GO:0007286;GO:0016889;GO:0034502;GO:0042138;GO:0045141;GO:0048477;GO:1990918;	K10878	-	-	-	SPO11, initiator of meiotic double stranded breaks[Source:HGNC Symbol;Acc:HGNC:11250]	768915	-
ENSGALG00000035338	37.0996	19.6944	54.5047	2.76753	1.4686	0.00558636	0.125262	1	83255170	83428864	+	173695	-	-	-	-	-	-	-	-	-
ENSGALG00000016867	57.9703	34.9288	81.0118	2.31934	1.21371	0.00560966	0.12562	1	143362288	143492622	-	130335	ITGBL1	GO:0005178;GO:0005925;GO:0007160;GO:0007229;GO:0008305;GO:0009986;GO:0016477;GO:0033627;	-	-	-	-	integrin subunit beta like 1 [Source:HGNCSymbol;Acc:HGNC:6164]	418769	-
ENSGALG00000005122	34.9524	18.8808	51.024	2.70243	1.43426	0.00568051	0.126216	15	6773611	6789221	+	15611	MYO1H	GO:0000166;GO:0003774;GO:0003774;GO:0003779;GO:0005524;GO:0005524;GO:0016459;GO:0016459;GO:0000166;GO:0003774;GO:0003774;GO:0003779;GO:0005524;GO:0005524;GO:0016459;GO:0016459;	K10356	-	-	-	myosin IH [Source:HGNC Symbol;Acc:HGNC:13879]"	768372	-
ENSGALG00000019797	6.22347	0.519282	11.9277	22.9695	4.52165	0.00572729	0.127082	27	3008186	3012543	-	4358	-	GO:0004888;GO:0004930;GO:0004930;GO:0004991;GO:0007165;GO:0007166;GO:0007186;GO:0007186;GO:0008528;GO:0016020;GO:0016020;GO:0016021;GO:0016021;GO:0017046;	K04585	-	-	-	parathyroid hormone/parathyroid hormone-relatedpeptide receptor-like [Source:NCBI gene;Acc:428277]	428277	-
ENSGALG00000008910	30.1426	15.5594	44.7257	2.87451	1.52332	0.00575652	0.127326	7	14320425	14369336	+	48912	CERKL	GO:0001750;GO:0001917;GO:0003951;GO:0005634;GO:0005634;GO:0005737;GO:0005829;GO:0016301;GO:0016310;GO:0030148;GO:0046625;GO:0048471;	K19602	-	-	-	ceramide kinase like [Source:HGNCSymbol;Acc:HGNC:21699]	424120	F1NKW2
ENSGALG00000023036	20.511	8.96909	32.0529	3.57371	1.83742	0.00576017	0.127326	Z	81554240	81573272	+	19033	FRMPD1	GO:0005856;GO:0005886;GO:0005886;GO:0005938;GO:0008277;GO:0008277;GO:0032991;GO:0090150;GO:0090150;	-	-	-	-	FERM and PDZ domain containing 1 [Source:HGNCSymbol;Acc:HGNC:29159]	100859250	-
ENSGALG00000005318	59.9563	37.5661	82.3464	2.19204	1.13227	0.00579536	0.127745	5	7416815	7431046	-	14232	OVCH2	GO:0004252;GO:0006508;GO:0006508;GO:0008233;GO:0008236;GO:0016787;	K20111	EC:3.4.21.120	-	-	ovochymase 2 (gene/pseudogene) [Source:HGNCSymbol;Acc:HGNC:29970]	769290	-
ENSGALG00000004545	50.7819	21.4769	80.0869	3.72897	1.89878	0.00580921	0.127745	10	8304412	8398284	+	93873	WDR72	GO:0005737;GO:0005768;GO:0070166;	-	-	-	-	WD repeat domain 72 [Source:HGNCSymbol;Acc:HGNC:26790]	427497	E1BQP5
ENSGALG00000009026	38.8912	15.6963	62.0861	3.95545	1.98384	0.0058164	0.127745	2	21710551	21734535	+	23985	-	-	-	-	-	-	cilia and flagella associated protein 69[Source:NCBI gene;Acc:420542]	420542	F1NI26
ENSGALG00000007959	45.9951	21.2377	70.7525	3.33146	1.73615	0.00589608	0.128715	1	14833201	14843801	-	10601	SLC26A3	GO:0005887;GO:0006821;GO:0008271;GO:0008271;GO:0008272;GO:0015106;GO:0015106;GO:0015108;GO:0015108;GO:0015116;GO:0015116;GO:0015297;GO:0015301;GO:0015301;GO:0015301;GO:0015701;GO:0016020;GO:0016020;GO:0016020;GO:0016021;GO:0016021;GO:0016021;GO:0019531;GO:0019532;GO:0042391;GO:0048240;GO:0051454;GO:0055085;GO:0060081;GO:0071320;GO:0097225;GO:0098656;GO:1902358;GO:1902476;	K14078	-	-	-	solute carrier family 26 member 3 [Source:NCBIgene;Acc:417700]	417700	-
ENSGALG00000044434	21.3135	9.30453	33.3226	3.58133	1.84049	0.00590688	0.128715	LGE64	229570	235016	+	5447	-	-	-	-	-	-	pyrin-like [Source:NCBI gene;Acc:107049156]"	-	-
ENSGALG00000033428	41.0388	22.9304	59.1473	2.57943	1.36705	0.00592871	0.128715	2	123250307	123260107	+	9801	CA13	GO:0004089;GO:0004089;GO:0005829;GO:0008270;GO:0043209;GO:0043231;	-	-	-	-	carbonic anhydrase 13 [Source:HGNCSymbol;Acc:HGNC:14914]	-	-
ENSGALG00000007466	16.455	6.5969	26.313	3.98869	1.99592	0.00593036	0.128715	4	11210631	11219813	+	9183	EDNRB2	GO:0004930;GO:0004930;GO:0004962;GO:0007165;GO:0007186;GO:0007186;GO:0008217;GO:0016020;GO:0016021;GO:0016021;GO:0042310;GO:0048484;GO:0086100;GO:0004930;GO:0004930;GO:0004962;GO:0007165;GO:0007186;GO:0007186;GO:0008217;GO:0016020;GO:0016021;GO:0016021;GO:0042310;GO:0048484;GO:0086100;	K04198	-	-	NOG278704	endothelin receptor B subtype 2 [Source:NCBIgene;Acc:373909]	373909	Q8JHV3
ENSGALG00000002864	45.7745	26.2908	65.2582	2.48217	1.3116	0.00593104	0.128715	6	6817132	6898256	-	81125	LRRTM3	GO:0005615;GO:0016020;GO:0016021;GO:0031012;GO:0051965;GO:0098978;GO:0099054;GO:1902004;GO:1902004;	-	-	-	-	leucine rich repeat transmembrane neuronal 3[Source:NCBI gene;Acc:423649]	423649	F1NPI9
ENSGALG00000004102	5.34665	0.256454	10.4368	40.6967	5.34684	0.0059357	0.128715	21	5253737	5257097	-	3361	C1orf158	-	-	-	-	-	chromosome 1 open reading frame 158 [Source:NCBIgene;Acc:395744]	395744	Q9YH28
ENSGALG00000006725	31.534	12.1639	50.904	4.18483	2.06517	0.00594406	0.128733	10	13047888	13091063	-	43176	ACAN	GO:0001502;GO:0002063;GO:0005509;GO:0005540;GO:0005604;GO:0007155;GO:0007417;GO:0007507;GO:0030166;GO:0030199;GO:0031012;GO:0031012;	K06792	-	-	-	aggrecan [Source:NCBI gene;Acc:395798]"	395798	F1NZX1;P79787
ENSGALG00000001698	51.8436	26.6829	77.0043	2.88591	1.52903	0.00595761	0.128863	13	7191328	7233372	-	42045	GABRA1	GO:0004888;GO:0004890;GO:0005216;GO:0005230;GO:0005237;GO:0005254;GO:0005254;GO:0005886;GO:0005886;GO:0005887;GO:0006811;GO:0006811;GO:0006821;GO:0006821;GO:0007165;GO:0007214;GO:0007214;GO:0007268;GO:0016020;GO:0016020;GO:0016021;GO:0016021;GO:0022851;GO:0022851;GO:0030054;GO:0032590;GO:0034220;GO:0034220;GO:0034707;GO:0042391;GO:0043005;GO:0045202;GO:0045202;GO:0045211;GO:0050877;GO:0051932;GO:…	K05175	-	-	NOG238757	gamma-aminobutyric acid type A receptor alpha1subunit [Source:NCBI gene;Acc:374214]	374214	P19150
ENSGALG00000041222	14.2146	4.50048	23.9287	5.31693	2.41059	0.00597799	0.129025	2	112384150	112391681	-	7532	CYP7A1	GO:0004497;GO:0005506;GO:0005783;GO:0005789;GO:0006699;GO:0006699;GO:0006699;GO:0006699;GO:0006707;GO:0006707;GO:0008123;GO:0008123;GO:0008123;GO:0008123;GO:0008203;GO:0016020;GO:0016021;GO:0016705;GO:0020037;GO:0042632;GO:0042632;GO:0043231;GO:0046872;GO:0055114;GO:0070857;GO:0071333;GO:0071333;GO:0004497;GO:0005506;GO:0005783;GO:0005789;GO:0006699;GO:0006699;GO:0006707;GO:0008123;GO:0008123;GO:…	K00489	EC:1.14.14.23	-	-	cytochrome P450 family 7 subfamily A member 1[Source:NCBI gene;Acc:414834]	414834	Q76CE9
ENSGALG00000013893	310.785	187.597	433.973	2.31332	1.20997	0.0059877	0.129025	10	7620168	7625810	+	5643	MNS1	GO:0005635;GO:0005882;GO:0005930;GO:0007283;GO:0036126;GO:0042802;GO:0044782;GO:0044782;GO:0045724;GO:0070986;	-	-	-	-	meiosis specific nuclear structural 1 [Source:HGNCSymbol;Acc:HGNC:29636]	-	-
ENSGALG00000015221	71.1082	38.8297	103.387	2.66257	1.41282	0.00617812	0.131745	1	83669942	83676311	+	6370	CCDC181	GO:0002177;GO:0008017;GO:0036126;	-	-	-	-	coiled-coil domain containing 181 [Source:HGNCSymbol;Acc:HGNC:28051]	418370	-
ENSGALG00000030087	5.23082	0.256454	10.2052	39.7935	5.31446	0.0062779	0.133267	AADN04015311.1	271	5150	-	4880	ACTL6B	GO:0005634;GO:0005730;GO:0006338;GO:0007399;GO:0016514;GO:0016514;GO:0071565;	K11652	-	-	-	actin like 6B [Source:HGNC Symbol;Acc:HGNC:160]"	101747825	A0A1D5P9A2
ENSGALG00000044704	36.5597	16.7136	56.4057	3.37483	1.75482	0.00633226	0.134094	3	83538998	83584758	-	45761	-	GO:0004930;GO:0004930;GO:0005622;GO:0005887;GO:0007186;GO:0007189;GO:0016020;GO:0016322;GO:0016525;GO:0043083;GO:0098794;	-	-	-	-	-	-	-
ENSGALG00000015568	73.0598	47.7805	98.3392	2.05814	1.04134	0.00633248	0.134094	4	81396418	81418574	+	22157	SH3TC1	-	-	-	-	-	SH3 domain and tetratricopeptide repeats 1[Source:HGNC Symbol;Acc:HGNC:26009]	422867	F1NC54
ENSGALG00000009435	71.3756	47.0441	95.7072	2.03441	1.02461	0.00642167	0.134797	1	26361986	26387951	+	25966	PPP1R3A	GO:0016020;GO:0016021;GO:0016020;GO:0016021;GO:0016020;GO:0016021;	K07189	-	-	-	protein phosphatase 1 regulatory subunit 3A[Source:HGNC Symbol;Acc:HGNC:9291]	101747406	-
ENSGALG00000015079	13.9829	4.75056	23.2152	4.88684	2.2889	0.00642407	0.134797	1	80776274	80787066	-	10793	UPK1B	GO:0005887;GO:0007166;GO:0009617;GO:0016020;GO:0016021;GO:0016021;GO:0016324;GO:0030855;	K17347	-	-	-	uroplakin 1B [Source:HGNC Symbol;Acc:HGNC:12578]"	418345	E1C992
ENSGALG00000037583	25.3633	6.35338	44.3733	6.98421	2.8041	0.00644438	0.134797	1	153646053	153646610	-	558	-	-	-	-	-	-	-	-	-
ENSGALG00000019290	10.2968	2.62208	17.9716	6.85392	2.77693	0.00645257	0.134804	1	60223646	60250104	-	26459	SLC6A12	GO:0005328;GO:0005332;GO:0005886;GO:0006836;GO:0015293;GO:0015812;GO:0016020;GO:0016021;GO:0016021;GO:0042165;GO:0043005;GO:0055085;	K05039	-	-	-	solute carrier family 6 member 12 [Source:HGNCSymbol;Acc:HGNC:11045]	418147	E1BQT4
ENSGALG00000013268	220.625	117.739	323.511	2.74769	1.45822	0.00647015	0.135006	2	89063802	89211727	-	147926	-	GO:0003777;GO:0005524;GO:0007018;GO:0007018;GO:0008569;GO:0016887;GO:0030286;GO:0030286;GO:0036157;GO:0036158;GO:0045503;GO:0045505;GO:0051959;	-	-	-	-	dynein axonemal heavy chain 5-like [Source:NCBIgene;Acc:428510]	-	-
ENSGALG00000039707	8.25694	1.68181	14.8321	8.8191	3.14063	0.00649707	0.135403	7	4390621	4391652	+	1032	-	GO:0016020;GO:0016021;	-	-	-	-	-	-	-
ENSGALG00000037829	134.684	62.6531	206.716	3.29937	1.72219	0.00650552	0.135414	Z	1903728	2035431	+	131704	LOXHD1	GO:0004096;GO:0007605;GO:0020037;GO:0032420;GO:0055114;GO:0098869;GO:0004096;GO:0016020;GO:0016021;GO:0020037;GO:0055114;GO:0098869;GO:0004096;GO:0020037;GO:0055114;GO:0098869;	-	-	-	-	lipoxygenase homology domains 1 [Source:HGNCSymbol;Acc:HGNC:26521]	427648	-
ENSGALG00000015753	41.589	16.9848	66.1933	3.89721	1.96244	0.00653056	0.135442	Z	67038184	67072561	+	34378	-	GO:0000166;GO:0001653;GO:0004383;GO:0004383;GO:0004383;GO:0004672;GO:0005524;GO:0005622;GO:0005886;GO:0006182;GO:0006182;GO:0006182;GO:0006468;GO:0007165;GO:0007168;GO:0009190;GO:0016020;GO:0016021;GO:0016829;GO:0016849;GO:0016941;GO:0017046;GO:0035556;	-	-	-	-	-	-	-
ENSGALG00000044087	9.3398	2.18835	16.4913	7.53595	2.91379	0.00661813	0.136268	11	1292210	1304961	+	12752	KCTD19	GO:0051260;	-	-	-	-	potassium channel tetramerization domain containing19 [Source:HGNC Symbol;Acc:HGNC:24753]	769782	-
ENSGALG00000037864	87.9407	58.2993	117.582	2.01687	1.01212	0.00666823	0.136844	18	482921	501266	-	18346	MYH1A	GO:0000166;GO:0003774;GO:0003774;GO:0003779;GO:0005524;GO:0005524;GO:0016459;GO:0016459;GO:0051015;GO:0000166;GO:0003774;GO:0003774;GO:0003779;GO:0005524;GO:0005524;GO:0016459;GO:0016459;GO:0051015;	K10352	-	-	-	myosin, heavy chain 1A, skeletal muscle[Source:NCBI gene;Acc:417309]	417309	Q8AY28
ENSGALG00000013782	32.3404	16.3012	48.3797	2.96787	1.56943	0.00667039	0.136844	2	95819538	95897002	-	77465	CDH7	GO:0001841;GO:0005509;GO:0005886;GO:0005886;GO:0005886;GO:0007155;GO:0007155;GO:0007156;GO:0016020;GO:0016020;GO:0016021;GO:0036032;GO:0001841;GO:0005509;GO:0005886;GO:0005886;GO:0007155;GO:0007156;GO:0016020;GO:0016020;GO:0016021;GO:0036032;	K06799	-	-	-	cadherin 7 [Source:NCBI gene;Acc:374007]"	374007	Q90763
ENSGALG00000008814	12.7359	4.23128	21.2405	5.01987	2.32765	0.00681051	0.139059	1	22292930	22303384	-	10455	ASB15	GO:0005622;GO:0016567;GO:0035556;	K10337	-	-	-	ankyrin repeat and SOCS box containing 15[Source:HGNC Symbol;Acc:HGNC:19767]	417752	E1BRU8
ENSGALG00000034109	55.3215	32.2175	78.4256	2.43425	1.28348	0.00686648	0.139537	4	15808166	15949864	-	141699	GRIA3	GO:0004970;GO:0005216;GO:0005886;GO:0006811;GO:0006811;GO:0016020;GO:0016020;GO:0016021;GO:0030054;GO:0034220;GO:0035235;GO:0038023;GO:0045202;GO:0045211;GO:0004970;GO:0004971;GO:0004971;GO:0005216;GO:0005886;GO:0005886;GO:0006811;GO:0006811;GO:0016020;GO:0016020;GO:0016020;GO:0016021;GO:0030054;GO:0032281;GO:0032281;GO:0034220;GO:0035235;GO:0038023;GO:0045202;GO:0045211;GO:0045211;	K05199	-	-	-	glutamate ionotropic receptor AMPA type subunit 3[Source:NCBI gene;Acc:396138]	396138	Q90731;Q90857
ENSGALG00000013079	46.2866	16.3993	76.1739	4.64496	2.21567	0.00698676	0.140918	2	80294941	80381834	+	86894	-	GO:0000166;GO:0005524;GO:0005524;GO:0006869;GO:0016020;GO:0016021;GO:0016021;GO:0016887;GO:0042626;GO:0042626;GO:0043231;GO:0055085;GO:0000166;GO:0005524;GO:0005524;GO:0016020;GO:0016021;GO:0016021;GO:0016887;GO:0042626;GO:0055085;GO:0005524;GO:0016020;GO:0016021;GO:0016021;GO:0016887;GO:0042626;GO:0055085;	-	-	-	-	-	-	-
ENSGALG00000029872	22.3715	10.4926	34.2505	3.26427	1.70676	0.00699233	0.140918	AADN04010637.1	21	6940	-	6920	-	GO:0016020;GO:0016021;GO:0016021;GO:0055085;	-	-	-	-	-	-	-
ENSGALG00000030873	54.6483	33.5419	75.7547	2.25851	1.17537	0.00706131	0.141648	AADN04013357.1	2096	5978	+	3883	-	GO:0003712;GO:0005634;GO:0006357;GO:0016592;GO:0000978;GO:0003712;GO:0005634;GO:0006357;GO:0016592;GO:0016592;GO:0070847;	-	-	-	-	-	-	-
ENSGALG00000012228	19.1568	8.01822	30.2954	3.77832	1.91775	0.00708025	0.141692	5	56898267	57232790	-	334524	MDGA2	GO:0016020;	-	-	-	-	MAM domain containing glycosylphosphatidylinositolanchor 2 [Source:HGNC Symbol;Acc:HGNC:19835]	-	-
ENSGALG00000006302	11.9844	3.87016	20.0986	5.19324	2.37663	0.00713384	0.142105	6	19197922	19208455	+	10534	-	GO:0006629;GO:0016042;GO:0016298;GO:0016787;GO:0016788;GO:0044255;	-	-	-	-	lipase member M-like 4 [Source:NCBIgene;Acc:423786]	423786	-
ENSGALG00000026627	21.9297	10.1249	33.7344	3.33183	1.73632	0.00720709	0.142617	4	58460441	58462495	-	2055	LRIT3	GO:0007601;GO:0016020;GO:0016021;GO:0040036;	-	-	-	-	leucine rich repeat, Ig-like and transmembranedomains 3 [Source:HGNC Symbol;Acc:HGNC:24783]	-	-
ENSGALG00000041918	11.4001	3.62008	19.1801	5.29825	2.40552	0.00723668	0.142617	2	115888641	115975593	-	86953	CPA6	GO:0004180;GO:0004181;GO:0004181;GO:0005615;GO:0006508;GO:0006508;GO:0008270;	K08782	EC:3.4.17.1	-	-	carboxypeptidase A6 [Source:NCBI gene;Acc:420171]"	420171	Q5ZIF7
ENSGALG00000016258	37.6968	21.0133	54.3803	2.5879	1.37178	0.00740253	0.144457	1	113045418	113063987	-	18570	-	GO:0005543;GO:0016020;GO:0017137;GO:0070382;	-	-	-	-	-	-	-
ENSGALG00000003554	10.1049	2.53654	17.6732	6.96745	2.80063	0.00750202	0.145415	26	5176853	5180319	+	3467	OPTC	-	K08128	-	-	-	opticin [Source:NCBI gene;Acc:395130]"	395130	Q6YEX8
ENSGALG00000030311	52.8955	32.75	73.041	2.23026	1.15721	0.00752803	0.145415	AADN04001168.1	12702	18032	+	5331	-	GO:0005044;GO:0006898;GO:0009897;GO:0016020;	-	-	-	-	-	-	-
ENSGALG00000028983	87.9245	50.9233	124.926	2.45321	1.29467	0.0075477	0.145415	2	32700853	32703521	-	2669	HOXA9	GO:0003677;GO:0003677;GO:0005634;GO:0005634;GO:0006351;GO:0006351;GO:0006355;GO:0007275;GO:0043565;GO:0043565;	K21950	-	-	-	homeobox A9 [Source:NCBI gene;Acc:396096]"	396096	F1NJG5
ENSGALG00000032161	72.5072	45.2851	99.7293	2.20226	1.13898	0.00756106	0.145415	5	9485917	9520172	+	34256	SCUBE2	GO:0005509;GO:0005615;GO:0009986;	-	-	-	-	signal peptide, CUB domain and EGF like domaincontaining 2 [Source:HGNC Symbol;Acc:HGNC:30425]	423049	A0A1D5PS52
ENSGALG00000030484	15.8111	6.25491	25.3673	4.05559	2.01991	0.00756315	0.145415	KQ759471.1	21052	28423	-	7372	-	GO:0007520;GO:0016020;GO:0016021;	-	-	-	-	-	-	-
ENSGALG00000043480	23.7813	11.914	35.6486	2.99215	1.58118	0.00763849	0.14589	4	44451151	44550000	-	98850	GPM6A	GO:0001764;GO:0003407;GO:0005886;GO:0009617;GO:0016020;GO:0016021;GO:0016021;GO:0030175;GO:0043025;GO:0044295;GO:0044295;GO:0048812;GO:0048863;	-	-	-	-	glycoprotein M6A [Source:NCBI gene;Acc:422569]"	422569	Q5EES3
ENSGALG00000044622	6.61226	0.972319	12.2522	12.601	3.65547	0.00763896	0.14589	Z	75666485	75673046	+	6562	-	GO:0003677;GO:0003700;GO:0005634;GO:0006355;GO:0000122;GO:0000978;GO:0001078;GO:0003677;GO:0003700;GO:0005634;GO:0005634;GO:0006355;	-	-	-	-	-	-	-
ENSGALG00000004630	34.644	18.769	50.5191	2.69162	1.42847	0.00766577	0.146076	11	9960681	9963805	-	3125	-	GO:0005509;GO:0005886;GO:0007155;GO:0007156;GO:0016020;GO:0016020;GO:0016021;	-	-	-	-	-	-	-
ENSGALG00000010116	236.73	98.7337	374.727	3.79533	1.92423	0.00772036	0.146627	3	29464746	29583035	-	118290	DNAH8	GO:0003777;GO:0005524;GO:0007018;GO:0007018;GO:0008569;GO:0016887;GO:0030286;GO:0030286;GO:0036157;GO:0036158;GO:0045503;GO:0045505;GO:0051959;	K10408	-	-	-	dynein axonemal heavy chain 8 [Source:HGNCSymbol;Acc:HGNC:2952]	100858112	-
ENSGALG00000046479	15.144	5.09256	25.1955	4.94752	2.30671	0.00774538	0.146751	15	9954835	9966253	-	11419	-	GO:0003677;	-	-	-	-	-	-	-
ENSGALG00000042706	64.8864	35.3849	94.388	2.66747	1.41547	0.00781093	0.147529	2	44470402	44496991	+	26590	TMC2	GO:0005216;GO:0005245;GO:0005245;GO:0005887;GO:0008381;GO:0008381;GO:0016020;GO:0016021;GO:0016021;GO:0032426;GO:0050910;GO:0050910;GO:0050910;GO:0060005;GO:0060005;GO:0070588;GO:1903169;	K21988	-	-	-	transmembrane channel like 2 [Source:NCBIgene;Acc:428456]	428456	Q5YCC8
ENSGALG00000033417	26.8811	8.7594	45.0029	5.13767	2.36111	0.00783357	0.147635	2	406765	442882	+	36118	SSPO	GO:0007399;GO:0030154;GO:0007399;GO:0030154;	-	-	-	-	SCO-spondin [Source:NCBI gene;Acc:420367]"	420367	Q2PC93
ENSGALG00000045480	5.04202	0.262828	9.82121	37.3675	5.22371	0.00783377	0.147635	22	1524171	1524740	+	570	-	-	-	-	-	-	-	-	-
ENSGALG00000009004	27.5513	12.3605	42.742	3.45794	1.78991	0.00788093	0.148103	2	21380802	21410300	+	29499	ZNF804B	GO:0003676;GO:0046872;	-	-	-	-	zinc finger protein 804B [Source:HGNCSymbol;Acc:HGNC:21958]	420539	-
ENSGALG00000003904	20.9754	9.47544	32.4753	3.42731	1.77708	0.00788451	0.148103	7	4777561	4795271	-	17711	MLPH	GO:0005622;GO:0006886;GO:0017137;GO:0046872;GO:0005622;GO:0006886;GO:0017137;GO:0046872;GO:0005622;GO:0006886;GO:0017137;GO:0046872;GO:0003779;GO:0006886;GO:0017022;GO:0017022;GO:0017137;GO:0017137;GO:0017137;GO:0030425;GO:0030674;GO:0030864;GO:0046872;GO:0048471;	K22235	-	-	-	melanophilin [Source:NCBI gene;Acc:424019]"	424019	B0F2C1
ENSGALG00000044362	16.457	6.9837	25.9302	3.71296	1.89257	0.0079268	0.148187	2	35975250	35980111	-	4862	PP2D1	GO:0003824;GO:0004722;GO:0006470;GO:0003824;GO:0004722;GO:0006470;	-	-	-	-	protein phosphatase 2C like domain containing 1[Source:HGNC Symbol;Acc:HGNC:28406]	-	-
ENSGALG00000015276	10.3665	2.70763	18.0255	6.65729	2.73494	0.00793228	0.148187	3	67163349	67182833	-	19485	-	-	-	-	-	-	-	-	-
ENSGALG00000009904	28.098	11.5632	44.6329	3.85992	1.94857	0.00797303	0.148744	1	35101235	35103693	-	2459	IL22	GO:0005576;	K05445	-	-	-	interleukin 22 [Source:NCBI gene;Acc:417838]"	417838	E1C1U2
ENSGALG00000019958	14.5933	5.74855	23.4381	4.07721	2.02758	0.0079949	0.148744	3	58657942	58683719	+	25778	-	GO:0003333;GO:0015171;GO:0015495;GO:0015812;GO:0016020;GO:0016021;GO:0030285;GO:0044292;GO:0044306;GO:0098700;GO:0016020;GO:0016021;	-	-	-	-	vesicular inhibitory amino acid transporter-like[Source:NCBI gene;Acc:100857259]	-	-
ENSGALG00000038746	22.5657	7.003	38.1283	5.44457	2.44482	0.00805489	0.149177	KQ759576.1	316	9285	+	8970	-	-	-	-	-	-	-	-	-
ENSGALG00000028091	4.96795	0.354746	9.58115	27.0085	4.75534	0.0081211	0.14977	1	40002758	40003972	+	1215	MYF5	GO:0000978;GO:0001228;GO:0001228;GO:0001502;GO:0001503;GO:0001756;GO:0001952;GO:0003677;GO:0003677;GO:0003705;GO:0005634;GO:0005634;GO:0005634;GO:0005654;GO:0006355;GO:0006366;GO:0007517;GO:0007517;GO:0007519;GO:0030198;GO:0035914;GO:0035914;GO:0043010;GO:0043565;GO:0045663;GO:0045944;GO:0045944;GO:0046983;GO:0048644;GO:0048704;GO:0048743;GO:0060415;GO:1901741;	K18484	-	-	-	myogenic factor 5 [Source:NCBI gene;Acc:395633]"	395633	Q08856
ENSGALG00000003980	37.0775	19.3485	54.8065	2.8326	1.50213	0.00813514	0.14977	7	5085191	5163120	+	77930	IQCA1	GO:0005524;	-	-	-	-	IQ motif containing with AAA domain 1 [Source:HGNCSymbol;Acc:HGNC:26195]	424021	-
ENSGALG00000031205	4.96353	0.256454	9.6706	37.7089	5.23683	0.00813867	0.14977	27	3637559	3639810	+	2252	GNGT2	GO:0003924;GO:0003924;GO:0003924;GO:0005834;GO:0005834;GO:0005834;GO:0005886;GO:0007165;GO:0007186;GO:0016020;	K04549	-	-	-	G protein subunit gamma transducin 2 [Source:NCBIgene;Acc:100859179]	100859179	A0A1D5PLZ8
ENSGALG00000009261	29.7082	11.9459	47.4706	3.97379	1.99052	0.00813941	0.14977	6	29106869	29110323	-	3455	VAX1	GO:0000122;GO:0001162;GO:0001227;GO:0001764;GO:0003677;GO:0003677;GO:0003700;GO:0003700;GO:0005634;GO:0005634;GO:0006355;GO:0007399;GO:0007406;GO:0007411;GO:0007411;GO:0007417;GO:0007420;GO:0007420;GO:0030154;GO:0031490;GO:0035914;GO:0043010;GO:0043565;GO:0060021;	-	-	-	-	ventral anterior homeobox 1 [Source:NCBIgene;Acc:395582]	-	-
ENSGALG00000031293	30.9876	8.99476	52.9805	5.89015	2.5583	0.00817297	0.150129	1	65283618	65301027	-	17410	SLCO1A2	GO:0005215;GO:0005886;GO:0005886;GO:0005887;GO:0006811;GO:0015125;GO:0015347;GO:0015721;GO:0016020;GO:0016020;GO:0016021;GO:0043252;GO:0055085;	K03460	-	-	-	solute carrier organic anion transporter familymember 1A2 [Source:HGNC Symbol;Acc:HGNC:10956]	418190	-
ENSGALG00000014232	10.2192	2.62846	17.8099	6.77579	2.76039	0.00817642	0.150129	1	70491928	70505475	+	13548	RIBC2	-	-	-	-	-	RIB43A domain with coiled-coils 2 [Source:HGNCSymbol;Acc:HGNC:13241]	418244	-
ENSGALG00000043401	38.1068	21.0493	55.1643	2.62072	1.38996	0.00820997	0.150262	5	25526958	25541830	-	14873	-	GO:0004620;GO:0004623;GO:0004623;GO:0005509;GO:0005544;GO:0005737;GO:0005737;GO:0006629;GO:0009395;GO:0016042;GO:0016787;GO:0046475;GO:0046872;GO:0047498;GO:0102567;GO:0102568;GO:0004620;GO:0004623;GO:0005737;GO:0006629;GO:0009395;GO:0016042;GO:0016787;GO:0046872;GO:0102567;GO:0102568;	K16342	EC:3.1.1.4	-	-	phospholipase A2 group IVE-like 1 [Source:NCBIgene;Acc:423229]	423229	-
ENSGALG00000030399	15.8356	5.96003	25.7112	4.31393	2.109	0.00831662	0.151566	Z	27006206	27006376	+	171	-	-	-	-	-	-	-	-	-
ENSGALG00000009266	20.2903	9.30453	31.2761	3.36138	1.74906	0.00837153	0.152081	4	20484771	20491761	-	6991	FGA	GO:0005102;GO:0005102;GO:0005198;GO:0005577;GO:0005577;GO:0005615;GO:0005938;GO:0007160;GO:0007596;GO:0007596;GO:0009897;GO:0009986;GO:0030168;GO:0031091;GO:0031639;GO:0034116;GO:0034622;GO:0042730;GO:0043152;GO:0045907;GO:0045921;GO:0050714;GO:0050839;GO:0051258;GO:0051258;GO:0051592;GO:0065003;GO:0070374;GO:0070527;GO:0072377;GO:0072378;GO:0090277;GO:1902042;GO:2000352;	K03903	-	-	-	fibrinogen alpha chain [Source:NCBIgene;Acc:396307]	396307	-
ENSGALG00000014372	38.1592	19.2054	57.1129	2.97379	1.5723	0.00842033	0.152469	4	73916379	73933539	-	17161	SLC34A2	GO:0001701;GO:0005436;GO:0005436;GO:0005886;GO:0005886;GO:0005903;GO:0005903;GO:0006817;GO:0006817;GO:0015321;GO:0015321;GO:0015321;GO:0015321;GO:0016020;GO:0016020;GO:0016021;GO:0016021;GO:0016324;GO:0016324;GO:0016324;GO:0030643;GO:0030643;GO:0031402;GO:0031982;GO:0035725;GO:0042301;GO:0043627;GO:0044341;GO:0044341;	K14683	-	P	COG1283	solute carrier family 34 member 2 [Source:NCBIgene;Acc:395131]	395131	Q6TQF9
ENSGALG00000045155	17.7506	7.28728	28.2138	3.87166	1.95295	0.00842847	0.152469	5	25504621	25513779	-	9159	-	-	-	-	-	-	-	-	-
ENSGALG00000023015	5.88184	0.709492	11.0542	15.5804	3.96166	0.00849309	0.152756	3	58158548	58178806	+	20259	TMEM244	GO:0016020;GO:0016021;GO:0016020;GO:0016021;	-	-	-	-	transmembrane protein 244 [Source:HGNCSymbol;Acc:HGNC:21571]	-	-
ENSGALG00000007972	40.0049	22.6073	57.4024	2.53911	1.34432	0.00849456	0.152756	4	13131065	13192353	+	61289	TRPC5	GO:0005216;GO:0005262;GO:0005262;GO:0005887;GO:0006811;GO:0006811;GO:0006828;GO:0015279;GO:0016020;GO:0016020;GO:0016021;GO:0016021;GO:0034703;GO:0034704;GO:0051480;GO:0055085;GO:0070588;GO:0070588;GO:0070679;GO:0070679;	K04968	-	-	-	transient receptor potential cation channelsubfamily C member 5 [Source:HGNC Symbol;Acc:HGNC:12337]	422337	-
ENSGALG00000005790	10.9786	2.68833	19.269	7.16764	2.8415	0.0084975	0.152756	20	9006929	9021141	+	14213	-	GO:0005622;GO:0032007;GO:0035556;	-	-	-	-	DEP domain containing MTOR-interacting protein[Source:NCBI gene;Acc:419242]	-	-
ENSGALG00000001252	15.6557	5.81462	25.4967	4.38494	2.13256	0.00850673	0.152756	28	2632685	2637600	-	4916	CREB3L3	GO:0000976;GO:0000977;GO:0001228;GO:0003700;GO:0005634;GO:0005634;GO:0005783;GO:0006355;GO:0006366;GO:0016020;GO:0030968;GO:0035497;GO:0042803;GO:0045944;GO:0045944;GO:0046982;GO:1990440;GO:1990440;	K09048	-	-	-	cAMP responsive element binding protein 3 like 3[Source:HGNC Symbol;Acc:HGNC:18855]	428333	E1BSG6
ENSGALG00000037253	13.0709	4.5924	21.5493	4.69239	2.23032	0.0085399	0.153191	AADN04001978.1	1959	6107	-	4149	-	GO:0006897;GO:0016020;GO:0016021;GO:0030246;	-	-	-	-	hepatic lectin [Source:NCBI gene;Acc:396477]"	396477	P02707
ENSGALG00000016154	9.21177	2.00451	16.419	8.19105	3.03405	0.00859208	0.153591	2	148126224	148127576	-	1353	ARC	GO:0003723;GO:0003729;GO:0005737;GO:0005737;GO:0005737;GO:0005768;GO:0005856;GO:0005886;GO:0005886;GO:0005886;GO:0005938;GO:0006897;GO:0007010;GO:0007010;GO:0007010;GO:0007275;GO:0007492;GO:0007616;GO:0009952;GO:0014069;GO:0015629;GO:0016020;GO:0016477;GO:0016477;GO:0022604;GO:0022604;GO:0030054;GO:0030425;GO:0031901;GO:0042995;GO:0043197;GO:0045121;GO:0045121;GO:0045202;GO:0045211;GO:0048168;GO:…	K15867	-	K	NOG81608	activity regulated cytoskeleton associated protein[Source:NCBI gene;Acc:395075]	395075	Q8AWC3
ENSGALG00000006712	11.4966	2.65413	20.3391	7.66319	2.93794	0.00861415	0.153591	15	8737729	8807460	+	69732	RSPH14	-	-	-	-	-	radial spoke head 14 homolog [Source:HGNCSymbol;Acc:HGNC:13437]	-	-
ENSGALG00000028186	30.5766	16.487	44.6663	2.70919	1.43786	0.00861603	0.153591	1	62659918	62765595	-	105678	RERG	GO:0000166;GO:0003924;GO:0003924;GO:0005525;GO:0005525;GO:0005634;GO:0005829;GO:0007165;GO:0008285;GO:0009725;GO:0016020;GO:0030308;	K07855	-	-	-	RAS like estrogen regulated growth inhibitor[Source:HGNC Symbol;Acc:HGNC:15980]	418173	R4GIA5
ENSGALG00000015384	13.3291	4.64589	22.0122	4.738	2.24428	0.00868186	0.154437	Z	53616171	53626084	-	9914	CHRNB3	GO:0004888;GO:0005216;GO:0005230;GO:0005886;GO:0005887;GO:0005892;GO:0006811;GO:0006811;GO:0007165;GO:0007268;GO:0007271;GO:0007274;GO:0016020;GO:0016021;GO:0016021;GO:0022848;GO:0030054;GO:0034220;GO:0034220;GO:0035094;GO:0042391;GO:0043005;GO:0045202;GO:0045202;GO:0045211;GO:0045211;GO:0050877;GO:0060078;GO:0060079;	K04814	-	-	-	cholinergic receptor nicotinic beta 3 subunit[Source:NCBI gene;Acc:395604]	395604	F1NKI4
ENSGALG00000007042	71.128	46.4189	95.8371	2.06462	1.04587	0.00869053	0.154437	18	9647197	9654965	-	7769	CCDC40	GO:0001947;GO:0001947;GO:0003341;GO:0003341;GO:0003351;GO:0003356;GO:0005737;GO:0005929;GO:0005929;GO:0005930;GO:0005930;GO:0030317;GO:0030324;GO:0030324;GO:0035082;GO:0035082;GO:0035082;GO:0035469;GO:0036159;GO:0044458;GO:0060287;GO:0060287;GO:0060287;GO:0070286;GO:0071907;GO:0071910;	-	-	-	-	coiled-coil domain containing 40 [Source:HGNCSymbol;Acc:HGNC:26090]	-	-
ENSGALG00000046577	9.14407	2.10917	16.179	7.67076	2.93937	0.00872955	0.154603	5	18799853	18820890	+	21038	-	-	-	-	-	-	-	-	-
ENSGALG00000045631	7.18287	1.41898	12.9468	9.12397	3.18966	0.00873305	0.154603	4	90880175	90881992	-	1818	-	-	-	-	-	-	-	-	-
ENSGALG00000012941	37.1294	17.1215	57.1374	3.33717	1.73862	0.00873597	0.154603	2	73245203	73614065	+	368863	-	GO:0005509;GO:0005509;GO:0005886;GO:0005886;GO:0005886;GO:0005913;GO:0007043;GO:0007155;GO:0007155;GO:0007156;GO:0007156;GO:0008092;GO:0009986;GO:0016020;GO:0016020;GO:0016021;GO:0016339;GO:0016342;GO:0034332;GO:0042803;GO:0044331;GO:0045296;GO:0098609;GO:0005509;GO:0005509;GO:0005886;GO:0005886;GO:0005886;GO:0005913;GO:0007043;GO:0007155;GO:0007155;GO:0007156;GO:0007156;GO:0008092;GO:0009986;GO:…	K06804	-	-	-	cadherin 12 [Source:NCBI gene;Acc:420912]"	420912	-
ENSGALG00000011727	10.8515	1.94464	19.7585	10.1605	3.3449	0.00879522	0.155408	1	47965222	47968879	-	3658	AGBL3	GO:0004181;GO:0004181;GO:0004181;GO:0006508;GO:0008270;GO:0035610;	-	-	-	-	ATP/GTP binding protein like 3 [Source:HGNCSymbol;Acc:HGNC:27981]	-	-
ENSGALG00000008905	24.0435	10.7749	37.3122	3.46289	1.79198	0.00882421	0.155408	6	27448803	27468649	+	19847	HABP2	GO:0004252;GO:0004252;GO:0005509;GO:0005576;GO:0005615;GO:0006508;GO:0006508;GO:0006508;GO:0008233;GO:0008236;GO:0016787;	K08648	EC:3.4.21.-	-	-	hyaluronan binding protein 2 [Source:NCBIgene;Acc:423898]	423898	-
ENSGALG00000042850	6.55295	0.867654	12.2382	14.105	3.81813	0.00882682	0.155408	AADN04001387.1	21813	23813	-	2001	-	GO:0003676;GO:0003677;GO:0005622;GO:0005634;GO:0006355;GO:0046872;	-	-	-	-	-	-	-
ENSGALG00000019061	50.5762	32.091	69.0614	2.15205	1.10571	0.00889657	0.156176	1	182507123	182513346	+	6224	MMP1	GO:0004175;GO:0004222;GO:0004222;GO:0006508;GO:0006508;GO:0006508;GO:0008233;GO:0008237;GO:0008237;GO:0008270;GO:0016787;GO:0031012;GO:0032461;GO:0046872;	K01388	EC:3.4.24.7	-	-	matrix metallopeptidase 1 [Source:HGNCSymbol;Acc:HGNC:7155]	418982	E1C9D9
ENSGALG00000006797	12.7571	4.76986	20.7443	4.34903	2.1207	0.00894505	0.156176	2	10521952	10608270	-	86319	ADARB2	GO:0003723;GO:0003723;GO:0004000;GO:0006396;GO:0003723;GO:0003723;GO:0003725;GO:0003726;GO:0004000;GO:0005634;GO:0005730;GO:0005737;GO:0006382;GO:0006396;GO:0006396;GO:0008251;	-	-	-	-	adenosine deaminase, RNA specific B2 (inactive)[Source:HGNC Symbol;Acc:HGNC:227]	-	-
ENSGALG00000044858	5.65172	0.354746	10.9487	30.8635	4.94783	0.0090361	0.157314	1	115843688	115847698	-	4011	-	-	-	-	-	-	-	-	-
ENSGALG00000026584	36.3544	18.8337	53.8751	2.86058	1.51631	0.00909208	0.157968	5	25487808	25499999	-	12192	-	GO:0004620;GO:0004623;GO:0005509;GO:0005544;GO:0005737;GO:0006629;GO:0009395;GO:0016042;GO:0016787;GO:0046475;GO:0047498;	-	-	-	-	-	-	-
ENSGALG00000008898	49.8911	19.3635	80.4187	4.1531	2.05419	0.00914017	0.158397	17	1495117	1523559	-	28443	GRIN1	GO:0001661;GO:0001964;GO:0001967;GO:0001975;GO:0004970;GO:0004972;GO:0004972;GO:0004972;GO:0005102;GO:0005216;GO:0005261;GO:0005262;GO:0005262;GO:0005509;GO:0005516;GO:0005737;GO:0005783;GO:0005886;GO:0005886;GO:0005886;GO:0005887;GO:0006811;GO:0006811;GO:0006812;GO:0006812;GO:0006816;GO:0006874;GO:0007585;GO:0007611;GO:0007612;GO:0007613;GO:0007616;GO:0008021;GO:0008306;GO:0008344;GO:0008355;GO:…	K05208	-	-	-	glutamate ionotropic receptor NMDA type subunit 1[Source:NCBI gene;Acc:404296]	404296	Q6R6I2
ENSGALG00000013697	19.4421	5.82117	33.063	5.67979	2.50584	0.00915377	0.158397	2	92127902	92139467	-	11566	CNDP1	GO:0005829;GO:0006508;GO:0016787;GO:0016805;GO:0016805;GO:0032268;GO:0046872;	K05604	EC:3.4.13.20	-	-	carnosine dipeptidase 1 [Source:HGNCSymbol;Acc:HGNC:20675]	421012	F1P464
ENSGALG00000030506	18.2599	8.48805	28.0317	3.30249	1.72355	0.00919516	0.158793	1	77815472	77816407	-	936	-	GO:0001580;GO:0004930;GO:0004930;GO:0005886;GO:0007165;GO:0007186;GO:0007186;GO:0016020;GO:0016021;GO:0016021;GO:0016021;GO:0033038;GO:0033038;GO:0033038;GO:0035690;GO:0050896;GO:0050909;GO:0050909;GO:0071316;GO:0072747;GO:0080184;GO:0097237;GO:1902350;GO:1902656;GO:1904558;GO:1904560;GO:1904561;	K08474	-	-	-	taste 2 receptor member 40 [Source:NCBIgene;Acc:101749182]	101749182	Q2AB83
ENSGALG00000045796	33.6156	10.4201	56.8111	5.45206	2.4468	0.00920736	0.158843	5	25326417	25343547	-	17131	-	GO:0004620;GO:0004623;GO:0004623;GO:0005509;GO:0005544;GO:0005737;GO:0005737;GO:0006629;GO:0009395;GO:0016042;GO:0016787;GO:0046475;GO:0046872;GO:0047498;GO:0102567;GO:0102568;	-	-	-	-	-	-	-
ENSGALG00000007864	23.3405	11.4991	35.1818	3.05954	1.61331	0.00926521	0.15936	2	17452004	17513814	-	61811	ARMC3	GO:0006886;GO:0015031;GO:0016020;GO:0016192;GO:0030117;	-	-	-	-	armadillo repeat containing 3 [Source:HGNCSymbol;Acc:HGNC:30964]	420503	-
ENSGALG00000044457	17.0153	7.04339	26.9872	3.83156	1.93793	0.00930507	0.159725	2	113777896	113780152	+	2257	-	-	-	-	-	-	-	-	-
ENSGALG00000020390	10.6279	3.35088	17.9049	5.34334	2.41774	0.009413	0.160612	5	45652317	45656876	-	4560	-	GO:0004867;GO:0005615;GO:0005615;GO:0010951;	K04525	-	-	-	serpin peptidase inhibitor, clade A (alpha-1antiproteinase, antitrypsin), member 5 [Source:NCBIgene;Acc:423435]	423435	-
ENSGALG00000036358	15.5875	6.61621	24.5588	3.71192	1.89217	0.00942448	0.160647	1	63383606	63450107	-	66502	LMO3	GO:0005737;GO:0035360;GO:0045600;GO:0046872;GO:0070373;GO:2000324;	-	-	-	-	LIM domain only 3 [Source:HGNCSymbol;Acc:HGNC:6643]	418179	A0A1D5PCN3
ENSGALG00000017044	37.1133	18.7778	55.4487	2.95288	1.56212	0.00955957	0.16182	1	171798604	171935943	+	137340	TRPC4	GO:0005216;GO:0005262;GO:0005886;GO:0005886;GO:0005887;GO:0005901;GO:0005911;GO:0006811;GO:0006811;GO:0006828;GO:0008013;GO:0009986;GO:0014051;GO:0015279;GO:0015279;GO:0016020;GO:0016020;GO:0016021;GO:0016021;GO:0016323;GO:0030863;GO:0032991;GO:0034703;GO:0034704;GO:0045121;GO:0045296;GO:0048709;GO:0051480;GO:0055085;GO:0070509;GO:0070588;GO:0070588;GO:0070679;GO:0070679;	K04967	-	-	-	transient receptor potential cation channelsubfamily C member 4 [Source:HGNC Symbol;Acc:HGNC:12336]	418895	E1C0Y0
ENSGALG00000043027	32.2439	17.8996	46.5883	2.60276	1.38004	0.00957633	0.16182	1	185755776	185785195	-	29420	HEPHL1	GO:0004322;GO:0005507;GO:0005615;GO:0016020;GO:0016021;GO:0016491;GO:0016491;GO:0016722;GO:0046872;GO:0055114;GO:0055114;	-	-	-	-	hephaestin like 1 [Source:HGNCSymbol;Acc:HGNC:30477]	418998	-
ENSGALG00000007116	15.2549	5.88104	24.6288	4.18783	2.0662	0.00958268	0.16182	15	9253510	9264664	-	11155	CABP1	GO:0005509;GO:0000139;GO:0005509;GO:0005886;GO:0014069;GO:0048306;GO:0005509;	-	-	-	-	calcium binding protein 1 [Source:HGNCSymbol;Acc:HGNC:1384]	770178	-
ENSGALG00000016455	63.2966	26.2725	100.321	3.81847	1.933	0.00968866	0.162818	3	97786521	97842913	+	56393	GREB1	-	-	-	-	-	growth regulating estrogen receptor binding 1[Source:HGNC Symbol;Acc:HGNC:24885]	421944	-
ENSGALG00000037290	5.54307	0.617573	10.4686	16.9511	4.08331	0.0097558	0.16321	AADN04002906.1	9307	10323	-	1017	-	GO:0004930;GO:0004930;GO:0004984;GO:0004984;GO:0005886;GO:0007165;GO:0007186;GO:0007186;GO:0007608;GO:0016020;GO:0016021;GO:0016021;GO:0050896;GO:0050911;	-	-	-	-	olfactory receptor 6M1-like [Source:NCBIgene;Acc:107050380]	-	-
ENSGALG00000010225	16.7597	6.9731	26.5464	3.80697	1.92864	0.00988396	0.164835	5	37891330	37897542	+	6213	-	GO:0000166;GO:0003824;GO:0003987;GO:0003987;GO:0005524;GO:0016208;GO:0016874;GO:0019427;	K01895	EC:6.2.1.1	-	-	acyl-CoA synthetase short-chain family member 1-like [Source:NCBI gene;Acc:423347]	423347	-
ENSGALG00000043975	10.8604	3.52816	18.1927	5.15643	2.36637	0.00989024	0.164835	18	1973278	1976621	+	3344	CCDC42	GO:0007286;	-	-	-	-	coiled-coil domain containing 42 [Source:HGNCSymbol;Acc:HGNC:26528]	417318	A0A1L1RWF1
ENSGALG00000032838	14.6794	5.52629	23.8326	4.31258	2.10855	0.00999321	0.165449	AADN04003576.1	2156	4341	+	2186	BKJ	GO:0005200;GO:0005882;GO:0005882;GO:0007010;	-	-	-	-	beta-keratin related protein [Source:NCBIgene;Acc:395651]	395651	O13152
ENSGALG00000003309	31.9613	17.7605	46.1621	2.59914	1.37803	0.0100253	0.165584	11	2592486	2644422	-	51937	NECAB2	GO:0005509;GO:0005737;GO:0005886;GO:0031687;GO:0031802;GO:0042984;GO:0060168;GO:0070374;GO:1900451;GO:1904021;GO:1905477;	-	-	-	-	N-terminal EF-hand calcium binding protein 2[Source:HGNC Symbol;Acc:HGNC:23746]	-	-
ENSGALG00000041730	19.3076	8.69333	29.922	3.44194	1.78322	0.0100427	0.165584	2	146276982	146300578	-	23597	GPR20	GO:0004930;GO:0004930;GO:0007165;GO:0007186;GO:0007186;GO:0016020;GO:0016021;GO:0016021;GO:0004930;GO:0004930;GO:0004930;GO:0004930;GO:0005887;GO:0005887;GO:0007165;GO:0007186;GO:0007186;GO:0016020;GO:0016021;GO:0016021;GO:0035025;GO:0043235;GO:0051482;	K04317	-	-	-	G protein-coupled receptor 20 [Source:HGNCSymbol;Acc:HGNC:4475]	428381	-
ENSGALG00000012542	38.1237	21.8037	54.4436	2.49698	1.32019	0.0101044	0.165679	1	52085845	52093273	-	7429	RASD2	GO:0000166;GO:0001963;GO:0003924;GO:0005525;GO:0005525;GO:0007165;GO:0007626;GO:0016020;GO:0031681;	K07844	-	-	-	RASD family member 2 [Source:HGNCSymbol;Acc:HGNC:18229]	418057	F1NCA3
ENSGALG00000011802	6.16729	1.06424	11.2703	10.5901	3.40464	0.0101355	0.165679	1	48311863	48318536	-	6674	GSG1	GO:0005783;GO:0005886;GO:0016020;GO:0016021;GO:0070063;	-	-	-	-	germ cell associated 1 [Source:HGNCSymbol;Acc:HGNC:19716]	769937	E1BQK0
ENSGALG00000007007	50.4422	32.0526	68.8318	2.14746	1.10263	0.0102199	0.165793	6	21518224	21579102	-	60879	-	GO:0005085;GO:0005085;GO:0005088;GO:0005088;GO:0005622;GO:0007264;	-	-	-	-	kinase non-catalytic C-lobe domain containing 1[Source:NCBI gene;Acc:423824]	423824	-
ENSGALG00000044567	8.94966	2.38493	15.5144	6.50518	2.70159	0.0102515	0.165991	18	2275195	2286110	+	10916	-	-	K10266	-	-	-	CMT1A duplicated region transcript 1 [Source:NCBIgene;Acc:417323]	417323	-
ENSGALG00000019842	7.05272	1.32707	12.7784	9.62905	3.26739	0.0102652	0.166056	3	108736673	108786566	-	49894	TFAP2D	GO:0000977;GO:0000977;GO:0000981;GO:0000981;GO:0003700;GO:0005634;GO:0005634;GO:0005667;GO:0006355;GO:0006357;GO:0043524;GO:0045893;GO:0045944;GO:0061379;GO:0003700;GO:0005634;GO:0006355;	K09178	-	-	-	transcription factor AP-2 delta [Source:NCBIgene;Acc:771525]	771525	B5LEQ3
ENSGALG00000011413	14.0589	5.18429	22.9335	4.42364	2.14524	0.0103373	0.166512	8	26796821	26810573	-	13753	-	GO:0004497;GO:0005506;GO:0005737;GO:0006082;GO:0006805;GO:0008395;GO:0016491;GO:0016705;GO:0016712;GO:0016712;GO:0020037;GO:0020037;GO:0042738;GO:0043231;GO:0046872;GO:0055114;GO:0055114;GO:0055114;	-	-	-	-	cytochrome P450, family 2, subfamily J, polypeptide19 [Source:NCBI gene;Acc:424729]	-	-
ENSGALG00000003013	20.5088	7.2423	33.7753	4.66362	2.22145	0.010388	0.166626	6	8440347	8491796	-	51450	-	-	-	-	-	-	chromosome 6 C10orf107 homolog [Source:NCBIgene;Acc:423662]	-	-
ENSGALG00000016615	11.6304	3.8829	19.3779	4.99057	2.3192	0.0104309	0.167157	1	125147708	125161513	+	13806	GPR143	GO:0004930;GO:0004930;GO:0005765;GO:0005794;GO:0005886;GO:0007186;GO:0007186;GO:0007186;GO:0007218;GO:0016020;GO:0016020;GO:0016021;GO:0016324;GO:0032400;GO:0032402;GO:0032438;GO:0033162;GO:0035240;GO:0035240;GO:0035584;GO:0035643;GO:0035643;GO:0042470;GO:0048015;GO:0050848;GO:0072544;GO:0072544;GO:0072545;GO:0072545;GO:1902908;GO:1903056;GO:0004930;GO:0007186;GO:0016020;GO:0016020;GO:0016021;GO:…	K08470	-	-	-	G protein-coupled receptor 143 [Source:NCBIgene;Acc:418652]	418652	E1BRL2
ENSGALG00000041820	5.64852	0.512908	10.7841	21.0255	4.39407	0.0105943	0.168671	2	47542030	47604994	-	62965	NPSR1	GO:0004930;GO:0004930;GO:0005887;GO:0007165;GO:0007186;GO:0007186;GO:0007218;GO:0008188;GO:0008188;GO:0016020;GO:0016021;GO:0016021;GO:0051281;	K08376	-	-	-	neuropeptide S receptor 1 [Source:HGNCSymbol;Acc:HGNC:23631]	428462	A0A240FAL8
ENSGALG00000016384	51.0756	30.4974	71.6539	2.3495	1.23236	0.0106384	0.168671	3	93379599	93506054	-	126456	MYT1L	GO:0000122;GO:0000977;GO:0001078;GO:0001078;GO:0001228;GO:0003700;GO:0003700;GO:0005634;GO:0005634;GO:0005634;GO:0006355;GO:0006357;GO:0006366;GO:0007399;GO:0008270;GO:0030182;GO:0045944;GO:0048663;GO:0048665;GO:0048666;	-	-	-	-	myelin transcription factor 1 like [Source:HGNCSymbol;Acc:HGNC:7623]	421915	-
ENSGALG00000044151	9.18994	2.48322	15.8967	6.40163	2.67844	0.0106469	0.168671	17	9192136	9205599	+	13464	MORN5	-	-	-	-	-	MORN repeat containing 5 [Source:HGNCSymbol;Acc:HGNC:17841]	772256	-
ENSGALG00000009958	19.4424	8.59486	30.2899	3.52419	1.81729	0.0107732	0.169926	3	25301971	25313889	+	11919	ABCG8	GO:0000166;GO:0005524;GO:0005524;GO:0005524;GO:0005886;GO:0005887;GO:0006855;GO:0007588;GO:0007588;GO:0010949;GO:0015238;GO:0015914;GO:0015918;GO:0016020;GO:0016020;GO:0016021;GO:0016324;GO:0016324;GO:0016324;GO:0016887;GO:0016887;GO:0017127;GO:0017127;GO:0033344;GO:0033344;GO:0033344;GO:0042626;GO:0042626;GO:0042632;GO:0042632;GO:0043190;GO:0043235;GO:0043235;GO:0043235;GO:0045796;GO:0046982;GO:…	K05684	-	-	-	ATP binding cassette subfamily G member 8[Source:HGNC Symbol;Acc:HGNC:13887]	421402	-
ENSGALG00000046361	5.59917	0.617573	10.5808	17.1328	4.09869	0.0108054	0.169979	AADN04001771.1	2311	3151	-	841	-	GO:0005635;GO:0006998;GO:0007283;GO:0034993;GO:0043495;GO:0090286;	-	-	-	-	-	-	-
ENSGALG00000042446	17.7647	6.53703	28.9923	4.43509	2.14896	0.0108825	0.170667	14	14439613	14455616	-	16004	ACSM5	GO:0003824;GO:0003996;GO:0004321;GO:0005759;GO:0006633;GO:0006637;GO:0015645;	K01896	EC:6.2.1.2	-	-	acyl-CoA synthetase medium chain family member 5[Source:HGNC Symbol;Acc:HGNC:26060]	426992	A0A1D5PJF2
ENSGALG00000015517	20.944	9.86456	32.0234	3.24631	1.6988	0.0109022	0.170718	3	72784599	72823589	-	38991	-	-	-	-	-	-	-	-	-
ENSGALG00000014221	21.398	8.73175	34.0643	3.9012	1.96392	0.0109338	0.170839	4	68031684	68075787	+	44104	YIPF7	GO:0016020;GO:0016021;	K20363	-	-	-	Yip1 domain family member 7 [Source:NCBIgene;Acc:422774]	422774	E1C864
ENSGALG00000045919	40.3444	16.5489	64.1398	3.87577	1.95448	0.0109426	0.170839	5	42851431	42855996	-	4566	-	-	-	-	-	-	-	-	-
ENSGALG00000044760	6.29258	1.06424	11.5209	10.8255	3.43636	0.010945	0.170839	AADN04000612.1	122049	123781	-	1733	-	GO:0005506;GO:0016491;GO:0016702;GO:0046872;GO:0046872;GO:0051213;GO:0055114;GO:0055114;	-	-	-	-	-	-	-
ENSGALG00000001035	5.56349	0.6112	10.5158	17.2051	4.10477	0.0109614	0.170839	28	2204644	2216483	-	11840	-	GO:0003677;GO:0003677;GO:0003700;GO:0003707;GO:0004879;GO:0005634;GO:0005634;GO:0006351;GO:0006355;GO:0006355;GO:0008270;GO:0030522;GO:0043401;GO:0043565;GO:0046872;	K08533	-	-	-	nuclear receptor subfamily 1, group D, member 1[Source:NCBI gene;Acc:431047]	431047	F1P101
ENSGALG00000028273	6.27912	0.972319	11.5859	11.9157	3.5748	0.0109967	0.170839	1	194567561	194575005	+	7445	HBE1	GO:0005344;GO:0005833;GO:0015671;GO:0015671;GO:0019825;GO:0020037;GO:0046872;GO:0005344;GO:0005344;GO:0005515;GO:0005615;GO:0005623;GO:0005833;GO:0005833;GO:0015671;GO:0015671;GO:0019825;GO:0019825;GO:0019825;GO:0020037;GO:0020037;GO:0030492;GO:0031838;GO:0042744;GO:0043177;GO:0046872;GO:0051291;GO:0005344;GO:0005833;GO:0015671;GO:0015671;GO:0019825;GO:0020037;GO:0046872;GO:0005344;GO:0005344;GO:…	-	-	-	NOG325823	hemoglobin subunit epsilon 1 [Source:NCBIgene;Acc:428114]	396485	P02112
ENSGALG00000036338	34.259	10.8005	57.7175	5.34394	2.4179	0.0109997	0.170839	Z	78644489	78645079	-	591	-	-	-	-	-	-	-	-	-
ENSGALG00000032465	145.146	89.4954	200.798	2.24366	1.16586	0.0110844	0.171706	MT	9085	9249	+	165	ATP8	GO:0000276;GO:0005739;GO:0006754;GO:0006811;GO:0015078;GO:0015986;GO:0016020;GO:0016021;GO:0031966;GO:0045263;	-	-	-	-	ATP synthase F0 subunit 8 [Source:NCBIgene;Acc:807647]	-	-
ENSGALG00000016934	17.0204	7.30002	26.7408	3.66311	1.87307	0.0110856	0.171706	1	161850346	161854217	+	3872	-	GO:0005509;GO:0005886;GO:0005887;GO:0007155;GO:0007155;GO:0007156;GO:0016020;GO:0016020;GO:0016021;	K16498	-	-	-	protocadherin 20 [Source:NCBI gene;Acc:428063]"	428063	-
ENSGALG00000006306	36.0094	21.028	50.9908	2.4249	1.27792	0.0111237	0.171831	12	10692795	10718732	-	25938	UROC1	GO:0005829;GO:0006548;GO:0016153;GO:0016153;	K01712	EC:4.2.1.49	-	-	urocanate hydratase 1 [Source:HGNCSymbol;Acc:HGNC:26444]	416035	-
ENSGALG00000006322	39.955	23.4128	56.4973	2.4131	1.27089	0.011141	0.171943	8	16020120	16033702	-	13583	CLCA1	GO:0005229;GO:0005229;GO:0005887;GO:0005902;GO:0006821;GO:0016020;GO:0016021;GO:0016021;GO:0030141;GO:0034220;	K05030	-	-	-	chloride channel accessory 1 [Source:HGNCSymbol;Acc:HGNC:2015]	424523	F1P490
ENSGALG00000034377	23.5893	11.6445	35.5341	3.05158	1.60956	0.0114526	0.175176	2	135744896	135765433	+	20538	SLC30A8	GO:0005385;GO:0005385;GO:0005385;GO:0005886;GO:0005886;GO:0006812;GO:0006829;GO:0006882;GO:0006882;GO:0008324;GO:0009749;GO:0009749;GO:0009749;GO:0010043;GO:0016020;GO:0016021;GO:0016021;GO:0030073;GO:0030073;GO:0030073;GO:0030141;GO:0031410;GO:0032119;GO:0042803;GO:0055085;GO:0061088;GO:0071577;	K14695	-	-	-	solute carrier family 30 member 8 [Source:HGNCSymbol;Acc:HGNC:20303]	420285	-
ENSGALG00000000892	12.7892	4.45568	21.1227	4.74063	2.24508	0.0114888	0.175571	26	2562267	2564556	-	2290	IL10	GO:0001938;GO:0002237;GO:0002740;GO:0002826;GO:0002875;GO:0002904;GO:0005125;GO:0005125;GO:0005125;GO:0005576;GO:0005576;GO:0005615;GO:0005615;GO:0005615;GO:0006954;GO:0006955;GO:0008285;GO:0010468;GO:0030886;GO:0030889;GO:0032689;GO:0032695;GO:0032715;GO:0032720;GO:0032800;GO:0034115;GO:0035729;GO:0042742;GO:0042832;GO:0042832;GO:0044130;GO:0045019;GO:0045077;GO:0045348;GO:0045787;GO:0045893;GO:…	K05443	-	-	NOG43085	interleukin 10 [Source:NCBI gene;Acc:428264]"	428264	Q6A2H4;B6RCP7
ENSGALG00000042784	212.571	134.663	290.479	2.15708	1.10908	0.0115155	0.17577	2	55779638	55828976	+	49339	TPPP	GO:0001578;GO:0001578;GO:0001578;GO:0005634;GO:0005634;GO:0005737;GO:0005737;GO:0005739;GO:0005829;GO:0005874;GO:0005874;GO:0015631;GO:0015631;GO:0015631;GO:0032273;GO:0032273;GO:0043209;GO:0046785;GO:0046785;GO:0046785;GO:0046785;GO:0048471;GO:0097427;	-	-	-	-	tubulin polymerization promoting protein[Source:HGNC Symbol;Acc:HGNC:24164]	420800	A0A1D5P4Y0
ENSGALG00000039905	4.48904	0.256454	8.72163	34.0086	5.08783	0.0116897	0.176593	9	1474493	1476434	+	1942	-	-	-	-	-	-	-	-	-
ENSGALG00000026015	29.2035	15.7454	42.6615	2.70946	1.438	0.0117448	0.17711	18	10715164	10719635	+	4472	-	GO:0004888;GO:0005216;GO:0005230;GO:0005887;GO:0006811;GO:0007165;GO:0007268;GO:0016020;GO:0016021;GO:0016021;GO:0034220;GO:0034220;GO:0042391;GO:0043005;GO:0045202;GO:0050877;GO:0004888;GO:0005216;GO:0005230;GO:0006811;GO:0016020;GO:0016021;GO:0016021;GO:0034220;	-	-	-	-	5-hydroxytryptamine receptor 3A-like [Source:NCBIgene;Acc:100859449]	100859449	A0A1L1RUZ4
ENSGALG00000005031	12.5767	4.00246	21.151	5.2845	2.40177	0.0118279	0.177209	4	2071935	2082734	-	10800	DRP2	GO:0005886;GO:0008270;GO:0046872;GO:0008270;GO:0046872;GO:0008270;GO:0046872;GO:0008270;GO:0046872;	-	-	-	-	dystrophin related protein 2 [Source:HGNCSymbol;Acc:HGNC:3032]	422193	-
ENSGALG00000017117	10.5375	3.54746	17.5276	4.94088	2.30477	0.0119309	0.178244	1	177419088	177424346	+	5259	-	GO:0005179;GO:0005576;GO:0005581;GO:0005615;GO:0010469;GO:0019395;GO:0045792;GO:0071902;GO:0097009;GO:1900078;	-	-	-	-	C1q and tumor necrosis factor related protein 9[Source:NCBI gene;Acc:771538]	771538	F1P175
ENSGALG00000017023	39.6761	23.2566	56.0957	2.41204	1.27025	0.0119679	0.17859	1	170371770	170391240	-	19471	NEK5	GO:0004672;GO:0004672;GO:0005524;GO:0006468;GO:0051155;GO:2001056;	-	-	-	-	NIMA related kinase 5 [Source:HGNCSymbol;Acc:HGNC:7748]	-	-
ENSGALG00000009530	42.532	26.6248	58.4393	2.19492	1.13417	0.0120268	0.179226	1	29041613	29287618	+	246006	PDZRN4	GO:0016567;GO:0061630;	K15682	EC:2.3.2.27	-	-	PDZ domain containing ring finger 4 [Source:HGNCSymbol;Acc:HGNC:30552]	417787	-
ENSGALG00000011093	49.9057	25.4348	74.3767	2.92421	1.54805	0.0120382	0.179226	5	46536991	46555522	+	18532	AK7	GO:0004017;GO:0004017;GO:0004127;GO:0004127;GO:0004550;GO:0005524;GO:0006139;GO:0006165;GO:0009142;GO:0019205;GO:0046940;	K00939	EC:2.7.4.3	-	-	adenylate kinase 7 [Source:HGNCSymbol;Acc:HGNC:20091]	428907	-
ENSGALG00000034078	41.8416	24.9793	58.7038	2.3501	1.23272	0.0121142	0.179433	1	54727513	54743775	+	16263	GLT8D2	GO:0005794;GO:0016740;GO:0016757;GO:0016740;GO:0016757;GO:0016740;GO:0016757;	-	-	-	-	glycosyltransferase 8 domain containing 2[Source:NCBI gene;Acc:418085]	418085	A0A1L1RTI3
ENSGALG00000041764	22.6157	8.01589	37.2155	4.64272	2.21497	0.0121376	0.179433	2	82527097	82551915	+	24819	VSTM2A	GO:0005576;GO:0010628;GO:0010628;GO:0010884;GO:0016021;GO:0042802;GO:0070352;GO:0070352;GO:0071773;GO:0090336;GO:0090336;	-	-	-	-	V-set and transmembrane domain containing 2A[Source:HGNC Symbol;Acc:HGNC:28499]	420951	A0A1D5P992
ENSGALG00000039629	18.1436	6.3725	29.9147	4.69435	2.23092	0.0122954	0.181112	7	16377071	16378655	-	1585	HOXD11	GO:0003677;GO:0003677;GO:0005634;GO:0005654;GO:0006355;GO:0007275;GO:0043565;	K09296	-	-	-	homeobox D11 [Source:NCBI gene;Acc:395328]"	395328	P24342
ENSGALG00000038930	14.9098	4.41511	25.4044	5.75397	2.52456	0.0123215	0.181339	Z	6157688	6255679	+	97992	-	GO:0003676;GO:0003723;GO:0003723;GO:0003723;GO:1990904;	-	-	-	-	-	-	-
ENSGALG00000013634	9.81038	2.89784	16.7229	5.77082	2.52878	0.0123861	0.181979	Z	42477672	42535863	+	58192	LRRC2	-	-	-	-	-	leucine rich repeat containing 2 [Source:HGNCSymbol;Acc:HGNC:14676]	426202	F1NW31
ENSGALG00000020139	41.8332	24.7804	58.886	2.37631	1.24873	0.0124202	0.182007	4	70625861	70638319	-	12459	DTHD1	-	-	-	-	-	death domain containing 1 [Source:HGNCSymbol;Acc:HGNC:37261]	100858463	-
ENSGALG00000011009	122.644	72.7058	172.582	2.37371	1.24714	0.0124217	0.182007	7	19912741	19968241	-	55501	SCN2A	GO:0001518;GO:0001518;GO:0001518;GO:0005216;GO:0005244;GO:0005248;GO:0005248;GO:0005248;GO:0005248;GO:0005272;GO:0005886;GO:0005886;GO:0006811;GO:0006811;GO:0006814;GO:0006814;GO:0006814;GO:0007399;GO:0008627;GO:0014704;GO:0016020;GO:0016020;GO:0016020;GO:0016021;GO:0019228;GO:0030315;GO:0030424;GO:0030424;GO:0033270;GO:0034765;GO:0035725;GO:0051402;GO:0055085;GO:0086010;	K04834	-	-	-	sodium voltage-gated channel alpha subunit 2[Source:NCBI gene;Acc:395945]	395945	E1BQT2
ENSGALG00000006708	28.5682	15.4698	41.6665	2.6934	1.42943	0.0124435	0.182007	13	14256638	14283932	+	27295	-	GO:0001525;GO:0001886;GO:0005201;GO:0005615;GO:0030198;GO:0031012;	-	-	-	-	collagen type XXIII alpha 1 chain [Source:NCBIgene;Acc:425481]	-	-
ENSGALG00000008697	75.8244	23.2507	128.398	5.52234	2.46528	0.012478	0.182234	6	26073320	26142996	+	69677	RBM20	GO:0003676;GO:0003723;GO:0003723;GO:0005634;GO:0005634;GO:0005634;GO:0007507;GO:0008270;GO:0033120;GO:0033120;GO:0043484;	-	-	-	-	RNA binding motif protein 20 [Source:HGNCSymbol;Acc:HGNC:27424]	423892	-
ENSGALG00000045235	6.80844	1.13686	12.48	10.9777	3.4565	0.0124909	0.182258	2	17663590	17664464	-	875	-	-	-	-	-	-	-	-	-
ENSGALG00000037464	39.7449	23.8938	55.5961	2.3268	1.21835	0.0125009	0.182258	3	41292667	41355829	+	63163	-	-	-	-	-	-	WD repeat domain 27 [Source:NCBIgene;Acc:100857387]	100857387	-
ENSGALG00000044952	3.70315	0	7.40629	Inf	Inf	0.0127412	0.184194	4	1507123	1508889	-	1767	-	-	-	-	-	-	-	-	-
ENSGALG00000013409	7.55672	1.4916	13.6218	9.13236	3.19099	0.0127569	0.184265	23	2071712	2075561	+	3850	-	GO:0004197;GO:0005615;GO:0005764;GO:0006508;GO:0006508;GO:0008233;GO:0008234;GO:0008234;GO:0016787;GO:0051603;	-	-	-	-	-	426093	-
ENSGALG00000034698	28.8164	12.0164	45.6164	3.79619	1.92455	0.0128731	0.185342	1	78408167	78412651	-	4485	TMEM52B	GO:0016020;GO:0016021;	-	-	-	-	transmembrane protein 52B [Source:HGNCSymbol;Acc:HGNC:26438]	426455	A0A1D5PNY0
ENSGALG00000011299	15.4613	6.97095	23.9516	3.43592	1.7807	0.0129184	0.185815	3	42197887	42223817	-	25931	KIF25	GO:0000166;GO:0003774;GO:0003777;GO:0003777;GO:0005524;GO:0005524;GO:0005871;GO:0005874;GO:0007018;GO:0007018;GO:0008017;GO:0008017;GO:0010507;GO:0016887;GO:0046603;GO:0051294;GO:0051647;	-	-	-	-	kinesin family member 25 [Source:HGNCSymbol;Acc:HGNC:6390]	-	-
ENSGALG00000016992	40.0634	19.2332	60.8936	3.16607	1.66269	0.0130249	0.18615	1	168336764	168361837	-	25074	HTR2A	GO:0004930;GO:0004930;GO:0004930;GO:0004993;GO:0004993;GO:0004993;GO:0005622;GO:0005886;GO:0005886;GO:0005887;GO:0005887;GO:0006874;GO:0007165;GO:0007186;GO:0007186;GO:0007187;GO:0007200;GO:0007202;GO:0007210;GO:0007268;GO:0008144;GO:0010513;GO:0014065;GO:0016020;GO:0016021;GO:0016021;GO:0030425;GO:0030594;GO:0033674;GO:0042493;GO:0042493;GO:0044380;GO:0045600;GO:0045821;GO:0050731;GO:0051209;GO:…	K04157	-	-	-	Gallus gallus 5-hydroxytryptamine receptor 2A(HTR2A), mRNA. [Source:RefSeq mRNA;Acc:NM_001318420]	428070	E1BVI5
ENSGALG00000005689	27.1457	14.7111	39.5803	2.69051	1.42788	0.0131789	0.187639	6	17099350	17178107	-	78758	PAX2	GO:0000987;GO:0001658;GO:0001756;GO:0001822;GO:0003677;GO:0003677;GO:0003677;GO:0005634;GO:0005634;GO:0005634;GO:0005730;GO:0005794;GO:0005815;GO:0006351;GO:0006355;GO:0006355;GO:0007275;GO:0008134;GO:0034451;GO:0035282;GO:0035566;GO:0043066;GO:0043154;GO:0044212;GO:0045892;GO:0045893;GO:0045918;GO:0045944;GO:0050679;GO:0060993;GO:0061456;GO:0072178;GO:0072179;GO:0072207;GO:2000378;GO:2001141;GO:…	K15608	-	-	-	paired box 2 [Source:NCBI gene;Acc:395574]"	395574	Q9PTX1
ENSGALG00000011658	13.6405	4.5924	22.6886	4.94048	2.30465	0.0133057	0.188693	4	51190945	51204148	+	13204	-	GO:0005615;	-	-	-	-	-	-	-
ENSGALG00000016725	8.12415	1.93189	14.3164	7.41056	2.88958	0.0133574	0.188999	3	110567075	110590328	+	23254	OPN5	GO:0001750;GO:0004930;GO:0004930;GO:0004930;GO:0005502;GO:0005502;GO:0005503;GO:0005623;GO:0005737;GO:0005887;GO:0007165;GO:0007186;GO:0007186;GO:0007186;GO:0007601;GO:0007602;GO:0008020;GO:0008020;GO:0009584;GO:0009881;GO:0016020;GO:0016021;GO:0016021;GO:0016038;GO:0016039;GO:0018298;GO:0018298;GO:0032795;GO:0043204;GO:0050896;GO:0071482;	K08385	-	-	-	opsin 5 [Source:NCBI gene;Acc:428670]"	428670	B3XZF5
ENSGALG00000015150	47.3979	18.9147	75.8811	4.01175	2.00423	0.0134613	0.189592	Z	36543163	36676401	+	133239	RORB	GO:0000978;GO:0001077;GO:0003677;GO:0003677;GO:0003700;GO:0003700;GO:0003707;GO:0004879;GO:0005634;GO:0005634;GO:0005634;GO:0006351;GO:0006355;GO:0006355;GO:0006366;GO:0007186;GO:0008134;GO:0008270;GO:0008502;GO:0030522;GO:0042462;GO:0042752;GO:0043401;GO:0043565;GO:0043565;GO:0045668;GO:0045893;GO:0045944;GO:0046548;GO:0046549;GO:0046872;	K08533	-	-	NOG324222	RAR related orphan receptor B [Source:NCBIgene;Acc:395980]	395980	Q98934
ENSGALG00000042492	37.3493	22.742	51.9566	2.2846	1.19194	0.0134799	0.189592	4	58157162	58171834	+	14673	PITX2	GO:0003677;GO:0003677;GO:0003700;GO:0005634;GO:0006355;GO:0007275;GO:0043565;GO:0003677;GO:0003677;GO:0003700;GO:0005634;GO:0006355;GO:0007275;GO:0043565;GO:0000981;GO:0001569;GO:0001570;GO:0001701;GO:0001764;GO:0002074;GO:0003171;GO:0003253;GO:0003350;GO:0003677;GO:0003677;GO:0003682;GO:0003700;GO:0003700;GO:0005634;GO:0005634;GO:0005667;GO:0005737;GO:0006355;GO:0006355;GO:0006357;GO:0007275;GO:…	K04686	-	-	-	paired like homeodomain 2 [Source:NCBIgene;Acc:395862]	395862	O93385
ENSGALG00000042928	12.3503	4.00246	20.6982	5.17137	2.37055	0.0134956	0.189659	7	18941610	18947439	-	5830	-	-	-	-	-	-	retinol dehydrogenase 7-like [Source:NCBIgene;Acc:772005]	772005	-
ENSGALG00000044929	8.72411	2.28664	15.1616	6.63051	2.72912	0.0135987	0.190367	4	49979780	49980973	-	1194	-	GO:0016020;GO:0016021;	-	-	-	-	uncharacterized LOC112532354 [Source:NCBIgene;Acc:112532354]	-	-
ENSGALG00000032424	21.2081	10.3495	32.0668	3.0984	1.63152	0.0136016	0.190367	5	43196394	43200182	-	3789	-	GO:0008017;GO:0015630;	-	-	-	-	-	-	-
ENSGALG00000019736	5.32384	0.617573	10.0301	16.2412	4.02158	0.013689	0.191277	18	10961850	10971252	+	9403	MCHR1	GO:0004930;GO:0004930;GO:0005102;GO:0005886;GO:0005887;GO:0007186;GO:0007218;GO:0007218;GO:0016020;GO:0016021;GO:0016021;GO:0030273;GO:0030273;GO:0042923;GO:0060170;GO:0097730;	-	-	-	-	melanin concentrating hormone receptor 1[Source:HGNC Symbol;Acc:HGNC:4479]	-	-
ENSGALG00000009691	11.2367	3.9812	18.4922	4.64489	2.21564	0.0137506	0.191981	2	23910398	23919004	+	8607	-	GO:0005622;GO:0016567;GO:0035556;	K10326	-	-	-	ankyrin repeat and SOCS box containing 4[Source:NCBI gene;Acc:420569]	420569	F1NYR3
ENSGALG00000015897	43.2305	18.1517	68.3093	3.76324	1.91197	0.0137683	0.192072	3	80679194	80732860	+	53667	IMPG1	GO:0005576;	K19016	-	S	NOG73774	interphotoreceptor matrix proteoglycan 1[Source:NCBI gene;Acc:374088]	374088	Q8JIR8
ENSGALG00000007706	11.2208	4.16503	18.2766	4.38811	2.1336	0.0137845	0.192101	6	22705280	22715778	+	10499	FGF8	GO:0000165;GO:0001569;GO:0001656;GO:0001658;GO:0001759;GO:0001822;GO:0001823;GO:0001839;GO:0001947;GO:0001974;GO:0003007;GO:0003148;GO:0003151;GO:0003198;GO:0005104;GO:0005576;GO:0005622;GO:0006915;GO:0007368;GO:0007507;GO:0008078;GO:0008083;GO:0008083;GO:0008284;GO:0008406;GO:0008543;GO:0008543;GO:0008543;GO:0009792;GO:0009880;GO:0010468;GO:0010469;GO:0010628;GO:0010628;GO:0021537;GO:0021543;GO:…	K04358	-	-	-	fibroblast growth factor 8 [Source:NCBIgene;Acc:396313]	396313	Q90722
ENSGALG00000038405	23.136	11.4607	34.8113	3.03746	1.60287	0.0138196	0.192101	1	76721272	76762823	+	41552	CASR	GO:0004930;GO:0004930;GO:0004930;GO:0004930;GO:0005509;GO:0005509;GO:0005513;GO:0005513;GO:0005886;GO:0005887;GO:0005887;GO:0006874;GO:0006874;GO:0007165;GO:0007186;GO:0007186;GO:0007186;GO:0010628;GO:0016020;GO:0016021;GO:0016021;GO:0016597;GO:0032781;GO:0042803;GO:0051924;GO:0051924;GO:0070509;	K04612	-	-	-	calcium sensing receptor [Source:HGNCSymbol;Acc:HGNC:1514]	418266	-
ENSGALG00000007222	5.96272	0.788483	11.1369	14.1245	3.82013	0.0138839	0.192275	9	13751029	13757813	+	6785	UTS2B	GO:0001664;GO:0005179;GO:0005179;GO:0005576;GO:0005576;GO:0008217;GO:0008217;GO:0010469;GO:0097746;	-	-	R	NOG45675	urotensin 2B [Source:NCBI gene;Acc:404534]"	404534	Q6Q273
ENSGALG00000012297	28.6305	15.224	42.0369	2.76123	1.46531	0.0140139	0.193294	3	46791540	46967947	+	176408	GRM1	GO:0000186;GO:0000187;GO:0004930;GO:0004930;GO:0005634;GO:0005886;GO:0005887;GO:0005887;GO:0007165;GO:0007186;GO:0007186;GO:0007186;GO:0007216;GO:0007216;GO:0007626;GO:0008066;GO:0008066;GO:0014069;GO:0016020;GO:0016021;GO:0016021;GO:0019233;GO:0030425;GO:0038037;GO:0038038;GO:0043005;GO:0043408;GO:0051482;GO:0051930;GO:0051966;GO:0060078;GO:0071257;GO:0098839;GO:0099530;GO:0099566;GO:0099583;GO:…	K04603	-	-	-	glutamate metabotropic receptor 1 [Source:HGNCSymbol;Acc:HGNC:4593]	421614	F1NBM2
ENSGALG00000033199	37.3275	22.5451	52.1098	2.31136	1.20874	0.0141295	0.193988	1	105330816	105350209	+	19394	-	GO:0000166;GO:0003824;GO:0004637;GO:0004637;GO:0004637;GO:0004641;GO:0004641;GO:0004641;GO:0004644;GO:0004644;GO:0005524;GO:0005524;GO:0005737;GO:0005829;GO:0006164;GO:0006164;GO:0006189;GO:0006189;GO:0008152;GO:0009058;GO:0009113;GO:0009113;GO:0016742;GO:0016874;GO:0046084;GO:0046872;GO:0046872;	K11787	-	-	-	trifunctional purine biosynthetic proteinadenosine-3 [Source:NCBI gene;Acc:427977]	427977	-
ENSGALG00000039555	69.9144	40.5987	99.2301	2.44417	1.28934	0.0141738	0.193988	AADN04024281.1	25	315	-	291	-	-	-	-	-	-	-	-	-
ENSGALG00000012100	33.1112	19.6986	46.5239	2.36178	1.23988	0.0141775	0.193988	7	28481649	28499392	-	17744	CFAP221	GO:0003341;GO:0003341;GO:0005516;GO:0005929;GO:0005929;GO:0044458;GO:0060271;	-	-	-	-	cilia and flagella associated protein 221[Source:HGNC Symbol;Acc:HGNC:33720]	424272	F1NF92
ENSGALG00000036248	23.277	10.0397	36.5142	3.63699	1.86274	0.0141864	0.193988	7	18357091	18398537	-	41447	-	-	-	-	-	-	-	-	-
ENSGALG00000011493	73.7502	49.0636	98.4369	2.00631	1.00455	0.0142182	0.193988	7	23678886	23682106	-	3221	TMEM169	GO:0016020;GO:0016021;	-	-	-	-	transmembrane protein 169 [Source:HGNCSymbol;Acc:HGNC:25130]	424223	E1C4T0
ENSGALG00000012770	10.6145	3.71199	17.5171	4.71904	2.23849	0.0142309	0.193988	2	63434200	63450503	+	16304	MAK	GO:0000166;GO:0001750;GO:0001917;GO:0003713;GO:0004672;GO:0004674;GO:0004674;GO:0005524;GO:0005524;GO:0005634;GO:0005634;GO:0005737;GO:0005813;GO:0005929;GO:0005930;GO:0006468;GO:0006468;GO:0010468;GO:0030496;GO:0031514;GO:0032391;GO:0035556;GO:0042073;GO:0045494;GO:0046777;GO:0060271;GO:0072686;GO:1902856;GO:1903508;	-	-	-	-	male germ cell associated kinase [Source:HGNCSymbol;Acc:HGNC:6816]	-	-
ENSGALG00000006329	10.6132	3.16048	18.066	5.71621	2.51506	0.014234	0.193988	13	15315384	15318083	-	2700	IL9	GO:0005125;GO:0005140;GO:0005615;GO:0010469;	K05432	-	-	-	interleukin 9 [Source:NCBI gene;Acc:416307]"	416307	Q2PYN4
ENSGALG00000013265	13.9329	3.16704	24.6988	7.7987	2.96323	0.0143614	0.195018	1	67102124	67141501	+	39378	GYS2	GO:0004373;GO:0004373;GO:0004373;GO:0004373;GO:0005536;GO:0005737;GO:0005978;GO:0005978;GO:0005978;GO:0005978;GO:0009744;GO:0009749;GO:0016740;GO:0016757;GO:0019901;GO:0061547;	K00693	EC:2.4.1.11	-	-	glycogen synthase 2 [Source:HGNCSymbol;Acc:HGNC:4707]	418201	-
ENSGALG00000036412	40.108	24.5583	55.6578	2.26635	1.18037	0.0143988	0.195018	2	42607307	42762507	+	155201	TMEM108	GO:0016020;GO:0016021;GO:0005769;GO:0006898;GO:0008090;GO:0010008;GO:0014069;GO:0016020;GO:0016021;GO:0021542;GO:0030424;GO:0031175;GO:0036477;GO:0051388;GO:0097106;GO:0097484;GO:0098815;GO:1904115;GO:1990416;	-	-	-	-	transmembrane protein 108 [Source:HGNCSymbol;Acc:HGNC:28451]	420692	-
ENSGALG00000018946	47.9365	30.5313	65.3418	2.14016	1.09772	0.0144024	0.195018	12	15361702	15364738	-	3037	LMOD3	GO:0003779;GO:0003785;GO:0003785;GO:0005523;GO:0005523;GO:0005523;GO:0005737;GO:0005865;GO:0005865;GO:0006936;GO:0006941;GO:0030016;GO:0030239;GO:0030240;GO:0031430;GO:0031672;GO:0045010;GO:0048741;GO:0048743;GO:0051694;	-	-	-	-	leiomodin 3 [Source:HGNC Symbol;Acc:HGNC:6649]"	-	-
ENSGALG00000000690	15.2848	6.70157	23.8681	3.56157	1.83251	0.0144619	0.195076	1	193197287	193216890	+	19604	GDPD4	GO:0006629;GO:0008081;GO:0008889;GO:0016020;GO:0016021;	-	-	-	-	glycerophosphodiester phosphodiesterase domaincontaining 4 [Source:HGNC Symbol;Acc:HGNC:24849]	419084	-
ENSGALG00000000081	35.088	20.5431	49.6328	2.41603	1.27264	0.0145442	0.195489	16	205312	210738	-	5427	IL4I1	GO:0001716;GO:0009063;GO:0016491;GO:0016491;GO:0016491;GO:0055114;GO:0055114;	K03334	EC:1.4.3.2	-	-	interleukin 4 induced 1 [Source:NCBIgene;Acc:417039]	417039	F1NM87
ENSGALG00000026853	4.55482	0.354746	8.7549	24.6794	4.62523	0.0146216	0.195903	5	17620088	17625226	-	5139	FGF3	GO:0005104;GO:0005576;GO:0005576;GO:0007275;GO:0008083;GO:0008083;GO:0008284;GO:0008543;GO:0008543;GO:0010469;GO:0030154;GO:0051781;GO:0055026;	K04358	-	-	NOG300661	fibroblast growth factor 3 [Source:NCBIgene;Acc:396267]	396267	P48801
ENSGALG00000002299	6.67294	1.32707	12.0188	9.0567	3.17898	0.0146876	0.196573	6	2981028	2994885	-	13858	RGR	GO:0004930;GO:0005887;GO:0005887;GO:0007186;GO:0007186;GO:0007601;GO:0007602;GO:0007602;GO:0008020;GO:0009584;GO:0016020;GO:0016021;GO:0016021;GO:0071482;GO:0004930;GO:0007186;GO:0007601;GO:0007602;GO:0016020;GO:0016021;GO:0016021;	K04254	-	-	-	retinal G protein coupled receptor [Source:NCBIgene;Acc:423619]	423619	Q69FK2
ENSGALG00000003464	28.9038	16.5381	41.2695	2.49542	1.31928	0.014876	0.198437	27	5149292	5156649	+	7358	-	GO:0005737;	-	-	-	-	tetratricopeptide repeat domain 25 [Source:NCBIgene;Acc:100857899]	100857899	E1C1J4
ENSGALG00000045736	4.50886	0.262828	8.7549	33.3104	5.0579	0.0149391	0.198556	23	4624444	4627000	-	2557	-	-	-	-	-	-	chromosome 23 open reading frame, human C1orf94[Source:NCBI gene;Acc:419639]	-	-
ENSGALG00000010673	8.29635	2.00451	14.5882	7.27768	2.86348	0.0149597	0.198556	8	24667412	24709987	-	42576	SLC1A7	GO:0015293;GO:0015293;GO:0016020;GO:0016021;GO:0016021;GO:0055085;GO:0015293;GO:0015293;GO:0016020;GO:0016021;GO:0016021;GO:0055085;GO:0015293;GO:0015293;GO:0016020;GO:0016021;GO:0016021;GO:0055085;	K05618	-	-	-	solute carrier family 1 member 7 [Source:HGNCSymbol;Acc:HGNC:10945]	429106	-
ENSGALG00000013980	53.7049	28.2875	79.1223	2.79708	1.48392	0.0150946	0.199065	3	56395893	56424175	+	28283	SLC2A12	GO:0005215;GO:0005351;GO:0005355;GO:0005887;GO:0008645;GO:0016020;GO:0016020;GO:0016020;GO:0016021;GO:0016021;GO:0022857;GO:0055085;GO:1904659;GO:0005215;GO:0016020;GO:0016020;GO:0016021;GO:0016021;GO:0022857;GO:0055085;	K08149	-	-	-	solute carrier family 2 member 12 [Source:HGNCSymbol;Acc:HGNC:18067]	421696	F1P4J7
ENSGALG00000016648	24.556	10.2769	38.8351	3.77889	1.91796	0.0152726	0.200332	1	128514145	128528599	+	14455	-	GO:0003824;GO:0008484;GO:0016020;GO:0016021;	K12374	EC:3.1.6.-	-	-	arylsulfatase D [Source:NCBI gene;Acc:418658]"	418658	E1BYN0
ENSGALG00000035078	7.31024	1.67544	12.945	7.72636	2.94979	0.0153591	0.201006	12	15123262	15156638	+	33377	-	-	-	-	-	-	-	-	-
ENSGALG00000006158	27.7815	15.7176	39.8454	2.53508	1.34203	0.0154353	0.201694	2	5768485	5858475	-	89991	ACVR2B	GO:0000122;GO:0000166;GO:0001501;GO:0001702;GO:0001822;GO:0001946;GO:0001974;GO:0004672;GO:0004674;GO:0004674;GO:0004674;GO:0004675;GO:0004712;GO:0005024;GO:0005026;GO:0005524;GO:0005524;GO:0005737;GO:0005887;GO:0006355;GO:0006468;GO:0007165;GO:0007178;GO:0007179;GO:0007368;GO:0007389;GO:0007389;GO:0007498;GO:0007507;GO:0008283;GO:0009749;GO:0009791;GO:0009952;GO:0009952;GO:0009966;GO:0016020;GO:…	K13596	EC:2.7.11.30	-	-	activin A receptor type 2B [Source:NCBIgene;Acc:374213]	374213	Q90670
ENSGALG00000021230	23.2201	9.04808	37.3921	4.1326	2.04705	0.0155612	0.202567	20	6889947	6899216	+	9270	EPB42	GO:0003810;GO:0018149;	-	-	-	-	Gallus gallus erythrocyte membrane protein band 4.2(EPB42), mRNA. [Source:RefSeq mRNA;Acc:NM_001321559]	419216	E1BQZ4
ENSGALG00000044352	291.677	126.656	456.698	3.60581	1.85032	0.0157365	0.204337	1	139824921	139826272	+	1352	-	-	-	-	-	-	-	-	-
ENSGALG00000012985	23.2873	7.66114	38.9135	5.07933	2.34464	0.0157448	0.204337	1	60262382	60287559	-	25178	SLC6A13	GO:0005328;GO:0005332;GO:0005332;GO:0005886;GO:0005887;GO:0006836;GO:0015293;GO:0015812;GO:0016020;GO:0016020;GO:0016021;GO:0016021;GO:0042165;GO:0043005;GO:0055085;	K05039	-	-	-	solute carrier family 6 member 13 [Source:HGNCSymbol;Acc:HGNC:11046]	100858230	F1NN76
ENSGALG00000039853	11.386	4.32319	18.4488	4.2674	2.09336	0.0157608	0.20439	2	68468197	68468800	+	604	-	-	-	-	-	-	-	-	-
ENSGALG00000016273	18.2438	8.73831	27.7494	3.1756	1.66703	0.0157954	0.204683	3	86054377	86071183	+	16807	LGSN	GO:0003824;GO:0004356;GO:0005886;GO:0006542;GO:0006807;GO:0003824;GO:0006807;GO:0016020;	-	-	-	-	lengsin, lens protein with glutamine synthetasedomain [Source:NCBI gene;Acc:428642]	428642	Q2PT42
ENSGALG00000040822	10.9706	3.77187	18.1694	4.81708	2.26816	0.015934	0.205833	AADN04002756.1	10225	18817	+	8593	-	GO:0006955;GO:0007166;GO:0016020;GO:0016020;GO:0016021;	-	-	-	-	-	-	-
ENSGALG00000008456	66.4928	42.3362	90.6495	2.14118	1.09841	0.0159444	0.205833	17	2601746	2859437	+	257692	CACNA1B	GO:0005216;GO:0005244;GO:0005245;GO:0005245;GO:0005262;GO:0005891;GO:0005891;GO:0006811;GO:0006816;GO:0006816;GO:0007269;GO:0007626;GO:0008016;GO:0008022;GO:0008217;GO:0008331;GO:0016020;GO:0016020;GO:0016020;GO:0016021;GO:0030425;GO:0034765;GO:0043025;GO:0048265;GO:0051924;GO:0055085;GO:0070588;GO:0070588;GO:0070588;GO:0098793;GO:0005216;GO:0005244;GO:0005245;GO:0005262;GO:0005891;GO:0006811;GO:…	K04849	-	-	-	calcium voltage-gated channel subunit alpha1 B[Source:NCBI gene;Acc:374169]	374169	Q9PUM6
ENSGALG00000046636	7.16702	1.68181	12.6522	7.52298	2.9113	0.0159562	0.205833	AADN04001481.1	9452	12433	-	2982	-	GO:0005096;GO:0005938;GO:0007165;GO:0007264;GO:0015629;GO:0043547;	-	-	-	-	-	-	-
ENSGALG00000004978	12.6056	4.74418	20.467	4.31412	2.10907	0.0160091	0.20631	14	5047798	5064630	+	16833	MYO15A	GO:0000166;GO:0003774;GO:0003774;GO:0003779;GO:0005524;GO:0005524;GO:0005634;GO:0005856;GO:0006397;GO:0006406;GO:0007605;GO:0007626;GO:0016459;GO:0016459;GO:0032420;GO:0032421;GO:0035515;GO:0035553;GO:0042472;GO:0000166;GO:0003774;GO:0003774;GO:0003779;GO:0005524;GO:0005524;GO:0005856;GO:0016459;GO:0016459;GO:0005856;GO:0005856;	-	-	-	-	myosin XVA [Source:HGNC Symbol;Acc:HGNC:7594]"	-	-
ENSGALG00000020836	10.541	3.14774	17.9343	5.69752	2.51033	0.0160449	0.20651	7	12480858	12488246	-	7389	FAM237A	-	-	-	-	-	family with sequence similarity 237 member A[Source:HGNC Symbol;Acc:HGNC:52388]	-	-
ENSGALG00000043860	9.36048	1.32069	17.4003	13.1751	3.71974	0.0161065	0.206837	5	17023170	17024801	-	1632	PGR2/3	GO:0006955;	-	-	-	-	Gallus gallus tandem PRG2/PRG3 gene pair (PGR2/3),mRNA. [Source:RefSeq mRNA;Acc:NM_001329217]	-	-
ENSGALG00000038618	9.57412	2.81867	16.3296	5.79337	2.5344	0.0161949	0.207668	10	8640075	8652609	+	12535	ONECUT1	GO:0001077;GO:0001228;GO:0001889;GO:0001952;GO:0002064;GO:0003677;GO:0003677;GO:0003677;GO:0003677;GO:0003700;GO:0005634;GO:0005634;GO:0005634;GO:0006006;GO:0006357;GO:0006366;GO:0007219;GO:0007492;GO:0009653;GO:0030154;GO:0030154;GO:0030183;GO:0030335;GO:0030512;GO:0031016;GO:0031018;GO:0045165;GO:0045944;GO:0045944;GO:0048536;GO:0060271;	K08026	-	-	-	one cut homeobox 1 [Source:HGNCSymbol;Acc:HGNC:8138]	107054176	A0A1D5NY75
ENSGALG00000010583	23.0553	10.1187	35.9919	3.55697	1.83065	0.0162745	0.208482	3	32232091	32274545	-	42455	VIT	GO:0003429;GO:0005539;GO:0005539;GO:0005614;GO:0005614;GO:0005615;GO:0010811;GO:0010811;GO:0021510;GO:0030198;GO:0030198;GO:0031012;GO:0031012;GO:0062023;GO:0062023;	-	-	-	-	vitrin [Source:NCBI gene;Acc:421471]"	421471	Q5NTW9
ENSGALG00000039725	5.19616	0.709492	9.68283	13.6476	3.77057	0.0163362	0.208847	2	51702847	51711650	-	8804	COA1	GO:0005739;GO:0005829;GO:0016020;GO:0016021;GO:0031305;GO:0032981;GO:0033617;	-	-	-	-	cytochrome c oxidase assembly factor 1 homolog[Source:HGNC Symbol;Acc:HGNC:21868]	-	-
ENSGALG00000035485	27.5926	11.0313	44.1539	4.0026	2.00094	0.0167135	0.211931	3	87886143	87886652	-	510	-	-	-	-	-	-	-	-	-
ENSGALG00000025763	39.2033	13.1918	65.2147	4.94356	2.30555	0.0167432	0.212151	Z	34293889	34309993	-	16105	-	GO:0007283;GO:0005635;GO:0006998;GO:0007283;GO:0034993;GO:0043495;GO:0090286;	-	-	-	-	-	-	-
ENSGALG00000038062	35.8071	15.2626	56.3516	3.69214	1.88446	0.0167569	0.212167	8	18845339	18845710	+	372	-	-	-	-	-	-	-	-	-
ENSGALG00000029648	19.0117	7.21448	30.8088	4.27042	2.09438	0.0168391	0.212712	5	13714517	13730918	+	16402	TH	GO:0001666;GO:0001963;GO:0004497;GO:0004511;GO:0004511;GO:0004511;GO:0005506;GO:0005623;GO:0005634;GO:0005737;GO:0005737;GO:0005737;GO:0005790;GO:0006585;GO:0007507;GO:0007601;GO:0007612;GO:0007613;GO:0007617;GO:0007619;GO:0007625;GO:0007626;GO:0008016;GO:0009072;GO:0009887;GO:0009898;GO:0016714;GO:0019899;GO:0030424;GO:0031410;GO:0033162;GO:0035176;GO:0042416;GO:0042418;GO:0042421;GO:0042423;GO:…	K00501	EC:1.14.16.2	-	-	tyrosine hydroxylase [Source:NCBI gene;Acc:395592]"	395592	Q9PU40
ENSGALG00000010596	18.3819	9.54609	27.2177	2.85118	1.51156	0.016878	0.212757	4	39448857	39482459	+	33603	TACR3	GO:0004930;GO:0004930;GO:0004995;GO:0005886;GO:0007165;GO:0007186;GO:0007186;GO:0007217;GO:0016020;GO:0016021;GO:0016021;GO:0004930;GO:0004930;GO:0004995;GO:0005886;GO:0007165;GO:0007186;GO:0007186;GO:0007217;GO:0016020;GO:0016021;GO:0016021;GO:0097225;GO:1902093;	K04224	-	-	-	Gallus gallus tachykinin receptor 3 (TACR3), mRNA.[Source:RefSeq mRNA;Acc:NM_001318454]	768993	F1NJ82
ENSGALG00000044610	63.0094	35.9206	90.0983	2.50826	1.32669	0.0169007	0.212835	12	10668759	10678545	+	9787	CFAP100	-	-	-	-	-	cilia and flagella associated protein 100[Source:HGNC Symbol;Acc:HGNC:26842]	-	-
ENSGALG00000046582	9.78581	2.59641	16.9752	6.53796	2.70884	0.0169634	0.213067	AADN04004306.1	1830	3584	-	1755	-	GO:0003676;GO:0005622;GO:0006355;GO:0046872;	-	-	-	-	-	-	-
ENSGALG00000010722	13.3141	5.64389	20.9843	3.71807	1.89455	0.0170656	0.213067	2	26674819	26685279	+	10461	-	GO:0005102;GO:0005576;GO:0009986;GO:0048856;	-	-	-	NOG293714	Schwann cell-specific EGF-like repeat autocrinefactor [Source:NCBI gene;Acc:395159]	395159	Q6TPK5
ENSGALG00000030229	74.1083	45.7255	102.491	2.24144	1.16442	0.0172947	0.214072	23	4634006	4862095	+	228090	CSMD2	GO:0016020;GO:0016021;	K17495	-	-	-	CUB and Sushi multiple domains 2 [Source:HGNCSymbol;Acc:HGNC:19290]	419640	A0A1D5NTI7
ENSGALG00000041461	10.5589	2.01726	19.1006	9.4686	3.24315	0.0173563	0.214467	20	10452242	10464723	+	12482	DNMT3B	GO:0000122;GO:0003714;GO:0003886;GO:0005634;GO:0005654;GO:0006306;GO:0008168;GO:0009008;GO:0010468;GO:0010628;GO:0043231;GO:0046872;GO:0051571;GO:0051573;GO:0090116;	K17399	EC:2.1.1.37	-	-	DNA methyltransferase 3 beta [Source:NCBIgene;Acc:419287]	419287	A0A1D5PJJ1
ENSGALG00000045414	54.9012	28.7915	81.011	2.81371	1.49248	0.0173641	0.214467	1	179330679	179371572	-	40894	-	GO:0005737;GO:0007286;GO:0042803;	K18405	-	-	-	ring finger protein 17 [Source:NCBIgene;Acc:418961]	418961	A0A1L1RIY1
ENSGALG00000004286	64.1774	36.5274	91.8274	2.51393	1.32995	0.0173642	0.214467	6	11020202	11048579	+	28378	COL13A1	GO:0001763;GO:0001763;GO:0001958;GO:0005201;GO:0005615;GO:0005911;GO:0005911;GO:0007160;GO:0007160;GO:0008201;GO:0008201;GO:0030198;GO:0031012;GO:0098609;GO:0098609;	-	-	-	-	collagen type XIII alpha 1 chain [Source:HGNCSymbol;Acc:HGNC:2190]	-	-
ENSGALG00000015776	20.7334	10.3047	31.1622	3.02408	1.5965	0.0175324	0.215612	3	75982576	76008365	+	25790	GABRR2	GO:0004888;GO:0004890;GO:0004890;GO:0005216;GO:0005230;GO:0005886;GO:0005887;GO:0006811;GO:0006811;GO:0007165;GO:0007214;GO:0007268;GO:0007601;GO:0016020;GO:0016020;GO:0016021;GO:0016021;GO:0034220;GO:0034220;GO:0042391;GO:0043005;GO:0045202;GO:0050877;GO:1902711;	K05190	-	-	-	gamma-aminobutyric acid type A receptor rho2subunit [Source:HGNC Symbol;Acc:HGNC:4091]	421815	-
ENSGALG00000003777	33.2928	12.9013	53.6844	4.16117	2.05699	0.0175567	0.215666	5	2201059	2481132	+	280074	NELL1	GO:0005509;GO:0005509;GO:0005509;GO:0005509;	-	-	-	-	neural EGFL like 1 [Source:HGNCSymbol;Acc:HGNC:7750]	770845	-
ENSGALG00000030383	22.6939	11.2812	34.1066	3.02331	1.59613	0.0175888	0.215666	9	19227573	19298741	+	71169	SPATA16	GO:0005794;GO:0005794;GO:0007283;	-	-	-	-	spermatogenesis associated 16 [Source:HGNCSymbol;Acc:HGNC:29935]	429157	-
ENSGALG00000033210	350.634	180.381	520.887	2.88771	1.52992	0.0176202	0.215666	AADN04009922.1	2956	7017	+	4062	-	-	-	-	-	-	-	-	-
ENSGALG00000007168	10.9886	3.58166	18.3955	5.13603	2.36065	0.0176789	0.21602	12	11946151	11967925	-	21775	-	-	-	-	-	-	-	-	-
ENSGALG00000002266	77.054	46.8965	107.211	2.28613	1.19291	0.0177984	0.216456	6	2853372	2902314	+	48943	OGDHL	GO:0004591;GO:0004591;GO:0005739;GO:0006099;GO:0006099;GO:0016624;GO:0030976;GO:0045252;GO:0055114;	K00164	EC:1.2.4.2	-	-	oxoglutarate dehydrogenase like [Source:NCBIgene;Acc:423618]	423618	-
ENSGALG00000006838	49.5372	32.0822	66.9922	2.08814	1.06222	0.0179038	0.21691	15	8958506	8971843	-	13338	-	GO:0005576;GO:0005615;GO:0006811;GO:0046872;GO:0055072;	-	-	-	-	melanotransferrin-like [Source:NCBIgene;Acc:416959]	416959	-
ENSGALG00000039572	16.9191	7.62909	26.2091	3.43541	1.78048	0.0179342	0.217047	21	159936	169669	-	9734	PADI1	GO:0004668;GO:0004668;GO:0004668;GO:0005509;GO:0005623;GO:0005634;GO:0005737;GO:0005737;GO:0018101;GO:0036414;	K01481	EC:3.5.3.15	-	-	Gallus gallus peptidyl arginine deiminase 1(PADI1), mRNA. [Source:RefSeq mRNA;Acc:NM_001318439]	428171	E1C0W6
ENSGALG00000015722	15.0121	6.87903	23.1453	3.36461	1.75044	0.0179588	0.217047	4	85487394	85492648	+	5255	TMED11	GO:0005783;GO:0005789;GO:0005793;GO:0005794;GO:0006886;GO:0006888;GO:0007030;GO:0016020;GO:0016021;GO:0016021;GO:0030134;	K20346	-	-	-	transmembrane emp24 protein transport domaincontaining 11 [Source:NCBI gene;Acc:422906]	422906	-
ENSGALG00000040709	104.159	53.5901	154.729	2.88726	1.5297	0.0180262	0.217344	1	132024486	132091229	-	66744	VWA3B	-	-	-	-	-	von Willebrand factor A domain containing 3B[Source:HGNC Symbol;Acc:HGNC:28385]	418688	-
ENSGALG00000008462	3.34449	0	6.68898	Inf	Inf	0.0181112	0.217724	18	4632163	4636598	-	4436	CDK3	GO:0000166;GO:0004672;GO:0004674;GO:0004693;GO:0005524;GO:0005524;GO:0005634;GO:0006468;GO:0006468;	K02088	EC:2.7.11.22	-	-	cyclin dependent kinase 3 [Source:NCBIgene;Acc:429642]	429642	F1NA68
ENSGALG00000013154	30.219	17.5363	42.9016	2.44644	1.29069	0.018149	0.217724	1	65190416	65211651	+	21236	SLCO1C1	GO:0005215;GO:0005886;GO:0005887;GO:0006811;GO:0008514;GO:0015125;GO:0015347;GO:0015349;GO:0015711;GO:0015721;GO:0016020;GO:0016020;GO:0016021;GO:0043252;GO:0055085;GO:0070327;	K08747	-	-	-	solute carrier organic anion transporter familymember 1C1 [Source:NCBI gene;Acc:418186]	418186	Q2PGG8
ENSGALG00000010312	40.1086	19.2993	60.9179	3.15649	1.65832	0.0181616	0.217724	9	23080040	23133003	+	52964	PLCH1	GO:0004435;GO:0004435;GO:0005509;GO:0005737;GO:0005829;GO:0006629;GO:0006629;GO:0007165;GO:0007165;GO:0008081;GO:0016020;GO:0016042;GO:0016787;GO:0035556;GO:0043231;GO:0048015;GO:0048015;GO:0050429;GO:0050429;	K19006	EC:3.1.4.11	-	-	phospholipase C eta 1 [Source:HGNCSymbol;Acc:HGNC:29185]	425030	-
ENSGALG00000004448	10.7808	3.56891	17.9926	5.04148	2.33385	0.0182311	0.21825	8	6734402	6739573	-	5172	BRINP2	GO:0005783;GO:0030425;GO:0043025;GO:0045666;GO:0045666;GO:0045666;GO:0045930;GO:0045930;GO:0045930;GO:0071300;GO:0071300;	-	-	-	-	BMP/retinoic acid inducible neural specific 2[Source:HGNC Symbol;Acc:HGNC:13746]	424433	-
ENSGALG00000009388	12.3486	4.82973	19.8674	4.11356	2.04039	0.0183168	0.219124	3	17813559	17842946	+	29388	SUSD4	GO:0016020;GO:0016021;GO:0030449;	-	-	-	-	sushi domain containing 4 [Source:HGNCSymbol;Acc:HGNC:25470]	-	-
ENSGALG00000014979	41.3246	16.1515	66.4978	4.11712	2.04164	0.0183662	0.219328	3	64213848	64259508	+	45661	FRK	GO:0000122;GO:0000166;GO:0004672;GO:0004713;GO:0004713;GO:0004715;GO:0004715;GO:0005102;GO:0005524;GO:0005524;GO:0005634;GO:0005829;GO:0006468;GO:0007169;GO:0016301;GO:0016310;GO:0016740;GO:0030154;GO:0031234;GO:0038083;	K08892	EC:2.7.10.2	-	-	fyn related Src family tyrosine kinase [Source:HGNCSymbol;Acc:HGNC:3955]	421747	E1C2F6
ENSGALG00000014918	51.4959	33.282	69.7099	2.09452	1.06662	0.0184243	0.219328	3	63859412	63892453	-	33042	RFX6	GO:0000977;GO:0000978;GO:0001228;GO:0003309;GO:0003310;GO:0003311;GO:0003677;GO:0003700;GO:0005634;GO:0005634;GO:0005634;GO:0005730;GO:0006355;GO:0006357;GO:0006366;GO:0031018;GO:0031018;GO:0035774;GO:0042593;GO:0042593;GO:0044212;GO:0045893;GO:0045944;GO:0050796;GO:0050796;GO:0090104;	K19521	-	-	-	regulatory factor X6 [Source:HGNCSymbol;Acc:HGNC:21478]	421737	-
ENSGALG00000019509	71.8987	37.6836	106.114	2.81592	1.49361	0.01843	0.219328	2	94402654	94510729	-	108076	-	-	-	-	-	-	coiled-coil domain containing 102B [Source:NCBIgene;Acc:100859046]	100859046	-
ENSGALG00000008253	18.9916	7.07562	30.9076	4.36819	2.12704	0.0184355	0.219328	15	12344444	12421127	+	76684	TBX5	GO:0003677;GO:0003700;GO:0005634;GO:0005634;GO:0006355;GO:0000977;GO:0000978;GO:0000978;GO:0000981;GO:0000981;GO:0001228;GO:0001725;GO:0002009;GO:0003166;GO:0003181;GO:0003197;GO:0003218;GO:0003218;GO:0003229;GO:0003281;GO:0003281;GO:0003283;GO:0003677;GO:0003677;GO:0003677;GO:0003700;GO:0003700;GO:0003700;GO:0003700;GO:0005515;GO:0005634;GO:0005634;GO:0005634;GO:0005634;GO:0005634;GO:0005737;GO:…	K10179	-	-	-	T-box 5 [Source:NCBI gene;Acc:373988]"	373988	Q9PWE8;R9PXM9
ENSGALG00000039654	7.04354	1.77373	12.3134	6.94207	2.79537	0.0185619	0.22021	9	18797484	18799336	-	1853	-	-	-	-	-	-	-	-	-
ENSGALG00000010935	75.2869	30.4076	120.166	3.95185	1.98253	0.0187647	0.221744	1	39870775	39980929	+	110155	PTPRQ	GO:0002244;GO:0004721;GO:0004725;GO:0006470;GO:0016020;GO:0016021;GO:0016311;GO:0016787;GO:0016791;GO:0032421;GO:0035335;GO:0042472;GO:0050885;GO:0050910;GO:0060116;	K16910	EC:3.1.3.48	-	-	protein tyrosine phosphatase, receptor type Q[Source:HGNC Symbol;Acc:HGNC:9679]	772163	-
ENSGALG00000028118	7.67179	2.12848	13.2151	6.20872	2.6343	0.0188226	0.222226	Z	9114050	9115380	+	1331	MSMP	GO:0005615;GO:0005615;GO:0005737;GO:0005737;	-	-	-	-	microseminoprotein, prostate associated[Source:HGNC Symbol;Acc:HGNC:29663]	769825	R4GKQ0
ENSGALG00000014650	42.2564	21.7485	62.7644	2.88592	1.52903	0.0188531	0.222433	Z	59696523	59710078	-	13556	-	GO:0003899;GO:0005666;GO:0006383;GO:0008283;	K03024	-	-	-	RNA polymerase III subunit G [Source:NCBIgene;Acc:427105]	427105	-
ENSGALG00000015117	22.4431	11.702	33.1842	2.83576	1.50374	0.0188742	0.222466	1	82979190	82989119	+	9930	DRD3	GO:0001591;GO:0001591;GO:0001591;GO:0001963;GO:0001975;GO:0002016;GO:0002031;GO:0004930;GO:0004930;GO:0004935;GO:0004952;GO:0005622;GO:0005886;GO:0005886;GO:0005887;GO:0005887;GO:0005887;GO:0006874;GO:0007165;GO:0007186;GO:0007186;GO:0007186;GO:0007188;GO:0007191;GO:0007191;GO:0007195;GO:0007195;GO:0007195;GO:0007626;GO:0008144;GO:0008542;GO:0014059;GO:0014059;GO:0016020;GO:0016020;GO:0016021;GO:…	K04146	-	-	-	dopamine receptor D3 [Source:HGNCSymbol;Acc:HGNC:3024]	770757	C5HV40
ENSGALG00000043172	25.1523	13.8774	36.4271	2.62491	1.39227	0.0189312	0.222466	2	113547816	113644944	+	97129	-	GO:0005768;GO:0005802;GO:0007040;GO:0030136;GO:0080025;	-	-	-	-	clavesin 1 [Source:NCBI gene;Acc:421141]"	-	-
ENSGALG00000028539	25.6894	13.5999	37.7789	2.77788	1.47399	0.019035	0.223349	3	63993333	64012992	+	19660	TRAPPC3L	GO:0005783;GO:0005794;GO:0005794;GO:0005829;GO:0006888;GO:0006891;GO:0016192;GO:0030008;GO:0030008;GO:0030008;GO:0033106;GO:0048193;	K20302	-	-	-	trafficking protein particle complex 3 like[Source:HGNC Symbol;Acc:HGNC:21090]	421743	R4GMH7
ENSGALG00000043922	8.77615	2.83797	14.7143	5.18481	2.37429	0.0191173	0.223554	14	13248467	13253876	-	5410	-	GO:0004012;GO:0005886;GO:0045332;	-	-	-	-	-	-	-
ENSGALG00000036964	12.0019	4.07526	19.9285	4.89013	2.28987	0.0191177	0.223554	1	61042808	61105795	-	62988	-	GO:0005245;GO:0005891;GO:0070588;	-	-	-	-	-	-	-
ENSGALG00000038848	24.7978	13.8114	35.7843	2.59093	1.37347	0.0191433	0.2237	13	9797292	9802103	+	4812	MSX2	GO:0000122;GO:0000122;GO:0000977;GO:0001227;GO:0001503;GO:0001503;GO:0001649;GO:0002063;GO:0002076;GO:0003148;GO:0003151;GO:0003198;GO:0003416;GO:0003677;GO:0003677;GO:0003677;GO:0003712;GO:0005634;GO:0005829;GO:0006355;GO:0007275;GO:0008134;GO:0008285;GO:0009952;GO:0016607;GO:0023019;GO:0030326;GO:0030509;GO:0030513;GO:0032792;GO:0035115;GO:0035116;GO:0035313;GO:0035880;GO:0042060;GO:0042476;GO:…	K09341	-	-	-	msh homeobox 2 [Source:NCBI gene;Acc:395245]"	395245	P28362
ENSGALG00000015492	40.4582	25.1886	55.7277	2.21242	1.14562	0.019164	0.223776	1	92516395	92522811	-	6417	PDZK1	GO:0015879;GO:0030165;GO:0032414;GO:1904064;	-	-	-	-	PDZ domain containing 1 [Source:HGNCSymbol;Acc:HGNC:8821]	418460	F1NRR6
ENSGALG00000038645	4.25503	0.354746	8.15532	22.9892	4.52288	0.0191766	0.223776	27	3390901	3391632	-	732	NXPH3	GO:0005102;GO:0005102;	K16658	-	-	-	neurexophilin 3 [Source:HGNC Symbol;Acc:HGNC:8077]"	429523	-
ENSGALG00000041348	14.2846	6.24853	22.3207	3.57215	1.83679	0.0192289	0.224049	1	48520716	48659867	-	139152	-	GO:0004970;GO:0004972;GO:0005886;GO:0005886;GO:0006811;GO:0016020;GO:0016020;GO:0016021;GO:0017146;GO:0030054;GO:0035235;GO:0045202;GO:0045211;GO:0060079;GO:0060291;GO:0098839;	-	-	-	-	-	-	-
ENSGALG00000042985	7.53073	1.84635	13.2151	7.15743	2.83944	0.0194561	0.225053	AADN04010492.1	53	8571	-	8519	-	GO:0005216;GO:0005886;GO:0005891;GO:0005891;GO:0006811;GO:0008332;GO:0008332;GO:0016020;GO:0016020;GO:0016021;GO:0019228;GO:0019228;GO:0030317;GO:0034220;GO:0045956;GO:0055085;GO:0070509;GO:0070509;GO:0070588;GO:0086010;	-	-	-	-	-	-	-
ENSGALG00000005824	11.5651	4.4941	18.6361	4.14679	2.052	0.0196557	0.226345	15	7874397	7890493	-	16097	SUSD2	GO:0005044;GO:0005886;GO:0006898;GO:0006955;GO:0016020;GO:0016021;GO:0030247;GO:0051782;GO:1902807;	-	-	-	-	sushi domain containing 2 [Source:HGNCSymbol;Acc:HGNC:30667]	416922	E1C3A8
ENSGALG00000044618	27.6925	14.3627	41.0222	2.85616	1.51408	0.0196604	0.226345	10	17798993	17805421	-	6429	-	GO:0005215;GO:0005886;GO:0005886;GO:0015721;GO:0015721;GO:0016020;GO:0016021;GO:0016021;GO:0032991;GO:0046982;	K14361	-	-	-	solute carrier family 51 beta subunit [Source:NCBIgene;Acc:415531]	415531	A0A1L1RYS7
ENSGALG00000006239	7.47551	1.66251	13.2885	7.99303	2.99874	0.0197118	0.226704	6	18721562	18726300	-	4739	-	GO:0005125;GO:0005160;GO:0005576;GO:0005615;GO:0008083;GO:0008083;GO:0010469;GO:0010862;GO:0042981;GO:0043408;GO:0048468;GO:0060395;	-	-	-	-	-	-	-
ENSGALG00000042365	27.0856	15.7622	38.4091	2.43678	1.28498	0.0197693	0.227063	1	51268021	51286421	+	18401	CARD10	GO:0005622;GO:0007250;GO:0042981;GO:0090051;GO:1900182;GO:0042981;	K20912	-	-	-	caspase recruitment domain family member 10[Source:HGNC Symbol;Acc:HGNC:16422]	418041	-
ENSGALG00000005212	5.63671	0.782109	10.4913	13.4141	3.74568	0.0198215	0.227083	2	1166457	1184923	+	18467	GHRHR	GO:0004888;GO:0004930;GO:0004930;GO:0005637;GO:0005640;GO:0005737;GO:0005886;GO:0005886;GO:0007165;GO:0007166;GO:0007186;GO:0007186;GO:0007189;GO:0007189;GO:0007595;GO:0008284;GO:0008284;GO:0008284;GO:0008340;GO:0008528;GO:0009986;GO:0016020;GO:0016020;GO:0016021;GO:0016021;GO:0016021;GO:0016021;GO:0016363;GO:0016520;GO:0016520;GO:0016520;GO:0017046;GO:0017046;GO:0017046;GO:0019838;GO:0019838;GO:…	K04584	-	-	-	growth hormone releasing hormone receptor[Source:NCBI gene;Acc:420385]	420385	Q309X7
ENSGALG00000011616	16.8027	7.64184	25.9635	3.39754	1.76449	0.0198357	0.227083	4	50748502	50762609	+	14108	NPFFR2	GO:0004930;GO:0004930;GO:0005886;GO:0005887;GO:0007165;GO:0007186;GO:0007186;GO:0007186;GO:0007218;GO:0008188;GO:0015629;GO:0016020;GO:0016021;GO:0016021;GO:0031628;GO:0032870;GO:0043408;GO:0045761;GO:2000479;	K08375	-	-	-	neuropeptide FF receptor 2 [Source:NCBIgene;Acc:428759]	428759	Q4AE91;F1NVD9
ENSGALG00000011875	33.1477	16.7749	49.5204	2.95205	1.56172	0.0198682	0.227083	4	54235518	54274712	+	39195	TRPC3	GO:0005216;GO:0005262;GO:0005887;GO:0005887;GO:0006811;GO:0006811;GO:0006828;GO:0007338;GO:0010524;GO:0015279;GO:0016020;GO:0016020;GO:0016021;GO:0016021;GO:0033198;GO:0034703;GO:0051480;GO:0051592;GO:0055085;GO:0070588;GO:0070588;GO:0070588;GO:0070679;GO:0070679;GO:1903244;	K04966	-	-	-	transient receptor potential cation channelsubfamily C member 3 [Source:NCBI gene;Acc:374153]	374153	F1NJJ8
ENSGALG00000044019	14.9463	6.79349	23.0992	3.4002	1.76562	0.0198751	0.227083	2	17371299	17405300	+	34002	-	-	-	-	-	-	-	100859524	-
ENSGALG00000040954	16.1528	7.78511	24.5204	3.14966	1.6552	0.0198835	0.227083	1	21843141	21855468	+	12328	GPR37	GO:0004930;GO:0007186;GO:0016020;GO:0016021;GO:0016021;	K04243	-	-	-	G protein-coupled receptor 37 [Source:NCBIgene;Acc:417748]	417748	A1IHG6
ENSGALG00000026727	8.33835	1.84635	14.8304	8.03227	3.00581	0.019914	0.22728	3	18887190	18904622	+	17433	SLC30A10	GO:0005769;GO:0005886;GO:0006812;GO:0006828;GO:0007173;GO:0008324;GO:0016020;GO:0016021;GO:0016021;GO:0043524;GO:0055037;GO:0055085;GO:0070374;GO:0071421;GO:0071579;GO:1903427;GO:1904385;GO:1905802;GO:2000773;	K14697	-	-	-	solute carrier family 30 member 10 [Source:HGNCSymbol;Acc:HGNC:25355]	421349	-
ENSGALG00000033717	14.8545	6.57778	23.1313	3.51658	1.81417	0.0200372	0.228223	AADN04016751.1	341	4775	-	4435	-	-	-	-	-	-	-	-	-
ENSGALG00000046280	8.50111	2.35288	14.6493	6.22613	2.63834	0.0201787	0.229215	18	2967535	2973768	-	6234	-	-	-	-	-	-	-	-	-
ENSGALG00000039411	53.4629	33.1836	73.7421	2.22225	1.15202	0.0201906	0.229215	4	37840437	37922607	+	82171	COL25A1	GO:0001540;GO:0005201;GO:0005576;GO:0005615;GO:0005615;GO:0005887;GO:0008201;GO:0030198;GO:0031012;GO:0060385;	-	-	-	-	collagen type XXV alpha 1 chain [Source:HGNCSymbol;Acc:HGNC:18603]	-	-
ENSGALG00000015055	26.5214	15.5251	37.5178	2.4166	1.27298	0.0202438	0.229515	3	66681777	66712311	+	30535	SLC22A16	GO:0016020;GO:0016021;GO:0016021;GO:0022857;GO:0055085;GO:0005275;GO:0007338;GO:0015101;GO:0015226;GO:0015695;GO:0015837;GO:0015879;GO:0016020;GO:0016021;GO:0016021;GO:0016021;GO:0022857;GO:0030317;GO:0046717;GO:0055085;GO:1902603;GO:0016020;GO:0016021;GO:0016021;GO:0022857;GO:0055085;	K08212	-	-	-	solute carrier family 22 member 16 [Source:HGNCSymbol;Acc:HGNC:20302]	421757	A0A1D5PQX4
ENSGALG00000045629	3.15336	0	6.30671	Inf	Inf	0.0203942	0.230609	KQ759466.1	8299	9530	-	1232	-	-	-	-	-	-	-	-	-
ENSGALG00000028459	14.6693	6.7145	22.6241	3.36943	1.75251	0.0204324	0.230737	1	58388267	58415575	+	27309	FAM180A	-	-	-	-	-	family with sequence similarity 180 member A[Source:HGNC Symbol;Acc:HGNC:33773]	772003	G1E6K3
ENSGALG00000029392	10.6989	3.87016	17.5276	4.5289	2.17916	0.0205177	0.230987	1	131393723	131503806	+	110084	GABRB3	GO:0004888;GO:0004890;GO:0004890;GO:0004890;GO:0005216;GO:0005230;GO:0005254;GO:0005886;GO:0005886;GO:0005886;GO:0005887;GO:0005887;GO:0006811;GO:0006811;GO:0006821;GO:0007165;GO:0007214;GO:0007214;GO:0007268;GO:0007605;GO:0016020;GO:0016020;GO:0016021;GO:0016021;GO:0022851;GO:0022851;GO:0022851;GO:0030054;GO:0030659;GO:0031410;GO:0034220;GO:0034220;GO:0034707;GO:0042391;GO:0042802;GO:0043005;GO:…	K05181	-	-	-	gamma-aminobutyric acid type A receptor beta3subunit [Source:NCBI gene;Acc:396290]	396290	P19019
ENSGALG00000001608	31.3396	18.3741	44.3051	2.41128	1.2698	0.0207543	0.232022	22	1798072	1927838	+	129767	UNC5D	GO:0005042;GO:0007165;GO:0016021;GO:0038007;GO:0005042;GO:0007165;GO:0007411;GO:0009986;GO:0016021;GO:0021859;GO:0038007;GO:0098742;GO:2001222;GO:0005042;GO:0007165;GO:0016021;GO:0038007;GO:0005042;GO:0007165;GO:0016021;GO:0038007;	K07521	-	-	-	unc-5 netrin receptor D [Source:HGNCSymbol;Acc:HGNC:18634]	426920	A0A1D5P4F5
[truncated: 296 more rows]
