# Supplementary material for: Thymic transcriptome analysis after Newcastle disease virus inoculation in chickens and the influence of host small RNAs on NDV replication
Source: Sci Rep. 2021 May 13;11:10270. doi: 10.1038/s41598-021-89464-1 (PMC8119446; doi:10.1038/s41598-021-89464-1)
Supplement: Supplementary file 8 — Supplementary Information 8. [file 41598_2021_89464_MOESM8_ESM.xlsx]

## Sheet: Sheet annotation
Thymic transcriptome analysis after Newcastle disease virus inoculation in chickens and the influence of host small RNAs on NDV replication
Liangxing Guo1, Zhaokun Mu2, Furong Nie1, Xuanniu Chang1, Haitao Duan1, Haoyan Li3, Jingfeng Zhang1, Jia Zhou1, Yudan Ji1, Mengyun Li1*
Supplementary Table 8: Differentially expressed mRNAs in D vs A group.

## Sheet: Sheet1
id	baseMean	baseMeanA	baseMean D	foldChange(D/A)	log2FoldChange	pval	padj	Chromosome	Start Site	End Site	Direction	Length	Name	GO	KEGG	EC	eggNOG Class	eggNOG	Description	NCBI_GI	UniProtID
ENSGALG00000039973	84.4731	11.8025	157.144	13.3145	3.73492	4.2485e-10	7.30657e-06	Z	50966457	50967116	-	660	-	GO:0000786;GO:0003677;GO:0006334;	-	-	-	-	-	-	-
ENSGALG00000002511	206.839	68.8239	344.853	5.01066	2.325	3.37528e-09	2.9024e-05	26	3951941	3974291	+	22351	SYCP1	GO:0000711;GO:0000794;GO:0000795;GO:0000795;GO:0000801;GO:0000802;GO:0001673;GO:0005694;GO:0007129;GO:0007130;GO:0007130;GO:0007131;GO:0007283;GO:0032880;GO:0035092;GO:0051026;GO:0051878;	-	-	-	-	synaptonemal complex protein 1 [Source:HGNCSymbol;Acc:HGNC:11487]	-	-
ENSGALG00000004293	56.0784	9.11541	103.041	11.3041	3.49877	1.06588e-05	0.0203678	3	45526014	45546436	+	20423	-	GO:0004252;GO:0004252;GO:0004252;GO:0005576;GO:0006508;GO:0006508;GO:0007596;GO:0007599;GO:0008233;GO:0008236;GO:0016787;GO:0042730;GO:0048771;	K01315	EC:3.4.21.7	-	-	plasminogen [Source:NCBI gene;Acc:421580]"	421580	F1NWX6
ENSGALG00000006558	589.116	380.91	797.322	2.0932	1.06571	8.4238e-05	0.0716576	2	9595575	9615165	+	19591	-	GO:0003341;GO:0007018;GO:0030286;GO:0036157;GO:0036158;GO:0045503;GO:0045504;	-	-	-	-	-	-	-
ENSGALG00000006454	37.282	3.06422	71.4997	23.3337	4.54435	9.38946e-05	0.0716576	5	13150601	13199990	-	49390	SLC22A18	GO:0005215;GO:0005635;GO:0005737;GO:0006855;GO:0015238;GO:0015893;GO:0016020;GO:0016021;GO:0016021;GO:0016324;GO:0031625;GO:0055085;	-	-	-	-	solute carrier family 22 member 18 [Source:HGNCSymbol;Acc:HGNC:10964]	-	-
ENSGALG00000004804	54.7872	8.46988	101.105	11.937	3.57736	0.000113429	0.0760454	20	6838034	6848252	+	10219	TGM3	GO:0003810;GO:0018149;GO:0046872;GO:0003810;GO:0003810;GO:0003824;GO:0005509;GO:0005737;GO:0018149;GO:0018149;GO:0030216;GO:0031234;GO:0043163;GO:0046872;GO:0051262;GO:0003810;GO:0018149;GO:0046872;	K05620	EC:2.3.2.13	-	-	transglutaminase 3 [Source:HGNCSymbol;Acc:HGNC:11779]	419215	-
ENSGALG00000030934	94.8369	35.8801	153.794	4.28633	2.09974	0.000182324	0.0814879	AADN04012877.1	2891	4558	-	1668	-	GO:0007165;	-	-	-	-	-	-	-
ENSGALG00000032749	56.727	14.7253	98.7287	6.70471	2.74517	0.000262589	0.0887816	Z	2251661	2265467	-	13807	-	GO:0005886;GO:0015204;GO:0016020;GO:0016021;GO:0016021;GO:0071918;	K08716	-	-	-	solute carrier family 14 member 2 [Source:NCBIgene;Acc:770445]	770445	A0A1D5PY32
ENSGALG00000023179	41.9565	8.37418	75.5389	9.02046	3.1732	0.000272155	0.0887816	Z	42838397	43054116	-	215720	-	GO:0016020;GO:0016021;GO:0016020;GO:0016021;	-	-	-	-	contactin associated protein like 3 [Source:NCBIgene;Acc:430532]	430532	F1NW77
ENSGALG00000013081	26.2826	2.14375	50.4215	23.5202	4.55583	0.000280242	0.0887816	2	80750430	80808108	+	57679	VWC2	GO:0005604;GO:0005614;GO:0005615;GO:0010811;GO:0030514;GO:0031012;GO:0032281;GO:0045666;	-	-	-	-	von Willebrand factor C domain containing 2[Source:HGNC Symbol;Acc:HGNC:30200]	420944	E1BVA8
ENSGALG00000015154	115.191	50.8386	179.543	3.53162	1.82033	0.000303357	0.0887816	Z	36724825	36775900	-	51076	-	GO:0004674;GO:0005216;GO:0005261;GO:0006468;GO:0006811;GO:0006812;GO:0016020;GO:0016020;GO:0016021;GO:0016021;GO:0034220;GO:0051262;GO:0055085;GO:0098655;	K04981	EC:2.7.11.1	-	-	-	100859603	-
ENSGALG00000036768	51.1456	11.8628	90.4284	7.62284	2.93033	0.000355897	0.0891481	KQ759483.1	570360	664162	-	93803	-	GO:0004930;GO:0004930;GO:0004984;GO:0004984;GO:0005549;GO:0005886;GO:0007165;GO:0007186;GO:0007186;GO:0007186;GO:0007608;GO:0007608;GO:0016020;GO:0016021;GO:0016021;GO:0050896;GO:0050911;	-	-	-	-	-	-	-
ENSGALG00000010312	62.4321	17.4637	107.401	6.14993	2.62057	0.000376022	0.0891481	9	23080040	23133003	+	52964	PLCH1	GO:0004435;GO:0004435;GO:0005509;GO:0005737;GO:0005829;GO:0006629;GO:0006629;GO:0007165;GO:0007165;GO:0008081;GO:0016020;GO:0016042;GO:0016787;GO:0035556;GO:0043231;GO:0048015;GO:0048015;GO:0050429;GO:0050429;	K19006	EC:3.1.4.11	-	-	phospholipase C eta 1 [Source:HGNCSymbol;Acc:HGNC:29185]	425030	-
ENSGALG00000045328	26.0003	0.958509	51.042	53.2515	5.73475	0.000378405	0.0891481	Z	80837882	80843972	+	6091	-	GO:0000122;GO:0000978;GO:0001078;GO:0003677;GO:0003700;GO:0005634;GO:0005634;GO:0006355;GO:0003677;GO:0003700;GO:0005634;GO:0006355;	-	-	-	-	-	-	-
ENSGALG00000009397	24.5913	2.07035	47.1123	22.7557	4.50815	0.00040654	0.0908009	9	20014861	20019274	-	4414	-	-	-	-	-	-	leucine rich repeats and IQ motif containing 4[Source:NCBI gene;Acc:424995]	424995	F1P025
ENSGALG00000043908	26.1112	0.958509	51.264	53.483	5.74101	0.000423935	0.0927122	5	29050505	29056371	-	5867	-	-	-	-	-	-	family with sequence similarity 71, member D[Source:NCBI gene;Acc:423282]	423282	A0A1L1RYJ0
ENSGALG00000043556	33.1546	5.17892	61.1304	11.8037	3.56117	0.000555242	0.101586	Z	59656478	59675414	-	18937	-	GO:0004930;GO:0007154;GO:0007186;GO:0016021;	-	-	-	-	-	-	-
ENSGALG00000045092	119.636	56.5475	182.725	3.23135	1.69214	0.000617126	0.107815	Z	78821219	78829951	-	8733	CCDC112	-	-	-	-	-	coiled-coil domain containing 112 [Source:HGNCSymbol;Acc:HGNC:28599]	-	-
ENSGALG00000015283	49.7796	13.4637	86.0954	6.39463	2.67686	0.000619224	0.107815	3	67210434	67220885	-	10452	CEP57L1	GO:0005813;GO:0008017;GO:0042802;GO:0042802;GO:0043015;	-	-	-	-	centrosomal protein 57 like 1 [Source:HGNCSymbol;Acc:HGNC:21561]	-	-
ENSGALG00000010688	68.0098	13.6519	122.368	8.96339	3.16404	0.000620635	0.107815	Z	43451876	43520856	-	68981	SHC3	GO:0001784;GO:0005622;GO:0005886;GO:0007165;GO:0007417;GO:0007611;GO:0030971;GO:0035249;GO:0035556;GO:0005622;GO:0007165;GO:0007417;GO:0035556;GO:0000187;GO:0005622;GO:0030971;GO:0035556;	K17448	-	-	-	SHC adaptor protein 3 [Source:HGNCSymbol;Acc:HGNC:18181]	431265	A0A1D5PTU1
ENSGALG00000034751	76.5319	22.2727	130.791	5.87227	2.55392	0.000633426	0.108937	2	117714320	117748433	-	34114	TRPA1	GO:0005216;GO:0005216;GO:0005262;GO:0005887;GO:0006811;GO:0006811;GO:0006816;GO:0007166;GO:0009409;GO:0010033;GO:0014070;GO:0015267;GO:0015278;GO:0016020;GO:0016020;GO:0016021;GO:0016021;GO:0019233;GO:0032421;GO:0034220;GO:0042493;GO:0042542;GO:0042802;GO:0048265;GO:0050955;GO:0050966;GO:0050968;GO:0051209;GO:0051289;GO:0055085;GO:0070588;GO:0097604;GO:0005216;GO:0006811;GO:0006811;GO:0016020;GO:…	K04984	-	-	-	Gallus gallus transient receptor potential cationchannel subfamily A member 1 (TRPA1), mRNA. [Source:RefSeqmRNA;Acc:NM_001318460]	420180	W8VTH6
ENSGALG00000035094	253.354	158.006	348.701	2.20689	1.14202	0.000680657	0.112557	2	126538859	126565346	-	26488	CDH17	GO:0002314;GO:0002315;GO:0005178;GO:0005427;GO:0005509;GO:0005509;GO:0005634;GO:0005886;GO:0005886;GO:0005886;GO:0005913;GO:0006857;GO:0007043;GO:0007155;GO:0007156;GO:0007156;GO:0007156;GO:0007229;GO:0008092;GO:0009986;GO:0009986;GO:0016020;GO:0016020;GO:0016021;GO:0016323;GO:0016339;GO:0016339;GO:0016342;GO:0030054;GO:0030183;GO:0033626;GO:0034332;GO:0035672;GO:0042803;GO:0044331;GO:0045296;GO:…	K06811	-	-	-	cadherin 17 [Source:NCBI gene;Acc:420225]"	420225	A0A1D5NVS2
ENSGALG00000003446	182.949	75.15	290.748	3.86891	1.95193	0.000698912	0.114475	Z	10611245	10678470	-	67226	PRLR	GO:0004896;GO:0004925;GO:0007171;GO:0009986;GO:0016020;GO:0016020;GO:0016021;GO:0017046;GO:0038161;GO:0046872;GO:0004925;GO:0016020;GO:0038161;GO:0046872;GO:0004896;GO:0004925;GO:0016020;GO:0016020;GO:0016021;GO:0038161;GO:0046872;GO:0004896;GO:0004925;GO:0016020;GO:0016020;GO:0016021;GO:0038161;GO:0046872;GO:0004896;GO:0004925;GO:0016020;GO:0016020;GO:0016021;GO:0038161;GO:0046872;GO:0004925;GO:…	K05081	-	-	-	prolactin receptor [Source:NCBI gene;Acc:395660]"	395660	Q04594
ENSGALG00000026553	455.01	299.441	610.578	2.03906	1.0279	0.000766514	0.118696	Z	22152803	22174059	-	21257	-	-	-	-	-	-	-	-	-
ENSGALG00000017017	23.7595	2.46979	45.0492	18.2401	4.18904	0.00081304	0.118858	1	170079454	170098133	+	18680	SERPINE3	GO:0004867;GO:0005615;GO:0005615;GO:0010951;	-	-	-	-	serpin family E member 3 [Source:HGNCSymbol;Acc:HGNC:24774]	-	-
ENSGALG00000039853	28.188	3.90114	52.4749	13.4512	3.74966	0.000877316	0.121392	2	68468197	68468800	+	604	-	-	-	-	-	-	-	-	-
ENSGALG00000008926	205.917	113.291	298.542	2.63517	1.3979	0.000999296	0.128253	1	22528298	22829235	+	300938	CADPS2	GO:0005654;GO:0009267;GO:0016079;GO:0016082;GO:0031410;GO:0042734;GO:0043231;GO:0045211;GO:0045921;GO:1990504;GO:0016079;GO:0045202;GO:0098793;GO:1990504;GO:0016079;GO:0045202;GO:0098793;GO:1990504;GO:0016079;GO:0045202;GO:0098793;GO:1990504;GO:0016079;GO:0045202;GO:0098793;GO:1990504;	K19933	-	-	-	calcium dependent secretion activator 2[Source:HGNC Symbol;Acc:HGNC:16018]	417756	-
ENSGALG00000025763	44.0122	11.8887	76.1356	6.40403	2.67898	0.00114251	0.133274	Z	34293889	34309993	-	16105	-	GO:0007283;GO:0005635;GO:0006998;GO:0007283;GO:0034993;GO:0043495;GO:0090286;	-	-	-	-	-	-	-
ENSGALG00000037829	168.982	56.6255	281.338	4.9684	2.31278	0.00115692	0.133535	Z	1903728	2035431	+	131704	LOXHD1	GO:0004096;GO:0007605;GO:0020037;GO:0032420;GO:0055114;GO:0098869;GO:0004096;GO:0016020;GO:0016021;GO:0020037;GO:0055114;GO:0098869;GO:0004096;GO:0020037;GO:0055114;GO:0098869;	-	-	-	-	lipoxygenase homology domains 1 [Source:HGNCSymbol;Acc:HGNC:26521]	427648	-
ENSGALG00000004669	74.177	28.5558	119.798	4.19523	2.06875	0.00118564	0.134126	19	6702366	6708308	-	5943	ASPA	GO:0005829;GO:0005829;GO:0016788;GO:0016811;GO:0042802;GO:0046872;	K01437	EC:3.5.1.15	-	-	aspartoacylase [Source:HGNC Symbol;Acc:HGNC:756]"	417609	-
ENSGALG00000012594	117.209	48.317	186.1	3.85166	1.94548	0.00127859	0.134796	Z	40289647	40495033	+	205387	NTRK2	GO:0000166;GO:0001570;GO:0001764;GO:0001764;GO:0004672;GO:0004713;GO:0004713;GO:0004713;GO:0004714;GO:0004714;GO:0004714;GO:0004888;GO:0005004;GO:0005030;GO:0005030;GO:0005244;GO:0005524;GO:0005524;GO:0005737;GO:0005737;GO:0005768;GO:0005768;GO:0005769;GO:0005829;GO:0005886;GO:0005886;GO:0005887;GO:0005887;GO:0005887;GO:0005887;GO:0006468;GO:0007169;GO:0007275;GO:0007399;GO:0007612;GO:0007612;GO:…	K04360	EC:2.7.10.1	T	COG0515	neurotrophic receptor tyrosine kinase 2[Source:NCBI gene;Acc:396157]	396157	Q91987
ENSGALG00000005286	54.6727	10.4063	98.9392	9.50766	3.24909	0.00135048	0.136621	9	6425974	6434135	+	8162	TRIM42	GO:0005622;GO:0008270;GO:0046872;	K12018	-	-	-	tripartite motif containing 42 [Source:HGNCSymbol;Acc:HGNC:19014]	424818	E1C1V9
ENSGALG00000015753	50.7733	15.358	86.1887	5.61198	2.48851	0.00136716	0.137499	Z	67038184	67072561	+	34378	-	GO:0000166;GO:0001653;GO:0004383;GO:0004383;GO:0004383;GO:0004672;GO:0005524;GO:0005622;GO:0005886;GO:0006182;GO:0006182;GO:0006182;GO:0006468;GO:0007165;GO:0007168;GO:0009190;GO:0016020;GO:0016021;GO:0016829;GO:0016849;GO:0016941;GO:0017046;GO:0035556;	-	-	-	-	-	-	-
ENSGALG00000028016	144.887	81.3751	208.4	2.56098	1.35669	0.00161286	0.15075	1	49189519	49197004	-	7486	-	-	-	-	-	-	eye-globin [Source:NCBI gene;Acc:417972]"	-	-
ENSGALG00000016668	59.781	6.14373	113.418	18.4608	4.20639	0.00181846	0.159753	3	107900662	107906657	+	5996	BD7	GO:0005576;GO:0005576;GO:0005615;GO:0006935;GO:0006952;GO:0006952;GO:0031731;GO:0042056;GO:0042742;GO:0042742;GO:0050829;GO:0050918;GO:0060326;GO:0005576;GO:0005576;GO:0005615;GO:0006935;GO:0006952;GO:0006952;GO:0031731;GO:0042056;GO:0042742;GO:0042742;GO:0050918;GO:0060326;GO:0005576;GO:0005576;GO:0005615;GO:0006935;GO:0006952;GO:0006952;GO:0031731;GO:0042056;GO:0042742;GO:0042742;GO:0050918;GO:…	-	-	-	-	avian beta-defensin 7 [Source:NCBIgene;Acc:407777]	407777	Q6QLR2;A0A1S5XVG3
ENSGALG00000003105	24.1185	3.7541	44.4829	11.8491	3.56671	0.00190429	0.16243	18	6179731	6229305	+	49575	ANKFN1	-	-	-	-	-	ankyrin repeat and fibronectin type III domaincontaining 1 [Source:HGNC Symbol;Acc:HGNC:26766]	-	-
ENSGALG00000044250	16.1332	0.958509	31.308	32.6632	5.02959	0.00192948	0.16243	12	9297917	9304502	-	6586	-	-	-	-	-	-	-	-	-
ENSGALG00000046392	26.5975	4.39311	48.802	11.1088	3.47363	0.00197269	0.164691	6	9445037	9450434	+	5398	-	GO:0016042;GO:0016298;GO:0016787;GO:0016788;GO:0044255;	K19406	EC:3.1.1.-	-	-	lipase member M-like 1 [Source:NCBIgene;Acc:770890]	770890	-
ENSGALG00000015382	37.783	9.1573	66.4086	7.25199	2.85838	0.0020147	0.166581	Z	53602820	53611857	+	9038	CHRNA6	GO:0004888;GO:0005216;GO:0005230;GO:0005886;GO:0005887;GO:0005892;GO:0006811;GO:0006811;GO:0007165;GO:0007268;GO:0007271;GO:0007274;GO:0016020;GO:0016021;GO:0016021;GO:0022848;GO:0030054;GO:0034220;GO:0034220;GO:0035094;GO:0042391;GO:0043005;GO:0045202;GO:0045202;GO:0045211;GO:0045211;GO:0050877;GO:0060078;GO:0060079;	K04808	-	-	-	cholinergic receptor nicotinic alpha 6 subunit[Source:NCBI gene;Acc:396321]	396321	P49581
ENSGALG00000035136	55.8109	20.2753	91.3465	4.50532	2.17163	0.00215267	0.171513	Z	66338169	66379299	+	41131	C9orf84	GO:0000712;GO:0000794;GO:0003697;GO:0016887;	-	-	-	-	chromosome 9 open reading frame 84 [Source:HGNCSymbol;Acc:HGNC:26535]	-	-
ENSGALG00000012197	22.025	2.70936	41.3407	15.2585	3.93154	0.00215884	0.171513	7	30590625	30610062	+	19438	ACMSD	GO:0001760;GO:0001760;GO:0005829;GO:0005829;GO:0008270;GO:0016787;GO:0016831;GO:0051259;GO:1904985;	K03392	EC:4.1.1.45	-	-	aminocarboxymuconate semialdehyde decarboxylase[Source:HGNC Symbol;Acc:HGNC:19288]	424288	-
ENSGALG00000011802	16.2882	0.958509	31.6179	32.9865	5.0438	0.00217033	0.171513	1	48311863	48318536	-	6674	GSG1	GO:0005783;GO:0005886;GO:0016020;GO:0016021;GO:0070063;	-	-	-	-	germ cell associated 1 [Source:HGNCSymbol;Acc:HGNC:19716]	769937	E1BQK0
ENSGALG00000015150	49.9706	17.0613	82.8798	4.85776	2.28029	0.00237778	0.181441	Z	36543163	36676401	+	133239	RORB	GO:0000978;GO:0001077;GO:0003677;GO:0003677;GO:0003700;GO:0003700;GO:0003707;GO:0004879;GO:0005634;GO:0005634;GO:0005634;GO:0006351;GO:0006355;GO:0006355;GO:0006366;GO:0007186;GO:0008134;GO:0008270;GO:0008502;GO:0030522;GO:0042462;GO:0042752;GO:0043401;GO:0043565;GO:0043565;GO:0045668;GO:0045893;GO:0045944;GO:0046548;GO:0046549;GO:0046872;	K08533	-	-	NOG324222	RAR related orphan receptor B [Source:NCBIgene;Acc:395980]	395980	Q98934
ENSGALG00000014650	54.902	19.6399	90.1641	4.59087	2.19877	0.0024396	0.182705	Z	59696523	59710078	-	13556	-	GO:0003899;GO:0005666;GO:0006383;GO:0008283;	K03024	-	-	-	RNA polymerase III subunit G [Source:NCBIgene;Acc:427105]	427105	-
ENSGALG00000003310	22.4249	1.99042	42.8593	21.5328	4.42846	0.00244343	0.182705	Z	10331275	10346085	-	14811	SLC45A2	GO:0008506;GO:0015770;GO:0016020;GO:0016021;GO:0016021;GO:0048066;GO:0055085;	K15378	-	-	-	solute carrier family 45 member 2 [Source:NCBIgene;Acc:431665]	431665	F1NJ93
ENSGALG00000013571	62.0914	5.82423	118.359	20.3218	4.34495	0.00256998	0.185708	4	61766265	61782543	+	16279	F11	GO:0004252;GO:0005576;GO:0005615;GO:0006508;GO:0006508;GO:0007596;GO:0007596;GO:0008233;GO:0008236;GO:0016787;GO:0030193;GO:0031639;GO:0051919;	-	-	-	-	coagulation factor XI [Source:HGNCSymbol;Acc:HGNC:3529]	-	-
ENSGALG00000015366	32.4681	7.47624	57.46	7.68568	2.94217	0.00259781	0.186934	Z	53442584	53464251	-	21668	-	GO:0000166;GO:0004478;GO:0004478;GO:0004478;GO:0005524;GO:0005524;GO:0005829;GO:0006556;GO:0006556;GO:0006730;GO:0016740;GO:0046872;GO:0048269;	K00789	EC:2.5.1.6	-	-	methionine adenosyltransferase 2A [Source:NCBIgene;Acc:427292]	427292	-
ENSGALG00000012908	37.6749	8.90128	66.4484	7.46504	2.90015	0.00281623	0.194602	1	58420521	58447259	+	26739	SLC13A4	GO:0005215;GO:0006814;GO:0006835;GO:0015137;GO:0015141;GO:0015746;GO:0016020;GO:0016020;GO:0016021;GO:0016021;GO:0017153;GO:0055085;GO:0071422;	K14444	-	-	-	solute carrier family 13 member 4 [Source:HGNCSymbol;Acc:HGNC:15827]	418127	-
ENSGALG00000016475	32.0944	4.62592	59.5628	12.8759	3.6866	0.00282111	0.194602	3	101790655	101806609	+	15955	-	-	-	-	-	-	long intergenic non-protein coding RNA 954[Source:NCBI gene;Acc:421956]	421956	F1NV36
ENSGALG00000016757	63.7338	17.8467	109.621	6.14237	2.6188	0.00283347	0.194602	1	132516540	132541438	-	24899	TSGA10	GO:0005737;GO:0007283;GO:0030031;GO:0031514;GO:0043005;	-	-	-	-	testis specific 10 [Source:HGNCSymbol;Acc:HGNC:14927]	-	-
ENSGALG00000000653	44.0481	6.93	81.1662	11.7123	3.54995	0.00284016	0.194602	26	1968416	1991975	+	23560	CNTN2	GO:0000226;GO:0001764;GO:0007399;GO:0007411;GO:0007413;GO:0007612;GO:0007628;GO:0008076;GO:0009986;GO:0010769;GO:0010954;GO:0021853;GO:0022010;GO:0030246;GO:0030424;GO:0031133;GO:0031175;GO:0031175;GO:0031623;GO:0033268;GO:0043005;GO:0043025;GO:0043209;GO:0043621;GO:0044224;GO:0045163;GO:0045665;GO:0048168;GO:0048710;GO:0060168;GO:0071205;GO:0071206;GO:0097090;GO:0099025;	K06760	-	-	-	contactin 2 [Source:NCBI gene;Acc:419825]"	419825	P28685
ENSGALG00000009366	39.4378	11.1635	67.7121	6.06551	2.60063	0.0029337	0.196441	4	21020769	21028111	-	7343	ASIC5	GO:0005272;GO:0005272;GO:0005272;GO:0006811;GO:0006814;GO:0006814;GO:0015252;GO:0016020;GO:0016020;GO:0016021;GO:0035725;GO:1902600;	-	-	-	-	acid sensing ion channel subunit family member 5[Source:HGNC Symbol;Acc:HGNC:17537]	-	-
ENSGALG00000014840	39.7416	9.24645	70.2368	7.59608	2.92526	0.00294986	0.196441	Z	12966009	12990144	-	24136	C6	GO:0001701;GO:0001970;GO:0005579;GO:0005579;GO:0006955;GO:0006956;GO:0045766;GO:0045917;	K03995	-	S	NOG145238	complement C6 [Source:NCBI gene;Acc:431585]"	431585	B8ZX71
ENSGALG00000045488	26.8826	5.41242	48.3528	8.93368	3.15926	0.00301922	0.198945	8	5633210	5642890	-	9681	RGSL1	-	-	-	-	-	regulator of G protein signaling like 1[Source:HGNC Symbol;Acc:HGNC:18636]	-	-
ENSGALG00000000151	99.1101	26.4289	171.791	6.50012	2.70047	0.00314762	0.200633	Z	45324844	45485330	-	160487	ADAMTS19	GO:0004222;GO:0006508;GO:0008233;GO:0008237;GO:0004222;GO:0006508;GO:0008233;GO:0008237;	K08633	EC:3.4.24.-	-	-	ADAM metallopeptidase with thrombospondin type 1motif 19 [Source:HGNC Symbol;Acc:HGNC:17111]	415600	-
ENSGALG00000015422	68.5427	26.3679	110.718	4.19895	2.07003	0.00316619	0.200633	Z	53958209	54246724	-	288516	NRG1	GO:0000165;GO:0000187;GO:0000902;GO:0003161;GO:0003222;GO:0003712;GO:0005102;GO:0005176;GO:0005178;GO:0005654;GO:0005737;GO:0005886;GO:0005887;GO:0007399;GO:0007399;GO:0007416;GO:0007420;GO:0007422;GO:0007507;GO:0007517;GO:0007626;GO:0008284;GO:0010001;GO:0010628;GO:0016020;GO:0016021;GO:0016477;GO:0021781;GO:0021842;GO:0022011;GO:0030424;GO:0031594;GO:0032148;GO:0038127;GO:0038129;GO:0042177;GO:…	K05455	-	S	NOG47801	neuregulin 1 [Source:NCBI gene;Acc:373906]"	373906	Q05199
ENSGALG00000046479	29.2403	4.60094	53.8796	11.7106	3.54974	0.00317367	0.200633	15	9954835	9966253	-	11419	-	GO:0003677;	-	-	-	-	-	-	-
ENSGALG00000043027	49.8465	16.1922	83.5008	5.15685	2.36649	0.00322416	0.201633	1	185755776	185785195	-	29420	HEPHL1	GO:0004322;GO:0005507;GO:0005615;GO:0016020;GO:0016021;GO:0016491;GO:0016491;GO:0016722;GO:0046872;GO:0055114;GO:0055114;	-	-	-	-	hephaestin like 1 [Source:HGNCSymbol;Acc:HGNC:30477]	418998	-
ENSGALG00000002170	38.3993	11.0961	65.7025	5.9212	2.56589	0.00359198	0.21237	26	3945333	3952283	+	6951	-	GO:0003677;GO:0003677;GO:0003700;GO:0003707;GO:0005634;GO:0005634;GO:0006351;GO:0006355;GO:0006355;GO:0008270;GO:0043401;GO:0043565;GO:0046872;GO:0000122;GO:0000976;GO:0000977;GO:0000981;GO:0003677;GO:0003677;GO:0003700;GO:0003707;GO:0004879;GO:0005634;GO:0005634;GO:0005634;GO:0006351;GO:0006355;GO:0006355;GO:0006629;GO:0007275;GO:0008134;GO:0008270;GO:0030154;GO:0030374;GO:0030522;GO:0038023;GO:…	K08538	-	-	-	bile acid receptor-like [Source:NCBIgene;Acc:419888]	419888	-
ENSGALG00000033619	125.692	66.3645	185.019	2.78793	1.47919	0.00364683	0.212963	1	140082718	140096748	+	14031	-	GO:0005634;GO:0005643;GO:0005737;GO:0005813;GO:0008536;GO:0046907;	-	-	-	-	-	-	-
ENSGALG00000029836	24.5696	2.06405	47.0752	22.8072	4.51142	0.00377561	0.212963	2	58028311	58034848	+	6538	-	GO:0004621;GO:0004621;GO:0005576;GO:0005615;GO:0006507;GO:0016788;GO:0031012;	-	-	-	-	-	-	-
ENSGALG00000014227	16.9528	1.02561	32.8801	32.0591	5.00266	0.00378495	0.212963	1	70416011	70422094	+	6084	UPK3A	GO:0000902;GO:0001822;GO:0006833;GO:0015840;GO:0016020;GO:0016021;GO:0016324;GO:0030855;GO:0055075;GO:0055078;GO:0060157;	K19520	-	-	-	uroplakin 3A [Source:HGNC Symbol;Acc:HGNC:12580]"	418242	E1C856
ENSGALG00000019842	15.6128	1.19808	30.0276	25.0631	4.64749	0.00397528	0.215596	3	108736673	108786566	-	49894	TFAP2D	GO:0000977;GO:0000977;GO:0000981;GO:0000981;GO:0003700;GO:0005634;GO:0005634;GO:0005667;GO:0006355;GO:0006357;GO:0043524;GO:0045893;GO:0045944;GO:0061379;GO:0003700;GO:0005634;GO:0006355;	K09178	-	-	-	transcription factor AP-2 delta [Source:NCBIgene;Acc:771525]	771525	B5LEQ3
ENSGALG00000030172	12.2151	0.319503	24.1106	75.4629	6.2377	0.00397721	0.215596	5	25001804	25002247	-	444	-	-	-	-	-	-	-	-	-
ENSGALG00000010657	120.109	25.1698	215.049	8.54393	3.0949	0.00403267	0.216487	7	18780854	18811098	-	30245	-	GO:0004867;GO:0005201;GO:0005615;GO:0010951;GO:0030198;GO:0031012;	-	-	-	-	-	-	-
ENSGALG00000013007	38.9416	5.54031	72.3429	13.0576	3.70681	0.00415378	0.217703	1	61117075	61153757	-	36683	-	GO:0005245;GO:0005891;GO:0070588;	-	-	-	-	-	-	-
ENSGALG00000042416	28.2134	3.4283	52.9986	15.4591	3.95039	0.00416854	0.217703	33	1005761	1010979	+	5219	HOXC11	GO:0000978;GO:0001077;GO:0001501;GO:0001656;GO:0001759;GO:0003677;GO:0003677;GO:0005634;GO:0005654;GO:0005829;GO:0006355;GO:0006366;GO:0009952;GO:0009954;GO:0042733;GO:0043565;GO:0045944;GO:0060272;	K09296	-	-	-	homeobox C11 [Source:HGNC Symbol;Acc:HGNC:5123]"	430698	A0A1D5PZJ7
ENSGALG00000044774	25.9456	4.69978	47.1913	10.0412	3.32786	0.00449465	0.223399	3	102133638	102134382	-	745	-	GO:0000166;GO:0003924;GO:0003924;GO:0005525;GO:0005525;GO:0005525;GO:0005622;GO:0005737;GO:0005938;GO:0007015;GO:0007264;GO:0007266;GO:0008360;GO:0016477;GO:0019901;GO:0030334;GO:0030950;GO:0032153;GO:0032956;GO:0043231;GO:0051017;	-	-	-	-	-	-	-
ENSGALG00000016662	25.6843	4.19497	47.1735	11.2453	3.49124	0.00451295	0.223399	3	107785815	107811652	+	25838	GATA4	GO:0000977;GO:0000978;GO:0001077;GO:0001085;GO:0001228;GO:0003180;GO:0003197;GO:0003290;GO:0003677;GO:0003677;GO:0003700;GO:0003700;GO:0003700;GO:0003713;GO:0005634;GO:0005634;GO:0005634;GO:0005634;GO:0006355;GO:0006366;GO:0007507;GO:0008134;GO:0008270;GO:0008584;GO:0009887;GO:0009888;GO:0016604;GO:0042493;GO:0043565;GO:0044212;GO:0045893;GO:0045893;GO:0045944;GO:0046872;GO:0048468;GO:0048646;GO:…	K09183	-	-	-	GATA binding protein 4 [Source:NCBIgene;Acc:396392]	396392	P43691;E1C9C6
ENSGALG00000039997	30.1884	6.66499	53.7118	8.0588	3.01056	0.00452046	0.223399	3	85185976	85333730	+	147755	-	GO:0005509;	-	-	-	-	-	-	-
ENSGALG00000006965	234.458	145.967	322.948	2.21246	1.14565	0.00470361	0.225957	15	9145291	9148312	+	3022	C12orf43	GO:0005515;GO:0016055;	-	-	-	-	chromosome 12 open reading frame 43 [Source:HGNCSymbol;Acc:HGNC:25719]	-	-
ENSGALG00000034574	35.8521	2.47609	69.2282	27.9587	4.80522	0.00474941	0.226659	1	24658278	24693248	+	34971	ASZ1	GO:0005737;GO:0007140;GO:0007283;GO:0016020;GO:0016021;GO:0034587;GO:0034587;GO:0043046;GO:0071546;GO:0071546;	K18410	-	-	-	ankyrin repeat, SAM and basic leucine zipper domaincontaining 1 [Source:NCBI gene;Acc:417768]	417768	A0M8U3
ENSGALG00000037220	50.6271	12.8375	88.4166	6.88734	2.78395	0.00484274	0.227185	5	22351047	22362930	+	11884	ASTL	GO:0004222;GO:0004222;GO:0005737;GO:0005886;GO:0005886;GO:0006508;GO:0006508;GO:0007155;GO:0007338;GO:0008233;GO:0008237;GO:0008237;GO:0008270;GO:0009566;GO:0010954;GO:0016020;GO:0016787;GO:0030133;GO:0031410;GO:0046872;GO:0060468;GO:0060468;GO:0060473;GO:0060473;GO:0070001;GO:0070002;GO:2000360;GO:2000360;GO:0004222;GO:0004222;GO:0006508;GO:0006508;GO:0008233;GO:0008237;GO:0008237;GO:0008270;GO:…	-	-	-	-	astacin like metalloendopeptidase [Source:NCBIgene;Acc:423176]	423176	P0DJJ2
ENSGALG00000044121	11.5088	0.319503	22.6981	71.0419	6.1506	0.0048843	0.227185	Z	74032546	74037806	-	5261	-	GO:0000122;GO:0000978;GO:0001078;GO:0003677;GO:0003700;GO:0005634;GO:0005634;GO:0006355;	-	-	-	-	-	-	-
ENSGALG00000003432	49.0798	12.2688	85.8908	7.00076	2.80751	0.00490089	0.227185	Z	10584479	10596987	-	12509	AGXT2	GO:0003824;GO:0005739;GO:0008453;GO:0008483;GO:0009436;GO:0019265;GO:0019481;GO:0030170;GO:0045429;	K00827	-	-	-	alanine--glyoxylate aminotransferase 2 [Source:HGNCSymbol;Acc:HGNC:14412]	431666	-
ENSGALG00000017238	55.4251	6.83746	104.013	15.2122	3.92716	0.005055	0.229432	1	188012289	188251626	+	239338	GRM5	GO:0001932;GO:0004930;GO:0004930;GO:0004930;GO:0005737;GO:0005886;GO:0005886;GO:0005887;GO:0005887;GO:0006448;GO:0007165;GO:0007186;GO:0007186;GO:0007216;GO:0007216;GO:0007611;GO:0007612;GO:0007626;GO:0008066;GO:0008066;GO:0016020;GO:0016021;GO:0016021;GO:0035584;GO:0035584;GO:0043005;GO:0048169;GO:0050808;GO:0050890;GO:0051966;GO:0060078;GO:0061098;GO:0090647;GO:0098839;GO:0099530;GO:0099530;GO:…	K04604	-	-	-	glutamate receptor, metabotropic 5 [Source:NCBIgene;Acc:373933]	373933	Q98UC4
ENSGALG00000045078	17.8702	1.59752	34.143	21.3725	4.41769	0.00507795	0.229432	3	17445394	17453766	-	8373	-	-	K10408	-	-	-	dynein, axonemal, heavy chain 14 [Source:NCBIgene;Acc:421322]	421322	-
ENSGALG00000012890	96.9851	48.6226	145.348	2.9893	1.57981	0.00510804	0.229432	1	57491613	57698081	+	206469	DGKI	GO:0000166;GO:0003951;GO:0004143;GO:0004143;GO:0004143;GO:0004143;GO:0005095;GO:0005524;GO:0005634;GO:0005654;GO:0005737;GO:0005737;GO:0007165;GO:0007205;GO:0007269;GO:0016301;GO:0016301;GO:0016310;GO:0016740;GO:0017016;GO:0032045;GO:0032991;GO:0034260;GO:0035556;GO:0043087;GO:0043197;GO:0045202;GO:0046579;GO:0046834;GO:0046959;GO:0048471;GO:0051966;GO:0060079;GO:0098793;GO:1900452;	K00901	EC:2.7.1.107	-	-	diacylglycerol kinase iota [Source:HGNCSymbol;Acc:HGNC:2855]	418124	-
ENSGALG00000041938	11.6996	0.319503	23.0796	72.236	6.17465	0.00514198	0.229693	3	80248040	80274612	-	26573	MEI4	GO:0000800;GO:0006310;GO:0007129;GO:0007283;GO:0042138;GO:0042138;GO:0048477;	-	-	-	-	meiotic double-stranded break formation protein 4[Source:HGNC Symbol;Acc:HGNC:43638]	-	-
ENSGALG00000014904	29.0363	2.70936	55.3633	20.4341	4.35291	0.00517551	0.229818	2	102239603	102250566	-	10964	CLUL1	GO:0005615;GO:0005634;GO:0051787;	-	-	-	-	clusterin like 1 [Source:HGNCSymbol;Acc:HGNC:2096]	768430	F1N8T1
ENSGALG00000026727	17.3829	1.67092	33.0949	19.8064	4.3079	0.00523934	0.229818	3	18887190	18904622	+	17433	SLC30A10	GO:0005769;GO:0005886;GO:0006812;GO:0006828;GO:0007173;GO:0008324;GO:0016020;GO:0016021;GO:0016021;GO:0043524;GO:0055037;GO:0055085;GO:0070374;GO:0071421;GO:0071579;GO:1903427;GO:1904385;GO:1905802;GO:2000773;	K14697	-	-	-	solute carrier family 30 member 10 [Source:HGNCSymbol;Acc:HGNC:25355]	421349	-
ENSGALG00000000293	22.2758	3.59424	40.9573	11.3953	3.51036	0.00528032	0.229818	27	1854435	1864610	+	10176	-	GO:0004866;GO:0005576;GO:0005615;GO:0010951;	-	-	-	-	alpha-2-macroglobulin-like 4 [Source:NCBIgene;Acc:100858010]	100858010	F1NK40
ENSGALG00000026849	14.4425	0.958509	27.9264	29.1353	4.86469	0.00536831	0.231063	1	167883111	167919338	-	36228	SIAH3	GO:0005634;GO:0005737;GO:0005739;GO:0006511;GO:0006511;GO:0007275;GO:0016567;GO:0031624;GO:0031647;GO:0043161;GO:0046872;GO:0061630;GO:1903215;	K22256	-	-	-	siah E3 ubiquitin protein ligase family member 3[Source:HGNC Symbol;Acc:HGNC:30553]	418849	R4GKE1
ENSGALG00000033437	328.243	185.034	471.452	2.54792	1.34932	0.00555179	0.234594	AADN04003052.1	1885	17937	+	16053	-	GO:0000785;GO:0005634;GO:0006281;GO:0007064;GO:0000785;GO:0005634;GO:0006281;GO:0007064;	-	-	-	-	-	-	-
ENSGALG00000011686	581.961	357.136	806.786	2.25904	1.17571	0.00577705	0.23838	7	26700264	26882259	-	181996	SEMA5B	GO:0001755;GO:0016020;GO:0016021;GO:0016021;GO:0030215;GO:0030335;GO:0045499;GO:0048675;GO:0048843;GO:0050908;GO:0050919;GO:0071526;GO:0097485;GO:1990138;GO:0016020;GO:0016021;GO:0016020;GO:0016021;GO:0016020;GO:0016021;	K06841	-	-	-	semaphorin 5B [Source:HGNC Symbol;Acc:HGNC:10737]"	424248	-
ENSGALG00000006712	18.431	2.39616	34.4658	14.3838	3.84637	0.00607208	0.245434	15	8737729	8807460	+	69732	RSPH14	-	-	-	-	-	radial spoke head 14 homolog [Source:HGNCSymbol;Acc:HGNC:13437]	-	-
ENSGALG00000001697	48.5698	10.3515	86.7882	8.38409	3.06765	0.00614389	0.245434	12	815561	836748	+	21188	ITIH3	GO:0004867;GO:0010951;GO:0030212;GO:0004867;GO:0010951;GO:0030212;GO:0004867;GO:0010951;GO:0030212;GO:0004867;GO:0010951;GO:0030212;GO:0004867;GO:0010951;GO:0030212;	-	-	-	-	inter-alpha-trypsin inhibitor heavy chain 3[Source:HGNC Symbol;Acc:HGNC:6168]	415901	A0A1D5P8H4
ENSGALG00000015126	63.4385	26.8761	100.001	3.72081	1.89562	0.00616421	0.245434	Z	35080942	35338893	-	257952	TRPM3	GO:0005216;GO:0005227;GO:0005261;GO:0006811;GO:0006812;GO:0006812;GO:0016020;GO:0016020;GO:0016021;GO:0016021;GO:0016048;GO:0034220;GO:0050951;GO:0051262;GO:0055085;GO:0098655;GO:0005216;GO:0005227;GO:0006811;GO:0006812;GO:0016020;GO:0016020;GO:0016021;GO:0016021;GO:0016048;GO:0034220;GO:0050951;GO:0051262;GO:0055085;	K04978	-	-	-	transient receptor potential cation channelsubfamily M member 3 [Source:HGNC Symbol;Acc:HGNC:17992]	427249	-
ENSGALG00000040436	123.999	44.288	203.709	4.59965	2.20152	0.00633462	0.245795	2	16272211	16303104	-	30894	GAD2	GO:0003824;GO:0005737;GO:0016831;GO:0019752;GO:0030170;GO:0030424;GO:0045202;GO:0003824;GO:0016829;GO:0016831;GO:0019752;GO:0030170;GO:0003824;GO:0016829;GO:0016831;GO:0019752;GO:0030170;	K01580	EC:4.1.1.15	-	-	glutamate decarboxylase 2 [Source:HGNCSymbol;Acc:HGNC:4093]	395395	A0A1D5PLC8
ENSGALG00000010980	136.896	48.0304	225.762	4.70041	2.23279	0.00640831	0.246856	2	31394975	31431156	+	36182	STK31	GO:0001669;GO:0004518;GO:0004672;GO:0004672;GO:0005524;GO:0005634;GO:0005737;GO:0005737;GO:0006401;GO:0006468;GO:0006468;	K16316	EC:2.7.11.1	-	-	serine/threonine kinase 31 [Source:HGNCSymbol;Acc:HGNC:11407]	420621	-
ENSGALG00000040208	23.4246	0.319503	46.5297	145.632	7.18618	0.00641614	0.246856	4	74886113	74890758	-	4646	-	GO:0004553;GO:0004565;GO:0005829;GO:0005975;GO:0008422;GO:0017042;GO:0046477;	-	-	-	-	-	-	-
ENSGALG00000026176	21.4052	1.83708	40.9733	22.3034	4.47919	0.00648252	0.248223	4	65400251	65402519	-	2269	EXOC1L	GO:0000145;GO:0005546;GO:0005886;GO:0006887;GO:0006893;GO:0017049;GO:0051601;	-	-	-	-	exocyst complex component 1 like [Source:HGNCSymbol;Acc:HGNC:53433]	-	-
ENSGALG00000019756	12.593	0.639006	24.547	38.4144	5.26358	0.00660178	0.250527	Z	27814585	27819688	+	5104	MLANA	GO:0005789;GO:0005789;GO:0005794;GO:0005802;GO:0005802;GO:0016020;GO:0016021;GO:0042470;GO:0042470;GO:0042470;	K17303	-	-	-	melan-A [Source:HGNC Symbol;Acc:HGNC:7124]"	769648	E1C403
ENSGALG00000035594	79.9183	19.4796	140.357	7.20536	2.84907	0.00661791	0.250527	19	18217	32287	+	14071	MYH7	GO:0000166;GO:0003774;GO:0003774;GO:0003779;GO:0005524;GO:0005524;GO:0016459;GO:0016459;GO:0051015;GO:0000166;GO:0003774;GO:0003774;GO:0003779;GO:0005524;GO:0005524;GO:0016459;GO:0016459;GO:0051015;	K17751	-	-	-	myosin, heavy chain 7, cardiac muscle, beta[Source:NCBI gene;Acc:395350]	395350	Q910C5
ENSGALG00000013265	29.7847	2.86269	56.7067	19.8089	4.30808	0.00674816	0.252843	1	67102124	67141501	+	39378	GYS2	GO:0004373;GO:0004373;GO:0004373;GO:0004373;GO:0005536;GO:0005737;GO:0005978;GO:0005978;GO:0005978;GO:0005978;GO:0009744;GO:0009749;GO:0016740;GO:0016757;GO:0019901;GO:0061547;	K00693	EC:2.4.1.11	-	-	glycogen synthase 2 [Source:HGNCSymbol;Acc:HGNC:4707]	418201	-
ENSGALG00000046088	15.6401	1.51128	29.769	19.6978	4.29997	0.00689962	0.254089	Z	49897173	49910077	+	12905	-	GO:0001881;GO:0005769;GO:0005802;GO:0005829;GO:0007032;GO:0042147;GO:0055037;	-	-	-	-	-	-	-
ENSGALG00000043245	35.6228	6.36462	64.8809	10.194	3.34965	0.00705593	0.255633	8	26430953	26433431	-	2479	-	-	-	-	-	-	ankyrin-3-like [Source:NCBI gene;Acc:101747588]"	-	-
ENSGALG00000016499	37.817	3.80837	71.8256	18.8599	4.23725	0.00710714	0.255678	3	104597130	104611882	-	14753	-	-	-	-	-	-	-	770429	-
ENSGALG00000003212	24.7145	4.9558	44.4732	8.97398	3.16575	0.00712115	0.255678	26	4699001	4704104	+	5104	TSPO2	GO:0005783;GO:0005783;GO:0015485;GO:0015485;GO:0016020;GO:0016021;GO:0016021;GO:0016021;GO:0005783;GO:0015485;GO:0016020;GO:0016021;GO:0016021;GO:0016021;GO:0016020;GO:0016021;GO:0016021;	-	-	-	-	translocator protein 2 [Source:HGNCSymbol;Acc:HGNC:21256]	419914	F1NNL8
ENSGALG00000044143	14.2967	1.27801	27.3155	21.3734	4.41775	0.00714396	0.255932	Z	75407441	75414260	+	6820	-	GO:0000122;GO:0000978;GO:0001078;GO:0003677;GO:0003700;GO:0005634;GO:0005634;GO:0006355;	-	-	-	-	-	-	-
ENSGALG00000033974	94.5155	36.1834	152.848	4.22425	2.0787	0.00717968	0.255932	1	10650557	10710329	+	59773	HGF	GO:0000187;GO:0000902;GO:0001889;GO:0001934;GO:0001934;GO:0004252;GO:0004252;GO:0005615;GO:0006508;GO:0008083;GO:0008283;GO:0010469;GO:0010628;GO:0010629;GO:0014068;GO:0030335;GO:0030335;GO:0032715;GO:0032733;GO:0033137;GO:0035729;GO:0035729;GO:0042056;GO:0042802;GO:0043066;GO:0043154;GO:0048012;GO:0048012;GO:0048012;GO:0050728;GO:0050731;GO:0050918;GO:0051450;GO:0060326;GO:0060665;GO:0060665;GO:…	K05460	-	-	-	hepatocyte growth factor [Source:NCBIgene;Acc:395941]	395941	A0A1D5PAR6;Q788Q2;Q90978
ENSGALG00000005247	19.6544	2.869	36.4397	12.7012	3.66689	0.00734787	0.25632	14	5575515	5587730	+	12216	TEKT4	GO:0005623;GO:0030317;GO:0036126;GO:0060271;GO:0060294;	K18631	-	-	-	tektin 4 [Source:HGNC Symbol;Acc:HGNC:31012]"	416527	E1C2N5
ENSGALG00000032620	37.09	6.7636	67.4163	9.96752	3.31724	0.00735077	0.25632	AADN04011290.1	49	6533	-	6485	-	GO:0005506;GO:0005737;GO:0006082;GO:0006805;GO:0008395;GO:0016705;GO:0016712;GO:0020037;GO:0020037;GO:0042738;GO:0043231;GO:0055114;GO:0055114;	-	-	-	-	-	-	-
ENSGALG00000005017	15.7717	1.27778	30.2655	23.686	4.56596	0.00745249	0.256572	6	14916880	14938836	+	21957	DUSP13	GO:0004725;GO:0006470;GO:0008138;GO:0016311;GO:0016311;GO:0016787;GO:0016791;GO:0016791;GO:0035335;	K14165	-	-	-	dual specificity phosphatase 13 [Source:HGNCSymbol;Acc:HGNC:19681]	423732	E1BSB5
ENSGALG00000015602	28.0237	6.9237	49.1237	7.09501	2.8268	0.00755411	0.258271	Z	63750886	63772563	-	21678	CKMT2	GO:0000166;GO:0003824;GO:0005524;GO:0016301;GO:0016301;GO:0016310;GO:0016740;GO:0016772;GO:0000166;GO:0003824;GO:0005524;GO:0016301;GO:0016301;GO:0016310;GO:0016740;GO:0016772;	K00933	EC:2.7.3.2	-	-	creatine kinase, mitochondrial 2 [Source:NCBIgene;Acc:396508]	396508	P11009;F1NAD3
ENSGALG00000006112	141.575	55.4096	227.74	4.11012	2.03918	0.00758272	0.258271	2	5496066	5657457	+	161392	SCN5A	GO:0001518;GO:0001518;GO:0001518;GO:0005216;GO:0005244;GO:0005248;GO:0005248;GO:0005272;GO:0005886;GO:0005886;GO:0006811;GO:0006811;GO:0006814;GO:0006814;GO:0016020;GO:0016020;GO:0016021;GO:0019228;GO:0030424;GO:0034765;GO:0035725;GO:0055085;GO:0086010;GO:0001518;GO:0001518;GO:0005216;GO:0005244;GO:0005248;GO:0005272;GO:0005886;GO:0006811;GO:0006811;GO:0006814;GO:0006814;GO:0016020;GO:0016020;GO:…	K04838	-	-	-	Gallus gallus sodium voltage-gated channel alphasubunit 5 (SCN5A), mRNA. [Source:RefSeqmRNA;Acc:NM_001318446]	395947	F9W2Y0
ENSGALG00000015145	115.487	47.4128	183.561	3.87156	1.95292	0.00765264	0.258271	Z	35808066	35867542	+	59477	TMC1	GO:0005887;GO:0016020;GO:0016021;GO:0016021;GO:0005216;GO:0005245;GO:0005245;GO:0005887;GO:0008381;GO:0008381;GO:0009897;GO:0016020;GO:0016021;GO:0016021;GO:0032426;GO:0050910;GO:0050910;GO:0060005;GO:0060005;GO:0060117;GO:0070588;GO:1903169;	K21988	-	-	-	transmembrane channel like 1 [Source:NCBIgene;Acc:427255]	427255	Q5YCC9
ENSGALG00000019361	19.235	1.91702	36.553	19.0676	4.25305	0.00776441	0.260805	1	32729364	32758798	-	29435	FAM19A2	-	-	-	-	-	family with sequence similarity 19 member A2, C-Cmotif chemokine like [Source:HGNC Symbol;Acc:HGNC:21589]	771745	-
ENSGALG00000039545	88.3161	37.8351	138.797	3.66847	1.87518	0.0080633	0.264642	AADN04004927.1	897	5887	+	4991	PRSS3	GO:0004252;GO:0006508;GO:0006508;GO:0008233;GO:0008236;GO:0016787;GO:0004252;GO:0004252;GO:0005615;GO:0006508;GO:0006508;GO:0006508;GO:0008233;GO:0008236;GO:0016787;	K01312	EC:3.4.21.4	-	-	protease, serine 3 [Source:NCBI gene;Acc:396345]"	396345	Q90627
ENSGALG00000046632	151.402	93.8421	208.962	2.22674	1.15493	0.00821862	0.265185	2	148421473	148427755	+	6283	-	GO:0005886;GO:0016020;GO:0030550;GO:0031225;GO:2000272;	-	-	-	-	ly6/PLAUR domain-containing protein 2-like[Source:NCBI gene;Acc:101747868]	101747868	A0A1L1RJC1
ENSGALG00000003726	71.2666	31.8218	110.712	3.47912	1.79872	0.00827469	0.265996	Z	11954663	11993224	+	38562	-	GO:0005509;	-	-	-	-	EGF like, fibronectin type III and laminin Gdomains [Source:NCBI gene;Acc:427445]	-	-
ENSGALG00000016622	193.508	123.532	263.483	2.13292	1.09283	0.00876573	0.273354	1	126411070	126512986	-	101917	STS	GO:0003824;GO:0008484;GO:0016020;GO:0016021;GO:0003824;GO:0008484;GO:0016020;GO:0016021;GO:0003824;GO:0008484;GO:0008484;GO:0016020;GO:0016021;	K01131	EC:3.1.6.2	-	-	steroid sulfatase [Source:HGNCSymbol;Acc:HGNC:11425]	418654	F1NGC8
ENSGALG00000010958	129.289	48.2283	210.35	4.36154	2.12484	0.00877438	0.273354	1	40204801	40505268	-	300468	PPFIA2	GO:0045202;GO:0045202;GO:0045202;GO:0045202;GO:0045202;GO:0045202;	-	-	-	-	PTPRF interacting protein alpha 2 [Source:HGNCSymbol;Acc:HGNC:9246]	417877	-
ENSGALG00000000690	28.2609	6.05749	50.4642	8.33087	3.05847	0.00890289	0.275322	1	193197287	193216890	+	19604	GDPD4	GO:0006629;GO:0008081;GO:0008889;GO:0016020;GO:0016021;	-	-	-	-	glycerophosphodiester phosphodiesterase domaincontaining 4 [Source:HGNC Symbol;Acc:HGNC:24849]	419084	-
ENSGALG00000014874	52.2217	23.9621	80.4814	3.3587	1.7479	0.00890975	0.275322	Z	14183746	14189286	+	5541	MRPS30	GO:0003735;GO:0005739;GO:0005840;GO:0006412;	K17409	-	-	-	mitochondrial ribosomal protein S30 [Source:NCBIgene;Acc:395781]	395781	O42270
ENSGALG00000044279	54.7843	11.1308	98.4379	8.84373	3.14465	0.00894899	0.275575	3	110295570	110304515	+	8946	-	-	-	-	-	-	-	-	-
ENSGALG00000046636	15.2514	1.51758	28.9852	19.0996	4.25547	0.0091234	0.277419	AADN04001481.1	9452	12433	-	2982	-	GO:0005096;GO:0005938;GO:0007165;GO:0007264;GO:0015629;GO:0043547;	-	-	-	-	-	-	-
ENSGALG00000032986	133.714	53.0231	214.406	4.04363	2.01565	0.00921922	0.278661	1	24554513	24638605	-	84093	CFTR	GO:0000166;GO:0005254;GO:0005254;GO:0005254;GO:0005254;GO:0005260;GO:0005260;GO:0005524;GO:0005524;GO:0005737;GO:0005769;GO:0005789;GO:0005829;GO:0005829;GO:0005829;GO:0005886;GO:0005886;GO:0005886;GO:0005886;GO:0005887;GO:0005887;GO:0006695;GO:0006811;GO:0006811;GO:0006821;GO:0006821;GO:0006904;GO:0009986;GO:0015106;GO:0015106;GO:0015108;GO:0015701;GO:0015701;GO:0016020;GO:0016020;GO:0016020;GO:…	K05031	EC:3.6.3.49	-	-	cystic fibrosis transmembrane conductance regulator[Source:NCBI gene;Acc:100049619]	100049619	A0M8U4
ENSGALG00000033587	31.5446	10.7384	52.3508	4.87511	2.28544	0.00924746	0.278661	1	48193459	48195214	+	1756	-	-	-	-	-	-	-	-	-
ENSGALG00000005411	21.4152	3.74127	39.0891	10.4481	3.38517	0.00976076	0.288167	14	6080225	6091631	-	11407	MEIOB	GO:0000712;GO:0000712;GO:0000724;GO:0003682;GO:0003697;GO:0003697;GO:0005737;GO:0007129;GO:0007140;GO:0007141;GO:0007144;GO:0008310;GO:0008310;GO:0009566;GO:0090305;	K22420	EC:3.1.-.-	-	-	meiosis specific with OB domains [Source:HGNCSymbol;Acc:HGNC:28569]	416539	-
ENSGALG00000014228	109.607	15.3963	203.818	13.2381	3.72663	0.00977396	0.288167	1	70455565	70491589	-	36025	SMC1B	GO:0000775;GO:0000794;GO:0000795;GO:0000800;GO:0003677;GO:0005524;GO:0005634;GO:0005654;GO:0005694;GO:0005829;GO:0007062;GO:0030893;GO:0030893;GO:0034991;GO:0051276;GO:0051321;	K06636	-	-	-	structural maintenance of chromosomes 1B[Source:HGNC Symbol;Acc:HGNC:11112]	418243	F1NX72
ENSGALG00000032465	155.017	80.957	229.078	2.82962	1.50061	0.00986291	0.28843	MT	9085	9249	+	165	ATP8	GO:0000276;GO:0005739;GO:0006754;GO:0006811;GO:0015078;GO:0015986;GO:0016020;GO:0016021;GO:0031966;GO:0045263;	-	-	-	-	ATP synthase F0 subunit 8 [Source:NCBIgene;Acc:807647]	-	-
ENSGALG00000015269	31.5826	4.38658	58.7787	13.3997	3.74413	0.00986301	0.28843	2	110494838	110515821	-	20984	OPRK1	GO:0004930;GO:0004930;GO:0004930;GO:0004985;GO:0004985;GO:0004985;GO:0005634;GO:0005829;GO:0005886;GO:0005887;GO:0005887;GO:0005887;GO:0006955;GO:0007165;GO:0007186;GO:0007186;GO:0007218;GO:0007626;GO:0016020;GO:0016021;GO:0016021;GO:0016021;GO:0019233;GO:0019233;GO:0031635;GO:0038003;GO:0038003;GO:0038048;GO:0038048;GO:0038048;GO:0042923;GO:0046877;GO:0051607;	K04214	-	-	-	Gallus gallus opioid receptor kappa 1 (OPRK1),transcript variant 1, mRNA. [Source:RefSeqmRNA;Acc:NM_001318774]	428533	E1C0V9
ENSGALG00000030128	13.9179	1.11815	26.7177	23.8946	4.57861	0.0099714	0.28843	2	141470034	141488999	-	18966	-	GO:0004623;GO:0005198;GO:0005198;GO:0005509;GO:0005509;GO:0005576;GO:0006644;GO:0016042;GO:0031012;GO:0031012;GO:0045299;GO:0050482;	-	-	-	-	otoconin 90 [Source:NCBI gene;Acc:420326]"	420326	Q4F8N2
ENSGALG00000020486	49.7492	9.9458	89.5526	9.00407	3.17058	0.0100554	0.28843	5	16700440	16709175	-	8736	-	GO:0006629;GO:0016020;GO:0016021;GO:0016021;GO:0016491;GO:0055114;	K10224	EC:1.14.19.44	-	-	fatty acid desaturase 1-like 2 [Source:NCBIgene;Acc:423119]	423119	-
ENSGALG00000008722	246.501	162.741	330.262	2.02938	1.02104	0.0101277	0.28843	8	16453750	16476405	+	22656	MCOLN2	GO:0005261;GO:0016020;GO:0016021;GO:0032722;GO:0034220;GO:0035926;GO:0051209;GO:0051259;GO:0055037;GO:0071639;GO:0071642;GO:0071651;GO:0072345;GO:0098655;GO:1905517;GO:1990266;GO:2000343;GO:0005261;GO:0016020;GO:0016021;GO:0034220;GO:0098655;	K04993	-	-	-	mucolipin 2 [Source:HGNC Symbol;Acc:HGNC:13357]"	424531	-
ENSGALG00000010078	25.4975	6.21083	44.7842	7.21067	2.85013	0.0102819	0.2901	3	29377291	29456632	-	79342	GLP1R	GO:0004888;GO:0004930;GO:0004930;GO:0004967;GO:0005622;GO:0005887;GO:0007165;GO:0007166;GO:0007186;GO:0007186;GO:0007189;GO:0007204;GO:0007611;GO:0008016;GO:0008528;GO:0008528;GO:0016020;GO:0016020;GO:0016021;GO:0016021;GO:0017046;GO:0019933;GO:0044508;GO:0045777;GO:0045777;GO:0071377;GO:1990911;GO:0004888;GO:0004930;GO:0004930;GO:0004967;GO:0007165;GO:0007166;GO:0007186;GO:0007186;GO:0008528;GO:…	K04581	-	-	NOG263329	glucagon like peptide 1 receptor [Source:NCBIgene;Acc:428573]	428573	B4ZY91
ENSGALG00000009231	36.3221	9.06115	63.5831	7.01711	2.81088	0.0105095	0.290542	6	28877053	28888056	+	11004	PNLIP	GO:0004620;GO:0004806;GO:0004806;GO:0004806;GO:0005509;GO:0005576;GO:0005615;GO:0006629;GO:0006629;GO:0006968;GO:0009395;GO:0009617;GO:0016042;GO:0019376;GO:0044258;GO:0047372;GO:0047714;GO:0052689;	K14073	EC:3.1.1.3	-	-	pancreatic lipase [Source:NCBI gene;Acc:423916]"	423916	F1P5K3
ENSGALG00000019662	23.452	1.19178	45.7121	38.3563	5.26139	0.0106105	0.290542	2	20841909	20854816	-	12908	SLC25A40	GO:0016020;GO:0016021;GO:0022857;GO:0055085;	K15119	-	-	-	solute carrier family 25 member 40 [Source:HGNCSymbol;Acc:HGNC:29680]	772037	-
ENSGALG00000045631	14.0639	1.27801	26.8498	21.009	4.39294	0.0107532	0.290542	4	90880175	90881992	-	1818	-	-	-	-	-	-	-	-	-
ENSGALG00000007042	82.3192	42.101	122.537	2.91056	1.5413	0.0109195	0.291605	18	9647197	9654965	-	7769	CCDC40	GO:0001947;GO:0001947;GO:0003341;GO:0003341;GO:0003351;GO:0003356;GO:0005737;GO:0005929;GO:0005929;GO:0005930;GO:0005930;GO:0030317;GO:0030324;GO:0030324;GO:0035082;GO:0035082;GO:0035082;GO:0035469;GO:0036159;GO:0044458;GO:0060287;GO:0060287;GO:0060287;GO:0070286;GO:0071907;GO:0071910;	-	-	-	-	coiled-coil domain containing 40 [Source:HGNCSymbol;Acc:HGNC:26090]	-	-
ENSGALG00000045232	237.533	118.649	356.416	3.00394	1.58686	0.0110576	0.291864	20	7026294	7051788	-	25495	SYCP2	GO:0000795;GO:0000800;GO:0007140;GO:0007143;GO:0009566;GO:0009887;GO:0016020;GO:0016021;GO:0043066;GO:0046982;GO:0048808;	-	-	-	-	synaptonemal complex protein 2 [Source:HGNCSymbol;Acc:HGNC:11490]	-	-
ENSGALG00000009509	36.3678	3.42807	69.3076	20.2177	4.33755	0.0112813	0.293963	2	23088761	23152574	-	63814	CALCR	GO:0001669;GO:0004888;GO:0004930;GO:0004930;GO:0004948;GO:0004948;GO:0004948;GO:0005929;GO:0007165;GO:0007166;GO:0007186;GO:0007186;GO:0007189;GO:0007204;GO:0007204;GO:0016020;GO:0016020;GO:0016021;GO:0016021;GO:0030279;GO:0030316;GO:0030424;GO:0043488;GO:0004888;GO:0004930;GO:0004930;GO:0004948;GO:0007165;GO:0007166;GO:0007186;GO:0007186;GO:0016020;GO:0016020;GO:0016021;GO:0016021;	K04576	-	-	-	calcitonin receptor [Source:HGNCSymbol;Acc:HGNC:1440]	428425	F1P5E1
ENSGALG00000016426	346.139	106.539	585.738	5.49786	2.45887	0.0113915	0.295939	1	120215624	120287272	+	71649	MAP3K15	GO:0000165;GO:0000166;GO:0000186;GO:0004672;GO:0004672;GO:0004709;GO:0005524;GO:0005524;GO:0005622;GO:0006468;GO:0016301;GO:0016310;GO:0016740;	K13986	EC:2.7.11.25	-	-	mitogen-activated protein kinase kinase kinase 15[Source:HGNC Symbol;Acc:HGNC:31689]	418609	F1NKW3
ENSGALG00000009368	180.671	112.22	249.122	2.21994	1.15052	0.011662	0.298715	5	26680031	26906126	-	226096	RGS6	GO:0005096;GO:0005096;GO:0005829;GO:0007186;GO:0019898;GO:0035556;GO:0043547;	K16449	-	-	-	regulator of G-protein signaling 6 [Source:NCBIgene;Acc:395618]	395618	R4GKB3
ENSGALG00000044026	35.4494	5.75105	65.1477	11.328	3.50182	0.011821	0.301629	3	41952821	41958521	-	5701	-	GO:0008146;GO:0016740;	K22523	EC:2.8.2.-	-	-	sulfotransferase family, cytosolic, 6B, member 1-like [Source:NCBI gene;Acc:421560]	421560	-
ENSGALG00000038995	126.494	44.4546	208.533	4.69091	2.22987	0.0119018	0.302461	1	181192418	181414573	-	222156	GRIA4	GO:0004970;GO:0005216;GO:0005886;GO:0006811;GO:0006811;GO:0016020;GO:0016020;GO:0016021;GO:0030054;GO:0034220;GO:0035235;GO:0038023;GO:0045202;GO:0045211;GO:0004970;GO:0005216;GO:0005886;GO:0006811;GO:0006811;GO:0016020;GO:0016020;GO:0016021;GO:0030054;GO:0034220;GO:0035235;GO:0038023;GO:0045202;GO:0045211;GO:0004970;GO:0004971;GO:0004971;GO:0005216;GO:0005886;GO:0005886;GO:0006811;GO:0006811;GO:…	K05200	-	-	-	glutamate ionotropic receptor AMPA type subunit 4[Source:NCBI gene;Acc:396137]	396137	Q90729;Q90858
ENSGALG00000008456	76.9496	38.2886	115.611	3.01946	1.59429	0.0119687	0.302461	17	2601746	2859437	+	257692	CACNA1B	GO:0005216;GO:0005244;GO:0005245;GO:0005245;GO:0005262;GO:0005891;GO:0005891;GO:0006811;GO:0006816;GO:0006816;GO:0007269;GO:0007626;GO:0008016;GO:0008022;GO:0008217;GO:0008331;GO:0016020;GO:0016020;GO:0016020;GO:0016021;GO:0030425;GO:0034765;GO:0043025;GO:0048265;GO:0051924;GO:0055085;GO:0070588;GO:0070588;GO:0070588;GO:0098793;GO:0005216;GO:0005244;GO:0005245;GO:0005262;GO:0005891;GO:0006811;GO:…	K04849	-	-	-	calcium voltage-gated channel subunit alpha1 B[Source:NCBI gene;Acc:374169]	374169	Q9PUM6
ENSGALG00000027702	91.545	11.6106	171.479	14.7692	3.88451	0.0120364	0.302461	2	5349153	5385670	+	36518	SCN11A	GO:0001518;GO:0001518;GO:0001518;GO:0005216;GO:0005244;GO:0005248;GO:0005248;GO:0005272;GO:0005886;GO:0005886;GO:0006811;GO:0006811;GO:0006814;GO:0006814;GO:0016020;GO:0016020;GO:0016021;GO:0019228;GO:0030424;GO:0034765;GO:0035725;GO:0055085;GO:0086010;	-	-	-	-	Gallus gallus sodium voltage-gated channel alphasubunit 11 (SCN11A), mRNA. [Source:RefSeqmRNA;Acc:NM_001318428]	428404	F9W2X9
ENSGALG00000005972	53.4466	18.5654	88.3279	4.75767	2.25025	0.0120395	0.302461	12	9572853	9601410	-	28558	KBTBD12	-	K21912	-	-	-	kelch repeat and BTB domain containing 12[Source:HGNC Symbol;Acc:HGNC:25731]	427587	E1C838
ENSGALG00000020390	18.5523	3.02256	34.0821	11.2759	3.49517	0.0120749	0.302461	5	45652317	45656876	-	4560	-	GO:0004867;GO:0005615;GO:0005615;GO:0010951;	K04525	-	-	-	serpin peptidase inhibitor, clade A (alpha-1antiproteinase, antitrypsin), member 5 [Source:NCBIgene;Acc:423435]	423435	-
ENSGALG00000041612	11.4425	0.552771	22.3322	40.4005	5.3363	0.012119	0.302461	2	123199817	123205445	-	5629	-	GO:0005737;GO:0005886;GO:0006865;GO:0015171;GO:0015179;GO:0016020;GO:0016020;GO:0016021;GO:0022857;GO:0055085;GO:1902475;	K13870	-	-	-	solute carrier family 7 member 13 [Source:NCBIgene;Acc:420204]	420204	-
ENSGALG00000026853	9.98298	0.319503	19.6465	61.4907	5.9423	0.0122541	0.302461	5	17620088	17625226	-	5139	FGF3	GO:0005104;GO:0005576;GO:0005576;GO:0007275;GO:0008083;GO:0008083;GO:0008284;GO:0008543;GO:0008543;GO:0010469;GO:0030154;GO:0051781;GO:0055026;	K04358	-	-	NOG300661	fibroblast growth factor 3 [Source:NCBIgene;Acc:396267]	396267	P48801
ENSGALG00000010722	28.6453	5.09291	52.1977	10.2491	3.35742	0.0123109	0.302461	2	26674819	26685279	+	10461	-	GO:0005102;GO:0005576;GO:0009986;GO:0048856;	-	-	-	NOG293714	Schwann cell-specific EGF-like repeat autocrinefactor [Source:NCBI gene;Acc:395159]	395159	Q6TPK5
ENSGALG00000036097	30.7311	5.38675	56.0755	10.4099	3.37988	0.0127029	0.306313	2	74510089	74695043	+	184955	CDH18	GO:0005509;GO:0005509;GO:0005886;GO:0005886;GO:0005886;GO:0005913;GO:0007043;GO:0007155;GO:0007155;GO:0007156;GO:0007156;GO:0008092;GO:0009986;GO:0016020;GO:0016020;GO:0016021;GO:0016339;GO:0016342;GO:0034332;GO:0042803;GO:0044331;GO:0045296;GO:0098609;GO:0005509;GO:0005886;GO:0005886;GO:0007155;GO:0007155;GO:0007156;GO:0016020;GO:0016020;GO:0016021;	K06805	-	-	-	cadherin 18 [Source:HGNC Symbol;Acc:HGNC:1757]"	428490	-
ENSGALG00000012418	40.5897	11.4503	69.7291	6.08971	2.60637	0.0128094	0.306392	7	32809167	32861788	+	52622	-	GO:0003824;GO:0005737;GO:0005737;GO:0006569;GO:0006569;GO:0009435;GO:0009435;GO:0016787;GO:0019363;GO:0019441;GO:0019805;GO:0030170;GO:0030170;GO:0030429;GO:0030429;GO:0030429;GO:0034354;GO:0043420;GO:0043420;GO:0097053;GO:0003824;GO:0005737;GO:0005737;GO:0006569;GO:0006569;GO:0009435;GO:0009435;GO:0016787;GO:0019363;GO:0019805;GO:0030170;GO:0030170;GO:0030429;GO:0030429;GO:0034354;GO:0043420;GO:…	K01556	EC:3.7.1.3	-	-	kynureninase [Source:NCBI gene;Acc:424302]"	424302	F1NDY5
ENSGALG00000044610	92.0223	32.4794	151.565	4.6665	2.22234	0.0129365	0.308147	12	10668759	10678545	+	9787	CFAP100	-	-	-	-	-	cilia and flagella associated protein 100[Source:HGNC Symbol;Acc:HGNC:26842]	-	-
ENSGALG00000033333	11.9568	0.319503	23.594	73.846	6.20645	0.0129892	0.308974	KQ759723.1	26	5057	-	5032	-	GO:0016020;GO:0016021;GO:0016020;GO:0016021;	-	-	-	-	-	-	-
ENSGALG00000010029	25.2577	6.10569	44.4098	7.27351	2.86265	0.0130695	0.310456	1	35534379	35550868	-	16490	BEST3	GO:0005254;GO:0005254;GO:0005254;GO:0005886;GO:0006811;GO:0006821;GO:0015698;GO:0016020;GO:0016021;GO:0034707;GO:0034707;GO:0043271;GO:1902476;	K13880	-	-	-	bestrophin 3 [Source:NCBI gene;Acc:417849]"	417849	E1C882
ENSGALG00000034585	12.1173	0.878576	23.3561	26.584	4.73249	0.0130936	0.310599	2	42762444	42777858	+	15415	BFSP2	GO:0005198;GO:0005198;GO:0005882;GO:0005882;GO:0045104;GO:0005198;GO:0005198;GO:0005882;GO:0005882;GO:0045104;GO:0005198;GO:0005198;GO:0005212;GO:0005737;GO:0005882;GO:0005882;GO:0005882;GO:0007010;GO:0045104;GO:0045104;GO:0048469;GO:0070307;GO:0005198;GO:0005198;GO:0005882;GO:0005882;GO:0045104;	K10379	-	-	-	beaded filament structural protein 2 [Source:NCBIgene;Acc:396141]	396141	Q90809
ENSGALG00000006329	18.8443	2.86877	34.8199	12.1376	3.60141	0.0131266	0.310952	13	15315384	15318083	-	2700	IL9	GO:0005125;GO:0005140;GO:0005615;GO:0010469;	K05432	-	-	-	interleukin 9 [Source:NCBI gene;Acc:416307]"	416307	Q2PYN4
ENSGALG00000016669	20.956	1.10554	40.8065	36.9109	5.20597	0.0132345	0.31203	3	107910925	107913428	+	2504	AvBD2	GO:0005576;GO:0005615;GO:0006935;GO:0006952;GO:0031731;GO:0042056;GO:0042742;GO:0050918;GO:0060326;	K21100	-	-	NOG293788	avian beta-defensin 2 [Source:NCBIgene;Acc:395840]	395840	P46158;A0A140T8H4
ENSGALG00000033353	28.3734	8.2625	48.4842	5.86798	2.55286	0.0133665	0.312734	Z	3472203	3658355	+	186153	RIT2	GO:0000166;GO:0003682;GO:0003924;GO:0003924;GO:0005516;GO:0005516;GO:0005525;GO:0005525;GO:0005525;GO:0005634;GO:0005634;GO:0005737;GO:0005886;GO:0005886;GO:0007165;GO:0007265;GO:0010976;GO:0010976;GO:0010977;GO:0016020;GO:0030100;GO:0030215;GO:0032489;GO:0032507;GO:0035556;GO:0043005;GO:0044297;GO:0045121;GO:0045944;GO:0097447;	K07833	-	-	-	Ras like without CAAX 2 [Source:HGNCSymbol;Acc:HGNC:10017]	770660	A0A1D5NV13
ENSGALG00000008814	20.3611	3.8212	36.9011	9.65693	3.27156	0.0134165	0.312743	1	22292930	22303384	-	10455	ASB15	GO:0005622;GO:0016567;GO:0035556;	K10337	-	-	-	ankyrin repeat and SOCS box containing 15[Source:HGNC Symbol;Acc:HGNC:19767]	417752	E1BRU8
ENSGALG00000026584	44.2813	17.033	71.5297	4.19948	2.07021	0.0134407	0.312743	5	25487808	25499999	-	12192	-	GO:0004620;GO:0004623;GO:0005509;GO:0005544;GO:0005737;GO:0006629;GO:0009395;GO:0016042;GO:0016787;GO:0046475;GO:0047498;	-	-	-	-	-	-	-
ENSGALG00000013058	55.0973	26.2564	83.9381	3.19686	1.67665	0.0134476	0.312743	1	62161773	62170124	+	8352	-	GO:0004032;GO:0008106;GO:0016491;GO:0016491;GO:0055114;	-	-	-	-	-	-	-
ENSGALG00000044500	24.1515	2.77646	45.5266	16.3973	4.03539	0.0137966	0.316788	AADN04002273.1	5232	6394	-	1163	-	GO:0005096;GO:0005737;GO:0005886;GO:0007264;GO:0043547;	-	-	-	-	-	-	-
ENSGALG00000027765	169.424	73.9661	264.882	3.58112	1.84041	0.0138226	0.316962	2	19491773	19522296	-	30524	MMR1L1	GO:0004888;GO:0016020;GO:0016021;	K06560	-	-	-	Gallus gallus macrophage mannose receptor 1-like 1(MMR1L1), mRNA. [Source:RefSeq mRNA;Acc:NM_001318433]	771876	M1XJF4
ENSGALG00000015332	41.9899	8.80897	75.1708	8.53344	3.09313	0.0139604	0.317553	Z	52264712	52364226	+	99515	CPLX1	GO:0000149;GO:0005326;GO:0006836;GO:0016079;GO:0016079;GO:0019905;GO:0030073;GO:0031201;GO:0031201;GO:0043195;GO:0046928;	K15294	-	-	-	complexin 1 [Source:HGNC Symbol;Acc:HGNC:2309]"	427286	E1C8G7
ENSGALG00000006413	120.133	68.0062	172.261	2.53301	1.34085	0.0141788	0.31894	10	12248442	12295841	-	47400	CEMIP	GO:0004415;GO:0004415;GO:0005540;GO:0005540;GO:0005737;GO:0005737;GO:0005783;GO:0005886;GO:0007605;GO:0010800;GO:0030214;GO:0030214;GO:0030335;GO:0030665;GO:0032050;GO:0045334;GO:0046923;GO:0051281;GO:0090314;GO:1900020;	K19031	EC:3.2.1.35	-	-	cell migration inducing hyaluronidase 1[Source:HGNC Symbol;Acc:HGNC:29213]	415476	F1P1G6
ENSGALG00000016176	64.2241	12.4286	116.019	9.33484	3.22263	0.0143558	0.320281	3	83723661	83990345	-	266685	-	GO:0004930;GO:0004930;GO:0005622;GO:0005887;GO:0007189;GO:0016020;GO:0016020;GO:0016021;GO:0016322;GO:0016525;GO:0043083;GO:0098794;	-	-	-	-	-	-	-
ENSGALG00000046643	37.3708	13.2016	61.5401	4.66155	2.22081	0.0143585	0.320281	2	46453926	46461779	+	7854	-	-	-	-	-	-	uncharacterized LOC420734 [Source:NCBIgene;Acc:420734]	420734	A0A1L1RR95
ENSGALG00000006368	62.5243	27.9848	97.0639	3.46845	1.79429	0.0144119	0.320642	5	12685002	12717134	-	32133	PTPN5	GO:0001784;GO:0004721;GO:0004725;GO:0004725;GO:0006470;GO:0006470;GO:0016020;GO:0016021;GO:0016311;GO:0016787;GO:0016791;GO:0035335;	K18018	EC:3.1.3.48	-	-	protein tyrosine phosphatase, non-receptor type 5[Source:HGNC Symbol;Acc:HGNC:9657]	423085	-
ENSGALG00000044622	11.6419	0.878576	22.4053	25.5018	4.67253	0.0145732	0.321557	Z	75666485	75673046	+	6562	-	GO:0003677;GO:0003700;GO:0005634;GO:0006355;GO:0000122;GO:0000978;GO:0001078;GO:0003677;GO:0003700;GO:0005634;GO:0005634;GO:0006355;	-	-	-	-	-	-	-
ENSGALG00000045455	11.1297	0.639006	21.6204	33.8345	5.08042	0.0145736	0.321557	27	1845907	1849498	+	3592	-	GO:0003841;GO:0003841;GO:0003841;GO:0005783;GO:0006629;GO:0006654;GO:0008654;GO:0008654;GO:0016020;GO:0016020;GO:0016021;GO:0016740;GO:0016746;GO:0016746;	K13509	EC:2.3.1.51	-	-	proline rich 29 [Source:NCBI gene;Acc:419941]"	419941	-
ENSGALG00000039725	17.5547	0.639006	34.4703	53.9437	5.75338	0.0146401	0.322207	2	51702847	51711650	-	8804	COA1	GO:0005739;GO:0005829;GO:0016020;GO:0016021;GO:0031305;GO:0032981;GO:0033617;	-	-	-	-	cytochrome c oxidase assembly factor 1 homolog[Source:HGNC Symbol;Acc:HGNC:21868]	-	-
ENSGALG00000011727	14.7223	1.75715	27.6874	15.757	3.97792	0.0146696	0.322207	1	47965222	47968879	-	3658	AGBL3	GO:0004181;GO:0004181;GO:0004181;GO:0006508;GO:0008270;GO:0035610;	-	-	-	-	ATP/GTP binding protein like 3 [Source:HGNCSymbol;Acc:HGNC:27981]	-	-
ENSGALG00000039554	31.4416	9.58848	53.2947	5.5582	2.47462	0.0148349	0.322951	19	405695	418007	+	12313	-	GO:0004601;GO:0004601;GO:0005615;GO:0005737;GO:0006979;GO:0018969;GO:0020037;GO:0036393;GO:0042742;GO:0042742;GO:0055114;GO:0098869;	-	-	-	-	lactoperoxidase [Source:NCBI gene;Acc:417466]"	-	-
ENSGALG00000031817	53.603	16.2911	90.915	5.58067	2.48044	0.0148743	0.323398	18	2514324	2514707	+	384	-	-	-	-	-	-	-	-	-
ENSGALG00000043861	43.8138	12.4374	75.1901	6.04547	2.59586	0.0149346	0.324034	4	32830934	32929296	-	98363	-	-	-	-	-	-	IQ motif containing M [Source:NCBIgene;Acc:100857543]	100857543	-
ENSGALG00000008638	150.773	42.3388	259.206	6.1222	2.61405	0.0149691	0.324034	2	19525053	19554688	-	29636	MMR1L3	GO:0004888;GO:0016020;GO:0016021;	K06560	-	-	-	Gallus gallus macrophage mannose receptor 1-like 3(MMR1L3), mRNA. [Source:RefSeq mRNA;Acc:NM_001319006]	420515	M1XH40
ENSGALG00000044618	37.1976	12.981	61.4143	4.73111	2.24218	0.0149957	0.324034	10	17798993	17805421	-	6429	-	GO:0005215;GO:0005886;GO:0005886;GO:0015721;GO:0015721;GO:0016020;GO:0016021;GO:0016021;GO:0032991;GO:0046982;	K14361	-	-	-	solute carrier family 51 beta subunit [Source:NCBIgene;Acc:415531]	415531	A0A1L1RYS7
ENSGALG00000044457	25.6239	6.37677	44.8711	7.03665	2.81489	0.0151147	0.324928	2	113777896	113780152	+	2257	-	-	-	-	-	-	-	-	-
ENSGALG00000029844	27.8902	2.06405	53.7164	26.0247	4.70181	0.0151556	0.324996	AADN04001189.1	8799	10450	+	1652	-	-	-	-	-	-	-	-	-
ENSGALG00000017172	45.487	6.37723	84.5968	13.2655	3.7296	0.0152088	0.325324	1	180756254	180760243	+	3990	VMO1	GO:0005576;GO:0005615;GO:0005623;	-	-	S	NOG84550	vitelline membrane outer layer 1 homolog[Source:NCBI gene;Acc:418974]	418974	P41366
ENSGALG00000010572	29.6621	3.7478	55.5763	14.8291	3.89035	0.0152904	0.325854	5	40811286	40858950	+	47665	TSHR	GO:0004930;GO:0004930;GO:0004996;GO:0004996;GO:0004996;GO:0005622;GO:0005886;GO:0005886;GO:0005887;GO:0007165;GO:0007186;GO:0007186;GO:0007189;GO:0007189;GO:0007190;GO:0008344;GO:0008528;GO:0009755;GO:0016020;GO:0016021;GO:0016021;GO:0016500;GO:0030183;GO:0038194;GO:0040012;GO:0040018;GO:0060119;GO:0060122;GO:0071542;GO:0090103;GO:0120162;GO:0004930;GO:0004930;GO:0004996;GO:0005886;GO:0007165;GO:…	K04249	-	-	-	thyroid stimulating hormone receptor [Source:NCBIgene;Acc:428900]	428900	Q3V5L9
ENSGALG00000041918	32.686	3.26843	62.1035	19.001	4.24801	0.0153632	0.327	2	115888641	115975593	-	86953	CPA6	GO:0004180;GO:0004181;GO:0004181;GO:0005615;GO:0006508;GO:0006508;GO:0008270;	K08782	EC:3.4.17.1	-	-	carboxypeptidase A6 [Source:NCBI gene;Acc:420171]"	420171	Q5ZIF7
ENSGALG00000045889	15.8706	0.872274	30.869	35.3891	5.14523	0.0154481	0.327526	27	1375764	1389211	+	13448	MEIOC	GO:0005634;GO:0005634;GO:0005737;GO:0005737;GO:0006302;GO:0007130;GO:0007141;GO:0007141;GO:0007144;GO:0007144;GO:0007283;GO:0007286;GO:0048255;GO:0048255;GO:0048599;GO:0051310;GO:0051321;GO:0051729;GO:0070192;	-	-	-	-	meiosis specific with coiled-coil domain[Source:HGNC Symbol;Acc:HGNC:26670]	771115	-
ENSGALG00000045383	35.2846	11.8311	58.7382	4.96474	2.31172	0.0155381	0.327741	8	11996010	12003650	-	7641	-	GO:0016020;GO:0016021;	-	-	-	-	-	-	-
ENSGALG00000010259	313.621	206.286	420.956	2.04064	1.02902	0.0157087	0.328261	2	24735576	24796883	-	61308	COL28A1	GO:0004867;GO:0005201;GO:0005604;GO:0005615;GO:0010951;GO:0030198;GO:0031012;	-	-	-	-	collagen type XXVIII alpha 1 chain [Source:HGNCSymbol;Acc:HGNC:22442]	420576	E1C4H5
ENSGALG00000019835	56.9586	26.2395	87.6776	3.34143	1.74046	0.0157694	0.328895	16	174390	177445	-	3056	TRIM27.2	GO:0005622;GO:0008270;GO:0046872;	-	-	-	NOG325772	tripartite motif containing 27.2 [Source:NCBIgene;Acc:430359]	430359	A5HUK2
ENSGALG00000002370	38.9495	11.4253	66.4737	5.8181	2.54055	0.0159361	0.329817	6	4229969	4293908	-	63940	SH2D4B	GO:0005737;	-	-	-	-	SH2 domain containing 4B [Source:HGNCSymbol;Acc:HGNC:31440]	769640	-
ENSGALG00000036392	30.6537	9.11541	52.1921	5.72569	2.51745	0.0159457	0.329817	AADN04001466.1	5662	9750	+	4089	-	GO:0005813;	-	-	-	-	-	-	-
ENSGALG00000006797	29.2359	4.30057	54.1713	12.5963	3.65493	0.0160691	0.330287	2	10521952	10608270	-	86319	ADARB2	GO:0003723;GO:0003723;GO:0004000;GO:0006396;GO:0003723;GO:0003723;GO:0003725;GO:0003726;GO:0004000;GO:0005634;GO:0005730;GO:0005737;GO:0006382;GO:0006396;GO:0006396;GO:0008251;	-	-	-	-	adenosine deaminase, RNA specific B2 (inactive)[Source:HGNC Symbol;Acc:HGNC:227]	-	-
ENSGALG00000039738	73.8984	15.4568	132.34	8.56191	3.09793	0.0160804	0.330287	2	55891323	55948927	+	57605	SLC9A3	GO:0005886;GO:0005886;GO:0005886;GO:0006811;GO:0006812;GO:0006814;GO:0006814;GO:0006814;GO:0006885;GO:0006885;GO:0015297;GO:0015299;GO:0015385;GO:0015385;GO:0015385;GO:0015385;GO:0015386;GO:0016020;GO:0016021;GO:0016021;GO:0016324;GO:0016324;GO:0030165;GO:0031526;GO:0031526;GO:0031982;GO:0051453;GO:0055085;GO:0070062;GO:0071805;GO:0098719;GO:0098719;GO:1902600;	K12040	-	-	-	solute carrier family 9 member A3 [Source:HGNCSymbol;Acc:HGNC:11073]	420801	A0A1D5NYQ5
ENSGALG00000004885	24.4793	2.70283	46.2558	17.1139	4.09709	0.0161002	0.330287	10	10039455	10047425	+	7971	SLC24A5	GO:0005262;GO:0005802;GO:0005802;GO:0006811;GO:0006874;GO:0008273;GO:0008273;GO:0016020;GO:0016021;GO:0016021;GO:0035725;GO:0048021;GO:0055085;GO:0070588;	K13753	-	-	-	solute carrier family 24 member 5 [Source:NCBIgene;Acc:415431]	415431	-
ENSGALG00000045860	25.9458	3.90091	47.9907	12.3025	3.62087	0.0162075	0.331435	13	11311536	11318167	+	6632	SOX30	GO:0003677;GO:0005634;GO:0007283;GO:0031960;GO:0043565;	K09271	-	-	-	SRY-box 30 [Source:HGNC Symbol;Acc:HGNC:30635]"	416243	-
ENSGALG00000035504	168.685	85.0452	252.325	2.96695	1.56898	0.0162823	0.33178	2	27328222	27392291	-	64070	ETV1	GO:0000978;GO:0000981;GO:0001077;GO:0003677;GO:0003700;GO:0005634;GO:0005634;GO:0005634;GO:0006355;GO:0006357;GO:0006366;GO:0007411;GO:0007517;GO:0007638;GO:0030154;GO:0043565;GO:0045893;GO:0045944;GO:0048935;GO:0003700;GO:0005634;GO:0006355;GO:0006366;GO:0048935;	K09431	-	-	-	ETS variant 1 [Source:NCBI gene;Acc:395748]"	395748	Q9YHW6
ENSGALG00000039159	11.5763	0.712408	22.4402	31.4991	4.97724	0.0163694	0.332767	8	21676119	21682884	-	6766	-	GO:0004040;GO:0004040;	K15528	EC:3.5.1.99	-	-	fatty-acid amide hydrolase 1-like [Source:NCBIgene;Acc:429098]	429098	-
ENSGALG00000039101	26.212	6.78904	45.6349	6.72185	2.74886	0.0163973	0.332878	20	1631068	1661152	-	30085	ASIP	GO:0005102;GO:0005576;GO:0005622;GO:0006091;GO:0008343;GO:0009755;GO:0031779;GO:0031781;GO:0031782;GO:0032402;GO:0032438;GO:0040030;GO:0042438;GO:0043473;GO:0048023;GO:0071514;GO:0005102;GO:0005576;GO:0005622;GO:0009755;GO:0005102;GO:0005576;GO:0005622;GO:0009755;GO:0005102;GO:0005576;GO:0005622;GO:0009755;GO:0005102;GO:0005576;GO:0005622;GO:0009755;GO:0005102;GO:0005576;GO:0005622;GO:0009755;	K08725	-	-	-	agouti signaling protein [Source:NCBIgene;Acc:419147]	419147	B0ZDU3
ENSGALG00000044780	23.3479	4.20127	42.4945	10.1147	3.33838	0.0164761	0.332878	7	5851213	5852220	-	1008	-	GO:0008194;GO:0016020;GO:0016021;GO:0016740;GO:0016758;GO:0043231;GO:0052696;GO:0052697;	-	-	-	-	-	-	-
ENSGALG00000012236	17.6907	2.53666	32.8448	12.9481	3.69466	0.0165015	0.332878	1	50896431	50910979	+	14549	DMC1	GO:0000150;GO:0000166;GO:0000730;GO:0000781;GO:0000794;GO:0000794;GO:0001541;GO:0001556;GO:0003677;GO:0003690;GO:0003697;GO:0005524;GO:0005524;GO:0005634;GO:0005634;GO:0005634;GO:0005694;GO:0006259;GO:0006281;GO:0006312;GO:0007129;GO:0007131;GO:0007131;GO:0007141;GO:0007276;GO:0007283;GO:0007286;GO:0008094;GO:0008094;GO:0042148;	K10872	-	-	-	DNA meiotic recombinase 1 [Source:HGNCSymbol;Acc:HGNC:2927]	427903	-
ENSGALG00000044268	10.9696	0.319503	21.6197	67.6666	6.08037	0.0165118	0.332878	5	56945063	56946691	+	1629	-	-	-	-	-	-	-	-	-
ENSGALG00000028138	90.3829	13.2273	167.538	12.6661	3.6629	0.0165252	0.332878	3	107205765	107228525	-	22761	-	GO:0005930;GO:0035082;GO:0035556;GO:0042461;GO:0060041;	-	-	-	-	-	-	-
ENSGALG00000044573	19.7883	3.55619	36.0204	10.1289	3.34041	0.0165566	0.332878	1	167810540	167829768	-	19229	-	-	-	-	-	-	glutamate rich 6B [Source:NCBI gene;Acc:418847]"	418847	-
ENSGALG00000015276	17.0875	2.45065	31.7244	12.9453	3.69435	0.0165847	0.332878	3	67163349	67182833	-	19485	-	-	-	-	-	-	-	-	-
ENSGALG00000007257	25.4428	5.89133	44.9943	7.63739	2.93308	0.0166458	0.332878	14	9174627	9195214	+	20588	TEKT5	GO:0030317;GO:0036126;GO:0036126;GO:0060271;GO:0060294;	K18632	-	-	-	tektin 5 [Source:HGNC Symbol;Acc:HGNC:26554]"	416635	E1C109
ENSGALG00000017106	169.631	80.9682	258.295	3.19008	1.67359	0.0166704	0.332983	1	176737697	177046618	+	308922	ATP8A2	GO:0000166;GO:0000166;GO:0000287;GO:0000287;GO:0003011;GO:0004012;GO:0004012;GO:0004012;GO:0004012;GO:0005524;GO:0005524;GO:0005654;GO:0005768;GO:0005794;GO:0005794;GO:0005886;GO:0005886;GO:0007409;GO:0007568;GO:0010842;GO:0010976;GO:0010996;GO:0015914;GO:0016020;GO:0016020;GO:0016021;GO:0016021;GO:0016787;GO:0040018;GO:0042472;GO:0042755;GO:0043588;GO:0045332;GO:0048666;GO:0048666;GO:0050884;GO:…	K14802	EC:7.6.2.1	-	-	ATPase phospholipid transporting 8A2 [Source:HGNCSymbol;Acc:HGNC:13533]	418936	-
ENSGALG00000008427	71.9364	18.6361	125.237	6.72011	2.74849	0.0169098	0.335425	1	11261662	11291903	+	30242	GNAT3	GO:0000166;GO:0001580;GO:0001664;GO:0001750;GO:0001917;GO:0003924;GO:0003924;GO:0003924;GO:0005525;GO:0005525;GO:0005737;GO:0005737;GO:0005834;GO:0007165;GO:0007165;GO:0007186;GO:0007186;GO:0007188;GO:0007188;GO:0019001;GO:0031683;GO:0031683;GO:0032991;GO:0050909;GO:0050913;GO:0050916;GO:0050916;GO:0050917;	K19729	-	-	-	G protein subunit alpha transducin 3 [Source:NCBIgene;Acc:427851]	427851	F1P3R0
ENSGALG00000044599	61.1573	8.52075	113.794	13.3549	3.7393	0.016963	0.335759	12	100686	116381	-	15696	-	GO:0005634;GO:0005643;GO:0005737;GO:0005813;GO:0008536;GO:0046907;	-	-	-	-	-	-	-
ENSGALG00000014233	210.915	108.831	312.998	2.876	1.52406	0.01709	0.337445	1	70545573	70627591	+	82019	FBLN1	GO:0001933;GO:0001968;GO:0005201;GO:0005509;GO:0005509;GO:0005576;GO:0005576;GO:0005604;GO:0005615;GO:0007162;GO:0008022;GO:0010952;GO:0016504;GO:0016504;GO:0030198;GO:0030198;GO:0031012;GO:0042802;GO:0044877;GO:0070051;GO:0070373;GO:0071953;GO:0072378;GO:1900025;GO:2000146;GO:2000647;GO:0005509;GO:0005576;GO:0005576;GO:0010952;GO:0016504;GO:0030198;	K17307	-	-	-	fibulin 1 [Source:NCBI gene;Acc:373979]"	373979	O73775
ENSGALG00000042845	20.4315	0.559073	40.3039	72.0906	6.17174	0.0171345	0.337548	2	63783168	63794396	+	11229	-	GO:0005737;GO:0016020;GO:0016021;GO:0048471;	-	-	-	-	-	-	-
ENSGALG00000014966	19.7028	3.80207	35.6036	9.36428	3.22717	0.0173449	0.338238	1	79795007	79813272	+	18266	HGD	GO:0004411;GO:0004411;GO:0006520;GO:0006520;GO:0006559;GO:0006559;GO:0006570;GO:0042802;GO:0055114;	K00451	EC:1.13.11.5	-	-	homogentisate 1,2-dioxygenase [Source:HGNCSymbol;Acc:HGNC:4892]	418330	-
ENSGALG00000014202	49.9102	20.029	79.7915	3.98381	1.99415	0.0174259	0.338238	4	67356760	67392287	+	35528	GABRA4	GO:0004888;GO:0004890;GO:0005216;GO:0005230;GO:0005237;GO:0005254;GO:0005886;GO:0005887;GO:0006811;GO:0006811;GO:0006821;GO:0007165;GO:0007214;GO:0007214;GO:0007268;GO:0007417;GO:0016020;GO:0016020;GO:0016021;GO:0016021;GO:0022851;GO:0032590;GO:0034220;GO:0034220;GO:0042391;GO:0043005;GO:0045202;GO:0050877;GO:0051932;GO:0060078;GO:0098794;GO:1902476;GO:1902711;GO:1904315;GO:2001023;	K05175	-	-	-	gamma-aminobutyric acid type A receptor alpha4subunit [Source:HGNC Symbol;Acc:HGNC:4078]	422770	-
ENSGALG00000014900	11.3709	0.552771	22.189	40.1414	5.32702	0.0175145	0.338238	3	63404966	63414848	+	9883	-	GO:0000122;GO:0005614;GO:0005615;GO:0030198;GO:0030512;GO:0031012;	-	-	-	-	-	-	-
ENSGALG00000028682	66.5261	31.7175	101.335	3.19491	1.67578	0.0175859	0.338238	2	92943205	92948715	+	5511	CBLN2	GO:0005615;GO:0051965;	-	-	-	-	cerebellin 2 precursor [Source:NCBIgene;Acc:421019]	421019	D2XJ63
ENSGALG00000043922	15.6157	2.55602	28.6753	11.2187	3.48783	0.0178399	0.339265	14	13248467	13253876	-	5410	-	GO:0004012;GO:0005886;GO:0045332;	-	-	-	-	-	-	-
ENSGALG00000015208	70.534	34.9645	106.103	3.0346	1.60151	0.0179395	0.339265	Z	44469527	44620288	-	150762	ROR2	GO:0000166;GO:0001501;GO:0001502;GO:0001756;GO:0001934;GO:0004672;GO:0004713;GO:0004714;GO:0004888;GO:0005109;GO:0005524;GO:0005524;GO:0005737;GO:0005887;GO:0006468;GO:0007169;GO:0007223;GO:0007224;GO:0007254;GO:0008285;GO:0009968;GO:0016020;GO:0016021;GO:0016301;GO:0016310;GO:0017147;GO:0017147;GO:0017147;GO:0018108;GO:0030154;GO:0030154;GO:0030335;GO:0030424;GO:0030509;GO:0030538;GO:0031435;GO:…	K05123	EC:2.7.10.1	T	COG0515	receptor tyrosine kinase like orphan receptor 2[Source:NCBI gene;Acc:769516]	769516	A0SVH2
ENSGALG00000010293	32.967	5.57182	60.3622	10.8335	3.43742	0.0179442	0.339265	8	21313115	21324069	-	10955	RBP	GO:0031362;GO:0032217;GO:0032218;GO:0038023;GO:1902444;	K13649	-	S	NOG26606	riboflavin binding protein [Source:NCBIgene;Acc:396449]	396449	P02752;A0A140T8H8
ENSGALG00000001252	27.5439	5.26492	49.8229	9.46318	3.24233	0.0179842	0.339265	28	2632685	2637600	-	4916	CREB3L3	GO:0000976;GO:0000977;GO:0001228;GO:0003700;GO:0005634;GO:0005634;GO:0005783;GO:0006355;GO:0006366;GO:0016020;GO:0030968;GO:0035497;GO:0042803;GO:0045944;GO:0045944;GO:0046982;GO:1990440;GO:1990440;	K09048	-	-	-	cAMP responsive element binding protein 3 like 3[Source:HGNC Symbol;Acc:HGNC:18855]	428333	E1BSG6
ENSGALG00000033968	12.4576	1.51128	23.4039	15.4861	3.95291	0.0180621	0.33986	AADN04005306.1	2125	3663	+	1539	-	GO:0016020;GO:0016021;	-	-	-	-	-	-	-
ENSGALG00000008918	48.4718	19.9785	76.965	3.85239	1.94575	0.0180883	0.339981	3	13942840	13952475	-	9636	LAMP5	GO:0005764;GO:0005770;GO:0005886;GO:0005886;GO:0010008;GO:0016020;GO:0016020;GO:0016021;GO:0030659;GO:0031901;GO:0032584;GO:0032590;GO:0033116;GO:0055038;GO:0016020;	-	-	-	-	lysosomal associated membrane protein family member5 [Source:HGNC Symbol;Acc:HGNC:16097]	416732	A0A0B4J1C8
ENSGALG00000032174	55.2149	6.91693	103.513	14.9651	3.90353	0.0182744	0.341241	AADN04002563.1	1260	12654	-	11395	-	-	-	-	-	-	-	-	-
ENSGALG00000020458	37.4451	10.0802	64.81	6.42942	2.68469	0.0183846	0.342556	5	25371618	25386692	-	15075	-	GO:0004620;GO:0004623;GO:0004623;GO:0005509;GO:0005544;GO:0005737;GO:0005737;GO:0006629;GO:0009395;GO:0016042;GO:0016787;GO:0046475;GO:0046872;GO:0047498;GO:0102567;GO:0102568;GO:0004620;GO:0004623;GO:0005737;GO:0006629;GO:0009395;GO:0016042;GO:0016787;GO:0046872;GO:0102567;GO:0102568;	K16342	EC:3.1.1.4	-	-	phospholipase A2 group IVE-like 6 [Source:NCBIgene;Acc:423227]	423227	-
ENSGALG00000021198	28.1086	3.25583	52.9615	16.2667	4.02385	0.0185421	0.34437	12	3082764	3089843	-	7080	-	GO:0005813;GO:0007098;GO:0051225;GO:0051225;GO:0070652;GO:0070652;	-	-	-	-	HAUS augmin-like complex subunit 3-like[Source:NCBI gene;Acc:101751348]	101751348	-
ENSGALG00000014136	93.073	14.2844	171.862	12.0314	3.58873	0.0186476	0.345447	4	67010756	67015296	+	4541	CNGA1	GO:0000166;GO:0001750;GO:0005216;GO:0005221;GO:0005222;GO:0005223;GO:0006811;GO:0006811;GO:0007601;GO:0007601;GO:0016020;GO:0016020;GO:0016020;GO:0016021;GO:0030552;GO:0030553;GO:0042622;GO:0050896;GO:0055085;GO:0098655;GO:0005216;GO:0005221;GO:0006811;GO:0006811;GO:0007601;GO:0016020;GO:0016020;GO:0016021;GO:0055085;GO:0098655;	K04948	-	-	NOG300025	cyclic nucleotide gated channel alpha 1[Source:NCBI gene;Acc:396143]	396143	Q90980
ENSGALG00000006302	22.6656	3.4954	41.8358	11.9688	3.58121	0.0186561	0.345447	6	19197922	19208455	+	10534	-	GO:0006629;GO:0016042;GO:0016298;GO:0016787;GO:0016788;GO:0044255;	-	-	-	-	lipase member M-like 4 [Source:NCBIgene;Acc:423786]	423786	-
ENSGALG00000021039	80.3223	33.7156	126.929	3.7647	1.91254	0.0186753	0.345447	6	10852109	10868069	+	15961	HKDC1	GO:0000166;GO:0001678;GO:0001678;GO:0004340;GO:0004396;GO:0005524;GO:0005524;GO:0005536;GO:0005739;GO:0005829;GO:0005975;GO:0006096;GO:0006096;GO:0006096;GO:0008865;GO:0016301;GO:0016310;GO:0016740;GO:0016773;GO:0019158;GO:0046835;	K00844	EC:2.7.1.1	-	-	hexokinase domain containing 1 [Source:HGNCSymbol;Acc:HGNC:23302]	423698	E1BRU7
ENSGALG00000016288	42.9653	6.53709	79.3934	12.1451	3.6023	0.0186804	0.345447	1	116055337	116671490	-	616154	IL1RAPL1	GO:0004908;GO:0005886;GO:0007165;GO:0016020;GO:0016021;GO:0019221;GO:0045920;GO:0098978;GO:0099175;GO:0099545;GO:1905606;	K05170	-	-	-	interleukin 1 receptor accessory protein like 1[Source:HGNC Symbol;Acc:HGNC:5996]	427993	-
ENSGALG00000006508	71.3276	14.0865	128.569	9.12709	3.19015	0.0187142	0.3457	4	4778637	5001758	-	223122	FGF13	GO:0005576;GO:0008083;GO:0010469;GO:0005576;GO:0005634;GO:0005737;GO:0005829;GO:0005874;GO:0005886;GO:0006814;GO:0007026;GO:0007612;GO:0007613;GO:0008017;GO:0008083;GO:0010469;GO:0014704;GO:0016328;GO:0017080;GO:0021766;GO:0021795;GO:0030175;GO:0030424;GO:0030425;GO:0030426;GO:0032147;GO:0043005;GO:0044325;GO:0046785;GO:0048487;GO:0072659;GO:0098909;GO:0005576;GO:0008083;GO:0010469;	K22413	-	-	-	fibroblast growth factor 13 [Source:NCBIgene;Acc:414831]	414831	Q9IAI3
ENSGALG00000011202	94.5174	32.0964	156.938	4.88959	2.28971	0.0187814	0.346569	2	34025221	34060317	-	35097	COLQ	GO:0005201;GO:0005615;GO:0005886;GO:0008201;GO:0008582;GO:0030054;GO:0030198;GO:0031012;GO:0031594;GO:0071340;GO:0090150;	-	-	-	-	collagen like tail subunit of asymmetricacetylcholinesterase [Source:HGNC Symbol;Acc:HGNC:2226]	776178	-
ENSGALG00000016367	34.5391	2.71566	66.3625	24.437	4.61099	0.0190182	0.348206	3	92983226	93109797	+	126572	SNTG2	GO:0005198;GO:0005622;GO:0016010;GO:0030165;GO:0097109;	-	-	-	-	syntrophin gamma 2 [Source:HGNCSymbol;Acc:HGNC:13741]	421913	-
ENSGALG00000046581	25.7635	5.94582	45.5811	7.66607	2.93849	0.0190729	0.348206	2	58703922	58719902	-	15981	-	-	-	-	-	-	-	-	-
ENSGALG00000016316	14.5115	2.06405	26.9589	13.0611	3.70721	0.0190841	0.348206	3	88656612	88663923	+	7312	GCM1	GO:0000978;GO:0000981;GO:0001077;GO:0001077;GO:0003677;GO:0003677;GO:0003677;GO:0003700;GO:0005634;GO:0005634;GO:0005634;GO:0005634;GO:0005667;GO:0006351;GO:0006355;GO:0006355;GO:0006355;GO:0006366;GO:0007275;GO:0008134;GO:0008270;GO:0042826;GO:0045944;GO:0045944;GO:0060018;GO:0060143;GO:0060670;GO:0060706;GO:0060800;	K21598	-	-	-	glial cells missing homolog 1 [Source:NCBIgene;Acc:404300]	404300	Q6UEJ0
ENSGALG00000041273	126.133	37.2981	214.967	5.76349	2.52694	0.0191326	0.348206	2	57971314	58015304	+	43991	KIAA0319	GO:0001764;GO:0001764;GO:0005769;GO:0005886;GO:0005886;GO:0016020;GO:0016021;GO:0031410;GO:0043231;GO:2000171;GO:2000171;	-	-	-	-	KIAA0319 [Source:HGNC Symbol;Acc:HGNC:21580]"	428476	A0A1D5PEU8
ENSGALG00000013154	43.4332	15.8376	71.0288	4.48482	2.16505	0.019141	0.348206	1	65190416	65211651	+	21236	SLCO1C1	GO:0005215;GO:0005886;GO:0005887;GO:0006811;GO:0008514;GO:0015125;GO:0015347;GO:0015349;GO:0015711;GO:0015721;GO:0016020;GO:0016020;GO:0016021;GO:0043252;GO:0055085;GO:0070327;	K08747	-	-	-	solute carrier organic anion transporter familymember 1C1 [Source:NCBI gene;Acc:418186]	418186	Q2PGG8
ENSGALG00000029509	110.18	54.5054	165.854	3.04289	1.60544	0.0194108	0.349379	2	125203095	125258139	+	55045	NECAB1	GO:0005509;GO:0005634;GO:0005654;GO:0005737;GO:0005829;GO:0042984;	-	-	-	-	N-terminal EF-hand calcium binding protein 1[Source:NCBI gene;Acc:420219]	420219	A0A1D5PMF9
ENSGALG00000045032	9.93456	0.47914	19.39	40.4683	5.33872	0.0195314	0.349379	12	9920745	9921869	-	1125	-	-	-	-	-	-	-	-	-
ENSGALG00000037302	31.8598	10.4443	53.2754	5.1009	2.35075	0.0196271	0.349428	1	53250376	53269985	+	19610	-	GO:0007269;GO:0007269;GO:0008021;GO:0030672;	-	-	-	-	-	-	-
ENSGALG00000043872	17.4755	1.19178	33.7593	28.3268	4.8241	0.0197017	0.35003	1	15439407	15482407	+	43001	-	GO:0003824;GO:0004553;GO:0005975;GO:0008152;GO:0016787;GO:0016798;GO:0030246;GO:0003824;GO:0004553;GO:0005975;GO:0008152;GO:0016787;GO:0016798;GO:0030246;	-	-	-	-	sucrase-isomaltase, intestinal-like [Source:NCBIgene;Acc:417691]	-	-
ENSGALG00000001533	32.7271	11.5789	53.8754	4.65289	2.21813	0.0197783	0.350133	11	907720	922542	+	14823	-	-	-	-	-	-	translin associated factor X interacting protein 1[Source:NCBI gene;Acc:769262]	769262	F1NPH1
ENSGALG00000016287	9.21323	0.23957	18.1869	75.9147	6.24631	0.0199883	0.351218	1	115909469	115911505	+	2037	NR0B1	GO:0000122;GO:0000122;GO:0003677;GO:0003677;GO:0003707;GO:0003714;GO:0003714;GO:0003714;GO:0003723;GO:0003723;GO:0004879;GO:0005634;GO:0005634;GO:0005634;GO:0005634;GO:0005634;GO:0005737;GO:0005737;GO:0005737;GO:0005815;GO:0006355;GO:0006694;GO:0007283;GO:0007530;GO:0008104;GO:0008134;GO:0008134;GO:0008134;GO:0008406;GO:0008584;GO:0008584;GO:0016020;GO:0016607;GO:0019904;GO:0030154;GO:0030238;GO:…	K08562	-	-	-	nuclear receptor subfamily 0 group B member 1[Source:NCBI gene;Acc:395285]	395285	Q9PTE9
ENSGALG00000042443	80.2968	8.93325	151.66	16.9771	4.08551	0.0200727	0.351344	2	26692065	26730200	-	38136	VWDE	GO:0005509;GO:0005509;GO:0005102;GO:0005509;GO:0005576;GO:0009986;GO:0048856;	-	-	-	-	von Willebrand factor D and EGF domains[Source:HGNC Symbol;Acc:HGNC:21897]	-	-
ENSGALG00000013083	73.051	37.0837	109.018	2.93978	1.55571	0.0200768	0.351344	2	80813280	80839553	-	26274	ZPBP	GO:0005576;GO:0007339;GO:0005576;GO:0007339;	-	-	-	-	zona pellucida binding protein [Source:NCBIgene;Acc:404537]	404537	F1NQ00;Q5F3P3
ENSGALG00000038771	40.4768	4.06077	76.8929	18.9355	4.24302	0.0200821	0.351344	4	49400755	49460118	-	59364	TECRL	GO:0005737;GO:0005783;GO:0006629;GO:0016020;GO:0016021;GO:0016021;GO:0016491;GO:0016627;GO:0042761;GO:0055114;	-	-	-	-	trans-2,3-enoyl-CoA reductase like [Source:HGNCSymbol;Acc:HGNC:27365]	422618	-
ENSGALG00000044592	21.5407	4.42824	38.6531	8.72877	3.12578	0.0202455	0.352128	LGE64	189623	217034	+	27412	-	GO:0016020;GO:0016021;	-	-	-	-	-	-	-
ENSGALG00000002503	67.7702	36.0225	99.5179	2.76266	1.46606	0.0203003	0.352128	6	4483868	4489399	-	5532	SFTPA2	GO:0001530;GO:0005615;GO:0005771;GO:0005791;GO:0043129;GO:0048029;GO:0050766;	K10067	-	-	NOG315755	surfactant protein A2 [Source:NCBIgene;Acc:395308]	395308	Q90XB2
ENSGALG00000029648	24.6924	6.52403	42.8608	6.56968	2.71582	0.0203004	0.352128	5	13714517	13730918	+	16402	TH	GO:0001666;GO:0001963;GO:0004497;GO:0004511;GO:0004511;GO:0004511;GO:0005506;GO:0005623;GO:0005634;GO:0005737;GO:0005737;GO:0005737;GO:0005790;GO:0006585;GO:0007507;GO:0007601;GO:0007612;GO:0007613;GO:0007617;GO:0007619;GO:0007625;GO:0007626;GO:0008016;GO:0009072;GO:0009887;GO:0009898;GO:0016714;GO:0019899;GO:0030424;GO:0031410;GO:0033162;GO:0035176;GO:0042416;GO:0042418;GO:0042421;GO:0042423;GO:…	K00501	EC:1.14.16.2	-	-	tyrosine hydroxylase [Source:NCBI gene;Acc:395592]"	395592	Q9PU40
ENSGALG00000029440	62.153	27.4829	96.823	3.52303	1.81682	0.0205575	0.354612	5	7983437	8000891	-	17455	-	-	-	-	-	-	-	-	-
ENSGALG00000041461	14.3281	1.83055	26.8256	14.6544	3.87326	0.0206299	0.355504	20	10452242	10464723	+	12482	DNMT3B	GO:0000122;GO:0003714;GO:0003886;GO:0005634;GO:0005654;GO:0006306;GO:0008168;GO:0009008;GO:0010468;GO:0010628;GO:0043231;GO:0046872;GO:0051571;GO:0051573;GO:0090116;	K17399	EC:2.1.1.37	-	-	DNA methyltransferase 3 beta [Source:NCBIgene;Acc:419287]	419287	A0A1D5PJJ1
ENSGALG00000010969	27.1691	7.71581	46.6224	6.04246	2.59513	0.0208597	0.35625	5	45611921	45622004	-	10084	SPIA4	GO:0004867;GO:0005615;GO:0005615;GO:0010951;	K04525	-	-	-	serpin peptidase inhibitor, clade A (alpha-1antiproteinase, antitrypsin), member 4 [Source:NCBIgene;Acc:423433]	423433	E1BS56
ENSGALG00000012005	22.9411	4.39311	41.4892	9.44415	3.23942	0.0210088	0.356673	5	54717088	54736656	-	19569	-	-	-	-	-	-	-	-	-
ENSGALG00000045668	51.2791	6.46346	96.0947	14.8674	3.89408	0.0212724	0.357425	22	2015722	2053116	+	37395	KCNU1	GO:0005216;GO:0005886;GO:0006811;GO:0006813;GO:0015271;GO:0016020;GO:0016020;GO:0016021;GO:0016021;GO:0022414;GO:0034220;GO:0042391;GO:0055085;GO:0060072;GO:0071805;	-	-	-	-	potassium calcium-activated channel subfamily Umember 1 [Source:HGNC Symbol;Acc:HGNC:18867]	-	-
ENSGALG00000009050	103.663	25.757	181.569	7.04929	2.81748	0.0214246	0.358051	5	25645574	25669788	+	24215	CAPN3	GO:0003824;GO:0004198;GO:0004198;GO:0005509;GO:0005509;GO:0005622;GO:0005634;GO:0005737;GO:0005737;GO:0005829;GO:0005886;GO:0006508;GO:0006508;GO:0006508;GO:0006508;GO:0008233;GO:0008233;GO:0008234;GO:0008307;GO:0012501;GO:0014718;GO:0016787;GO:0030163;GO:0030239;GO:0031402;GO:0031432;GO:0031648;GO:0032947;GO:0032991;GO:0033234;GO:0043066;GO:0043066;GO:0043122;GO:0043122;GO:0045214;GO:0045214;GO:…	K08573	EC:3.4.22.54	-	-	calpain 3 [Source:NCBI gene;Acc:423233]"	423233	A0A1D5PLJ8
ENSGALG00000035078	19.4985	1.51128	37.4856	24.8039	4.63249	0.0214325	0.358051	12	15123262	15156638	+	33377	-	-	-	-	-	-	-	-	-
ENSGALG00000038225	73.2841	26.4697	120.099	4.53722	2.18181	0.0214802	0.358051	1	9507267	9637821	+	130555	SEMA3E	GO:0001569;GO:0001953;GO:0002040;GO:0008360;GO:0016021;GO:0016525;GO:0030215;GO:0050808;GO:0071526;GO:2000249;GO:0016021;	K06840	-	-	-	semaphorin 3E [Source:NCBI gene;Acc:374089]"	374089	O42237
ENSGALG00000008105	33.4805	7.23036	59.7306	8.26108	3.04633	0.0217052	0.360446	9	15707712	15717444	-	9733	CYP2AB4	GO:0004497;GO:0005506;GO:0005737;GO:0006082;GO:0006805;GO:0008395;GO:0016491;GO:0016705;GO:0016712;GO:0020037;GO:0020037;GO:0042738;GO:0043231;GO:0046872;GO:0055114;GO:0055114;GO:0055114;	K17857	-	-	-	Gallus gallus cytochrome P450, family 2, subfamilyAB, polypeptide 4 (CYP2AB4), mRNA. [Source:RefSeqmRNA;Acc:NM_001329496]	429153	F1NDQ4
ENSGALG00000003361	30.5742	9.80845	51.34	5.23425	2.38798	0.0217055	0.360446	26	4741376	4747862	-	6487	TREM-B1	GO:0016020;GO:0016021;GO:0016020;GO:0016021;	-	-	S	NOG82068	triggering receptor expressed on myeloid cells B1[Source:NCBI gene;Acc:768535]	768535	F7B5T9
ENSGALG00000031860	61.3025	27.3818	95.2232	3.4776	1.79809	0.0217496	0.360703	2	115489638	115504619	+	14982	-	GO:0005739;GO:0016491;GO:0046872;GO:0055114;	K11173	EC:1.1.99.24	-	-	alcohol dehydrogenase, iron containing 1[Source:NCBI gene;Acc:426446]	426446	-
ENSGALG00000016992	64.2701	17.3842	111.156	6.39407	2.67674	0.021829	0.360883	1	168336764	168361837	-	25074	HTR2A	GO:0004930;GO:0004930;GO:0004930;GO:0004993;GO:0004993;GO:0004993;GO:0005622;GO:0005886;GO:0005886;GO:0005887;GO:0005887;GO:0006874;GO:0007165;GO:0007186;GO:0007186;GO:0007187;GO:0007200;GO:0007202;GO:0007210;GO:0007268;GO:0008144;GO:0010513;GO:0014065;GO:0016020;GO:0016021;GO:0016021;GO:0030425;GO:0030594;GO:0033674;GO:0042493;GO:0042493;GO:0044380;GO:0045600;GO:0045821;GO:0050731;GO:0051209;GO:…	K04157	-	-	-	Gallus gallus 5-hydroxytryptamine receptor 2A(HTR2A), mRNA. [Source:RefSeq mRNA;Acc:NM_001318420]	428070	E1BVI5
ENSGALG00000029392	39.9806	3.4954	76.4657	21.8761	4.45128	0.0220574	0.361168	1	131393723	131503806	+	110084	GABRB3	GO:0004888;GO:0004890;GO:0004890;GO:0004890;GO:0005216;GO:0005230;GO:0005254;GO:0005886;GO:0005886;GO:0005886;GO:0005887;GO:0005887;GO:0006811;GO:0006811;GO:0006821;GO:0007165;GO:0007214;GO:0007214;GO:0007268;GO:0007605;GO:0016020;GO:0016020;GO:0016021;GO:0016021;GO:0022851;GO:0022851;GO:0022851;GO:0030054;GO:0030659;GO:0031410;GO:0034220;GO:0034220;GO:0034707;GO:0042391;GO:0042802;GO:0043005;GO:…	K05181	-	-	-	gamma-aminobutyric acid type A receptor beta3subunit [Source:NCBI gene;Acc:396290]	396290	P19019
ENSGALG00000009904	42.7483	10.4504	75.0461	7.18119	2.84422	0.0221343	0.361505	1	35101235	35103693	-	2459	IL22	GO:0005576;	K05445	-	-	-	interleukin 22 [Source:NCBI gene;Acc:417838]"	417838	E1C1U2
ENSGALG00000023886	46.9812	15.9972	77.9653	4.87368	2.28501	0.0222765	0.361702	7	1803327	1832501	-	29175	ZNF804A	GO:0003676;GO:0005634;GO:0005737;GO:0005886;GO:0010628;GO:0010975;GO:0010976;GO:0030426;GO:0043025;GO:0043197;GO:0043198;GO:0046872;GO:0098794;GO:1901588;	-	-	-	-	zinc finger protein 804A [Source:HGNCSymbol;Acc:HGNC:21711]	-	-
ENSGALG00000019291	18.9692	1.75085	36.1875	20.6685	4.36936	0.0224247	0.362462	1	60182541	60202082	-	19542	-	GO:0005328;GO:0005332;GO:0005332;GO:0005886;GO:0005887;GO:0006836;GO:0015293;GO:0015812;GO:0016020;GO:0016020;GO:0016021;GO:0016021;GO:0042165;GO:0043005;GO:0055085;	-	-	-	-	-	-	-
ENSGALG00000010866	42.2156	9.72245	74.7088	7.68415	2.94189	0.0224963	0.362937	4	45060436	45066903	+	6468	AREG	GO:0005154;GO:0005615;GO:0005615;GO:0005622;GO:0005634;GO:0005737;GO:0007173;GO:0007173;GO:0007186;GO:0008083;GO:0008284;GO:0008284;GO:0008284;GO:0009986;GO:0010469;GO:0016020;GO:0016021;GO:0032355;GO:0050731;GO:0060598;GO:0060744;GO:0060749;GO:0060750;	K09782	-	-	NOG41450	amphiregulin [Source:NCBI gene;Acc:428752]"	428752	Q645M5
ENSGALG00000034427	33.19	11.9524	54.4276	4.55368	2.18703	0.0227864	0.363647	27	1801386	1824248	-	22863	SCN4A	GO:0001518;GO:0001518;GO:0001518;GO:0005216;GO:0005244;GO:0005248;GO:0005248;GO:0005272;GO:0005886;GO:0005886;GO:0006811;GO:0006811;GO:0006814;GO:0006814;GO:0016020;GO:0016020;GO:0016021;GO:0019228;GO:0030424;GO:0034765;GO:0035725;GO:0055085;GO:0086010;	-	-	-	-	Gallus gallus sodium voltage-gated channel alphasubunit 4 (SCN4A), mRNA. [Source:RefSeqmRNA;Acc:NM_001318445]	-	-
ENSGALG00000016258	47.6856	18.988	76.3832	4.0227	2.00816	0.0228611	0.363647	1	113045418	113063987	-	18570	-	GO:0005543;GO:0016020;GO:0017137;GO:0070382;	-	-	-	-	-	-	-
ENSGALG00000046375	35.7415	10.5148	60.9682	5.79833	2.53564	0.0230046	0.363647	3	33593296	33599977	-	6682	SULT6B1	GO:0008146;GO:0016740;	K22523	EC:2.8.2.-	-	-	sulfotransferase family 6B member 1 [Source:HGNCSymbol;Acc:HGNC:33433]	421473	-
ENSGALG00000001611	25.2113	4.28121	46.1415	10.7777	3.42997	0.0230298	0.363647	24	2590102	2619976	-	29875	B3GAT1	GO:0000139;GO:0000139;GO:0005623;GO:0005794;GO:0006486;GO:0008499;GO:0015018;GO:0015018;GO:0015018;GO:0016020;GO:0016740;GO:0043231;GO:0046872;GO:0050650;	K00735	EC:2.4.1.135	-	-	beta-1,3-glucuronyltransferase 1 [Source:NCBIgene;Acc:373949]	373949	F1NH16
ENSGALG00000021126	16.6251	2.53036	30.7198	12.1405	3.60175	0.0230514	0.363647	15	8080417	8086703	+	6287	-	GO:0005215;GO:0016020;GO:0016020;GO:0016021;GO:0016021;GO:0022857;GO:0055085;	-	-	-	-	-	-	-
ENSGALG00000008135	59.9503	14.3929	105.508	7.33051	2.87391	0.0230617	0.363647	7	10831148	10961410	-	130263	SATB2	GO:0003677;GO:0003677;GO:0005634;GO:0005634;GO:0006366;GO:0043565;GO:0000118;GO:0000122;GO:0000977;GO:0000978;GO:0001077;GO:0001764;GO:0002076;GO:0003677;GO:0003677;GO:0003677;GO:0003682;GO:0005634;GO:0005634;GO:0005634;GO:0005654;GO:0005667;GO:0006338;GO:0006366;GO:0009880;GO:0010468;GO:0021902;GO:0043565;GO:0043565;GO:0045944;GO:0048704;GO:0051216;GO:0060021;GO:0071310;	-	-	-	-	SATB homeobox 2 [Source:NCBI gene;Acc:424063]"	424063	E1BZL3;E1ANH5
ENSGALG00000033638	47.681	1.98412	93.3779	47.0627	5.55651	0.0230801	0.363647	2	125364885	125422366	+	57482	SLC26A7	GO:0001696;GO:0001696;GO:0005253;GO:0005254;GO:0005254;GO:0005737;GO:0005768;GO:0006820;GO:0006820;GO:0006820;GO:0006821;GO:0006821;GO:0008271;GO:0008271;GO:0008272;GO:0008272;GO:0008509;GO:0015106;GO:0015106;GO:0015108;GO:0015116;GO:0015116;GO:0015116;GO:0015301;GO:0015701;GO:0016020;GO:0016020;GO:0016021;GO:0016021;GO:0016021;GO:0016323;GO:0016323;GO:0016323;GO:0016323;GO:0019531;GO:0019531;GO:…	K13962	-	-	-	solute carrier family 26 member 7 [Source:HGNCSymbol;Acc:HGNC:14467]	428369	-
ENSGALG00000013180	33.94	7.1887	60.6914	8.44261	3.07769	0.0232219	0.364313	2	85992259	86016056	+	23798	SLC6A18	GO:0003333;GO:0005328;GO:0005886;GO:0005886;GO:0005887;GO:0006836;GO:0015175;GO:0015175;GO:0015293;GO:0015804;GO:0016020;GO:0016020;GO:0016021;GO:0016021;GO:0016324;GO:0031526;	K05048	-	-	-	solute carrier family 6 member 18 [Source:HGNCSymbol;Acc:HGNC:26441]	100858092	F1NPI2
ENSGALG00000005978	40.6798	4.54644	76.8131	16.8952	4.07854	0.0234223	0.364313	6	17985127	17999587	-	14461	RBP3	GO:0005501;GO:0005615;GO:0006508;GO:0007601;GO:0008236;GO:0019841;GO:0090658;GO:0090658;	-	-	-	-	retinol binding protein 3 [Source:NCBIgene;Acc:395553]	395553	Q52P71
ENSGALG00000002006	23.1753	3.8212	42.5294	11.1299	3.47636	0.0234291	0.364313	14	14452053	14476592	+	24540	PDILT	GO:0003756;GO:0003756;GO:0003756;GO:0005623;GO:0005783;GO:0006457;GO:0007286;GO:0016477;GO:0045454;	K20354	-	-	-	protein disulfide isomerase like, testis expressed[Source:HGNC Symbol;Acc:HGNC:27338]	431417	-
ENSGALG00000028886	28.8652	9.98138	47.749	4.7838	2.25816	0.0234535	0.364313	3	45498838	45519267	+	20430	-	GO:0004252;GO:0004252;GO:0004252;GO:0005576;GO:0006508;GO:0006508;GO:0007596;GO:0007599;GO:0008233;GO:0008236;GO:0016787;GO:0042730;GO:0048771;	K01315	EC:3.4.21.7	-	-	plasminogen-like [Source:NCBI gene;Acc:428593]"	428593	R4GMH5
ENSGALG00000021567	13.6072	1.19178	26.0226	21.8351	4.44858	0.0235329	0.364313	21	6128022	6154299	-	26278	EPHA8	GO:0000166;GO:0004672;GO:0004713;GO:0004713;GO:0004713;GO:0004714;GO:0004888;GO:0005003;GO:0005004;GO:0005004;GO:0005005;GO:0005524;GO:0005524;GO:0005737;GO:0005887;GO:0005887;GO:0005887;GO:0006468;GO:0006929;GO:0007169;GO:0007411;GO:0009968;GO:0016020;GO:0016021;GO:0016021;GO:0016301;GO:0016310;GO:0016322;GO:0016740;GO:0018108;GO:0030154;GO:0030155;GO:0031175;GO:0033628;GO:0043005;GO:0043005;GO:…	K05109	EC:2.7.10.1	-	-	EPH receptor A8 [Source:HGNC Symbol;Acc:HGNC:3391]"	428198	-
ENSGALG00000014232	23.0697	2.38332	43.756	18.3592	4.19843	0.0235419	0.364313	1	70491928	70505475	+	13548	RIBC2	-	-	-	-	-	RIB43A domain with coiled-coils 2 [Source:HGNCSymbol;Acc:HGNC:13241]	418244	-
ENSGALG00000035944	12.9387	1.27801	24.5994	19.2482	4.26665	0.0236302	0.364313	AADN04003011.1	11123	17296	-	6174	-	GO:0003677;GO:0003700;GO:0005634;GO:0006355;GO:0000122;GO:0000978;GO:0001078;GO:0003677;GO:0003700;GO:0005634;GO:0005634;GO:0006355;	-	-	-	-	-	-	-
ENSGALG00000033906	71.7943	19.6169	123.972	6.31964	2.65984	0.0236391	0.364313	Z	28541248	28541526	+	279	-	-	-	-	-	-	-	-	-
ENSGALG00000034761	123.611	49.1573	198.065	4.02921	2.0105	0.0236417	0.364313	21	4930777	4946186	-	15410	FHAD1	-	-	-	-	-	forkhead associated phosphopeptide binding domain 1[Source:HGNC Symbol;Acc:HGNC:29408]	771735	-
ENSGALG00000043975	17.221	3.1885	31.2534	9.80193	3.29307	0.023683	0.364313	18	1973278	1976621	+	3344	CCDC42	GO:0007286;	-	-	-	-	coiled-coil domain containing 42 [Source:HGNCSymbol;Acc:HGNC:26528]	417318	A0A1L1RWF1
ENSGALG00000010378	34.1815	5.96519	62.3978	10.4603	3.38686	0.0236831	0.364313	5	38944152	38960685	+	16534	LRRC74A	GO:0005509;	-	-	-	-	leucine rich repeat containing 74A [Source:HGNCSymbol;Acc:HGNC:23346]	428893	-
ENSGALG00000013813	10.7889	0.872274	20.7056	23.7375	4.5691	0.0238876	0.364428	3	53199920	53216225	+	16306	NMBR	GO:0004930;GO:0004930;GO:0004930;GO:0004946;GO:0005829;GO:0005886;GO:0005887;GO:0007165;GO:0007186;GO:0007186;GO:0007186;GO:0008528;GO:0016020;GO:0016021;GO:0016021;GO:0031989;	K04168	-	-	-	neuromedin B receptor [Source:HGNCSymbol;Acc:HGNC:7843]	428610	E1BRP1
ENSGALG00000006297	31.9399	7.42197	56.4577	7.60684	2.9273	0.0239806	0.364791	13	15060539	15118773	+	58235	TRPC7	GO:0005216;GO:0005262;GO:0005262;GO:0005887;GO:0006811;GO:0006811;GO:0006816;GO:0006828;GO:0006828;GO:0007338;GO:0015279;GO:0016020;GO:0016020;GO:0016021;GO:0016021;GO:0034703;GO:0051480;GO:0055085;GO:0070588;GO:0070588;GO:0070679;GO:0005216;GO:0005262;GO:0006811;GO:0006811;GO:0016020;GO:0016020;GO:0016021;GO:0016021;GO:0055085;GO:0070588;GO:0005216;GO:0005262;GO:0006811;GO:0016020;GO:0016020;GO:…	K04970	-	-	-	transient receptor potential cation channelsubfamily C member 7 [Source:HGNC Symbol;Acc:HGNC:20754]	427641	-
ENSGALG00000029872	40.3982	9.48556	71.3108	7.51783	2.91032	0.0239899	0.364791	AADN04010637.1	21	6940	-	6920	-	GO:0016020;GO:0016021;GO:0016021;GO:0055085;	-	-	-	-	-	-	-
ENSGALG00000042607	29.7067	9.61346	49.7998	5.18022	2.37301	0.0240733	0.364824	3	59438707	59496891	-	58185	RSPO3	GO:0001525;GO:0001974;GO:0002040;GO:0005102;GO:0005102;GO:0005109;GO:0005576;GO:0008201;GO:0060670;GO:0090263;GO:2000052;	-	-	-	-	Gallus gallus R-spondin 3 (RSPO3), mRNA.[Source:RefSeq mRNA;Acc:NM_001319025]	421715	M4M6X6
ENSGALG00000037838	146.321	63.179	229.463	3.63195	1.86075	0.0240806	0.364824	MT	16184	16705	-	522	ND6	GO:0005739;GO:0008137;GO:0008137;GO:0016020;GO:0016021;GO:0016491;GO:0031966;GO:0055114;GO:0055114;GO:0070469;	-	-	-	-	NADH dehydrogenase subunit 6 [Source:NCBIgene;Acc:807640]	-	-
ENSGALG00000005426	1641.51	879.955	2403.06	2.73089	1.44937	0.0240982	0.364824	Z	31717648	31775857	-	58210	FREM1	GO:0005604;GO:0005604;GO:0007154;GO:0007160;GO:0007160;GO:0016021;GO:0097094;GO:0005604;GO:0007154;GO:0007160;GO:0016021;	-	-	-	-	FRAS1 related extracellular matrix 1 [Source:HGNCSymbol;Acc:HGNC:23399]	427355	F1P5W0
ENSGALG00000016522	71.3555	33.1072	109.604	3.31057	1.72708	0.0242686	0.366759	1	120458892	120488125	-	29234	PPEF1	GO:0004721;GO:0004721;GO:0005506;GO:0005509;GO:0005829;GO:0006470;GO:0016787;GO:0016787;GO:0030145;GO:0050906;GO:0004721;GO:0004721;GO:0005506;GO:0005509;GO:0006470;GO:0016787;GO:0016787;GO:0030145;GO:0050906;	K13807	EC:3.1.3.16	-	-	protein phosphatase with EF-hand domain 1[Source:HGNC Symbol;Acc:HGNC:9243]	427999	E1BTX9
ENSGALG00000041774	66.0478	11.489	120.606	10.4975	3.39198	0.0245684	0.369666	5	16632812	16646613	-	13802	TESMIN	GO:0005634;GO:0005737;	-	-	-	-	testis expressed metallothionein like protein[Source:HGNC Symbol;Acc:HGNC:7446]	768517	A0A1D5PSN7
ENSGALG00000043839	64.1665	8.86592	119.467	13.4749	3.7522	0.0248722	0.371636	3	76487784	76506437	-	18654	SPACA1	GO:0001675;GO:0001675;GO:0002080;GO:0002080;GO:0002080;GO:0007283;GO:0016020;GO:0016021;	-	-	-	-	sperm acrosome associated 1 [Source:HGNCSymbol;Acc:HGNC:14967]	421820	A0A1L1RRF5
ENSGALG00000031267	31.7792	2.15029	61.4081	28.5581	4.83583	0.0249366	0.372275	AADN04012844.1	2582	6973	+	4392	-	-	-	-	-	-	-	-	-
ENSGALG00000010933	44.7574	9.97777	79.537	7.97142	2.99484	0.0249773	0.372433	7	19477509	19493971	-	16463	-	GO:0016020;GO:0016021;GO:0046872;	-	-	-	-	-	-	-
ENSGALG00000006406	21.898	3.58793	40.2081	11.2065	3.48626	0.0249906	0.372433	4	4348873	4354712	+	5840	BRS3	GO:0004930;GO:0004930;GO:0004930;GO:0004946;GO:0005887;GO:0007165;GO:0007186;GO:0007186;GO:0007186;GO:0008528;GO:0016020;GO:0016021;GO:0016021;GO:0031989;	K04170	-	-	NOG260553	bombesin receptor subtype 3 [Source:NCBIgene;Acc:378927]	378927	Q802E6
ENSGALG00000027353	235.255	140.686	329.825	2.34441	1.22922	0.0250613	0.372664	6	18673770	18678338	+	4569	C10orf71	-	-	-	-	-	chromosome 10 open reading frame 71 [Source:HGNCSymbol;Acc:HGNC:26973]	-	-
ENSGALG00000041122	40.3794	6.6839	74.075	11.0826	3.47022	0.0250711	0.372664	1	47308619	47334316	+	25698	SLC17A8	GO:0005313;GO:0005313;GO:0005326;GO:0015813;GO:0016020;GO:0016021;GO:0016021;GO:0016021;GO:0030285;GO:0030672;GO:0030672;GO:0035249;GO:0055085;GO:0060076;GO:0098700;GO:0098700;	K12302	-	-	-	Gallus gallus solute carrier family 17 member 8(SLC17A8), mRNA. [Source:RefSeq mRNA;Acc:NM_001319029]	427877	A0A097I326
ENSGALG00000044261	23.2905	6.21106	40.3699	6.49968	2.70037	0.0252056	0.373656	2	80203990	80222536	+	18547	-	GO:0005215;GO:0006869;GO:0016021;GO:0042626;GO:0055085;	-	-	-	-	-	-	-
ENSGALG00000043764	46.7822	9.84673	83.7176	8.50207	3.08781	0.0252786	0.373656	2	128232881	128234314	+	1434	KCNS2	GO:0005216;GO:0005244;GO:0005249;GO:0005249;GO:0005267;GO:0005886;GO:0006811;GO:0006811;GO:0006813;GO:0006813;GO:0006813;GO:0008076;GO:0008076;GO:0008076;GO:0016020;GO:0016020;GO:0016021;GO:0016021;GO:0034765;GO:0048471;GO:0051260;GO:0055085;GO:0071805;GO:0071805;GO:1902259;GO:1902259;	K04932	-	-	-	potassium voltage-gated channel modifier subfamilyS member 2 [Source:HGNC Symbol;Acc:HGNC:6301]	430463	A0A1D5PCF8
ENSGALG00000022815	16.8833	2.94263	30.8239	10.475	3.38888	0.0253443	0.373656	3	107914855	107917298	-	2444	AvBD1	GO:0005576;GO:0005576;GO:0005615;GO:0006935;GO:0006952;GO:0006952;GO:0006952;GO:0030141;GO:0031640;GO:0031731;GO:0042056;GO:0042742;GO:0042742;GO:0050832;GO:0050918;GO:0060326;	-	-	-	-	avian beta-defensin 1 [Source:NCBIgene;Acc:395841]	395841	P46156
ENSGALG00000013893	352.785	170.313	535.257	3.14279	1.65205	0.025351	0.373656	10	7620168	7625810	+	5643	MNS1	GO:0005635;GO:0005882;GO:0005930;GO:0007283;GO:0036126;GO:0042802;GO:0044782;GO:0044782;GO:0045724;GO:0070986;	-	-	-	-	meiosis specific nuclear structural 1 [Source:HGNCSymbol;Acc:HGNC:29636]	-	-
ENSGALG00000009877	48.6086	20.2726	76.9447	3.7955	1.92429	0.0256376	0.375528	3	22357077	22527887	+	170811	-	GO:0000155;GO:0000160;GO:0005216;GO:0005249;GO:0005622;GO:0005887;GO:0006811;GO:0006811;GO:0006813;GO:0016020;GO:0016020;GO:0016021;GO:0023014;GO:0055085;GO:0071805;GO:0000155;GO:0000160;GO:0005216;GO:0005244;GO:0005249;GO:0005249;GO:0005267;GO:0005622;GO:0005887;GO:0005887;GO:0006811;GO:0006811;GO:0006813;GO:0006813;GO:0016020;GO:0016020;GO:0016021;GO:0023014;GO:0034765;GO:0042391;GO:0055085;GO:…	K04904	-	-	-	potassium voltage-gated channel subfamily H member1 [Source:NCBI gene;Acc:421381]	421381	-
ENSGALG00000009722	100.657	41.5134	159.802	3.8494	1.94463	0.0257049	0.375528	2	23985830	24151767	+	165938	DYNC1I1	GO:0000776;GO:0000922;GO:0005634;GO:0005737;GO:0005868;GO:0005868;GO:0007018;GO:0007018;GO:0030286;GO:0030507;GO:0031982;GO:0036464;GO:0045503;GO:0045503;GO:0045504;GO:0047496;GO:0055037;GO:0005868;GO:0007018;GO:0005868;GO:0007018;GO:0005868;GO:0007018;	K10415	-	-	-	dynein cytoplasmic 1 intermediate chain 1[Source:HGNC Symbol;Acc:HGNC:2963]	420571	-
ENSGALG00000030030	41.7355	9.706	73.7651	7.59995	2.92599	0.0258534	0.375528	2	132121027	132231350	-	110324	RSPO2	GO:0001649;GO:0005102;GO:0005576;GO:0008201;GO:0009986;GO:0030282;GO:0035115;GO:0035116;GO:0042489;GO:0060437;GO:0060441;GO:0060535;GO:0071542;GO:0090263;	-	-	-	-	R-spondin 2 [Source:NCBI gene;Acc:420271]"	420271	I0IVW2
ENSGALG00000011141	70.5841	16.4505	124.718	7.58141	2.92247	0.0258761	0.375528	7	21907409	21935081	+	27673	ITGB6	GO:0005178;GO:0005178;GO:0005178;GO:0005654;GO:0005813;GO:0005925;GO:0005925;GO:0006954;GO:0007155;GO:0007155;GO:0007160;GO:0007160;GO:0007229;GO:0007229;GO:0007229;GO:0008305;GO:0008305;GO:0009897;GO:0009986;GO:0016020;GO:0016021;GO:0016477;GO:0030054;GO:0033627;GO:0033627;GO:0033627;GO:0034685;GO:0034685;GO:0038023;GO:0038044;GO:0043235;	K06589	-	-	-	integrin subunit beta 6 [Source:HGNCSymbol;Acc:HGNC:6161]	424191	-
ENSGALG00000016273	33.7309	7.8822	59.5795	7.55874	2.91815	0.0259441	0.375528	3	86054377	86071183	+	16807	LGSN	GO:0003824;GO:0004356;GO:0005886;GO:0006542;GO:0006807;GO:0003824;GO:0006807;GO:0016020;	-	-	-	-	lengsin, lens protein with glutamine synthetasedomain [Source:NCBI gene;Acc:428642]	428642	Q2PT42
ENSGALG00000013606	99.8232	59.9349	139.711	2.33105	1.22098	0.026189	0.376588	4	63266296	63284864	+	18569	FGL1	-	-	-	-	-	fibrinogen like 1 [Source:NCBI gene;Acc:422728]"	422728	E1BY61
ENSGALG00000008888	805.162	469.747	1140.58	2.42807	1.27981	0.0264906	0.378117	4	16915775	17249012	+	333238	-	GO:0007165;GO:0016020;GO:0016021;	-	-	-	-	interleukin 1 receptor accessory protein like 2[Source:NCBI gene;Acc:422379]	-	-
ENSGALG00000010929	107.475	21.4416	193.509	9.02492	3.17391	0.0265031	0.378117	4	46000965	46014013	+	13049	SPARCL1	GO:0005509;GO:0005518;GO:0005615;GO:0007165;GO:0062023;GO:0005509;GO:0005509;GO:0005518;GO:0005518;GO:0005615;GO:0005615;GO:0007165;GO:0050840;GO:0062023;	-	-	-	-	SPARC like 1 [Source:HGNC Symbol;Acc:HGNC:11220]"	422586	A0A1L1RTQ7
ENSGALG00000016584	124.562	59.8092	189.315	3.16531	1.66235	0.0265575	0.378117	1	123018708	123059075	-	40368	EGFL6	GO:0005509;GO:0005604;GO:0010811;GO:0016020;GO:0030198;GO:0030198;GO:0031012;GO:0016020;GO:0030198;GO:0005509;GO:0016020;GO:0030198;	-	-	-	-	EGF like domain multiple 6 [Source:NCBIgene;Acc:418637]	418637	-
ENSGALG00000033273	6.87936	0	13.7587	Inf	Inf	0.0265869	0.378117	AADN04018725.1	1280	3790	+	2511	-	-	-	-	-	-	-	-	-
ENSGALG00000015822	51.0049	22.7426	79.2671	3.4854	1.80132	0.0265913	0.378117	1	104036135	104064217	+	28083	MAP3K7CL	-	-	-	-	-	MAP3K7 C-terminal like [Source:HGNCSymbol;Acc:HGNC:16457]	418487	A0A1D5PUW3
ENSGALG00000004945	128.049	25.1831	230.916	9.16947	3.19684	0.0266559	0.378294	10	10081631	10127817	+	46187	SLC12A1	GO:0005215;GO:0006811;GO:0006884;GO:0008511;GO:0010107;GO:0015081;GO:0015377;GO:0015378;GO:0015379;GO:0016020;GO:0016020;GO:0016021;GO:0016021;GO:0016324;GO:0035725;GO:0055064;GO:0055075;GO:0055085;GO:0070062;GO:1902476;	K14425	-	-	-	solute carrier family 12 member 1 [Source:HGNCSymbol;Acc:HGNC:10910]	415433	-
ENSGALG00000004286	91.546	33.0671	150.025	4.53699	2.18173	0.0267387	0.378791	6	11020202	11048579	+	28378	COL13A1	GO:0001763;GO:0001763;GO:0001958;GO:0005201;GO:0005615;GO:0005911;GO:0005911;GO:0007160;GO:0007160;GO:0008201;GO:0008201;GO:0030198;GO:0031012;GO:0098609;GO:0098609;	-	-	-	-	collagen type XIII alpha 1 chain [Source:HGNCSymbol;Acc:HGNC:2190]	-	-
ENSGALG00000006186	18.6669	4.22064	33.1131	7.84551	2.97187	0.0268807	0.380105	20	10049738	10061414	-	11677	RAD21L1	GO:0000228;GO:0000724;GO:0000794;GO:0000800;GO:0003682;GO:0005634;GO:0005694;GO:0006302;GO:0006302;GO:0007062;GO:0007129;GO:0007130;GO:0007283;GO:0009566;GO:0030893;GO:0030893;GO:0034991;GO:0051321;GO:0070197;GO:0072520;	-	-	-	-	RAD21 cohesin complex component like 1 [Source:HGNCSymbol;Acc:HGNC:16271]	419269	-
ENSGALG00000012988	68.645	34.2753	103.015	3.00551	1.58761	0.0269208	0.380118	1	60369118	60426095	+	56978	B4GALNT3	GO:0005794;GO:0008376;GO:0008376;GO:0016740;GO:0032580;GO:0032580;GO:0033842;	K09656	EC:2.4.1.244	-	-	beta-1,4-N-acetyl-galactosaminyltransferase 3[Source:HGNC Symbol;Acc:HGNC:24137]	418150	-
ENSGALG00000029677	29.2131	9.15368	49.2725	5.38281	2.42836	0.0270224	0.380524	2	46333773	46352375	-	18603	NME8	GO:0004550;GO:0006165;GO:0006183;GO:0006228;GO:0006241;GO:0008017;GO:0030317;GO:0034614;GO:0036157;GO:0045454;GO:0060271;GO:0097228;GO:0097598;	K19868	-	-	-	NME/NM23 family member 8 [Source:HGNCSymbol;Acc:HGNC:16473]	428461	A0A1D5PUV4
ENSGALG00000041800	100.618	16.8087	184.426	10.9721	3.45577	0.0272061	0.380524	18	177474	220592	+	43119	GLP2R	GO:0004888;GO:0004930;GO:0004930;GO:0004967;GO:0007165;GO:0007166;GO:0007186;GO:0007186;GO:0008528;GO:0016020;GO:0016020;GO:0016021;GO:0016021;GO:0017046;GO:0071377;GO:0004930;GO:0007186;GO:0016020;	K04582	-	-	-	glucagon-like peptide 2 receptor [Source:NCBIgene;Acc:427787]	427787	C4P7J2
ENSGALG00000039012	43.2184	1.89788	84.539	44.5439	5.47715	0.027261	0.380524	AADN04002253.1	10119	15260	+	5142	-	-	-	-	-	-	-	-	-
ENSGALG00000021232	49.1979	3.99367	94.4021	23.6379	4.56303	0.0272669	0.380524	20	6871692	6882274	+	10583	-	GO:0003810;GO:0018149;GO:0046872;GO:0003810;GO:0018149;	K05624	EC:2.3.2.13	-	-	transglutaminase 6 [Source:NCBI gene;Acc:771144]"	771144	-
ENSGALG00000012732	48.8534	20.8864	76.8204	3.67801	1.87893	0.0273538	0.380524	2	62437754	62509972	-	72219	PHACTR1	GO:0003779;GO:0003779;GO:0003779;GO:0004864;GO:0005634;GO:0005829;GO:0008157;GO:0019888;GO:0031032;GO:0031032;GO:0031532;GO:0031532;GO:0032515;GO:0043149;GO:0043149;GO:0043666;GO:0048870;	-	-	-	-	phosphatase and actin regulator 1 [Source:NCBIgene;Acc:395093]	395093	Q801X6
ENSGALG00000044625	9.39293	0.472838	18.313	38.7301	5.27538	0.0273999	0.380524	1	59980841	59982553	-	1713	-	GO:0001669;	-	-	-	-	acrosin-binding protein-like [Source:NCBIgene;Acc:101748011]	101748011	-
ENSGALG00000045384	6.95452	0	13.909	Inf	Inf	0.0274614	0.380524	2	69593352	69605764	+	12413	-	-	-	-	-	-	-	-	-
ENSGALG00000015722	22.7614	6.21106	39.3118	6.32933	2.66205	0.0274788	0.380524	4	85487394	85492648	+	5255	TMED11	GO:0005783;GO:0005789;GO:0005793;GO:0005794;GO:0006886;GO:0006888;GO:0007030;GO:0016020;GO:0016021;GO:0016021;GO:0030134;	K20346	-	-	-	transmembrane emp24 protein transport domaincontaining 11 [Source:NCBI gene;Acc:422906]	422906	-
ENSGALG00000030255	6.61716	0	13.2343	Inf	Inf	0.0275321	0.380524	17	1125509	1130778	-	5270	AMBP	GO:0004867;GO:0005886;GO:0010951;GO:0019862;GO:0019862;GO:0020037;GO:0020037;GO:0042803;	-	-	-	-	alpha-1-microglobulin/bikunin precursor[Source:NCBI gene;Acc:770795]	770795	-
ENSGALG00000039254	65.8892	9.17259	122.606	13.3665	3.74055	0.0275603	0.380524	5	2770077	2798923	+	28847	SLC17A6	GO:0005313;GO:0005326;GO:0015813;GO:0016020;GO:0016021;GO:0016021;GO:0016021;GO:0030285;GO:0030672;GO:0035249;GO:0055085;GO:0060076;GO:0098700;GO:0098700;GO:0016020;GO:0016021;GO:0016021;GO:0055085;GO:0016020;GO:0016021;GO:0016021;GO:0055085;	K12302	-	-	-	solute carrier family 17 member 6 [Source:NCBIgene;Acc:422971]	422971	-
ENSGALG00000022976	39.685	6.62917	72.7408	10.9728	3.45586	0.0275691	0.380524	2	63662634	63719213	+	56580	-	GO:0005737;GO:0048471;	-	-	S	NOG85655	Orofacial cleft 1 candidate gene 1 protein homolog[Source:UniProtKB/Swiss-Prot;Acc:B0BK70]	-	-
ENSGALG00000028415	17.5382	3.6422	31.4341	8.63053	3.10945	0.0276209	0.380934	9	5463635	5466624	+	2990	-	GO:0000122;GO:0000977;GO:0001078;GO:0001756;GO:0003677;GO:0003714;GO:0005634;GO:0005634;GO:0006351;GO:0006355;GO:0006355;GO:0007219;GO:0008134;GO:0030154;GO:0043565;GO:0046983;GO:0050767;GO:1903507;GO:1990837;	K09087	-	-	-	hes family bHLH transcription factor 6 [Source:NCBIgene;Acc:424829]	424829	R4GJE7
ENSGALG00000040493	309.389	196.14	422.638	2.15477	1.10754	0.0278761	0.381663	1	57724423	57794404	+	69982	PTN	GO:0001503;GO:0005576;GO:0005615;GO:0005783;GO:0007612;GO:0008083;GO:0008083;GO:0008083;GO:0008201;GO:0008284;GO:0010469;GO:0019901;GO:0030282;GO:0032991;GO:0035374;	K16642	-	-	-	pleiotrophin [Source:NCBI gene;Acc:418125]"	418125	A0A1D5PB28
ENSGALG00000016985	11.2853	1.03821	21.5325	20.7399	4.37434	0.0281295	0.38211	1	167990706	168006288	-	15583	CPB2	GO:0004180;GO:0004181;GO:0004181;GO:0005615;GO:0006508;GO:0006508;GO:0008270;GO:0042730;GO:0042730;	-	-	-	-	carboxypeptidase B2 [Source:HGNCSymbol;Acc:HGNC:2300]	-	-
ENSGALG00000005332	215.776	40.3468	391.205	9.69605	3.2774	0.0281716	0.38211	12	7053449	7219032	+	165584	CACNA1D	GO:0005216;GO:0005244;GO:0005245;GO:0005262;GO:0005891;GO:0006811;GO:0006816;GO:0016020;GO:0016020;GO:0016021;GO:0034765;GO:0055085;GO:0070588;GO:0070588;GO:0005216;GO:0005244;GO:0005245;GO:0005262;GO:0005891;GO:0006811;GO:0006816;GO:0016020;GO:0016020;GO:0016021;GO:0034765;GO:0055085;GO:0070588;GO:0070588;GO:0005216;GO:0005244;GO:0005245;GO:0005245;GO:0005245;GO:0005262;GO:0005262;GO:0005886;GO:…	K04851	-	-	-	calcium voltage-gated channel subunit alpha1 D[Source:NCBI gene;Acc:395895]	395895	O73700;F1N8C9
ENSGALG00000037414	66.5796	33.2297	99.9296	3.00724	1.58844	0.0282116	0.38211	1	105324804	105326122	-	1319	DNAJC28	GO:0006890;GO:0007030;GO:0017119;GO:0048213;	-	-	-	-	DnaJ heat shock protein family (Hsp40) member C28[Source:HGNC Symbol;Acc:HGNC:1297]	-	-
ENSGALG00000011170	30.9149	10.252	51.5779	5.031	2.33085	0.0283131	0.382806	2	33916994	33935957	+	18964	WIPF3	GO:0000147;GO:0003779;GO:0005884;GO:0006897;GO:0030048;GO:0030479;GO:0051015;GO:0051127;GO:0051666;GO:0003779;	-	-	-	-	WAS/WASL interacting protein family member 3[Source:HGNC Symbol;Acc:HGNC:22004]	-	-
ENSGALG00000036846	24.0734	3.90091	44.2458	11.3424	3.50366	0.0286872	0.385741	27	5008680	5012885	-	4206	-	GO:0005198;GO:0005198;GO:0005882;GO:0005882;	K07604	-	-	-	keratin 9 [Source:NCBI gene;Acc:420041]"	420041	-
ENSGALG00000044067	30.3252	2.15029	58.5	27.2057	4.76584	0.0289481	0.387131	8	9703686	9705755	-	2070	-	-	-	-	-	-	-	-	-
ENSGALG00000010342	134.431	38.5291	230.334	5.97818	2.57971	0.0289982	0.387193	1	39761108	39852435	+	91328	OTOGL	GO:0005576;GO:0007605;GO:0046373;GO:0046556;	-	-	-	-	otogelin like [Source:HGNC Symbol;Acc:HGNC:26901]"	772154	-
ENSGALG00000040532	12.6364	1.03821	24.2346	23.3426	4.54489	0.0290429	0.387193	9	11935072	11938586	+	3515	ZIC1	GO:0000977;GO:0000977;GO:0000978;GO:0000981;GO:0001077;GO:0003676;GO:0003700;GO:0005634;GO:0005634;GO:0005634;GO:0005737;GO:0006366;GO:0007389;GO:0007417;GO:0007420;GO:0007420;GO:0007628;GO:0008589;GO:0021510;GO:0042307;GO:0045893;GO:0045944;	K09224	-	-	-	Zic family member 1 [Source:NCBI gene;Acc:374103]"	374103	Q8JJC0
ENSGALG00000015488	23.3024	3.72867	42.8761	11.499	3.52344	0.0290935	0.387268	1	92484844	92486046	+	1203	GJA8	GO:0002088;GO:0005886;GO:0005886;GO:0005921;GO:0005922;GO:0007154;GO:0016020;GO:0016021;GO:0030054;GO:0043010;	K07617	-	-	-	gap junction protein alpha 8 [Source:NCBIgene;Acc:395846]	395846	P36381
ENSGALG00000010935	146.981	27.4548	266.506	9.70711	3.27904	0.0291987	0.388368	1	39870775	39980929	+	110155	PTPRQ	GO:0002244;GO:0004721;GO:0004725;GO:0006470;GO:0016020;GO:0016021;GO:0016311;GO:0016787;GO:0016791;GO:0032421;GO:0035335;GO:0042472;GO:0050885;GO:0050910;GO:0060116;	K16910	EC:3.1.3.48	-	-	protein tyrosine phosphatase, receptor type Q[Source:HGNC Symbol;Acc:HGNC:9679]	772163	-
ENSGALG00000037246	93.3318	51.3242	135.339	2.63695	1.39887	0.0294499	0.389595	2	54647530	54696892	+	49363	RAMP3	GO:0001525;GO:0001605;GO:0001921;GO:0005622;GO:0005764;GO:0005886;GO:0005886;GO:0006816;GO:0006816;GO:0006886;GO:0007186;GO:0007186;GO:0007189;GO:0008277;GO:0008565;GO:0008565;GO:0008565;GO:0009986;GO:0009986;GO:0010628;GO:0010739;GO:0010942;GO:0015026;GO:0015026;GO:0015031;GO:0015031;GO:0016020;GO:0016021;GO:0016021;GO:0031623;GO:0031623;GO:0032870;GO:0033138;GO:0038041;GO:0043235;GO:0043235;GO:…	K08449	-	-	-	receptor activity modifying protein 3 [Source:NCBIgene;Acc:420786]	420786	B9VGZ4
ENSGALG00000015224	119.552	26.643	212.462	7.97439	2.99537	0.0294545	0.389595	3	67019660	67075231	+	55572	AK9	GO:0004550;GO:0005524;GO:0005634;GO:0005654;GO:0005737;GO:0006139;GO:0006174;GO:0006186;GO:0006756;GO:0006757;GO:0019205;GO:0031965;GO:0050145;GO:0061508;GO:0061565;GO:0061566;GO:0061567;GO:0061568;GO:0061569;GO:0061570;GO:0061571;	K18533	-	-	-	adenylate kinase 9 [Source:HGNCSymbol;Acc:HGNC:33814]	771077	F1NRW9
ENSGALG00000005292	38.8874	14.3777	63.3972	4.40942	2.14059	0.0294594	0.389595	2	2030549	2039126	-	8578	KLHL40	GO:0031397;GO:0031397;GO:0031672;GO:0031674;GO:0032435;GO:0048741;GO:0048741;	K10473	-	-	-	kelch like family member 40 [Source:HGNCSymbol;Acc:HGNC:30372]	420389	E1C1U8
ENSGALG00000034078	53.0408	22.6458	83.4359	3.68439	1.88143	0.0296032	0.389989	1	54727513	54743775	+	16263	GLT8D2	GO:0005794;GO:0016740;GO:0016757;GO:0016740;GO:0016757;GO:0016740;GO:0016757;	-	-	-	-	glycosyltransferase 8 domain containing 2[Source:NCBI gene;Acc:418085]	418085	A0A1L1RTI3
ENSGALG00000045605	12.1609	1.43765	22.8841	15.9177	3.99256	0.0296154	0.389989	1	171199227	171200360	+	1134	-	-	-	-	-	-	-	-	-
ENSGALG00000014252	118.271	26.7117	209.83	7.85536	2.97368	0.0297873	0.391055	1	76146376	76177348	+	30973	-	GO:0004866;GO:0005576;GO:0005615;GO:0010951;	-	-	-	-	alpha-2-macroglobulin-like 2 [Source:NCBIgene;Acc:427942]	-	-
ENSGALG00000015373	43.07	20.7513	65.3888	3.15107	1.65584	0.0298954	0.391578	Z	53489854	53511537	-	21684	PDE6B	GO:0001750;GO:0004114;GO:0007165;GO:0007186;GO:0008081;GO:0009583;GO:0016787;GO:0046872;GO:0047555;GO:0051480;GO:0060041;GO:0004114;GO:0007165;GO:0008081;GO:0016787;GO:0046872;	K13756	EC:3.1.4.35	-	-	Gallus gallus phosphodiesterase 6B (PDE6B), mRNA.[Source:RefSeq mRNA;Acc:NM_001318440]	395092	F1NA42
ENSGALG00000009078	48.3856	21.0964	75.6747	3.58708	1.84281	0.0300572	0.393098	3	7780875	7845223	+	64349	GALNT14	GO:0000139;GO:0005794;GO:0005794;GO:0006486;GO:0016020;GO:0016021;GO:0016740;GO:0016757;GO:0030246;GO:0000139;GO:0005794;GO:0006486;GO:0016020;GO:0016021;GO:0016740;GO:0016757;GO:0030246;GO:0000139;GO:0005794;GO:0006486;GO:0016020;GO:0016021;GO:0016740;GO:0016757;GO:0030246;	K00710	EC:2.4.1.41	-	-	polypeptide N-acetylgalactosaminyltransferase 14[Source:HGNC Symbol;Acc:HGNC:22946]	421305	-
ENSGALG00000000451	9.44144	0.552771	18.3301	33.1604	5.05139	0.0301128	0.393357	1	7470107	7475632	+	5526	MEIG1	GO:0005634;GO:0005634;GO:0005634;	-	-	-	-	meiosis/spermiogenesis associated 1 [Source:NCBIgene;Acc:769589]	769589	F1NP66
ENSGALG00000035219	52.4593	17.0643	87.8544	5.14845	2.36414	0.0301866	0.393593	4	51168578	51181602	+	13025	ALB	GO:0003677;GO:0005504;GO:0005576;GO:0005615;GO:0005615;GO:0005615;GO:0005737;GO:0005783;GO:0005794;GO:0008144;GO:0009267;GO:0015643;GO:0019825;GO:0019836;GO:0030170;GO:0032991;GO:0042802;GO:0043066;GO:0043209;GO:0051087;GO:0051659;GO:0070062;	K16141	-	-	-	albumin [Source:NCBI gene;Acc:396197]"	396197	A0A1D5NW68
ENSGALG00000046379	37.5283	13.9804	61.0762	4.36869	2.1272	0.0304012	0.394596	1	12724257	12735670	-	11414	-	-	-	-	-	-	-	-	-
ENSGALG00000003751	42.7571	5.55292	79.9612	14.3999	3.84798	0.0307453	0.396073	6	9798541	9814620	+	16080	-	GO:0005576;GO:0016020;GO:0016020;GO:0016021;GO:0017040;GO:0017040;GO:0042759;GO:0046512;GO:0046514;	K12349	EC:3.5.1.23	-	-	N-acylsphingosine amidohydrolase 2 [Source:NCBIgene;Acc:423679]	423679	-
ENSGALG00000016767	29.2264	2.70936	55.7434	20.5744	4.36278	0.0310097	0.397205	1	132714633	132747517	-	32885	-	GO:0003690;GO:0003700;GO:0005634;GO:0006355;GO:0008023;GO:0032783;	-	-	-	-	-	-	-
ENSGALG00000042365	40.4761	14.2648	66.6875	4.67496	2.22495	0.0311335	0.397205	1	51268021	51286421	+	18401	CARD10	GO:0005622;GO:0007250;GO:0042981;GO:0090051;GO:1900182;GO:0042981;	K20912	-	-	-	caspase recruitment domain family member 10[Source:HGNC Symbol;Acc:HGNC:16422]	418041	-
ENSGALG00000030416	12.6071	1.75085	23.4633	13.4011	3.74428	0.0311445	0.397205	33	1074080	1075791	+	1712	HOXC5	GO:0000977;GO:0001228;GO:0001501;GO:0003677;GO:0003677;GO:0003700;GO:0005634;GO:0005634;GO:0005634;GO:0005654;GO:0006355;GO:0006366;GO:0007275;GO:0009952;GO:0009952;GO:0030054;GO:0033613;GO:0043565;GO:0045944;GO:0048704;GO:0048706;	K09305	-	-	-	homeobox C5 [Source:HGNC Symbol;Acc:HGNC:5127]"	100858534	A0A1D5Q001
ENSGALG00000038164	9.59091	0.319503	18.8623	59.0364	5.88353	0.0311492	0.397205	28	4585666	4586655	+	990	-	GO:0005789;GO:0006511;GO:0016020;GO:0016021;GO:0016567;GO:0061630;	K15715	-	-	-	zinc and ring finger 4 [Source:NCBIgene;Acc:420152]	420152	A0A1D5PZK4
ENSGALG00000015055	35.4852	14.0381	56.9323	4.05556	2.0199	0.0312018	0.397205	3	66681777	66712311	+	30535	SLC22A16	GO:0016020;GO:0016021;GO:0016021;GO:0022857;GO:0055085;GO:0005275;GO:0007338;GO:0015101;GO:0015226;GO:0015695;GO:0015837;GO:0015879;GO:0016020;GO:0016021;GO:0016021;GO:0016021;GO:0022857;GO:0030317;GO:0046717;GO:0055085;GO:1902603;GO:0016020;GO:0016021;GO:0016021;GO:0022857;GO:0055085;	K08212	-	-	-	solute carrier family 22 member 16 [Source:HGNCSymbol;Acc:HGNC:20302]	421757	A0A1D5PQX4
ENSGALG00000010781	26.0178	4.79255	47.243	9.85759	3.30124	0.0312507	0.397228	4	44143782	44216360	-	72579	GLRA3	GO:0004888;GO:0005216;GO:0005230;GO:0005886;GO:0005887;GO:0006811;GO:0006811;GO:0006821;GO:0016020;GO:0016021;GO:0016021;GO:0016594;GO:0016934;GO:0022824;GO:0034220;GO:0045211;GO:0060079;GO:1902476;GO:0004888;GO:0005216;GO:0005230;GO:0005886;GO:0005887;GO:0005887;GO:0005887;GO:0006811;GO:0006811;GO:0007165;GO:0007218;GO:0007268;GO:0016020;GO:0016021;GO:0016021;GO:0016594;GO:0016934;GO:0016935;GO:…	K05195	-	-	-	glycine receptor alpha 3 [Source:HGNCSymbol;Acc:HGNC:4328]	422568	-
ENSGALG00000002679	122.75	78.2839	167.217	2.13603	1.09493	0.0314037	0.397246	15	3736274	3781857	-	45584	GLT1D1	GO:0005829;	-	-	-	-	glycosyltransferase 1 domain containing 1[Source:NCBI gene;Acc:416807]	416807	Q5ZLV8
ENSGALG00000015172	45.5699	6.35786	84.782	13.335	3.73714	0.0314241	0.397246	1	83382155	83390596	-	8442	-	GO:0003779;GO:0016192;GO:0045010;GO:0003779;GO:0016192;GO:0045010;	-	-	-	-	-	-	-
ENSGALG00000040061	20.7904	3.98714	37.5936	9.42871	3.23706	0.0314913	0.39735	23	1599767	1600390	-	624	-	-	-	-	-	-	-	-	-
ENSGALG00000032424	29.1377	9.36759	48.9077	5.22095	2.38431	0.0315448	0.397441	5	43196394	43200182	-	3789	-	GO:0008017;GO:0015630;	-	-	-	-	-	-	-
ENSGALG00000031905	14.5185	3.4346	25.6024	7.45425	2.89806	0.0316621	0.397754	AADN04000541.1	176206	269433	-	93228	-	GO:0004930;GO:0004930;GO:0004984;GO:0004984;GO:0005549;GO:0005886;GO:0007165;GO:0007186;GO:0007186;GO:0007186;GO:0007608;GO:0007608;GO:0016020;GO:0016021;GO:0016021;GO:0050896;GO:0050911;	-	-	-	-	-	-	-
ENSGALG00000017274	18.3742	3.57487	33.1736	9.27967	3.21407	0.0319066	0.398845	1	74491375	74515119	+	23745	CD9	GO:0005178;GO:0005887;GO:0007155;GO:0007166;GO:0007342;GO:0007342;GO:0008285;GO:0009897;GO:0016020;GO:0016020;GO:0016021;GO:0016021;GO:0030913;GO:0031623;GO:0051271;GO:0070062;GO:0070062;GO:0071404;GO:0090331;GO:0016020;GO:0016021;GO:0016021;	K06460	-	-	NOG242618	CD9 molecule [Source:NCBI gene;Acc:395527]"	395527	Q9IBC9
ENSGALG00000043202	28.05	4.05447	52.0456	12.8366	3.68219	0.0319467	0.398845	AADN04001249.1	20750	25403	+	4654	-	GO:0016020;GO:0016021;	-	-	-	-	-	-	-
ENSGALG00000045938	34.6238	13.6134	55.6342	4.08671	2.03094	0.0324155	0.400094	20	8153748	8163682	-	9935	RBBP8NL	-	-	-	-	-	RBBP8 N-terminal like [Source:HGNCSymbol;Acc:HGNC:16144]	-	-
ENSGALG00000009007	37.6556	10.3772	64.934	6.25737	2.64556	0.0324537	0.4001	3	8534966	8542890	+	7925	PCARE	GO:0001750;GO:0001750;GO:0001917;GO:0001917;GO:0005929;GO:0035845;GO:0035845;GO:1903546;GO:1903546;	-	-	-	-	photoreceptor cilium actin regulator [Source:HGNCSymbol;Acc:HGNC:34383]	-	-
ENSGALG00000006717	162.905	30.614	295.197	9.64254	3.26941	0.0325925	0.400948	5	14871236	14911577	-	40342	-	GO:0005576;GO:0005576;	-	-	-	-	ovomucin, alpha subunit [Source:NCBIgene;Acc:395381]	395381	Q98UI9
ENSGALG00000027494	23.5863	6.5972	40.5755	6.1504	2.62068	0.0328947	0.402937	9	22040834	22049322	+	8489	SPTSSB	GO:0016020;GO:0016021;GO:0016020;GO:0016021;GO:0016020;GO:0016021;	-	-	-	-	serine palmitoyltransferase small subunit B[Source:NCBI gene;Acc:425008]	425008	A0A1D5PLF8
ENSGALG00000046639	12.5523	1.67722	23.4273	13.968	3.80405	0.0330236	0.40361	3	109257270	109266201	+	8932	CYP2AC2	GO:0004497;GO:0005506;GO:0005737;GO:0006082;GO:0006805;GO:0008395;GO:0016491;GO:0016705;GO:0016712;GO:0020037;GO:0020037;GO:0042738;GO:0043231;GO:0046872;GO:0055114;GO:0055114;GO:0055114;	K17854	-	-	-	Gallus gallus cytochrome P450, family 2, subfamilyAC, polypeptide 2 (CYP2AC2), mRNA. [Source:RefSeqmRNA;Acc:NM_001329500]	107049058	A0A1L1RWI4
ENSGALG00000019958	26.3343	5.18545	47.4831	9.15698	3.19487	0.0330559	0.40361	3	58657942	58683719	+	25778	-	GO:0003333;GO:0015171;GO:0015495;GO:0015812;GO:0016020;GO:0016021;GO:0030285;GO:0044292;GO:0044306;GO:0098700;GO:0016020;GO:0016021;	-	-	-	-	vesicular inhibitory amino acid transporter-like[Source:NCBI gene;Acc:100857259]	-	-
ENSGALG00000044994	340.675	101.051	580.298	5.74263	2.52171	0.0332459	0.404103	2	57248293	57249282	-	990	-	-	-	-	-	-	-	-	-
ENSGALG00000015677	122.44	81.5723	163.307	2.00199	1.00144	0.0333275	0.404111	Z	66156522	66193789	+	37268	SUSD1	GO:0005509;GO:0016020;GO:0016021;GO:0016020;GO:0016021;GO:0016020;GO:0016021;	-	-	-	-	sushi domain containing 1 [Source:HGNCSymbol;Acc:HGNC:25413]	427334	-
ENSGALG00000038022	206.668	32.8444	380.491	11.5847	3.53414	0.0333609	0.404111	2	144646756	144875068	-	228313	COL22A1	GO:0005201;GO:0005615;GO:0030198;GO:0031012;	K16630	-	-	-	collagen type XXII alpha 1 chain [Source:NCBIgene;Acc:420315]	420315	-
ENSGALG00000016483	30.1613	8.48924	51.8333	6.10576	2.61017	0.0333751	0.404111	3	102109981	102119802	+	9822	-	GO:0003333;GO:0006865;GO:0015171;GO:0015179;GO:0016020;GO:0016020;GO:0016021;GO:0022857;GO:0032991;GO:0046982;GO:0055085;GO:1902475;	-	-	-	-	B(0,+)-type amino acid transporter 1-like[Source:NCBI gene;Acc:421965]	421965	-
ENSGALG00000007596	27.9515	9.68732	46.2156	4.77073	2.25421	0.0335075	0.404111	12	14666621	14681719	+	15099	-	GO:0005887;GO:0008028;GO:0008028;GO:0015718;GO:0015718;GO:0016020;GO:0016021;GO:0016021;GO:0055085;	K08184	-	-	-	monocarboxylate transporter 2-like [Source:NCBIgene;Acc:416086]	416086	-
ENSGALG00000039479	26.3107	8.13392	44.4874	5.46937	2.45137	0.0336827	0.404785	1	53322790	53335591	+	12802	-	GO:0005615;GO:0008289;	-	-	-	-	BPI fold containing family C, member B [Source:NCBIgene;Acc:771461]	771461	-
ENSGALG00000029443	266.227	90.4328	442.021	4.88784	2.2892	0.0337298	0.404803	3	70214182	70214480	-	299	-	-	-	-	-	-	-	-	-
ENSGALG00000029660	137.641	29.9948	245.288	8.17768	3.03169	0.0337755	0.404803	18	346043	384341	-	38299	-	GO:0000166;GO:0003774;GO:0003774;GO:0003779;GO:0005524;GO:0005524;GO:0016459;GO:0016459;GO:0051015;GO:0000166;GO:0003774;GO:0003774;GO:0003779;GO:0005524;GO:0005524;GO:0016459;GO:0016459;GO:0051015;GO:0000166;GO:0003774;GO:0003774;GO:0003779;GO:0005524;GO:0005524;GO:0016459;GO:0016459;GO:0051015;	K10352	-	-	-	-	768487	-
ENSGALG00000013225	26.6331	8.34175	44.9245	5.38551	2.42908	0.0337767	0.404803	11	14182753	14226089	+	43337	VAT1L	GO:0008270;GO:0016491;GO:0055114;	-	-	-	-	vesicle amine transport 1 like [Source:HGNCSymbol;Acc:HGNC:29315]	430410	E1BZH3
ENSGALG00000023761	28.6725	5.98409	51.3609	8.5829	3.10146	0.0338828	0.405792	7	5854944	5863013	-	8070	-	GO:0008194;GO:0016740;GO:0016758;GO:0043231;GO:0052696;GO:0052697;	-	-	-	-	-	-	-
ENSGALG00000011875	45.0086	15.21	74.8071	4.91827	2.29815	0.0340309	0.406918	4	54235518	54274712	+	39195	TRPC3	GO:0005216;GO:0005262;GO:0005887;GO:0005887;GO:0006811;GO:0006811;GO:0006828;GO:0007338;GO:0010524;GO:0015279;GO:0016020;GO:0016020;GO:0016021;GO:0016021;GO:0033198;GO:0034703;GO:0051480;GO:0051592;GO:0055085;GO:0070588;GO:0070588;GO:0070588;GO:0070679;GO:0070679;GO:1903244;	K04966	-	-	-	transient receptor potential cation channelsubfamily C member 3 [Source:NCBI gene;Acc:374153]	374153	F1NJJ8
ENSGALG00000006083	81.8325	35.2341	128.431	3.64508	1.86595	0.0341965	0.406961	10	11457278	11468961	-	11684	-	GO:0005198;GO:0005198;GO:0005882;GO:0005882;	K07611	-	-	-	lamin-L(III)-like [Source:NCBI gene;Acc:415464]"	415464	-
ENSGALG00000035207	61.6024	8.22038	114.984	13.9877	3.80609	0.0342041	0.406961	4	21042691	21053520	+	10830	TDO2	GO:0004833;GO:0004833;GO:0004833;GO:0004833;GO:0006569;GO:0016491;GO:0019441;GO:0019441;GO:0019441;GO:0019442;GO:0020037;GO:0020037;GO:0020037;GO:0020037;GO:0042802;GO:0046872;GO:0046872;GO:0051213;GO:0051289;GO:0055114;	K00453	EC:1.13.11.11	-	-	tryptophan 2,3-dioxygenase [Source:HGNCSymbol;Acc:HGNC:11708]	422409	-
ENSGALG00000013008	14.5613	2.71566	26.407	9.72398	3.28155	0.0345097	0.408254	1	61050761	61052686	+	1926	CHUNK-1	-	-	-	-	-	CHUNK-1 protein [Source:NCBI gene;Acc:395640]"	395640	Q9PW10
ENSGALG00000007371	25.4021	7.80204	43.0022	5.51166	2.46249	0.0345747	0.408254	10	17866798	17949852	-	83055	IGDCC3	GO:0005887;GO:0050885;	K22654	-	-	-	immunoglobulin superfamily DCC subclass member 3[Source:HGNC Symbol;Acc:HGNC:9700]	415535	E1BX97
ENSGALG00000008416	65.122	21.5596	108.684	5.04111	2.33374	0.0345753	0.408254	3	3831127	3921447	-	90321	CFAP61	-	-	-	-	-	cilia and flagella associated protein 61[Source:HGNC Symbol;Acc:HGNC:15872]	-	-
ENSGALG00000007864	60.1777	10.4121	109.943	10.5592	3.40043	0.034601	0.408254	2	17452004	17513814	-	61811	ARMC3	GO:0006886;GO:0015031;GO:0016020;GO:0016192;GO:0030117;	-	-	-	-	armadillo repeat containing 3 [Source:HGNCSymbol;Acc:HGNC:30964]	420503	-
ENSGALG00000012770	16.0471	3.34836	28.7458	8.58503	3.10182	0.0346131	0.408254	2	63434200	63450503	+	16304	MAK	GO:0000166;GO:0001750;GO:0001917;GO:0003713;GO:0004672;GO:0004674;GO:0004674;GO:0005524;GO:0005524;GO:0005634;GO:0005634;GO:0005737;GO:0005813;GO:0005929;GO:0005930;GO:0006468;GO:0006468;GO:0010468;GO:0030496;GO:0031514;GO:0032391;GO:0035556;GO:0042073;GO:0045494;GO:0046777;GO:0060271;GO:0072686;GO:1902856;GO:1903508;	-	-	-	-	male germ cell associated kinase [Source:HGNCSymbol;Acc:HGNC:6816]	-	-
ENSGALG00000036079	26.142	3.8757	48.4082	12.4902	3.64272	0.0346862	0.408254	KQ759483.1	581707	771031	-	189325	-	GO:0004930;GO:0004930;GO:0004984;GO:0004984;GO:0005549;GO:0005886;GO:0007165;GO:0007186;GO:0007186;GO:0007186;GO:0007608;GO:0007608;GO:0016020;GO:0016021;GO:0016021;GO:0050896;GO:0050911;	-	-	-	-	olfactory receptor 14J1-like 137 [Source:NCBIgene;Acc:101751976]	-	-
ENSGALG00000014746	26.1699	4.36767	47.9722	10.9835	3.45726	0.0347168	0.408254	1	77904803	77933908	+	29106	TRPV6	GO:0005216;GO:0005216;GO:0005262;GO:0005262;GO:0005887;GO:0006811;GO:0006811;GO:0006816;GO:0016020;GO:0016020;GO:0016021;GO:0016021;GO:0034220;GO:0055085;GO:0070588;	K04975	-	-	-	transient receptor potential cation channelsubfamily V member 6 [Source:HGNC Symbol;Acc:HGNC:14006]	418307	F1NAX8
ENSGALG00000013079	59.7401	14.818	104.662	7.06316	2.82031	0.0347989	0.408254	2	80294941	80381834	+	86894	-	GO:0000166;GO:0005524;GO:0005524;GO:0006869;GO:0016020;GO:0016021;GO:0016021;GO:0016887;GO:0042626;GO:0042626;GO:0043231;GO:0055085;GO:0000166;GO:0005524;GO:0005524;GO:0016020;GO:0016021;GO:0016021;GO:0016887;GO:0042626;GO:0055085;GO:0005524;GO:0016020;GO:0016021;GO:0016021;GO:0016887;GO:0042626;GO:0055085;	-	-	-	-	-	-	-
ENSGALG00000013697	33.6415	5.25885	62.0241	11.7942	3.56001	0.0348162	0.408254	2	92127902	92139467	-	11566	CNDP1	GO:0005829;GO:0006508;GO:0016787;GO:0016805;GO:0016805;GO:0032268;GO:0046872;	K05604	EC:3.4.13.20	-	-	carnosine dipeptidase 1 [Source:HGNCSymbol;Acc:HGNC:20675]	421012	F1P464
ENSGALG00000031869	120.18	35.7391	204.621	5.72541	2.51738	0.0348461	0.408254	2	110919658	110976941	+	57284	-	GO:0004096;GO:0005622;GO:0020037;GO:0035556;GO:0055114;GO:0098869;	-	-	-	-	-	-	-
ENSGALG00000033247	41.62	7.02253	76.2174	10.8533	3.44006	0.0352265	0.411139	2	53447521	53448206	-	686	-	-	-	-	-	-	-	-	-
ENSGALG00000006708	37.8585	14.0102	61.7068	4.40442	2.13895	0.035293	0.411139	13	14256638	14283932	+	27295	-	GO:0001525;GO:0001886;GO:0005201;GO:0005615;GO:0030198;GO:0031012;	-	-	-	-	collagen type XXIII alpha 1 chain [Source:NCBIgene;Acc:425481]	-	-
ENSGALG00000046242	11.5539	1.83078	21.2771	11.6218	3.53877	0.0353328	0.411139	Z	34403612	34408439	-	4828	-	GO:0005635;GO:0006998;GO:0007283;GO:0034993;GO:0043495;GO:0090286;	K21875	-	-	-	sperm-associated antigen 4 protein-like[Source:NCBI gene;Acc:100859353]	100859353	-
ENSGALG00000032958	78.126	22.9148	133.337	5.81881	2.54072	0.0354172	0.411253	2	49313942	49418881	-	104940	AMPH	GO:0005543;GO:0005737;GO:0008021;GO:0031256;GO:0044306;GO:0005737;GO:0008021;GO:0044306;	K12562	-	-	-	amphiphysin [Source:NCBI gene;Acc:420761]"	420761	P50478
ENSGALG00000009602	199.98	48.9419	351.018	7.17214	2.8424	0.0354801	0.411455	7	18424887	18536636	-	111750	MYO3B	GO:0000166;GO:0003774;GO:0003774;GO:0003779;GO:0004672;GO:0005524;GO:0005524;GO:0006468;GO:0016459;GO:0016459;GO:0000166;GO:0003774;GO:0003774;GO:0003779;GO:0004672;GO:0005524;GO:0005524;GO:0006468;GO:0016459;GO:0016459;GO:0000166;GO:0004672;GO:0004674;GO:0005524;GO:0005524;GO:0006468;GO:0000166;GO:0004672;GO:0004674;GO:0005524;GO:0005524;GO:0006468;GO:0000166;GO:0004672;GO:0004674;GO:0005524;GO:…	K08834	EC:2.7.11.1	-	-	myosin IIIB [Source:HGNC Symbol;Acc:HGNC:15576]"	424157	-
ENSGALG00000044973	66.5854	25.2502	107.921	4.27405	2.0956	0.0355298	0.411548	2	67751711	67752298	-	588	-	GO:0016020;GO:0016021;	-	-	-	-	-	-	-
ENSGALG00000003176	19.3432	3.39633	35.2901	10.3907	3.37721	0.0355394	0.411548	6	9199146	9202263	+	3118	-	GO:0007165;	-	-	-	-	-	-	-
ENSGALG00000021163	29.2401	6.39006	52.0901	8.15174	3.02711	0.0356772	0.411872	Z	42390234	42398790	-	8557	FAM240B	-	-	-	-	-	family with sequence similarity 240 member B[Source:NCBI gene;Acc:427470]	427470	E1BSG9
ENSGALG00000013294	34.3931	7.02884	61.7573	8.78627	3.13525	0.0358293	0.411893	10	9208018	9221830	-	13813	CYP19A1	GO:0002677;GO:0004497;GO:0005506;GO:0005783;GO:0006710;GO:0008209;GO:0008585;GO:0010760;GO:0016491;GO:0016705;GO:0016712;GO:0020037;GO:0020037;GO:0030540;GO:0030879;GO:0046872;GO:0055114;GO:0055114;GO:0060065;GO:0060736;GO:0061370;GO:0070330;GO:2000866;	K07434	EC:1.14.14.14	-	-	cytochrome P450 family 19 subfamily A member 1[Source:NCBI gene;Acc:414854]	414854	-
ENSGALG00000039979	95.8988	39.1748	152.623	3.89595	1.96197	0.0358711	0.411911	AADN04004585.1	7849	12184	+	4336	-	-	-	-	-	-	-	-	-
ENSGALG00000030121	23.3253	2.53059	44.1201	17.4347	4.12389	0.0359768	0.411937	15	8090380	8098461	+	8082	-	GO:0005215;GO:0016020;GO:0016021;GO:0016021;GO:0022857;GO:0055085;	-	-	-	-	solute carrier family 2 member 11-like 2[Source:NCBI gene;Acc:769554]	769554	A0A1D5PIE1
ENSGALG00000037583	37.9685	5.73192	70.205	12.2481	3.61448	0.0362615	0.413819	1	153646053	153646610	-	558	-	-	-	-	-	-	-	-	-
ENSGALG00000031450	106.527	28.0536	185.001	6.59454	2.72127	0.0363099	0.413888	1	193221562	193279711	-	58150	MYO7A	GO:0000146;GO:0000166;GO:0001750;GO:0001845;GO:0001917;GO:0003774;GO:0003774;GO:0003779;GO:0005516;GO:0005524;GO:0005524;GO:0005737;GO:0005737;GO:0005765;GO:0005829;GO:0005856;GO:0006886;GO:0006909;GO:0007040;GO:0007600;GO:0007601;GO:0007601;GO:0007605;GO:0007605;GO:0016324;GO:0016459;GO:0016459;GO:0019904;GO:0030030;GO:0030048;GO:0030507;GO:0032391;GO:0032420;GO:0042470;GO:0042472;GO:0042490;GO:…	K10359	-	-	-	myosin VIIA [Source:HGNC Symbol;Acc:HGNC:7606]"	419085	-
ENSGALG00000016511	101.877	51.7507	152.003	2.93721	1.55445	0.0363157	0.413888	1	120395079	120415594	+	20516	ADGRG2	GO:0004888;GO:0004930;GO:0004930;GO:0005829;GO:0005886;GO:0005887;GO:0007166;GO:0007186;GO:0007189;GO:0016020;GO:0016021;GO:0016021;GO:0004888;GO:0004930;GO:0007166;GO:0007186;GO:0016020;GO:0016021;GO:0016021;GO:0004888;GO:0004930;GO:0007166;GO:0007186;GO:0016020;GO:0016021;GO:0016021;	-	-	-	-	adhesion G protein-coupled receptor G2 [Source:HGNCSymbol;Acc:HGNC:4516]	-	-
ENSGALG00000012228	39.1378	7.25942	71.0162	9.78263	3.29022	0.0363943	0.414184	5	56898267	57232790	-	334524	MDGA2	GO:0016020;	-	-	-	-	MAM domain containing glycosylphosphatidylinositolanchor 2 [Source:HGNC Symbol;Acc:HGNC:19835]	-	-
ENSGALG00000001863	74.2214	24.1951	124.248	5.13525	2.36043	0.036481	0.414184	8	16539918	16600128	+	60211	VTG2	GO:0005319;GO:0006869;GO:0005319;GO:0006869;GO:0005319;GO:0006869;	-	-	-	-	vitellogenin 2 [Source:NCBI gene;Acc:424533]"	424533	P02845
ENSGALG00000043204	12.5575	1.83078	23.2841	12.7181	3.66881	0.0365102	0.414184	21	4441947	4659848	+	217902	PAX7	GO:0003677;GO:0003677;GO:0005634;GO:0006351;GO:0006355;GO:0006355;GO:0007275;GO:0043565;GO:0003677;GO:0003677;GO:0005634;GO:0006351;GO:0006355;GO:0006355;GO:0007275;GO:0043565;GO:0000983;GO:0003677;GO:0003677;GO:0005634;GO:0005634;GO:0006338;GO:0006351;GO:0006355;GO:0006355;GO:0007275;GO:0007519;GO:0007519;GO:0010453;GO:0010468;GO:0014813;GO:0014813;GO:0021527;GO:0021904;GO:0021904;GO:0031062;GO:…	K09381	-	-	-	paired box 7 [Source:NCBI gene;Acc:395942]"	395942	O42349
ENSGALG00000019325	136.945	84.8219	189.068	2.229	1.1564	0.0367168	0.415549	1	49197217	49205179	+	7963	-	-	-	-	-	-	uncharacterized LOC417973 [Source:NCBIgene;Acc:417973]	417973	-
ENSGALG00000011262	57.9108	15.0641	100.757	6.68855	2.74169	0.0367766	0.415561	2	35587263	35752218	+	164956	KCNH8	GO:0000155;GO:0000160;GO:0005216;GO:0005244;GO:0005249;GO:0005249;GO:0005267;GO:0005622;GO:0005886;GO:0005887;GO:0006811;GO:0006811;GO:0006813;GO:0006813;GO:0016020;GO:0016020;GO:0016021;GO:0023014;GO:0034765;GO:0042391;GO:0055085;GO:0071805;GO:0071805;	K04911	-	-	-	potassium voltage-gated channel subfamily H member8 [Source:HGNC Symbol;Acc:HGNC:18864]	420648	-
ENSGALG00000016804	19.0841	2.30992	35.8583	15.5236	3.95639	0.0369626	0.416442	1	136132410	136153373	+	20964	SLC5A7	GO:0005307;GO:0005307;GO:0005886;GO:0005886;GO:0007271;GO:0007271;GO:0007274;GO:0007274;GO:0008292;GO:0008292;GO:0008292;GO:0015220;GO:0015220;GO:0015871;GO:0015871;GO:0016020;GO:0016020;GO:0016021;GO:0016021;GO:0022857;GO:0030424;GO:0030425;GO:0031594;GO:0033265;GO:0033265;GO:0043025;GO:0043204;GO:0045202;GO:0055085;	K14387	-	-	-	solute carrier family 5 member 7 [Source:NCBIgene;Acc:414870]	414870	F1P4Q0
ENSGALG00000016913	15.1427	2.13745	28.148	13.1689	3.71907	0.0369999	0.416442	1	153991261	154045059	-	53799	SLAIN1	-	K16580	-	-	-	SLAIN motif family member 1 [Source:HGNCSymbol;Acc:HGNC:26387]	418807	-
ENSGALG00000002335	125.527	67.0304	184.023	2.74536	1.457	0.0371451	0.417258	12	1967650	2179125	+	211476	DOCK3	GO:0005085;GO:0005829;GO:0007264;GO:0005085;GO:0005622;GO:0007264;	K05727	-	-	-	dedicator of cytokinesis 3 [Source:HGNCSymbol;Acc:HGNC:2989]	107048988	-
ENSGALG00000035393	10.8771	1.19178	20.5624	17.2535	4.10882	0.0373415	0.41832	2	55970441	55973724	+	3284	LRRC14B	GO:0005737;	-	-	-	-	leucine rich repeat containing 14B [Source:HGNCSymbol;Acc:HGNC:37268]	428472	A0A1D5PX12
ENSGALG00000008498	162.8	26.7613	298.839	11.1669	3.48115	0.0373633	0.41832	2	18807653	19023102	-	215450	MALRD1	GO:0016020;GO:0016020;GO:0016021;	-	-	-	-	Gallus gallus MAM and LDL receptor class A domaincontaining 1 (MALRD1), mRNA. [Source:RefSeqmRNA;Acc:NM_001318981]	420512	R9W6V6
ENSGALG00000013223	21.8167	3.35444	40.279	12.0077	3.58588	0.0373718	0.41832	11	14241342	14248273	+	6932	CLEC3A	GO:0001503;GO:0005615;	K17519	-	-	-	C-type lectin domain family 3 member A [Source:NCBIgene;Acc:425961]	425961	E1BZI3
ENSGALG00000020143	18.2228	4.53384	31.9118	7.03858	2.81528	0.0376348	0.420288	4	67576491	67624911	+	48421	GABRG1	GO:0004888;GO:0004890;GO:0005216;GO:0005230;GO:0005237;GO:0005254;GO:0005886;GO:0005887;GO:0006811;GO:0006811;GO:0006821;GO:0007165;GO:0007214;GO:0007214;GO:0007268;GO:0007268;GO:0016020;GO:0016021;GO:0016021;GO:0022851;GO:0032590;GO:0034220;GO:0034220;GO:0042391;GO:0043005;GO:0045202;GO:0050877;GO:0051932;GO:0060078;GO:0098794;GO:1902476;GO:1902711;GO:1904315;	K05186	-	-	NOG238757	gamma-aminobutyric acid type A receptor gamma1subunit [Source:HGNC Symbol;Acc:HGNC:4086]	422771	-
ENSGALG00000009382	20.115	5.73822	34.4918	6.01088	2.58758	0.0378008	0.421594	3	17716651	17731004	+	14354	CAPN8	GO:0004198;GO:0004198;GO:0005509;GO:0005622;GO:0005737;GO:0006508;GO:0006508;GO:0006508;GO:0007586;GO:0008233;GO:0008234;GO:0016787;	-	-	-	-	calpain 8 [Source:HGNC Symbol;Acc:HGNC:1485]"	-	-
ENSGALG00000014913	271.835	132.357	411.313	3.10761	1.6358	0.037953	0.422743	3	63224022	63296367	-	72346	ROS1	GO:0000166;GO:0001558;GO:0001934;GO:0002066;GO:0004672;GO:0004713;GO:0004713;GO:0004713;GO:0004713;GO:0004714;GO:0004714;GO:0004714;GO:0004888;GO:0005524;GO:0005524;GO:0005737;GO:0005887;GO:0006468;GO:0006468;GO:0006468;GO:0007169;GO:0007283;GO:0008283;GO:0009968;GO:0009986;GO:0010629;GO:0010966;GO:0016020;GO:0016020;GO:0016021;GO:0016301;GO:0016310;GO:0016740;GO:0019903;GO:0019903;GO:0023014;GO:…	K05088	EC:2.7.10.1	-	-	ROS proto-oncogene 1, receptor tyrosine kinase[Source:NCBI gene;Acc:396192]	396192	F1NQL9
ENSGALG00000011614	66.0713	18.2756	113.867	6.23054	2.63936	0.0380134	0.423024	1	47513533	47631233	+	117701	ANO4	GO:0005229;GO:0005622;GO:0005886;GO:0006821;GO:0016020;GO:0016021;GO:0017128;GO:0034220;GO:0046983;GO:0061588;GO:0061589;GO:0061590;GO:0061591;	K19499	-	-	-	anoctamin 4 [Source:HGNC Symbol;Acc:HGNC:23837]"	427878	-
ENSGALG00000016370	38.6644	6.77643	70.5524	10.4114	3.3801	0.0382493	0.424318	3	93135658	93174800	+	39143	TPO	GO:0004447;GO:0004601;GO:0004601;GO:0005509;GO:0005615;GO:0006590;GO:0006979;GO:0016021;GO:0020037;GO:0035162;GO:0055114;GO:0098869;	K00431	EC:1.11.1.8	-	-	thyroid peroxidase [Source:HGNCSymbol;Acc:HGNC:12015]	776120	-
ENSGALG00000042022	10.445	1.27801	19.6119	15.3456	3.93976	0.0384369	0.425406	18	157513	172630	-	15118	-	GO:0005886;GO:0016020;GO:0016021;GO:0016020;GO:0016021;	-	-	-	-	GSG1 like 2 [Source:NCBI gene;Acc:768455]"	768455	-
ENSGALG00000012997	435.076	175.491	694.661	3.95838	1.98491	0.038554	0.425853	2	76844724	76973325	+	128602	DNAH5	GO:0003341;GO:0003341;GO:0003777;GO:0003777;GO:0005524;GO:0005858;GO:0005930;GO:0005930;GO:0007018;GO:0007018;GO:0007368;GO:0007368;GO:0007507;GO:0008569;GO:0016887;GO:0021670;GO:0030286;GO:0030286;GO:0030317;GO:0036157;GO:0036157;GO:0036158;GO:0036158;GO:0045503;GO:0045505;GO:0051959;GO:0060271;GO:0097729;	-	-	-	-	dynein axonemal heavy chain 5 [Source:HGNCSymbol;Acc:HGNC:2950]	-	-
ENSGALG00000027103	16.8838	2.44435	31.3232	12.8145	3.67971	0.0387466	0.426065	1	41728240	41737904	-	9665	TSPAN19	GO:0005887;GO:0007166;GO:0016020;GO:0016021;GO:0016021;	-	-	-	-	tetraspanin 19 [Source:HGNC Symbol;Acc:HGNC:31886]"	-	-
ENSGALG00000013771	355.647	138.366	572.927	4.14065	2.04986	0.0388603	0.426232	4	65222692	65243920	-	21229	KIAA1211	-	-	-	-	-	KIAA1211 [Source:HGNC Symbol;Acc:HGNC:29219]"	-	-
ENSGALG00000032999	77.4171	14.7868	140.047	9.47113	3.24354	0.0388994	0.426232	5	30401258	30403162	+	1905	-	-	-	-	-	-	formin-1-like [Source:NCBI gene;Acc:107053497]"	-	-
ENSGALG00000005076	144.213	84.3529	204.072	2.41927	1.27457	0.0389512	0.426232	9	8477931	8492454	+	14524	-	GO:0000166;GO:0004383;GO:0005622;GO:0006182;GO:0009190;GO:0016829;GO:0016849;GO:0020037;GO:0035556;GO:0000166;GO:0004383;GO:0005622;GO:0006182;GO:0009190;GO:0016829;GO:0016849;GO:0020037;GO:0035556;	K12319	EC:4.6.1.2	-	-	-	429128	-
ENSGALG00000026627	26.4857	9.16583	43.8056	4.77923	2.25678	0.0390022	0.426232	4	58460441	58462495	-	2055	LRIT3	GO:0007601;GO:0016020;GO:0016021;GO:0040036;	-	-	-	-	leucine rich repeat, Ig-like and transmembranedomains 3 [Source:HGNC Symbol;Acc:HGNC:24783]	-	-
ENSGALG00000041204	25.7016	8.75356	42.6496	4.87226	2.28459	0.0390065	0.426232	27	3648588	4003342	-	354755	IGF2BP1	GO:0003676;GO:0003723;GO:0003723;GO:0003729;GO:0003730;GO:0005634;GO:0005634;GO:0005737;GO:0006417;GO:0010976;GO:0017148;GO:0030027;GO:0030175;GO:0030175;GO:0030426;GO:0030426;GO:0042995;GO:0048471;GO:0051028;GO:0070937;GO:0003676;GO:0003723;GO:0003723;GO:0003729;GO:0003729;GO:0003730;GO:0003730;GO:0005634;GO:0005634;GO:0005654;GO:0005737;GO:0005737;GO:0005829;GO:0006417;GO:0010494;GO:0010610;GO:…	K17391	-	-	-	insulin like growth factor 2 mRNA binding protein 1[Source:NCBI gene;Acc:395953]	395953	O42254
ENSGALG00000022827	32.0722	6.6294	57.5151	8.67575	3.11699	0.0391021	0.42697	2	111710424	111718332	-	7909	SDR16C5	GO:0005811;	K15734	EC:1.1.1.105	-	-	short chain dehydrogenase/reductase family 16Cmember 5 [Source:HGNC Symbol;Acc:HGNC:30311]	428538	E1C5Q4
ENSGALG00000036358	31.3607	5.97149	56.7498	9.50346	3.24845	0.0391777	0.427134	1	63383606	63450107	-	66502	LMO3	GO:0005737;GO:0035360;GO:0045600;GO:0046872;GO:0070373;GO:2000324;	-	-	-	-	LIM domain only 3 [Source:HGNCSymbol;Acc:HGNC:6643]	418179	A0A1D5PCN3
ENSGALG00000032008	15.0821	2.94893	27.2153	9.22889	3.20616	0.0392145	0.427134	Z	26308016	26313512	-	5497	-	-	-	-	-	-	-	-	-
ENSGALG00000030356	14.3441	2.38986	26.2983	11.0042	3.45998	0.0392166	0.427134	4	79093764	79105659	-	11896	OTOP1	GO:0005887;GO:0009590;GO:0015252;GO:0015252;GO:0016020;GO:0016020;GO:0016021;GO:0032869;GO:0042472;GO:0060336;GO:1902600;GO:1902600;	-	-	-	-	otopetrin 1 [Source:HGNC Symbol;Acc:HGNC:19656]"	422844	-
ENSGALG00000015389	56.6661	15.732	97.6003	6.20394	2.63319	0.0392833	0.427134	1	88606497	88632094	+	25598	TMPRSS7	GO:0004252;GO:0005886;GO:0005886;GO:0006508;GO:0006508;GO:0006508;GO:0008233;GO:0008236;GO:0008236;GO:0016020;GO:0016021;GO:0016787;	K09638	EC:3.4.21.-	-	-	transmembrane serine protease 7 [Source:HGNCSymbol;Acc:HGNC:30846]	769974	-
ENSGALG00000003582	121.712	78.604	164.82	2.09683	1.06821	0.0393854	0.427134	Z	11172322	11232589	+	60268	SLC1A3	GO:0005313;GO:0005314;GO:0005314;GO:0005886;GO:0005887;GO:0005887;GO:0006536;GO:0006537;GO:0007605;GO:0009416;GO:0009449;GO:0009611;GO:0009986;GO:0015172;GO:0015293;GO:0015293;GO:0015501;GO:0015813;GO:0015813;GO:0016020;GO:0016021;GO:0016021;GO:0016595;GO:0016597;GO:0021545;GO:0031223;GO:0042493;GO:0042995;GO:0043005;GO:0043025;GO:0046677;GO:0048667;GO:0050806;GO:0050885;GO:0051938;GO:0051938;GO:…	K05614	-	-	-	solute carrier family 1 member 3 [Source:HGNCSymbol;Acc:HGNC:10941]	395443	E1C7B5
ENSGALG00000014843	30.1773	9.95233	50.4022	5.06436	2.34038	0.0393903	0.427134	3	60245791	60296632	-	50842	TPD52L1	GO:0000086;GO:0005737;GO:0005769;GO:0042803;GO:0048471;	-	-	-	-	tumor protein D52 like 1 [Source:NCBIgene;Acc:374049]	374049	Q9I8F4;E1C6T1
ENSGALG00000037290	8.92411	0.559073	17.2891	30.9247	4.95069	0.0399304	0.431087	AADN04002906.1	9307	10323	-	1017	-	GO:0004930;GO:0004930;GO:0004984;GO:0004984;GO:0005886;GO:0007165;GO:0007186;GO:0007186;GO:0007608;GO:0016020;GO:0016021;GO:0016021;GO:0050896;GO:0050911;	-	-	-	-	olfactory receptor 6M1-like [Source:NCBIgene;Acc:107050380]	-	-
ENSGALG00000001418	12.273	1.19178	23.3543	19.5962	4.2925	0.0400906	0.432546	26	3177503	3181038	+	3536	GUCA1B	GO:0005509;GO:0007601;GO:0007601;GO:0007602;GO:0008048;GO:0030249;GO:0031282;GO:0031284;GO:0046872;GO:0050896;	K08328	-	DTZ	COG5126	guanylate cyclase activator 1B [Source:NCBIgene;Acc:419864]	419864	P79881
ENSGALG00000017229	171.615	96.5248	246.706	2.55588	1.35382	0.04027	0.433394	1	186427685	186783045	-	355361	FAT3	GO:0005509;GO:0005886;GO:0007155;GO:0007156;GO:0016020;GO:0016020;GO:0016021;GO:0005509;GO:0005886;GO:0007155;GO:0007156;GO:0016020;GO:0016020;GO:0016021;GO:0005509;GO:0005886;GO:0007155;GO:0007156;GO:0016020;GO:0016020;GO:0016021;GO:0005509;GO:0005886;GO:0007155;GO:0007156;GO:0016020;GO:0016020;GO:0016021;GO:0005509;GO:0005886;GO:0007155;GO:0007156;GO:0016020;GO:0016020;GO:0016021;	K16506	-	-	-	FAT atypical cadherin 3 [Source:NCBIgene;Acc:395167]	395167	A0A1D5P4M0
ENSGALG00000042141	43.0702	14.3132	71.8271	5.01823	2.32718	0.0403523	0.434008	4	35354146	35356306	+	2161	-	-	-	-	-	-	-	-	-
ENSGALG00000037262	41.0915	6.3036	75.8793	12.0375	3.58946	0.0405129	0.434919	33	1045438	1048859	+	3422	HOXC8	GO:0000122;GO:0003677;GO:0003677;GO:0003677;GO:0003700;GO:0005634;GO:0005634;GO:0005654;GO:0006355;GO:0007275;GO:0009952;GO:0015630;GO:0030182;GO:0043565;GO:0048705;	K09308	-	-	-	homeobox C8 [Source:NCBI gene;Acc:395711]"	395711	Q9YH13
ENSGALG00000033701	6.12322	0	12.2464	Inf	Inf	0.0406203	0.435529	2	132543256	132557091	+	13836	TRHR	GO:0004930;GO:0004930;GO:0004997;GO:0007165;GO:0007186;GO:0007186;GO:0016020;GO:0016021;GO:0016021;	K04282	-	-	-	thyrotropin releasing hormone receptor [Source:NCBIgene;Acc:395770]	395770	O93603
ENSGALG00000016685	20.5771	2.77016	38.3841	13.8563	3.79247	0.0406947	0.435938	1	129067663	129075161	-	7499	ASMT	GO:0008168;GO:0008171;GO:0008171;GO:0008757;GO:0017096;GO:0017096;GO:0019438;GO:0030187;GO:0032259;GO:0042802;GO:0042803;	K00543	EC:2.1.1.4	-	-	acetylserotonin O-methyltransferase [Source:NCBIgene;Acc:396286]	396286	Q92056
ENSGALG00000044419	17.6266	2.70306	32.5502	12.042	3.59	0.0408329	0.436975	3	20751332	20756252	+	4921	-	GO:0016020;GO:0016021;	-	-	-	-	-	-	-
ENSGALG00000016591	26.0538	6.89173	45.2159	6.5609	2.71389	0.0409076	0.436975	3	105784558	105796565	+	12008	DRC1	GO:0003352;GO:0005930;GO:0007368;GO:0007507;GO:0060285;GO:0060285;GO:0070286;GO:0070286;	K19754	-	-	-	dynein regulatory complex subunit 1 [Source:HGNCSymbol;Acc:HGNC:24245]	422009	-
ENSGALG00000045831	26.1561	3.67417	48.638	13.2378	3.72659	0.0413414	0.439171	AADN04004186.1	7668	9296	-	1629	-	-	-	-	-	-	-	-	-
ENSGALG00000033199	61.5361	20.4185	102.654	5.02749	2.32984	0.0414037	0.439544	1	105330816	105350209	+	19394	-	GO:0000166;GO:0003824;GO:0004637;GO:0004637;GO:0004637;GO:0004641;GO:0004641;GO:0004641;GO:0004644;GO:0004644;GO:0005524;GO:0005524;GO:0005737;GO:0005829;GO:0006164;GO:0006164;GO:0006189;GO:0006189;GO:0008152;GO:0009058;GO:0009113;GO:0009113;GO:0016742;GO:0016874;GO:0046084;GO:0046872;GO:0046872;	K11787	-	-	-	trifunctional purine biosynthetic proteinadenosine-3 [Source:NCBI gene;Acc:427977]	427977	-
ENSGALG00000026299	61.3449	30.2436	92.4462	3.05672	1.61198	0.0419629	0.44157	1	88660356	88667176	+	6821	-	GO:0016020;GO:0016021;	-	-	-	-	-	-	-
ENSGALG00000046180	89.8015	20.2469	159.356	7.87064	2.97648	0.0420541	0.44157	6	27739027	27755635	+	16609	TDRD1	GO:0005737;GO:0007281;GO:0007283;GO:0031047;GO:0033391;GO:0034587;GO:0043046;GO:0043186;GO:0046872;GO:0071546;GO:1990904;	K18405	-	-	-	tudor domain containing 1 [Source:HGNCSymbol;Acc:HGNC:11712]	423906	-
ENSGALG00000037644	97.0118	18.039	175.985	9.75581	3.28626	0.0420675	0.44157	2	123703762	123734221	-	30460	CNGB3	GO:0001750;GO:0005221;GO:0005222;GO:0005223;GO:0005223;GO:0005223;GO:0006812;GO:0007601;GO:0016020;GO:0016021;GO:0030553;GO:0030553;GO:0098655;GO:1902495;	-	-	-	-	cyclic nucleotide gated channel beta 3 [Source:HGNCSymbol;Acc:HGNC:2153]	-	-
ENSGALG00000013600	17.0279	3.97431	30.0814	7.56897	2.9201	0.0420816	0.44157	4	63214032	63216773	+	2742	-	GO:0000993;GO:0001097;GO:0001113;GO:0005673;GO:0006351;GO:0006355;GO:0006367;GO:0043565;	K03136	-	-	-	general transcription factor IIE subunit 1-like[Source:NCBI gene;Acc:428778]	428778	-
ENSGALG00000012155	102.942	15.7153	190.168	12.1008	3.59704	0.0420924	0.44157	4	58394125	58445817	-	51693	EGF	GO:0005509;GO:0008083;GO:0010469;GO:0016020;GO:0016021;GO:0017147;GO:0042813;GO:0043235;GO:0044332;GO:0060070;GO:0000186;GO:0000187;GO:0001525;GO:0002092;GO:0005154;GO:0005509;GO:0005615;GO:0005622;GO:0005886;GO:0005886;GO:0007173;GO:0008083;GO:0008284;GO:0008284;GO:0010628;GO:0010800;GO:0016020;GO:0016021;GO:0017147;GO:0018108;GO:0021940;GO:0030335;GO:0042327;GO:0042813;GO:0043235;GO:0043388;GO:…	K04357	-	-	-	epidermal growth factor [Source:NCBIgene;Acc:408035]	408035	Q6PPB4
ENSGALG00000010850	63.3709	15.2591	111.483	7.30595	2.86907	0.042142	0.44157	8	25885358	25901235	+	15878	C8A	GO:0005579;GO:0005579;GO:0006955;GO:0006956;GO:0006956;	K03997	-	-	-	complement C8 alpha chain [Source:HGNCSymbol;Acc:HGNC:1352]	429111	F1NJU5
ENSGALG00000002756	12.2817	1.59098	22.9724	14.4391	3.85191	0.0422032	0.44157	8	3887285	3890882	-	3598	TMEM121	GO:0016020;GO:0016021;	-	-	S	NOG40918	transmembrane protein 121 [Source:NCBIgene;Acc:395216]	395216	Q8QFN3
ENSGALG00000005824	17.4348	4.06077	30.8088	7.58694	2.92352	0.0422404	0.44157	15	7874397	7890493	-	16097	SUSD2	GO:0005044;GO:0005886;GO:0006898;GO:0006955;GO:0016020;GO:0016021;GO:0030247;GO:0051782;GO:1902807;	-	-	-	-	sushi domain containing 2 [Source:HGNCSymbol;Acc:HGNC:30667]	416922	E1C3A8
ENSGALG00000036054	34.7072	3.8883	65.526	16.8521	4.07486	0.0422552	0.44157	1	95844140	95844454	+	315	-	-	-	-	-	-	-	-	-
ENSGALG00000001172	30.8036	10.7248	50.8824	4.74435	2.24621	0.0422582	0.44157	21	1440804	1450372	-	9569	KBP	GO:0004970;GO:0005216;GO:0005886;GO:0005886;GO:0006811;GO:0006811;GO:0008066;GO:0016020;GO:0016020;GO:0016021;GO:0030054;GO:0034220;GO:0035235;GO:0035249;GO:0038023;GO:0045202;GO:0045211;GO:0045211;GO:0050804;	-	-	-	NOG241927	kainate binding protein [Source:NCBIgene;Acc:396300]	396300	P19439
ENSGALG00000030836	30.81	8.03508	53.5849	6.66887	2.73744	0.0423027	0.44157	13	1165386	1237099	+	71714	PSD2	GO:0005086;GO:0005543;GO:0030425;GO:0032012;GO:0032154;GO:0032587;GO:0043025;	K12494	-	-	-	pleckstrin and Sec7 domain containing 2[Source:HGNC Symbol;Acc:HGNC:19092]	427605	-
ENSGALG00000002618	84.9994	40.8818	129.117	3.15831	1.65915	0.0423169	0.44157	19	5008445	5015244	+	6800	KCTD7	GO:0005737;GO:0005737;GO:0005829;GO:0005886;GO:0005886;GO:0005886;GO:0016020;GO:0030007;GO:0032411;GO:0051260;GO:0060081;GO:0090461;GO:0051260;	K21917	-	-	NOG284422	potassium channel tetramerization domain containing7 [Source:NCBI gene;Acc:417547]	417547	Q5ZJP7
ENSGALG00000011299	32.8455	6.29099	59.4	9.44207	3.2391	0.042413	0.44157	3	42197887	42223817	-	25931	KIF25	GO:0000166;GO:0003774;GO:0003777;GO:0003777;GO:0005524;GO:0005524;GO:0005871;GO:0005874;GO:0007018;GO:0007018;GO:0008017;GO:0008017;GO:0010507;GO:0016887;GO:0046603;GO:0051294;GO:0051647;	-	-	-	-	kinesin family member 25 [Source:HGNCSymbol;Acc:HGNC:6390]	-	-
ENSGALG00000016744	34.881	14.2711	55.4909	3.88834	1.95915	0.042428	0.44157	1	131309060	131362547	-	53488	GABRA5	GO:0001662;GO:0004888;GO:0004890;GO:0005216;GO:0005230;GO:0005237;GO:0005254;GO:0005654;GO:0005829;GO:0005886;GO:0005886;GO:0005887;GO:0006811;GO:0006811;GO:0006821;GO:0007165;GO:0007214;GO:0007214;GO:0007268;GO:0007605;GO:0008306;GO:0016020;GO:0016020;GO:0016021;GO:0016021;GO:0022851;GO:0030425;GO:0032590;GO:0034220;GO:0034220;GO:0042391;GO:0043005;GO:0043523;GO:0043524;GO:0044297;GO:0045202;GO:…	K05175	-	-	-	gamma-aminobutyric acid type A receptor alpha5subunit [Source:HGNC Symbol;Acc:HGNC:4079]	418684	E1BW42
ENSGALG00000012576	82.6244	28.087	137.162	4.88346	2.2879	0.042489	0.44157	Z	39717483	39756524	-	39042	RASEF	GO:0003924;GO:0005509;GO:0005525;GO:0003924;GO:0005509;GO:0005525;GO:0005525;GO:0005829;GO:0019003;GO:0042802;GO:0048471;GO:0051260;	K17199	-	-	-	RAS and EF-hand domain containing [Source:HGNCSymbol;Acc:HGNC:26464]	427451	F1P2F8
ENSGALG00000007495	12.5294	1.27801	23.7807	18.6076	4.21782	0.0425531	0.44157	10	18094354	18109320	+	14967	SLC24A1	GO:0005262;GO:0005887;GO:0006874;GO:0008273;GO:0016020;GO:0016021;GO:0016021;GO:0035725;GO:0055085;GO:0060291;GO:0060292;GO:0070588;	K13749	-	-	-	solute carrier family 24 member 1 [Source:NCBIgene;Acc:414892]	414892	Q9IAL8
ENSGALG00000016492	42.5688	8.74164	76.3959	8.73931	3.12752	0.0426224	0.44157	3	102734234	102741569	+	7336	TDRD15	-	K18405	-	-	-	tudor domain containing 15 [Source:HGNCSymbol;Acc:HGNC:45037]	101751663	F1NV00
ENSGALG00000011243	49.0456	7.71581	90.3755	11.713	3.55004	0.0426979	0.441828	2	34502237	34515476	-	13240	DAZL	GO:0001556;GO:0003676;GO:0003723;GO:0003723;GO:0003729;GO:0003730;GO:0003730;GO:0003730;GO:0005737;GO:0005737;GO:0005844;GO:0007147;GO:0007281;GO:0007281;GO:0008494;GO:0008494;GO:0008494;GO:0042802;GO:0045836;GO:0045948;GO:0045948;	-	-	-	-	deleted in azoospermia like [Source:NCBIgene;Acc:374054]	374054	Q804A9
ENSGALG00000033509	6.13194	0	12.2639	Inf	Inf	0.0428901	0.441956	AADN04018779.1	21	1880	+	1860	-	-	-	-	-	-	-	-	-
ENSGALG00000044151	16.655	2.23652	31.0735	13.8937	3.79636	0.0430118	0.442168	17	9192136	9205599	+	13464	MORN5	-	-	-	-	-	MORN repeat containing 5 [Source:HGNCSymbol;Acc:HGNC:17841]	772256	-
ENSGALG00000004230	45.3414	6.20476	84.4781	13.6151	3.76713	0.043033	0.442168	10	6918380	6959074	-	40695	LIPC	GO:0004806;GO:0004806;GO:0005576;GO:0005615;GO:0005615;GO:0006629;GO:0006633;GO:0008203;GO:0016298;GO:0019433;GO:0030301;GO:0034372;GO:0034374;GO:0034375;GO:0042632;GO:0042632;GO:0052689;GO:0070328;	K22283	EC:3.1.1.3	-	-	lipase C, hepatic type [Source:HGNCSymbol;Acc:HGNC:6619]	427495	-
ENSGALG00000030160	35.3192	12.0096	58.6287	4.88182	2.28742	0.0433732	0.444008	11	555417	567680	-	12264	DRC7	GO:0005737;	-	-	-	-	dynein regulatory complex subunit 7 [Source:HGNCSymbol;Acc:HGNC:25289]	427527	A0A1D5PB27
ENSGALG00000021592	52.899	27.5297	78.2683	2.84305	1.50744	0.0434326	0.44435	19	5363369	5367092	-	3724	TLCD2	GO:0016020;GO:0016021;GO:0016021;GO:0016020;GO:0016021;GO:0016021;	-	-	-	-	TLC domain containing 2 [Source:HGNCSymbol;Acc:HGNC:33522]	427825	-
ENSGALG00000032022	41.2086	7.16957	75.2477	10.4954	3.39169	0.0435016	0.444565	2	72373714	72468691	+	94978	CDH10	GO:0005509;GO:0005509;GO:0005886;GO:0005886;GO:0005886;GO:0005913;GO:0007043;GO:0007155;GO:0007155;GO:0007156;GO:0007156;GO:0008092;GO:0009986;GO:0016020;GO:0016020;GO:0016021;GO:0016339;GO:0016342;GO:0034332;GO:0042803;GO:0044331;GO:0045296;GO:0098609;	K06802	-	-	-	cadherin 10 [Source:NCBI gene;Acc:408049]"	408049	P79995
ENSGALG00000009383	17.6333	3.00973	32.257	10.7176	3.42191	0.0435116	0.444565	9	19981152	19987608	-	6457	SAMD7	GO:0005634;GO:0005737;GO:0010629;	-	-	-	-	sterile alpha motif domain containing 7[Source:HGNC Symbol;Acc:HGNC:25394]	771333	E1BQI5
ENSGALG00000045905	8.77733	0.559073	16.9956	30.3996	4.92598	0.0436087	0.444565	AADN04002124.1	2053	6194	+	4142	-	GO:0005096;GO:0005938;GO:0007165;GO:0007264;GO:0015629;GO:0043547;	-	-	-	-	-	-	-
ENSGALG00000039992	42.8478	9.48602	76.2096	8.03388	3.0061	0.0436776	0.444861	1	17823677	17823940	+	264	-	-	-	-	-	-	-	-	-
ENSGALG00000009274	20.974	6.31013	35.6378	5.64771	2.49767	0.0437589	0.444861	7	16383786	16385462	-	1677	HOXD12	GO:0001501;GO:0003677;GO:0003677;GO:0005634;GO:0005667;GO:0006355;GO:0007275;GO:0007389;GO:0042733;GO:0043565;GO:0003677;GO:0003677;GO:0005634;GO:0006355;GO:0043565;	K09297	-	-	NOG241833	homeobox D12 [Source:NCBI gene;Acc:396178]"	396178	P24343
ENSGALG00000029393	22.6479	3.51453	41.7813	11.8881	3.57145	0.043767	0.444861	33	1019070	1023653	+	4584	HOXC10	GO:0000977;GO:0001228;GO:0001501;GO:0003677;GO:0003677;GO:0005634;GO:0005654;GO:0006355;GO:0006366;GO:0009952;GO:0009954;GO:0016604;GO:0021520;GO:0030326;GO:0043565;GO:0045944;GO:0050905;GO:0120163;	K17444	-	-	-	homeobox C10 [Source:NCBI gene;Acc:770471]"	770471	A0A1D5PP81
ENSGALG00000014979	54.7696	14.6075	94.9316	6.49881	2.70018	0.0438577	0.444994	3	64213848	64259508	+	45661	FRK	GO:0000122;GO:0000166;GO:0004672;GO:0004713;GO:0004713;GO:0004715;GO:0004715;GO:0005102;GO:0005524;GO:0005524;GO:0005634;GO:0005829;GO:0006468;GO:0007169;GO:0016301;GO:0016310;GO:0016740;GO:0030154;GO:0031234;GO:0038083;	K08892	EC:2.7.10.2	-	-	fyn related Src family tyrosine kinase [Source:HGNCSymbol;Acc:HGNC:3955]	421747	E1C2F6
ENSGALG00000002428	25.9148	3.6359	48.1938	13.255	3.72846	0.0438993	0.445153	14	14975341	14983122	-	7782	ZP2	GO:0005771;GO:0005783;GO:0005886;GO:0007339;GO:0016020;GO:0016021;GO:0031012;GO:0032190;GO:0042802;GO:0060468;	K19927	-	-	-	zona pellucida glycoprotein 2 [Source:NCBIgene;Acc:427006]	427006	Q2PGY2
ENSGALG00000012126	32.9411	14.2209	51.6613	3.63277	1.86107	0.0439616	0.445352	4	58493683	58506491	+	12809	CFI	GO:0004252;GO:0004252;GO:0005044;GO:0005576;GO:0006508;GO:0006508;GO:0006898;GO:0008233;GO:0008236;GO:0016020;GO:0016787;GO:0030449;	K01333	EC:3.4.21.45	-	-	complement factor I [Source:NCBI gene;Acc:428773]"	428773	F1NF64
ENSGALG00000045729	119.747	68.357	171.136	2.50356	1.32398	0.0440484	0.445352	3	18083931	18098827	+	14897	HHIPL2	GO:0003824;	-	-	-	-	HHIP like 2 [Source:HGNC Symbol;Acc:HGNC:25842]"	421339	A0A1L1RYM2
ENSGALG00000006626	86.9785	17.7064	156.251	8.82453	3.14152	0.0442772	0.446519	6	20345450	20374060	-	28611	PDE6C	GO:0004114;GO:0007165;GO:0007601;GO:0007603;GO:0008081;GO:0016787;GO:0046549;GO:0046872;GO:0050953;	K13757	EC:3.1.4.35	-	-	phosphodiesterase 6C [Source:NCBI gene;Acc:395834]"	395834	P52731
ENSGALG00000005212	9.32141	0.712408	17.9304	25.1688	4.65356	0.044335	0.446557	2	1166457	1184923	+	18467	GHRHR	GO:0004888;GO:0004930;GO:0004930;GO:0005637;GO:0005640;GO:0005737;GO:0005886;GO:0005886;GO:0007165;GO:0007166;GO:0007186;GO:0007186;GO:0007189;GO:0007189;GO:0007595;GO:0008284;GO:0008284;GO:0008284;GO:0008340;GO:0008528;GO:0009986;GO:0016020;GO:0016020;GO:0016021;GO:0016021;GO:0016021;GO:0016021;GO:0016363;GO:0016520;GO:0016520;GO:0016520;GO:0017046;GO:0017046;GO:0017046;GO:0019838;GO:0019838;GO:…	K04584	-	-	-	growth hormone releasing hormone receptor[Source:NCBI gene;Acc:420385]	420385	Q309X7
ENSGALG00000009948	59.4899	29.8144	89.1655	2.99068	1.58047	0.0445541	0.447571	4	31100895	31177614	+	76720	HHIP	GO:0003824;GO:0016020;GO:0003824;GO:0005887;GO:0007165;GO:0007224;GO:0007405;GO:0008270;GO:0009887;GO:0009953;GO:0009968;GO:0009986;GO:0016020;GO:0040036;GO:0045879;GO:0045879;GO:0048705;GO:0060441;GO:0097108;GO:0097108;	K06231	-	-	-	hedgehog interacting protein [Source:HGNCSymbol;Acc:HGNC:14866]	422460	A0A1D5PDP9
ENSGALG00000009514	179.451	109.118	249.784	2.28913	1.1948	0.0446036	0.447807	1	28579093	28718391	+	139299	NRCAM	GO:0016020;GO:0016021;GO:0001525;GO:0005886;GO:0007411;GO:0007417;GO:0008104;GO:0010975;GO:0016020;GO:0016021;GO:0019227;GO:0030424;GO:0030506;GO:0031290;GO:0034113;GO:0045162;GO:0045162;GO:0045202;GO:0086080;GO:0098609;GO:0016020;GO:0016021;GO:0016020;GO:0016021;GO:0016020;GO:0016021;GO:0016020;GO:0016021;GO:0016020;GO:0016021;	K06756	-	-	-	neuronal cell adhesion molecule [Source:NCBIgene;Acc:396202]	396202	P35331
ENSGALG00000015568	88.5143	43.3223	133.706	3.08632	1.62589	0.0448316	0.44909	4	81396418	81418574	+	22157	SH3TC1	-	-	-	-	-	SH3 domain and tetratricopeptide repeats 1[Source:HGNC Symbol;Acc:HGNC:26009]	422867	F1NC54
ENSGALG00000010596	36.4946	8.60745	64.3818	7.47978	2.903	0.044862	0.44909	4	39448857	39482459	+	33603	TACR3	GO:0004930;GO:0004930;GO:0004995;GO:0005886;GO:0007165;GO:0007186;GO:0007186;GO:0007217;GO:0016020;GO:0016021;GO:0016021;GO:0004930;GO:0004930;GO:0004995;GO:0005886;GO:0007165;GO:0007186;GO:0007186;GO:0007217;GO:0016020;GO:0016021;GO:0016021;GO:0097225;GO:1902093;	K04224	-	-	-	Gallus gallus tachykinin receptor 3 (TACR3), mRNA.[Source:RefSeq mRNA;Acc:NM_001318454]	768993	F1NJ82
ENSGALG00000008733	59.3454	30.458	88.2328	2.89687	1.5345	0.0449248	0.449392	8	16484642	16493031	+	8390	LPAR3	GO:0000187;GO:0004930;GO:0004930;GO:0005886;GO:0007165;GO:0007186;GO:0007186;GO:0007186;GO:0016020;GO:0016021;GO:0016021;GO:0030424;GO:0032060;GO:0043410;GO:0048672;GO:0070915;	K04294	-	-	NOG288678	lysophosphatidic acid receptor 3 [Source:NCBIgene;Acc:771215]	771215	B0FMV6
ENSGALG00000006323	212.913	12.4221	413.404	33.2797	5.05657	0.0450084	0.449392	13	15273853	15278709	+	4857	LECT2	GO:0005615;GO:0044194;GO:0046677;GO:0005615;GO:0030851;GO:0044194;GO:0046677;GO:0046872;	-	-	-	-	leukocyte cell derived chemotaxin 2 [Source:NCBIgene;Acc:396471]	396471	F1NEF7
ENSGALG00000045746	17.6391	2.07035	33.2078	16.0397	4.00357	0.0450752	0.449392	3	105485184	105486844	-	1661	-	GO:0016020;GO:0016021;	-	-	-	-	uncharacterized LOC770271 [Source:NCBIgene;Acc:770271]	-	-
ENSGALG00000007047	30.6341	10.0928	51.1753	5.07046	2.34212	0.0451968	0.449824	5	16598913	16606875	+	7963	GAL	GO:0004966;GO:0005179;GO:0005184;GO:0005576;GO:0005615;GO:0005622;GO:0007218;GO:0007399;GO:0010469;GO:0010737;GO:0019933;GO:0031764;GO:0031765;GO:0031766;GO:0043025;GO:0045944;GO:0051464;GO:0051795;GO:1902608;GO:1902891;GO:0005179;GO:0005576;GO:0010469;	K05244	-	-	-	galanin and GMAP prepropeptide [Source:NCBIgene;Acc:423117]	423117	B9W050
ENSGALG00000010225	32.1533	6.31982	57.9867	9.17538	3.19777	0.0452349	0.449939	5	37891330	37897542	+	6213	-	GO:0000166;GO:0003824;GO:0003987;GO:0003987;GO:0005524;GO:0016208;GO:0016874;GO:0019427;	K01895	EC:6.2.1.1	-	-	acyl-CoA synthetase short-chain family member 1-like [Source:NCBI gene;Acc:423347]	423347	-
ENSGALG00000031713	50.7986	9.54029	92.057	9.64929	3.27042	0.0453123	0.449939	2	49640512	49897096	+	256585	POU6F2	GO:0003677;GO:0003677;GO:0003700;GO:0003700;GO:0005634;GO:0006351;GO:0006355;GO:0006355;GO:0006366;GO:0007275;	K09368	-	-	-	POU class 6 homeobox 2 [Source:HGNCSymbol;Acc:HGNC:21694]	420763	A0A1D5PED1
ENSGALG00000019060	58.2711	22.3718	94.1704	4.20934	2.07359	0.0453345	0.449939	1	182518097	182525563	+	7467	MMP27	GO:0004222;GO:0006508;GO:0006508;GO:0008233;GO:0008237;GO:0008237;GO:0008270;GO:0016787;GO:0031012;GO:0042406;GO:0046872;GO:0004222;GO:0006508;GO:0006508;GO:0008233;GO:0008237;GO:0008237;GO:0008270;GO:0016787;GO:0031012;GO:0046872;	K08005	EC:3.4.24.-	-	-	matrix metallopeptidase 27 [Source:NCBIgene;Acc:395850]	395850	O93342
ENSGALG00000009278	38.6918	15.8279	61.5557	3.88906	1.95942	0.0453901	0.449939	4	20583593	20586493	+	2901	RBM46	GO:0001829;GO:0003676;GO:0003723;GO:0003723;GO:0005634;GO:0048255;	-	-	-	-	RNA binding motif protein 46 [Source:HGNCSymbol;Acc:HGNC:28401]	-	-
ENSGALG00000040530	138.344	20.6297	256.058	12.4121	3.63368	0.0454471	0.449939	5	15061327	15098793	+	37467	MUC6	GO:0005576;GO:0030277;	-	-	-	-	mucin 6, oligomeric mucus/gel-forming [Source:HGNCSymbol;Acc:HGNC:7517]	-	-
ENSGALG00000033210	530.677	162.875	898.48	5.51639	2.46373	0.0455521	0.45007	AADN04009922.1	2956	7017	+	4062	-	-	-	-	-	-	-	-	-
ENSGALG00000046188	21.1429	6.61026	35.6756	5.397	2.43216	0.0462037	0.453189	Z	16675085	16704790	-	29706	CDC20B	GO:0010997;GO:0097027;GO:1904668;	-	-	-	-	cell division cycle 20B [Source:HGNCSymbol;Acc:HGNC:24222]	-	-
ENSGALG00000037253	16.4778	4.14701	28.8085	6.94682	2.79635	0.0462476	0.453189	AADN04001978.1	1959	6107	-	4149	-	GO:0006897;GO:0016020;GO:0016021;GO:0030246;	-	-	-	-	hepatic lectin [Source:NCBI gene;Acc:396477]"	396477	P02707
ENSGALG00000039617	11.0137	1.59752	20.4299	12.7885	3.67678	0.0464205	0.453189	2	56287893	56292303	-	4411	-	GO:0005829;GO:0016491;GO:0016616;GO:0016616;GO:0016618;GO:0030267;GO:0042803;GO:0051287;GO:0055114;GO:0055114;	-	-	-	-	probable 2-ketogluconate reductase-like[Source:NCBI gene;Acc:420808]	420808	-
ENSGALG00000001234	27.9918	10.4189	45.5647	4.37329	2.12872	0.0464644	0.453189	11	668620	674247	+	5628	CETP	GO:0005319;GO:0005548;GO:0005548;GO:0005576;GO:0005615;GO:0005615;GO:0006629;GO:0006641;GO:0006641;GO:0006869;GO:0006869;GO:0008202;GO:0008203;GO:0008203;GO:0008203;GO:0008289;GO:0008289;GO:0008289;GO:0010874;GO:0010874;GO:0015485;GO:0015485;GO:0015914;GO:0017127;GO:0017127;GO:0017127;GO:0017127;GO:0017129;GO:0017129;GO:0030301;GO:0030301;GO:0031210;GO:0031210;GO:0031982;GO:0031982;GO:0034197;GO:…	K16835	-	-	-	cholesteryl ester transfer protein [Source:NCBIgene;Acc:415645]	415645	F1P0T1
ENSGALG00000039555	120.868	36.6877	205.048	5.58901	2.48259	0.0465099	0.453189	AADN04024281.1	25	315	-	291	-	-	-	-	-	-	-	-	-
ENSGALG00000004545	82.3631	19.3776	145.349	7.50088	2.90706	0.0465619	0.453369	10	8304412	8398284	+	93873	WDR72	GO:0005737;GO:0005768;GO:0070166;	-	-	-	-	WD repeat domain 72 [Source:HGNCSymbol;Acc:HGNC:26790]	427497	E1BQP5
ENSGALG00000005122	47.8296	17.0812	78.578	4.60027	2.20172	0.0465811	0.453369	15	6773611	6789221	+	15611	MYO1H	GO:0000166;GO:0003774;GO:0003774;GO:0003779;GO:0005524;GO:0005524;GO:0016459;GO:0016459;GO:0000166;GO:0003774;GO:0003774;GO:0003779;GO:0005524;GO:0005524;GO:0016459;GO:0016459;	K10356	-	-	-	myosin IH [Source:HGNC Symbol;Acc:HGNC:13879]"	768372	-
ENSGALG00000037520	16.1439	3.42807	28.8598	8.41867	3.07359	0.0469477	0.454109	1	190326655	190327658	-	1004	CCDC89	-	-	-	-	-	coiled-coil domain containing 89 [Source:HGNCSymbol;Acc:HGNC:26762]	-	-
ENSGALG00000013634	14.0486	2.61682	25.4804	9.73716	3.2835	0.0470525	0.454357	Z	42477672	42535863	+	58192	LRRC2	-	-	-	-	-	leucine rich repeat containing 2 [Source:HGNCSymbol;Acc:HGNC:14676]	426202	F1NW31
ENSGALG00000033925	26.7639	6.97819	46.5497	6.67074	2.73785	0.0472251	0.455256	4	83722055	83733392	-	11338	-	-	-	-	-	-	uncharacterized LOC422895 [Source:NCBIgene;Acc:422895]	422895	A0A1D5NYM3
ENSGALG00000005580	429.194	264.85	593.538	2.24103	1.16416	0.0472934	0.455289	8	13340307	13388696	-	48390	TMEM56	GO:0016020;GO:0016021;GO:0016021;	-	-	-	-	transmembrane protein 56 [Source:NCBIgene;Acc:424483]	-	-
ENSGALG00000019211	19.6314	1.43135	37.8315	26.4307	4.72414	0.0473609	0.455289	1	91823350	91832861	-	9512	MAEL	GO:0000122;GO:0000785;GO:0000902;GO:0001741;GO:0003677;GO:0005634;GO:0005634;GO:0005737;GO:0006974;GO:0007129;GO:0007140;GO:0007140;GO:0007283;GO:0007283;GO:0008630;GO:0009566;GO:0010629;GO:0030849;GO:0031047;GO:0033391;GO:0034587;GO:0034587;GO:0043046;GO:0043066;GO:0043186;GO:0043186;GO:0043565;GO:0045892;GO:0046620;GO:0048471;GO:0060964;GO:0071547;	K18411	-	-	-	maelstrom spermatogenic transposon silencer[Source:HGNC Symbol;Acc:HGNC:25929]	418446	-
ENSGALG00000044215	5.51921	0	11.0384	Inf	Inf	0.0474992	0.456109	24	3846105	3846867	-	763	-	-	-	-	-	-	-	-	-
ENSGALG00000004173	39.2014	18.4544	59.9484	3.24846	1.69976	0.0475812	0.456387	8	6158567	6177748	-	19182	AXDND1	-	-	-	-	-	axonemal dynein light chain domain containing 1[Source:HGNC Symbol;Acc:HGNC:26564]	100858527	-
ENSGALG00000006175	18.0466	4.60701	31.4861	6.83438	2.77281	0.0477503	0.457243	11	18993604	18997174	+	3571	DPEP1	GO:0006508;GO:0006508;GO:0008233;GO:0008235;GO:0008237;GO:0008239;GO:0016020;GO:0016787;GO:0016805;GO:0016805;GO:0031225;GO:0046872;GO:0005634;GO:0005886;GO:0005886;GO:0006508;GO:0006508;GO:0006915;GO:0008233;GO:0008235;GO:0008237;GO:0008239;GO:0008270;GO:0016020;GO:0016787;GO:0016805;GO:0016805;GO:0016999;GO:0030054;GO:0030336;GO:0031225;GO:0035690;GO:0043027;GO:0043066;GO:0043154;GO:0045177;GO:…	K01273	EC:3.4.13.19	-	-	dipeptidase 1 [Source:HGNC Symbol;Acc:HGNC:3002]"	415842	-
ENSGALG00000009652	72.0939	10.2716	133.916	13.0375	3.7046	0.0478838	0.457758	3	20387409	20480206	+	92798	-	-	-	-	-	-	usherin [Source:NCBI gene;Acc:421358]"	-	-
ENSGALG00000008283	13.0316	1.51758	24.5456	16.1741	4.01562	0.0479879	0.457989	9	15737984	15742734	+	4751	CYP2AB1	GO:0005506;GO:0005737;GO:0006082;GO:0006805;GO:0008395;GO:0016705;GO:0016712;GO:0020037;GO:0020037;GO:0042738;GO:0043231;GO:0055114;GO:0055114;	-	-	-	-	Gallus gallus cytochrome P450, family 2, subfamilyAB, polypeptide 1 (CYP2AB1), mRNA. [Source:RefSeqmRNA;Acc:NM_001329484]	-	-
ENSGALG00000045260	30.1855	1.99672	58.3743	29.2351	4.86963	0.0480692	0.458125	1	53297931	53316570	+	18640	-	GO:0005615;GO:0008289;	-	-	-	-	-	-	-
ENSGALG00000015970	107.915	22.2274	193.603	8.71012	3.12269	0.0480708	0.458125	3	83104826	83171007	+	66182	COL9A1	GO:0005594;	K08131	-	-	-	collagen type IX alpha 1 chain [Source:NCBIgene;Acc:771873]	771873	F1NQ20
ENSGALG00000012094	14.5898	2.86269	26.3169	9.19305	3.20054	0.0480864	0.458125	5	55605680	55627769	+	22090	SLC35F4	GO:0016020;GO:0016021;GO:0016021;GO:0022857;GO:0055085;	K15288	-	-	-	solute carrier family 35 member F4 [Source:HGNCSymbol;Acc:HGNC:19845]	776258	-
ENSGALG00000008055	90.4694	23.7869	157.152	6.60667	2.72392	0.0483048	0.458976	5	22316657	22334645	-	17989	SYT13	GO:0000149;GO:0001786;GO:0005509;GO:0005544;GO:0005886;GO:0005887;GO:0014059;GO:0016079;GO:0016192;GO:0016192;GO:0017156;GO:0019905;GO:0030133;GO:0030276;GO:0043231;GO:0045202;GO:0070382;GO:0071277;GO:0098793;	K19913	-	-	-	synaptotagmin 13 [Source:NCBI gene;Acc:423175]"	423175	E1C299
ENSGALG00000037957	78.8691	45.8414	111.897	2.44096	1.28745	0.0483337	0.458997	3	2442757	2444569	-	1813	-	GO:0005509;GO:0005509;GO:0005515;GO:0005544;GO:0008201;GO:0035374;GO:0042802;GO:0048306;	-	-	-	-	-	-	-
ENSGALG00000044307	147.776	33.7937	261.758	7.74576	2.95341	0.048394	0.459297	5	25393984	25411658	-	17675	-	GO:0004620;GO:0004623;GO:0004623;GO:0005509;GO:0005544;GO:0005737;GO:0005737;GO:0006629;GO:0009395;GO:0016042;GO:0016787;GO:0046475;GO:0046872;GO:0047498;GO:0102567;GO:0102568;	K16342	EC:3.1.1.4	-	-	phospholipase A2 group IVE-like 5 [Source:NCBIgene;Acc:771552]	771552	-
ENSGALG00000004649	140.957	79.586	202.327	2.54225	1.3461	0.0486141	0.460135	19	6663392	6673963	+	10572	TRPV1	GO:0000122;GO:0001659;GO:0001660;GO:0002024;GO:0002790;GO:0005216;GO:0005216;GO:0005230;GO:0005262;GO:0005262;GO:0005886;GO:0005887;GO:0006629;GO:0006811;GO:0006811;GO:0006816;GO:0009268;GO:0009408;GO:0010243;GO:0014832;GO:0016020;GO:0016020;GO:0016021;GO:0016021;GO:0016021;GO:0019233;GO:0034220;GO:0034605;GO:0043005;GO:0048265;GO:0048266;GO:0050954;GO:0050955;GO:0050960;GO:0050965;GO:0050968;GO:…	K05222	-	-	-	transient receptor potential cation channelsubfamily V member 1 [Source:NCBI gene;Acc:395259]	395259	Q8QFN9
ENSGALG00000011809	21.545	6.75753	36.3325	5.3766	2.42669	0.0490944	0.461864	1	48493791	48517851	-	24061	-	GO:0004970;GO:0004972;GO:0004972;GO:0005216;GO:0005234;GO:0005886;GO:0006811;GO:0007613;GO:0008021;GO:0014049;GO:0016020;GO:0016020;GO:0016021;GO:0017146;GO:0017146;GO:0034220;GO:0035235;GO:0038023;GO:0042734;GO:0043005;GO:0043408;GO:0045202;GO:0045211;GO:0046982;GO:0060079;GO:0060291;GO:0098839;	-	-	-	-	-	-	-
ENSGALG00000009507	172.054	107.649	236.459	2.19656	1.13525	0.0491041	0.461864	5	28813891	28865737	+	51847	PLEKHH1	GO:0005856;GO:0005856;GO:0005856;GO:0005856;	-	-	-	-	pleckstrin homology, MyTH4 and FERM domaincontaining H1 [Source:HGNC Symbol;Acc:HGNC:17733]	423270	-
ENSGALG00000004163	25.6773	3.26843	48.0862	14.7123	3.87895	0.0491339	0.461864	8	6149043	6155430	+	6388	NPHS2	GO:0005886;GO:0005887;GO:0005911;GO:0007588;GO:0016020;GO:0016020;GO:0016021;GO:0031235;GO:0031235;GO:0031532;GO:0031532;GO:0032991;GO:0036057;GO:0036057;GO:0045121;GO:0072249;	K18268	-	-	-	NPHS2, podocin [Source:HGNC Symbol;Acc:HGNC:13394]"	424422	F1P2B2
ENSGALG00000037309	43.0197	20.4608	65.5785	3.20508	1.68036	0.0491459	0.461864	3	94124717	94144085	+	19369	COLEC11	GO:0001867;GO:0003677;GO:0005509;GO:0005537;GO:0005581;GO:0005615;GO:0005615;GO:0006956;GO:0019730;GO:0042806;GO:0048029;GO:0070492;GO:0120153;	K10066	-	-	-	collectin subfamily member 11 [Source:NCBIgene;Acc:428649]	428649	Q2LK94
ENSGALG00000043806	71.6343	29.0165	114.252	3.93749	1.97728	0.0492977	0.461879	15	4902090	4914473	-	12384	-	GO:0003777;GO:0007018;GO:0007018;GO:0008569;GO:0030286;GO:0030286;GO:0045503;GO:0045505;GO:0051959;	-	-	-	-	-	-	-
ENSGALG00000013546	68.7078	41.9033	95.5123	2.27935	1.18862	0.0493483	0.461999	Z	16649073	16655150	-	6078	-	GO:0004252;GO:0006508;GO:0006508;GO:0008233;GO:0008236;GO:0016787;	-	-	-	-	granzyme K [Source:NCBI gene;Acc:426168]"	426168	F1N918
ENSGALG00000010018	19.2328	4.07361	34.392	8.44263	3.07769	0.0494646	0.462584	1	35522127	35529831	+	7705	CTSEAL	GO:0004190;GO:0004190;GO:0004190;GO:0006508;GO:0006508;GO:0006508;GO:0008233;GO:0016787;GO:0030163;	K01382	EC:3.4.23.34	-	-	Gallus gallus cathepsin E-A-like (CTSEAL), mRNA.[Source:RefSeq mRNA;Acc:NM_001318427]	417848	E1C897
ENSGALG00000042657	27.398	10.2716	44.5245	4.33472	2.11594	0.0496417	0.463484	2	2498228	2581084	-	82857	WNT3A	GO:0001649;GO:0001701;GO:0001756;GO:0001819;GO:0001934;GO:0001934;GO:0001947;GO:0002092;GO:0003713;GO:0005102;GO:0005102;GO:0005109;GO:0005576;GO:0005576;GO:0005615;GO:0005615;GO:0005640;GO:0005829;GO:0007275;GO:0007275;GO:0007368;GO:0007409;GO:0007411;GO:0007498;GO:0008283;GO:0008284;GO:0009952;GO:0009986;GO:0010387;GO:0010469;GO:0010628;GO:0010628;GO:0010977;GO:0016055;GO:0016055;GO:0016055;GO:…	K00312	-	-	-	Wnt family member 3A [Source:NCBI gene;Acc:395396]"	395396	Q2LMP1
ENSGALG00000035675	41.8294	19.6011	64.0577	3.26806	1.70843	0.0497584	0.46407	18	4940548	4957050	+	16503	-	-	-	-	-	-	coiled-coil domain containing 57 [Source:NCBIgene;Acc:417379]	417379	-
ENSGALG00000019797	8.41412	0.472838	16.3554	34.5899	5.11228	0.0499691	0.465033	27	3008186	3012543	-	4358	-	GO:0004888;GO:0004930;GO:0004930;GO:0004991;GO:0007165;GO:0007166;GO:0007186;GO:0007186;GO:0008528;GO:0016020;GO:0016020;GO:0016021;GO:0016021;GO:0017046;	K04585	-	-	-	parathyroid hormone/parathyroid hormone-relatedpeptide receptor-like [Source:NCBI gene;Acc:428277]	428277	-
ENSGALG00000017394	1368.88	1871.52	866.235	0.46285	-1.11138	8.31507e-07	0.00476676	2	7860096	7868705	+	8610	INSIG1	GO:0005783;GO:0005783;GO:0005789;GO:0006629;GO:0006641;GO:0006695;GO:0006991;GO:0008202;GO:0008203;GO:0008203;GO:0008203;GO:0010894;GO:0016020;GO:0016021;GO:0016126;GO:0032933;GO:0032937;GO:0036315;GO:0036316;GO:0042472;GO:0042474;GO:0042632;GO:0045599;GO:0045717;GO:0060021;GO:0060363;GO:0070862;GO:1901303;	-	-	-	-	insulin induced gene 1 [Source:NCBIgene;Acc:420442]	420442	Q5ZMT9;F1NHV3
ENSGALG00000030027	348.32	530.148	166.491	0.314047	-1.67095	1.59651e-06	0.00686418	24	4208870	4217491	+	8622	MCAM	GO:0016020;GO:0016021;GO:0001525;GO:0003094;GO:0009897;GO:0016020;GO:0016021;GO:0061042;GO:0016020;GO:0016021;GO:0016020;GO:0016021;	K06534	-	-	-	melanoma cell adhesion molecule [Source:NCBIgene;Acc:448832]	448832	Q90880
ENSGALG00000030542	678.298	941.637	414.96	0.440679	-1.1822	2.72505e-06	0.00937309	10	9898756	9911145	+	12390	SEMA6D	GO:0001755;GO:0005615;GO:0005794;GO:0005886;GO:0005887;GO:0014911;GO:0014912;GO:0016020;GO:0016021;GO:0021591;GO:0030215;GO:0030215;GO:0030335;GO:0038191;GO:0045499;GO:0048843;GO:0050919;GO:0071526;	K06842	-	-	-	semaphorin 6D [Source:HGNC Symbol;Acc:HGNC:16770]"	415430	A0A1D5PMF8
ENSGALG00000009560	1082.94	1473.49	692.395	0.469903	-1.08957	4.97577e-06	0.0142622	4	24031390	24037718	+	6329	MSMO1	GO:0005506;GO:0008610;GO:0016020;GO:0016021;GO:0016491;GO:0055114;GO:0016020;GO:0016021;	K07750	EC:1.14.18.9	-	-	methylsterol monooxygenase 1 [Source:NCBIgene;Acc:422423]	422423	Q5ZLL6
ENSGALG00000035308	78.5676	139.992	17.1428	0.122455	-3.02967	8.99912e-06	0.0203678	1	194374562	194375192	+	631	-	GO:0004252;GO:0006508;	-	-	-	-	-	-	-
ENSGALG00000014155	794.43	1106.07	482.793	0.436496	-1.19596	9.58455e-06	0.0203678	22	4622986	4643736	+	20751	OGDH	GO:0004591;GO:0004591;GO:0004591;GO:0005634;GO:0005739;GO:0005739;GO:0005739;GO:0006099;GO:0006099;GO:0006103;GO:0006104;GO:0016624;GO:0021695;GO:0021756;GO:0021766;GO:0021794;GO:0021860;GO:0022028;GO:0030976;GO:0030976;GO:0034602;GO:0045252;GO:0045252;GO:0055114;GO:0061034;GO:0106077;GO:0004591;GO:0006099;GO:0016624;GO:0030976;GO:0055114;	K00164	EC:1.2.4.2	C	COG0567	oxoglutarate dehydrogenase [Source:NCBIgene;Acc:426429]	426429	Q5ZJA7
ENSGALG00000005653	527.868	769.544	286.193	0.3719	-1.42702	1.60037e-05	0.0268701	6	16936051	16944525	+	8475	NFKB2	GO:0003677;GO:0003700;GO:0005634;GO:0005737;GO:0006355;GO:0007165;GO:0000978;GO:0001077;GO:0002268;GO:0002467;GO:0003677;GO:0003700;GO:0005634;GO:0005634;GO:0005634;GO:0005737;GO:0005737;GO:0005829;GO:0006355;GO:0006355;GO:0006366;GO:0007165;GO:0030198;GO:0033257;GO:0038061;GO:0045944;GO:0048536;GO:0003677;GO:0003700;GO:0005634;GO:0005737;GO:0006355;GO:0007165;GO:0003677;GO:0003700;GO:0005634;GO:…	K04469	-	-	-	nuclear factor kappa B subunit 2 [Source:NCBIgene;Acc:386574]	386574	P98150
ENSGALG00000005739	386.968	543.122	230.814	0.424976	-1.23455	1.71864e-05	0.0268701	6	17493789	17509405	-	15617	SCD	GO:0004768;GO:0004768;GO:0005506;GO:0005506;GO:0005730;GO:0005783;GO:0005789;GO:0005789;GO:0006629;GO:0006633;GO:0006636;GO:0016020;GO:0016021;GO:0016021;GO:0016491;GO:0016491;GO:0016717;GO:0055114;GO:0055114;GO:1903966;GO:0006629;GO:0006633;GO:0016020;GO:0016021;GO:0016491;GO:0016717;GO:0055114;GO:0055114;	K00507	EC:1.14.19.1	-	-	stearoyl-CoA desaturase [Source:NCBIgene;Acc:395706]	395706	Q9YGM2
ENSGALG00000037595	35.5946	67.2052	3.98393	0.05928	-4.07631	2.15887e-05	0.0309402	AADN04006181.1	4557	10302	-	5746	-	GO:0046983;GO:0046983;	-	-	-	-	-	-	-
ENSGALG00000037167	3388.44	4810.12	1966.77	0.408882	-1.29024	4.48877e-05	0.0551414	1	48153696	48154408	-	713	HIST1H103	GO:0000786;GO:0003677;GO:0003677;GO:0003690;GO:0005515;GO:0005634;GO:0005634;GO:0005634;GO:0005694;GO:0006334;GO:0006355;GO:0016584;GO:0030261;GO:0031492;GO:0031936;GO:0045910;	-	-	-	-	histone cluster 1, H1.03 [Source:NCBIgene;Acc:100858354]	100858354	P08285
ENSGALG00000033631	821.685	1104.22	539.144	0.488256	-1.03429	5.94344e-05	0.0681435	2	139845725	139849615	+	3891	MYC	GO:0000981;GO:0003677;GO:0003700;GO:0005634;GO:0005634;GO:0005654;GO:0006355;GO:0006357;GO:0046983;GO:0048730;	K04377	-	-	-	MYC proto-oncogene, bHLH transcription factor[Source:NCBI gene;Acc:420332]	420332	P01109;A0A167VDX5
ENSGALG00000006857	241.694	359.677	123.711	0.34395	-1.53973	6.96042e-05	0.0716576	18	10395073	10406986	-	11914	SPATA20	GO:0003824;	-	-	-	-	spermatogenesis associated 20 [Source:HGNCSymbol;Acc:HGNC:26125]	422100	F1NIQ1
ENSGALG00000030351	422.447	594.495	250.398	0.421195	-1.24744	7.56404e-05	0.0716576	AADN04003179.1	3783	16995	-	13213	ILF3	GO:0003677;GO:0003723;GO:0003725;GO:0003725;GO:0003725;GO:0003727;GO:0005634;GO:0005634;GO:0005634;GO:0005654;GO:0005730;GO:0005737;GO:0005737;GO:0005739;GO:0006468;GO:0006468;GO:0017091;GO:0017148;GO:0045071;GO:0045892;GO:0045893;GO:1990904;	K13090	-	-	-	interleukin enhancer binding factor 3 [Source:HGNCSymbol;Acc:HGNC:6038]	100858655	I3VQH4
ENSGALG00000024112	518.405	742.306	294.505	0.396743	-1.33372	9.15549e-05	0.0716576	27	1658933	1665665	-	6733	PSMD11	GO:0000502;GO:0005198;GO:0005838;GO:0006511;GO:0006511;GO:0008541;GO:0022624;GO:0022624;GO:0043248;GO:0043248;GO:0043248;GO:0048863;	K03036	-	-	-	proteasome 26S subunit, non-ATPase 11 [Source:HGNCSymbol;Acc:HGNC:9556]	430878	F1NPA2
ENSGALG00000026517	519.458	788.052	250.864	0.318335	-1.65138	9.35179e-05	0.0716576	15	11273928	11335110	-	61183	RFC5	GO:0003677;GO:0006260;GO:0003677;GO:0006260;GO:0003677;GO:0003689;GO:0005634;GO:0005663;GO:0005663;GO:0006260;GO:0006261;GO:0019899;GO:0031390;GO:0043142;GO:1900264;GO:0003677;GO:0006260;	K10756	-	-	-	replication factor C subunit 5 [Source:HGNCSymbol;Acc:HGNC:9973]	100859719	-
ENSGALG00000007819	460.159	621.232	299.085	0.481438	-1.05458	9.37963e-05	0.0716576	12	16642419	16762419	-	120001	PDZRN3	GO:0004842;GO:0004842;GO:0005634;GO:0005654;GO:0005829;GO:0007528;GO:0007528;GO:0008270;GO:0016567;GO:0016567;GO:0016567;GO:0031594;GO:0031594;GO:0046872;GO:0061630;GO:0061630;	K15682	EC:2.3.2.27	-	-	PDZ domain containing ring finger 3 [Source:HGNCSymbol;Acc:HGNC:17704]	416099	-
ENSGALG00000035487	736.739	1052.89	420.593	0.399467	-1.32385	9.58324e-05	0.0716576	33	810188	827749	+	17562	SP1	GO:0000790;GO:0000977;GO:0000978;GO:0000981;GO:0000982;GO:0001077;GO:0003676;GO:0003677;GO:0003690;GO:0003700;GO:0003700;GO:0005634;GO:0005634;GO:0005654;GO:0006355;GO:0006357;GO:0006357;GO:0006366;GO:0008022;GO:0008134;GO:0010628;GO:0017053;GO:0042803;GO:0042826;GO:0043536;GO:0043565;GO:0043923;GO:0044212;GO:0045766;GO:0045893;GO:0045944;GO:0070491;GO:0071837;GO:1904828;GO:1905564;GO:0003676;GO:…	K04684	-	-	-	Sp1 transcription factor [Source:NCBIgene;Acc:395303]	395303	Q90WR9
ENSGALG00000016524	518.288	835.972	200.605	0.239966	-2.0591	0.000114966	0.0760454	3	104970733	104980694	+	9962	-	GO:0000050;GO:0000166;GO:0004070;GO:0004087;GO:0004088;GO:0004088;GO:0004151;GO:0005524;GO:0005524;GO:0005737;GO:0006207;GO:0006207;GO:0006228;GO:0006526;GO:0006541;GO:0006541;GO:0006541;GO:0006807;GO:0007595;GO:0016787;GO:0016810;GO:0016812;GO:0019240;GO:0033574;GO:0046872;GO:0051414;GO:0070409;	-	-	-	-	carbamoyl-phosphate synthetase 2, aspartatetranscarbamylase, and dihydroorotase [Source:NCBIgene;Acc:428659]	-	-
ENSGALG00000039779	431.161	665.791	196.532	0.295185	-1.76031	0.000139343	0.0814879	14	12396961	12399421	-	2461	NUDT16L1	GO:0003723;GO:0005634;GO:0005737;GO:0005856;GO:0005886;GO:0005925;GO:0016020;GO:0016787;GO:0030054;GO:0030515;GO:2001033;GO:0016787;	K16867	-	-	-	nudix hydrolase 16 like 1 [Source:NCBIgene;Acc:395557]	395557	Q9IAY5;A0A1L1RIX9
ENSGALG00000007572	600.315	868.859	331.772	0.381847	-1.38893	0.000150867	0.0814879	6	22321784	22335727	+	13944	MMS19	GO:0003713;GO:0005634;GO:0005654;GO:0005737;GO:0005819;GO:0005829;GO:0006259;GO:0006281;GO:0006974;GO:0007059;GO:0016226;GO:0019899;GO:0030331;GO:0045893;GO:0071817;GO:0097361;GO:0097428;GO:1905168;	K15075	-	-	-	MMS19 homolog, cytosolic iron-sulfur assemblycomponent [Source:HGNC Symbol;Acc:HGNC:13824]	423842	F1NS60
ENSGALG00000040351	260.448	398.97	121.926	0.305602	-1.71027	0.000153909	0.0814879	AADN04000710.1	55202	72301	-	17100	-	GO:0005096;GO:0043547;GO:0046872;GO:0001881;GO:0005769;GO:0005802;GO:0005829;GO:0007032;GO:0042147;GO:0055037;	-	-	-	-	-	-	-
ENSGALG00000034032	64.1501	112.856	15.4442	0.136849	-2.86934	0.000158115	0.0814879	AADN04009429.1	308	1321	+	1014	-	-	-	-	-	-	-	-	-
ENSGALG00000003774	1063.49	1507.98	619.007	0.410487	-1.28459	0.0001696	0.0814879	21	4411149	4423378	-	12230	ATP13A2	GO:0000166;GO:0000166;GO:0005524;GO:0005764;GO:0005765;GO:0005770;GO:0005771;GO:0005776;GO:0006812;GO:0006874;GO:0006879;GO:0006882;GO:0010821;GO:0010821;GO:0012506;GO:0016020;GO:0016021;GO:0016021;GO:0016241;GO:0016243;GO:0016787;GO:0016887;GO:0030133;GO:0031982;GO:0034599;GO:0034599;GO:0043005;GO:0043005;GO:0043025;GO:0043025;GO:0046872;GO:0050714;GO:0052548;GO:0055069;GO:0055069;GO:0070300;GO:…	-	-	-	-	ATPase 13A2 [Source:NCBI gene;Acc:419466]"	419466	Q5F3F1
ENSGALG00000011784	55.1912	98.1951	12.1874	0.124114	-3.01027	0.000182253	0.0814879	1	48216410	48217150	+	741	APOLD1	GO:0001525;GO:0005576;GO:0005654;GO:0005829;GO:0006869;GO:0008289;GO:0008289;GO:0016020;GO:0016021;GO:0042157;GO:0045601;	K14480	-	-	-	apolipoprotein L domain containing 1 [Source:HGNCSymbol;Acc:HGNC:25268]	769889	F1NME0
ENSGALG00000003313	403.654	624.793	182.515	0.29212	-1.77537	0.000184791	0.0814879	23	5162260	5165312	+	3053	-	-	K18084	-	-	-	myotubularin related protein 9-like, pseudogene[Source:NCBI gene;Acc:419652]	419652	-
ENSGALG00000039573	565.535	794.609	336.461	0.42343	-1.23981	0.00022591	0.0887816	KQ759480.1	21194	69218	-	48025	-	GO:0003676;GO:0003676;	-	-	-	-	RAS protein activator like 3 [Source:NCBIgene;Acc:426166]	426166	-
ENSGALG00000004193	474.594	656.171	293.016	0.446554	-1.16309	0.000232817	0.0887816	18	7861212	7900439	+	39228	ARSG	GO:0003824;GO:0008484;GO:0003824;GO:0004065;GO:0005615;GO:0005764;GO:0005783;GO:0006790;GO:0008484;	K12381	EC:3.1.6.-	-	-	arylsulfatase G [Source:NCBI gene;Acc:771433]"	771433	E1BU03
ENSGALG00000040258	391.605	602.188	181.022	0.300608	-1.73405	0.000236762	0.0887816	30	14208	18128	+	3921	FARSA	GO:0000049;GO:0000166;GO:0004812;GO:0004826;GO:0004826;GO:0005524;GO:0005737;GO:0006432;GO:0006432;GO:0009328;GO:0043039;GO:0051290;GO:0000049;GO:0000166;GO:0004812;GO:0004826;GO:0005524;GO:0005737;GO:0006432;GO:0043039;GO:0000049;GO:0000166;GO:0004812;GO:0004826;GO:0005524;GO:0005737;GO:0006432;GO:0043039;GO:0000049;GO:0000166;GO:0004812;GO:0004826;GO:0005524;GO:0005737;GO:0006432;GO:0043039;	K01889	EC:6.1.1.20	-	-	phenylalanyl-tRNA synthetase subunit alpha[Source:NCBI gene;Acc:100859604]	100859604	Q5ZJQ2
ENSGALG00000040776	376.63	662.492	90.7675	0.137009	-2.86765	0.000255195	0.0887816	AADN04002423.1	9275	10716	-	1442	-	GO:0000786;GO:0000786;GO:0003677;GO:0003677;GO:0005634;GO:0005694;GO:0046982;	-	-	-	-	-	-	-
ENSGALG00000029674	432.94	598.729	267.151	0.446198	-1.16425	0.000255786	0.0887816	19	315117	328817	-	13701	-	GO:0005643;GO:0006606;GO:0008139;GO:0017056;	K14316	-	-	-	POM121 transmembrane nucleoporin [Source:NCBIgene;Acc:417463]	417463	-
ENSGALG00000043051	531.917	761.326	302.508	0.397344	-1.33154	0.00026919	0.0887816	3	105644982	105652231	+	7250	CLU	GO:0000902;GO:0001540;GO:0001774;GO:0005615;GO:0005615;GO:0005634;GO:0005634;GO:0005737;GO:0005739;GO:0005856;GO:0009615;GO:0009986;GO:0016020;GO:0017038;GO:0031625;GO:0032286;GO:0032436;GO:0032436;GO:0032463;GO:0032463;GO:0032464;GO:0032760;GO:0032991;GO:0034366;GO:0044877;GO:0045429;GO:0048156;GO:0048260;GO:0048471;GO:0050750;GO:0050821;GO:0051092;GO:0051131;GO:0051787;GO:0051787;GO:0051788;GO:…	-	-	-	-	clusterin [Source:NCBI gene;Acc:395722]"	-	-
ENSGALG00000000751	908.968	1236.29	581.651	0.470482	-1.08779	0.000284963	0.0887816	25	2589833	2610503	-	20671	ARNT	GO:0001046;GO:0001666;GO:0001666;GO:0001892;GO:0003677;GO:0003677;GO:0003700;GO:0003700;GO:0003705;GO:0003713;GO:0004874;GO:0005634;GO:0005634;GO:0005634;GO:0005634;GO:0005634;GO:0005667;GO:0005667;GO:0005667;GO:0005737;GO:0005737;GO:0005737;GO:0006355;GO:0008134;GO:0009410;GO:0010575;GO:0014070;GO:0016604;GO:0017162;GO:0017162;GO:0030154;GO:0033235;GO:0034751;GO:0035326;GO:0042803;GO:0043565;GO:…	K09097	-	-	NOG293303	aryl hydrocarbon receptor nuclear translocator[Source:NCBI gene;Acc:374026]	374026	Q98SN3
ENSGALG00000043939	234.434	348.137	120.73	0.346788	-1.52788	0.000287007	0.0887816	KQ759482.1	21888	23070	-	1183	-	GO:0003676;GO:0003723;GO:0003723;GO:0005634;GO:0006397;	-	-	-	-	-	-	-
ENSGALG00000030038	528.189	722.522	333.856	0.46207	-1.11382	0.000293328	0.0887816	AADN04001210.1	6888	29576	+	22689	C3	GO:0004866;GO:0005576;GO:0005615;GO:0006954;GO:0006956;GO:0010951;GO:0004866;GO:0005576;GO:0005615;GO:0006954;GO:0006956;GO:0010951;GO:0001798;GO:0001934;GO:0001970;GO:0004866;GO:0005576;GO:0005615;GO:0005615;GO:0006911;GO:0006954;GO:0006956;GO:0006956;GO:0006956;GO:0009617;GO:0010575;GO:0010828;GO:0010866;GO:0010884;GO:0010951;GO:0031715;GO:0032991;GO:0045745;GO:0045766;GO:0050766;GO:0060100;GO:…	K03990	-	-	-	complement component 3 [Source:NCBIgene;Acc:396370]	396370	Q90633
ENSGALG00000041687	1143.06	1697.76	588.353	0.346547	-1.52888	0.00030499	0.0887816	1	49527794	49546551	-	18758	SREBF2	GO:0000122;GO:0000978;GO:0001078;GO:0003677;GO:0003700;GO:0005634;GO:0005634;GO:0005654;GO:0005737;GO:0005737;GO:0005739;GO:0005783;GO:0006355;GO:0008022;GO:0009267;GO:0010886;GO:0016020;GO:0032937;GO:0042632;GO:0043231;GO:0044212;GO:0045944;GO:0045944;GO:0046983;GO:0070888;GO:0071404;GO:0072368;GO:0090370;GO:1902895;	K09107	-	-	-	sterol regulatory element binding transcriptionfactor 2 [Source:HGNC Symbol;Acc:HGNC:11290]	395304	A0A1D5PX69
ENSGALG00000029381	360.873	505.974	215.772	0.426449	-1.22956	0.000316397	0.0887816	16	78333	81467	-	3135	TAP2	GO:0000166;GO:0005524;GO:0005524;GO:0015440;GO:0016020;GO:0016021;GO:0016021;GO:0016021;GO:0016887;GO:0019885;GO:0030176;GO:0042287;GO:0042626;GO:0042626;GO:0042825;GO:0042886;GO:0055085;	K05654	-	-	-	transporter 2, ATP-binding cassette, sub-family B(MDR/TAP) [Source:NCBI gene;Acc:427728]	427728	A5HUM1
ENSGALG00000003987	192.352	290.699	94.0059	0.323379	-1.6287	0.000320064	0.0887816	19	5823470	5827376	+	3907	TRAF4	GO:0005164;GO:0005634;GO:0005737;GO:0007165;GO:0007250;GO:0007585;GO:0008270;GO:0019901;GO:0030323;GO:0031625;GO:0031625;GO:0031996;GO:0031996;GO:0042802;GO:0042981;GO:0045860;GO:0046330;GO:0046330;GO:0046872;GO:0046872;GO:0050699;GO:0090073;GO:0005622;GO:0007250;GO:0008270;GO:0046330;GO:0046872;GO:0046872;GO:0005622;GO:0007250;GO:0046330;GO:0046872;GO:0046872;GO:0005622;GO:0007250;GO:0046330;GO:…	K09848	-	-	-	TNF receptor associated factor 4 [Source:HGNCSymbol;Acc:HGNC:12034]	417577	-
ENSGALG00000037991	669.774	1025.46	314.083	0.306284	-1.70706	0.000345415	0.0891481	12	9132660	9134343	-	1684	H1FX	GO:0000786;GO:0003677;GO:0003677;GO:0005634;GO:0005634;GO:0005634;GO:0005694;GO:0005730;GO:0006334;GO:0000786;GO:0003677;GO:0003677;GO:0005634;GO:0005634;GO:0005694;GO:0006334;	-	-	-	-	H1 histone family member X [Source:HGNCSymbol;Acc:HGNC:4722]	-	-
ENSGALG00000030097	204.499	312.291	96.708	0.309673	-1.69118	0.000346194	0.0891481	23	2153100	2156682	+	3583	RCC1	GO:0005654;GO:0031965;	K11493	-	-	-	regulator of chromosome condensation 1 [Source:HGNCSymbol;Acc:HGNC:1913]	429810	-
ENSGALG00000031702	459.406	662.625	256.187	0.386625	-1.37099	0.000351879	0.0891481	33	542155	562006	-	19852	-	GO:0003713;GO:0035097;GO:0042393;GO:0042800;GO:0042800;GO:0044666;GO:0045944;GO:0046872;GO:0051568;GO:0035097;GO:0042800;GO:0046872;GO:0051568;GO:0003677;GO:0035097;GO:0042800;GO:0046872;GO:0051568;	K09187	EC:2.1.1.43	-	-	-	425846	-
ENSGALG00000038801	2441.9	3659.41	1224.38	0.334584	-1.57956	0.000373182	0.0891481	33	1630552	1633524	+	2973	ATP5F1B	GO:0000166;GO:0001525;GO:0005524;GO:0005524;GO:0005739;GO:0005739;GO:0005753;GO:0005886;GO:0006629;GO:0006754;GO:0006754;GO:0006933;GO:0009986;GO:0015986;GO:0016020;GO:0016887;GO:0031966;GO:0042288;GO:0042645;GO:0043209;GO:0043532;GO:0043536;GO:0045259;GO:0045261;GO:0045261;GO:0046034;GO:0046933;GO:0046933;GO:0046961;GO:0051453;GO:0099132;GO:1902600;GO:1902600;GO:0000166;GO:0005524;GO:0005524;GO:…	K02133	EC:7.1.2.2	-	-	ATP synthase F1 subunit beta [Source:NCBIgene;Acc:426673]	426673	Q5ZLC5;A0A1D5PU77
ENSGALG00000033234	507.179	738.725	275.633	0.373121	-1.42229	0.000390995	0.0908009	28	3339736	3346314	-	6579	JAK3	GO:0000166;GO:0004672;GO:0004713;GO:0004715;GO:0004715;GO:0005524;GO:0005524;GO:0005856;GO:0006468;GO:0007260;GO:0016020;GO:0016301;GO:0016310;GO:0016740;GO:0019221;GO:0019903;GO:0030218;GO:0035556;GO:0035771;GO:0070670;	K11218	EC:2.7.10.2	-	-	Janus kinase 3 [Source:NCBI gene;Acc:395845]"	395845	O42291
ENSGALG00000032933	808.842	1256.55	361.135	0.287403	-1.79886	0.00040578	0.0908009	1	48146441	48147882	-	1442	HIST1H4A	GO:0000228;GO:0000786;GO:0000786;GO:0000786;GO:0000788;GO:0003677;GO:0003677;GO:0003677;GO:0005634;GO:0005634;GO:0005634;GO:0005654;GO:0005694;GO:0006334;GO:0006334;GO:0006334;GO:0006335;GO:0006336;GO:0006352;GO:0019904;GO:0032991;GO:0045653;GO:0046982;GO:0051290;	K11254	-	-	-	histone cluster 1 H4 family member a [Source:HGNCSymbol;Acc:HGNC:4781]	100858319	P62801
ENSGALG00000011747	3345.1	4997.35	1692.85	0.338751	-1.5617	0.000405949	0.0908009	1	48093690	48094445	+	756	-	GO:0000786;GO:0003677;GO:0003677;GO:0003690;GO:0005515;GO:0005634;GO:0005634;GO:0005634;GO:0005694;GO:0006334;GO:0006355;GO:0016584;GO:0030261;GO:0031492;GO:0031936;GO:0045910;	K11275	-	-	-	histone H1 [Source:NCBI gene;Acc:427882]"	427882	F1NPJ2
ENSGALG00000038097	745.186	1022.78	467.59	0.457175	-1.12918	0.000437065	0.0927122	24	387616	395692	-	8077	EI24	GO:0005783;GO:0005783;GO:0005794;GO:0005829;GO:0016020;GO:0016021;GO:0016236;GO:0030308;GO:0016020;GO:0016021;GO:0016020;GO:0016021;GO:0016020;GO:0016021;	K10134	-	-	-	EI24, autophagy associated transmembrane protein[Source:NCBI gene;Acc:419711]	419711	A0A1D5PTF3
ENSGALG00000006795	119.579	184.801	54.3578	0.294142	-1.76541	0.000437814	0.0927122	24	4272958	4278960	-	6003	ABCG4	GO:0000166;GO:0005524;GO:0005524;GO:0005886;GO:0016020;GO:0016020;GO:0016021;GO:0016887;GO:0017127;GO:0030301;GO:0033344;GO:0034041;GO:0042626;GO:0042803;GO:0046982;GO:0055085;GO:1990830;	K05680	-	-	-	ATP binding cassette subfamily G member 4[Source:HGNC Symbol;Acc:HGNC:13884]	428242	A0A1D5P092
ENSGALG00000002018	319.252	484.465	154.038	0.317955	-1.6531	0.000441552	0.0927122	14	13496262	13507337	+	11076	CAPN15	GO:0004198;GO:0004198;GO:0005622;GO:0005737;GO:0006508;GO:0006508;GO:0006508;GO:0008233;GO:0008234;GO:0016787;GO:0046872;	K08582	EC:3.4.22.-	-	-	calpain 15 [Source:HGNC Symbol;Acc:HGNC:11182]"	416389	-
ENSGALG00000036867	211.574	312.973	110.176	0.35203	-1.50623	0.000450139	0.0932709	1	50804456	50812317	+	7862	CBX6	GO:0000122;GO:0000792;GO:0003727;GO:0005634;GO:0005634;GO:0005634;GO:0005886;GO:0009898;GO:0030175;GO:0030425;GO:0030426;GO:0031175;GO:0031519;GO:0043025;	K11453	-	-	-	chromobox 6 [Source:HGNC Symbol;Acc:HGNC:1556]"	107053684	-
ENSGALG00000038018	1119.88	1548.84	690.922	0.44609	-1.16459	0.000464662	0.0951339	KQ759557.1	7325	30068	+	22744	DNMT1	GO:0003677;GO:0003677;GO:0003682;GO:0003682;GO:0003886;GO:0003886;GO:0005634;GO:0005634;GO:0008168;GO:0008168;GO:0008270;GO:0016740;GO:0032259;GO:0090116;GO:0000122;GO:0000792;GO:0003677;GO:0003677;GO:0003677;GO:0003677;GO:0003677;GO:0003682;GO:0003682;GO:0003682;GO:0003723;GO:0003886;GO:0003886;GO:0003886;GO:0003886;GO:0003886;GO:0005634;GO:0005634;GO:0005634;GO:0005634;GO:0005657;GO:0005721;GO:…	K00558	EC:2.1.1.37	-	-	DNA methyltransferase 1 [Source:NCBIgene;Acc:396011]	396011	Q92072
ENSGALG00000007484	354.443	488.078	220.809	0.452405	-1.14431	0.000485916	0.0952633	6	22131167	22134776	+	3610	GOT1	GO:0003824;GO:0004069;GO:0004069;GO:0004069;GO:0004069;GO:0004609;GO:0005654;GO:0005737;GO:0005829;GO:0005829;GO:0005829;GO:0006107;GO:0006114;GO:0006520;GO:0006532;GO:0006532;GO:0006533;GO:0007219;GO:0008483;GO:0008483;GO:0009058;GO:0016740;GO:0019550;GO:0019551;GO:0030170;GO:0032869;GO:0051384;GO:0055089;	K14454	EC:2.6.1.1	-	-	glutamic-oxaloacetic transaminase 1 [Source:NCBIgene;Acc:396261]	396261	P00504
ENSGALG00000037018	229.762	336.493	123.031	0.365626	-1.45156	0.000492593	0.0952633	18	9862750	9870989	+	8240	USP36	GO:0004197;GO:0004843;GO:0004843;GO:0005730;GO:0005737;GO:0006511;GO:0007000;GO:0007000;GO:0016242;GO:0016578;GO:0016579;GO:0016579;GO:0016579;GO:0016579;GO:0016607;GO:0031647;GO:0036459;GO:0042981;GO:0050821;GO:2000232;GO:2000232;	K11855	EC:3.4.19.12	-	-	ubiquitin specific peptidase 36 [Source:HGNCSymbol;Acc:HGNC:20062]	426457	-
ENSGALG00000030261	162.792	242.927	82.6566	0.340253	-1.55532	0.000496521	0.0952633	23	4454405	4455544	+	1140	SMIM12	GO:0016020;GO:0016021;	-	-	-	-	small integral membrane protein 12 [Source:NCBIgene;Acc:100858028]	100858028	A0A1D5PAL1
ENSGALG00000028536	477.071	651.048	303.094	0.465548	-1.103	0.000498529	0.0952633	5	16906936	16909098	+	2163	MPEG1	GO:0016020;GO:0016021;	-	-	-	-	macrophage expressed 1 [Source:HGNCSymbol;Acc:HGNC:29619]	100857954	R4GL52
ENSGALG00000028147	112.24	178.986	45.494	0.254177	-1.9761	0.000535499	0.0990269	25	2586099	2589028	-	2930	CTSK	GO:0006508;GO:0006508;GO:0008233;GO:0008234;GO:0008234;GO:0016787;GO:0001968;GO:0004197;GO:0005518;GO:0005615;GO:0005654;GO:0006508;GO:0006508;GO:0008233;GO:0008234;GO:0008234;GO:0008234;GO:0016787;GO:0030574;GO:0030574;GO:0043231;GO:0043394;GO:0045453;GO:0051603;GO:0061037;	K01371	EC:3.4.22.38	-	-	cathepsin K [Source:NCBI gene;Acc:395818]"	395818	A0A1D5P0X4
ENSGALG00000042809	204.658	308.598	100.719	0.326375	-1.6154	0.0005926	0.107279	5	377263	380025	-	2763	NDUFV1	GO:0003954;GO:0005739;GO:0005739;GO:0005743;GO:0005747;GO:0005829;GO:0006120;GO:0008137;GO:0008137;GO:0010181;GO:0016020;GO:0016491;GO:0016651;GO:0046872;GO:0051287;GO:0051287;GO:0051536;GO:0051539;GO:0051539;GO:0055114;GO:0055114;GO:0070469;	K03942	-	-	-	NADH:ubiquinone oxidoreductase core subunit V1[Source:NCBI gene;Acc:430210]	430210	Q5ZHS2
ENSGALG00000012546	1314.28	1791.94	836.632	0.466887	-1.09886	0.000642083	0.109332	1	52144221	52165309	-	21089	MCM5	GO:0000166;GO:0003677;GO:0003677;GO:0003688;GO:0004386;GO:0005524;GO:0005524;GO:0005634;GO:0005634;GO:0005654;GO:0006260;GO:0006260;GO:0006270;GO:0016787;GO:0042555;GO:0042555;GO:0003677;GO:0003688;GO:0005524;GO:0005634;GO:0006270;GO:0042555;GO:0000166;GO:0003677;GO:0003677;GO:0003688;GO:0004386;GO:0005524;GO:0005524;GO:0005634;GO:0005634;GO:0006260;GO:0006260;GO:0006270;GO:0016787;GO:0042555;	K02209	EC:3.6.4.12	L	COG1241	minichromosome maintenance complex component 5[Source:NCBI gene;Acc:418058]	418058	Q5ZKL0
ENSGALG00000026077	1296.19	1917.46	674.92	0.351986	-1.50641	0.000663366	0.111849	19	5736768	5740448	-	3681	ALDOC	GO:0003824;GO:0004332;GO:0004332;GO:0004332;GO:0006096;GO:0006096;GO:0008092;GO:0016829;GO:0030388;GO:0030855;	K01623	EC:4.1.2.13	-	-	aldolase, fructose-bisphosphate C [Source:NCBIgene;Acc:395492]	395492	R4GM10
ENSGALG00000029383	315.232	456.657	173.807	0.380607	-1.39363	0.000670923	0.112025	AADN04001862.1	403	4420	+	4018	SLC25A11	GO:0015367;GO:0015742;GO:0016020;GO:0016021;	K15104	-	-	-	solute carrier family 25 member 11 [Source:HGNCSymbol;Acc:HGNC:10981]	107049718	-
ENSGALG00000011190	473.49	718.567	228.413	0.317874	-1.65348	0.000729244	0.117211	4	46742443	46743346	-	904	-	GO:0016020;GO:0016021;	-	-	-	-	Placenta-specific gene 8-like 2 [Source:NCBIgene;Acc:100857411]	-	-
ENSGALG00000036827	336.465	532.565	140.365	0.263564	-1.92377	0.000770647	0.118696	AADN04010802.1	1717	5406	-	3690	UBE2S	GO:0000166;GO:0004842;GO:0005524;GO:0005680;GO:0006511;GO:0010458;GO:0010994;GO:0010997;GO:0016740;GO:0031145;GO:0035519;GO:0044314;GO:0061631;GO:0061631;GO:0070534;GO:0070979;GO:0085020;GO:1904668;	-	-	-	-	ubiquitin conjugating enzyme E2 S [Source:HGNCSymbol;Acc:HGNC:17895]	-	-
ENSGALG00000007114	760.052	1182.91	337.193	0.285053	-1.8107	0.000771002	0.118696	24	5110448	5112102	-	1655	APOA1	GO:0005515;GO:0005515;GO:0005543;GO:0005576;GO:0005576;GO:0005615;GO:0006629;GO:0006695;GO:0006869;GO:0006869;GO:0008202;GO:0008203;GO:0008289;GO:0010873;GO:0015485;GO:0017127;GO:0019433;GO:0032374;GO:0033344;GO:0033700;GO:0034364;GO:0034364;GO:0034372;GO:0034380;GO:0042157;GO:0042157;GO:0042627;GO:0042632;GO:0043085;GO:0043691;GO:0045445;GO:0046889;GO:0051726;GO:0060228;GO:0070653;GO:1901247;GO:…	K08757	-	U	NOG39720	apolipoprotein A1 [Source:NCBI gene;Acc:396536]"	396536	P08250
ENSGALG00000031735	229.499	374.262	84.7359	0.226408	-2.14301	0.000772996	0.118696	5	26067	29496	+	3430	CD5	GO:0005044;GO:0005886;GO:0006898;GO:0016020;GO:0016020;GO:0016021;GO:0031295;	K06455	-	-	-	CD5 molecule [Source:NCBI gene;Acc:395757]"	395757	O73906
ENSGALG00000034738	314.594	448.482	180.705	0.402926	-1.31141	0.000803546	0.118858	AADN04013882.1	483	6328	+	5846	SNRNP70	GO:0000243;GO:0000398;GO:0000398;GO:0003676;GO:0003723;GO:0003723;GO:0003729;GO:0005634;GO:0005654;GO:0005681;GO:0005685;GO:0005685;GO:0043484;	-	-	-	-	small nuclear ribonucleoprotein U1 subunit 70[Source:HGNC Symbol;Acc:HGNC:11150]	-	-
ENSGALG00000032485	298.441	448.433	148.448	0.331037	-1.59494	0.000806438	0.118858	AADN04002404.1	9412	11061	+	1650	SSR4	GO:0005783;GO:0016020;GO:0016021;GO:0016021;	-	-	-	-	signal sequence receptor subunit 4 [Source:HGNCSymbol;Acc:HGNC:11326]	-	-
ENSGALG00000033877	150.285	238.007	62.562	0.262857	-1.92765	0.000809152	0.118858	KQ759644.1	21	7769	+	7749	-	GO:0000123;GO:0043981;GO:0043982;GO:0043984;GO:0044545;	K18401	-	-	-	-	426401	-
ENSGALG00000028230	632.334	865.108	399.561	0.461862	-1.11447	0.000815516	0.118858	1	50843549	50848761	+	5213	SUN2	GO:0000784;GO:0000794;GO:0005521;GO:0005635;GO:0005635;GO:0005635;GO:0005637;GO:0005639;GO:0006998;GO:0006998;GO:0016020;GO:0016021;GO:0021817;GO:0030335;GO:0031022;GO:0031965;GO:0034993;GO:0034993;GO:0034993;GO:0042802;GO:0043495;GO:0051642;GO:0090286;GO:0090286;GO:0090292;	K19347	-	-	-	Sad1 and UNC84 domain containing 2 [Source:HGNCSymbol;Acc:HGNC:14210]	418021	R4GFT6
ENSGALG00000039156	533.848	721.981	345.714	0.478841	-1.06238	0.000829855	0.118935	KQ759480.1	69962	81613	-	11652	-	GO:0007165;	-	-	-	-	RAS protein activator like 3 [Source:NCBIgene;Acc:101747651]	-	-
ENSGALG00000006246	126.839	203.452	50.2257	0.246868	-2.01819	0.000829877	0.118935	9	15927068	15937003	-	9936	-	GO:0004842;GO:0006996;GO:0016020;GO:0016021;GO:0016567;	K15688	EC:2.3.2.27	-	-	mitochondrial E3 ubiquitin protein ligase 1-like[Source:NCBI gene;Acc:770265]	770265	E1BYR6
ENSGALG00000004167	126.54	197.355	55.7263	0.282366	-1.82436	0.00084585	0.120223	6	10819703	10821527	+	1825	SRGN	GO:0005615;GO:0005794;GO:0008626;GO:0030502;	K06849	-	-	-	serglycin [Source:HGNC Symbol;Acc:HGNC:9361]"	423695	F1P2B0
ENSGALG00000042641	143.476	216.748	70.2043	0.323898	-1.62639	0.000862536	0.120842	AADN04001190.1	3479	9107	+	5629	PATL1	GO:0000290;GO:0000290;GO:0000932;GO:0000932;GO:0003723;GO:0003723;GO:0008266;GO:0030014;GO:0033962;GO:0033962;GO:0034046;GO:0036464;	K12617	-	-	-	PAT1 homolog 1, processing body mRNA decay factor[Source:HGNC Symbol;Acc:HGNC:26721]	426566	-
ENSGALG00000008609	295.712	409.051	182.374	0.445846	-1.16538	0.000864262	0.120842	3	4399060	4424446	+	25387	PTK7	GO:0001736;GO:0004672;GO:0004713;GO:0005524;GO:0005887;GO:0006468;GO:0016020;GO:0016021;GO:0016055;GO:0018108;GO:0060026;GO:0060071;GO:1904929;GO:0001736;GO:0001736;GO:0001843;GO:0003281;GO:0003401;GO:0004672;GO:0004713;GO:0005524;GO:0005886;GO:0005887;GO:0005911;GO:0005911;GO:0006468;GO:0007507;GO:0010976;GO:0016020;GO:0016020;GO:0016021;GO:0016055;GO:0016477;GO:0018108;GO:0031532;GO:0042060;GO:…	K05127	EC:2.7.10.1	-	-	protein tyrosine kinase 7 (inactive) [Source:NCBIgene;Acc:421257]	421257	Q91048
ENSGALG00000021285	162.717	248.394	77.039	0.310148	-1.68897	0.000889374	0.121392	15	6705777	6710125	+	4349	UNG	GO:0004844;GO:0004844;GO:0004844;GO:0005634;GO:0005739;GO:0006281;GO:0006281;GO:0006284;GO:0006284;GO:0006974;GO:0016787;GO:0016799;GO:0097510;GO:0004844;GO:0004844;GO:0005634;GO:0005739;GO:0006281;GO:0006281;GO:0006284;GO:0006284;GO:0006974;GO:0016787;GO:0016799;	K03648	EC:3.2.2.27	-	-	uracil DNA glycosylase [Source:NCBIgene;Acc:374010]	374010	Q8AYC6
ENSGALG00000002561	81.9547	135.29	28.6195	0.211542	-2.24098	0.000961058	0.12617	26	4080350	4082578	-	2229	-	-	-	-	-	-	FA complementation group E [Source:NCBIgene;Acc:419891]	-	-
ENSGALG00000042184	313.449	447.529	179.368	0.400796	-1.31906	0.00097958	0.127627	21	4544396	4552069	-	7674	ALDH4A1	GO:0003842;GO:0003842;GO:0003842;GO:0004029;GO:0004029;GO:0010133;GO:0016491;GO:0016491;GO:0016620;GO:0042802;GO:0042802;GO:0055114;GO:0055114;GO:0016491;GO:0055114;	K00294	EC:1.2.1.88	-	-	aldehyde dehydrogenase 4 family member A1[Source:NCBI gene;Acc:419467]	419467	A0A1D5PXI1
ENSGALG00000031947	278.807	410.686	146.928	0.357763	-1.48292	0.000988903	0.127873	2	76055776	76062199	-	6424	FBXL7	GO:0000086;GO:0000278;GO:0005813;GO:0006511;GO:0008283;GO:0016567;GO:0019005;GO:0019005;GO:0031146;GO:0031146;	-	-	-	-	F-box and leucine rich repeat protein 7[Source:HGNC Symbol;Acc:HGNC:13604]	-	-
ENSGALG00000041078	99.6356	156.91	42.3611	0.269971	-1.88913	0.00101303	0.128514	1	112738605	112739753	-	1149	MID1IP1	GO:0005634;GO:0005737;GO:0005829;GO:0007026;GO:0008022;GO:0015630;GO:0042802;GO:0045723;GO:0051258;GO:0051351;	-	-	-	-	MID1 interacting protein 1 [Source:NCBIgene;Acc:404752]	404752	Q6Q123
ENSGALG00000027823	269.022	403.507	134.536	0.333416	-1.58461	0.00101627	0.128514	14	12733134	12739646	-	6513	TFAP4	GO:0003700;GO:0005634;GO:0006357;GO:0046983;	-	-	-	-	transcription factor AP-4 [Source:HGNCSymbol;Acc:HGNC:11745]	-	-
ENSGALG00000043290	185.339	325.59	45.0872	0.138478	-2.85227	0.00107544	0.131976	3	16042158	16043828	+	1671	GNMT	GO:0005829;GO:0005977;GO:0006111;GO:0006555;GO:0006730;GO:0008168;GO:0016594;GO:0016594;GO:0016740;GO:0017174;GO:0017174;GO:0017174;GO:0017174;GO:0032259;GO:0042802;GO:0046500;GO:0046500;GO:0051289;GO:0051289;	K00552	EC:2.1.1.20	-	-	glycine N-methyltransferase [Source:HGNCSymbol;Acc:HGNC:4415]	769542	A0A1D5P8W3
ENSGALG00000027046	190.188	273.418	106.957	0.391186	-1.35408	0.00108417	0.131976	25	1660833	1676832	-	16000	-	-	-	-	-	-	-	-	-
ENSGALG00000039228	474.593	690.957	258.229	0.373726	-1.41995	0.00109011	0.131976	5	28356160	28358209	+	2050	ZFP36L1	GO:0000165;GO:0000165;GO:0000288;GO:0000932;GO:0001570;GO:0003342;GO:0003729;GO:0003729;GO:0003730;GO:0005634;GO:0005634;GO:0005737;GO:0005737;GO:0005829;GO:0006417;GO:0006915;GO:0007507;GO:0008283;GO:0009611;GO:0010468;GO:0010837;GO:0014065;GO:0021915;GO:0031440;GO:0032869;GO:0033077;GO:0035264;GO:0035925;GO:0035925;GO:0038066;GO:0043488;GO:0043488;GO:0043491;GO:0044344;GO:0045577;GO:0045600;GO:…	K18753	-	-	-	Gallus gallus ZFP36 ring finger protein like 1(ZFP36L1), mRNA. [Source:RefSeq mRNA;Acc:NM_001319031]	101751828	S5TQ07
ENSGALG00000039420	556.332	818.829	293.834	0.358847	-1.47856	0.00112199	0.133274	1	680003	697566	-	17564	TNPO3	GO:0005634;GO:0005737;GO:0006606;GO:0006606;GO:0008139;GO:0008565;GO:0042802;GO:0043231;	K15436	-	-	-	transportin 3 [Source:HGNC Symbol;Acc:HGNC:17103]"	426277	A0A1D5PDV1
ENSGALG00000037736	236.406	367.431	105.381	0.286806	-1.80185	0.00113441	0.133274	AADN04006090.1	595	6534	+	5940	-	GO:0000166;GO:0001934;GO:0004672;GO:0004672;GO:0004674;GO:0004674;GO:0004674;GO:0004674;GO:0005524;GO:0005524;GO:0005634;GO:0005737;GO:0005886;GO:0005938;GO:0006006;GO:0006468;GO:0006468;GO:0006468;GO:0008286;GO:0016301;GO:0016310;GO:0016740;GO:0031340;GO:0032287;GO:0032587;GO:0032869;GO:0035556;GO:0043491;GO:0065002;GO:0071486;GO:0072659;GO:0090314;GO:0090630;GO:0097473;GO:2001275;GO:0000166;GO:…	-	-	-	-	-	-	-
ENSGALG00000035260	181.76	283.184	80.3357	0.283687	-1.81763	0.00114479	0.133274	KQ759534.1	53772	60352	+	6581	RBM14	GO:0003676;GO:0003723;GO:0002218;GO:0002218;GO:0003676;GO:0003723;GO:0003723;GO:0005634;GO:0005667;GO:0005667;GO:0005737;GO:0016575;GO:0016607;GO:0030374;GO:0030374;GO:0045944;GO:0045944;GO:0046600;GO:0060395;GO:0098534;GO:0098534;	K13189	-	-	-	RNA binding motif protein 14 [Source:HGNCSymbol;Acc:HGNC:14219]	426080	A0A1D5NTG2
ENSGALG00000035623	420.829	575.539	266.119	0.462382	-1.11284	0.00114691	0.133274	2	43016450	43038420	-	21971	LIMD1	GO:0000932;GO:0000932;GO:0001666;GO:0001666;GO:0002076;GO:0003714;GO:0003714;GO:0005634;GO:0005634;GO:0005667;GO:0005737;GO:0005737;GO:0005886;GO:0005911;GO:0005912;GO:0005912;GO:0005925;GO:0006355;GO:0007010;GO:0007010;GO:0008360;GO:0016310;GO:0016442;GO:0016477;GO:0033962;GO:0035195;GO:0035331;GO:0035331;GO:0045668;GO:0045892;GO:0045892;GO:0046872;GO:0090090;GO:2000637;GO:2000637;GO:0006355;GO:…	-	-	-	-	LIM domains containing 1 [Source:HGNCSymbol;Acc:HGNC:6612]	-	-
ENSGALG00000032231	245.198	344.93	145.467	0.421729	-1.24561	0.00116664	0.133759	16	58543	72898	-	14356	C4	GO:0004866;GO:0005576;GO:0005576;GO:0005615;GO:0010951;GO:0005576;GO:0005576;GO:0005576;	K03989	-	-	-	complement 4 [Source:NCBI gene;Acc:426611]"	426611	Q076D6
ENSGALG00000003113	338.77	476.33	201.21	0.422418	-1.24326	0.00117626	0.133969	13	10108227	10113801	+	5575	RGS14	GO:0000278;GO:0001965;GO:0005092;GO:0005092;GO:0005096;GO:0005096;GO:0005096;GO:0005634;GO:0005737;GO:0005813;GO:0005819;GO:0005819;GO:0005886;GO:0006913;GO:0007051;GO:0007051;GO:0007051;GO:0007059;GO:0007165;GO:0007612;GO:0007616;GO:0008017;GO:0008017;GO:0008277;GO:0010070;GO:0014069;GO:0016604;GO:0030425;GO:0030695;GO:0031914;GO:0032794;GO:0035556;GO:0043197;GO:0043407;GO:0043547;GO:0043620;GO:…	K17706	-	-	-	regulator of G protein signaling 14 [Source:HGNCSymbol;Acc:HGNC:9996]	769193	F1NAM4
ENSGALG00000017129	1129.03	1532.46	725.593	0.473482	-1.07862	0.00120236	0.134126	1	178642160	178645025	-	2866	SAP18	GO:0005654;GO:0005829;GO:0016604;GO:0004565;GO:0005515;GO:0006351;GO:0070491;	K14324	-	-	NOG249491	Sin3A associated protein 18 [Source:NCBIgene;Acc:374206]	374206	Q90ZH5
ENSGALG00000032916	292.888	422.246	163.531	0.387289	-1.36852	0.00121793	0.134126	15	7892569	7905427	-	12859	-	GO:0005829;GO:0030488;	-	-	-	-	thyroid adenoma-associated protein homolog[Source:NCBI gene;Acc:416924]	416924	-
ENSGALG00000002919	160.366	240.52	80.2113	0.333492	-1.58428	0.00122563	0.134126	12	2566256	2571117	-	4862	MON1A	GO:0005085;GO:0009306;GO:0035658;	K20195	-	-	-	MON1 homolog A, secretory trafficking associated[Source:NCBI gene;Acc:415929]	415929	Q5ZIH2
ENSGALG00000000608	457.179	661.24	253.118	0.382792	-1.38537	0.00124173	0.134126	11	19110019	19123142	+	13124	CDH1	GO:0005509;GO:0005886;GO:0005886;GO:0007155;GO:0007155;GO:0007156;GO:0016020;GO:0016020;GO:0016021;GO:0005509;GO:0005802;GO:0005886;GO:0005886;GO:0005886;GO:0005913;GO:0007155;GO:0007155;GO:0007156;GO:0008013;GO:0009898;GO:0015629;GO:0016020;GO:0016020;GO:0016021;GO:0016021;GO:0016328;GO:0016342;GO:0016600;GO:0022408;GO:0030027;GO:0030054;GO:0030336;GO:0030506;GO:0030864;GO:0032794;GO:0034332;GO:…	K05689	-	-	-	cadherin 3 [Source:NCBI gene;Acc:414845]"	415860	P08641;E1C6M9
ENSGALG00000007650	1028.73	1538.43	519.033	0.337379	-1.56756	0.00124394	0.134126	18	10530985	10538278	+	7294	SLC9A3R1	GO:0003096;GO:0005102;GO:0005737;GO:0005902;GO:0007097;GO:0007191;GO:0007605;GO:0008013;GO:0008285;GO:0008360;GO:0008361;GO:0010642;GO:0010766;GO:0012505;GO:0014067;GO:0016020;GO:0016020;GO:0016020;GO:0016324;GO:0016324;GO:0017081;GO:0019902;GO:0019902;GO:0019933;GO:0022612;GO:0030033;GO:0030036;GO:0030165;GO:0030336;GO:0030643;GO:0031526;GO:0031698;GO:0032416;GO:0032420;GO:0032426;GO:0032782;GO:…	K13365	-	-	-	SLC9A3 regulator 1 [Source:NCBI gene;Acc:422108]"	422108	Q5ZM14
ENSGALG00000000466	1475.76	2051.31	900.211	0.438848	-1.18821	0.00124431	0.134126	23	5140463	5158527	-	18065	LCK	GO:0000166;GO:0000242;GO:0001772;GO:0001784;GO:0004672;GO:0004713;GO:0004713;GO:0004713;GO:0004715;GO:0004715;GO:0004722;GO:0005102;GO:0005524;GO:0005524;GO:0005886;GO:0006468;GO:0006468;GO:0006470;GO:0006882;GO:0006919;GO:0007169;GO:0008022;GO:0016301;GO:0016310;GO:0016740;GO:0018108;GO:0019901;GO:0019903;GO:0030154;GO:0030217;GO:0030217;GO:0031234;GO:0034116;GO:0038083;GO:0042169;GO:0042493;GO:…	K05856	EC:2.7.10.2	-	-	LCK proto-oncogene, Src family tyrosine kinase[Source:HGNC Symbol;Acc:HGNC:6524]	396460	F1NP54
ENSGALG00000031014	217.035	310.011	124.058	0.400174	-1.3213	0.00125041	0.134126	KQ759552.1	27523	39358	+	11836	-	-	-	-	-	-	mediator of DNA damage checkpoint 1 [Source:NCBIgene;Acc:101751335]	-	-
ENSGALG00000029663	231.125	329.571	132.679	0.402583	-1.31264	0.001261	0.134126	AADN04002404.1	1236	8921	-	7686	-	GO:0000287;GO:0000287;GO:0004449;GO:0004449;GO:0005739;GO:0006099;GO:0006099;GO:0016616;GO:0051287;GO:0051287;GO:0055114;GO:0000287;GO:0000287;GO:0004449;GO:0004449;GO:0005739;GO:0006099;GO:0006099;GO:0016616;GO:0051287;GO:0051287;GO:0055114;	-	-	-	-	-	-	-
ENSGALG00000043074	863.729	1168.1	559.355	0.478857	-1.06233	0.00126342	0.134126	5	337125	356370	+	19246	NUP160	GO:0000776;GO:0005643;GO:0005643;GO:0005643;GO:0006406;GO:0006406;GO:0017056;GO:0017056;GO:0017056;GO:0031080;	-	-	-	-	nucleoporin 160 [Source:HGNCSymbol;Acc:HGNC:18017]	-	-
ENSGALG00000025751	2088.48	2841.38	1335.58	0.470046	-1.08913	0.0012871	0.134796	28	1465084	1470721	-	5638	NMRK2	GO:0004849;GO:0005622;GO:0005654;GO:0005886;GO:0043231;GO:0045662;	K10524	-	-	-	nicotinamide riboside kinase 2 [Source:HGNCSymbol;Acc:HGNC:17871]	100858798	R4GJ92
ENSGALG00000020741	132.108	201.633	62.5834	0.310383	-1.68788	0.00130833	0.134796	6	22537516	22539975	-	2460	HPS6	GO:0005765;GO:0006996;GO:0006996;GO:0007596;GO:0017137;GO:0017137;GO:0030318;GO:0030318;GO:0030742;GO:0031084;GO:0031084;GO:0032418;GO:0032418;GO:0043473;GO:0072657;GO:0072657;	K20192	-	-	-	HPS6, biogenesis of lysosomal organelles complex 2subunit 3 [Source:HGNC Symbol;Acc:HGNC:18817]	770328	E1C2Y8
ENSGALG00000001682	379.483	514.611	244.354	0.474833	-1.07451	0.00131653	0.134796	27	4539319	4552233	-	12915	FBXL20	GO:0001662;GO:0006511;GO:0019005;GO:0031146;	-	-	-	-	F-box and leucine rich repeat protein 20[Source:HGNC Symbol;Acc:HGNC:24679]	-	-
ENSGALG00000013784	228.53	389.716	67.3429	0.1728	-2.53283	0.00131677	0.134796	11	18702043	18705332	+	3290	CDT1	GO:0000076;GO:0000076;GO:0000076;GO:0000278;GO:0000278;GO:0000281;GO:0000776;GO:0003677;GO:0003677;GO:0003682;GO:0005634;GO:0005634;GO:0005634;GO:0006260;GO:0007059;GO:0016604;GO:0030174;GO:0030174;GO:0031334;GO:0033044;GO:0033262;GO:0035563;GO:0045740;GO:0051301;GO:0051315;GO:0051315;GO:0051383;GO:0070182;GO:0071163;GO:0071163;GO:0072708;GO:1902426;GO:1902595;GO:1905341;GO:1905342;GO:2000105;GO:…	-	-	-	-	chromatin licensing and DNA replication factor 1[Source:HGNC Symbol;Acc:HGNC:24576]	-	-
ENSGALG00000035341	113.776	188.025	39.5265	0.21022	-2.25003	0.00133841	0.136201	AADN04003858.1	5362	15711	-	10350	-	-	-	-	-	-	outer dense fiber protein 3-like 15 [Source:NCBIgene;Acc:107057195]	-	-
ENSGALG00000041923	483.099	748.978	217.219	0.29002	-1.78578	0.00139613	0.139597	AADN04000745.1	52094	62253	-	10160	ESPL1	GO:0005634;GO:0006508;GO:0008233;GO:0000070;GO:0004197;GO:0005634;GO:0005634;GO:0005737;GO:0005813;GO:0005813;GO:0006508;GO:0008233;GO:0051307;GO:0072686;GO:0005634;GO:0006508;GO:0008233;	K02365	EC:3.4.22.49	-	-	extra spindle pole bodies like 1, separase[Source:HGNC Symbol;Acc:HGNC:16856]	425536	-
ENSGALG00000032489	89.2281	144.498	33.9587	0.235012	-2.08919	0.00143851	0.142181	AADN04001212.1	15348	16368	+	1021	ELOF1	GO:0000993;GO:0005634;GO:0006368;GO:0008023;GO:0046872;GO:0048096;	-	-	-	-	elongation factor 1 homolog [Source:HGNCSymbol;Acc:HGNC:28691]	-	-
ENSGALG00000043641	109.952	168.711	51.1936	0.303439	-1.72052	0.00145152	0.142463	28	3991326	3992297	+	972	JUND	GO:0000122;GO:0000790;GO:0000978;GO:0000978;GO:0000981;GO:0001077;GO:0002076;GO:0003677;GO:0003677;GO:0003677;GO:0003700;GO:0003713;GO:0005634;GO:0005634;GO:0005654;GO:0005667;GO:0006355;GO:0006357;GO:0006366;GO:0008134;GO:0008134;GO:0009314;GO:0009612;GO:0010033;GO:0019899;GO:0032496;GO:0032870;GO:0034097;GO:0035976;GO:0042493;GO:0044212;GO:0045597;GO:0045669;GO:0045944;GO:0045944;GO:0045944;GO:…	K04449	-	-	-	JunD proto-oncogene, AP-1 transcription factorsubunit [Source:HGNC Symbol;Acc:HGNC:6206]	107055370	P27921;A0A1D5PZE6
ENSGALG00000040471	510.009	696.912	323.105	0.463624	-1.10897	0.0014709	0.142463	28	30057	39832	+	9776	MVP	GO:0005634;GO:0005737;GO:0005829;GO:0005856;GO:0019901;GO:0019903;GO:0023057;GO:0031953;GO:0038127;GO:0042802;GO:0048471;GO:0061099;	K17266	-	-	-	major vault protein [Source:NCBI gene;Acc:420049]"	420049	Q5ZMI4
ENSGALG00000022850	116.028	182.957	49.0983	0.268359	-1.89776	0.00148269	0.142463	3	104926401	104932042	+	5642	TMEM214	GO:0005783;GO:0005783;GO:0005794;GO:0005794;GO:0005829;GO:0005829;GO:0005881;GO:0005881;GO:0016020;GO:0016021;	-	-	-	-	transmembrane protein 214 [Source:HGNCSymbol;Acc:HGNC:25983]	428658	-
ENSGALG00000006160	298.586	460.793	136.378	0.295963	-1.75651	0.00148278	0.142463	13	14492166	14493089	+	924	HNRNPA0	GO:0003676;GO:0003723;GO:0003723;GO:0003729;GO:0005654;GO:0006954;GO:0017091;GO:0017091;GO:0017091;GO:0019901;GO:0032496;GO:0070935;GO:0070935;GO:1990904;	K12894	-	-	-	heterogeneous nuclear ribonucleoprotein A0[Source:HGNC Symbol;Acc:HGNC:5030]	416302	-
ENSGALG00000035138	466.533	693.359	239.706	0.345718	-1.53233	0.0015986	0.150233	AADN04001978.1	10460	11694	+	1235	UBL5	GO:0000398;GO:0005634;GO:0005737;GO:0005737;GO:0006464;GO:0031386;	K13113	-	-	-	ubiquitin like 5 [Source:HGNCSymbol;Acc:HGNC:13736]	107057622	A0A1D5PWV5
ENSGALG00000041762	731.688	1048.88	414.501	0.395185	-1.3394	0.0016269	0.151241	1	194707208	194758238	-	51031	STIM1	GO:0005246;GO:0016020;GO:0016021;GO:0030176;GO:0032237;GO:0051924;GO:0005246;GO:0016020;GO:0016021;GO:0030176;GO:0032237;GO:0051924;GO:0002115;GO:0002115;GO:0005246;GO:0005246;GO:0005509;GO:0005783;GO:0005783;GO:0005783;GO:0005886;GO:0006812;GO:0006874;GO:0014902;GO:0016020;GO:0016021;GO:0030176;GO:0032237;GO:0032237;GO:0032991;GO:0042802;GO:0051924;	K16059	-	-	-	stromal interaction molecule 1 [Source:NCBIgene;Acc:419082]	419082	Q5ZIJ6
ENSGALG00000029438	58.2916	108.852	7.73102	0.0710231	-3.81557	0.00167086	0.153666	AADN04012782.1	4204	7030	+	2827	CLPP	GO:0004252;GO:0006508;GO:0006508;GO:0008233;GO:0008236;GO:0016787;GO:0004252;GO:0004252;GO:0005739;GO:0005739;GO:0005759;GO:0006508;GO:0006508;GO:0008233;GO:0008236;GO:0009368;GO:0016787;GO:0051603;	-	-	-	-	caseinolytic mitochondrial matrix peptidaseproteolytic subunit [Source:HGNC Symbol;Acc:HGNC:2084]	-	-
ENSGALG00000032272	240.358	348.554	132.163	0.379175	-1.39906	0.00169308	0.154881	1	48099163	48099621	+	459	HIST1H4D	GO:0000228;GO:0000786;GO:0000786;GO:0000786;GO:0000788;GO:0003677;GO:0003677;GO:0003677;GO:0005634;GO:0005634;GO:0005634;GO:0005634;GO:0005654;GO:0005694;GO:0006334;GO:0006334;GO:0006334;GO:0006335;GO:0006336;GO:0006352;GO:0019904;GO:0032991;GO:0045653;GO:0046982;GO:0051290;	K11254	-	-	-	histone cluster 1 H4 family member d [Source:HGNCSymbol;Acc:HGNC:4782]	427884	P62801
ENSGALG00000040342	157.547	227.719	87.3758	0.383701	-1.38195	0.00173302	0.157523	1	103028117	103033674	-	5558	ADAMTS1	GO:0001542;GO:0001822;GO:0004222;GO:0004222;GO:0005604;GO:0006508;GO:0008201;GO:0008237;GO:0008270;GO:0031012;GO:0031012;GO:0031410;GO:0060347;GO:1900087;GO:1904707;GO:1904754;GO:0004222;GO:0006508;GO:0008237;GO:0008270;GO:0031012;	K08617	EC:3.4.24.-	-	-	ADAM metallopeptidase with thrombospondin type 1motif 1 [Source:HGNC Symbol;Acc:HGNC:217]	418479	A0A1D5NX16
ENSGALG00000024398	400.271	676.696	123.847	0.183017	-2.44995	0.00175062	0.157523	28	874867	875414	-	548	RPS28	GO:0000028;GO:0002181;GO:0003735;GO:0003735;GO:0005622;GO:0005840;GO:0006364;GO:0006412;GO:0022627;GO:0022627;GO:0030490;GO:0042254;GO:0042274;GO:0042788;	K02979	-	-	-	ribosomal protein S28 [Source:NCBIgene;Acc:768930]	768930	F1NTT2
ENSGALG00000016516	89.7981	142.634	36.9625	0.259143	-1.94818	0.00175496	0.157523	3	104910569	104911398	+	830	-	GO:0003676;GO:0010468;	-	-	-	-	-	-	-
ENSGALG00000008479	475.677	640.012	311.341	0.486461	-1.0396	0.0017586	0.157523	7	12077100	12162229	+	85130	PLEKHM3	GO:0005737;GO:0005794;GO:0005886;GO:0045445;	-	-	-	-	pleckstrin homology domain containing M3[Source:HGNC Symbol;Acc:HGNC:34006]	101748748	-
ENSGALG00000029334	23.6242	44.2866	2.96187	0.0668795	-3.90229	0.0017839	0.158961	AADN04013142.1	2111	6656	-	4546	-	GO:0003723;GO:0005681;GO:0034459;	-	-	-	-	-	-	-
ENSGALG00000033162	520.504	820.871	220.137	0.268176	-1.89875	0.00182065	0.159753	27	4729921	4735633	+	5713	PSMD3	GO:0000502;GO:0000502;GO:0005838;GO:0006511;GO:0008541;GO:0022624;GO:0030234;GO:0042176;GO:0050790;GO:0000502;GO:0030234;GO:0042176;GO:0050790;GO:0030234;GO:0050790;GO:0000502;GO:0030234;GO:0042176;GO:0050790;GO:0030234;GO:0050790;	K03033	-	-	-	proteasome 26S subunit, non-ATPase 3 [Source:NCBIgene;Acc:426133]	426133	Q5ZMD9
ENSGALG00000032530	784.566	1166.36	402.772	0.345324	-1.53398	0.00183237	0.159965	4	1648208	1652365	-	4158	SASH3	GO:0002639;GO:0002639;GO:0002726;GO:0002821;GO:0002821;GO:0005634;GO:0005634;GO:0005737;GO:0005737;GO:0030890;GO:0030890;GO:0032729;GO:0032733;GO:0032743;GO:0032753;GO:0032760;GO:0042102;GO:0043372;GO:0046622;GO:0048873;GO:0051251;	-	-	-	-	SAM and SH3 domain containing 3 [Source:NCBIgene;Acc:422138]	422138	Q5ZKC3
ENSGALG00000034566	2226.42	3974.63	478.211	0.120316	-3.0551	0.00191862	0.16243	AADN04001110.1	723	11866	-	11144	-	-	-	-	-	-	-	-	-
ENSGALG00000017524	57.5028	96.5465	18.4592	0.191195	-2.38689	0.00192792	0.16243	28	1078241	1081321	+	3081	DOHH	GO:0004497;GO:0005506;GO:0008612;GO:0008612;GO:0016491;GO:0019135;GO:0019135;GO:0046872;GO:0048037;GO:0055114;GO:0004497;GO:0005506;GO:0005506;GO:0008612;GO:0008612;GO:0008612;GO:0016491;GO:0019135;GO:0019135;GO:0019135;GO:0046872;GO:0048037;GO:0048037;GO:0055114;	K06072	EC:1.14.99.29	C	COG1413	deoxyhypusine hydroxylase [Source:NCBIgene;Acc:427066]	427066	Q5ZIP3
ENSGALG00000021688	119.315	179.929	58.7009	0.326245	-1.61597	0.0019333	0.16243	28	877655	881866	+	4212	CD320	GO:0016020;GO:0016021;	-	-	-	-	CD320 molecule [Source:NCBI gene;Acc:420066]"	-	-
ENSGALG00000008911	287.608	456.77	118.446	0.259313	-1.94724	0.0020381	0.167538	17	1464876	1465673	-	798	RNF208	GO:0004842;GO:0005654;GO:0005829;GO:0051865;	-	-	-	-	ring finger protein 208 [Source:HGNCSymbol;Acc:HGNC:25420]	417279	-
ENSGALG00000028600	6089.45	9682.61	2496.3	0.257813	-1.9556	0.00204576	0.167538	22	4658892	4660769	+	1878	PPIA	GO:0000413;GO:0003755;GO:0003755;GO:0003755;GO:0005623;GO:0005739;GO:0006457;GO:0016018;GO:0016853;GO:0051082;GO:0000413;GO:0003755;GO:0003755;GO:0016853;GO:0000413;GO:0003755;GO:0003755;GO:0016853;	K03767	EC:5.2.1.8	-	-	peptidylprolyl isomerase A [Source:NCBIgene;Acc:776282]	776282	D0EKR3
ENSGALG00000042814	378.479	534.571	222.387	0.416011	-1.26531	0.00208454	0.169905	18	10003776	10006571	-	2796	MCRIP1	GO:0005634;GO:0005737;GO:0010494;GO:0010717;GO:0005634;GO:0005737;GO:0010494;GO:0010717;	-	-	-	-	MAPK regulated corepressor interacting protein 1[Source:NCBI gene;Acc:101749776]	101749776	Q5ZIU1
ENSGALG00000003045	615.614	995.612	235.615	0.236654	-2.07915	0.00209663	0.170084	20	2252980	2259130	+	6151	E2F1	GO:0000077;GO:0000122;GO:0000790;GO:0000790;GO:0000981;GO:0000987;GO:0003677;GO:0003677;GO:0003700;GO:0003700;GO:0003700;GO:0005634;GO:0005634;GO:0005634;GO:0005654;GO:0005667;GO:0005667;GO:0005737;GO:0005813;GO:0006351;GO:0006355;GO:0006355;GO:0006355;GO:0008134;GO:0008134;GO:0008630;GO:0010628;GO:0030900;GO:0032991;GO:0035189;GO:0043065;GO:0043276;GO:0043392;GO:0043565;GO:0043565;GO:0044212;GO:…	K17454	-	-	-	E2F transcription factor 1 [Source:NCBIgene;Acc:396142]	396142	Q90977
ENSGALG00000038926	398.827	577.888	219.767	0.380293	-1.39482	0.00213617	0.171513	2	385766	403257	-	17492	-	GO:0003676;	-	-	-	-	-	-	-
ENSGALG00000038393	157.351	255.454	59.2493	0.231938	-2.10819	0.00217645	0.171513	16	90602	93633	-	3032	DMB2	GO:0006955;GO:0016020;GO:0016020;GO:0016021;GO:0019882;GO:0042613;GO:0006955;GO:0016020;GO:0016020;GO:0016021;GO:0019882;GO:0042613;GO:0006955;GO:0016020;GO:0016020;GO:0016021;GO:0019882;GO:0042613;	K06752	-	-	-	major histocompatibility complex, class II, DM beta2 [Source:NCBI gene;Acc:417051]	417051	A5HUL8
ENSGALG00000010996	182.706	263.237	102.176	0.388151	-1.36531	0.00219537	0.171618	3	38511653	38513601	+	1949	IRF2BP2	GO:0000122;GO:0000977;GO:0001078;GO:0001228;GO:0002327;GO:0005634;GO:0005634;GO:0005654;GO:0006366;GO:0045944;	-	-	-	-	interferon regulatory factor 2 binding protein 2[Source:HGNC Symbol;Acc:HGNC:21729]	-	-
ENSGALG00000028774	295.807	416.684	174.931	0.419817	-1.25217	0.00223444	0.173882	25	2880421	2882481	-	2061	S100A10	GO:0005509;GO:0001765;GO:0005509;GO:0006900;GO:0016020;GO:0016021;GO:0019897;GO:0042803;GO:0043547;GO:0044325;GO:0045121;GO:0051099;GO:0051290;GO:0051496;GO:0051894;GO:0072659;GO:1900026;	K17274	-	-	-	S100 calcium binding protein A10 [Source:NCBIgene;Acc:396506]	396506	P27003;R4GHU2
ENSGALG00000025948	403.323	616.078	190.569	0.309326	-1.6928	0.00228845	0.176747	20	901713	904138	+	2426	SLA2	GO:0000122;GO:0005070;GO:0005070;GO:0005654;GO:0005770;GO:0005794;GO:0005886;GO:0005942;GO:0009966;GO:0009967;GO:0031410;GO:0042110;GO:0043231;GO:0043551;GO:0046627;GO:0046854;GO:0046935;GO:0047485;GO:0050849;	-	-	-	-	Src like adaptor 2 [Source:HGNCSymbol;Acc:HGNC:17329]	100858750	R4GFC7
ENSGALG00000031553	361.315	505.421	217.209	0.429759	-1.2184	0.00237865	0.181441	27	1471055	1478984	-	7930	KIF18B	GO:0000070;GO:0000166;GO:0003777;GO:0003777;GO:0005524;GO:0005524;GO:0005634;GO:0005634;GO:0005634;GO:0005737;GO:0005829;GO:0005856;GO:0005871;GO:0005874;GO:0005874;GO:0007018;GO:0007018;GO:0007019;GO:0007049;GO:0008017;GO:0008017;GO:0008574;GO:0016604;GO:0016887;GO:0051301;GO:0061673;GO:1990023;GO:1990752;	-	-	-	-	kinesin family member 18B [Source:NCBIgene;Acc:419968]	419968	Q5ZLK6
ENSGALG00000042491	6594.2	10892.7	2295.74	0.21076	-2.24633	0.00238433	0.181441	1	48160103	48160539	+	437	HIST1H4F	GO:0000228;GO:0000786;GO:0000786;GO:0000786;GO:0000788;GO:0003677;GO:0003677;GO:0003677;GO:0005634;GO:0005634;GO:0005634;GO:0005654;GO:0005694;GO:0006334;GO:0006334;GO:0006334;GO:0006335;GO:0006336;GO:0006352;GO:0019904;GO:0032991;GO:0045653;GO:0046982;GO:0051290;	-	-	-	-	histone cluster 1 H4 family member f [Source:HGNCSymbol;Acc:HGNC:4783]	-	-
ENSGALG00000030396	221.487	316.293	126.682	0.40052	-1.32005	0.00242362	0.182705	26	4415934	4417701	-	1768	HMGA1	GO:0000785;GO:0003677;GO:0003906;GO:0005634;GO:0005634;GO:0005634;GO:0006284;GO:0006355;GO:0006355;GO:0008134;GO:0008285;GO:0030374;GO:0035985;GO:0035986;GO:0042974;GO:0042975;GO:0045892;GO:0045893;GO:0046965;GO:0090402;GO:2000774;	K09282	-	-	-	high mobility group AT-hook 1 [Source:NCBIgene;Acc:378795]	378795	Q6W8X3
ENSGALG00000037441	1392.17	2260.04	524.294	0.231984	-2.1079	0.00243631	0.182705	25	2081232	2081985	+	754	RPS27	GO:0000028;GO:0003735;GO:0003735;GO:0005622;GO:0005634;GO:0005840;GO:0005840;GO:0006364;GO:0006412;GO:0014069;GO:0022627;GO:0022627;GO:0046872;	K02978	-	-	-	ribosomal protein S27 [Source:HGNCSymbol;Acc:HGNC:10416]	107055140	A0A1D5NZ06
ENSGALG00000040173	80.1371	125.476	34.7982	0.27733	-1.85033	0.00245976	0.183129	5	271948	273738	-	1791	NDUFS8	GO:0003954;GO:0005739;GO:0005739;GO:0005747;GO:0005747;GO:0006120;GO:0006979;GO:0008137;GO:0009060;GO:0016020;GO:0016651;GO:0032981;GO:0032981;GO:0051539;GO:0055114;GO:0005739;GO:0005747;GO:0006120;GO:0009060;GO:0016020;GO:0016651;GO:0032981;GO:0051539;GO:0055114;	K03941	-	-	-	NADH:ubiquinone oxidoreductase core subunit S8[Source:HGNC Symbol;Acc:HGNC:7715]	769492	A0A1D5PE41
ENSGALG00000027961	1168.38	1651.53	685.225	0.414903	-1.26915	0.0024758	0.183529	28	965935	973742	-	7808	PCASP2	GO:0004197;GO:0006508;GO:0004197;GO:0006508;GO:0004197;GO:0006508;	K07369	EC:3.4.22.-	-	-	paracaspase 2 [Source:NCBI gene;Acc:429451]"	429451	Q5F3X6
ENSGALG00000030466	195.661	270.405	120.917	0.447172	-1.1611	0.00249599	0.183724	33	745139	753416	-	8278	CS	GO:0004108;GO:0004108;GO:0005739;GO:0005759;GO:0005975;GO:0006099;GO:0006101;GO:0016740;GO:0046912;GO:0004108;GO:0006099;GO:0006101;GO:0016740;GO:0046912;	K01647	EC:2.3.3.1	-	-	citrate synthase [Source:HGNCSymbol;Acc:HGNC:2422]	100858903	-
ENSGALG00000035656	82.1098	135.101	29.1186	0.215532	-2.21402	0.00249979	0.183724	AADN04008247.1	21	6407	-	6387	-	GO:0008270;GO:0008270;	-	-	-	-	-	-	-
ENSGALG00000007403	845.796	1130.56	561.03	0.49624	-1.01089	0.0025469	0.185627	15	9936696	9938727	-	2032	PEBP1	GO:0000165;GO:0001505;GO:0002026;GO:0005102;GO:0005524;GO:0005615;GO:0005739;GO:0005741;GO:0005794;GO:0006979;GO:0007568;GO:0008021;GO:0009408;GO:0009611;GO:0009636;GO:0009986;GO:0009986;GO:0010243;GO:0014823;GO:0021766;GO:0043025;GO:0043209;GO:0043209;GO:0043409;GO:0043679;GO:0043950;GO:0045177;GO:0045471;GO:0045840;GO:0048240;GO:0048240;GO:0051019;GO:0051412;GO:0051591;GO:0051592;GO:0060409;	-	-	-	-	phosphatidylethanolamine binding protein 1[Source:NCBI gene;Acc:416990]	416990	E1C6C1
ENSGALG00000034095	163.133	239.627	86.6386	0.361557	-1.46771	0.0025661	0.185708	KQ759368.1	8521	11406	+	2886	CDK5	GO:0000166;GO:0001764;GO:0001963;GO:0002039;GO:0004672;GO:0004672;GO:0004674;GO:0004674;GO:0004674;GO:0004693;GO:0005176;GO:0005524;GO:0005524;GO:0005634;GO:0005634;GO:0005634;GO:0005737;GO:0005737;GO:0005829;GO:0005829;GO:0005829;GO:0005886;GO:0006468;GO:0006468;GO:0006468;GO:0006886;GO:0006915;GO:0007160;GO:0007409;GO:0007409;GO:0007416;GO:0007519;GO:0008045;GO:0008306;GO:0008542;GO:0014044;GO:…	K02090	EC:2.7.11.22	-	-	cyclin dependent kinase 5 [Source:NCBIgene;Acc:100190948]	100190948	B6E1W1
ENSGALG00000038189	336.524	517.159	155.888	0.301431	-1.7301	0.00263241	0.188634	28	3400027	3406095	+	6069	-	GO:0045739;GO:0070531;GO:0070552;GO:0071425;GO:0045739;GO:0070531;GO:0070552;GO:0045739;GO:0070531;GO:0070552;GO:0004519;GO:0090305;GO:0004519;GO:0090305;	K20776	-	-	-	BRISC and BRCA1 A complex member 1 [Source:NCBIgene;Acc:776677]	776677	-
ENSGALG00000023303	110.244	169.773	50.7156	0.298725	-1.74311	0.00265532	0.189486	3	25957358	25960417	-	3060	SIX2	GO:0000976;GO:0000978;GO:0001077;GO:0001205;GO:0001656;GO:0001822;GO:0001822;GO:0002062;GO:0003337;GO:0003677;GO:0003677;GO:0003700;GO:0005634;GO:0005634;GO:0005634;GO:0005667;GO:0006355;GO:0006366;GO:0006606;GO:0007501;GO:0008134;GO:0008283;GO:0008283;GO:0009948;GO:0016477;GO:0030278;GO:0032330;GO:0042474;GO:0043565;GO:0043565;GO:0044877;GO:0045596;GO:0045892;GO:0045944;GO:0048557;GO:0048701;GO:…	K19472	-	-	-	SIX homeobox 2 [Source:NCBI gene;Acc:724086]"	724086	Q3C2H7
ENSGALG00000007685	360.286	484.766	235.807	0.486433	-1.03969	0.0027267	0.193776	24	5578946	5589603	-	10658	BCL9L	GO:0003713;GO:0005634;GO:0005634;GO:0005654;GO:0005730;GO:0008013;GO:0008013;GO:0008013;GO:0010718;GO:0022604;GO:0030512;GO:0035019;GO:0035914;GO:0045944;GO:0045944;GO:0060070;GO:0060070;GO:1990907;	K22649	-	-	-	B cell CLL/lymphoma 9 like [Source:HGNCSymbol;Acc:HGNC:23688]	419785	-
ENSGALG00000043416	160.255	230.454	90.0567	0.390779	-1.35557	0.00278712	0.194602	25	2343395	2349349	-	5955	-	GO:0000166;GO:0004812;GO:0004829;GO:0004829;GO:0005524;GO:0005737;GO:0005737;GO:0006418;GO:0006435;GO:0006435;GO:0043039;GO:0106074;	K01868	EC:6.1.1.3	-	-	threonyl-tRNA synthetase 2, mitochondrial(putative) [Source:NCBI gene;Acc:770407]	770407	-
ENSGALG00000004002	297.015	421.954	172.077	0.407809	-1.29403	0.00281791	0.194602	23	5602159	5605993	+	3835	LYPLA2	GO:0002084;GO:0002084;GO:0002084;GO:0005737;GO:0005737;GO:0005737;GO:0005795;GO:0008474;GO:0008474;GO:0008474;GO:0016787;GO:0052689;	K06130	EC:3.1.1.5	-	-	lysophospholipase II [Source:NCBI gene;Acc:419685]"	419685	E1BRI5
ENSGALG00000034434	1152.29	1701.89	602.7	0.354136	-1.49762	0.00282936	0.194602	10	20053601	20056916	-	3316	IDH2	GO:0000287;GO:0004448;GO:0004450;GO:0004450;GO:0004450;GO:0004450;GO:0004450;GO:0005739;GO:0005739;GO:0005777;GO:0005829;GO:0006099;GO:0006102;GO:0006102;GO:0006739;GO:0016491;GO:0016616;GO:0042803;GO:0046872;GO:0051287;GO:0055114;GO:0055114;	K00031	EC:1.1.1.42	-	-	isocitrate dehydrogenase (NADP(+)) 2, mitochondrial[Source:NCBI gene;Acc:431056]	431056	Q5ZL82
ENSGALG00000034747	214.993	312.287	117.699	0.376892	-1.40778	0.00287649	0.195575	AADN04000872.1	22485	28681	+	6197	NAPA	GO:0005483;GO:0005774;GO:0006886;GO:0006886;GO:0006886;GO:0007420;GO:0010807;GO:0010807;GO:0019905;GO:0019905;GO:0030182;GO:0031201;GO:0035249;GO:0035249;GO:0035494;GO:0035494;GO:0043209;GO:0045176;GO:0070044;GO:0070044;GO:0005622;GO:0006886;	K15296	-	-	-	NSF attachment protein alpha [Source:HGNCSymbol;Acc:HGNC:7641]	100858304	-
ENSGALG00000032057	333.469	458.541	208.398	0.45448	-1.13771	0.00288621	0.195575	AADN04000732.1	44434	53634	+	9201	-	GO:0003676;GO:0003723;GO:0003723;GO:0005634;GO:0005634;GO:0005737;GO:0006406;GO:0016973;GO:0051028;	K14284	-	-	-	nuclear RNA export factor 1 [Source:NCBIgene;Acc:101748079]	101748079	-
ENSGALG00000010737	436.05	635.695	236.405	0.371884	-1.42708	0.00289985	0.195575	3	35580789	35747135	+	166347	PLD5	GO:0003824;GO:0003824;GO:0003824;GO:0016020;GO:0016021;	K16861	-	-	-	phospholipase D family member 5 [Source:NCBIgene;Acc:421501]	421501	A0A1D5PVF9
ENSGALG00000041926	223.365	306.106	140.624	0.459396	-1.12219	0.00294488	0.196441	27	1524105	1525254	+	1150	HEXIM1	GO:0000122;GO:0000122;GO:0002218;GO:0004861;GO:0004861;GO:0005634;GO:0005634;GO:0005634;GO:0005654;GO:0005737;GO:0005737;GO:0007507;GO:0017069;GO:0017069;GO:0045736;GO:0045892;GO:0045892;GO:0097322;GO:1901798;	-	-	-	-	hexamethylene bisacetamide inducible 1 [Source:HGNCSymbol;Acc:HGNC:24953]	-	-
ENSGALG00000036263	114.469	172.108	56.8298	0.330198	-1.5986	0.00295837	0.196441	12	2405099	2411772	-	6674	-	GO:0000166;GO:0005524;GO:0005737;GO:0006464;GO:0008641;GO:0016874;	K10698	EC:6.2.1.45	-	-	ubiquitin-like modifier activating enzyme 7[Source:NCBI gene;Acc:395178]	395178	A0A1D5PD02
ENSGALG00000043929	448.049	633.209	262.889	0.415169	-1.26823	0.00301599	0.198945	32	70135	71200	-	1066	-	GO:0003676;	-	-	-	-	-	-	-
ENSGALG00000000158	142.889	217.916	67.8624	0.311415	-1.68309	0.00304231	0.199193	16	96322	99142	-	2821	MHCDMA	GO:0006955;GO:0016020;GO:0016020;GO:0016021;GO:0019882;GO:0042613;GO:0002503;GO:0006955;GO:0009986;GO:0016020;GO:0019882;GO:0023026;GO:0042613;GO:0042613;GO:0043231;	K06752	-	S	NOG43075	major histocompatibility complex, class II, DMalpha [Source:NCBI gene;Acc:417050]	417050	A5HUL6
ENSGALG00000032819	228.433	324.646	132.221	0.407277	-1.29592	0.00304615	0.199193	33	704180	711674	-	7495	RNF41	GO:0000209;GO:0000209;GO:0004842;GO:0005128;GO:0005135;GO:0008270;GO:0008285;GO:0010468;GO:0010498;GO:0016567;GO:0016567;GO:0017160;GO:0019904;GO:0030336;GO:0030971;GO:0043408;GO:0045619;GO:0045637;GO:0045732;GO:0046872;GO:0048471;GO:0051091;GO:0051865;GO:0051896;GO:0061630;GO:0061630;GO:0071782;GO:0097191;GO:1901525;GO:2000114;GO:2000377;GO:2000379;	K11981	EC:2.3.2.27	-	-	ring finger protein 41 [Source:HGNCSymbol;Acc:HGNC:18401]	426468	A0A1D5PDU4
ENSGALG00000033941	1079.57	1800.12	359.016	0.19944	-2.32597	0.00308318	0.200172	25	2868268	2872192	-	3925	RORC	GO:0000122;GO:0000978;GO:0001078;GO:0001223;GO:0003677;GO:0003677;GO:0003700;GO:0003707;GO:0004879;GO:0005634;GO:0005634;GO:0005634;GO:0006351;GO:0006355;GO:0006355;GO:0008142;GO:0008142;GO:0008270;GO:0016604;GO:0030522;GO:0036315;GO:0043401;GO:0043565;GO:0046872;GO:0098531;	-	-	-	-	RAR related orphan receptor C [Source:HGNCSymbol;Acc:HGNC:10260]	-	-
ENSGALG00000035898	131.157	193.488	68.8248	0.355706	-1.49124	0.0030844	0.200172	AADN04007801.1	7345	7822	-	478	-	GO:0000159;GO:0005737;GO:0019888;	-	-	-	-	-	-	-
ENSGALG00000041429	157.33	238.161	76.5001	0.321212	-1.6384	0.00309938	0.200388	28	4010077	4012194	-	2118	MPV17L2	GO:0005737;GO:0005743;GO:0005762;GO:0016021;GO:0061668;GO:0061668;GO:0070131;GO:0016021;	K13348	-	-	-	MPV17 mitochondrial inner membrane protein like 2[Source:HGNC Symbol;Acc:HGNC:28177]	100857696	-
ENSGALG00000029330	143.048	249.452	36.644	0.146898	-2.76711	0.00313626	0.200633	32	50270	51540	+	1271	-	GO:0016592;	-	-	-	-	mediator complex subunit 29 [Source:NCBIgene;Acc:107055391]	-	-
ENSGALG00000031874	907.541	1430.34	384.743	0.268987	-1.89439	0.00317688	0.200633	1	48175690	48176349	+	660	HIST1H101	GO:0000786;GO:0003677;GO:0003677;GO:0003690;GO:0005515;GO:0005634;GO:0005634;GO:0005634;GO:0005694;GO:0006334;GO:0006355;GO:0016584;GO:0030261;GO:0031492;GO:0031936;GO:0045910;	K11275	-	-	-	histone cluster 1, H1.01 [Source:NCBIgene;Acc:417954]	417954	P08284
ENSGALG00000007178	449.615	600.955	298.275	0.496334	-1.01062	0.00318483	0.200633	5	16777263	16794363	+	17101	FADS2	GO:0004768;GO:0006629;GO:0016020;GO:0016021;GO:0016021;GO:0016491;GO:0055114;	K10226	EC:1.14.19.3	CI	COG5274	fatty acid desaturase 2 [Source:NCBIgene;Acc:423122]	423122	A6NAB8
ENSGALG00000044053	222.847	313.1	132.594	0.423486	-1.23961	0.00322306	0.201633	24	4264395	4269225	-	4831	NLRX1	GO:0000166;GO:0005524;GO:0005739;GO:0005739;GO:0005886;GO:0030054;GO:0032688;GO:0032715;GO:0035556;GO:0039536;GO:0043124;GO:0043124;GO:0045824;GO:0050728;	-	-	-	-	NLR family member X1 [Source:HGNCSymbol;Acc:HGNC:29890]	-	-
ENSGALG00000039742	39.0127	67.9909	10.0345	0.147586	-2.76037	0.00336781	0.209854	16	52234	56078	-	3845	CYP21A1	GO:0004497;GO:0005506;GO:0016491;GO:0016705;GO:0020037;GO:0046872;GO:0055114;GO:0055114;	K00513	EC:1.14.14.16	-	-	cytochrome P450, family 21, subfamily A,polypeptide 1 [Source:NCBI gene;Acc:429828]	429828	A5HUM5
ENSGALG00000028015	184.712	275.229	94.1953	0.342243	-1.5469	0.00340095	0.209902	9	12963817	12974386	-	10570	HES1	GO:0000122;GO:0000122;GO:0000977;GO:0000981;GO:0001078;GO:0001078;GO:0001701;GO:0001756;GO:0001889;GO:0003143;GO:0003151;GO:0003266;GO:0003281;GO:0003677;GO:0003677;GO:0003700;GO:0003714;GO:0005622;GO:0005634;GO:0005634;GO:0005634;GO:0005634;GO:0005737;GO:0006351;GO:0006355;GO:0006355;GO:0006357;GO:0007155;GO:0007219;GO:0007219;GO:0007219;GO:0007224;GO:0007389;GO:0008134;GO:0008284;GO:0016477;GO:…	-	-	-	-	hes family bHLH transcription factor 1 [Source:HGNCSymbol;Acc:HGNC:5192]	-	-
ENSGALG00000040627	80.9473	126.659	35.2354	0.27819	-1.84586	0.00340609	0.209902	11	573912	576831	-	2920	ADGRG3	GO:0004888;GO:0004930;GO:0004930;GO:0005622;GO:0005886;GO:0005887;GO:0007166;GO:0007186;GO:0007186;GO:0007189;GO:0016020;GO:0016021;GO:0016021;GO:0030183;GO:0030334;GO:0032792;GO:1901223;	K08452	-	-	-	adhesion G protein-coupled receptor G3 [Source:HGNCSymbol;Acc:HGNC:13728]	415632	-
ENSGALG00000044661	120.804	184.557	57.0514	0.309126	-1.69373	0.00340898	0.209902	28	1271207	1272845	-	1639	-	GO:0004252;GO:0006508;GO:0006508;GO:0008233;GO:0008236;GO:0016787;	K01319	EC:3.4.21.20	-	-	chymase 1 [Source:NCBI gene;Acc:426049]"	426049	-
ENSGALG00000009703	221.87	327.48	116.259	0.355011	-1.49407	0.00341981	0.209902	28	3192339	3195224	+	2886	NDUFS7	GO:0003954;GO:0005747;GO:0005747;GO:0008137;GO:0008137;GO:0009060;GO:0015990;GO:0016491;GO:0032981;GO:0032981;GO:0046872;GO:0048038;GO:0051536;GO:0051536;GO:0051539;GO:0051539;GO:0055114;GO:0055114;GO:0008137;GO:0016491;GO:0046872;GO:0048038;GO:0051536;GO:0051536;GO:0051539;GO:0051539;GO:0055114;GO:0055114;	K03940	-	-	-	NADH:ubiquinone oxidoreductase core subunit S7[Source:HGNC Symbol;Acc:HGNC:7714]	770724	F1NYM3
ENSGALG00000041826	73.4782	113.033	33.9236	0.300122	-1.73638	0.00344181	0.209902	25	1874283	1875569	+	1287	S100A6	GO:0001726;GO:0005509;GO:0005509;GO:0005509;GO:0005509;GO:0005523;GO:0005623;GO:0005634;GO:0005635;GO:0005737;GO:0005829;GO:0005829;GO:0005886;GO:0007049;GO:0008270;GO:0019899;GO:0031234;GO:0042803;GO:0042803;GO:0044548;GO:0046872;GO:0048306;GO:0048306;GO:0048471;GO:0051781;	-	-	-	-	S100 calcium binding protein A6 [Source:NCBIgene;Acc:373951]	373951	Q98953
ENSGALG00000037527	978.903	1480.36	477.447	0.322521	-1.63253	0.00345715	0.210092	AADN04003444.1	6239	16936	+	10698	TNPO2	GO:0006607;GO:0006610;GO:0006886;GO:0008139;GO:0008536;GO:0031965;GO:0034399;	K18727	-	-	-	transportin 2 [Source:HGNC Symbol;Acc:HGNC:19998]"	107057623	-
ENSGALG00000003879	157.336	258.084	56.587	0.219258	-2.1893	0.00349006	0.210647	23	5554873	5562608	+	7736	MFSD2A	GO:0005548;GO:0005887;GO:0015245;GO:0015293;GO:0015908;GO:0016020;GO:0016021;GO:0021766;GO:0045056;GO:0051977;GO:0051977;GO:0051978;GO:0051978;GO:0055085;GO:0060856;GO:1990379;	-	-	-	-	major facilitator superfamily domain containing 2A[Source:HGNC Symbol;Acc:HGNC:25897]	419679	F1NCD6
ENSGALG00000033666	85.598	131.905	39.2913	0.297876	-1.74722	0.0034962	0.210647	13	10088961	10090787	+	1827	NHP2	GO:0000469;GO:0000470;GO:0003723;GO:0003723;GO:0003723;GO:0005697;GO:0005730;GO:0006412;GO:0007004;GO:0031118;GO:0031120;GO:0031429;GO:0031429;GO:0034513;GO:0034513;GO:0070034;GO:0090661;	K11129	-	-	-	NHP2 ribonucleoprotein [Source:NCBIgene;Acc:416218]	416218	A0A1D5P1P9
ENSGALG00000030998	196.199	273.386	119.012	0.435325	-1.19983	0.00354322	0.21204	AADN04000732.1	6439	9395	+	2957	MTA2	GO:0000118;GO:0000122;GO:0000122;GO:0000976;GO:0001085;GO:0001103;GO:0001103;GO:0003677;GO:0003682;GO:0003712;GO:0003713;GO:0003714;GO:0004407;GO:0005634;GO:0005634;GO:0005634;GO:0005654;GO:0005654;GO:0005667;GO:0006306;GO:0016575;GO:0016581;GO:0016581;GO:0016581;GO:0016581;GO:0042826;GO:0044212;GO:0045892;GO:0045944;	-	-	-	-	metastasis associated 1 family member 2[Source:HGNC Symbol;Acc:HGNC:7411]	-	-
ENSGALG00000004893	126.901	190.345	63.4566	0.333377	-1.58478	0.00355705	0.21204	15	6581615	6582322	-	708	TMEM119	GO:0001503;GO:0001649;GO:0005783;GO:0005886;GO:0005886;GO:0007283;GO:0016020;GO:0016021;GO:0030501;GO:0030501;GO:0033690;GO:0033690;GO:0045669;GO:0045669;GO:0048515;GO:1903012;	-	-	-	-	transmembrane protein 119 [Source:HGNCSymbol;Acc:HGNC:27884]	416892	F1NIS2
ENSGALG00000028971	234.26	368.521	99.9994	0.271354	-1.88175	0.0036598	0.212963	27	5181433	5183586	+	2154	NKIRAS2	GO:0000166;GO:0003924;GO:0005525;GO:0005525;GO:0005737;GO:0007165;GO:0016020;	K17197	-	-	-	NFKB inhibitor interacting Ras like 2 [Source:NCBIgene;Acc:420032]	420032	Q5ZJW6;R4GH82
ENSGALG00000035817	202.793	300.696	104.889	0.34882	-1.51945	0.00368362	0.212963	AADN04000952.1	25139	27615	-	2477	CIAO1	GO:0005737;GO:0016226;GO:0016226;GO:0016226;GO:0016226;GO:0071817;GO:0097361;GO:0097361;GO:0097361;GO:0097428;	-	-	-	-	cytosolic iron-sulfur assembly component 1[Source:HGNC Symbol;Acc:HGNC:14280]	426332	-
ENSGALG00000033884	18404.9	24646.8	12163	0.493491	-1.01891	0.00370252	0.212963	28	1449676	1457686	+	8011	EEF2	GO:0003924;GO:0005525;GO:0005525;GO:0005525;GO:0002244;GO:0003924;GO:0003924;GO:0005525;GO:0005737;GO:0005737;GO:0005829;GO:0005844;GO:0005886;GO:0006414;GO:0016235;GO:0019901;GO:0045727;GO:1990904;GO:0003924;GO:0005525;GO:0005525;GO:0005525;GO:0005525;	K03234	-	-	-	eukaryotic translation elongation factor 2[Source:NCBI gene;Acc:396325]	396325	Q90705
ENSGALG00000040453	54.3482	90.9305	17.7659	0.195379	-2.35565	0.00373615	0.212963	13	1649170	1650955	-	1786	SRA1	GO:0002153;GO:0003713;GO:0005634;GO:0005634;GO:0005654;GO:0005737;GO:0005829;GO:0005886;GO:0008283;GO:0015630;GO:0030154;GO:0030374;GO:0042981;GO:0045171;GO:0045662;GO:0071391;GO:1903508;GO:1990904;	-	-	-	-	steroid receptor RNA activator 1 [Source:NCBIgene;Acc:427608]	427608	A0A1D5PC97
ENSGALG00000000793	349.456	516.357	182.556	0.353546	-1.50003	0.00378072	0.212963	25	2673465	2675773	-	2309	VPS72	GO:0005634;GO:0005634;GO:0006338;GO:0006355;GO:0016607;GO:0032991;GO:0035019;GO:0042393;GO:0043486;GO:0043486;GO:0043486;	K11664	-	-	-	vacuolar protein sorting 72 homolog [Source:HGNCSymbol;Acc:HGNC:11644]	425660	H9KYW9
ENSGALG00000008302	949.907	1466.53	433.287	0.295451	-1.75901	0.00378508	0.212963	10	20071069	20073569	-	2501	CIB1	GO:0001933;GO:0001934;GO:0001954;GO:0002931;GO:0005509;GO:0005509;GO:0005634;GO:0005654;GO:0005737;GO:0005737;GO:0005783;GO:0005813;GO:0005886;GO:0006469;GO:0006915;GO:0006974;GO:0007026;GO:0007113;GO:0007286;GO:0008284;GO:0008285;GO:0008427;GO:0010977;GO:0016020;GO:0016020;GO:0017016;GO:0030027;GO:0030220;GO:0030291;GO:0030307;GO:0030335;GO:0030426;GO:0031122;GO:0032433;GO:0033630;GO:0038163;GO:…	K17259	-	-	-	calcium and integrin binding 1 [Source:NCBIgene;Acc:770162]	770162	F1P103
ENSGALG00000032645	1434.98	2340.3	529.667	0.226324	-2.14354	0.0037927	0.212963	1	48193601	48194213	-	613	H2A-VII	GO:0000786;GO:0000786;GO:0000790;GO:0003677;GO:0003677;GO:0003677;GO:0005634;GO:0005634;GO:0005694;GO:0006325;GO:0046982;	K11251	-	-	-	histone cluster 1, H2A-IV-like 3 [Source:NCBIgene;Acc:417955]	417955	P02263;Q92069
ENSGALG00000035768	1135.3	1579.05	691.554	0.437955	-1.19115	0.00380435	0.212963	2	870483	921049	+	50567	SCAP	GO:0000139;GO:0001666;GO:0005789;GO:0005789;GO:0006955;GO:0008203;GO:0008203;GO:0015485;GO:0016020;GO:0016021;GO:0019217;GO:0032868;GO:0032933;GO:0032933;GO:0042304;GO:0044255;GO:0045540;	-	-	-	-	SREBF chaperone [Source:HGNCSymbol;Acc:HGNC:30634]	-	-
ENSGALG00000028880	152.598	221.461	83.7354	0.378105	-1.40314	0.00382567	0.212963	25	2191537	2195058	+	3522	FDPS	GO:0005654;GO:0005829;GO:0008299;GO:0016740;GO:0008299;GO:0016740;	K00787	-	-	-	farnesyl diphosphate synthase [Source:HGNCSymbol;Acc:HGNC:3631]	425061	R4GMB6
ENSGALG00000004588	3081.04	4403.93	1758.15	0.399223	-1.32473	0.00384322	0.213212	13	13139427	13144158	+	4732	RPS14	GO:0000028;GO:0000028;GO:0000122;GO:0000462;GO:0003735;GO:0003735;GO:0005730;GO:0005840;GO:0005840;GO:0006412;GO:0006412;GO:0006412;GO:0006417;GO:0014069;GO:0022627;GO:0022627;GO:0030218;GO:0045182;GO:0048027;GO:0048027;GO:0070181;GO:0003735;GO:0005840;GO:0006412;GO:0000028;GO:0000462;GO:0003735;GO:0003735;GO:0005840;GO:0005840;GO:0006412;GO:0006412;GO:0006417;GO:0022627;GO:0048027;GO:0070181;GO:…	K02955	-	J	COG0100	ribosomal protein S14 [Source:NCBIgene;Acc:416275]	416275	Q5ZHW8
ENSGALG00000017419	128.638	190.62	66.6571	0.349687	-1.51586	0.00387847	0.214199	6	22233951	22239235	+	5285	HPS1	GO:0005085;GO:0031085;GO:0031410;GO:0046983;GO:1903232;	K20193	-	U	NOG83822	HPS1, biogenesis of lysosomal organelles complex 3subunit 1 [Source:NCBI gene;Acc:429879]	429879	Q5ZIL0
ENSGALG00000038598	45.9225	75.8526	15.9924	0.210836	-2.24581	0.00388592	0.214199	AADN04006680.1	922	9307	+	8386	-	GO:0000785;GO:0003677;GO:0003714;GO:0003714;GO:0004842;GO:0005622;GO:0005634;GO:0005654;GO:0008270;GO:0016567;GO:0016925;GO:0045892;GO:0046872;GO:0090575;GO:1990841;	K08882	EC:2.3.2.27	-	-	-	107050474	M9NCD4
ENSGALG00000002198	202.673	287.439	117.907	0.410199	-1.2856	0.00396562	0.215596	11	1404554	1419045	+	14492	FHOD1	GO:0001725;GO:0005634;GO:0005829;GO:0007097;GO:0014704;GO:0019904;GO:0042802;GO:0043621;GO:0045944;GO:0051492;GO:0051492;GO:0051496;GO:0051660;	-	-	-	-	formin homology 2 domain containing 1 [Source:NCBIgene;Acc:415672]	415672	Q5ZLQ1
ENSGALG00000041418	287.284	387.832	186.735	0.481485	-1.05444	0.00399066	0.215596	25	2560964	2568103	+	7140	NDUFS2	GO:0016491;GO:0016651;GO:0048038;GO:0051287;GO:0055114;GO:0055114;GO:0003954;GO:0005654;GO:0005739;GO:0005747;GO:0006979;GO:0016491;GO:0016651;GO:0031625;GO:0042775;GO:0048038;GO:0051287;GO:0055114;GO:0055114;GO:0016491;GO:0016651;GO:0048038;GO:0051287;GO:0055114;GO:0055114;GO:0016491;GO:0016651;GO:0048038;GO:0051287;GO:0055114;GO:0055114;GO:0016651;GO:0048038;GO:0051287;GO:0055114;	K03935	-	-	-	NADH:ubiquinone oxidoreductase core subunit S2[Source:HGNC Symbol;Acc:HGNC:7708]	100857596	-
ENSGALG00000011436	209.352	289.107	129.598	0.448269	-1.15756	0.00404968	0.216487	7	22687138	22690678	+	3541	TMBIM1	GO:0005123;GO:0005765;GO:0005794;GO:0010008;GO:0016020;GO:0016021;GO:0043231;GO:1902042;GO:1902045;GO:1903077;	-	-	-	-	transmembrane BAX inhibitor motif containing 1[Source:HGNC Symbol;Acc:HGNC:23410]	-	-
ENSGALG00000032897	144.24	287.804	0.676166	0.0023494	-8.73349	0.0040538	0.216487	AADN04001080.1	9545	12154	+	2610	-	GO:0016021;GO:0005886;GO:0006955;GO:0016020;GO:0016021;	-	-	-	-	class I histocompatibility antigen, F10 alphachain-like [Source:NCBI gene;Acc:417056]	-	-
ENSGALG00000028749	25095.2	36885.7	13304.7	0.360701	-1.47112	0.0040659	0.216487	18	9281787	9308577	+	26791	ACTC2L	GO:0000166;GO:0005524;GO:0000166;GO:0005524;GO:0005737;GO:0005856;GO:0005856;GO:0005886;GO:0005925;GO:0097433;GO:0000166;GO:0005524;GO:0005737;GO:0005856;GO:0005856;GO:0005886;GO:0005925;GO:0097433;	K05692	-	-	-	actin, cytoplasmic 2-like [Source:NCBIgene;Acc:776816]	776816	Q5ZMQ2
ENSGALG00000038400	124.196	208.095	40.2966	0.193645	-2.36851	0.00414024	0.217703	KQ759474.1	20143	23229	-	3087	TOMM40L	GO:0005741;GO:0005742;GO:0008320;GO:0008320;GO:0030150;GO:0030150;GO:0032991;GO:0055085;	K11518	-	-	-	translocase of outer mitochondrial membrane 40 like[Source:HGNC Symbol;Acc:HGNC:25756]	426278	-
ENSGALG00000005644	996.55	1344.6	648.503	0.482303	-1.05199	0.00414806	0.217703	2	4075462	4084282	+	8821	MYO1G	GO:0000166;GO:0001891;GO:0002456;GO:0003774;GO:0003774;GO:0003779;GO:0005524;GO:0005524;GO:0005546;GO:0005547;GO:0005886;GO:0005886;GO:0005902;GO:0006887;GO:0006909;GO:0016459;GO:0016459;GO:0030027;GO:0030175;GO:0031256;GO:0031589;GO:0038096;GO:0043325;GO:0071976;GO:0120117;	K10356	-	-	-	myosin IG [Source:NCBI gene;Acc:420412]"	420412	Q5ZMC2
ENSGALG00000003485	2330.62	3344.57	1316.67	0.393675	-1.34492	0.00416836	0.217703	26	5031084	5043504	-	12421	CCND3	GO:0000079;GO:0000122;GO:0000278;GO:0000307;GO:0000307;GO:0001934;GO:0004693;GO:0005634;GO:0005634;GO:0005634;GO:0005737;GO:0005737;GO:0007088;GO:0007165;GO:0008284;GO:0016538;GO:0019901;GO:0019901;GO:0019901;GO:0042098;GO:0042127;GO:0045737;GO:0045787;GO:0046626;GO:0051726;GO:1900087;	K10152	-	-	NOG294373	cyclin D3 [Source:NCBI gene;Acc:419928]"	419928	Q5ZKI9
ENSGALG00000029530	350.147	492.101	208.193	0.42307	-1.24103	0.00419126	0.217703	AADN04013549.1	21	6593	+	6573	STAT6	GO:0000122;GO:0000790;GO:0000977;GO:0000978;GO:0001228;GO:0002296;GO:0002829;GO:0003677;GO:0003677;GO:0003677;GO:0003700;GO:0005634;GO:0005634;GO:0005634;GO:0005654;GO:0005737;GO:0005737;GO:0005829;GO:0006355;GO:0006366;GO:0007165;GO:0007165;GO:0019903;GO:0031965;GO:0033598;GO:0035771;GO:0035771;GO:0042127;GO:0042802;GO:0043565;GO:0045944;GO:0045944;GO:0048295;GO:0060443;GO:0120162;GO:0003677;GO:…	-	-	-	-	signal transducer and activator of transcription 6[Source:HGNC Symbol;Acc:HGNC:11368]	-	-
ENSGALG00000029367	104.363	168.077	40.6483	0.241844	-2.04785	0.00419265	0.217703	11	18663342	18665323	-	1982	CYBA	GO:0005737;GO:0005768;GO:0005886;GO:0006801;GO:0006954;GO:0009055;GO:0016020;GO:0016021;GO:0016175;GO:0016175;GO:0016491;GO:0017004;GO:0017124;GO:0020037;GO:0022900;GO:0032755;GO:0032760;GO:0034137;GO:0042554;GO:0042554;GO:0043020;GO:0043020;GO:0043020;GO:0043020;GO:0045087;GO:0045087;GO:0045730;GO:0046872;GO:0046982;GO:0050766;GO:0051279;GO:0055114;GO:0055114;GO:0070257;GO:0072593;GO:1900426;GO:…	K08009	-	-	-	cytochrome b-245 alpha chain [Source:HGNCSymbol;Acc:HGNC:2577]	100859840	Q5ZKT0
ENSGALG00000010091	155.499	226.992	84.0052	0.37008	-1.43409	0.00420267	0.217703	8	20435484	20440428	+	4945	ATP6V0B	GO:0006811;GO:0015078;GO:0015991;GO:0015991;GO:0016020;GO:0016021;GO:0033177;GO:0033179;GO:0005768;GO:0006811;GO:0015078;GO:0015991;GO:0015991;GO:0016020;GO:0016021;GO:0016021;GO:0016021;GO:0033177;GO:0033179;GO:0046961;	K03661	-	-	-	ATPase H+ transporting V0 subunit b [Source:NCBIgene;Acc:424575]	424575	A0A1L1RUN2
ENSGALG00000031212	119.327	189.099	49.5547	0.262057	-1.93205	0.00423293	0.217958	5	57729123	57730559	+	1437	MGAT2	GO:0005794;GO:0005795;GO:0008455;GO:0008455;GO:0009312;GO:0016020;GO:0016021;GO:0016021;GO:0018279;	K00736	EC:2.4.1.143	-	-	mannosyl (alpha-1,6-)-glycoprotein beta-1,2-N-acetylglucosaminyltransferase [Source:HGNCSymbol;Acc:HGNC:7045]	428925	-
ENSGALG00000035760	120.555	196.223	44.8869	0.228755	-2.12813	0.00429445	0.21981	AADN04001595.1	21	4578	+	4558	LENG8	-	-	-	-	-	leukocyte receptor cluster member 8 [Source:HGNCSymbol;Acc:HGNC:15500]	101748015	-
ENSGALG00000038325	590.454	852.797	328.111	0.384747	-1.37802	0.00435491	0.221406	14	12750528	12788624	-	38097	CORO7	GO:0005744;GO:0030150;GO:0005794;GO:0005794;GO:0005794;GO:0007015;GO:0007030;GO:0016021;GO:0016477;GO:0030010;GO:0005794;GO:0005794;	K17805	-	-	-	coronin 7 [Source:NCBI gene;Acc:416670]"	416669	-
ENSGALG00000042503	194.337	281.497	107.176	0.380737	-1.39313	0.00436426	0.221406	AADN04001595.1	21065	24701	+	3637	HSPBP1	GO:0000774;GO:0005737;GO:0031398;GO:0031625;GO:0032436;GO:0050790;	K09562	-	-	-	HSPA (Hsp70) binding protein 1 [Source:HGNCSymbol;Acc:HGNC:24989]	100858988	A0A1D5P628
ENSGALG00000000374	87.7637	136.145	39.3829	0.289272	-1.7895	0.00440809	0.222971	26	606911	612365	-	5455	RNPEP	GO:0004177;GO:0005576;GO:0005615;GO:0005886;GO:0006508;GO:0008237;GO:0008270;GO:0030141;GO:0045776;	K01260	EC:3.4.11.6	-	-	arginyl aminopeptidase [Source:HGNCSymbol;Acc:HGNC:10078]	421165	-
ENSGALG00000041528	228.673	368.337	89.0097	0.241653	-2.04899	0.00442169	0.223004	1	645080	651787	-	6708	LMF2	GO:0005783;GO:0005789;GO:0005789;GO:0016020;GO:0016021;GO:0051604;	-	-	-	-	lipase maturation factor 2 [Source:NCBIgene;Acc:429380]	429380	Q5ZKZ9
ENSGALG00000029000	36.3748	62.8665	9.88311	0.157208	-2.66925	0.00444817	0.223095	12	3231438	3234557	-	3120	HYAL3	GO:0001552;GO:0001669;GO:0002080;GO:0003824;GO:0004415;GO:0004415;GO:0004415;GO:0004415;GO:0005764;GO:0005769;GO:0005783;GO:0005975;GO:0005975;GO:0006954;GO:0007341;GO:0008152;GO:0009615;GO:0009615;GO:0016787;GO:0016798;GO:0030214;GO:0030214;GO:0031410;GO:0031410;GO:0033906;GO:0046677;GO:0051216;GO:0071347;GO:0071356;GO:0071493;GO:0097225;GO:2000355;GO:2000368;	K01197	EC:3.2.1.35	-	-	hyaluronoglucosaminidase 3 [Source:HGNCSymbol;Acc:HGNC:5322]	100859903	R4GG16
ENSGALG00000010094	329.178	473.738	184.618	0.389705	-1.35955	0.00449512	0.223399	8	20256330	20450472	+	194143	B4GALT2	GO:0005975;GO:0016020;GO:0016021;GO:0016757;GO:0005654;GO:0005794;GO:0005975;GO:0007420;GO:0007613;GO:0007626;GO:0008542;GO:0016020;GO:0016021;GO:0016757;GO:0021680;GO:0043231;GO:0005975;GO:0016020;GO:0016021;GO:0016757;	K07967	-	-	-	beta-1,4-galactosyltransferase 2 [Source:NCBIgene;Acc:396122]	396122	Q92073
ENSGALG00000041471	571.665	905.614	237.716	0.262491	-1.92966	0.0045124	0.223399	KQ759552.1	18701	20662	-	1962	TUBB	GO:0000166;GO:0000226;GO:0000278;GO:0003924;GO:0005200;GO:0005200;GO:0005200;GO:0005525;GO:0005525;GO:0005525;GO:0005634;GO:0005641;GO:0005737;GO:0005737;GO:0005874;GO:0005874;GO:0005874;GO:0005874;GO:0005874;GO:0007017;GO:0007017;GO:0007017;GO:0009987;GO:0031625;GO:0036464;GO:0042288;GO:0044297;GO:0051225;	K07375	-	-	-	tubulin beta class I [Source:HGNCSymbol;Acc:HGNC:20778]	396254	P09244
ENSGALG00000029419	117.865	177.923	57.8064	0.324895	-1.62195	0.0045539	0.223844	AADN04000990.1	5366	6450	-	1085	MRPL16	GO:0003735;GO:0003735;GO:0005739;GO:0005762;GO:0005762;GO:0005840;GO:0005840;GO:0006412;GO:0019843;GO:0019843;GO:0032543;	K02878	-	-	-	mitochondrial ribosomal protein L16 [Source:HGNCSymbol;Acc:HGNC:14476]	428840	A0A1D5PX13
ENSGALG00000009064	89.2033	134.98	43.4263	0.321723	-1.63611	0.00456562	0.223844	2	22162541	22164687	+	2147	FZD1	GO:0001934;GO:0003149;GO:0003150;GO:0003151;GO:0004888;GO:0005102;GO:0005109;GO:0007166;GO:0007267;GO:0007267;GO:0007275;GO:0009986;GO:0016020;GO:0016020;GO:0016021;GO:0016021;GO:0016055;GO:0016055;GO:0017147;GO:0017147;GO:0030165;GO:0030514;GO:0030855;GO:0035425;GO:0042493;GO:0042813;GO:0042813;GO:0044338;GO:0044339;GO:0045892;GO:0045893;GO:0051091;GO:0060022;GO:0060070;GO:0060070;GO:0060412;GO:…	-	-	-	-	frizzled class receptor 1 [Source:NCBIgene;Acc:374062]	-	-
ENSGALG00000003282	856.202	1245.08	467.326	0.375338	-1.41374	0.00458152	0.223844	27	5296817	5306850	-	10034	STAT5B	GO:0003677;GO:0003677;GO:0003700;GO:0005634;GO:0005634;GO:0005737;GO:0006355;GO:0007165;GO:0060397;GO:0003677;GO:0003677;GO:0003700;GO:0005634;GO:0005634;GO:0005737;GO:0006355;GO:0007165;GO:0060397;GO:0003677;GO:0003677;GO:0003700;GO:0005634;GO:0005634;GO:0005737;GO:0006355;GO:0007165;GO:0060397;GO:0003677;GO:0003677;GO:0003700;GO:0005634;GO:0005634;GO:0005737;GO:0006355;GO:0007165;GO:0060397;	K11224	-	-	-	signal transducer and activator of transcription 5B[Source:NCBI gene;Acc:395556]	395556	O93378
ENSGALG00000026965	61.8506	106.228	17.4731	0.164486	-2.60396	0.00463092	0.224979	12	1476644	1477889	-	1246	TMEM115	GO:0005634;GO:0005794;GO:0005794;GO:0006486;GO:0006890;GO:0006890;GO:0006890;GO:0016021;GO:0017119;GO:0032580;GO:0042802;	-	-	-	-	transmembrane protein 115 [Source:HGNCSymbol;Acc:HGNC:30055]	-	-
ENSGALG00000032052	6844.27	9195.09	4493.45	0.488679	-1.03304	0.00466422	0.225324	33	644808	646220	+	1413	RPS26	GO:0003735;GO:0005622;GO:0005840;GO:0005840;GO:0006412;GO:0002181;GO:0003729;GO:0003729;GO:0003735;GO:0003735;GO:0005622;GO:0005840;GO:0005840;GO:0006412;GO:0022627;GO:0022627;GO:0033119;GO:0042788;	K02976	-	-	-	ribosomal protein S26 [Source:HGNCSymbol;Acc:HGNC:10414]	100857770	Q5ZM66
ENSGALG00000029343	1847.1	2472.18	1222.03	0.49431	-1.01651	0.00470026	0.225957	32	4821	7187	+	2367	TGM2	GO:0001732;GO:0002183;GO:0003723;GO:0003743;GO:0003743;GO:0005634;GO:0005737;GO:0005737;GO:0005852;GO:0005852;GO:0006412;GO:0006413;GO:0006446;GO:0016282;GO:0033290;GO:0043022;GO:0001732;GO:0002183;GO:0003723;GO:0003743;GO:0003743;GO:0003743;GO:0003743;GO:0005634;GO:0005737;GO:0005737;GO:0005829;GO:0005852;GO:0005852;GO:0005852;GO:0005852;GO:0005852;GO:0006412;GO:0006413;GO:0006413;GO:0006413;GO:…	-	-	-	-	transglutaminase 2 [Source:NCBI gene;Acc:396432]"	-	-
ENSGALG00000009286	275.883	372.297	179.469	0.482059	-1.05272	0.00475775	0.226659	7	16713222	16716389	+	3168	ATP5MC3	GO:0000276;GO:0006811;GO:0008289;GO:0015078;GO:0015986;GO:0015986;GO:0015991;GO:0016020;GO:0016021;GO:0033177;GO:0045263;GO:0045263;GO:0046933;GO:0000276;GO:0006811;GO:0008289;GO:0015078;GO:0015986;GO:0015986;GO:0015991;GO:0016020;GO:0016021;GO:0033177;GO:0045263;GO:0045263;GO:0046933;GO:0006811;GO:0008289;GO:0015078;GO:0015986;GO:0015991;GO:0016020;GO:0016021;GO:0033177;GO:0045263;GO:0006811;GO:…	K02128	-	-	-	ATP synthase membrane subunit c locus 3[Source:NCBI gene;Acc:424142]	424142	E1BV48
ENSGALG00000029761	408.886	581.391	236.381	0.406579	-1.29839	0.00479232	0.227185	32	72756	75383	-	2628	SIRT2	GO:0000122;GO:0000122;GO:0003682;GO:0004407;GO:0004407;GO:0005634;GO:0005634;GO:0005634;GO:0005694;GO:0005694;GO:0005730;GO:0005737;GO:0005737;GO:0005737;GO:0005739;GO:0005813;GO:0005814;GO:0005819;GO:0005829;GO:0005874;GO:0005886;GO:0006476;GO:0006476;GO:0008134;GO:0008134;GO:0008270;GO:0008270;GO:0008270;GO:0008285;GO:0008285;GO:0008285;GO:0010507;GO:0010801;GO:0014065;GO:0016575;GO:0016787;GO:…	K11412	EC:3.5.1.-	-	-	sirtuin 2 [Source:NCBI gene;Acc:548628]"	548628	Q5ZID4
ENSGALG00000034352	78.8706	131.275	26.4663	0.20161	-2.31036	0.00480821	0.227185	6	23088996	23089672	+	677	MRPL43	GO:0003735;GO:0005739;GO:0005762;GO:0005762;	K17424	-	-	-	mitochondrial ribosomal protein L43 [Source:HGNCSymbol;Acc:HGNC:14517]	100858689	Q5ZHT5
ENSGALG00000007267	65.5086	105.139	25.8785	0.246136	-2.02247	0.00482988	0.227185	11	18665713	18668671	-	2959	MVD	GO:0000166;GO:0004163;GO:0004163;GO:0005524;GO:0005524;GO:0005829;GO:0006629;GO:0008299;GO:0016829;GO:0016831;GO:0019287;GO:0000166;GO:0004163;GO:0004163;GO:0004163;GO:0004163;GO:0005524;GO:0005524;GO:0005829;GO:0005829;GO:0005829;GO:0006629;GO:0006694;GO:0006695;GO:0008202;GO:0008203;GO:0008284;GO:0008299;GO:0008299;GO:0016126;GO:0016829;GO:0016831;GO:0019287;GO:0019287;GO:0030544;GO:0042803;	K01597	EC:4.1.1.33	-	-	mevalonate diphosphate decarboxylase [Source:HGNCSymbol;Acc:HGNC:7529]	425359	F1NAY8
ENSGALG00000007362	178.754	244.844	112.663	0.460141	-1.11985	0.00483671	0.227185	5	16980166	16989643	-	9478	ZDHHC5	GO:0016020;GO:0016021;GO:0016740;GO:0016746;GO:0019706;GO:0016020;GO:0016021;GO:0016740;GO:0016746;GO:0019706;GO:0005886;GO:0005886;GO:0005886;GO:0016020;GO:0016021;GO:0016409;GO:0016409;GO:0016409;GO:0016740;GO:0016746;GO:0018345;GO:0018345;GO:0018345;GO:0019706;GO:0030425;	K20030	EC:2.3.1.225	-	-	zinc finger DHHC-type containing 5 [Source:NCBIgene;Acc:423130]	423130	Q2THW5
ENSGALG00000038219	225.791	314.825	136.757	0.434392	-1.20293	0.00488739	0.227185	KQ759534.1	10587	14341	-	3755	-	GO:0006474;GO:0010485;GO:0043967;GO:0043968;GO:0043998;GO:0061187;GO:1990189;	K20794	EC:2.3.1.257	-	-	N(alpha)-acetyltransferase 40, NatD catalyticsubunit [Source:NCBI gene;Acc:430563]	430563	A0A1L1RJX7
ENSGALG00000041973	164.384	247.005	81.7633	0.331018	-1.59502	0.0048942	0.227185	33	1609248	1612232	+	2985	-	GO:0003896;GO:0003899;GO:0006260;GO:0006269;GO:0006269;GO:0016740;GO:0003896;GO:0003899;GO:0006260;GO:0006269;GO:0006269;GO:0016740;GO:0003896;GO:0003899;GO:0006260;GO:0006269;GO:0006269;GO:0016740;GO:0003697;GO:0003896;GO:0003896;GO:0003899;GO:0005658;GO:0006260;GO:0006269;GO:0006269;GO:0006269;GO:0016740;GO:0003896;GO:0003899;GO:0006260;GO:0006269;GO:0006269;GO:0016740;	K02684	EC:2.7.7.-	-	-	DNA primase subunit 1 [Source:NCBIgene;Acc:426646]	426646	A0A1D5PGK7
ENSGALG00000029296	110.576	167.401	53.7516	0.321095	-1.63893	0.00495275	0.228972	10	2332576	2334578	-	2003	MPI	GO:0000032;GO:0004476;GO:0004476;GO:0004476;GO:0005975;GO:0006486;GO:0008270;GO:0009298;GO:0009298;GO:0009298;GO:0009298;GO:0016853;GO:0046872;GO:0061611;	K01809	EC:5.3.1.8	-	-	mannose phosphate isomerase [Source:HGNCSymbol;Acc:HGNC:7216]	769765	-
ENSGALG00000029304	1063.95	1422.17	705.727	0.496232	-1.01091	0.00498189	0.229087	27	1877240	1888868	-	11629	SMARCD2	GO:0005654;GO:0006337;GO:0006338;GO:0016514;GO:0016514;GO:0043044;	K11650	-	-	-	SWI/SNF related, matrix associated, actin dependentregulator of chromatin, subfamily d, member 2 [Source:HGNCSymbol;Acc:HGNC:11107]	428275	-
ENSGALG00000031980	147.058	229.036	65.0787	0.284141	-1.81532	0.00505326	0.229432	28	3319785	3320799	+	1015	GNG7	GO:0003924;GO:0005834;GO:0005834;GO:0005886;GO:0007165;GO:0007168;GO:0007186;GO:0007626;GO:0016020;GO:0045761;	K04543	-	-	-	G protein subunit gamma 7 [Source:HGNCSymbol;Acc:HGNC:4410]	100858976	-
ENSGALG00000036361	52.1273	88.7933	15.4613	0.174127	-2.52179	0.00507409	0.229432	2	275369	277342	+	1974	TMUB1	GO:0005654;GO:0005829;GO:0016020;GO:0016021;GO:0030433;	-	-	-	-	transmembrane and ubiquitin like domain containing1 [Source:HGNC Symbol;Acc:HGNC:21709]	431107	A0A1D5PFB3
ENSGALG00000019304	126.581	191.198	61.9634	0.32408	-1.62558	0.00509546	0.229432	1	53368976	53369485	-	510	-	GO:0000977;GO:0003677;GO:0006357;GO:0006357;GO:0046983;GO:0090575;	-	-	-	-	achaete-scute family bHLH transcription factor 4[Source:NCBI gene;Acc:427912]	-	-
ENSGALG00000039212	172.112	298.765	45.4584	0.152155	-2.71639	0.00510946	0.229432	28	3468756	3469830	-	1075	NDUFA13	GO:0016020;GO:0016021;GO:0003954;GO:0005634;GO:0005654;GO:0005737;GO:0005739;GO:0005739;GO:0005746;GO:0005747;GO:0008137;GO:0016020;GO:0016021;GO:0030308;GO:0031966;GO:0032981;GO:0035458;GO:0043280;GO:0045039;GO:0045732;GO:0045892;GO:0071300;GO:0072593;GO:0097190;GO:0097191;GO:2001243;	K11353	-	-	-	NADH:ubiquinone oxidoreductase subunit A13[Source:HGNC Symbol;Acc:HGNC:17194]	100859320	A0A1D5P179
ENSGALG00000029528	105.835	156.218	55.4529	0.354972	-1.49422	0.00521313	0.229818	25	1302061	1323459	+	21399	KIRREL1	GO:0001933;GO:0005886;GO:0005886;GO:0005911;GO:0005911;GO:0007588;GO:0016020;GO:0016021;GO:0017022;GO:0030838;GO:0043198;GO:0048471;GO:0098609;GO:0016020;GO:0016021;	-	-	-	-	kirre like nephrin family adhesion molecule 1[Source:HGNC Symbol;Acc:HGNC:15734]	425302	A0A1D5PWA5
ENSGALG00000029183	48.5139	85.5334	11.4945	0.134386	-2.89555	0.00526926	0.229818	AADN04016239.1	2205	4588	+	2384	-	GO:0016020;GO:0016021;	-	-	-	-	-	-	-
ENSGALG00000035187	326.433	440.82	212.045	0.481024	-1.05582	0.00532267	0.230128	23	3494006	3519669	+	25664	FHL3	GO:0046872;GO:0001725;GO:0001725;GO:0003779;GO:0003779;GO:0005634;GO:0005634;GO:0030018;GO:0030018;GO:0030036;GO:0030036;GO:0046872;GO:0001725;GO:0003779;GO:0005634;GO:0030018;GO:0030036;GO:0046872;	-	-	-	-	four and a half LIM domains 3 [Source:HGNCSymbol;Acc:HGNC:3704]	419607	A0A1D5P5R5
ENSGALG00000031684	1534.98	2053.32	1016.63	0.495112	-1.01417	0.00532567	0.230128	21	141487	148632	+	7146	RCC2	GO:0005634;GO:0005886;GO:0007229;GO:0008017;GO:0010762;GO:0010971;GO:0016020;GO:0019901;GO:0019904;GO:0030334;GO:0030496;GO:0031267;GO:0031901;GO:0034260;GO:0034260;GO:0034506;GO:0045184;GO:0048041;GO:0048365;GO:0048365;GO:0051895;GO:0051987;GO:0072356;GO:0090630;GO:1900025;GO:1900027;GO:1990023;	-	-	-	-	regulator of chromosome condensation 2 [Source:HGNCSymbol;Acc:HGNC:30297]	419361	-
ENSGALG00000035203	1216.41	1686.35	746.481	0.442661	-1.17573	0.00538747	0.231063	AADN04000737.1	16676	19742	+	3067	MCRS1	GO:0000123;GO:0002151;GO:0002151;GO:0005634;GO:0005654;GO:0005730;GO:0005737;GO:0008266;GO:0031011;GO:0031011;GO:0034046;GO:0043981;GO:0043982;GO:0043984;GO:0043995;GO:0043996;GO:0044545;GO:0045944;GO:0046972;GO:0071339;GO:0071339;GO:1904751;GO:0002151;GO:0031011;GO:0071339;GO:0002151;GO:0031011;GO:0071339;GO:0002151;GO:0031011;GO:0071339;GO:0002151;GO:0031011;GO:0071339;	K11674	-	-	-	microspherule protein 1 [Source:HGNCSymbol;Acc:HGNC:6960]	426664	A0A1D5PQU2
ENSGALG00000001595	408.99	546.012	271.969	0.4981	-1.00549	0.00538762	0.231063	17	8774163	8779074	-	4912	PHF19	GO:0000122;GO:0003700;GO:0019827;GO:0035064;GO:0035064;GO:0035098;GO:0043565;GO:0045893;GO:0046872;GO:0048863;GO:0061087;GO:0061087;	K11486	-	-	-	PHD finger protein 19 [Source:HGNCSymbol;Acc:HGNC:24566]	772213	-
ENSGALG00000016514	208.305	302.416	114.194	0.377606	-1.40505	0.00546611	0.232689	3	104901787	104905115	-	3329	-	GO:0000151;GO:0000209;GO:0004842;GO:0005737;GO:0006511;GO:0016020;GO:0016021;GO:0016567;GO:0016740;GO:0031624;GO:0032436;GO:0044194;GO:0046872;GO:0061630;	-	-	-	-	E3 ubiquitin-protein ligase RNF19A-like[Source:NCBI gene;Acc:421988]	-	-
ENSGALG00000030661	210.408	290.079	130.737	0.450695	-1.14978	0.00551242	0.23408	33	767595	775109	-	7515	STAT2	GO:0003677;GO:0003677;GO:0003700;GO:0005634;GO:0005634;GO:0005737;GO:0006355;GO:0007165;GO:0001932;GO:0003677;GO:0003677;GO:0003700;GO:0005634;GO:0005634;GO:0005737;GO:0005829;GO:0005886;GO:0006355;GO:0007165;GO:0042802;GO:0044389;GO:0051607;GO:0060337;GO:0090140;GO:0003677;GO:0003677;GO:0003700;GO:0005634;GO:0005634;GO:0005737;GO:0006355;GO:0007165;	K11221	-	-	-	signal transducer and activator of transcription 2[Source:HGNC Symbol;Acc:HGNC:11363]	100858732	-
ENSGALG00000000109	90.1907	137.264	43.1174	0.314121	-1.67061	0.00554992	0.234594	18	9950627	9953475	-	2849	AFMID	GO:0004061;GO:0004061;GO:0005634;GO:0005737;GO:0005737;GO:0005737;GO:0005829;GO:0006569;GO:0016787;GO:0016787;GO:0019441;GO:0019441;GO:0019441;GO:0019441;GO:0034354;	K01432	EC:3.5.1.9	-	-	arylformamidase [Source:HGNCSymbol;Acc:HGNC:20910]	769005	-
ENSGALG00000030407	180.325	302.472	58.1787	0.192344	-2.37824	0.00559536	0.235856	25	1708520	1714083	+	5564	IL6R	GO:0004896;GO:0016020;GO:0016020;GO:0016021;GO:0019221;GO:0002827;GO:0004896;GO:0004896;GO:0004897;GO:0004915;GO:0004915;GO:0005138;GO:0005143;GO:0005576;GO:0005896;GO:0008083;GO:0008284;GO:0009897;GO:0010469;GO:0010536;GO:0016020;GO:0016020;GO:0016021;GO:0016324;GO:0019221;GO:0019899;GO:0019955;GO:0019981;GO:0019981;GO:0031018;GO:0032722;GO:0032729;GO:0032755;GO:0032816;GO:0034097;GO:0042104;GO:…	K05055	-	-	-	interleukin 6 receptor [Source:NCBIgene;Acc:693252]	693252	Q5DWQ5
ENSGALG00000000669	436.466	603.8	269.133	0.445732	-1.16575	0.00566901	0.237637	25	1335270	1343139	+	7870	ETV3	GO:0000122;GO:0000122;GO:0000790;GO:0000977;GO:0000981;GO:0001227;GO:0001227;GO:0003677;GO:0003700;GO:0005634;GO:0005634;GO:0006355;GO:0006357;GO:0008285;GO:0017053;GO:0017151;GO:0030154;GO:0043565;GO:0090571;GO:0097011;GO:0000122;GO:0000981;GO:0001227;GO:0003677;GO:0003700;GO:0005634;GO:0005634;GO:0006355;GO:0006357;GO:0030154;GO:0043565;	K09433	-	-	-	ETS variant 3 [Source:HGNC Symbol;Acc:HGNC:3492]"	426718	H9KYV9
ENSGALG00000004888	234.848	316.137	153.559	0.485737	-1.04175	0.00573027	0.23838	14	4926676	4933844	+	7169	RAI1	GO:0001501;GO:0003700;GO:0005634;GO:0005634;GO:0005634;GO:0005654;GO:0005739;GO:0006357;GO:0032922;GO:0032922;GO:0032922;GO:0035326;GO:0040015;GO:0044212;GO:0045893;GO:0045944;GO:0046872;	-	-	-	-	retinoic acid induced 1 [Source:HGNCSymbol;Acc:HGNC:9834]	-	-
ENSGALG00000032219	586.404	867.383	305.424	0.352121	-1.50586	0.00577745	0.23838	AADN04001416.1	3	20913	-	20911	FUS	GO:0003676;GO:0003723;GO:0003723;GO:0005634;GO:0006355;GO:0003676;GO:0003723;GO:0003723;GO:0006355;GO:0046872;	K13098	-	-	-	FUS RNA binding protein [Source:NCBIgene;Acc:414144]	414144	Q6J4Y8
ENSGALG00000040039	71.5521	116.005	27.099	0.233601	-2.09788	0.00579308	0.23838	AADN04002160.1	5629	7122	-	1494	-	GO:0003676;GO:0003700;GO:0043565;GO:0045892;GO:0045893;GO:0045944;	-	-	-	-	-	-	-
ENSGALG00000027768	145.57	217.573	73.5658	0.33812	-1.56439	0.00592322	0.242148	7	22669440	22672369	-	2930	CTDSP1	GO:0001933;GO:0004721;GO:0005634;GO:0005654;GO:0006357;GO:0006470;GO:0008420;GO:0008420;GO:0016791;GO:0045665;GO:0050768;GO:2000134;GO:0016311;GO:0016791;	K15731	EC:3.1.3.16	-	-	CTD small phosphatase 1 [Source:HGNCSymbol;Acc:HGNC:21614]	100857754	-
ENSGALG00000039315	658.082	972.686	343.478	0.353123	-1.50176	0.00595535	0.242702	AADN04000923.1	11496	17503	-	6008	MARS	GO:0000166;GO:0000166;GO:0004812;GO:0004812;GO:0004825;GO:0005524;GO:0005524;GO:0005737;GO:0006412;GO:0006418;GO:0006431;GO:0016874;GO:0000166;GO:0000166;GO:0004812;GO:0004812;GO:0004825;GO:0004825;GO:0005524;GO:0005524;GO:0005730;GO:0005737;GO:0005737;GO:0005829;GO:0005829;GO:0006412;GO:0006418;GO:0006431;GO:0006431;GO:0009267;GO:0009303;GO:0016874;GO:0017101;GO:0032869;GO:0036120;GO:0071364;GO:…	K01874	EC:6.1.1.10	-	-	methionyl-tRNA synthetase [Source:NCBIgene;Acc:425613]	425613	-
ENSGALG00000037538	327.818	446.298	209.338	0.469054	-1.09217	0.00606769	0.245434	AADN04001118.1	7316	11405	-	4090	DBNL	GO:0001726;GO:0002102;GO:0003779;GO:0003779;GO:0005622;GO:0005737;GO:0005737;GO:0005938;GO:0006898;GO:0007416;GO:0007416;GO:0016601;GO:0019904;GO:0030027;GO:0048812;GO:0048812;GO:0051015;GO:0051015;GO:0071800;GO:0097178;	-	-	-	-	drebrin like [Source:HGNC Symbol;Acc:HGNC:2696]"	-	-
ENSGALG00000037051	42.238	71.3723	13.1036	0.183595	-2.4454	0.00609725	0.245434	AADN04001373.1	2229	25513	-	23285	-	-	-	-	-	-	uncharacterized LOC101751399 [Source:NCBIgene;Acc:101751399]	101751399	A0A1D5PD36
ENSGALG00000035506	1472.24	2124.41	820.073	0.386024	-1.37324	0.00611607	0.245434	AADN04004076.1	9242	12646	+	3405	FAU	GO:0003735;GO:0003735;GO:0005622;GO:0005840;GO:0005840;GO:0006412;GO:0003735;GO:0003735;GO:0005622;GO:0005840;GO:0005840;GO:0006412;GO:0002227;GO:0003735;GO:0003735;GO:0005615;GO:0005622;GO:0005840;GO:0005840;GO:0006412;GO:0019731;GO:0022627;GO:0050830;GO:0061844;GO:0003735;GO:0003735;GO:0005622;GO:0005840;GO:0005840;GO:0006412;GO:0003735;GO:0003735;GO:0005622;GO:0005840;GO:0005840;GO:0006412;	K02983	-	-	-	FAU, ubiquitin like and ribosomal protein S30fusion [Source:HGNC Symbol;Acc:HGNC:3597]	101749142	-
ENSGALG00000038101	91.398	141.18	41.6155	0.294768	-1.76235	0.00614103	0.245434	AADN04014327.1	715	2618	-	1904	EXOSC5	GO:0000176;GO:0000177;GO:0000178;GO:0005634;GO:0005730;GO:0005730;GO:0006401;GO:0016075;GO:0034427;GO:0034475;GO:0035327;GO:0043928;GO:0045006;GO:0051607;GO:0071028;GO:0071051;	-	-	-	-	exosome component 5 [Source:HGNCSymbol;Acc:HGNC:24662]	-	-
ENSGALG00000031159	1399.29	2340.3	458.275	0.195819	-2.35241	0.00615727	0.245434	1	48127672	48128582	-	911	HIST1H110	GO:0000786;GO:0003677;GO:0003677;GO:0003690;GO:0005515;GO:0005634;GO:0005634;GO:0005634;GO:0005694;GO:0006334;GO:0006355;GO:0016584;GO:0030261;GO:0031492;GO:0031936;GO:0045910;	K11275	-	-	-	histone cluster 1, H1.10 [Source:NCBIgene;Acc:417948]	417948	P08286
ENSGALG00000036191	245.46	329.345	161.575	0.490596	-1.02739	0.0061781	0.245434	AADN04014142.1	878	2080	+	1203	-	GO:0005524;GO:0005634;	-	-	-	-	-	-	-
ENSGALG00000037953	4823.1	7815.64	1830.56	0.234217	-2.09408	0.00618338	0.245434	33	581115	591468	-	10354	TUBA1A	GO:0000166;GO:0003924;GO:0003924;GO:0005200;GO:0005525;GO:0005525;GO:0005737;GO:0005856;GO:0005874;GO:0005874;GO:0007010;GO:0007017;GO:0000166;GO:0003924;GO:0005200;GO:0005525;GO:0005525;GO:0005737;GO:0005856;GO:0005874;GO:0005874;GO:0007010;GO:0007017;GO:0000166;GO:0003924;GO:0003924;GO:0005200;GO:0005525;GO:0005525;GO:0005737;GO:0005856;GO:0005874;GO:0005874;GO:0007010;GO:0007017;GO:0000166;GO:…	K07374	-	-	-	tubulin alpha-1A chain-like 1 [Source:NCBIgene;Acc:100859737]	100859737	A0A1D5P198
ENSGALG00000008337	88.6207	132.02	45.2217	0.342538	-1.54566	0.00620546	0.245434	15	12654341	12657806	+	3466	SLC8B1	GO:0005432;GO:0005432;GO:0005432;GO:0005739;GO:0005739;GO:0005743;GO:0005886;GO:0006811;GO:0006814;GO:0006816;GO:0006851;GO:0006851;GO:0006851;GO:0015297;GO:0016020;GO:0016021;GO:0016021;GO:0030061;GO:0032592;GO:0035725;GO:0042593;GO:0042803;GO:0042803;GO:0050796;GO:0050896;GO:0051480;GO:0051480;GO:0051560;GO:0051560;GO:0051560;GO:0055085;GO:0070588;GO:0086036;GO:0086038;GO:0086038;GO:0099093;GO:…	K13754	-	-	-	solute carrier family 8 member B1 [Source:HGNCSymbol;Acc:HGNC:26175]	417032	-
ENSGALG00000005036	198.798	276.889	120.707	0.43594	-1.1978	0.00623997	0.245434	17	5445350	5461686	+	16337	SH2D3C	GO:0005085;GO:0005622;GO:0007264;GO:0033138;	-	-	-	-	SH2 domain containing 3C [Source:HGNCSymbol;Acc:HGNC:16884]	417225	-
ENSGALG00000039470	2591.69	4216.43	966.94	0.229327	-2.12452	0.00625073	0.245434	AADN04009387.1	1652	7809	+	6158	-	GO:0000027;GO:0003735;GO:0003735;GO:0005622;GO:0005840;GO:0006412;GO:0022625;	-	-	-	-	-	-	-
ENSGALG00000032699	373.217	505.934	240.499	0.475356	-1.07292	0.00627774	0.245795	33	617930	620154	+	2225	CDK2	GO:0000082;GO:0000082;GO:0000122;GO:0000166;GO:0000287;GO:0000307;GO:0000307;GO:0000307;GO:0000781;GO:0000793;GO:0000805;GO:0000806;GO:0004672;GO:0004672;GO:0004674;GO:0004674;GO:0004674;GO:0004693;GO:0004693;GO:0004693;GO:0005524;GO:0005524;GO:0005634;GO:0005634;GO:0005634;GO:0005654;GO:0005667;GO:0005737;GO:0005737;GO:0005768;GO:0005813;GO:0006468;GO:0006468;GO:0006468;GO:0006468;GO:0006813;GO:…	K02206	EC:2.7.11.22	-	-	cyclin dependent kinase 2 [Source:NCBIgene;Acc:100529062]	100529062	A2IAR9
ENSGALG00000026303	354.043	474.378	233.708	0.492662	-1.02133	0.0063091	0.245795	17	8204593	8206324	+	1732	MRPS2	GO:0003735;GO:0003735;GO:0005622;GO:0005739;GO:0005763;GO:0005763;GO:0005840;GO:0006412;GO:0015935;GO:0061668;GO:0003735;GO:0005622;GO:0005840;GO:0006412;GO:0015935;	-	-	-	-	mitochondrial ribosomal protein S2 [Source:HGNCSymbol;Acc:HGNC:14495]	-	-
ENSGALG00000028204	315.043	461.579	168.507	0.365065	-1.45377	0.00632177	0.245795	12	2823571	2824313	-	743	GPX1	GO:0000302;GO:0001659;GO:0001885;GO:0002862;GO:0004602;GO:0004602;GO:0004602;GO:0005737;GO:0005739;GO:0005739;GO:0005829;GO:0006629;GO:0006641;GO:0006749;GO:0006915;GO:0006979;GO:0006979;GO:0007605;GO:0008283;GO:0008631;GO:0009410;GO:0009609;GO:0009611;GO:0009636;GO:0009650;GO:0010269;GO:0010332;GO:0014902;GO:0017124;GO:0018158;GO:0033194;GO:0033599;GO:0040029;GO:0042311;GO:0042542;GO:0042542;GO:…	-	-	-	-	glutathione peroxidase 1 [Source:NCBIgene;Acc:100857115]	-	-
ENSGALG00000037325	150.062	225.352	74.7711	0.331797	-1.59163	0.00633666	0.245795	9	23752483	23753021	+	539	SERP1	GO:0001501;GO:0005783;GO:0005783;GO:0005789;GO:0005881;GO:0006006;GO:0006486;GO:0009791;GO:0010259;GO:0015031;GO:0016020;GO:0016021;GO:0030968;GO:0030968;GO:0032024;GO:0045727;GO:0046622;GO:0048644;GO:0060124;	-	-	-	-	stress associated endoplasmic reticulum protein 1[Source:HGNC Symbol;Acc:HGNC:10759]	107054146	A0A1D5PAC2
ENSGALG00000040308	227.079	320.194	133.965	0.418386	-1.25709	0.00634568	0.245795	18	9287316	9295387	-	8072	BAHCC1	GO:0003682;GO:0003682;	-	-	-	-	BAH domain and coiled-coil containing 1[Source:HGNC Symbol;Acc:HGNC:29279]	-	-
ENSGALG00000004927	118.658	175.143	62.173	0.354985	-1.49417	0.00647355	0.248223	17	5520718	5524294	-	3577	COQ4	GO:0005739;GO:0005739;GO:0005739;GO:0005743;GO:0005743;GO:0006744;GO:0006744;GO:0016020;GO:0031314;GO:0032991;	K18586	-	-	-	coenzyme Q4 [Source:HGNC Symbol;Acc:HGNC:19693]"	417219	-
ENSGALG00000040303	197.841	349.936	45.7452	0.130725	-2.9354	0.0064984	0.248223	1	48101741	48102151	+	411	-	GO:0000786;GO:0000786;GO:0000786;GO:0003677;GO:0003677;GO:0005634;GO:0005634;GO:0005694;GO:0006334;GO:0031492;GO:0046982;	-	-	-	-	histone cluster 1 H3 family member a [Source:NCBIgene;Acc:768333]	-	-
ENSGALG00000035717	314.518	476.898	152.137	0.319013	-1.64831	0.00650938	0.248223	21	6549468	6577788	+	28321	-	GO:0005509;GO:0005509;GO:0005509;	K06255	-	-	-	heparan sulfate proteoglycan 2 [Source:NCBIgene;Acc:429806]	429806	-
ENSGALG00000042016	141.249	202.81	79.6881	0.39292	-1.34769	0.00658436	0.250526	AADN04001839.1	9003	12163	-	3161	ATG101	GO:0006914;GO:0000045;GO:0000045;GO:0000407;GO:0000407;GO:0006914;GO:0042802;GO:0044877;	K19730	-	-	-	autophagy related 101 [Source:HGNCSymbol;Acc:HGNC:25679]	100859845	-
ENSGALG00000036647	231.546	341.297	121.795	0.356859	-1.48658	0.00671449	0.25213	19	161387	164441	-	3055	BCL7B	-	-	-	-	-	BCL tumor suppressor 7B [Source:HGNCSymbol;Acc:HGNC:1005]	100857890	-
ENSGALG00000041163	97.4784	148.589	46.3676	0.312052	-1.68014	0.00682124	0.253514	28	2239906	2244417	+	4512	ABHD17A	GO:0005886;GO:0008474;GO:0010008;GO:0018345;GO:0072657;GO:0098734;	K01076	EC:3.1.2.22	-	-	abhydrolase domain containing 17A [Source:HGNCSymbol;Acc:HGNC:28756]	769919	-
ENSGALG00000033888	673.011	962.531	383.49	0.398418	-1.32764	0.00683434	0.253514	AADN04000623.1	80945	88777	-	7833	IDH3B	GO:0000287;GO:0000287;GO:0004449;GO:0004449;GO:0005739;GO:0006099;GO:0006099;GO:0016616;GO:0051287;GO:0051287;GO:0055114;GO:0000287;GO:0000287;GO:0004449;GO:0004449;GO:0005739;GO:0006099;GO:0006099;GO:0016616;GO:0051287;GO:0051287;GO:0055114;GO:0000287;GO:0000287;GO:0004449;GO:0004449;GO:0005739;GO:0006099;GO:0006099;GO:0016616;GO:0051287;GO:0051287;GO:0055114;	K00030	EC:1.1.1.41	-	-	isocitrate dehydrogenase 3 (NAD(+)) beta[Source:NCBI gene;Acc:426573]	426573	Q5ZKN9
ENSGALG00000036642	46.5719	75.4698	17.6739	0.234185	-2.09428	0.00685137	0.253514	AADN04000612.1	7702	9966	-	2265	RAD9A	GO:0000077;GO:0000077;GO:0000724;GO:0005634;GO:0005634;GO:0005654;GO:0005654;GO:0005737;GO:0006281;GO:0006974;GO:0008408;GO:0008408;GO:0017124;GO:0019899;GO:0019901;GO:0030896;GO:0030896;GO:0031573;GO:0031573;GO:0042826;GO:0071479;GO:0071479;GO:0090305;GO:1902231;	K10994	EC:3.1.11.2	-	-	RAD9 checkpoint clamp component A [Source:NCBIgene;Acc:404777]	404777	Q76F79
ENSGALG00000033185	138.908	202.753	75.0621	0.370214	-1.43357	0.00686063	0.253514	AADN04001032.1	3209	4978	-	1770	TAZ	GO:0005634;GO:0005737;GO:0005739;GO:0005829;GO:0006644;GO:0006936;GO:0007007;GO:0007507;GO:0007507;GO:0007519;GO:0010468;GO:0016020;GO:0016746;GO:0030097;GO:0032049;GO:0032981;GO:0035965;GO:0042407;GO:0042775;GO:0047184;GO:0048738;GO:0060048;	K13511	EC:2.3.1.-	-	-	tafazzin [Source:HGNC Symbol;Acc:HGNC:11577]"	107049523	-
ENSGALG00000042941	239.627	347.222	132.032	0.380253	-1.39497	0.00686298	0.253514	25	2859730	2862714	-	2985	MRPL9	GO:0003735;GO:0005622;GO:0005739;GO:0005739;GO:0005762;GO:0005840;GO:0006412;	K02939	-	-	-	mitochondrial ribosomal protein L9 [Source:HGNCSymbol;Acc:HGNC:14277]	100858402	A0A1D5PRM3
ENSGALG00000008319	270.783	366.024	175.541	0.479589	-1.06013	0.00696644	0.255456	15	12650281	12653063	-	2783	PLBD2	GO:0005764;GO:0006629;GO:0016042;GO:0016787;	-	-	-	-	phospholipase B domain containing 2 [Source:HGNCSymbol;Acc:HGNC:27283]	417031	F1P0Z3
ENSGALG00000014069	427.875	593.263	262.488	0.442447	-1.17642	0.00698144	0.255461	5	22179397	22198849	-	19453	TP53I11	GO:0016020;GO:0016021;GO:0016020;GO:0016021;	-	-	-	-	tumor protein p53 inducible protein 11 [Source:NCBIgene;Acc:426399]	426399	F1NS21
ENSGALG00000011472	1863.66	2565.81	1161.51	0.452689	-1.14341	0.00705173	0.255633	7	23457913	23460551	-	2639	RPL37A	GO:0003735;GO:0005622;GO:0005840;GO:0005840;GO:0006412;GO:0046872;GO:0003735;GO:0005622;GO:0005840;GO:0006412;GO:0003735;GO:0005622;GO:0005840;GO:0006412;GO:0003735;GO:0005622;GO:0005840;GO:0006412;	K02921	-	-	-	ribosomal protein L37a [Source:NCBIgene;Acc:769981]	769981	P32046;F2Z4M7
ENSGALG00000037031	130.218	200.396	60.0392	0.299603	-1.73888	0.00706144	0.255633	17	2952855	2958096	-	5242	-	-	-	-	-	-	AT-hook transcription factor [Source:NCBIgene;Acc:107052190]	-	-
ENSGALG00000003333	106.177	158.426	53.9279	0.340398	-1.55471	0.0070753	0.255633	27	5292832	5299192	-	6361	GHDC	-	-	-	-	-	GH3 domain containing [Source:HGNCSymbol;Acc:HGNC:24438]	420028	-
ENSGALG00000036101	368.72	492.383	245.057	0.497696	-1.00666	0.00711817	0.255678	KQ759559.1	5886	15105	+	9220	ARHGAP35	GO:0000122;GO:0000977;GO:0001227;GO:0001843;GO:0003924;GO:0005096;GO:0005096;GO:0005525;GO:0005543;GO:0005737;GO:0007165;GO:0007411;GO:0007413;GO:0008064;GO:0008360;GO:0010976;GO:0015629;GO:0016477;GO:0021955;GO:0030879;GO:0030900;GO:0030950;GO:0031668;GO:0032956;GO:0035024;GO:0036064;GO:0043010;GO:0043116;GO:0043547;GO:0044319;GO:0045724;GO:0045892;GO:0050770;GO:0097485;GO:0003924;GO:0005525;GO:…	K05732	-	-	-	Rho GTPase activating protein 35 [Source:HGNCSymbol;Acc:HGNC:4591]	425730	-
ENSGALG00000039109	95.4867	143.231	47.7426	0.333327	-1.58499	0.00719237	0.255932	AADN04005515.1	316	12243	+	11928	-	-	-	-	-	-	-	-	-
ENSGALG00000003845	156.387	241.351	71.4237	0.295933	-1.75666	0.00720263	0.255932	28	2131519	2137639	+	6121	MKNK2	GO:0000166;GO:0004672;GO:0004674;GO:0004674;GO:0004674;GO:0004683;GO:0005524;GO:0005524;GO:0005524;GO:0005524;GO:0005634;GO:0005654;GO:0005737;GO:0006468;GO:0006468;GO:0006468;GO:0009931;GO:0016604;GO:0018105;GO:0030097;GO:0035556;GO:0035556;GO:0035556;GO:0071243;GO:0097192;	K04372	EC:2.7.11.1	-	-	MAP kinase interacting serine/threonine kinase 2[Source:HGNC Symbol;Acc:HGNC:7111]	429269	-
ENSGALG00000031243	39.9995	67.5892	12.4097	0.183604	-2.44533	0.00729061	0.256277	KQ759368.1	17815	24254	-	6440	ABCB8	GO:0000166;GO:0005524;GO:0005524;GO:0005634;GO:0005730;GO:0005739;GO:0016020;GO:0016021;GO:0016021;GO:0016021;GO:0016887;GO:0042626;GO:0042626;GO:0055085;	K05655	-	-	-	ATP binding cassette subfamily B member 8[Source:HGNC Symbol;Acc:HGNC:49]	107055879	A0A1D5P356
ENSGALG00000033058	146.367	240.711	52.0223	0.216119	-2.2101	0.00729388	0.256277	2	278410	286738	+	8329	-	GO:0004672;	-	-	-	-	Fas activated serine/threonine kinase [Source:NCBIgene;Acc:426636]	-	-
ENSGALG00000000456	47.303	81.2444	13.3616	0.164461	-2.60418	0.00730177	0.256277	25	2381558	2383158	-	1601	MRPS21	GO:0003735;GO:0005840;GO:0006412;	K02970	-	-	-	mitochondrial ribosomal protein S21 [Source:NCBIgene;Acc:426666]	426666	H9KYU2
ENSGALG00000004771	231.838	357.942	105.734	0.295396	-1.75928	0.00732646	0.25632	21	6083120	6085216	-	2097	C1QB	GO:0005576;GO:0005576;GO:0005581;GO:0006958;GO:0006958;GO:0042803;GO:0048839;GO:0005576;GO:0005576;GO:0005581;GO:0006958;GO:0006958;	K03987	-	-	-	complement C1q B chain [Source:HGNCSymbol;Acc:HGNC:1242]	428197	F1NH19
ENSGALG00000033573	69.1864	115.689	22.6839	0.196077	-2.35051	0.00740973	0.256572	AADN04009525.1	3905	6359	-	2455	-	GO:0003676;	-	-	-	-	G-patch domain and KOW motifs [Source:NCBIgene;Acc:107050739]	107050739	-
ENSGALG00000029691	158.44	255.14	61.7402	0.241985	-2.04701	0.00741092	0.256572	32	75763	78234	+	2472	NFKBIB	GO:0071222;	K02581	-	-	-	NFKB inhibitor beta [Source:HGNCSymbol;Acc:HGNC:7798]	100858419	A0A1D5PTQ3
ENSGALG00000000740	106.965	158.305	55.6244	0.351374	-1.50892	0.00741906	0.256572	28	975013	979463	+	4451	APBA3	GO:0001540;GO:0001540;GO:0001701;GO:0004857;GO:0004857;GO:0005737;GO:0005886;GO:0007268;GO:0007268;GO:0010468;GO:0019899;GO:0043086;GO:0043197;GO:0045202;GO:0048471;GO:0050790;GO:0001540;GO:0004857;GO:0043086;GO:0050790;	-	-	-	-	amyloid beta precursor protein binding family Amember 3 [Source:HGNC Symbol;Acc:HGNC:580]	420069	F1N9C3
ENSGALG00000039710	1589.23	2154.86	1023.61	0.475025	-1.07393	0.00744462	0.256572	33	384337	425001	+	40665	HDAC7	GO:0000118;GO:0000118;GO:0000122;GO:0001570;GO:0003682;GO:0003714;GO:0004407;GO:0004407;GO:0005080;GO:0005634;GO:0005634;GO:0005737;GO:0005829;GO:0006325;GO:0006325;GO:0007043;GO:0016575;GO:0016787;GO:0019901;GO:0032041;GO:0032703;GO:0033613;GO:0045668;GO:0045892;GO:0046872;GO:0070491;GO:0070932;GO:0071889;GO:0090050;GO:1901223;	K11408	EC:3.5.1.98	-	-	histone deacetylase 7 [Source:NCBIgene;Acc:426885]	426885	Q5F432
ENSGALG00000008291	145.598	214.12	77.0768	0.35997	-1.47405	0.00746816	0.256572	10	20031637	20035333	-	3697	AP3S2	GO:0006886;GO:0008089;GO:0015031;GO:0015031;GO:0016020;GO:0016192;GO:0030117;GO:0030123;GO:0043231;GO:0048490;GO:1904115;GO:0015031;GO:0015031;GO:0016020;GO:0006886;GO:0006886;GO:0015031;GO:0015031;GO:0016020;GO:0016192;GO:0030117;	K12399	-	-	-	adaptor related protein complex 3 sigma 2 subunit[Source:NCBI gene;Acc:415581]	415581	A0A1D5PGQ1
ENSGALG00000000836	133.916	192.655	75.1768	0.390214	-1.35766	0.00747756	0.256572	25	2727344	2731219	-	3876	RFX5	GO:0000122;GO:0000978;GO:0003677;GO:0003700;GO:0005634;GO:0005634;GO:0006355;GO:0006357;GO:0006357;GO:0043565;GO:0045944;	K08061	-	-	-	regulatory factor X5 [Source:HGNCSymbol;Acc:HGNC:9986]	100857912	-
ENSGALG00000044229	148.908	220.192	77.6239	0.352528	-1.50419	0.0074892	0.256572	20	9816466	9817324	-	859	-	-	-	-	-	-	-	-	-
ENSGALG00000002784	223.219	323.272	123.166	0.380998	-1.39214	0.00760482	0.258271	12	2465249	2469863	-	4615	APEH	GO:0006508;GO:0008236;GO:0004252;GO:0005829;GO:0006508;GO:0006508;GO:0008236;GO:0008242;GO:0031965;GO:0042802;GO:0050435;	K01303	EC:3.4.19.1	-	-	acylaminoacyl-peptide hydrolase [Source:NCBIgene;Acc:415926]	415926	Q5ZJB6
ENSGALG00000037186	276.836	408.242	145.43	0.356234	-1.4891	0.00760817	0.258271	KQ759484.1	64710	67109	-	2400	-	GO:0016020;GO:0016021;GO:0016020;GO:0016021;	K09534	-	-	-	Uncharacterized protein [Source:NCBIgene;Acc:426418]	426418	A0A1D5NZR2
ENSGALG00000031281	194.87	285.127	104.614	0.366901	-1.44654	0.00765892	0.258271	3	105012037	105020075	-	8039	GTF3C2	GO:0000127;GO:0000127;GO:0003677;GO:0006383;GO:0006383;	K15200	-	-	-	general transcription factor IIIC subunit 2[Source:HGNC Symbol;Acc:HGNC:4665]	430980	-
ENSGALG00000013506	498.638	713.151	284.125	0.398408	-1.32768	0.00773635	0.260371	27	4741105	4757219	-	16115	MED24	GO:0006366;GO:0016592;GO:0019827;	K15167	-	-	-	mediator complex subunit 24 [Source:NCBIgene;Acc:426134]	426134	Q5F3M0
ENSGALG00000030826	171.109	239.669	102.549	0.42788	-1.22472	0.00786031	0.262794	14	12338071	12354779	-	16709	CLCN7	GO:0005247;GO:0005247;GO:0006811;GO:0006821;GO:0016020;GO:0016020;GO:0016021;GO:0055085;GO:1902476;GO:0005247;GO:0005247;GO:0005247;GO:0005515;GO:0005654;GO:0005654;GO:0006811;GO:0006821;GO:0009268;GO:0016020;GO:0016020;GO:0016021;GO:0031410;GO:0055085;GO:1902476;	K05016	-	-	-	chloride voltage-gated channel 7 [Source:NCBIgene;Acc:416656]	416656	Q5ZL60
ENSGALG00000040877	254.195	339.631	168.758	0.496886	-1.00901	0.00790995	0.263458	18	4510916	4514765	-	3850	UBALD2	-	-	-	-	-	UBA like domain containing 2 [Source:HGNCSymbol;Acc:HGNC:28438]	107054745	-
ENSGALG00000040270	188.734	275.714	101.754	0.369056	-1.43809	0.00791997	0.263458	25	2702859	2709055	+	6197	ZNF687	GO:0003676;GO:0003677;GO:0003700;GO:0005634;GO:0005654;GO:0005829;GO:0006355;GO:0003676;GO:0003676;	-	-	-	-	zinc finger protein 687 [Source:HGNCSymbol;Acc:HGNC:29277]	429831	A0A1D5PTU9
ENSGALG00000033532	213.932	328.801	99.0631	0.301286	-1.73079	0.00798404	0.264057	30	7488	10351	-	2864	RAD23A	GO:0000502;GO:0003684;GO:0005634;GO:0005634;GO:0005654;GO:0005654;GO:0005737;GO:0005815;GO:0005829;GO:0005829;GO:0006289;GO:0006289;GO:0006974;GO:0019900;GO:0031593;GO:0031593;GO:0031648;GO:0032434;GO:0032436;GO:0032991;GO:0043130;GO:0043161;GO:0043161;GO:0043231;GO:0045070;GO:0045787;GO:0070628;GO:1990381;	K10839	-	-	-	RAD23 homolog A, nucleotide excision repair protein[Source:HGNC Symbol;Acc:HGNC:9812]	100859241	-
ENSGALG00000009288	1316.54	1770.9	862.167	0.486851	-1.03845	0.00805752	0.264642	14	13857730	13867810	-	10081	RNPS1	GO:0000184;GO:0000381;GO:0000381;GO:0000398;GO:0003676;GO:0003723;GO:0003730;GO:0005634;GO:0005654;GO:0005654;GO:0005737;GO:0005737;GO:0008380;GO:0043065;GO:0048025;GO:0061574;GO:0061574;GO:0003676;GO:0003723;GO:0003676;GO:0003723;	K14325	-	-	-	RNA binding protein with serine rich domain 1[Source:HGNC Symbol;Acc:HGNC:10080]	416756	-
ENSGALG00000038175	212.92	287.001	138.84	0.483759	-1.04764	0.00812724	0.265185	2	148983003	148988533	-	5531	NAPRT	GO:0003824;GO:0004514;GO:0004516;GO:0004516;GO:0004516;GO:0005829;GO:0005829;GO:0006979;GO:0009435;GO:0009435;GO:0019358;GO:0034355;GO:0003824;GO:0004514;GO:0004516;GO:0009435;GO:0019358;GO:0003824;GO:0004514;GO:0009435;	K00763	EC:6.3.4.21	-	-	nicotinate phosphoribosyltransferase [Source:NCBIgene;Acc:404301]	404301	A0A1D5PSP4
ENSGALG00000038102	299.597	404.737	194.457	0.480452	-1.05753	0.00817636	0.265185	2	4027544	4036906	+	9363	TBRG4	GO:0004672;GO:0005739;GO:0005759;GO:0006468;GO:0016071;GO:0044528;GO:0090615;	-	-	-	-	transforming growth factor beta regulator 4[Source:HGNC Symbol;Acc:HGNC:17443]	420408	A0A1D5PL06
ENSGALG00000000401	115.147	167.751	62.5423	0.372828	-1.42342	0.00817868	0.265185	26	1389270	1392137	+	2868	RBM15	GO:0000122;GO:0000381;GO:0000381;GO:0001510;GO:0001569;GO:0003676;GO:0003723;GO:0003723;GO:0003723;GO:0003729;GO:0005634;GO:0005634;GO:0005654;GO:0007221;GO:0009048;GO:0016607;GO:0036396;GO:0038163;GO:0045638;GO:0045652;GO:0048536;GO:0060412;GO:0060674;	K13190	-	-	-	RNA binding motif protein 15 [Source:HGNCSymbol;Acc:HGNC:14959]	100859595	F1NRZ4
ENSGALG00000035499	89.8063	134.32	45.2923	0.337196	-1.56834	0.00829135	0.266035	26	491701	499591	+	7891	SKIV2L	GO:0003676;GO:0003723;GO:0003724;GO:0004004;GO:0005524;GO:0006401;GO:0006401;GO:0016020;GO:0016021;GO:0055087;GO:0055087;GO:0070478;	-	-	-	-	Ski2 like RNA helicase [Source:HGNCSymbol;Acc:HGNC:10898]	-	-
ENSGALG00000030942	62.1984	97.2391	27.1577	0.279288	-1.84017	0.008373	0.266625	AADN04001595.1	13251	20077	-	6827	KMT5C	GO:0000780;GO:0005654;GO:0005720;GO:0005721;GO:0008168;GO:0016571;GO:0016740;GO:0018024;GO:0032259;GO:0034773;GO:0034773;GO:0034773;GO:0042799;GO:0042799;GO:0042799;	-	-	-	-	lysine methyltransferase 5C [Source:HGNCSymbol;Acc:HGNC:28405]	-	-
ENSGALG00000043411	672.026	957.439	386.614	0.4038	-1.30829	0.00838653	0.266625	KQ759485.1	26706	35054	+	8349	-	GO:0001731;GO:0002181;GO:0003676;GO:0003723;GO:0003723;GO:0003743;GO:0005844;GO:0006413;GO:0033592;GO:0034057;GO:0043024;GO:0097010;GO:0097010;GO:0003676;GO:0003723;GO:0003723;GO:0006413;GO:0097010;	-	-	-	-	-	-	-
ENSGALG00000045002	50.068	81.1621	18.9739	0.233778	-2.09679	0.0084004	0.266625	AADN04014543.1	1127	5735	+	4609	-	GO:0004478;GO:0004478;GO:0005524;GO:0005829;GO:0006556;GO:0048269;	-	-	-	-	-	-	-
ENSGALG00000040526	116.958	169.982	63.9336	0.37612	-1.41074	0.00848827	0.268348	1	124018216	124018503	-	288	-	-	-	-	-	-	-	-	-
ENSGALG00000033898	1165.22	1772.62	557.809	0.31468	-1.66804	0.0086313	0.27187	AADN04005097.1	21	8444	+	8424	-	GO:0005096;GO:0005622;GO:0007165;GO:0007264;GO:0043547;GO:0007165;	K20645	-	-	-	-	101749378	-
ENSGALG00000036125	144.022	231.96	56.0847	0.241786	-2.0482	0.00874621	0.273354	25	1715512	1720796	-	5285	SHE	GO:0001784;	-	-	-	-	Src homology 2 domain containing E [Source:HGNCSymbol;Acc:HGNC:27004]	100857728	A0A1D5PJW2
ENSGALG00000034507	120.276	205.475	35.078	0.170717	-2.55032	0.00877986	0.273354	9	10685168	10685803	+	636	CHST2	GO:0001517;GO:0001517;GO:0005794;GO:0005802;GO:0005802;GO:0006044;GO:0006044;GO:0006790;GO:0006790;GO:0008146;GO:0008146;GO:0016740;	-	-	-	-	carbohydrate sulfotransferase 2 [Source:HGNCSymbol;Acc:HGNC:1970]	-	-
ENSGALG00000035206	77.0204	118.999	35.0413	0.294466	-1.76383	0.00878966	0.273354	33	754500	755997	-	1498	-	GO:0005783;	-	-	-	-	-	-	-
ENSGALG00000033039	111.07	161.811	60.3293	0.372839	-1.42337	0.0088601	0.275047	17	5421141	5429875	+	8735	ENG	GO:0001570;GO:0001934;GO:0005072;GO:0005114;GO:0005534;GO:0005539;GO:0005615;GO:0006355;GO:0009897;GO:0010862;GO:0016020;GO:0016021;GO:0017015;GO:0022009;GO:0030336;GO:0030513;GO:0031953;GO:0034713;GO:0036122;GO:0042802;GO:0043235;GO:0050431;GO:0051897;	K06526	-	-	-	endoglin [Source:NCBI gene;Acc:771557]"	771557	Q6B0K7
ENSGALG00000033572	144.14	202.358	85.921	0.424598	-1.23583	0.00897325	0.275575	26	1190495	1200874	-	10380	SORT1	GO:0005769;GO:0005794;GO:0005794;GO:0005829;GO:0005886;GO:0005886;GO:0005905;GO:0006895;GO:0006897;GO:0006897;GO:0007186;GO:0007218;GO:0008333;GO:0008625;GO:0009986;GO:0010465;GO:0010468;GO:0014902;GO:0014902;GO:0016020;GO:0016021;GO:0016021;GO:0016021;GO:0016050;GO:0016050;GO:0019899;GO:0030136;GO:0030140;GO:0030379;GO:0030659;GO:0031410;GO:0032509;GO:0032868;GO:0032868;GO:0038180;GO:0045599;GO:…	K12388	-	-	-	sortilin 1 [Source:HGNC Symbol;Acc:HGNC:11186]"	100858592	-
ENSGALG00000036258	47.17	77.341	16.9989	0.219791	-2.1858	0.00905006	0.277419	1	165685515	165689031	+	3517	PCDH8	GO:0001756;GO:0005509;GO:0005886;GO:0005887;GO:0007155;GO:0007155;GO:0007156;GO:0016020;GO:0016020;GO:0016021;GO:0016331;	K16499	-	-	-	protocadherin 8 [Source:NCBI gene;Acc:428065]"	428065	A5Y5L6
ENSGALG00000029066	196.851	304.997	88.7058	0.290842	-1.78169	0.00907434	0.277419	23	2236856	2256453	+	19598	-	GO:0016020;GO:0016021;	-	-	-	-	discoidin, CUB and LCCL domain-containing protein1-like [Source:NCBI gene;Acc:419584]	419584	-
ENSGALG00000037946	290.739	419.352	162.125	0.386609	-1.37105	0.00911153	0.277419	KQ759534.1	42231	66402	-	24172	-	GO:0000381;GO:0003676;GO:0003723;GO:0003723;GO:0008270;GO:0045292;GO:0003676;GO:0003723;GO:0003676;GO:0003723;	-	-	-	-	-	-	-
ENSGALG00000017493	36.9403	62.5474	11.3331	0.181191	-2.46441	0.00922898	0.278661	1	194226590	194228925	+	2336	-	GO:0000012;GO:0003684;GO:0005634;GO:0005634;GO:0006284;	K10803	-	-	-	Putative short transient receptor potential channel2-like protein [Source:NCBI gene;Acc:100857925]	100857925	E1C425
ENSGALG00000029980	465.635	627.236	304.033	0.484719	-1.04478	0.0092765	0.278661	12	11622831	11628362	+	5532	QARS	GO:0000166;GO:0000166;GO:0004812;GO:0004812;GO:0004819;GO:0004819;GO:0004819;GO:0004860;GO:0004860;GO:0005524;GO:0005524;GO:0005737;GO:0005737;GO:0005829;GO:0005829;GO:0006412;GO:0006412;GO:0006418;GO:0006425;GO:0006425;GO:0006425;GO:0006469;GO:0007420;GO:0007420;GO:0016874;GO:0017101;GO:0017101;GO:0017101;GO:0019901;GO:0019901;GO:0032873;GO:0032873;GO:0032991;GO:0043039;GO:0045892;GO:0045892;GO:…	K01886	EC:6.1.1.18	-	-	glutaminyl-tRNA synthetase [Source:NCBIgene;Acc:416057]	416057	Q5F3C0
ENSGALG00000029687	78.2961	135.518	21.0737	0.155504	-2.68498	0.00931565	0.278661	25	2076620	2080621	-	4002	SLC39A1	GO:0001701;GO:0005385;GO:0005385;GO:0005886;GO:0005886;GO:0006829;GO:0016020;GO:0016020;GO:0016021;GO:0030001;GO:0046873;GO:0048701;GO:0055085;GO:0060173;GO:0071577;GO:0071577;	K14709	-	-	-	solute carrier family 39 member 1 [Source:HGNCSymbol;Acc:HGNC:12876]	107055139	-
ENSGALG00000011290	3170.67	4816.03	1525.31	0.316714	-1.65875	0.00931679	0.278661	2	37327222	37332796	+	5575	RPL15	GO:0003735;GO:0005622;GO:0005840;GO:0005840;GO:0006412;GO:0003735;GO:0005622;GO:0005840;GO:0005840;GO:0006412;GO:0003735;GO:0005622;GO:0005840;GO:0005840;GO:0006412;GO:0003735;GO:0005622;GO:0005840;GO:0005840;GO:0006412;GO:0003735;GO:0005622;GO:0005634;GO:0005840;GO:0005840;GO:0006412;GO:0003735;GO:0005622;GO:0005840;GO:0005840;GO:0006412;GO:0003735;GO:0005622;GO:0005840;GO:0005840;GO:0006412;	K02877	-	-	-	ribosomal protein L15 [Source:NCBIgene;Acc:428442]	428442	F1NQG5
ENSGALG00000042011	2009.65	2730.98	1288.32	0.471743	-1.08393	0.00953591	0.283735	33	1158787	1164323	+	5537	HNRNPA1	GO:0003676;GO:0003723;GO:0003676;GO:0003723;GO:0003723;GO:0003729;GO:1990904;GO:0003676;GO:0003723;GO:0003676;GO:0003723;	K12741	-	-	-	Gallus gallus heterogeneous nuclearribonucleoprotein A1 (HNRNPA1), mRNA. [Source:RefSeqmRNA;Acc:NM_001318418]	424136	Q5ZLB3
ENSGALG00000032249	98.807	146.401	51.2129	0.349812	-1.51535	0.00970782	0.287687	5	298410	299737	+	1328	MAX	GO:0000122;GO:0000790;GO:0000977;GO:0000977;GO:0000978;GO:0000983;GO:0000983;GO:0001078;GO:0001078;GO:0001227;GO:0003677;GO:0003677;GO:0005634;GO:0005634;GO:0005634;GO:0006355;GO:0006357;GO:0032993;GO:0042803;GO:0045944;GO:0045944;GO:0046983;GO:0070888;GO:0071339;GO:0071339;GO:0090575;GO:0090575;GO:0090575;GO:0046983;GO:0071339;GO:0090575;	-	-	-	-	MYC associated factor X [Source:HGNCSymbol;Acc:HGNC:6913]	-	-
ENSGALG00000028499	324.322	449.616	199.027	0.44266	-1.17573	0.00984908	0.28843	25	2631174	2635514	-	4341	MINDY1	GO:0004843;GO:0006508;GO:0071108;GO:1990380;GO:0004843;GO:0005634;GO:0005654;GO:0005829;GO:0016604;GO:0016807;GO:0016807;GO:0036435;GO:0071108;GO:1990380;GO:1990380;GO:1990380;	K01309	EC:3.4.19.12	-	-	MINDY lysine 48 deubiquitinase 1 [Source:HGNCSymbol;Acc:HGNC:25648]	100859849	R4GKV3
ENSGALG00000046347	35.3188	60.9136	9.7239	0.159634	-2.64716	0.00986428	0.28843	24	396088	398716	-	2629	FOXRED1	GO:0005737;GO:0005739;GO:0005743;GO:0005747;GO:0005747;GO:0016491;GO:0016491;GO:0032981;GO:0032981;GO:0055114;	K18166	-	-	-	FAD dependent oxidoreductase domain containing 1[Source:HGNC Symbol;Acc:HGNC:26927]	419712	A0A1L1RS21
ENSGALG00000002644	5833.09	7943.78	3722.4	0.468593	-1.09359	0.00988651	0.28843	26	4130724	4134398	+	3675	RPL10A	GO:0000470;GO:0002181;GO:0003723;GO:0003723;GO:0003735;GO:0005840;GO:0006412;GO:0006412;GO:0015934;GO:0022625;GO:0022625;GO:0042788;GO:0005840;	K02865	-	J	COG0081	ribosomal protein L10a [Source:HGNCSymbol;Acc:HGNC:10299]	419895	-
ENSGALG00000003349	181.344	256.164	106.523	0.415838	-1.26591	0.0099572	0.28843	22	2434910	2444309	+	9400	PLEKHA2	GO:0005737;GO:0016020;GO:0030165;GO:0030165;GO:0043325;	-	-	S	NOG45745	pleckstrin homology domain containing A2[Source:NCBI gene;Acc:395435]	395435	Q9DF37
ENSGALG00000001678	226.634	302.359	150.91	0.499108	-1.00258	0.0100281	0.28843	8	4300210	4334287	-	34078	PRKAB2	GO:0016301;GO:0016310;GO:0050790;GO:0004679;GO:0005634;GO:0005737;GO:0006468;GO:0016301;GO:0016310;GO:0019901;GO:0031588;GO:0031588;GO:0042802;GO:0050790;GO:0120162;GO:0016301;GO:0016310;GO:0050790;GO:0016301;GO:0016310;GO:0050790;	K07199	-	-	-	protein kinase AMP-activated non-catalytic subunitbeta 2 [Source:NCBI gene;Acc:427017]	427017	Q156C7
ENSGALG00000003447	198.47	265.728	131.212	0.493784	-1.01805	0.0100388	0.28843	26	4956897	4962659	-	5763	FRS3	GO:0005104;GO:0008543;GO:0042802;	-	-	-	-	fibroblast growth factor receptor substrate 3[Source:HGNC Symbol;Acc:HGNC:16970]	-	-
ENSGALG00000002237	511.07	681.66	340.48	0.499487	-1.00148	0.0100789	0.28843	11	1432057	1456454	-	24398	ATP6V0D1	GO:0005769;GO:0005769;GO:0005813;GO:0006811;GO:0006879;GO:0007034;GO:0007035;GO:0008553;GO:0008553;GO:0015078;GO:0015991;GO:0015991;GO:0016020;GO:0016471;GO:0016471;GO:0033179;GO:0033181;GO:0036295;GO:0046961;	K02146	-	-	-	ATPase H+ transporting V0 subunit d1 [Source:NCBIgene;Acc:415674]	415674	E1BVF8
ENSGALG00000042589	31.4632	54.5018	8.42463	0.154575	-2.69362	0.0101275	0.28843	26	1136062	1137165	+	1104	TMEM167B	GO:0016020;GO:0016021;	-	-	-	-	transmembrane protein 167B [Source:HGNCSymbol;Acc:HGNC:30187]	771123	A0A1D5P6H7
ENSGALG00000036086	253.22	352.251	154.19	0.437728	-1.19189	0.0101298	0.28843	25	2525471	2528124	+	2654	TAGLN2	GO:0030855;	-	-	-	-	transgelin 2 [Source:HGNC Symbol;Acc:HGNC:11554]"	-	-
ENSGALG00000030824	217.621	331.033	104.209	0.314798	-1.6675	0.0101873	0.288581	3	46010325	46011254	-	930	SF3B5	GO:0000398;GO:0000398;GO:0000398;GO:0000398;GO:0003723;GO:0005634;GO:0005634;GO:0005654;GO:0005681;GO:0005686;GO:0005689;GO:0005689;GO:0005689;GO:0006397;GO:0008380;GO:0071005;GO:0071011;	K12832	-	-	-	splicing factor 3b subunit 5 [Source:NCBIgene;Acc:769794]	769794	A0A1D5P7U7
ENSGALG00000033110	115.733	165.543	65.9235	0.398227	-1.32834	0.0101944	0.288581	10	2630790	2634200	+	3411	SNX33	GO:0000278;GO:0000281;GO:0000281;GO:0005829;GO:0006886;GO:0006897;GO:0006897;GO:0007032;GO:0015031;GO:0016020;GO:0016020;GO:0016197;GO:0017038;GO:0019898;GO:0030659;GO:0031410;GO:0031410;GO:0035091;GO:0036089;GO:0042802;GO:0044351;GO:0045806;GO:0051044;GO:0097320;GO:2000009;GO:2000010;	K17923	-	-	-	sorting nexin 33 [Source:HGNCSymbol;Acc:HGNC:28468]	415309	A0A1D5PC37
ENSGALG00000026328	138.772	194.353	83.1899	0.428034	-1.2242	0.0102022	0.288581	27	4662820	4707653	-	44834	MIEN1	GO:0005829;GO:0005829;GO:0010269;GO:0043066;GO:0051491;	-	-	-	-	migration and invasion enhancer 1 [Source:HGNCSymbol;Acc:HGNC:28230]	-	-
ENSGALG00000017330	6428.99	8755.74	4102.23	0.468519	-1.09382	0.0102896	0.2901	1	195218045	195225400	-	7356	RPS3	GO:0000977;GO:0003677;GO:0003684;GO:0003723;GO:0003723;GO:0003723;GO:0003729;GO:0003735;GO:0003906;GO:0003906;GO:0004520;GO:0005634;GO:0005730;GO:0005737;GO:0005737;GO:0005743;GO:0005759;GO:0005783;GO:0005829;GO:0005840;GO:0005840;GO:0005840;GO:0005844;GO:0005886;GO:0006259;GO:0006412;GO:0006974;GO:0006979;GO:0007059;GO:0008017;GO:0008134;GO:0010628;GO:0014069;GO:0015631;GO:0015935;GO:0017148;GO:…	K02985	-	-	-	ribosomal protein S3 [Source:NCBI gene;Acc:419069]"	419069	Q5ZJC1
ENSGALG00000031426	215.96	302.374	129.545	0.428426	-1.22288	0.0103271	0.290376	AADN04011998.1	947	4962	+	4016	TMBIM6	GO:0005737;GO:0005783;GO:0005789;GO:0010523;GO:0016020;GO:0016021;GO:0019899;GO:0019899;GO:0031625;GO:0031966;GO:0032091;GO:0032469;GO:0033119;GO:0033119;GO:0034620;GO:0034620;GO:0034976;GO:0043066;GO:0051025;GO:0060698;GO:0060698;GO:0060702;GO:0060702;GO:0070059;GO:1902065;GO:1902236;GO:1902236;GO:1903298;GO:1990441;GO:2001234;	K21889	-	-	-	transmembrane BAX inhibitor motif containing 6[Source:HGNC Symbol;Acc:HGNC:11723]	107050924	-
ENSGALG00000035715	31.6987	56.8046	6.5928	0.116061	-3.10704	0.0104671	0.290542	1	48164309	48164698	+	390	H2A-VII	GO:0000786;GO:0000786;GO:0000790;GO:0003677;GO:0003677;GO:0003677;GO:0005634;GO:0005634;GO:0005694;GO:0006325;GO:0046982;	K11251	-	-	-	histone cluster 1, H2A-IV-like 1 [Source:NCBIgene;Acc:100858459]	100858459	P02263;Q92069
ENSGALG00000027983	132.628	202.453	62.8039	0.310215	-1.68866	0.0104987	0.290542	9	15004028	15017912	+	13885	-	GO:0004672;GO:0004713;GO:0004715;GO:0005524;GO:0006468;GO:0030154;GO:0038083;GO:0042127;	K08886	-	-	-	tyrosine kinase non receptor 2 [Source:NCBIgene;Acc:431014]	431014	-
ENSGALG00000027762	90.5732	137.724	43.4228	0.315289	-1.66525	0.0105212	0.290542	1	194766325	194780532	-	14208	PGAP2	GO:0005789;GO:0006506;GO:0016020;GO:0016021;GO:0016020;GO:0016021;GO:0016020;GO:0016021;	-	-	-	-	post-GPI attachment to proteins 2 [Source:HGNCSymbol;Acc:HGNC:17893]	100859632	R4GLU3
ENSGALG00000031325	165.338	229.87	100.806	0.438535	-1.18923	0.0105285	0.290542	AADN04001188.1	24391	29927	-	5537	TGFB1	GO:0005160;GO:0005576;GO:0005615;GO:0008083;GO:0008083;GO:0010469;GO:0000122;GO:0001570;GO:0001657;GO:0001775;GO:0001843;GO:0002028;GO:0002460;GO:0002513;GO:0003179;GO:0005160;GO:0005160;GO:0005576;GO:0005615;GO:0005615;GO:0005623;GO:0006468;GO:0006874;GO:0006954;GO:0007179;GO:0007219;GO:0007492;GO:0007507;GO:0008083;GO:0008083;GO:0008283;GO:0008284;GO:0008354;GO:0010468;GO:0010469;GO:0010628;GO:…	K13375	-	-	-	Gallus gallus transforming growth factor beta 1(TGFB1), mRNA. [Source:RefSeq mRNA;Acc:NM_001318456]	100873157	H9CX01
ENSGALG00000026957	77.0634	116.908	37.2186	0.318358	-1.65128	0.0105321	0.290542	6	23090874	23099929	-	9056	SEMA4G	GO:0001755;GO:0005615;GO:0005887;GO:0016020;GO:0016021;GO:0030215;GO:0030335;GO:0038191;GO:0045499;GO:0048843;GO:0050919;GO:0071526;	K06521	-	-	-	semaphorin 4G [Source:HGNC Symbol;Acc:HGNC:10735]"	423857	R4GGG3
ENSGALG00000044188	103.208	150.285	56.1309	0.373497	-1.42083	0.0105586	0.290542	KQ759569.1	10652	15322	+	4671	-	GO:0004842;GO:0043123;GO:0043130;GO:0043161;GO:0046872;GO:0071797;GO:0097039;	-	-	-	-	-	-	-
ENSGALG00000038758	636.682	890.172	383.191	0.430468	-1.21602	0.0105711	0.290542	11	489693	493137	-	3445	MMP15	GO:0004222;GO:0005887;GO:0006508;GO:0006508;GO:0008233;GO:0008237;GO:0008237;GO:0008270;GO:0016020;GO:0016021;GO:0016787;GO:0031012;GO:0035987;GO:0046872;	K07995	EC:3.4.24.-	-	-	matrix metallopeptidase 15 [Source:HGNCSymbol;Acc:HGNC:7161]	415629	A0A1D5PR25
ENSGALG00000004266	680.379	931.117	429.641	0.461425	-1.11583	0.0105805	0.290542	28	4954941	4961602	-	6662	TNFAIP8L1	GO:0005737;GO:0005737;GO:0032007;GO:0032007;GO:0042981;GO:0005737;GO:0032007;GO:0042981;	-	-	-	-	TNF alpha induced protein 8 like 1 [Source:NCBIgene;Acc:420162]	420162	Q5ZJU8
ENSGALG00000007370	85.5804	137.113	34.0473	0.248315	-2.00976	0.0106359	0.290542	5	16996870	16999139	-	2270	CLP1	GO:0000166;GO:0000214;GO:0000214;GO:0005524;GO:0005634;GO:0005634;GO:0005634;GO:0005654;GO:0005829;GO:0005849;GO:0005849;GO:0006378;GO:0006388;GO:0006388;GO:0006388;GO:0006397;GO:0008033;GO:0016301;GO:0016310;GO:0016740;GO:0021695;GO:0021695;GO:0021695;GO:0030423;GO:0030423;GO:0031124;GO:0031124;GO:0035087;GO:0035087;GO:0046404;GO:0051733;GO:0051733;GO:0051736;GO:0051736;	K14399	EC:2.7.1.78	A	COG5623	cleavage and polyadenylation factor I subunit 1[Source:NCBI gene;Acc:423131]	423131	Q5ZJL4
ENSGALG00000038595	263.992	354.104	173.879	0.491039	-1.02609	0.0106423	0.290542	AADN04000661.1	53817	56436	-	2620	POLR2I	GO:0003676;GO:0003899;GO:0005634;GO:0005730;GO:0006351;GO:0006379;GO:0008270;GO:0046872;GO:0003676;GO:0003899;GO:0006351;GO:0006379;GO:0008270;GO:0046872;GO:0001193;GO:0003676;GO:0005634;GO:0005654;GO:0005665;GO:0006283;GO:0006351;GO:0006366;GO:0006367;GO:0006379;GO:0008270;GO:0046872;	K03017	-	-	-	RNA polymerase II subunit I [Source:HGNCSymbol;Acc:HGNC:9196]	426289	-
ENSGALG00000033413	65.6325	102.567	28.6982	0.2798	-1.83753	0.0106788	0.290542	AADN04001461.1	23221	24816	+	1596	-	GO:0000226;GO:0000226;GO:0004672;GO:0004674;GO:0004674;GO:0005524;GO:0005737;GO:0006468;GO:0030010;GO:0035556;GO:0050321;	-	-	-	-	-	-	-
ENSGALG00000027188	86.4247	141.431	31.4181	0.222144	-2.17043	0.0107557	0.290542	14	4936539	4946817	-	10279	SREBF1	GO:0000122;GO:0000977;GO:0000978;GO:0000982;GO:0003062;GO:0003677;GO:0003682;GO:0003700;GO:0004879;GO:0005634;GO:0005634;GO:0005634;GO:0005737;GO:0006351;GO:0006355;GO:0007623;GO:0008286;GO:0008610;GO:0009267;GO:0009416;GO:0009749;GO:0010867;GO:0016020;GO:0019217;GO:0019901;GO:0030522;GO:0031065;GO:0031647;GO:0032810;GO:0042789;GO:0043565;GO:0045444;GO:0045542;GO:0045893;GO:0045944;GO:0045944;GO:…	K07197	-	-	-	sterol regulatory element binding transcriptionfactor 1 [Source:NCBI gene;Acc:373915]	373915	Q90ZM5
ENSGALG00000007606	1977.92	2726.14	1229.69	0.451074	-1.14856	0.0107695	0.290542	6	22343554	22345932	-	2379	PGAM1	GO:0003824;GO:0004082;GO:0004619;GO:0004619;GO:0004619;GO:0005623;GO:0005829;GO:0006094;GO:0006096;GO:0006096;GO:0006096;GO:0016787;GO:0016853;GO:0016868;GO:0043209;GO:0004619;GO:0006096;GO:0016868;GO:0004619;GO:0006096;GO:0016868;	K01834	EC:5.4.2.11	-	-	phosphoglycerate mutase 1 [Source:NCBIgene;Acc:428969]	428969	Q5ZLN1;F1NHM9
ENSGALG00000033530	45.5225	76.7134	14.3316	0.186821	-2.42027	0.010778	0.290542	27	1723351	1729753	-	6403	GRN	GO:0005764;GO:0005768;GO:0005783;	-	-	-	-	granulin precursor [Source:HGNCSymbol;Acc:HGNC:4601]	101748909	-
ENSGALG00000040519	118.691	169.34	68.0422	0.401808	-1.31542	0.010858	0.290542	23	4980932	4982596	-	1665	PEF1	GO:0000139;GO:0005509;GO:0005737;GO:0006888;GO:0014029;GO:0014032;GO:0030127;GO:0031463;GO:0046982;GO:0046983;GO:0048208;GO:0048306;GO:0051592;GO:0060090;GO:1902527;	-	-	-	-	penta-EF-hand domain containing 1 [Source:HGNCSymbol;Acc:HGNC:30009]	419644	A0A1D5P4Z5
ENSGALG00000026449	64.6419	99.4575	29.8264	0.299891	-1.73749	0.0108584	0.290542	12	9127166	9127546	+	381	-	GO:0000786;GO:0000786;GO:0000790;GO:0003677;GO:0003677;GO:0003677;GO:0005634;GO:0005634;GO:0005694;GO:0006325;GO:0046982;	-	-	-	-	histone H2A type 2-B-like [Source:NCBIgene;Acc:101751709]	101751709	R4GJP9
ENSGALG00000032843	206.018	347.852	64.1851	0.184519	-2.43816	0.0108604	0.290542	AADN04000776.1	51817	58062	-	6246	AAAS	GO:0005643;GO:0005643;GO:0005654;GO:0005813;GO:0005829;GO:0006913;GO:0006913;GO:0007612;GO:0009566;GO:0031965;	-	-	-	-	aladin WD repeat nucleoporin [Source:HGNCSymbol;Acc:HGNC:13666]	-	-
ENSGALG00000028341	953.484	1328.99	577.975	0.434897	-1.20126	0.0108622	0.290542	28	2684354	2687041	+	2688	-	GO:0002687;GO:0007155;GO:0007160;GO:0007229;GO:0007229;GO:0016020;GO:0016020;GO:0016021;GO:0034113;GO:0050901;GO:0098640;GO:0098640;GO:2000403;	K06779	-	-	-	mucosal vascular addressin cell adhesion molecule 1[Source:NCBI gene;Acc:100858236]	100858236	-
ENSGALG00000001664	186.623	259.021	114.225	0.440989	-1.18119	0.0108628	0.290542	10	2614900	2619795	-	4896	PTPN9	GO:0004721;GO:0004725;GO:0004725;GO:0004725;GO:0005737;GO:0006470;GO:0010977;GO:0016311;GO:0016787;GO:0016791;GO:0035335;GO:0044306;GO:0044306;GO:1903078;	K18038	EC:3.1.3.48	-	-	protein tyrosine phosphatase, non-receptor type 9[Source:NCBI gene;Acc:415308]	415308	-
ENSGALG00000014442	8590.94	11983.1	5198.79	0.433843	-1.20475	0.0109651	0.291864	1	76950864	76956805	+	5942	GAPDH	GO:0000226;GO:0000740;GO:0004365;GO:0004365;GO:0004365;GO:0005634;GO:0005737;GO:0005737;GO:0005811;GO:0005829;GO:0005829;GO:0005829;GO:0005829;GO:0005856;GO:0005886;GO:0006006;GO:0006094;GO:0006094;GO:0006096;GO:0006096;GO:0006096;GO:0006096;GO:0006915;GO:0008017;GO:0010951;GO:0015630;GO:0016020;GO:0016491;GO:0016620;GO:0016740;GO:0017148;GO:0019828;GO:0031640;GO:0031965;GO:0035605;GO:0035606;GO:…	K00134	EC:1.2.1.12	-	-	glyceraldehyde-3-phosphate dehydrogenase[Source:NCBI gene;Acc:374193]	374193	P00356;F1NH87
ENSGALG00000006149	87.921	128.342	47.5	0.370104	-1.434	0.0109887	0.291864	6	22308673	22311167	+	2495	MORN4	GO:0005737;GO:0032426;GO:0032433;GO:0048678;	-	-	S	COG4642	MORN repeat containing 4 [Source:NCBIgene;Acc:425290]	425290	Q5ZK06
ENSGALG00000026809	425.777	640.536	211.017	0.329439	-1.60192	0.0110046	0.291864	26	1148980	1154389	+	5410	SARS	GO:0000166;GO:0004812;GO:0004828;GO:0004828;GO:0005524;GO:0005737;GO:0005737;GO:0005829;GO:0006418;GO:0006434;GO:0006434;GO:0000166;GO:0004812;GO:0004828;GO:0005524;GO:0005737;GO:0006418;GO:0006434;GO:0000166;GO:0004812;GO:0004828;GO:0005524;GO:0005737;GO:0006418;GO:0006434;GO:0000166;GO:0004812;GO:0004828;GO:0005524;GO:0005737;GO:0006418;GO:0006434;	K01875	EC:6.1.1.11	-	-	seryl-tRNA synthetase [Source:NCBIgene;Acc:426697]	426697	Q5ZM75
ENSGALG00000026858	572.012	762.748	381.276	0.499872	-1.00037	0.0110433	0.291864	26	5123258	5124762	+	1505	BTG2	GO:0005634;GO:0005737;GO:0006479;GO:0006974;GO:0008285;GO:0008285;GO:0008285;GO:0008306;GO:0009952;GO:0017148;GO:0021542;GO:0021954;GO:0031175;GO:0035914;GO:0045930;GO:0060213;GO:2000178;	K14443	-	-	-	BTG anti-proliferation factor 2 [Source:HGNCSymbol;Acc:HGNC:1131]	419932	R4GJS1
ENSGALG00000040085	21.7552	40.8784	2.63196	0.0643851	-3.95713	0.0110817	0.291864	AADN04002517.1	1941	5078	-	3138	-	-	-	-	-	-	-	-	-
ENSGALG00000026264	192.178	281.892	102.464	0.363486	-1.46003	0.0110821	0.291864	2	148778575	148780708	-	2134	MAFA	GO:0000978;GO:0000978;GO:0001077;GO:0001077;GO:0003677;GO:0003677;GO:0003677;GO:0003677;GO:0003700;GO:0003700;GO:0005634;GO:0005634;GO:0005634;GO:0005634;GO:0006355;GO:0006366;GO:0007263;GO:0009749;GO:0030073;GO:0043565;GO:0045893;GO:0045944;	K07595	-	-	-	MAF bZIP transcription factor A [Source:NCBIgene;Acc:395881]	395881	O42290
ENSGALG00000028866	193.476	260.219	126.732	0.48702	-1.03795	0.0111246	0.291864	27	5386659	5389962	+	3304	COASY	GO:0004140;GO:0004140;GO:0004140;GO:0004140;GO:0004595;GO:0004595;GO:0004595;GO:0005524;GO:0005654;GO:0005759;GO:0005829;GO:0015937;GO:0015937;GO:0015937;GO:0015937;GO:0016310;	-	-	-	-	Coenzyme A synthase [Source:HGNCSymbol;Acc:HGNC:29932]	-	-
ENSGALG00000028284	219.422	337.786	101.059	0.29918	-1.74091	0.0111284	0.291864	9	22816706	22822292	-	5587	PTX3	GO:0001550;GO:0001849;GO:0001849;GO:0001872;GO:0001878;GO:0005615;GO:0005615;GO:0008228;GO:0030198;GO:0031012;GO:0042802;GO:0044869;GO:0044871;GO:0045087;GO:0045087;GO:0045429;GO:0046597;GO:0046790;GO:0050766;GO:1903016;GO:1903019;GO:0001849;GO:0005615;GO:0045087;GO:0005576;GO:0046872;	-	-	-	-	pentraxin 3 [Source:NCBI gene;Acc:548626]"	548626	Q5UMH8
ENSGALG00000042894	151.874	241.485	62.2628	0.257833	-1.95549	0.0111329	0.291864	27	3167837	3172249	+	4413	SLC25A39	GO:0016020;GO:0016021;GO:0022857;GO:0055085;GO:0016020;GO:0016021;GO:0022857;GO:0055085;GO:0016020;GO:0016021;GO:0022857;GO:0055085;	K15119	-	-	-	solute carrier family 25 member 39 [Source:HGNCSymbol;Acc:HGNC:24279]	427072	A0A1D5PY28
ENSGALG00000042821	262.359	374.307	150.41	0.401837	-1.31532	0.0112514	0.293963	KQ759668.1	21	7582	-	7562	-	GO:0005623;GO:0031072;GO:0051879;	-	-	-	-	-	-	-
ENSGALG00000005849	150.294	213.362	87.2253	0.408813	-1.29049	0.0114745	0.297617	20	9221057	9223364	-	2308	PPDPF	GO:0007275;GO:0030154;	-	-	-	-	pancreatic progenitor cell differentiation andproliferation factor [Source:NCBI gene;Acc:419245]	419245	F1NJL7
ENSGALG00000000955	207.203	283.903	130.502	0.459672	-1.12132	0.0115077	0.297617	23	1945538	1950433	+	4896	TMEM222	GO:0016020;GO:0016021;	K20726	-	-	-	transmembrane protein 222 [Source:HGNCSymbol;Acc:HGNC:25363]	419582	-
ENSGALG00000039611	161.639	226.405	96.8725	0.427872	-1.22475	0.0116721	0.298715	14	2593226	2601741	-	8516	-	GO:0003824;GO:0004553;GO:0005975;GO:0008152;GO:0016020;GO:0016021;GO:0016787;GO:0016798;GO:0030246;	K12316	EC:3.2.1.20	-	-	glucosidase, alpha; acid (Pompe disease, glycogenstorage disease type II) [Source:NCBI gene;Acc:416462]	416462	-
ENSGALG00000040832	277.899	403.155	152.644	0.378624	-1.40116	0.0117984	0.3015	28	2853995	2861721	+	7727	CFD	GO:0004252;GO:0006508;GO:0006508;GO:0006957;GO:0008233;GO:0008236;GO:0016787;GO:0004252;GO:0006508;GO:0006508;GO:0006957;GO:0008233;GO:0008236;GO:0016787;	K01334	EC:3.4.21.46	-	-	complement factor D [Source:HGNCSymbol;Acc:HGNC:2771]	100857593	-
ENSGALG00000031038	2389.42	3668.62	1110.22	0.302626	-1.72439	0.0119345	0.302461	AADN04013100.1	3297	5583	+	2287	RPL28	GO:0003735;GO:0005622;GO:0005840;GO:0006412;GO:0003735;GO:0005622;GO:0005840;GO:0006412;GO:0022625;GO:0003735;GO:0005622;GO:0005840;GO:0006412;GO:0022625;GO:0030425;GO:0036464;GO:0044297;GO:0003735;GO:0005622;GO:0005840;GO:0006412;GO:0003735;GO:0005622;GO:0005840;GO:0006412;GO:0022625;GO:0003735;GO:0005622;GO:0005840;GO:0006412;	-	-	-	-	ribosomal protein L28 [Source:HGNCSymbol;Acc:HGNC:10330]	-	-
ENSGALG00000045788	72.8902	120.871	24.9091	0.20608	-2.27873	0.0119574	0.302461	AADN04001862.1	4959	7824	-	2866	-	GO:0000502;GO:0004175;GO:0004175;GO:0004298;GO:0004298;GO:0005634;GO:0005634;GO:0005737;GO:0005737;GO:0005839;GO:0005839;GO:0006508;GO:0008233;GO:0010498;GO:0010499;GO:0016787;GO:0043161;GO:0051603;	-	-	-	-	-	-	-
ENSGALG00000037930	520.131	813.986	226.276	0.277985	-1.84692	0.0121441	0.302461	1	48145393	48145803	-	411	-	GO:0000122;GO:0000785;GO:0000786;GO:0000786;GO:0000786;GO:0003677;GO:0003677;GO:0003682;GO:0005634;GO:0005634;GO:0005634;GO:0005694;GO:0006334;GO:0031492;GO:0046982;	K11253	-	-	-	histone cluster 1 H3 family member a [Source:NCBIgene;Acc:768333]	768333	P84229
ENSGALG00000001564	1782.73	2381.54	1183.92	0.497124	-1.00832	0.0121668	0.302461	19	3247312	3281243	+	33932	ATP2A3	GO:0000166;GO:0000166;GO:0005388;GO:0005388;GO:0005388;GO:0005524;GO:0005524;GO:0005783;GO:0005783;GO:0005783;GO:0006811;GO:0006816;GO:0006816;GO:0006874;GO:0008553;GO:0016020;GO:0016021;GO:0016021;GO:0016529;GO:0016787;GO:0033017;GO:0033017;GO:0070588;GO:0070588;GO:0099132;	K05853	EC:3.6.3.8	-	-	ATPase sarcoplasmic/endoplasmic reticulum Ca2+transporting 3 [Source:NCBI gene;Acc:395707]	395707	Q9YGL9
ENSGALG00000003206	115.191	161.784	68.5982	0.424011	-1.23783	0.0121748	0.302461	8	4714483	4718914	-	4432	METTL13	GO:0008168;GO:0032259;	-	-	-	-	methyltransferase like 13 [Source:HGNCSymbol;Acc:HGNC:24248]	-	-
ENSGALG00000034284	90.9846	134.324	47.6454	0.354705	-1.49531	0.0121755	0.302461	2	287143	294669	-	7527	SLC4A2	GO:0005452;GO:0006811;GO:0006820;GO:0008509;GO:0015698;GO:0016020;GO:0016020;GO:0016021;GO:0016021;GO:0098656;GO:0005452;GO:0005887;GO:0006811;GO:0006820;GO:0008509;GO:0015698;GO:0015701;GO:0016020;GO:0016020;GO:0016021;GO:0016021;GO:0051453;GO:0098656;	K13855	-	-	-	solute carrier family 4 member 2 [Source:NCBIgene;Acc:395809]	395809	Q90710
ENSGALG00000038362	44.1984	72.846	15.5507	0.213474	-2.22787	0.0121969	0.302461	3	104981011	104982803	+	1793	-	GO:0004070;GO:0006207;GO:0006520;GO:0016597;GO:0016740;GO:0016743;	-	-	-	-	-	-	-
ENSGALG00000029753	79.7427	120.396	39.089	0.324669	-1.62296	0.012268	0.302461	AADN04012296.1	2305	7159	-	4855	DYRK1B	GO:0000166;GO:0003713;GO:0004672;GO:0004672;GO:0004674;GO:0004712;GO:0005524;GO:0005524;GO:0005634;GO:0006468;GO:0006468;GO:0007520;GO:0045893;GO:0046777;GO:0060612;	-	-	-	-	dual specificity tyrosine phosphorylation regulatedkinase 1B [Source:HGNC Symbol;Acc:HGNC:3092]	-	-
ENSGALG00000030511	306.811	422.131	191.491	0.45363	-1.14041	0.0122763	0.302461	7	6663741	6668938	-	5198	SLC19A1	GO:0005542;GO:0005886;GO:0005887;GO:0008517;GO:0008518;GO:0008518;GO:0008518;GO:0015350;GO:0015884;GO:0016020;GO:0016021;GO:0016021;GO:0016323;GO:0016323;GO:0016324;GO:0016324;GO:0016324;GO:0051180;GO:0051958;GO:0055085;GO:0090482;GO:0098838;GO:1904447;GO:0005887;GO:0008518;GO:0015350;GO:0015884;GO:0016020;GO:0016021;GO:0016021;GO:0035461;GO:0051180;GO:0051958;GO:0090482;GO:0005887;GO:0008518;GO:…	K14609	-	-	-	solute carrier family 19 member 1 [Source:NCBIgene;Acc:424034]	424034	Q5ZMS7
ENSGALG00000001394	231.624	320.853	142.396	0.443806	-1.172	0.0122876	0.302461	10	2448880	2454055	+	5176	UBL7	-	-	-	-	-	ubiquitin like 7 [Source:NCBI gene;Acc:415297]"	415297	E1BX57
ENSGALG00000041981	17.0593	32.1435	1.97506	0.0614452	-4.02456	0.0122988	0.302461	13	10143322	10144113	+	792	PRR7	GO:0016020;GO:0016021;	-	-	-	-	proline rich 7, synaptic [Source:HGNCSymbol;Acc:HGNC:28130]	107054513	-
ENSGALG00000000629	195.003	262.436	127.57	0.4861	-1.04067	0.0123883	0.303929	28	875633	876795	+	1163	-	GO:0005743;GO:0008137;GO:0042773;GO:0005743;GO:0008137;GO:0042773;	-	-	-	-	NADH:ubiquinone oxidoreductase subunit A7[Source:NCBI gene;Acc:420065]	420066	Q6JBY8
ENSGALG00000002595	184.865	277.835	91.8943	0.330751	-1.59618	0.0124666	0.304752	28	2960447	2961818	+	1372	-	GO:0004602;GO:0006979;GO:0055114;GO:0098869;	-	-	-	-	-	-	-
ENSGALG00000044464	93.0073	146.337	39.6775	0.271138	-1.8829	0.0125008	0.304752	18	9348692	9352469	+	3778	TEPSIN	GO:0005737;GO:0005794;GO:0016607;GO:0030124;GO:0030662;GO:0031312;GO:0031965;GO:0032588;	-	-	-	-	TEPSIN, adaptor related protein complex 4 accessoryprotein [Source:HGNC Symbol;Acc:HGNC:26458]	422072	-
ENSGALG00000017299	3533.86	5062.09	2005.63	0.396206	-1.33568	0.0125485	0.304797	1	194478143	194481160	-	3018	RPS11	GO:0003735;GO:0003735;GO:0005622;GO:0005840;GO:0005840;GO:0006412;GO:0022627;GO:0003735;GO:0005622;GO:0005840;GO:0005840;GO:0006412;	K02949	-	-	-	ribosomal protein S11 [Source:NCBIgene;Acc:419049]	419049	Q98TH5
ENSGALG00000033529	451.966	605.171	298.761	0.493681	-1.01835	0.0125655	0.304797	12	11486636	11497797	+	11162	BRPF1	GO:0003676;GO:0005634;GO:0005737;GO:0005829;GO:0005886;GO:0043966;GO:0043972;GO:0043994;GO:0045893;GO:0046872;GO:0070776;	K11348	-	-	-	bromodomain and PHD finger containing 1[Source:NCBI gene;Acc:427590]	427590	Q5F3S4
ENSGALG00000034437	268.923	361.997	175.85	0.485778	-1.04163	0.0126204	0.305268	KQ759585.1	21	5787	-	5767	CCNT1	GO:0003677;GO:0005634;GO:0005654;GO:0006351;GO:0006468;GO:0008024;GO:0008134;GO:0045944;GO:0070063;GO:0097322;GO:1900364;	-	-	-	-	cyclin T1 [Source:HGNC Symbol;Acc:HGNC:1599]"	-	-
ENSGALG00000024172	129.19	180.359	78.0207	0.432586	-1.20894	0.0127114	0.306313	13	10437614	10453289	+	15676	THOC3	GO:0000445;GO:0006406;	K12880	-	-	-	THO complex 3 [Source:NCBI gene;Acc:416232]"	416232	A0A1L1RPP5
ENSGALG00000032698	149.023	206.991	91.0549	0.439897	-1.18476	0.012717	0.306313	KQ759409.1	13609	18212	-	4604	-	GO:0003677;GO:0003899;GO:0006351;	-	-	-	-	-	-	-
ENSGALG00000011318	297.478	412.176	182.78	0.443451	-1.17315	0.012781	0.306392	7	22260781	22304703	+	43923	DNPEP	GO:0004177;GO:0004177;GO:0006508;GO:0006508;GO:0008233;GO:0008237;GO:0008270;GO:0016787;GO:0046872;GO:0004177;GO:0004177;GO:0005576;GO:0005829;GO:0006508;GO:0006508;GO:0008233;GO:0008237;GO:0008270;GO:0016787;GO:0046872;GO:0070006;GO:0004177;GO:0004177;GO:0006508;GO:0006508;GO:0008233;GO:0008237;GO:0008270;GO:0016787;GO:0046872;GO:0004177;GO:0004177;GO:0006508;GO:0006508;GO:0008233;GO:0008237;GO:…	K01267	EC:3.4.11.21	-	-	aspartyl aminopeptidase [Source:NCBIgene;Acc:424200]	424200	Q5ZJ47
ENSGALG00000040041	66.062	101.692	30.4324	0.299262	-1.74052	0.0128822	0.307309	13	963583	965332	-	1750	SLC35A4	GO:0000139;GO:0005794;GO:0015136;GO:0015165;GO:0016020;GO:0016021;GO:0016021;GO:0030173;GO:0090481;GO:0000139;GO:0015165;GO:0016020;GO:0016021;GO:0016021;GO:0090481;	-	-	-	-	solute carrier family 35 member A4 [Source:HGNCSymbol;Acc:HGNC:20753]	-	-
ENSGALG00000035317	416.1	595.477	236.724	0.397537	-1.33084	0.0132216	0.31203	23	2211792	2213069	-	1278	ID3	GO:0000122;GO:0001085;GO:0001656;GO:0003700;GO:0003700;GO:0005634;GO:0005634;GO:0005634;GO:0005737;GO:0005737;GO:0006351;GO:0007417;GO:0007507;GO:0007623;GO:0007623;GO:0008134;GO:0008134;GO:0010628;GO:0010629;GO:0019904;GO:0030182;GO:0030855;GO:0030903;GO:0042476;GO:0043392;GO:0043433;GO:0045662;GO:0045665;GO:0045665;GO:0045668;GO:0045892;GO:0045892;GO:0045892;GO:0046983;GO:0051726;GO:0072750;GO:…	K17694	-	-	-	inhibitor of DNA binding 3, HLH protein[Source:NCBI gene;Acc:395281]	395281	Q90X14
ENSGALG00000035816	142.633	192.876	92.3904	0.479015	-1.06186	0.0132447	0.31203	18	10609620	10618855	-	9236	FDXR	GO:0005739;GO:0005739;GO:0005739;GO:0006744;GO:0015039;GO:0015039;GO:0016491;GO:0016491;GO:0016491;GO:0055114;GO:0055114;	K18914	EC:1.18.1.6	-	-	ferredoxin reductase [Source:HGNCSymbol;Acc:HGNC:3642]	769635	-
ENSGALG00000042418	96.3073	151.516	41.0989	0.271252	-1.8823	0.013294	0.312522	24	376425	380172	-	3748	CHEK1	GO:0000077;GO:0000077;GO:0000077;GO:0000086;GO:0000166;GO:0000724;GO:0000785;GO:0000785;GO:0000794;GO:0001833;GO:0004672;GO:0004672;GO:0004674;GO:0004674;GO:0004674;GO:0005524;GO:0005524;GO:0005634;GO:0005634;GO:0005634;GO:0005654;GO:0005654;GO:0005657;GO:0005737;GO:0005737;GO:0005813;GO:0005815;GO:0005856;GO:0006281;GO:0006281;GO:0006468;GO:0006468;GO:0006468;GO:0006974;GO:0006974;GO:0006975;GO:…	K02216	EC:2.7.11.1	-	-	checkpoint kinase 1 [Source:NCBI gene;Acc:374260]"	374260	Q8AYC9
ENSGALG00000038143	153.18	213.722	92.6385	0.433453	-1.20605	0.0133019	0.312522	5	300361	303214	-	2854	-	GO:0003824;GO:0005965;GO:0018343;GO:0003824;GO:0004311;GO:0005965;GO:0005965;GO:0008284;GO:0008285;GO:0018342;GO:0018343;GO:0018343;GO:0042060;GO:0048145;GO:0048146;	-	-	-	-	-	-	-
ENSGALG00000034004	117.57	168.119	67.0208	0.398651	-1.3268	0.0133299	0.312734	1	194432359	194438661	+	6303	TRIM3	GO:0004842;GO:0005622;GO:0005737;GO:0008270;GO:0016567;GO:0046872;GO:0061630;	K11997	-	-	-	tripartite motif containing 3 [Source:HGNCSymbol;Acc:HGNC:10064]	425131	-
ENSGALG00000037601	205.689	283.258	128.119	0.452306	-1.14463	0.013366	0.312734	AADN04001032.1	17714	22460	-	4747	TBC1D25	GO:0005096;GO:0005096;GO:0005776;GO:0005776;GO:0006886;GO:0017137;GO:0090630;GO:1901096;GO:1901096;	-	-	-	-	TBC1 domain family member 25 [Source:HGNCSymbol;Acc:HGNC:8092]	101747947	A0A1D5P392
ENSGALG00000043126	64.531	98.7815	30.2806	0.306542	-1.70585	0.0133837	0.312734	11	19173206	19174830	-	1625	-	GO:0006891;GO:0017119;GO:0017119;	K20295	-	-	-	-	769684	-
ENSGALG00000033069	23.0427	41.0416	5.0438	0.122895	-3.0245	0.0135478	0.313277	AADN04009916.1	29	4029	-	4001	TFPT	GO:0003677;GO:0005654;GO:0006915;GO:0006915;GO:0031011;GO:0031011;GO:0031965;GO:0097190;GO:0006915;	-	-	-	-	TCF3 fusion partner [Source:HGNCSymbol;Acc:HGNC:13630]	-	-
ENSGALG00000040048	418.786	564.498	273.075	0.483748	-1.04767	0.0135843	0.313587	AADN04000990.1	30565	34747	-	4183	PRPF19	GO:0000398;GO:0000974;GO:0004842;GO:0006281;GO:0016567;GO:0061630;GO:0000398;GO:0000974;GO:0004842;GO:0006281;GO:0016567;GO:0061630;GO:0000398;GO:0000974;GO:0004842;GO:0006281;GO:0016567;GO:0061630;	K10599	EC:2.3.2.27	-	-	pre-mRNA processing factor 19 [Source:NCBIgene;Acc:430767]	430767	Q5ZMA2
ENSGALG00000029941	2290.4	3835.29	745.5	0.194379	-2.36305	0.0136394	0.313692	1	48161484	48161873	-	390	H2A-VII	GO:0000786;GO:0000786;GO:0000790;GO:0003677;GO:0003677;GO:0003677;GO:0005634;GO:0005634;GO:0005694;GO:0006325;GO:0046982;	K11251	-	-	-	histone cluster 1, H2A, IV [Source:NCBIgene;Acc:404299]	404299	P02263;Q92069
ENSGALG00000030994	207.519	300.71	114.327	0.38019	-1.39521	0.0136435	0.313692	25	1438112	1439191	+	1080	MRPL24	GO:0003735;GO:0005622;GO:0005739;GO:0005762;GO:0005840;GO:0005840;GO:0006412;	K02895	-	-	-	mitochondrial ribosomal protein L24 [Source:HGNCSymbol;Acc:HGNC:14037]	768957	A0A1D5P3Y4
ENSGALG00000001992	2997.79	4003.75	1991.83	0.497491	-1.00726	0.0138955	0.317363	10	1506431	1523686	-	17256	PKM	GO:0000287;GO:0003824;GO:0004743;GO:0004743;GO:0004743;GO:0004743;GO:0005634;GO:0005737;GO:0005829;GO:0005929;GO:0006096;GO:0006096;GO:0006096;GO:0012501;GO:0016301;GO:0016310;GO:0016740;GO:0030955;GO:0043209;GO:0000287;GO:0004743;GO:0006096;GO:0030955;GO:0000166;GO:0000287;GO:0003824;GO:0003824;GO:0004743;GO:0004743;GO:0004743;GO:0004743;GO:0005524;GO:0005737;GO:0005829;GO:0006096;GO:0006096;GO:…	K00873	EC:2.7.1.40	G	COG0469	pyruvate kinase M1/2 [Source:NCBI gene;Acc:396456]"	396456	P00548
ENSGALG00000035331	60.5036	103.878	17.1296	0.164901	-2.60033	0.0139139	0.317363	AADN04003116.1	7055	11864	-	4810	-	-	-	-	-	-	-	-	-
ENSGALG00000003357	301.472	432.294	170.65	0.394755	-1.34097	0.0139777	0.317553	28	3904699	3910020	+	5322	FKBP8	GO:0000413;GO:0001708;GO:0001933;GO:0003755;GO:0005739;GO:0005740;GO:0005783;GO:0005829;GO:0007224;GO:0009953;GO:0010468;GO:0016020;GO:0016021;GO:0016853;GO:0021904;GO:0021915;GO:0030176;GO:0030510;GO:0030513;GO:0032991;GO:0035264;GO:0042802;GO:0043010;GO:0043066;GO:0097718;	K09574	EC:5.2.1.8	-	-	FK506 binding protein 8 [Source:NCBIgene;Acc:420123]	420123	E1C6R4
ENSGALG00000034510	279.89	399.146	160.633	0.402443	-1.31314	0.0141888	0.31894	AADN04000623.1	88970	98102	-	9133	VPS16	GO:0003779;GO:0005737;GO:0005764;GO:0005768;GO:0005769;GO:0005770;GO:0006886;GO:0007033;GO:0008333;GO:0016197;GO:0030897;GO:0030897;GO:0032889;GO:0035542;GO:0055037;GO:0097352;	K20180	-	-	-	VPS16, CORVET/HOPS core subunit [Source:NCBIgene;Acc:426571]	426571	A0A1D5PZL3
ENSGALG00000033446	164.197	255.712	72.6828	0.284237	-1.81483	0.0141919	0.31894	AADN04001130.1	21902	22402	-	501	COX5B	GO:0004129;GO:0005739;GO:0005740;GO:0005751;GO:0006123;GO:0042776;	-	-	-	-	cytochrome c oxidase subunit 5B [Source:HGNCSymbol;Acc:HGNC:2269]	-	-
ENSGALG00000004845	63.0487	97.3822	28.7153	0.294872	-1.76184	0.0142056	0.31894	5	17009907	17010484	+	578	TIMM10	GO:0005215;GO:0005739;GO:0005739;GO:0005743;GO:0005743;GO:0008565;GO:0008565;GO:0015031;GO:0042719;GO:0042719;GO:0042719;GO:0042721;GO:0042803;GO:0045039;GO:0045039;GO:0045039;GO:0045039;GO:0046872;GO:0051087;GO:0072321;	K17778	-	-	-	translocase of inner mitochondrial membrane 10[Source:NCBI gene;Acc:425202]	425202	E1BXY8
ENSGALG00000032644	92.6906	134.571	50.8103	0.377572	-1.40517	0.0142636	0.319824	AADN04000849.1	6254	21708	+	15455	-	GO:0000209;GO:0004842;GO:0005634;GO:0005737;GO:0006284;GO:0006511;GO:0016567;GO:0016740;GO:0061630;	-	-	-	-	-	-	-
ENSGALG00000045753	262.073	402.027	122.119	0.303758	-1.71901	0.0143081	0.320281	18	9982541	9985608	+	3068	MRPL12	GO:0003735;GO:0005622;GO:0005739;GO:0005762;GO:0005762;GO:0005840;GO:0006390;GO:0006390;GO:0006412;GO:0045893;GO:0003735;GO:0005622;GO:0005840;GO:0006412;	K02935	-	-	-	mitochondrial ribosomal protein L12 [Source:HGNCSymbol;Acc:HGNC:10378]	769031	-
ENSGALG00000031839	93.5158	152.771	34.2604	0.224259	-2.15676	0.0143262	0.320281	AADN04001032.1	8645	12768	-	4124	SUV39H1	GO:0000122;GO:0000183;GO:0000792;GO:0005634;GO:0005634;GO:0005634;GO:0005677;GO:0005694;GO:0006974;GO:0008168;GO:0008270;GO:0008757;GO:0016740;GO:0018024;GO:0018024;GO:0018024;GO:0032259;GO:0033553;GO:0034968;GO:0042054;GO:0046872;GO:0046974;GO:0047485;GO:0051567;GO:0071456;	K11419	EC:2.1.1.43	-	-	suppressor of variegation 3-9 homolog 1[Source:HGNC Symbol;Acc:HGNC:11479]	100857640	-
ENSGALG00000011783	574.843	854.108	295.579	0.346067	-1.53087	0.0145488	0.321557	1	48200667	48201409	-	743	HIST1H111R	GO:0000786;GO:0003677;GO:0003677;GO:0003690;GO:0005515;GO:0005634;GO:0005634;GO:0005634;GO:0005694;GO:0006334;GO:0006355;GO:0016584;GO:0030261;GO:0031492;GO:0031936;GO:0045910;	K11275	-	-	-	histone cluster 1, H1.11R [Source:NCBIgene;Acc:427896]	427896	P08288
ENSGALG00000035244	1119.3	1673.41	565.194	0.33775	-1.56597	0.0145524	0.321557	1	48141763	48142963	+	1201	-	GO:0000786;GO:0000786;GO:0000786;GO:0003677;GO:0003677;GO:0005634;GO:0005634;GO:0005694;GO:0006334;GO:0031492;GO:0046982;	K11253	-	-	-	histone cluster 2 H3 family member d [Source:NCBIgene;Acc:770022]	770022	P84229
ENSGALG00000015195	3124.8	4635.57	1614.03	0.348183	-1.52208	0.014653	0.322207	28	3225919	3227645	+	1727	RPS15	GO:0003723;GO:0003735;GO:0005840;GO:0005840;GO:0006412;GO:0015935;GO:0003735;GO:0005840;GO:0006412;GO:0015935;GO:0000028;GO:0003723;GO:0003735;GO:0003735;GO:0005840;GO:0005840;GO:0006412;GO:0015935;GO:0022627;GO:0022627;GO:0000028;GO:0003723;GO:0003735;GO:0003735;GO:0005840;GO:0005840;GO:0006412;GO:0015935;GO:0022627;GO:0022627;GO:0003735;GO:0005840;GO:0005840;GO:0006412;GO:0003723;GO:0003735;GO:…	K02958	-	-	-	ribosomal protein S15 [Source:NCBIgene;Acc:396448]	396448	P62846;F2Z4M3
ENSGALG00000046464	80.2902	121.908	38.6725	0.317228	-1.65641	0.0147009	0.322483	25	2199629	2201870	+	2242	-	-	-	-	-	-	-	-	-
ENSGALG00000041616	113.144	158.979	67.3097	0.423388	-1.23995	0.014733	0.322775	5	39060174	39062399	-	2226	IRF2BPL	GO:0000122;GO:0000977;GO:0001078;GO:0001228;GO:0005634;GO:0005654;GO:0006366;GO:0045944;	K22383	-	-	-	interferon regulatory factor 2 binding protein like[Source:HGNC Symbol;Acc:HGNC:14282]	429422	A0A1D5NX91
ENSGALG00000026095	49.7045	82.2843	17.1246	0.208115	-2.26454	0.0149977	0.324034	17	1971559	1972040	+	482	CDC26	GO:0005654;GO:0005680;GO:0005680;GO:0030071;GO:0031145;GO:0070979;	K03359	-	-	-	cell division cycle 26 [Source:NCBIgene;Acc:417269]	417269	R4GK12
ENSGALG00000044453	1030.78	1662.66	398.905	0.23992	-2.05937	0.0150884	0.324928	KQ759552.1	2484	5460	-	2977	RPS5	GO:0000028;GO:0003723;GO:0003729;GO:0003729;GO:0003735;GO:0003735;GO:0005840;GO:0006412;GO:0006412;GO:0006412;GO:0006450;GO:0019843;GO:0022627;GO:0022627;GO:1990904;	-	-	-	-	ribosomal protein S5 [Source:HGNCSymbol;Acc:HGNC:10426]	-	-
ENSGALG00000014408	98.7941	138.678	58.9099	0.424795	-1.23516	0.0150996	0.324928	14	5083778	5094261	+	10484	LLGL1	GO:0005096;GO:0005737;GO:0005737;GO:0005886;GO:0017137;GO:0019901;GO:0030864;GO:0030864;GO:0030866;GO:0030866;GO:0032878;GO:0043547;GO:0051294;GO:0065003;	K06094	-	-	-	LLGL1, scribble cell polarity complex component[Source:HGNC Symbol;Acc:HGNC:6628]	100858027	F1NHH2
ENSGALG00000012425	149.873	206.753	92.9933	0.449779	-1.15271	0.0151347	0.324952	5	58397292	58433351	-	36060	FERMT2	GO:0001725;GO:0005547;GO:0005634;GO:0005654;GO:0005737;GO:0005925;GO:0007160;GO:0007160;GO:0007179;GO:0007229;GO:0007229;GO:0016055;GO:0031234;GO:0033622;GO:0033622;GO:0034446;GO:0048041;GO:0051015;GO:0072657;GO:0007229;GO:0007229;	K17083	-	-	-	fermitin family member 2 [Source:HGNCSymbol;Acc:HGNC:15767]	423589	A0A1D5PU09
ENSGALG00000003345	145.993	201.52	90.466	0.448917	-1.15548	0.0151888	0.325302	27	5282575	5292696	-	10122	-	GO:0004435;GO:0004435;GO:0005622;GO:0006629;GO:0006629;GO:0007165;GO:0007165;GO:0008081;GO:0016042;GO:0016787;GO:0035556;GO:0004435;GO:0004435;GO:0005622;GO:0006629;GO:0006629;GO:0007165;GO:0007165;GO:0008081;GO:0016042;GO:0016787;GO:0035556;GO:0004435;GO:0004435;GO:0005622;GO:0006629;GO:0006629;GO:0007165;GO:0007165;GO:0008081;GO:0016042;GO:0016787;GO:0035556;GO:0004435;GO:0004435;GO:0005622;GO:…	K15370	-	-	-	1-phosphatidylinositol-4,5-bisphosphatephosphodiesterase delta-4-like [Source:NCBIgene;Acc:420029]	420029	-
ENSGALG00000046263	35.3371	64.2417	6.43249	0.100129	-3.32006	0.0154641	0.327526	13	10195351	10196257	+	907	MXD3	GO:0000122;GO:0000977;GO:0001227;GO:0003677;GO:0045892;GO:0090575;	-	-	-	-	MAX dimerization protein 3 [Source:HGNCSymbol;Acc:HGNC:14008]	-	-
ENSGALG00000036572	71.0475	104.772	37.3226	0.356225	-1.48914	0.0154989	0.327741	33	775139	779705	-	4567	-	GO:0000076;GO:0000228;GO:0000790;GO:0003677;GO:0005634;GO:0006281;GO:0031298;GO:0043111;GO:0048478;	-	-	-	-	-	-	-
ENSGALG00000042282	220.79	297.545	144.036	0.48408	-1.04668	0.0155809	0.32798	AADN04018566.1	21	2387	+	2367	-	GO:0000387;GO:0005682;GO:0005685;GO:0005686;GO:0008380;GO:0030532;GO:0046540;GO:0071013;GO:0008380;GO:0030532;	-	-	-	-	-	-	-
ENSGALG00000028084	118.214	169.309	67.1192	0.396429	-1.33486	0.0156477	0.328182	4	1825949	1830475	+	4527	FAAH2	-	K19176	EC:3.5.1.99	-	-	fatty acid amide hydrolase 2 [Source:HGNCSymbol;Acc:HGNC:26440]	100859568	R4GK17
ENSGALG00000033002	372.125	570.4	173.85	0.304786	-1.71413	0.0156819	0.328261	4	2442374	2449919	+	7546	SLC7A3	GO:0016020;GO:0016020;GO:0016021;GO:0022857;GO:0055085;GO:1902475;GO:0000064;GO:0006865;GO:0015174;GO:0015181;GO:0015181;GO:0015189;GO:0015189;GO:0015809;GO:0016020;GO:0016020;GO:0016021;GO:0016021;GO:0022857;GO:0055085;GO:0097638;GO:1902475;GO:1903352;GO:1903401;GO:0006865;GO:0016020;GO:0016020;GO:0016021;GO:0016021;GO:0022857;GO:0055085;GO:1902475;	K13865	-	-	-	solute carrier family 7 member 3 [Source:HGNCSymbol;Acc:HGNC:11061]	422213	A0A1D5PY78
ENSGALG00000001470	126.128	179.3	72.9564	0.406894	-1.29727	0.0157025	0.328261	10	2548211	2551299	+	3089	STOML1	GO:0016020;GO:0016020;GO:0016021;	-	-	-	-	stomatin like 1 [Source:NCBI gene;Acc:415303]"	415303	F1NSB5
ENSGALG00000044086	60.6502	92.5154	28.7851	0.311138	-1.68437	0.0157773	0.328895	AADN04003493.1	33	1753	+	1721	-	-	-	-	-	-	-	-	-
ENSGALG00000042916	60.585	93.5573	27.6127	0.295142	-1.76052	0.015938	0.329817	23	2022154	2027077	-	4924	AHDC1	-	-	-	-	-	AT-hook DNA binding motif containing 1 [Source:HGNCSymbol;Acc:HGNC:25230]	-	-
ENSGALG00000002847	146.134	200.928	91.3399	0.454591	-1.13736	0.0159763	0.329817	7	2684735	2686541	+	1807	-	GO:0003824;GO:0004750;GO:0004750;GO:0004750;GO:0005829;GO:0005975;GO:0005975;GO:0006098;GO:0009052;GO:0016853;GO:0016857;GO:0019323;GO:0044262;GO:0046872;GO:0046872;GO:0003824;GO:0004750;GO:0005975;GO:0006098;GO:0016857;GO:0046872;	K01783	EC:5.1.3.1	-	-	ribulose-5-phosphate-3-epimerase [Source:NCBIgene;Acc:770045]	770045	F1NT24
ENSGALG00000046425	33.0796	55.8133	10.3459	0.185366	-2.43155	0.0159928	0.329817	20	10105034	10106029	-	996	FAM110A	-	-	-	-	-	family with sequence similarity 110 member A[Source:HGNC Symbol;Acc:HGNC:16188]	100858650	A0A1L1RSU0
ENSGALG00000045163	61.497	95.1586	27.8353	0.292515	-1.77342	0.0160578	0.330287	25	2391546	2394670	-	3125	APH1A	GO:0001656;GO:0004175;GO:0004175;GO:0005783;GO:0005783;GO:0005794;GO:0005887;GO:0005887;GO:0006509;GO:0007219;GO:0007220;GO:0007220;GO:0007220;GO:0016020;GO:0016021;GO:0016021;GO:0016021;GO:0016485;GO:0016485;GO:0016485;GO:0031293;GO:0034205;GO:0042982;GO:0042987;GO:0043085;GO:0043085;GO:0070765;GO:0070765;	K06172	-	-	-	aph-1 homolog A, gamma-secretase subunit[Source:HGNC Symbol;Acc:HGNC:29509]	431243	A0A1L1RLV1
ENSGALG00000030148	273.959	374.178	173.74	0.464323	-1.1068	0.016113	0.330287	KQ759405.1	80836	91531	-	10696	AUP1	GO:0000839;GO:0016020;GO:0016020;GO:0016021;GO:0030176;GO:0030433;GO:0030970;GO:0043130;GO:0050790;GO:0097027;	K19716	-	-	-	AUP1, lipid droplet regulating VLDL assembly factor[Source:HGNC Symbol;Acc:HGNC:891]	769206	A0A1D5PL07
ENSGALG00000036106	134.492	189.972	79.0112	0.415909	-1.26566	0.0161665	0.33099	1	194449530	194453332	-	3803	SMPD1	GO:0004767;GO:0004767;GO:0004767;GO:0005615;GO:0005615;GO:0005615;GO:0005764;GO:0005764;GO:0005768;GO:0005886;GO:0006685;GO:0006685;GO:0006685;GO:0006685;GO:0008081;GO:0008152;GO:0008270;GO:0008270;GO:0016787;GO:0016787;GO:0016798;GO:0023021;GO:0035307;GO:0043407;GO:0046513;GO:0046513;GO:0046872;GO:0061750;GO:0061750;GO:0061750;	K12350	EC:3.1.4.12	-	-	sphingomyelin phosphodiesterase 1 [Source:HGNCSymbol;Acc:HGNC:11120]	419077	A0A1D5P946
ENSGALG00000032910	83.8962	140.428	27.3644	0.194864	-2.35946	0.0162298	0.331496	12	3500784	3501119	-	336	-	-	-	-	-	-	-	-	-
ENSGALG00000032875	538.148	725.777	350.52	0.482957	-1.05003	0.0163286	0.332331	28	3061180	3063379	+	2200	ATP5F1D	GO:0000275;GO:0005753;GO:0015986;GO:0015986;GO:0016887;GO:0045261;GO:0046933;GO:0099132;	-	-	-	-	ATP synthase F1 subunit delta [Source:HGNCSymbol;Acc:HGNC:837]	-	-
ENSGALG00000046164	84.2905	129.76	38.8211	0.299176	-1.74093	0.0164916	0.332878	1	194444274	194448722	+	4449	APBB1	GO:0000122;GO:0001540;GO:0001540;GO:0001540;GO:0003682;GO:0005634;GO:0005634;GO:0005737;GO:0005737;GO:0005886;GO:0006355;GO:0006974;GO:0008134;GO:0030027;GO:0030426;GO:0042393;GO:0043065;GO:0045202;GO:0045893;GO:0070064;	-	-	-	-	amyloid beta precursor protein binding family Bmember 1 [Source:HGNC Symbol;Acc:HGNC:581]	-	-
ENSGALG00000041384	79.2293	118.357	40.1014	0.338817	-1.56142	0.0165418	0.332878	KQ759635.1	455	12290	+	11836	SHKBP1	GO:0045742;	-	-	-	-	SH3KBP1 binding protein 1 [Source:HGNCSymbol;Acc:HGNC:19214]	-	-
ENSGALG00000004963	148.991	216.176	81.8067	0.378426	-1.40192	0.0166267	0.332878	4	2053963	2055198	+	1236	TIMM8A	GO:0005739;GO:0005739;GO:0005758;GO:0005758;GO:0015031;GO:0046872;GO:0072321;	K17780	-	-	-	translocase of inner mitochondrial membrane 8A[Source:NCBI gene;Acc:422190]	422190	F1NIC5
ENSGALG00000033447	705.858	1111.15	300.569	0.270503	-1.88628	0.0166999	0.333185	AADN04001130.1	6315	12637	-	6323	-	GO:0000786;GO:0000786;GO:0003677;GO:0003677;GO:0005634;GO:0005634;GO:0005694;GO:0046982;GO:0000786;GO:0000786;GO:0000790;GO:0003677;GO:0003677;GO:0003677;GO:0005634;GO:0005634;GO:0005694;GO:0006325;GO:0046982;	K11251	-	-	-	H2A histone family, member V [Source:NCBIgene;Acc:426617]	426617	P02272
ENSGALG00000015133	64.6909	97.5633	31.8185	0.326132	-1.61647	0.0168922	0.335425	1	83190347	83191432	+	1086	-	GO:0004930;GO:0004930;GO:0007165;GO:0007186;GO:0007186;GO:0016020;GO:0016021;GO:0016021;	K08403	-	-	-	G protein-coupled receptor 15 [Source:NCBIgene;Acc:427956]	427956	-
ENSGALG00000030164	66.9554	100.668	33.2425	0.330218	-1.59851	0.0169656	0.335759	KQ759482.1	18170	21104	-	2935	ECH1	GO:0003824;GO:0005102;GO:0005739;GO:0051750;	K12663	EC:5.3.3.21	-	-	enoyl-CoA hydratase 1 [Source:HGNCSymbol;Acc:HGNC:3149]	100858352	A0A1D5PDA1
ENSGALG00000038714	19.7363	36.1095	3.36302	0.0931339	-3.42455	0.0171869	0.338192	AADN04011608.1	794	4566	-	3773	NDUFB7	GO:0003954;GO:0005739;GO:0005747;GO:0005758;GO:0008137;GO:0032981;GO:0055114;	K03963	-	-	-	NADH:ubiquinone oxidoreductase subunit B7[Source:HGNC Symbol;Acc:HGNC:7702]	107050898	A0A1D5P384
ENSGALG00000046371	171.221	237.603	104.839	0.441236	-1.18038	0.0172558	0.338238	1	194376124	194378286	+	2163	TAF10	GO:0000082;GO:0000125;GO:0001889;GO:0003677;GO:0003700;GO:0003713;GO:0004402;GO:0005634;GO:0005634;GO:0005634;GO:0005654;GO:0005669;GO:0005737;GO:0006352;GO:0006352;GO:0006355;GO:0006367;GO:0006915;GO:0010468;GO:0016578;GO:0019899;GO:0030331;GO:0030914;GO:0033276;GO:0034622;GO:0035264;GO:0043966;GO:0048471;GO:0051101;GO:0051260;GO:0070063;GO:0070365;GO:1903508;	K03134	-	-	-	TATA-box binding protein associated factor 10[Source:HGNC Symbol;Acc:HGNC:11543]	107052460	-
ENSGALG00000032329	111.99	179.382	44.5974	0.248617	-2.00801	0.0173168	0.338238	6	22696475	22699672	+	3198	NPM3	GO:0003682;GO:0005654;GO:0005730;GO:0005730;GO:0005730;GO:0005737;GO:0005829;GO:0006338;GO:0006364;GO:0009303;GO:0015629;GO:0042393;GO:0003682;GO:0005654;GO:0005730;GO:0005737;GO:0006338;GO:0042393;	K11278	-	-	-	nucleophosmin/nucleoplasmin 3 [Source:HGNCSymbol;Acc:HGNC:7931]	770430	A0A1D5PLH4
ENSGALG00000033356	101.901	147.802	56.0002	0.378888	-1.40016	0.017406	0.338238	AADN04000662.1	51485	53359	+	1875	FAHD2A	GO:0003824;GO:0003824;	-	-	-	-	fumarylacetoacetate hydrolase domain containing 2A[Source:HGNC Symbol;Acc:HGNC:24252]	-	-
ENSGALG00000030746	42.7715	68.7838	16.7591	0.243649	-2.03712	0.0175617	0.338238	AADN04003412.1	7116	16379	+	9264	-	GO:0003824;GO:0003824;	K16860	EC:3.1.4.4	-	-	-	107049989	-
ENSGALG00000031493	442.395	615.115	269.674	0.438413	-1.18964	0.0175836	0.338238	26	4677808	4730058	+	52251	BAK1	GO:0001776;GO:0001782;GO:0001783;GO:0001836;GO:0001836;GO:0001974;GO:0002262;GO:0002352;GO:0005622;GO:0005739;GO:0005739;GO:0005741;GO:0005741;GO:0005783;GO:0005829;GO:0006915;GO:0006915;GO:0006919;GO:0008053;GO:0008283;GO:0008630;GO:0008630;GO:0008635;GO:0009620;GO:0010046;GO:0010248;GO:0010332;GO:0010524;GO:0016020;GO:0016021;GO:0031307;GO:0031966;GO:0032471;GO:0033137;GO:0034644;GO:0034644;GO:…	K14021	-	-	-	BCL2 antagonist/killer 1 [Source:NCBIgene;Acc:419912]	419912	Q5F404
ENSGALG00000037935	80.5634	120.33	40.7968	0.339041	-1.56047	0.0176234	0.338238	27	4830348	4836063	+	5716	RARA	GO:0003677;GO:0003677;GO:0003700;GO:0003707;GO:0003708;GO:0005634;GO:0005634;GO:0006351;GO:0006355;GO:0006355;GO:0008270;GO:0043401;GO:0043565;GO:0046872;GO:0048384;GO:0000977;GO:0000978;GO:0001077;GO:0003677;GO:0003677;GO:0003700;GO:0003707;GO:0003708;GO:0005634;GO:0005634;GO:0005634;GO:0005667;GO:0006351;GO:0006355;GO:0006355;GO:0006366;GO:0008270;GO:0016020;GO:0016021;GO:0035259;GO:0043401;GO:…	K08527	-	-	-	retinoic acid receptor alpha [Source:NCBIgene;Acc:395213]	395213	Q90966
ENSGALG00000035718	193.741	259.823	127.659	0.491333	-1.02523	0.0176511	0.338238	KQ759405.1	132052	139053	+	7002	DOK1	-	K14752	-	-	-	docking protein 1 [Source:HGNCSymbol;Acc:HGNC:2990]	430423	A0A1D5PZ39
ENSGALG00000036935	130.529	184.126	76.9328	0.417828	-1.25902	0.0176547	0.338238	AADN04000990.1	19914	21799	+	1886	CCDC86	GO:0005634;GO:0005730;	-	-	-	-	coiled-coil domain containing 86 [Source:HGNCSymbol;Acc:HGNC:28359]	-	-
ENSGALG00000046023	33.7804	57.2676	10.2932	0.179738	-2.47603	0.0176809	0.338238	25	224373	227318	+	2946	-	GO:0000166;GO:0005576;GO:0005739;GO:0005739;GO:0016853;GO:0046872;GO:0052856;GO:0052856;GO:0052857;	K17759	EC:5.1.99.6	-	-	apolipoprotein A-I binding protein [Source:NCBIgene;Acc:426569]	426569	-
ENSGALG00000030890	16.9	31.4601	2.33986	0.0743755	-3.74903	0.0177619	0.339265	2	115487420	115488492	+	1073	RRS1	GO:0000027;GO:0000055;GO:0000447;GO:0000794;GO:0001650;GO:0002244;GO:0005634;GO:0005634;GO:0005634;GO:0005730;GO:0005730;GO:0005730;GO:0005783;GO:0007080;GO:0008097;GO:0030687;GO:0042254;GO:0042254;GO:0042273;GO:0042273;GO:1901796;GO:1902570;	-	-	-	-	ribosome biogenesis regulator homolog [Source:HGNCSymbol;Acc:HGNC:17083]	-	-
ENSGALG00000004276	812.504	1099.24	525.765	0.478297	-1.06402	0.0178058	0.339265	14	3145182	3146474	+	1293	CHST12	GO:0000139;GO:0005794;GO:0005975;GO:0008146;GO:0016020;GO:0016021;GO:0016021;GO:0016051;GO:0016740;GO:0030206;GO:0030208;GO:0047756;	K04742	EC:2.8.2.5	-	-	carbohydrate sulfotransferase 12 [Source:HGNCSymbol;Acc:HGNC:17423]	416469	E1BR90
ENSGALG00000013352	222.691	311.4	133.983	0.430259	-1.21672	0.0178242	0.339265	25	933679	938571	+	4893	SF3B4	GO:0003676;GO:0003723;GO:0003723;GO:0005681;GO:0005681;GO:0005689;GO:0005689;GO:0005730;GO:0048026;GO:0048026;GO:1990904;	K12831	-	-	-	splicing factor 3b subunit 4 [Source:HGNCSymbol;Acc:HGNC:10771]	426042	-
ENSGALG00000038582	176.334	254.743	97.9249	0.384407	-1.37929	0.0178243	0.339265	13	12998946	13009233	-	10288	SLC36A1	GO:0003333;GO:0005280;GO:0005280;GO:0005783;GO:0015078;GO:0015171;GO:0015180;GO:0015180;GO:0015187;GO:0015187;GO:0015193;GO:0015193;GO:0015808;GO:0015808;GO:0015816;GO:0015816;GO:0015824;GO:0016020;GO:0016021;GO:0035524;GO:1902600;GO:1902600;	K14209	-	-	-	solute carrier family 36 member 1 [Source:HGNCSymbol;Acc:HGNC:18761]	770250	-
ENSGALG00000000201	139.161	189.246	89.0769	0.470695	-1.08714	0.0178855	0.339265	27	1757583	1772756	-	15174	PLEKHM1	GO:0005730;GO:0032418;GO:0043231;GO:0045780;GO:1900029;	-	-	-	-	pleckstrin homology and RUN domain containing M1[Source:NCBI gene;Acc:419939]	419939	Q5ZM51
ENSGALG00000029502	1443.85	2080.95	806.748	0.387683	-1.36705	0.0179349	0.339265	4	1837445	1842295	-	4851	CLIC2	GO:0004602;GO:0005244;GO:0005254;GO:0005254;GO:0005254;GO:0005622;GO:0005634;GO:0005737;GO:0005737;GO:0006811;GO:0006821;GO:0010880;GO:0016020;GO:0034707;GO:0034765;GO:0051099;GO:0060315;GO:0060315;GO:0098869;GO:1902476;	K05022	-	-	-	chloride intracellular channel 2 [Source:NCBIgene;Acc:422178]	422178	Q5ZKI1
ENSGALG00000035465	136.249	189.537	82.9609	0.437703	-1.19198	0.017991	0.339265	10	19927084	19932226	-	5143	WDR76	GO:0000792;GO:0003677;GO:0005634;GO:0006974;GO:0006974;GO:0019899;GO:0090734;GO:2000001;GO:0006974;	-	-	-	-	WD repeat domain 76 [Source:HGNCSymbol;Acc:HGNC:25773]	-	-
ENSGALG00000033672	26.1525	43.6602	8.64475	0.198001	-2.33642	0.0181507	0.340082	AADN04001431.1	6004	15863	-	9860	-	GO:0016020;GO:0016021;GO:0016020;GO:0016021;GO:0016020;GO:0016021;	-	-	-	-	-	-	-
ENSGALG00000042508	110.107	158.032	62.1819	0.393476	-1.34565	0.0181728	0.340082	KQ759660.1	2514	9304	-	6791	KRI1	GO:0000447;GO:0005730;GO:0005730;GO:0030686;GO:0000447;GO:0005730;GO:0030686;	-	-	-	-	KRI1 homolog [Source:HGNC Symbol;Acc:HGNC:25769]"	-	-
ENSGALG00000031918	101.16	144.561	57.7586	0.399545	-1.32357	0.0181956	0.34014	19	4447460	4451549	+	4090	RAD51D	GO:0000400;GO:0000723;GO:0000723;GO:0000724;GO:0000781;GO:0000784;GO:0000784;GO:0003677;GO:0003697;GO:0005524;GO:0005657;GO:0005657;GO:0005813;GO:0006281;GO:0006974;GO:0008094;GO:0008094;GO:0033063;GO:0033063;GO:0036297;GO:0042148;GO:0043015;GO:0051276;GO:0051726;	K10871	-	-	-	RAD51 paralog D [Source:NCBI gene;Acc:417528]"	417528	A0A1D5P8Q1
ENSGALG00000036069	168.089	226.344	109.833	0.485247	-1.04321	0.0185129	0.344199	5	265260	270932	-	5673	TCIRG1	GO:0000220;GO:0005886;GO:0005886;GO:0006811;GO:0007035;GO:0007039;GO:0015078;GO:0015991;GO:0016020;GO:0016021;GO:0016236;GO:0016324;GO:0016471;GO:0033179;GO:0046961;GO:0051117;GO:0000220;GO:0006811;GO:0015078;GO:0015991;GO:0016020;GO:0016021;GO:0033179;	K02154	-	-	-	T-cell immune regulator 1, ATPase H+ transportingV0 subunit a3 [Source:NCBI gene;Acc:395472]	395472	Q9I8C8
ENSGALG00000031571	2089.66	3240.4	938.929	0.289757	-1.78709	0.0188457	0.347182	1	48110553	48110996	-	444	H2A-VII	GO:0000786;GO:0000786;GO:0000790;GO:0003677;GO:0003677;GO:0003677;GO:0005634;GO:0005634;GO:0005694;GO:0006325;GO:0046982;	K11251	-	-	-	histone H2A-IV-like 1 [Source:NCBIgene;Acc:101749238]	101749238	P02263;Q92069
ENSGALG00000008022	247.514	358.784	136.244	0.379739	-1.39692	0.0189085	0.347795	16	112185	115717	+	3533	TAPBP	GO:0016020;GO:0016021;GO:0016020;GO:0016021;GO:0016020;GO:0019885;	K08058	-	-	-	TAP binding protein [Source:NCBI gene;Acc:417048]"	417048	A4F5B6
ENSGALG00000027700	71.0054	105.362	36.6486	0.347834	-1.52353	0.0190359	0.348206	25	1801816	1808119	+	6304	FLAD1	GO:0000166;GO:0003824;GO:0003919;GO:0003919;GO:0005524;GO:0006747;GO:0006747;GO:0016740;GO:0016779;GO:0000166;GO:0003824;GO:0003919;GO:0003919;GO:0003919;GO:0005524;GO:0005829;GO:0005886;GO:0006747;GO:0006747;GO:0006747;GO:0016740;GO:0016779;GO:0000166;GO:0003824;GO:0003919;GO:0003919;GO:0003919;GO:0005524;GO:0006747;GO:0006747;GO:0006747;GO:0016740;GO:0016779;	K00953	EC:2.7.7.2	-	-	flavin adenine dinucleotide synthetase 1[Source:HGNC Symbol;Acc:HGNC:24671]	100857898	-
ENSGALG00000003625	174.762	236.761	112.763	0.476275	-1.07013	0.0190761	0.348206	23	5350671	5351689	+	1019	NDUFS5	GO:0005739;GO:0005747;GO:0005747;GO:0032981;GO:0032981;	K03938	-	-	-	NADH:ubiquinone oxidoreductase subunit S5[Source:HGNC Symbol;Acc:HGNC:7712]	771510	E1C5D2
ENSGALG00000040016	580.17	830.651	329.689	0.396905	-1.33314	0.0191062	0.348206	AADN04000612.1	5560	7846	+	2287	PPP1CA	GO:0000164;GO:0004721;GO:0004722;GO:0006470;GO:0016787;GO:0016787;GO:0046872;GO:0072357;GO:0000164;GO:0004721;GO:0004722;GO:0006470;GO:0016787;GO:0016787;GO:0046872;GO:0072357;GO:0000164;GO:0004721;GO:0004722;GO:0006470;GO:0016787;GO:0016787;GO:0046872;GO:0072357;GO:0000164;GO:0000784;GO:0004721;GO:0004721;GO:0004722;GO:0004722;GO:0005634;GO:0005634;GO:0005654;GO:0005654;GO:0005737;GO:0005737;GO:…	K06269	EC:3.1.3.16	-	-	protein phosphatase 1 catalytic subunit alpha[Source:HGNC Symbol;Acc:HGNC:9281]	100858156	A0A1D5P888
ENSGALG00000003939	128.274	177.121	79.4269	0.448432	-1.15704	0.0191738	0.348206	28	4398876	4401204	-	2329	KLF2	GO:0000981;GO:0003676;GO:0003700;GO:0005634;GO:0006357;GO:0045944;	K17845	-	-	-	Kruppel like factor 2 [Source:NCBIgene;Acc:420148]	420148	E1C442
ENSGALG00000038229	141.763	232.025	51.5012	0.221964	-2.1716	0.019244	0.348463	KQ759534.1	3706	9437	-	5732	OTUB1	GO:0004843;GO:0004843;GO:0004843;GO:0004843;GO:0005634;GO:0005634;GO:0006508;GO:0006974;GO:0008233;GO:0008234;GO:0016579;GO:0016787;GO:0016787;GO:0019784;GO:0019784;GO:0019784;GO:0031625;GO:0036459;GO:0043130;GO:0043130;GO:0043130;GO:0071108;GO:0071108;GO:0071108;GO:1901315;GO:2000780;	K09602	EC:3.4.19.12	-	-	OTU deubiquitinase, ubiquitin aldehyde binding 1[Source:HGNC Symbol;Acc:HGNC:23077]	777320	A0A1D5NTA0
ENSGALG00000007954	154.03	216.651	91.4099	0.421922	-1.24495	0.0192592	0.348463	15	10901737	10907972	+	6236	-	GO:0005096;GO:0005622;GO:0006886;GO:0017137;GO:0090630;	K19944	-	-	-	TBC1 domain family member 10A [Source:NCBIgene;Acc:417011]	417011	F1NSI7
ENSGALG00000032588	787.719	1073.2	502.237	0.467981	-1.09548	0.019269	0.348463	14	4384127	4390002	+	5876	ARPC1B	GO:0003779;GO:0005200;GO:0005737;GO:0005856;GO:0005885;GO:0005885;GO:0005885;GO:0005885;GO:0015629;GO:0030833;GO:0034314;GO:0034314;GO:0034314;GO:0034314;GO:0051015;GO:0051015;GO:0003779;GO:0005737;GO:0005856;GO:0005885;GO:0005885;GO:0015629;GO:0030833;GO:0034314;GO:0034314;	K05757	-	-	-	actin related protein 2/3 complex subunit 1B[Source:NCBI gene;Acc:416490]	416490	Q5ZI99
ENSGALG00000044536	24.867	43.32	6.41395	0.14806	-2.75575	0.0193086	0.348812	AADN04001032.1	6806	7358	+	553	-	-	-	-	-	-	-	-	-
ENSGALG00000042246	59.8361	101.009	18.6629	0.184765	-2.43624	0.0193328	0.348883	AADN04014327.1	2572	6133	+	3562	-	GO:0003826;GO:0003826;GO:0003863;GO:0003863;GO:0005947;GO:0009083;GO:0009083;GO:0016491;GO:0016624;GO:0055114;GO:0003826;GO:0003863;GO:0003863;GO:0009083;GO:0016491;GO:0016624;GO:0055114;	K00166	EC:1.2.4.4	-	-	-	374210	-
ENSGALG00000011306	84.876	125.121	44.6304	0.356697	-1.48723	0.0194596	0.349379	7	22291852	22295615	-	3764	DES	GO:0005198;GO:0005198;GO:0005634;GO:0005737;GO:0005856;GO:0005882;GO:0005882;GO:0005882;GO:0005882;GO:0005911;GO:0005916;GO:0008092;GO:0014704;GO:0030018;GO:0030018;GO:0031594;GO:0042383;GO:0042383;GO:0042802;GO:0043292;GO:0045109;GO:0045111;GO:0097433;GO:0097512;	K07610	-	-	-	desmin [Source:HGNC Symbol;Acc:HGNC:2770]"	395906	E1BZ05
ENSGALG00000042287	66.7606	96.1649	37.3564	0.388462	-1.36415	0.0195387	0.349379	AADN04009167.1	4073	8851	+	4779	-	GO:0006396;GO:0009615;GO:0006396;GO:0009615;GO:0006396;GO:0009615;GO:0006396;GO:0009615;	K15047	-	-	-	-	776596	-
ENSGALG00000036459	127.769	177.809	77.7293	0.43715	-1.1938	0.019759	0.350133	AADN04001138.1	26199	30285	-	4087	-	GO:0003676;GO:0003677;GO:0003676;GO:0003677;GO:0004803;GO:0006313;GO:0043565;	-	-	-	-	THAP domain containing 7 [Source:NCBIgene;Acc:776094]	776094	A0A1D5PIG7
ENSGALG00000027874	187.727	289.839	85.6154	0.295389	-1.75931	0.0197879	0.350133	5	24438649	24440766	+	2118	CHAC1	GO:0003839;GO:0003839;GO:0003839;GO:0005112;GO:0005737;GO:0005802;GO:0006751;GO:0006751;GO:0006751;GO:0016829;GO:0022008;	K07232	EC:4.3.2.7	-	-	ChaC glutathione specific gamma-glutamylcyclotransferase 1 [Source:NCBI gene;Acc:423209]	423209	R4GKI4
ENSGALG00000000122	7171.36	10162.4	4180.31	0.41135	-1.28156	0.0198862	0.351132	16	153731	157612	+	3882	GNB2L1	GO:0001891;GO:0001934;GO:0001934;GO:0005080;GO:0005080;GO:0005634;GO:0005634;GO:0005634;GO:0005654;GO:0005737;GO:0005737;GO:0005737;GO:0005739;GO:0005829;GO:0005829;GO:0005840;GO:0005886;GO:0006412;GO:0006919;GO:0007165;GO:0008200;GO:0008656;GO:0010629;GO:0016020;GO:0016567;GO:0016567;GO:0019899;GO:0019899;GO:0019903;GO:0022627;GO:0030178;GO:0030292;GO:0030308;GO:0030332;GO:0030335;GO:0030425;GO:…	K14753	-	R	COG2319	receptor for activated C kinase 1 [Source:NCBIgene;Acc:417044]	417044	P63247;E6N1V8
ENSGALG00000030931	149.747	201.371	98.1232	0.487276	-1.03719	0.0199742	0.351218	KQ759405.1	92124	99150	+	7027	HTRA2	GO:0000785;GO:0004252;GO:0004252;GO:0005634;GO:0005739;GO:0005739;GO:0005758;GO:0005829;GO:0005856;GO:0006508;GO:0006508;GO:0006508;GO:0007005;GO:0007628;GO:0008233;GO:0008233;GO:0008236;GO:0008344;GO:0008630;GO:0009898;GO:0010822;GO:0010942;GO:0016020;GO:0030900;GO:0034599;GO:0034599;GO:0034605;GO:0035458;GO:0035631;GO:0040014;GO:0042802;GO:0043065;GO:0043065;GO:0043280;GO:0044257;GO:0048666;GO:…	-	-	-	-	HtrA serine peptidase 2 [Source:HGNCSymbol;Acc:HGNC:14348]	-	-
ENSGALG00000027902	119.018	174.413	63.624	0.36479	-1.45486	0.0203362	0.352189	18	9956848	9959064	-	2217	SYNGR2	GO:0008021;GO:0016020;GO:0016020;GO:0016021;GO:0030672;GO:0031594;	-	-	-	-	Gallus gallus synaptogyrin 2 (SYNGR2), mRNA.[Source:RefSeq mRNA;Acc:NM_001318453]	100859110	Q5ZM48
ENSGALG00000003665	133.627	187.361	79.894	0.426419	-1.22966	0.0205268	0.354437	19	5732371	5736475	-	4105	PIGS	GO:0016020;GO:0016021;GO:0016255;GO:0042765;GO:0003923;GO:0016020;GO:0016021;GO:0016255;GO:0042765;	K05291	-	-	-	phosphatidylinositol glycan anchor biosynthesisclass S [Source:HGNC Symbol;Acc:HGNC:14937]	417571	-
ENSGALG00000013371	33.9353	56.5198	11.3509	0.20083	-2.31595	0.0206849	0.356094	28	1276862	1278055	+	1194	S1PR4	GO:0003376;GO:0004930;GO:0004930;GO:0005739;GO:0007165;GO:0007186;GO:0007186;GO:0007189;GO:0016020;GO:0016021;GO:0016021;GO:0038036;	K04293	-	-	-	sphingosine-1-phosphate receptor 4 [Source:HGNCSymbol;Acc:HGNC:3170]	430495	H9L025
ENSGALG00000044788	89.7264	129.051	50.4017	0.390556	-1.3564	0.020885	0.35625	LGE64	793673	797335	-	3663	-	GO:0003676;	-	-	-	-	zinc finger protein 628 [Source:NCBIgene;Acc:100857228]	100857228	-
ENSGALG00000030554	137.451	195.921	78.9812	0.403128	-1.31069	0.0209085	0.35625	25	1758982	1802232	-	43251	KCNN3	GO:0005516;GO:0005516;GO:0005737;GO:0005886;GO:0005886;GO:0006813;GO:0015269;GO:0016020;GO:0016021;GO:0016021;GO:0016286;GO:0016286;GO:0043005;GO:0043025;GO:0071805;GO:0005516;GO:0006813;GO:0015269;GO:0016020;GO:0016021;GO:0016021;GO:0016286;GO:0071805;GO:0006813;GO:0016020;GO:0016021;GO:0016021;GO:0016286;GO:0071805;GO:0003714;GO:0016020;GO:0016021;GO:0030154;GO:0045892;GO:0046872;GO:0046872;	K04944	-	-	-	potassium calcium-activated channel subfamily Nmember 3 [Source:HGNC Symbol;Acc:HGNC:6292]	100858107	-
ENSGALG00000008003	155.852	223.301	88.403	0.395891	-1.33683	0.0209299	0.35625	1	899544	908528	-	8985	ZC3HC1	GO:0005634;GO:0005634;GO:0005634;GO:0005634;GO:0008270;GO:0019901;GO:0031965;GO:2001240;	-	-	-	-	zinc finger C3HC-type containing 1 [Source:NCBIgene;Acc:416679]	416679	E1C3I1
ENSGALG00000036196	366.674	506.798	226.55	0.447022	-1.16158	0.0212284	0.357425	5	371903	374603	+	2701	MTCH2	GO:0005739;GO:0016020;GO:0016021;GO:0043065;GO:0070585;GO:0016020;GO:0016021;GO:0016020;GO:0016021;	K17885	-	-	-	mitochondrial carrier 2 [Source:NCBIgene;Acc:395597]	395597	Q9PVL6
ENSGALG00000027805	901.752	1413.04	390.462	0.276327	-1.85555	0.0212682	0.357425	10	2279143	2280927	-	1785	-	-	-	-	-	-	chromosome 15 open reading frame 39 [Source:NCBIgene;Acc:107049034]	-	-
ENSGALG00000022030	33.2359	55.0676	11.4043	0.207097	-2.27162	0.0213025	0.357425	27	4650005	4652391	-	2387	PGAP3	GO:0006505;GO:0006506;GO:0016020;GO:0016021;GO:0016788;GO:0016788;GO:0031227;GO:0031227;	-	-	-	-	post-GPI attachment to proteins 3 [Source:HGNCSymbol;Acc:HGNC:23719]	431201	H9L1M1
ENSGALG00000039722	553.761	824.715	282.807	0.342915	-1.54408	0.0213643	0.358051	1	48095494	48095874	-	381	HIST1H2B7	GO:0000786;GO:0000786;GO:0003677;GO:0003677;GO:0003677;GO:0005634;GO:0005694;GO:0006334;GO:0042742;GO:0046982;	K11252	-	-	-	histone cluster 1, H2B-VII (similar to humanhistone cluster 1, class H2B, member N) [Source:NCBIgene;Acc:417956]	417956	P0C1H3
ENSGALG00000044204	40.578	64.1578	16.9981	0.264943	-1.91625	0.02147	0.358051	10	13131918	13133662	-	1745	-	GO:0003676;GO:0090305;	K18340	EC:3.1.-.-	-	-	apoptosis enhancing nuclease [Source:NCBIgene;Acc:415496]	415496	A0A1L1RN59
ENSGALG00000040297	411.267	611.215	211.318	0.345735	-1.53226	0.0217131	0.360446	21	4764631	4774109	+	9479	NBL1	GO:0005576;GO:0005615;GO:0007399;GO:0010469;GO:0016015;GO:0030514;GO:0030514;GO:0035582;GO:0036122;GO:0038098;GO:0042803;GO:0045666;GO:0048263;GO:0048812;GO:0090027;GO:0005576;	K19558	-	-	-	neuroblastoma 1, DAN family BMP antagonist[Source:NCBI gene;Acc:373952]	373952	A0A1N8XHL8
ENSGALG00000008341	130.643	176.249	85.037	0.482482	-1.05145	0.0219329	0.360883	10	20127189	20157789	-	30601	FURIN	GO:0000139;GO:0002020;GO:0004175;GO:0004252;GO:0004252;GO:0004867;GO:0005783;GO:0005802;GO:0006465;GO:0006508;GO:0006508;GO:0008233;GO:0008233;GO:0008236;GO:0008283;GO:0009966;GO:0009986;GO:0010951;GO:0016020;GO:0016021;GO:0016485;GO:0016485;GO:0016486;GO:0016787;GO:0019058;GO:0030140;GO:0031638;GO:0032804;GO:0032902;GO:0032911;GO:0032940;GO:0042176;GO:0042277;GO:0043043;GO:0045121;GO:0045714;GO:…	K01349	EC:3.4.21.75	O	COG4935	furin, paired basic amino acid cleaving enzyme[Source:NCBI gene;Acc:395457]	395457	Q91000
ENSGALG00000002813	6943.75	9572.12	4315.37	0.450827	-1.14935	0.022032	0.361168	26	4376881	4382436	+	5556	RPS10	GO:0000028;GO:0003735;GO:0022627;	K02947	-	-	-	ribosomal protein S10 [Source:NCBIgene;Acc:419904]	419904	E1C4N0
ENSGALG00000042220	40.969	65.5434	16.3947	0.250135	-1.99922	0.0220716	0.361168	25	2638931	2641731	+	2801	PRUNE1	GO:0004309;GO:0005737;GO:0005737;GO:0005829;GO:0006798;GO:0015631;GO:0016311;GO:0016462;GO:0016791;GO:0031113;GO:0050767;	K01514	EC:3.6.1.11	-	-	prune exopolyphosphatase 1 [Source:HGNCSymbol;Acc:HGNC:13420]	427053	-
ENSGALG00000041832	77.7471	113.42	42.0747	0.370965	-1.43065	0.0221121	0.361487	KQ759585.1	7566	11212	-	3647	-	GO:0000307;GO:0005634;GO:0006351;GO:0016538;GO:0045737;GO:0045944;GO:1901409;	K15188	-	-	-	cyclin T1 [Source:NCBI gene;Acc:100859215]"	100859215	-
ENSGALG00000023120	166.984	224.054	109.914	0.490571	-1.02747	0.022177	0.361642	4	52137022	52139535	-	2514	SULT1B1	GO:0005737;GO:0006629;GO:0006805;GO:0008146;GO:0008202;GO:0016740;GO:0042403;GO:0051923;GO:0006805;GO:0008146;GO:0016740;GO:0042403;GO:0051923;GO:0006805;GO:0008146;GO:0016740;GO:0042403;GO:0051923;GO:0006805;GO:0008146;GO:0016740;GO:0042403;GO:0051923;GO:0006805;GO:0008146;GO:0016740;GO:0042403;GO:0051923;	K01025	EC:2.8.2.-	-	NOG260792	sulfotransferase family cytosolic 1B member 1[Source:NCBI gene;Acc:395227]	395227	Q8JG30
ENSGALG00000022166	49.2831	76.9849	21.5813	0.280332	-1.83479	0.0222063	0.361642	7	22682686	22692059	-	9374	PNKD	GO:0004416;GO:0005739;GO:0016020;GO:0019243;GO:0032225;GO:0042053;GO:0046929;GO:0046929;GO:0050884;	-	-	-	-	PNKD, MBL domain containing [Source:HGNCSymbol;Acc:HGNC:9153]	-	-
ENSGALG00000002048	60.3966	89.8297	30.9635	0.344692	-1.53662	0.0223137	0.361702	6	2740219	2743202	+	2984	GPRIN2	-	-	-	-	-	G protein regulated inducer of neurite outgrowth 2[Source:NCBI gene;Acc:395648]	395648	F1P2U2
ENSGALG00000037586	59.9018	95.4797	24.3238	0.254754	-1.97283	0.022326	0.361702	AADN04021476.1	21	2450	+	2430	YIF1B	GO:0005789;GO:0005793;GO:0006888;GO:0016020;GO:0016021;GO:0030134;GO:0030173;	-	-	-	-	Yip1 interacting factor homolog B, membranetrafficking protein [Source:HGNC Symbol;Acc:HGNC:30511]	-	-
ENSGALG00000045228	328.424	582.832	74.0152	0.126992	-2.97719	0.0223356	0.361702	3	16038040	16040027	+	1988	-	-	-	-	-	-	pre T cell antigen receptor alpha [Source:NCBIgene;Acc:100858958]	-	-
ENSGALG00000023703	109.144	157.695	60.5927	0.384239	-1.37992	0.022368	0.361886	19	6062311	6070062	-	7752	GIT1	GO:0005096;GO:0005737;GO:0032587;GO:0034613;GO:0043547;GO:0046872;GO:0005096;GO:0005829;GO:0005925;GO:0032465;GO:0043547;GO:0044877;GO:0046872;GO:0048013;GO:0005096;GO:0043547;GO:0046872;	K05737	-	-	-	G protein-coupled receptor kinase interactingArfGAP 1 [Source:NCBI gene;Acc:417584]	417584	Q9DG15
ENSGALG00000029369	50.8453	74.7507	26.94	0.360398	-1.47234	0.0227108	0.363647	3	104956386	104961874	-	5489	PREB	GO:0003400;GO:0005090;GO:0005090;GO:0005096;GO:0005634;GO:0009306;GO:0016020;GO:0016021;GO:0030176;GO:0032527;GO:0043547;GO:0050790;GO:0051020;GO:0051020;GO:0070971;	K14003	-	-	-	prolactin regulatory element binding [Source:HGNCSymbol;Acc:HGNC:9356]	100858986	A0A077KY10
ENSGALG00000043938	187.664	256.264	119.064	0.464617	-1.10589	0.0227874	0.363647	LGE64	799440	805308	+	5869	-	GO:0003677;GO:0003909;GO:0003910;GO:0003910;GO:0005524;GO:0005634;GO:0005634;GO:0005737;GO:0005739;GO:0006273;GO:0006281;GO:0006310;GO:0051103;GO:0071897;GO:1903461;	K10747	-	-	-	DNA ligase 1 [Source:NCBI gene;Acc:430516]"	430516	A0A1L1RNF8
ENSGALG00000005490	4929.07	6798.64	3059.51	0.450018	-1.15195	0.0228138	0.363647	14	6179190	6181856	-	2667	RPS2	GO:0003723;GO:0003735;GO:0003735;GO:0003735;GO:0005840;GO:0005840;GO:0006412;GO:0015935;GO:0022627;GO:0071353;GO:1990904;GO:0003723;GO:0003735;GO:0003735;GO:0005840;GO:0005840;GO:0006412;GO:0015935;GO:1990904;GO:0003723;GO:0003735;GO:0003735;GO:0005840;GO:0005840;GO:0006412;GO:0015935;GO:1990904;GO:0003735;GO:0005840;GO:0006412;GO:0003735;GO:0005840;GO:0006412;	K02981	-	-	-	ribosomal protein S2 [Source:NCBI gene;Acc:416544]"	416544	E1C4M0
ENSGALG00000027777	413.646	599.398	227.895	0.380206	-1.39515	0.0228733	0.363647	28	2939717	2944158	-	4442	CNN2	GO:0003779;GO:0003779;GO:0005516;GO:0005856;GO:0007010;GO:0010628;GO:0030097;GO:0030336;GO:0031032;GO:0042060;GO:0042127;GO:0050765;GO:0003779;GO:0003779;GO:0005516;GO:0005856;GO:0007010;GO:0031032;GO:0003779;GO:0003779;GO:0005516;GO:0005856;GO:0007010;GO:0031032;GO:0003779;GO:0003779;GO:0005516;GO:0005856;GO:0007010;GO:0031032;	-	-	-	-	calponin 2 [Source:NCBI gene;Acc:100216000]"	100216000	Q5ZKU6
ENSGALG00000035297	116.298	180.076	52.5196	0.291653	-1.77768	0.0229743	0.363647	AADN04008044.1	7461	9807	+	2347	GABARAP	GO:0005737;GO:0006914;GO:0000226;GO:0000421;GO:0005737;GO:0005764;GO:0005776;GO:0005790;GO:0005794;GO:0005875;GO:0005886;GO:0005930;GO:0006914;GO:0008017;GO:0008625;GO:0015629;GO:0031625;GO:0048487;GO:0050811;GO:0097225;	-	-	-	-	GABA type A receptor-associated protein[Source:HGNC Symbol;Acc:HGNC:4067]	-	-
ENSGALG00000003510	412.618	556.313	268.922	0.4834	-1.04871	0.0229888	0.363647	8	5521239	5536475	+	15237	UCK2	GO:0000166;GO:0004849;GO:0004849;GO:0005524;GO:0005524;GO:0005829;GO:0006238;GO:0016301;GO:0016301;GO:0016310;GO:0016740;GO:0019206;GO:0044206;GO:0044206;GO:0044211;	K00876	EC:2.7.1.48	-	-	uridine-cytidine kinase 2 [Source:NCBIgene;Acc:424406]	424406	-
ENSGALG00000032610	45.169	69.8091	20.5289	0.294073	-1.76576	0.023025	0.363647	27	5381307	5386131	+	4825	NAGLU	GO:0007040;GO:0021680;GO:0042474;GO:0045475;GO:0046548;GO:0060119;GO:0070062;	K01205	EC:3.2.1.50	-	-	N-acetyl-alpha-glucosaminidase [Source:HGNCSymbol;Acc:HGNC:7632]	107055308	A0A1D5NU78
ENSGALG00000041063	81.0769	122.202	39.9514	0.326928	-1.61295	0.023066	0.363647	AADN04006406.1	8055	12148	+	4094	KRTCAP2	GO:0008250;GO:0016020;GO:0016021;GO:0042543;	-	-	-	-	keratinocyte associated protein 2 [Source:HGNCSymbol;Acc:HGNC:28942]	-	-
ENSGALG00000027665	117.223	166.311	68.1352	0.409685	-1.28741	0.02309	0.363647	1	50711697	50722039	-	10343	SYNGR1	GO:0016020;GO:0016020;GO:0016021;GO:0030672;GO:0031594;GO:0048169;GO:0048172;GO:1990830;	-	-	-	-	synaptogyrin 1 [Source:NCBI gene;Acc:418015]"	418015	-
ENSGALG00000043010	21.3118	37.3222	5.30137	0.142043	-2.8156	0.023228	0.364313	28	3385427	3391125	-	5699	NR2F6	GO:0000122;GO:0000122;GO:0000980;GO:0001227;GO:0003677;GO:0003677;GO:0003700;GO:0003700;GO:0003707;GO:0004879;GO:0005634;GO:0005634;GO:0005634;GO:0006351;GO:0006355;GO:0006355;GO:0008270;GO:0030522;GO:0043153;GO:0043401;GO:0043565;GO:0043565;GO:0046872;GO:0048666;GO:0050965;	K08549	-	-	-	nuclear receptor subfamily 2 group F member 6[Source:HGNC Symbol;Acc:HGNC:7977]	100859014	A0A1D5NUT5
ENSGALG00000028937	52.0721	82.1785	21.9658	0.267294	-1.9035	0.0232962	0.364313	28	615460	616038	-	579	TIMM13	GO:0001650;GO:0005739;GO:0005739;GO:0005743;GO:0005758;GO:0008565;GO:0015031;GO:0042719;GO:0045039;GO:0046872;GO:0072321;	K17781	-	-	-	translocase of inner mitochondrial membrane 13[Source:NCBI gene;Acc:100859352]	100859352	R4GGQ4
ENSGALG00000042539	50.8766	80.9174	20.8357	0.257494	-1.95739	0.0234829	0.364313	AADN04019854.1	329	2645	+	2317	NNF1	GO:0000818;	K11546	-	-	-	Nnf1 protein [Source:NCBI gene;Acc:693253]"	693253	Q1T767
ENSGALG00000007900	92.5972	131.191	54.0037	0.411643	-1.28053	0.0235158	0.364313	2	17759039	17762503	-	3465	COMMD3	GO:0006814;	-	-	-	-	COMM domain containing 3 [Source:HGNCSymbol;Acc:HGNC:23332]	-	-
ENSGALG00000040068	177.221	292.694	61.748	0.210964	-2.24493	0.0235817	0.364313	AADN04000849.1	39488	41708	+	2221	-	GO:0016491;GO:0055114;GO:0016491;GO:0055114;	K08683	-	-	-	hydroxysteroid (17-beta) dehydrogenase 10[Source:NCBI gene;Acc:425758]	425758	-
ENSGALG00000040672	31.414	51.496	11.332	0.220055	-2.18406	0.0236285	0.364313	27	4865485	4870779	+	5295	IGFBP4	GO:0001558;GO:0001558;GO:0005520;GO:0005520;GO:0005576;GO:0005615;GO:0005615;GO:0010906;GO:0031994;GO:0031995;GO:0040008;GO:0043410;GO:0043568;GO:0044342;	-	-	-	-	insulin like growth factor binding protein 4[Source:NCBI gene;Acc:374271]	374271	Q801D7
ENSGALG00000006326	412.796	604.687	220.906	0.365323	-1.45276	0.0236299	0.364313	15	8134760	8136636	+	1877	MIF	GO:0002376;GO:0004167;GO:0005125;GO:0005576;GO:0005615;GO:0005737;GO:0006954;GO:0010469;GO:0016853;GO:0042289;GO:0045087;GO:0050178;	K07253	EC:5.3.2.1	O	NOG08790	macrophage migration inhibitory factor(glycosylation-inhibiting factor) [Source:NCBIgene;Acc:100857237]	100857237	Q02960;Q90ZI2
ENSGALG00000002033	112.217	161.131	63.303	0.392867	-1.34789	0.023745	0.364428	14	13454270	13456392	+	2123	NDUFB6	GO:0005654;GO:0005739;GO:0005739;GO:0005747;GO:0005747;GO:0006120;GO:0031966;GO:0032981;GO:0042775;	K03962	-	-	-	NADH:ubiquinone oxidoreductase subunit B6[Source:NCBI gene;Acc:416391]	416391	E1BT94
ENSGALG00000037549	86.4973	135.272	37.7221	0.27886	-1.84239	0.0237651	0.364428	AADN04008993.1	457	9108	+	8652	-	GO:0000226;GO:0008017;GO:0015630;GO:0016020;GO:0016021;	-	-	-	-	-	-	-
ENSGALG00000032468	224.213	302.485	145.941	0.482473	-1.05148	0.0237896	0.364428	3	104911501	104914748	-	3248	SNX17	GO:0003279;GO:0005737;GO:0005768;GO:0005768;GO:0005769;GO:0005769;GO:0005794;GO:0005829;GO:0006886;GO:0006886;GO:0006898;GO:0008022;GO:0010008;GO:0031410;GO:0032991;GO:0035091;GO:0035091;GO:0035091;GO:0035904;GO:0043231;GO:0050750;GO:0060976;GO:1990126;	-	-	-	-	sorting nexin 17 [Source:HGNCSymbol;Acc:HGNC:14979]	-	-
ENSGALG00000029406	24.5767	43.4152	5.73814	0.132169	-2.91954	0.023831	0.364428	AADN04006241.1	6084	9792	+	3709	-	-	-	-	-	-	-	-	-
ENSGALG00000007018	55.7332	85.0554	26.411	0.310516	-1.68726	0.0238746	0.364428	18	9630087	9635630	-	5544	SLC26A11	GO:0005654;GO:0005765;GO:0005783;GO:0005794;GO:0005886;GO:0008271;GO:0008271;GO:0008272;GO:0008272;GO:0008509;GO:0015116;GO:0015116;GO:0015301;GO:0016020;GO:0016020;GO:0016021;GO:0016021;GO:0016021;GO:0016021;GO:0043231;GO:0055085;GO:0098656;GO:1902358;GO:0008271;GO:0008272;GO:0015116;GO:0016020;GO:0016020;GO:0016021;GO:0016021;GO:0055085;GO:1902358;	K14708	-	-	-	solute carrier family 26 member 11 [Source:HGNCSymbol;Acc:HGNC:14471]	768556	-
ENSGALG00000000433	1025.12	1554.61	495.629	0.318811	-1.64922	0.0239359	0.364614	7	22326553	22332653	+	6101	-	GO:0000166;GO:0000226;GO:0000278;GO:0003924;GO:0003924;GO:0005200;GO:0005200;GO:0005525;GO:0005525;GO:0005525;GO:0005737;GO:0005737;GO:0005856;GO:0005874;GO:0005874;GO:0005874;GO:0007017;GO:0007017;GO:0000166;GO:0003924;GO:0003924;GO:0005200;GO:0005525;GO:0005525;GO:0005737;GO:0005856;GO:0005874;GO:0005874;GO:0007010;GO:0007017;GO:0000166;GO:0003924;GO:0003924;GO:0005200;GO:0005525;GO:0005525;GO:…	K07374	-	-	-	tubulin alpha 4a [Source:NCBI gene;Acc:100857247]"	100857247	-
ENSGALG00000037904	138.61	191.589	85.6307	0.446949	-1.16182	0.024082	0.364824	6	11524859	11526449	+	1591	EIF4EBP2	GO:0005737;GO:0007613;GO:0008190;GO:0008190;GO:0008190;GO:0008286;GO:0019933;GO:0030371;GO:0031929;GO:0035176;GO:0045947;GO:0045947;GO:0045947;GO:0048167;GO:0050804;	K18644	-	-	-	Gallus gallus eukaryotic translation initiationfactor 4E binding protein 2 (EIF4EBP2), mRNA.[Source:RefSeq mRNA;Acc:NM_001321634]	769479	A0A1L1RKV7
ENSGALG00000042077	70.2073	117.311	23.1033	0.19694	-2.34417	0.0243624	0.367822	19	5521562	5525889	+	4328	HIC1	GO:0000122;GO:0000122;GO:0001227;GO:0003676;GO:0003700;GO:0003700;GO:0003700;GO:0005654;GO:0005829;GO:0008630;GO:0008630;GO:0030178;GO:0042826;GO:0043565;GO:0043565;GO:0045892;GO:0045893;GO:0045944;	-	-	-	-	HIC ZBTB transcriptional repressor 1 [Source:NCBIgene;Acc:396164]	396164	Q90850
ENSGALG00000042460	57.6969	90.6126	24.7811	0.273485	-1.87047	0.0243817	0.367822	17	5430750	5434416	-	3667	FPGS	GO:0004326;GO:0004326;GO:0004326;GO:0004326;GO:0005524;GO:0005737;GO:0005759;GO:0006536;GO:0006730;GO:0006760;GO:0009058;GO:0009396;GO:0016874;GO:0016874;GO:0046901;GO:0046901;GO:0004326;GO:0005524;GO:0009058;GO:0009396;GO:0016874;GO:0046901;	K01930	EC:6.3.2.17	-	-	folylpolyglutamate synthase [Source:HGNCSymbol;Acc:HGNC:3824]	417227	-
ENSGALG00000027506	77.3585	113.353	41.364	0.364913	-1.45438	0.0247262	0.370742	7	22315127	22320358	-	5232	DNAJB2	GO:0001671;GO:0001671;GO:0005634;GO:0005829;GO:0005829;GO:0008285;GO:0030308;GO:0030433;GO:0030544;GO:0030544;GO:0031227;GO:0031396;GO:0031965;GO:0032091;GO:0032436;GO:0032781;GO:0042026;GO:0042026;GO:0043130;GO:0051082;GO:0051082;GO:0051087;GO:0051087;GO:0061077;GO:0061077;GO:0090084;GO:0140036;GO:1903644;	K09508	-	-	-	DnaJ heat shock protein family (Hsp40) member B2[Source:HGNC Symbol;Acc:HGNC:5228]	427022	-
ENSGALG00000039883	153.588	214	93.1756	0.4354	-1.19959	0.0247581	0.370755	23	24815	28245	-	3431	PIGV	GO:0000030;GO:0000030;GO:0004584;GO:0005783;GO:0005789;GO:0005789;GO:0005789;GO:0006506;GO:0006506;GO:0006506;GO:0006506;GO:0016020;GO:0016021;GO:0016740;GO:0016757;GO:0031501;GO:0097502;	K07542	EC:2.4.1.-	-	-	phosphatidylinositol glycan anchor biosynthesisclass V [Source:HGNC Symbol;Acc:HGNC:26031]	771632	-
ENSGALG00000027534	52.9227	79.6581	26.1873	0.328746	-1.60495	0.0252524	0.373656	13	13010726	13018170	-	7445	GM2A	GO:0004563;GO:0006689;GO:0006689;GO:0007611;GO:0008047;GO:0008047;GO:0009313;GO:0019915;GO:0043085;GO:0050877;GO:0050885;	-	-	-	-	GM2 ganglioside activator [Source:HGNCSymbol;Acc:HGNC:4367]	-	-
ENSGALG00000007298	178.189	245.849	110.529	0.449579	-1.15335	0.0252935	0.373656	24	5238005	5244773	-	6769	BACE1	GO:0001540;GO:0001540;GO:0004175;GO:0004190;GO:0004190;GO:0004190;GO:0004190;GO:0004190;GO:0005768;GO:0005768;GO:0005769;GO:0005769;GO:0005770;GO:0005771;GO:0005794;GO:0005794;GO:0005802;GO:0005802;GO:0005886;GO:0005887;GO:0006508;GO:0006508;GO:0006508;GO:0006508;GO:0006508;GO:0006509;GO:0006509;GO:0008233;GO:0008233;GO:0009986;GO:0016020;GO:0016020;GO:0016021;GO:0016021;GO:0016787;GO:0019899;GO:…	K04521	EC:3.4.23.46	-	-	beta-secretase 1 [Source:HGNC Symbol;Acc:HGNC:933]"	419768	F1N916
ENSGALG00000042242	1255.33	1694.4	816.265	0.481743	-1.05366	0.0253385	0.373656	2	138599207	138602483	+	3277	NDUFB9	GO:0005739;GO:0005747;GO:0005747;GO:0005747;GO:0006120;GO:0032981;GO:0005747;GO:0006120;	K03965	-	-	-	NADH:ubiquinone oxidoreductase subunit B9[Source:HGNC Symbol;Acc:HGNC:7704]	420337	A0A1D5PNM0
ENSGALG00000039473	316.994	431.724	202.264	0.468504	-1.09387	0.0253577	0.373656	AADN04003454.1	6426	11889	+	5464	NOP53	GO:0000027;GO:0000055;GO:0005634;GO:0005654;GO:0005730;GO:0042254;GO:0000027;GO:0000027;GO:0000027;GO:0000055;GO:0000122;GO:0001650;GO:0001932;GO:0002039;GO:0005634;GO:0005654;GO:0005654;GO:0005730;GO:0005730;GO:0005730;GO:0005829;GO:0006281;GO:0006364;GO:0006974;GO:0007095;GO:0008097;GO:0008097;GO:0014067;GO:0031333;GO:0032435;GO:0032436;GO:0033553;GO:0039535;GO:0042254;GO:0042802;GO:0042981;GO:…	K14840	-	-	-	NOP53 ribosome biogenesis factor [Source:HGNCSymbol;Acc:HGNC:4333]	107049993	A0A1D5PV90
ENSGALG00000015152	569.582	906.633	232.531	0.256477	-1.9631	0.0253792	0.373656	1	83273631	83292347	-	18717	BOC	GO:0005654;GO:0005887;GO:0007224;GO:0007411;GO:0016020;GO:0016021;GO:0045663;	K20020	-	-	-	BOC cell adhesion associated, oncogene regulated[Source:HGNC Symbol;Acc:HGNC:17173]	418361	-
ENSGALG00000008014	28.8655	48.4087	9.32238	0.192577	-2.3765	0.0253985	0.373656	20	13926767	13928100	-	1334	CEBPB	GO:0000779;GO:0000790;GO:0000977;GO:0000978;GO:0000979;GO:0000981;GO:0001046;GO:0001077;GO:0001158;GO:0001541;GO:0001892;GO:0003677;GO:0003677;GO:0003682;GO:0003700;GO:0003705;GO:0003705;GO:0005515;GO:0005634;GO:0005634;GO:0005634;GO:0005634;GO:0005654;GO:0005737;GO:0006355;GO:0006355;GO:0006366;GO:0010628;GO:0016363;GO:0019900;GO:0030182;GO:0032496;GO:0032753;GO:0033598;GO:0034976;GO:0035035;GO:…	K10048	-	-	NOG299311	CCAAT enhancer binding protein beta [Source:NCBIgene;Acc:396185]	396185	Q05826
ENSGALG00000017553	86.3074	122.899	49.7159	0.404526	-1.30569	0.0254356	0.373881	27	4162427	4168358	-	5932	SNX11	GO:0005768;GO:0006886;GO:0016050;GO:0035091;GO:1901981;	K17924	-	-	-	sorting nexin 11 [Source:HGNCSymbol;Acc:HGNC:14975]	429353	H9L0R3
ENSGALG00000029395	592.297	869.379	315.215	0.362575	-1.46365	0.0254832	0.374261	AADN04006791.1	2137	8893	+	6757	GSTM3	GO:0004364;GO:0004364;GO:0004364;GO:0004364;GO:0005737;GO:0005829;GO:0006749;GO:0016740;GO:0018916;GO:0019899;GO:0035686;GO:0042178;GO:0042802;GO:0042803;GO:0042803;GO:0043295;GO:0043627;GO:0045171;GO:0070458;	K00799	EC:2.5.1.18	-	-	glutathione S-transferase mu 3 [Source:HGNCSymbol;Acc:HGNC:4635]	107050492	-
ENSGALG00000040035	80.7572	117.375	44.1395	0.376056	-1.41098	0.0256737	0.375528	13	8649968	8651161	-	1194	ADRB2	GO:0001540;GO:0001993;GO:0002024;GO:0002025;GO:0002025;GO:0002028;GO:0002032;GO:0004930;GO:0004930;GO:0004935;GO:0004935;GO:0004941;GO:0004941;GO:0004941;GO:0004941;GO:0005634;GO:0005886;GO:0005886;GO:0005887;GO:0005887;GO:0006898;GO:0006940;GO:0007165;GO:0007186;GO:0007186;GO:0007188;GO:0007189;GO:0007189;GO:0007190;GO:0008179;GO:0009409;GO:0010739;GO:0010739;GO:0015459;GO:0016020;GO:0016020;GO:…	-	-	-	-	adrenoceptor beta 2 [Source:HGNCSymbol;Acc:HGNC:286]	-	-
ENSGALG00000043129	398.847	539.217	258.476	0.479355	-1.06083	0.0257958	0.375528	25	2888671	2892267	+	3597	DEDD	GO:0003677;GO:0003677;GO:0005730;GO:0005730;GO:0005737;GO:0006915;GO:0008625;GO:0008625;GO:0042177;GO:0042981;GO:0046697;GO:1901837;GO:0006915;GO:0042981;	-	-	-	-	death effector domain containing [Source:HGNCSymbol;Acc:HGNC:2755]	-	-
ENSGALG00000029202	63.256	94.47	32.0419	0.339176	-1.5599	0.0259892	0.375528	AADN04004158.1	4343	13428	-	9086	EVI5L	GO:0005096;GO:0043087;GO:0043547;GO:0005096;GO:0005096;GO:0005096;GO:0005622;GO:0006886;GO:0017137;GO:0017137;GO:0043087;GO:0043547;GO:0090630;GO:1902018;	-	-	-	-	ecotropic viral integration site 5 like[Source:HGNC Symbol;Acc:HGNC:30464]	-	-
ENSGALG00000023437	39.4418	62.9074	15.9761	0.253962	-1.97732	0.0260006	0.375528	11	19278734	19280589	-	1856	NQO1	GO:0003955;GO:0003955;GO:0005829;GO:0005829;GO:0006979;GO:0009055;GO:0016491;GO:0022900;GO:0042802;GO:0043086;GO:0055114;	K00355	EC:1.6.5.2	-	-	NAD(P)H quinone dehydrogenase 1 [Source:NCBIgene;Acc:769737]	769737	E1BYW3
ENSGALG00000042309	131.907	192.469	71.345	0.370683	-1.43174	0.0260971	0.376325	5	306737	308485	-	1749	CHURC1	GO:0007275;GO:0008270;GO:0045893;GO:0007275;GO:0007275;GO:0008270;GO:0045893;GO:0046872;	-	-	-	-	churchill domain containing 1 [Source:NCBIgene;Acc:395448]	395448	Q9DFZ3
ENSGALG00000037394	89.1432	140.414	37.8721	0.269717	-1.89048	0.0266596	0.378294	AADN04015569.1	21	5193	+	5173	SLC25A44	GO:0016020;GO:0016021;	K15121	-	-	-	solute carrier family 25 member 44 [Source:HGNCSymbol;Acc:HGNC:29036]	107051180	-
ENSGALG00000043016	106.638	158.27	55.0064	0.347548	-1.52472	0.0267619	0.378807	5	22001	24367	+	2367	CD6	GO:0001530;GO:0001771;GO:0001772;GO:0002438;GO:0005044;GO:0006898;GO:0007157;GO:0009897;GO:0016020;GO:0016020;GO:0016021;GO:0031012;GO:0031226;GO:0031663;GO:0032496;GO:0042101;GO:0042102;GO:0042802;GO:0070891;GO:1900017;	K06456	-	-	-	CD6 molecule [Source:HGNC Symbol;Acc:HGNC:1691]"	101748655	A0A1D5PV57
ENSGALG00000028996	97.8249	143.525	52.125	0.363177	-1.46125	0.0269777	0.380524	Z	7940963	7943942	-	2980	SIGMAR1	GO:0005634;GO:0005635;GO:0005635;GO:0005637;GO:0005640;GO:0005783;GO:0005783;GO:0005783;GO:0005789;GO:0006869;GO:0014069;GO:0014069;GO:0016020;GO:0016021;GO:0016021;GO:0031410;GO:0036474;GO:0038023;GO:0043523;GO:0043523;GO:0070207;	K20719	-	-	-	sigma non-opioid intracellular receptor 1[Source:NCBI gene;Acc:100859748]	100859748	Q5ZL84
ENSGALG00000034688	44.5687	70.0385	19.099	0.272693	-1.87465	0.0270542	0.380524	33	780172	783513	-	3342	TIMELESS	GO:0000076;GO:0000122;GO:0000228;GO:0000790;GO:0000790;GO:0002009;GO:0003677;GO:0005634;GO:0005634;GO:0005634;GO:0006281;GO:0006974;GO:0006974;GO:0007623;GO:0030324;GO:0031298;GO:0042752;GO:0042752;GO:0042803;GO:0043111;GO:0044770;GO:0045892;GO:0046982;GO:0048478;GO:0048754;GO:0072711;GO:0072719;GO:1904976;GO:2000781;	-	-	-	-	timeless circadian regulator [Source:HGNCSymbol;Acc:HGNC:11813]	-	-
ENSGALG00000035445	499.137	859.313	138.96	0.161711	-2.62851	0.0273187	0.380524	1	48102824	48103259	-	436	HIST1H46L2	GO:0000786;GO:0000786;GO:0003677;GO:0003677;GO:0003677;GO:0005634;GO:0005634;GO:0005634;GO:0005654;GO:0005694;GO:0006334;GO:0006334;GO:0006352;GO:0046982;	K11254	-	-	-	histone cluster 1, H4-IV, germinal H4-like 2[Source:NCBI gene;Acc:100858049]	100858049	P62801
ENSGALG00000027070	282.144	383.212	181.076	0.472521	-1.08155	0.0273554	0.380524	18	9854402	9861353	+	6952	TIMP2	GO:0002020;GO:0002020;GO:0005576;GO:0005615;GO:0008191;GO:0008191;GO:0008270;GO:0009725;GO:0010033;GO:0010951;GO:0010951;GO:0030414;GO:0031012;GO:0034097;GO:0051045;GO:1905049;	K22583	-	-	-	TIMP metallopeptidase inhibitor 2 [Source:NCBIgene;Acc:374178]	374178	O42146
ENSGALG00000042895	64.7038	98.626	30.7816	0.312104	-1.6799	0.0273665	0.380524	11	2033491	2038419	-	4929	BCAR1	GO:0001726;GO:0005737;GO:0005737;GO:0005886;GO:0005925;GO:0005925;GO:0005925;GO:0007015;GO:0007165;GO:0007186;GO:0007229;GO:0010595;GO:0015629;GO:0016477;GO:0016477;GO:0016477;GO:0019901;GO:0030027;GO:0030335;GO:0035729;GO:0048008;GO:0048010;GO:0048012;GO:0050851;GO:0050853;GO:0060326;GO:0090527;	K05726	-	-	-	BCAR1, Cas family scaffold protein [Source:HGNCSymbol;Acc:HGNC:971]	415691	-
ENSGALG00000028506	100.128	148.455	51.8015	0.348937	-1.51896	0.0273795	0.380524	4	1691893	1710105	-	18213	NHSL2	GO:0030154;	-	-	-	-	NHS like 2 [Source:HGNC Symbol;Acc:HGNC:33737]"	422133	A0A1D5PJL9
ENSGALG00000026914	75.2071	110.384	40.0305	0.362649	-1.46335	0.0277397	0.381656	13	10172796	10176454	-	3659	DOK3	GO:0005737;GO:0007265;	-	-	-	-	docking protein 3 [Source:NCBI gene;Acc:429960]"	429960	A3R064
ENSGALG00000030533	364.083	521.472	206.693	0.396365	-1.3351	0.0278957	0.381663	AADN04000659.1	56622	60029	-	3408	PGLS	GO:0005975;GO:0006098;GO:0006098;GO:0009051;GO:0017057;GO:0017057;GO:0017057;	K01057	EC:3.1.1.31	-	-	6-phosphogluconolactonase [Source:NCBIgene;Acc:430442]	430442	Q5ZJY1
ENSGALG00000038110	151.555	203.312	99.798	0.49086	-1.02662	0.027952	0.382039	33	607459	612722	+	5264	DGKA	GO:0000166;GO:0003951;GO:0004143;GO:0004143;GO:0004143;GO:0004143;GO:0005509;GO:0005524;GO:0005543;GO:0005829;GO:0005886;GO:0006654;GO:0007165;GO:0007205;GO:0016301;GO:0016301;GO:0016301;GO:0016310;GO:0016740;GO:0035556;GO:0046339;GO:0046486;GO:0046834;	K00901	EC:2.7.1.107	-	-	diacylglycerol kinase alpha [Source:HGNCSymbol;Acc:HGNC:2849]	101748037	-
ENSGALG00000046559	166.727	229.62	103.834	0.452202	-1.14496	0.0280605	0.38211	9	14937512	14942524	-	5013	-	GO:0016020;GO:0016021;	K06744	-	-	-	programmed cell death 1 [Source:NCBIgene;Acc:424913]	424913	-
ENSGALG00000033123	19.8167	34.3501	5.28319	0.153804	-2.70083	0.0280636	0.38211	KQ759610.1	3683	12323	-	8641	KEAP1	GO:0001701;GO:0005654;GO:0005737;GO:0005737;GO:0005783;GO:0005815;GO:0005829;GO:0005884;GO:0006355;GO:0008134;GO:0008134;GO:0008134;GO:0010499;GO:0016567;GO:0016567;GO:0030496;GO:0031463;GO:0031463;GO:0032991;GO:0042802;GO:0042803;GO:0042994;GO:0045604;GO:0071353;GO:0097718;	-	-	-	-	kelch like ECH associated protein 1 [Source:HGNCSymbol;Acc:HGNC:23177]	-	-
ENSGALG00000007479	197.803	266.416	129.189	0.484916	-1.04419	0.0281238	0.38211	6	22099836	22103900	+	4065	SLC25A28	GO:0005381;GO:0005739;GO:0016020;GO:0016021;GO:0048250;	K15113	-	-	-	solute carrier family 25 member 28 [Source:HGNCSymbol;Acc:HGNC:23472]	423832	-
ENSGALG00000008713	257.052	361.823	152.28	0.420869	-1.24856	0.0281967	0.38211	3	15427651	15428804	-	1154	BIRC5	GO:0000226;GO:0005737;GO:0007346;GO:0043066;GO:0043524;GO:0061178;GO:0061469;	K08731	-	-	NOG271140	baculoviral IAP repeat containing 5 [Source:NCBIgene;Acc:374078]	374078	F1NN48;Q9DDK0
ENSGALG00000042005	96.9174	138.192	55.6429	0.402649	-1.3124	0.0283773	0.383071	3	105003479	105010129	-	6651	-	GO:0000166;GO:0004849;GO:0004849;GO:0005524;GO:0005524;GO:0009116;GO:0016301;GO:0016301;GO:0016310;GO:0016740;GO:0044206;GO:0044211;GO:0000166;GO:0004849;GO:0005524;GO:0005524;GO:0009116;GO:0016301;GO:0016301;GO:0016310;GO:0016740;GO:0044206;GO:0044211;GO:0000166;GO:0004849;GO:0005524;GO:0005524;GO:0009116;GO:0016301;GO:0016301;GO:0016310;GO:0016740;GO:0044206;GO:0044211;	K00876	EC:2.7.1.48	-	-	-	776992	-
ENSGALG00000028567	126.273	171.822	80.724	0.469813	-1.08984	0.0285388	0.384346	20	488107	494909	-	6803	MYL9	GO:0001725;GO:0005509;GO:0005859;GO:0008307;GO:0016459;GO:0016460;GO:0030018;GO:0030239;GO:0032036;GO:0045159;GO:0046872;GO:0046982;GO:0005509;GO:0005509;GO:0005859;GO:0008307;GO:0016459;GO:0030239;GO:0045159;GO:0046872;GO:0046982;	K12755	-	DTZ	COG5126	myosin, light chain 9, regulatory [Source:NCBIgene;Acc:396215]	396215	P02612
ENSGALG00000037438	133.294	184.806	81.7818	0.442527	-1.17616	0.0286274	0.385237	AADN04013421.1	2558	3401	+	844	-	GO:0000027;GO:0003735;GO:0003735;GO:0005622;GO:0005840;GO:0006412;GO:0022625;	-	-	-	-	-	-	-
ENSGALG00000035502	57.4183	86.3978	28.4388	0.329161	-1.60313	0.0287155	0.38582	33	1595024	1597138	+	2115	ZBTB39	GO:0003676;GO:0005634;	K10511	-	-	-	zinc finger and BTB domain containing 39[Source:HGNC Symbol;Acc:HGNC:29014]	100858734	A0A1D5PU73
ENSGALG00000038820	53.0291	80.6525	25.4057	0.315002	-1.66657	0.0289244	0.387131	2	2388401	2389615	+	1215	-	GO:0003735;GO:0003735;GO:0005762;GO:0005762;GO:0006412;	-	-	-	-	-	-	-
ENSGALG00000042792	29.9559	49.4415	10.4702	0.21177	-2.23943	0.0289456	0.387131	KQ759663.1	4808	8937	-	4130	-	GO:0003676;GO:0003700;GO:0043565;GO:0045892;GO:0045893;GO:0045944;	-	-	-	-	-	-	-
ENSGALG00000033792	120.801	167.606	73.9959	0.441487	-1.17956	0.0292529	0.388788	AADN04001840.1	5941	18591	+	12651	-	GO:0000070;GO:0000775;GO:0032133;GO:0051233;	K11514	-	-	-	-	107057183	-
ENSGALG00000046001	176.389	236.909	115.869	0.489086	-1.03184	0.0294508	0.389595	AADN04002895.1	3873	9086	-	5214	-	GO:0004470;GO:0004471;GO:0004473;GO:0005739;GO:0006090;GO:0006108;GO:0055114;	-	-	-	-	-	-	-
ENSGALG00000039532	27.2376	45.9972	8.47807	0.184317	-2.43974	0.0295041	0.389595	21	6515450	6516167	+	718	-	-	-	-	-	-	-	-	-
ENSGALG00000012312	152.736	217.395	88.0771	0.405148	-1.30348	0.0295058	0.389595	1	51158258	51162538	-	4281	GCAT	GO:0003824;GO:0005654;GO:0005739;GO:0006567;GO:0008890;GO:0009058;GO:0016607;GO:0016740;GO:0030170;GO:0003824;GO:0006567;GO:0008890;GO:0009058;GO:0030170;	K00639	EC:2.3.1.29	-	-	glycine C-acetyltransferase [Source:HGNCSymbol;Acc:HGNC:4188]	101750333	F1NBE3
ENSGALG00000038773	94.4211	135.715	53.1274	0.391464	-1.35305	0.0295402	0.389595	KQ759484.1	9580	9947	+	368	-	GO:0005758;GO:0005759;GO:0005769;GO:0005829;GO:0008089;GO:0016197;GO:0031083;GO:0031083;GO:0031083;GO:0048490;GO:1904115;	-	-	-	-	-	-	-
ENSGALG00000036683	59.1864	88.5283	29.8446	0.337119	-1.56867	0.0297473	0.391055	27	4199230	4201502	-	2273	PNPO	GO:0004733;GO:0008615;GO:0010181;GO:0016638;GO:0042823;GO:0048037;GO:0055114;GO:0004733;GO:0004733;GO:0004733;GO:0005654;GO:0005829;GO:0008615;GO:0010181;GO:0010181;GO:0030170;GO:0042803;GO:0042823;GO:0042823;GO:0048037;	K00275	EC:1.4.3.5	-	-	pyridoxamine 5'-phosphate oxidase [Source:HGNCSymbol;Acc:HGNC:30260]	100857383	-
ENSGALG00000037716	2874.21	4478.89	1269.52	0.283446	-1.81885	0.0297818	0.391055	28	3900551	3901583	-	1033	UBA52	GO:0003735;GO:0005622;GO:0005654;GO:0005783;GO:0005829;GO:0005840;GO:0005840;GO:0005886;GO:0006412;GO:0043209;	K02927	-	-	-	ubiquitin A-52 residue ribosomal protein fusionproduct 1 [Source:NCBI gene;Acc:395958]	395958	O42388
ENSGALG00000012229	789.712	1214.25	365.17	0.300736	-1.73343	0.0301349	0.393357	5	57721101	57721662	-	562	RPS29	GO:0003735;GO:0003735;GO:0005622;GO:0005840;GO:0006412;GO:0008270;GO:0022627;	K02980	-	-	-	ribosomal protein S29 [Source:NCBIgene;Acc:776054]	776054	E1C3G8
ENSGALG00000031031	69.2627	116.995	21.5301	0.184025	-2.44203	0.0301456	0.393357	5	16974079	16974902	-	824	SELENOH	GO:0005737;GO:0005794;	-	-	-	-	selenoprotein H [Source:NCBI gene;Acc:100858006]"	-	-
ENSGALG00000030086	72.0925	120.93	23.2554	0.192305	-2.37853	0.0302598	0.394054	33	914337	916263	-	1927	ATP5MC2	GO:0000276;GO:0006811;GO:0008289;GO:0015078;GO:0015986;GO:0015986;GO:0015991;GO:0016020;GO:0016021;GO:0033177;GO:0045263;GO:0045263;GO:0046933;GO:0006811;GO:0008289;GO:0015078;GO:0015986;GO:0015991;GO:0016020;GO:0016021;GO:0033177;GO:0045263;	-	-	-	-	ATP synthase membrane subunit c locus 2[Source:HGNC Symbol;Acc:HGNC:842]	-	-
ENSGALG00000046607	25.7456	44.4004	7.09084	0.159702	-2.64654	0.0303427	0.394433	25	2666870	2668454	+	1585	SCNM1	GO:0005634;GO:0008380;GO:0008380;GO:0019899;	-	-	-	-	sodium channel modifier 1 [Source:HGNCSymbol;Acc:HGNC:23136]	425744	-
ENSGALG00000038343	1907.66	2924.24	891.08	0.304722	-1.71444	0.0304364	0.394756	1	48125079	48125942	-	864	H2AFJ	GO:0000786;GO:0000786;GO:0000790;GO:0003677;GO:0003677;GO:0003677;GO:0005634;GO:0005634;GO:0005634;GO:0005694;GO:0006325;GO:0046982;	K11251	-	-	-	H2A histone family, member J [Source:NCBIgene;Acc:417947]	417947	P70082
ENSGALG00000037712	20.0647	35.4322	4.69718	0.132568	-2.9152	0.0306593	0.395558	AADN04021232.1	21	2552	-	2532	-	GO:0072583;GO:0072583;GO:0072583;	-	-	-	-	-	-	-
ENSGALG00000043734	184.625	255.521	113.73	0.445091	-1.16783	0.0307345	0.396073	Z	1062374	1068322	-	5949	LIPG	GO:0004620;GO:0004620;GO:0005576;GO:0005615;GO:0005769;GO:0005794;GO:0006629;GO:0008970;GO:0009986;GO:0010983;GO:0032376;GO:0034375;GO:0042632;GO:0043691;GO:0050746;GO:0052689;GO:0055091;	K22284	EC:3.1.1.3	-	-	lipase G, endothelial type [Source:HGNCSymbol;Acc:HGNC:6623]	426846	-
ENSGALG00000040782	120.209	163.686	76.7318	0.468774	-1.09304	0.0308135	0.396358	AADN04003444.1	21	2941	-	2921	ASNA1	GO:0000166;GO:0005524;GO:0005524;GO:0005737;GO:0005783;GO:0006620;GO:0016787;GO:0016887;GO:0016887;GO:0043529;GO:0071816;GO:0000166;GO:0005524;GO:0005524;GO:0005737;GO:0005783;GO:0016787;GO:0016887;	-	-	-	-	arsA arsenite transporter, ATP-binding, homolog 1(bacterial) [Source:HGNC Symbol;Acc:HGNC:752]	-	-
ENSGALG00000029694	34.5439	54.9802	14.1075	0.256593	-1.96245	0.0308851	0.396981	20	2349512	2357585	+	8074	SNTA1	GO:0002027;GO:0005198;GO:0005622;GO:0005622;GO:0016010;GO:0017080;GO:0031594;GO:0032991;GO:0042383;GO:0044325;GO:0045202;GO:0050998;GO:0051117;GO:0060307;GO:0086005;GO:1902083;GO:1902305;	-	-	-	-	syntrophin alpha 1 [Source:HGNCSymbol;Acc:HGNC:11167]	426448	A0A1D5NUR5
ENSGALG00000031328	61.2009	89.7036	32.6981	0.364513	-1.45596	0.0309415	0.397205	32	19588	31753	+	12166	PAK4	GO:0000166;GO:0004672;GO:0004672;GO:0004674;GO:0004674;GO:0004674;GO:0005524;GO:0005524;GO:0006468;GO:0016301;GO:0016310;GO:0016740;GO:0045766;GO:0060996;GO:0071407;GO:2000352;	-	-	-	-	p21 (RAC1) activated kinase 4 [Source:HGNCSymbol;Acc:HGNC:16059]	-	-
ENSGALG00000034757	54.2017	78.3406	30.0629	0.383746	-1.38178	0.0309713	0.397205	AADN04007878.1	21	10614	+	10594	-	GO:0006400;GO:0016763;GO:0006400;GO:0016763;GO:0006400;GO:0016763;	-	-	-	-	-	-	-
ENSGALG00000006802	56.0765	81.1917	30.9613	0.381336	-1.39086	0.0310354	0.397205	12	11573714	11594922	+	21209	LAMB2	GO:0000904;GO:0005178;GO:0005604;GO:0005604;GO:0005608;GO:0005608;GO:0007411;GO:0007528;GO:0007601;GO:0014002;GO:0014044;GO:0031175;GO:0043083;GO:0043256;GO:0045202;GO:0048677;GO:0050808;GO:0060041;GO:0072249;GO:0072274;	K06243	-	-	-	laminin, beta 2 (laminin S) [Source:NCBIgene;Acc:373980]	373980	A0A1D5PVM8
ENSGALG00000005843	119.944	164.192	75.6954	0.461017	-1.11711	0.0311123	0.397205	20	9201511	9214669	-	13159	EEF1A2	GO:0000166;GO:0003746;GO:0003746;GO:0003746;GO:0003746;GO:0003924;GO:0003924;GO:0003924;GO:0005525;GO:0005525;GO:0005737;GO:0005737;GO:0005737;GO:0005853;GO:0006412;GO:0006414;GO:0006414;GO:0006414;GO:0006414;GO:0019901;GO:0043065;GO:0043209;GO:0090218;	K03231	-	-	-	eukaryotic translation elongation factor 1 alpha 2[Source:NCBI gene;Acc:419244]	419244	F1N9H4
ENSGALG00000037738	91.6923	160.355	23.0297	0.143617	-2.7997	0.031136	0.397205	AADN04002626.1	480	14280	+	13801	-	-	-	-	-	-	-	-	-
ENSGALG00000027536	370.631	495.583	245.679	0.495737	-1.01235	0.0311762	0.397205	3	54693252	54709177	+	15926	PERP1	GO:0016020;GO:0016021;GO:0016021;GO:0030054;	K10136	-	-	-	PERP1, TP53 apoptosis effector [Source:NCBIgene;Acc:421683]	421683	R4GHP1
ENSGALG00000003415	120.666	167.052	74.2798	0.444652	-1.16925	0.0316254	0.397584	11	3525436	3526031	+	596	-	-	-	-	-	-	DEAD-box helicase 28 [Source:NCBI gene;Acc:427544]"	-	-
ENSGALG00000037776	66.4625	97.2183	35.7067	0.367284	-1.44503	0.031782	0.398678	13	946572	1014021	-	67450	TMCO6	-	-	-	-	-	transmembrane and coiled-coil domains 6[Source:HGNC Symbol;Acc:HGNC:28814]	416135	-
ENSGALG00000031152	75.5813	110.828	40.3348	0.363941	-1.45822	0.0318685	0.398845	AADN04010256.1	1156	8707	+	7552	-	GO:0007165;GO:0043087;	-	-	-	-	-	-	-
ENSGALG00000028985	74.8001	108.715	40.8848	0.376072	-1.41092	0.0318961	0.398845	2	531505	535004	-	3500	-	GO:0005634;GO:0005634;GO:0006915;	-	-	-	-	t-SNARE domain-containing protein 1-like[Source:NCBI gene;Acc:426355]	426355	R4GFG9
ENSGALG00000031222	184.663	253.244	116.083	0.458385	-1.12537	0.0319853	0.398845	AADN04002600.1	6369	9183	-	2815	SPRYD3	-	-	-	-	-	SPRY domain containing 3 [Source:HGNCSymbol;Acc:HGNC:25920]	100858430	-
ENSGALG00000035621	81.8447	119.777	43.9126	0.366621	-1.44764	0.0320272	0.398845	AADN04006785.1	5292	7336	-	2045	WDR83	GO:0000375;GO:0000398;GO:0005634;GO:0005681;GO:0005737;GO:0071013;	-	-	-	-	WD repeat domain 83 [Source:HGNCSymbol;Acc:HGNC:32672]	-	-
ENSGALG00000034964	417.101	686.37	147.833	0.215383	-2.21502	0.0320581	0.39894	AADN04001795.1	6826	10504	-	3679	SYTL1	GO:0006887;GO:0016020;GO:0016021;GO:0070382;	-	-	-	-	synaptotagmin like 1 [Source:NCBI gene;Acc:771987]"	-	-
ENSGALG00000032922	23.6183	39.5427	7.69394	0.194573	-2.36162	0.0323524	0.400094	26	1255373	1257407	+	2035	GSTM2	GO:0004364;GO:0004364;GO:0016740;	K00799	EC:2.5.1.18	-	-	glutathione S-transferase mu 2 (muscle)[Source:NCBI gene;Acc:395976]	395976	P20136
ENSGALG00000042215	100.922	148.307	53.5371	0.360989	-1.46997	0.0325604	0.40084	18	9269108	9274769	+	5662	FAAP100	GO:0005654;GO:0005654;GO:0005829;GO:0036297;GO:0043240;GO:0045111;	K10993	-	-	-	Fanconi anemia core complex associated protein 100[Source:NCBI gene;Acc:100049617]	100049617	A5A748
ENSGALG00000039964	945.102	1297.02	593.185	0.457345	-1.12865	0.0332363	0.404103	16	239436	311548	-	72113	KIFC1	GO:0000166;GO:0003774;GO:0003777;GO:0005524;GO:0005524;GO:0005874;GO:0007018;GO:0008017;GO:0000166;GO:0003774;GO:0003777;GO:0005524;GO:0005524;GO:0005874;GO:0007018;GO:0008017;GO:0000166;GO:0003774;GO:0003777;GO:0003777;GO:0005524;GO:0005524;GO:0005634;GO:0005871;GO:0005874;GO:0005874;GO:0007018;GO:0007018;GO:0008017;GO:0008017;GO:0016887;GO:0072686;GO:0090307;GO:0000166;GO:0003774;GO:0003777;GO:…	K10405	-	-	-	kinesin family member C1 [Source:NCBIgene;Acc:417037]	101748559	-
ENSGALG00000026499	79.2007	117.567	40.8343	0.347327	-1.52563	0.0332578	0.404103	21	587393	587968	+	576	-	GO:0007165;	-	-	-	-	-	-	-
ENSGALG00000014387	84.2943	120.846	47.743	0.395075	-1.3398	0.0332718	0.404103	27	4229341	4231298	+	1958	MRPL10	GO:0003735;GO:0005622;GO:0005654;GO:0005739;GO:0005762;GO:0005762;GO:0006412;GO:0015934;GO:0042254;	K02864	-	-	-	mitochondrial ribosomal protein L10 [Source:HGNCSymbol;Acc:HGNC:14055]	426521	H9L0I5
ENSGALG00000030878	2988.78	4583.71	1393.85	0.304087	-1.71744	0.0334918	0.404111	2	145812305	145813467	+	1163	RPLP1	GO:0002181;GO:0003735;GO:0003735;GO:0003735;GO:0005622;GO:0005840;GO:0005840;GO:0006414;GO:0022625;GO:0022625;GO:0030295;GO:0032147;GO:0043021;GO:0003735;GO:0005622;GO:0005840;GO:0005840;GO:0006414;	K02942	-	-	-	ribosomal protein lateral stalk subunit P1[Source:NCBI gene;Acc:396262]	396262	P18660
ENSGALG00000006714	106.8	147.647	65.9528	0.446691	-1.16265	0.033503	0.404111	9	3427461	3430996	-	3536	CCDC61	GO:0005813;GO:0005813;GO:0005813;	K16755	-	S	NOG44052	coiled-coil domain containing 61 [Source:NCBIgene;Acc:424880]	424880	Q5ZJ07
ENSGALG00000007350	101.052	143.257	58.8478	0.410784	-1.28355	0.0342026	0.406961	5	16975014	16977341	-	2328	-	GO:0005623;GO:0016020;GO:0016021;GO:0045454;GO:0016020;GO:0016021;	-	-	-	-	thioredoxin related transmembrane protein 2[Source:NCBI gene;Acc:428853]	-	-
ENSGALG00000041398	2044.66	3206.06	883.258	0.275496	-1.85989	0.0342106	0.406961	1	48140209	48140520	+	312	-	GO:0000786;GO:0000786;GO:0003677;GO:0003677;GO:0003677;GO:0005634;GO:0005634;GO:0005654;GO:0005694;GO:0006334;GO:0006334;GO:0006352;GO:0046982;	-	-	-	-	Histone H4 [Source:UniProtKB/Swiss-Prot;Acc:P62801]	-	-
ENSGALG00000007341	136.049	186.757	85.3411	0.456963	-1.12985	0.0343709	0.407944	5	16977551	16978970	+	1420	MED19	GO:0003712;GO:0005634;GO:0005634;GO:0006357;GO:0008134;GO:0016592;GO:0016592;GO:0016592;GO:0016604;GO:0045944;	K15137	-	-	-	mediator complex subunit 19 [Source:HGNCSymbol;Acc:HGNC:29600]	428854	F1NC09
ENSGALG00000036359	185.74	255.925	115.554	0.451516	-1.14715	0.0344977	0.408254	KQ759715.1	21	3758	+	3738	RUVBL2	GO:0000166;GO:0003678;GO:0004386;GO:0005524;GO:0005524;GO:0005634;GO:0006281;GO:0006310;GO:0006974;GO:0016787;GO:0031011;GO:0032508;GO:0035267;GO:0043141;GO:0097255;GO:0000166;GO:0000492;GO:0000812;GO:0000812;GO:0000979;GO:0000980;GO:0003678;GO:0003678;GO:0003714;GO:0004003;GO:0004386;GO:0005524;GO:0005524;GO:0005622;GO:0005634;GO:0005634;GO:0005654;GO:0005719;GO:0005813;GO:0005829;GO:0006281;GO:…	-	-	-	-	RuvB like AAA ATPase 2 [Source:HGNCSymbol;Acc:HGNC:10475]	-	-
ENSGALG00000034399	49.7134	76.6352	22.7915	0.297403	-1.74951	0.0345828	0.408254	AADN04002600.1	1819	4583	+	2765	-	-	-	-	-	-	-	-	-
ENSGALG00000004166	118.358	158.564	78.1525	0.492878	-1.0207	0.0346378	0.408254	5	1605572	1615033	-	9462	VPS51	GO:0000938;GO:0000938;GO:0000938;GO:0005730;GO:0005768;GO:0005794;GO:0005794;GO:0005802;GO:0005829;GO:0006869;GO:0006914;GO:0007041;GO:0007041;GO:0015031;GO:0016020;GO:0016020;GO:0032456;GO:0032456;GO:0032456;GO:0042147;GO:0042147;GO:0043231;GO:0055037;GO:0055037;GO:1990745;GO:1990745;GO:1990745;	K20296	-	S	NOG127717	VPS51, GARP complex subunit [Source:NCBIgene;Acc:422984]	422984	Q5ZJ25
ENSGALG00000040632	133.342	181.641	85.0436	0.468195	-1.09482	0.0352808	0.411139	5	82271	83951	+	1681	SDHAF2	GO:0005739;GO:0005739;GO:0005739;GO:0005759;GO:0006099;GO:0006121;GO:0006121;GO:0006470;GO:0010719;GO:0018293;GO:0018293;GO:0018293;GO:0034553;GO:0090090;GO:0005739;GO:0005739;GO:0005759;GO:0006121;GO:0018293;GO:0018293;	K18168	-	-	-	succinate dehydrogenase complex assembly factor 2[Source:NCBI gene;Acc:426015]	426015	-
ENSGALG00000043650	471.249	630.625	311.873	0.494546	-1.01582	0.0353619	0.411192	8	14182289	14191786	+	9498	GFI1	GO:0000122;GO:0001078;GO:0003676;GO:0005634;GO:0006355;GO:0010956;GO:0010977;GO:0016363;GO:0016604;GO:0017053;GO:0030097;GO:0034121;GO:0044212;GO:0045892;GO:0051569;GO:0070105;GO:0071222;GO:0003676;GO:0006355;GO:0030097;GO:0051569;GO:0003676;GO:0006355;GO:0030097;GO:0051569;	K09223	-	-	-	growth factor independent 1 transcriptionalrepressor [Source:HGNC Symbol;Acc:HGNC:4237]	429088	A0A1D5PRH3
ENSGALG00000040402	32.3314	50.992	13.6707	0.268096	-1.89918	0.0353888	0.411228	AADN04004469.1	1528	6316	+	4789	-	-	-	-	-	-	-	-	-
ENSGALG00000001905	371.57	499.509	243.632	0.487743	-1.03581	0.03556	0.411548	19	4156282	4182491	-	26210	DTX2	GO:0005654;GO:0007219;GO:0007219;GO:0008270;GO:0016567;GO:0031965;GO:0046872;GO:0046872;	K06058	EC:2.3.2.27	-	-	deltex E3 ubiquitin ligase 2 [Source:HGNCSymbol;Acc:HGNC:15973]	417515	-
ENSGALG00000035427	78.9479	115.106	42.7901	0.371746	-1.42761	0.0357965	0.411872	AADN04020081.1	346	2049	+	1704	-	GO:0000244;GO:0000398;GO:0000398;GO:0005687;GO:0046540;	-	-	-	-	-	-	-
ENSGALG00000026443	106.367	145.965	66.7689	0.457432	-1.12837	0.0358971	0.411911	13	10386667	10389474	+	2808	RNF44	-	K19041	EC:2.3.2.27	-	-	ring finger protein 44 [Source:HGNCSymbol;Acc:HGNC:19180]	416224	R4GIU9
ENSGALG00000039643	37.8935	63.0111	12.7759	0.202757	-2.30218	0.0359398	0.411911	25	25563	27209	+	1647	TMEM79	GO:0002070;GO:0005737;GO:0005765;GO:0016020;GO:0016021;GO:0031069;GO:0032588;GO:0032588;GO:0042335;GO:0042802;GO:0045055;GO:0045684;GO:0061436;GO:0061436;GO:0070268;GO:0070268;	-	-	-	-	transmembrane protein 79 [Source:HGNCSymbol;Acc:HGNC:28196]	426758	-
ENSGALG00000026380	1062.99	1463.57	662.415	0.452601	-1.14369	0.0360623	0.41255	20	10709438	10710435	+	998	UBE2C	GO:0000151;GO:0000166;GO:0004842;GO:0005524;GO:0005634;GO:0005680;GO:0005829;GO:0005886;GO:0006511;GO:0010458;GO:0010994;GO:0016567;GO:0016740;GO:0031145;GO:0031145;GO:0031536;GO:0044389;GO:0061631;GO:0061631;GO:0070936;GO:0070979;	-	-	-	-	ubiquitin conjugating enzyme E2 C [Source:HGNCSymbol;Acc:HGNC:15937]	-	-
ENSGALG00000011434	115.804	158.287	73.321	0.463215	-1.11024	0.0361023	0.41255	7	22674385	22678942	-	4558	SLC11A1	GO:0001818;GO:0001819;GO:0002309;GO:0002369;GO:0002606;GO:0002827;GO:0005384;GO:0005764;GO:0005770;GO:0005886;GO:0006826;GO:0006826;GO:0006828;GO:0006876;GO:0006879;GO:0006879;GO:0006909;GO:0006954;GO:0007035;GO:0009617;GO:0009617;GO:0010008;GO:0010628;GO:0015707;GO:0016020;GO:0016020;GO:0016021;GO:0030001;GO:0030670;GO:0030670;GO:0032147;GO:0032496;GO:0032623;GO:0032632;GO:0032729;GO:0034341;GO:…	K12347	-	P	COG1914	solute carrier family 11 member 1 [Source:NCBIgene;Acc:395811]	395811	P51027
ENSGALG00000031099	213.189	298.02	128.358	0.430704	-1.21523	0.036164	0.412981	KQ759665.1	1835	9425	+	7591	-	GO:0005739;GO:0005739;	-	-	-	-	-	-	-
ENSGALG00000028145	36.441	58.7723	14.1097	0.240074	-2.05845	0.0366398	0.415106	3	76105664	76106296	+	633	BORCS6	GO:0032418;GO:0099078;	-	-	-	-	BLOC-1 related complex subunit 6 [Source:HGNCSymbol;Acc:HGNC:25939]	-	-
ENSGALG00000045102	26.0983	43.1681	9.02846	0.209147	-2.25741	0.0369866	0.416442	AADN04000956.1	3212	5646	+	2435	-	GO:0016020;GO:0016021;	-	-	-	-	-	-	-
ENSGALG00000039917	73.8788	106.616	41.142	0.385891	-1.37373	0.0371267	0.417258	6	22341902	22343055	+	1154	EXOSC1	GO:0000176;GO:0000178;GO:0000178;GO:0003723;GO:0005730;GO:0005737;	-	-	-	-	exosome component 1 [Source:HGNCSymbol;Acc:HGNC:17286]	-	-
ENSGALG00000003416	106.036	148.882	63.1901	0.424432	-1.2364	0.0374006	0.41832	1	194465096	194472407	+	7312	FAM160A2	GO:0005829;GO:0007032;GO:0007040;GO:0008333;GO:0045022;GO:0070695;	-	-	-	-	family with sequence similarity 160 member A2[Source:HGNC Symbol;Acc:HGNC:25378]	425130	-
ENSGALG00000030424	1683.32	2400.03	966.604	0.402747	-1.31205	0.0377076	0.420827	1	48162556	48163154	-	599	-	GO:0000786;GO:0000786;GO:0000786;GO:0003677;GO:0003677;GO:0005634;GO:0005634;GO:0005694;GO:0006334;GO:0031492;GO:0046982;	K11253	-	-	-	histone H3.2 [Source:NCBI gene;Acc:417953]"	417953	P84229
ENSGALG00000032051	131.086	181.421	80.7508	0.445101	-1.1678	0.0384394	0.425406	5	68100	70585	-	2486	CYB561A3	GO:0005764;GO:0005765;GO:0005765;GO:0005765;GO:0016020;GO:0016021;GO:0016491;GO:0016491;GO:0031902;GO:0031902;GO:0046872;GO:0055114;GO:0005765;GO:0016020;GO:0016021;GO:0016491;GO:0031902;GO:0046872;GO:0055114;GO:0005765;GO:0016020;GO:0016021;GO:0016491;GO:0031902;GO:0046872;GO:0055114;	K16295	-	-	-	cytochrome b561 family member A3 [Source:NCBIgene;Acc:423025]	423025	-
ENSGALG00000002984	167.717	233.077	102.356	0.439152	-1.18721	0.0385241	0.425795	13	10198636	10200864	+	2229	RAB24	GO:0003924;GO:0003924;GO:0005525;GO:0005768;GO:0005776;GO:0005776;GO:0006886;GO:0030139;GO:0032482;GO:0003924;GO:0005525;	K07912	-	-	-	RAB24, member RAS oncogene family [Source:NCBIgene;Acc:427627]	427627	-
ENSGALG00000035882	78.7287	112.392	45.0658	0.400971	-1.31843	0.038658	0.426065	11	19136713	19151195	+	14483	-	-	-	-	-	-	-	-	-
ENSGALG00000044200	83.1628	119.905	46.4203	0.387141	-1.36907	0.0387463	0.426065	3	4365158	4368996	-	3839	-	-	-	-	-	-	-	-	-
ENSGALG00000039096	100.819	171.525	30.1132	0.175562	-2.50995	0.0387554	0.426065	11	1247095	1250884	-	3790	-	GO:0003723;GO:0005634;	-	-	-	-	heterogeneous nuclear ribonucleoprotein C-like[Source:NCBI gene;Acc:100857843]	100857843	A0A1D5NZ75
ENSGALG00000027789	185.236	264.852	105.621	0.398793	-1.32629	0.0387816	0.426065	18	10524515	10529085	+	4571	RAB37	GO:0003924;GO:0003924;GO:0005525;GO:0005793;GO:0006886;GO:0032482;GO:0003924;GO:0005525;	-	-	-	-	RAB37, member RAS oncogene family [Source:HGNCSymbol;Acc:HGNC:30268]	-	-
ENSGALG00000000094	134.726	186.342	83.1089	0.446001	-1.16488	0.0389827	0.426232	26	1096733	1102409	+	5677	ADIPOR1	GO:0005886;GO:0005886;GO:0005886;GO:0009755;GO:0010633;GO:0010719;GO:0010906;GO:0016020;GO:0016021;GO:0016021;GO:0019216;GO:0019395;GO:0019901;GO:0031226;GO:0033211;GO:0033211;GO:0033211;GO:0038023;GO:0038023;GO:0042593;GO:0042802;GO:0046426;GO:0046982;GO:0055100;GO:0055100;GO:0097003;GO:0120162;GO:1901223;	K07297	-	-	-	adiponectin receptor 1 [Source:NCBIgene;Acc:421148]	421148	Q4PKP2
ENSGALG00000032223	61.0953	88.5225	33.6682	0.380335	-1.39466	0.039219	0.427134	AADN04001188.1	19984	23374	+	3391	CCDC97	GO:0005686;	-	-	-	-	coiled-coil domain containing 97 [Source:HGNCSymbol;Acc:HGNC:28289]	101748852	-
ENSGALG00000035075	120.454	165.054	75.8545	0.459572	-1.12164	0.0393332	0.427134	16	81925	86753	+	4829	TAP1	GO:0000166;GO:0002479;GO:0005524;GO:0005524;GO:0005524;GO:0005783;GO:0005815;GO:0006952;GO:0015433;GO:0015833;GO:0016020;GO:0016021;GO:0016021;GO:0016021;GO:0016021;GO:0016887;GO:0019885;GO:0023029;GO:0030176;GO:0030176;GO:0042287;GO:0042288;GO:0042626;GO:0042626;GO:0042824;GO:0042825;GO:0042825;GO:0043531;GO:0046967;GO:0046979;GO:0046979;GO:0055085;GO:1904680;GO:0000166;GO:0002479;GO:0005524;GO:…	K05653	-	-	-	transporter 1, ATP-binding cassette, sub-family B(MDR/TAP) [Source:NCBI gene;Acc:427727]	427727	B5BSK4
ENSGALG00000035923	57.5042	81.6377	33.3706	0.408765	-1.29066	0.0393693	0.427134	25	925459	932068	+	6610	MTMR11	GO:0005737;	-	-	-	-	myotubularin related protein 11 [Source:HGNCSymbol;Acc:HGNC:24307]	-	-
ENSGALG00000037603	35.5668	56.056	15.0776	0.268974	-1.89446	0.0395743	0.428358	23	2099731	2105548	+	5818	SESN2	GO:0001932;GO:0001932;GO:0005092;GO:0005634;GO:0005737;GO:0005739;GO:0006111;GO:0006635;GO:0007005;GO:0009749;GO:0016239;GO:0016239;GO:0016684;GO:0016684;GO:0030308;GO:0030330;GO:0030330;GO:0031588;GO:0031932;GO:0032042;GO:0032542;GO:0032868;GO:0034198;GO:0034599;GO:0036091;GO:0042149;GO:0042593;GO:0043491;GO:0046323;GO:0061700;GO:0070328;GO:0070728;GO:0070728;GO:0071230;GO:0071230;GO:0071230;GO:…	-	-	-	-	sestrin 2 [Source:HGNC Symbol;Acc:HGNC:20746]"	-	-
ENSGALG00000033092	35.125	56.2657	13.9843	0.24854	-2.00845	0.0396074	0.428358	AADN04000952.1	27762	30203	+	2442	-	GO:0008285;GO:0016020;GO:0016021;GO:0032007;	-	-	-	-	transmembrane protein 127 [Source:NCBIgene;Acc:100857207]	100857207	A0A1D5PM66
ENSGALG00000006751	59.7358	89.2793	30.1923	0.338178	-1.56415	0.0396864	0.428723	24	4170622	4174870	+	4249	THY1	GO:0001525;GO:0001952;GO:0002693;GO:0005178;GO:0005178;GO:0005178;GO:0005623;GO:0005783;GO:0007155;GO:0007229;GO:0007229;GO:0007267;GO:0009897;GO:0009986;GO:0016324;GO:0030334;GO:0030425;GO:0031362;GO:0034116;GO:0043209;GO:0045121;GO:0046549;GO:0050860;GO:0051894;GO:0051894;GO:0070571;GO:2000298;GO:0005178;GO:0007155;GO:0030334;	K06514	-	-	-	Thy-1 cell surface antigen [Source:NCBIgene;Acc:378897]	378897	E1C6J9
ENSGALG00000043572	124.639	168.781	80.496	0.476925	-1.06817	0.0401888	0.432791	3	40738384	40744280	-	5897	FAM89A	-	-	-	-	-	family with sequence similarity 89 member A[Source:HGNC Symbol;Acc:HGNC:25057]	-	-
ENSGALG00000039409	64.8692	94.2629	35.4755	0.376346	-1.40987	0.0405603	0.435156	AADN04000732.1	65521	73783	+	8263	RELA	GO:0000122;GO:0000790;GO:0000977;GO:0001078;GO:0001889;GO:0001942;GO:0003677;GO:0003677;GO:0003682;GO:0003700;GO:0003700;GO:0003705;GO:0005634;GO:0005634;GO:0005737;GO:0005737;GO:0005829;GO:0006325;GO:0006351;GO:0006355;GO:0006952;GO:0009617;GO:0009887;GO:0019899;GO:0019901;GO:0032495;GO:0033234;GO:0035729;GO:0035994;GO:0042177;GO:0042802;GO:0042805;GO:0043066;GO:0043123;GO:0043565;GO:0045084;GO:…	K04735	-	-	-	RELA proto-oncogene, NF-kB subunit [Source:NCBIgene;Acc:396027]	396027	P98152
ENSGALG00000008503	82.3767	114.31	50.4437	0.441289	-1.1802	0.0407092	0.435938	9	15914297	15916640	-	2344	ALG3	GO:0000030;GO:0005783;GO:0005789;GO:0006486;GO:0016740;GO:0016757;GO:0030176;GO:0052925;GO:0097502;	K03845	EC:2.4.1.258	-	-	ALG3, alpha-1,3- mannosyltransferase [Source:HGNCSymbol;Acc:HGNC:23056]	424952	-
ENSGALG00000038952	14.3508	26.3974	2.30424	0.0872903	-3.51803	0.0410049	0.437742	15	10861674	10862837	-	1164	MTFP1	GO:0000266;GO:0000266;GO:0005739;GO:0005743;	-	-	-	-	mitochondrial fission process 1 [Source:HGNCSymbol;Acc:HGNC:26945]	-	-
ENSGALG00000016589	32.348	50.9888	13.7071	0.268825	-1.89526	0.0414417	0.439676	3	105652613	105656093	-	3481	SLC35F6	GO:0005654;GO:0005739;GO:0005764;GO:0005765;GO:0005829;GO:0008284;GO:0016020;GO:0016021;GO:0016021;GO:0022857;GO:0043231;GO:0055085;GO:1901029;GO:0016020;GO:0016021;GO:0016021;GO:0022857;GO:0055085;	-	-	-	-	solute carrier family 35 member F6 [Source:HGNCSymbol;Acc:HGNC:26055]	431081	-
ENSGALG00000032984	410.979	629.119	192.839	0.306522	-1.70594	0.0414842	0.439855	10	11761314	11763743	+	2430	MEX3B	GO:0003676;GO:0003723;GO:0005654;GO:0005829;GO:0003676;GO:0003723;	-	-	-	-	mex-3 RNA binding family member B [Source:HGNCSymbol;Acc:HGNC:25297]	-	-
ENSGALG00000032394	433.971	588.793	279.149	0.474104	-1.07673	0.0415206	0.43997	AADN04002423.1	12428	16067	-	3640	SELENOW	GO:0005829;GO:0010269;	-	-	-	-	selenoprotein W [Source:NCBI gene;Acc:100310814]"	100310814	D0EYG3
ENSGALG00000008297	125.892	175.368	76.4161	0.435748	-1.19843	0.0417156	0.441221	10	20062321	20073649	+	11329	SEMA4B	GO:0001755;GO:0005615;GO:0005886;GO:0005886;GO:0005887;GO:0016020;GO:0016020;GO:0016021;GO:0030215;GO:0030335;GO:0038191;GO:0045202;GO:0045499;GO:0048843;GO:0050919;GO:0071526;	K06521	-	-	-	semaphorin 4B [Source:HGNC Symbol;Acc:HGNC:10730]"	415582	F1NZV0
ENSGALG00000036004	140.511	192.24	88.7828	0.461834	-1.11455	0.0419567	0.44157	28	3415151	3416439	+	1289	MRPL34	GO:0003735;GO:0005622;GO:0005739;GO:0005762;GO:0005762;GO:0005840;GO:0006412;	K02914	-	-	-	mitochondrial ribosomal protein L34 [Source:NCBIgene;Acc:426941]	426941	A0A1D5PAI1
ENSGALG00000006756	80.9753	113.871	48.08	0.422234	-1.24389	0.042035	0.44157	20	10542586	10549724	-	7139	-	GO:0001530;GO:0005615;GO:0006955;GO:0008289;GO:0050829;	-	-	-	-	bactericidal permeability increasing protein[Source:NCBI gene;Acc:419293]	419293	F1NXX9
ENSGALG00000000576	27.6707	45.7074	9.63411	0.210778	-2.2462	0.0425094	0.44157	25	1439372	1441316	-	1945	RRNAD1	GO:0000154;GO:0000179;GO:0008649;GO:0031167;GO:0032259;	-	-	-	-	ribosomal RNA adenine dimethylase domain containing1 [Source:HGNC Symbol;Acc:HGNC:24273]	768974	-
[truncated: 39 more rows]
