# Supplementary material for: Thymic transcriptome analysis after Newcastle disease virus inoculation in chickens and the influence of host small RNAs on NDV replication
Source: Sci Rep. 2021 May 13;11:10270. doi: 10.1038/s41598-021-89464-1 (PMC8119446; doi:10.1038/s41598-021-89464-1)
Supplement: Supplementary file 9 — Supplementary Information 9. [file 41598_2021_89464_MOESM9_ESM.xlsx]

## Sheet: Sheet annotation
Thymic transcriptome analysis after Newcastle disease virus inoculation in chickens and the influence of host small RNAs on NDV replication
Liangxing Guo1, Zhaokun Mu2, Furong Nie1, Xuanniu Chang1, Haitao Duan1, Haoyan Li3, Jingfeng Zhang1, Jia Zhou1, Yudan Ji1, Mengyun Li1*
Supplementary Table 9: Differentially expressed mRNAs in E vs A group.

## Sheet: Sheet1
id	baseMean	baseMeanA	baseMean E	foldChange(E/A)	log2FoldChange	pval	padj	Chromosome	Start Site	End Site	Direction	Length	Name	GO	KEGG	EC	eggNOG Class	eggNOG	Description	NCBI_GI	UniProtID
ENSGALG00000012155	50.782	18.5508	83.0131	4.4749	2.16186	1.16647e-06	0.00498463	4	58394125	58445817	-	51693	EGF	GO:0005509;GO:0008083;GO:0010469;GO:0016020;GO:0016021;GO:0017147;GO:0042813;GO:0043235;GO:0044332;GO:0060070;GO:0000186;GO:0000187;GO:0001525;GO:0002092;GO:0005154;GO:0005509;GO:0005615;GO:0005622;GO:0005886;GO:0005886;GO:0007173;GO:0008083;GO:0008284;GO:0008284;GO:0010628;GO:0010800;GO:0016020;GO:0016021;GO:0017147;GO:0018108;GO:0021940;GO:0030335;GO:0042327;GO:0042813;GO:0043235;GO:0043388;GO:…	K04357	-	-	-	epidermal growth factor [Source:NCBIgene;Acc:408035]	408035	Q6PPB4
ENSGALG00000043908	14.6616	1.13952	28.1838	24.7329	4.62836	1.8955e-06	0.00567787	5	29050505	29056371	-	5867	-	-	-	-	-	-	family with sequence similarity 71, member D[Source:NCBI gene;Acc:423282]	423282	A0A1L1RYJ0
ENSGALG00000014228	54.362	18.2196	90.5043	4.96742	2.3125	8.67726e-06	0.0185401	1	70455565	70491589	-	36025	SMC1B	GO:0000775;GO:0000794;GO:0000795;GO:0000800;GO:0003677;GO:0005524;GO:0005634;GO:0005654;GO:0005694;GO:0005829;GO:0007062;GO:0030893;GO:0030893;GO:0034991;GO:0051276;GO:0051321;	K06636	-	-	-	structural maintenance of chromosomes 1B[Source:HGNC Symbol;Acc:HGNC:11112]	418243	F1NX72
ENSGALG00000009652	35.6382	12.1311	59.1453	4.87552	2.28556	1.04547e-05	0.0198557	3	20387409	20480206	+	92798	-	-	-	-	-	-	usherin [Source:NCBI gene;Acc:421358]"	-	-
ENSGALG00000028357	91.4005	47.7722	135.029	2.82651	1.49902	1.22636e-05	0.0209621	2	19456900	19489987	-	33088	MMR1L2	GO:0004888;GO:0016020;GO:0016021;	K06560	-	-	-	Gallus gallus macrophage mannose receptor 1-like 2(MMR1L2), mRNA. [Source:RefSeq mRNA;Acc:NM_001319010]	428421	M1XGN6
ENSGALG00000008615	36.3357	12.3767	60.2948	4.87163	2.2844	1.50525e-05	0.0233902	5	24709933	24791051	-	81119	-	GO:0001934;GO:0004672;GO:0004713;GO:0004713;GO:0004714;GO:0004714;GO:0004714;GO:0004888;GO:0005524;GO:0005737;GO:0005887;GO:0006468;GO:0007169;GO:0009968;GO:0016020;GO:0016021;GO:0018108;GO:0030154;GO:0043066;GO:0043235;GO:0070374;	K05119	EC:2.7.10.1	-	-	leukocyte receptor tyrosine kinase [Source:NCBIgene;Acc:423216]	423216	F1NLU3
ENSGALG00000013571	30.1606	6.88403	53.4372	7.76249	2.95652	1.68727e-05	0.0240337	4	61766265	61782543	+	16279	F11	GO:0004252;GO:0005576;GO:0005615;GO:0006508;GO:0006508;GO:0007596;GO:0007596;GO:0008233;GO:0008236;GO:0016787;GO:0030193;GO:0031639;GO:0051919;	-	-	-	-	coagulation factor XI [Source:HGNCSymbol;Acc:HGNC:3529]	-	-
ENSGALG00000016176	37.5756	14.7376	60.4136	4.0993	2.03538	1.92454e-05	0.0253048	3	83723661	83990345	-	266685	-	GO:0004930;GO:0004930;GO:0005622;GO:0005887;GO:0007189;GO:0016020;GO:0016020;GO:0016021;GO:0016322;GO:0016525;GO:0043083;GO:0098794;	-	-	-	-	-	-	-
ENSGALG00000031869	79.3944	42.2028	116.586	2.76252	1.46599	2.62804e-05	0.0320865	2	110919658	110976941	+	57284	-	GO:0004096;GO:0005622;GO:0020037;GO:0035556;GO:0055114;GO:0098869;	-	-	-	-	-	-	-
ENSGALG00000016499	20.3258	4.48736	36.1641	8.05911	3.01062	3.80479e-05	0.038235	3	104597130	104611882	-	14753	-	-	-	-	-	-	-	770429	-
ENSGALG00000035935	119.427	70.0521	168.802	2.40966	1.26883	3.89747e-05	0.038235	10	8129598	8287922	-	158325	UNC13C	GO:0005509;GO:0005543;GO:0005622;GO:0007268;GO:0019992;GO:0035556;GO:0046872;GO:0005509;GO:0005543;GO:0005622;GO:0007268;GO:0019992;GO:0035556;GO:0046872;GO:0005509;GO:0005516;GO:0005543;GO:0005886;GO:0007268;GO:0007268;GO:0007528;GO:0016081;GO:0016082;GO:0016188;GO:0017075;GO:0019992;GO:0030672;GO:0031594;GO:0031914;GO:0035249;GO:0035556;GO:0042734;GO:0043195;GO:0044305;GO:0046872;GO:0048786;GO:…	K15293	-	-	-	unc-13 homolog C [Source:HGNCSymbol;Acc:HGNC:23149]	415413	-
ENSGALG00000006508	40.3762	16.6483	64.104	3.85049	1.94504	4.13701e-05	0.038235	4	4778637	5001758	-	223122	FGF13	GO:0005576;GO:0008083;GO:0010469;GO:0005576;GO:0005634;GO:0005737;GO:0005829;GO:0005874;GO:0005886;GO:0006814;GO:0007026;GO:0007612;GO:0007613;GO:0008017;GO:0008083;GO:0010469;GO:0014704;GO:0016328;GO:0017080;GO:0021766;GO:0021795;GO:0030175;GO:0030424;GO:0030425;GO:0030426;GO:0032147;GO:0043005;GO:0044325;GO:0046785;GO:0048487;GO:0072659;GO:0098909;GO:0005576;GO:0008083;GO:0010469;	K22413	-	-	-	fibroblast growth factor 13 [Source:NCBIgene;Acc:414831]	414831	Q9IAI3
ENSGALG00000013813	11.7317	1.03296	22.4305	21.7148	4.44061	4.32483e-05	0.038235	3	53199920	53216225	+	16306	NMBR	GO:0004930;GO:0004930;GO:0004930;GO:0004946;GO:0005829;GO:0005886;GO:0005887;GO:0007165;GO:0007186;GO:0007186;GO:0007186;GO:0008528;GO:0016020;GO:0016021;GO:0016021;GO:0031989;	K04168	-	-	-	neuromedin B receptor [Source:HGNCSymbol;Acc:HGNC:7843]	428610	E1BRP1
ENSGALG00000038950	54.9501	25.9896	83.9107	3.22863	1.69092	4.76649e-05	0.038235	5	14921862	14996500	-	74639	-	GO:0005576;GO:0070701;GO:0070701;	K10955	-	-	-	-	423101	L7XFH1
ENSGALG00000021232	21.12	4.73586	37.5042	7.9192	2.98535	5.18311e-05	0.038235	20	6871692	6882274	+	10583	-	GO:0003810;GO:0018149;GO:0046872;GO:0003810;GO:0018149;	K05624	EC:2.3.2.13	-	-	transglutaminase 6 [Source:NCBI gene;Acc:771144]"	771144	-
ENSGALG00000039254	32.4442	10.8547	54.0337	4.97792	2.31554	5.27435e-05	0.038235	5	2770077	2798923	+	28847	SLC17A6	GO:0005313;GO:0005326;GO:0015813;GO:0016020;GO:0016021;GO:0016021;GO:0016021;GO:0030285;GO:0030672;GO:0035249;GO:0055085;GO:0060076;GO:0098700;GO:0098700;GO:0016020;GO:0016021;GO:0016021;GO:0055085;GO:0016020;GO:0016021;GO:0016021;GO:0055085;	K12302	-	-	-	solute carrier family 17 member 6 [Source:NCBIgene;Acc:422971]	422971	-
ENSGALG00000016375	53.8043	23.489	84.1195	3.58123	1.84045	5.39177e-05	0.038235	1	118890050	118981624	-	91575	PHEX	GO:0004222;GO:0005783;GO:0005794;GO:0006508;GO:0006508;GO:0008237;GO:0016020;GO:0016021;GO:0019637;GO:0030282;GO:0048471;	K08636	EC:3.4.24.-	-	-	phosphate regulating endopeptidase homolog, X-linked [Source:NCBI gene;Acc:395777]	395777	-
ENSGALG00000007917	46.2016	20.4637	71.9394	3.51546	1.81371	5.59221e-05	0.038235	1	14926773	14978515	-	51743	LAMB4	-	K06245	-	-	-	laminin subunit beta 4 [Source:NCBIgene;Acc:396076]	396076	F1NUQ6
ENSGALG00000006454	18.1626	3.60453	32.7207	9.07767	3.18232	6.59389e-05	0.0433498	5	13150601	13199990	-	49390	SLC22A18	GO:0005215;GO:0005635;GO:0005737;GO:0006855;GO:0015238;GO:0015893;GO:0016020;GO:0016021;GO:0016021;GO:0016324;GO:0031625;GO:0055085;	-	-	-	-	solute carrier family 22 member 18 [Source:HGNCSymbol;Acc:HGNC:10964]	-	-
ENSGALG00000045384	7.55838	0	15.1168	Inf	Inf	7.70363e-05	0.0464509	2	69593352	69605764	+	12413	-	-	-	-	-	-	-	-	-
ENSGALG00000011565	76.1142	41.5357	110.693	2.665	1.41414	8.36839e-05	0.0464509	5	50651466	50702881	+	51416	TDRD9	GO:0000166;GO:0003676;GO:0003723;GO:0004386;GO:0005524;GO:0005524;GO:0005634;GO:0005634;GO:0005634;GO:0005737;GO:0007140;GO:0007141;GO:0007283;GO:0007283;GO:0009566;GO:0010529;GO:0010529;GO:0016787;GO:0016887;GO:0034459;GO:0034587;GO:0043046;GO:0071547;	K18408	EC:3.6.4.13	-	-	tudor domain containing 9 [Source:HGNCSymbol;Acc:HGNC:20122]	423488	F1NWS9
ENSGALG00000013293	16.7151	3.47872	29.9514	8.60991	3.106	8.38976e-05	0.0464509	10	9240919	9255900	+	14982	GLDN	GO:0005615;GO:0005886;GO:0032528;GO:0034113;GO:0045162;GO:0045162;GO:0086080;GO:0045162;GO:0045162;	-	-	-	-	gliomedin [Source:HGNC Symbol;Acc:HGNC:29514]"	-	-
ENSGALG00000041774	37.6224	13.6146	61.6301	4.52676	2.17848	8.42437e-05	0.0464509	5	16632812	16646613	-	13802	TESMIN	GO:0005634;GO:0005737;	-	-	-	-	testis expressed metallothionein like protein[Source:HGNC Symbol;Acc:HGNC:7446]	768517	A0A1D5PSN7
ENSGALG00000034219	141.992	87.8225	196.162	2.23361	1.15938	0.000100519	0.0523822	16	544838	551915	-	7078	-	GO:0003676;GO:0005622;GO:0006355;GO:0046872;	-	-	-	-	-	-	-
ENSGALG00000015554	155.331	99.6794	210.982	2.11661	1.08175	0.000105056	0.0523822	4	80580328	81104973	+	524646	SORCS2	GO:0016020;GO:0016021;GO:0016021;GO:0016020;GO:0016021;GO:0016021;GO:0016020;GO:0016021;GO:0016021;GO:0016020;GO:0016021;GO:0016021;	-	-	-	-	sortilin related VPS10 domain containing receptor 2[Source:HGNC Symbol;Acc:HGNC:16698]	428797	-
ENSGALG00000010760	38.0952	15.6695	60.521	3.86235	1.94948	0.000106737	0.0523822	3	35858430	35917100	-	58671	WDR64	-	-	-	-	-	WD repeat domain 64 [Source:HGNCSymbol;Acc:HGNC:26570]	428581	-
ENSGALG00000038771	18.9637	4.80153	33.1259	6.89903	2.78639	0.000116401	0.0537742	4	49400755	49460118	-	59364	TECRL	GO:0005737;GO:0005783;GO:0006629;GO:0016020;GO:0016021;GO:0016021;GO:0016491;GO:0016627;GO:0042761;GO:0055114;	-	-	-	-	trans-2,3-enoyl-CoA reductase like [Source:HGNCSymbol;Acc:HGNC:27365]	422618	-
ENSGALG00000005426	2567.87	1035.67	4100.07	3.95887	1.98509	0.000121819	0.054796	Z	31717648	31775857	-	58210	FREM1	GO:0005604;GO:0005604;GO:0007154;GO:0007160;GO:0007160;GO:0016021;GO:0097094;GO:0005604;GO:0007154;GO:0007160;GO:0016021;	-	-	-	-	FRAS1 related extracellular matrix 1 [Source:HGNCSymbol;Acc:HGNC:23399]	427355	F1P5W0
ENSGALG00000008638	97.6636	49.7937	145.533	2.92273	1.54732	0.000132312	0.05799	2	19525053	19554688	-	29636	MMR1L3	GO:0004888;GO:0016020;GO:0016021;	K06560	-	-	-	Gallus gallus macrophage mannose receptor 1-like 3(MMR1L3), mRNA. [Source:RefSeq mRNA;Acc:NM_001319006]	420515	M1XH40
ENSGALG00000042443	31.9521	10.6002	53.304	5.02859	2.33015	0.000141767	0.0591028	2	26692065	26730200	-	38136	VWDE	GO:0005509;GO:0005509;GO:0005102;GO:0005509;GO:0005576;GO:0009986;GO:0048856;	-	-	-	-	von Willebrand factor D and EGF domains[Source:HGNC Symbol;Acc:HGNC:21897]	-	-
ENSGALG00000035207	26.7591	9.72069	43.7975	4.5056	2.17172	0.000162932	0.0663093	4	21042691	21053520	+	10830	TDO2	GO:0004833;GO:0004833;GO:0004833;GO:0004833;GO:0006569;GO:0016491;GO:0019441;GO:0019441;GO:0019441;GO:0019442;GO:0020037;GO:0020037;GO:0020037;GO:0020037;GO:0042802;GO:0046872;GO:0046872;GO:0051213;GO:0051289;GO:0055114;	K00453	EC:1.13.11.11	-	-	tryptophan 2,3-dioxygenase [Source:HGNCSymbol;Acc:HGNC:11708]	422409	-
ENSGALG00000010572	17.0578	4.45153	29.664	6.66377	2.73634	0.00019499	0.0724558	5	40811286	40858950	+	47665	TSHR	GO:0004930;GO:0004930;GO:0004996;GO:0004996;GO:0004996;GO:0005622;GO:0005886;GO:0005886;GO:0005887;GO:0007165;GO:0007186;GO:0007186;GO:0007189;GO:0007189;GO:0007190;GO:0008344;GO:0008528;GO:0009755;GO:0016020;GO:0016021;GO:0016021;GO:0016500;GO:0030183;GO:0038194;GO:0040012;GO:0040018;GO:0060119;GO:0060122;GO:0071542;GO:0090103;GO:0120162;GO:0004930;GO:0004930;GO:0004996;GO:0005886;GO:0007165;GO:…	K04249	-	-	-	thyroid stimulating hormone receptor [Source:NCBIgene;Acc:428900]	428900	Q3V5L9
ENSGALG00000040208	8.07065	0.379841	15.7615	41.4949	5.37486	0.000203382	0.073966	4	74886113	74890758	-	4646	-	GO:0004553;GO:0004565;GO:0005829;GO:0005975;GO:0008422;GO:0017042;GO:0046477;	-	-	-	-	-	-	-
ENSGALG00000027702	34.9909	13.7349	56.247	4.09519	2.03393	0.000247	0.0853687	2	5349153	5385670	+	36518	SCN11A	GO:0001518;GO:0001518;GO:0001518;GO:0005216;GO:0005244;GO:0005248;GO:0005248;GO:0005272;GO:0005886;GO:0005886;GO:0006811;GO:0006811;GO:0006814;GO:0006814;GO:0016020;GO:0016020;GO:0016021;GO:0019228;GO:0030424;GO:0034765;GO:0035725;GO:0055085;GO:0086010;	-	-	-	-	Gallus gallus sodium voltage-gated channel alphasubunit 11 (SCN11A), mRNA. [Source:RefSeqmRNA;Acc:NM_001318428]	428404	F9W2X9
ENSGALG00000004669	62.9969	33.5768	92.417	2.75241	1.46069	0.000254455	0.0853687	19	6702366	6708308	-	5943	ASPA	GO:0005829;GO:0005829;GO:0016788;GO:0016811;GO:0042802;GO:0046872;	K01437	EC:3.5.1.15	-	-	aspartoacylase [Source:HGNC Symbol;Acc:HGNC:756]"	417609	-
ENSGALG00000011549	91.5952	54.1851	129.005	2.38082	1.25146	0.000258103	0.0853687	1	46756368	47168639	-	412272	ANKS1B	GO:0005829;GO:0005886;GO:0043231;GO:0046875;GO:1900383;GO:0016020;GO:1900383;	K21413	-	-	-	ankyrin repeat and sterile alpha motif domaincontaining 1B [Source:NCBI gene;Acc:417927]	417927	-
ENSGALG00000017238	23.228	8.10248	38.3534	4.73354	2.24292	0.000266496	0.0859473	1	188012289	188251626	+	239338	GRM5	GO:0001932;GO:0004930;GO:0004930;GO:0004930;GO:0005737;GO:0005886;GO:0005886;GO:0005887;GO:0005887;GO:0006448;GO:0007165;GO:0007186;GO:0007186;GO:0007216;GO:0007216;GO:0007611;GO:0007612;GO:0007626;GO:0008066;GO:0008066;GO:0016020;GO:0016021;GO:0016021;GO:0035584;GO:0035584;GO:0043005;GO:0048169;GO:0050808;GO:0050890;GO:0051966;GO:0060078;GO:0061098;GO:0090647;GO:0098839;GO:0099530;GO:0099530;GO:…	K04604	-	-	-	glutamate receptor, metabotropic 5 [Source:NCBIgene;Acc:373933]	373933	Q98UC4
ENSGALG00000034574	13.9506	2.93769	24.9635	8.49766	3.08707	0.000287738	0.0890119	1	24658278	24693248	+	34971	ASZ1	GO:0005737;GO:0007140;GO:0007283;GO:0016020;GO:0016021;GO:0034587;GO:0034587;GO:0043046;GO:0071546;GO:0071546;	K18410	-	-	-	ankyrin repeat, SAM and basic leucine zipper domaincontaining 1 [Source:NCBI gene;Acc:417768]	417768	A0M8U3
ENSGALG00000032999	37.1508	17.5167	56.7849	3.24175	1.69677	0.000296767	0.0890119	5	30401258	30403162	+	1905	-	-	-	-	-	-	formin-1-like [Source:NCBI gene;Acc:107053497]"	-	-
ENSGALG00000006819	84.7227	49.1366	120.309	2.44846	1.29187	0.000296828	0.0890119	10	13624751	13893408	-	268658	AGBL1	GO:0004181;GO:0006508;GO:0008270;	-	-	-	-	ATP/GTP binding protein like 1 [Source:HGNCSymbol;Acc:HGNC:26504]	427507	-
ENSGALG00000010293	20.7949	6.56986	35.0199	5.33038	2.41424	0.000343783	0.0925812	8	21313115	21324069	-	10955	RBP	GO:0031362;GO:0032217;GO:0032218;GO:0038023;GO:1902444;	K13649	-	S	NOG26606	riboflavin binding protein [Source:NCBIgene;Acc:396449]	396449	P02752;A0A140T8H8
ENSGALG00000020827	42.1886	19.4275	64.9497	3.34319	1.74122	0.000345358	0.0925812	9	13108724	13142104	+	33381	ATP13A4	GO:0000166;GO:0000166;GO:0005524;GO:0006812;GO:0016020;GO:0016021;GO:0016021;GO:0016787;GO:0016887;GO:0046872;GO:0000166;GO:0000166;GO:0005524;GO:0006812;GO:0016020;GO:0016021;GO:0016021;GO:0016787;GO:0016887;GO:0046872;GO:0000166;GO:0000166;GO:0005524;GO:0006812;GO:0016020;GO:0016021;GO:0016021;GO:0016787;GO:0016887;GO:0046872;	K14951	EC:3.6.3.-	-	-	ATPase 13A4 [Source:NCBI gene;Acc:424901]"	424901	Q5ZKB7
ENSGALG00000014252	59.2696	31.4995	87.0396	2.7632	1.46634	0.000346645	0.0925812	1	76146376	76177348	+	30973	-	GO:0004866;GO:0005576;GO:0005615;GO:0010951;	-	-	-	-	alpha-2-macroglobulin-like 2 [Source:NCBIgene;Acc:427942]	-	-
ENSGALG00000010935	66.5953	32.5088	100.682	3.09706	1.6309	0.000360666	0.0948441	1	39870775	39980929	+	110155	PTPRQ	GO:0002244;GO:0004721;GO:0004725;GO:0006470;GO:0016020;GO:0016021;GO:0016311;GO:0016787;GO:0016791;GO:0032421;GO:0035335;GO:0042472;GO:0050885;GO:0050910;GO:0060116;	K16910	EC:3.1.3.48	-	-	protein tyrosine phosphatase, receptor type Q[Source:HGNC Symbol;Acc:HGNC:9679]	772163	-
ENSGALG00000039712	26.75	10.2098	43.2903	4.24009	2.0841	0.000379446	0.096804	18	143084	152766	+	9683	DHRS7C	GO:0004745;GO:0004745;GO:0010880;GO:0010880;GO:0014801;GO:0016491;GO:0033017;GO:0033017;GO:0055114;	K11167	EC:1.1.-.-	-	-	dehydrogenase/reductase (SDR family) member 7C[Source:NCBI gene;Acc:417304]	417304	A0A1D5PDI2
ENSGALG00000043806	62.5398	34.1664	90.9131	2.66089	1.41191	0.000391897	0.0985102	15	4902090	4914473	-	12384	-	GO:0003777;GO:0007018;GO:0007018;GO:0008569;GO:0030286;GO:0030286;GO:0045503;GO:0045505;GO:0051959;	-	-	-	-	-	-	-
ENSGALG00000003446	151.945	88.6976	215.192	2.42613	1.27866	0.00040464	0.100239	Z	10611245	10678470	-	67226	PRLR	GO:0004896;GO:0004925;GO:0007171;GO:0009986;GO:0016020;GO:0016020;GO:0016021;GO:0017046;GO:0038161;GO:0046872;GO:0004925;GO:0016020;GO:0038161;GO:0046872;GO:0004896;GO:0004925;GO:0016020;GO:0016020;GO:0016021;GO:0038161;GO:0046872;GO:0004896;GO:0004925;GO:0016020;GO:0016020;GO:0016021;GO:0038161;GO:0046872;GO:0004896;GO:0004925;GO:0016020;GO:0016020;GO:0016021;GO:0038161;GO:0046872;GO:0004925;GO:…	K05081	-	-	-	prolactin receptor [Source:NCBI gene;Acc:395660]"	395660	Q04594
ENSGALG00000016367	14.0364	3.2165	24.8562	7.72774	2.95005	0.000463341	0.112155	3	92983226	93109797	+	126572	SNTG2	GO:0005198;GO:0005622;GO:0016010;GO:0030165;GO:0097109;	-	-	-	-	syntrophin gamma 2 [Source:HGNCSymbol;Acc:HGNC:13741]	421913	-
ENSGALG00000019361	11.9413	2.27905	21.6036	9.4792	3.24477	0.000465863	0.112155	1	32729364	32758798	-	29435	FAM19A2	-	-	-	-	-	family with sequence similarity 19 member A2, C-Cmotif chemokine like [Source:HGNC Symbol;Acc:HGNC:21589]	771745	-
ENSGALG00000043872	10.2268	1.4128	19.0408	13.4773	3.75246	0.000508487	0.119063	1	15439407	15482407	+	43001	-	GO:0003824;GO:0004553;GO:0005975;GO:0008152;GO:0016787;GO:0016798;GO:0030246;GO:0003824;GO:0004553;GO:0005975;GO:0008152;GO:0016787;GO:0016798;GO:0030246;	-	-	-	-	sucrase-isomaltase, intestinal-like [Source:NCBIgene;Acc:417691]	-	-
ENSGALG00000029660	71.2847	35.4198	107.15	3.02514	1.597	0.000516976	0.119157	18	346043	384341	-	38299	-	GO:0000166;GO:0003774;GO:0003774;GO:0003779;GO:0005524;GO:0005524;GO:0016459;GO:0016459;GO:0051015;GO:0000166;GO:0003774;GO:0003774;GO:0003779;GO:0005524;GO:0005524;GO:0016459;GO:0016459;GO:0051015;GO:0000166;GO:0003774;GO:0003774;GO:0003779;GO:0005524;GO:0005524;GO:0016459;GO:0016459;GO:0051015;	K10352	-	-	-	-	768487	-
ENSGALG00000006031	75.8863	43.4219	108.351	2.4953	1.31922	0.000533808	0.119157	8	14345658	14361185	-	15528	BRDT	GO:0001207;GO:0005634;GO:0006338;GO:0006355;GO:0007140;GO:0007141;GO:0007283;GO:0042393;GO:0042393;GO:0043484;GO:0051039;GO:0070577;	K11724	-	-	-	bromodomain testis associated [Source:HGNCSymbol;Acc:HGNC:1105]	424506	-
ENSGALG00000016868	84.1174	51.0626	117.172	2.29468	1.19829	0.000541105	0.119157	1	143513191	143715709	+	202519	NALCN	GO:0005216;GO:0005261;GO:0006811;GO:0016020;GO:0016020;GO:0016021;GO:0034220;GO:0055085;GO:0098655;	K21863	-	-	-	sodium leak channel, non-selective [Source:HGNCSymbol;Acc:HGNC:19082]	418770	E1BSL8
ENSGALG00000014904	13.8307	3.21097	24.4504	7.61465	2.92878	0.000544148	0.119157	2	102239603	102250566	-	10964	CLUL1	GO:0005615;GO:0005634;GO:0051787;	-	-	-	-	clusterin like 1 [Source:HGNCSymbol;Acc:HGNC:2096]	768430	F1N8T1
ENSGALG00000043245	21.79	7.5504	36.0296	4.77188	2.25456	0.000550715	0.119157	8	26430953	26433431	-	2479	-	-	-	-	-	-	ankyrin-3-like [Source:NCBI gene;Acc:101747588]"	-	-
ENSGALG00000039831	36.9446	17.4212	56.4679	3.24133	1.69659	0.000580868	0.123187	2	144356967	144479127	-	122161	FAM135B	GO:0044255;	-	-	-	-	family with sequence similarity 135 member B[Source:HGNC Symbol;Acc:HGNC:28029]	428384	-
ENSGALG00000010378	20.3946	7.06952	33.7198	4.76973	2.25391	0.000583756	0.123187	5	38944152	38960685	+	16534	LRRC74A	GO:0005509;	-	-	-	-	leucine rich repeat containing 74A [Source:HGNCSymbol;Acc:HGNC:23346]	428893	-
ENSGALG00000040101	17.4898	4.57735	30.4023	6.64191	2.7316	0.000596672	0.123505	16	245790	373139	-	127350	-	GO:0005102;GO:0009897;GO:0016020;GO:0016021;GO:0050776;GO:0050852;	-	-	-	-	-	-	-
ENSGALG00000013007	20.2413	6.54222	33.9403	5.18788	2.37515	0.000599713	0.123505	1	61117075	61153757	-	36683	-	GO:0005245;GO:0005891;GO:0070588;	-	-	-	-	-	-	-
ENSGALG00000009904	28.8284	12.3497	45.3071	3.66867	1.87526	0.000644889	0.129683	1	35101235	35103693	-	2459	IL22	GO:0005576;	K05445	-	-	-	interleukin 22 [Source:NCBI gene;Acc:417838]"	417838	E1C1U2
ENSGALG00000012407	182.141	91.7512	272.531	2.97033	1.57062	0.000654225	0.130031	7	32016417	32446623	-	430207	LRP1B	GO:0005509;GO:0016020;GO:0016021;GO:0043235;GO:0005509;GO:0016020;GO:0016021;GO:0005509;GO:0016020;GO:0016021;	K20049	-	-	-	LDL receptor related protein 1B [Source:HGNCSymbol;Acc:HGNC:6693]	424301	-
ENSGALG00000032409	22.2054	8.50444	35.9064	4.22208	2.07795	0.000708505	0.139201	3	58030627	58066326	+	35700	SAMD3	-	-	-	-	-	sterile alpha motif domain containing 3[Source:HGNC Symbol;Acc:HGNC:21574]	100857189	-
ENSGALG00000010980	102.101	56.7166	147.486	2.6004	1.37873	0.000800371	0.153716	2	31394975	31431156	+	36182	STK31	GO:0001669;GO:0004518;GO:0004672;GO:0004672;GO:0005524;GO:0005634;GO:0005737;GO:0005737;GO:0006401;GO:0006468;GO:0006468;	K16316	EC:2.7.11.1	-	-	serine/threonine kinase 31 [Source:HGNCSymbol;Acc:HGNC:11407]	420621	-
ENSGALG00000014615	113.207	48.0336	178.381	3.71367	1.89284	0.000823359	0.156374	2	99747385	99848774	+	101390	LAMA1	GO:0005102;GO:0007155;GO:0030155;GO:0030334;GO:0045995;GO:0005102;GO:0007155;GO:0030155;GO:0030334;GO:0045995;	K05637	-	-	-	laminin subunit alpha 1 [Source:NCBIgene;Acc:374016]	374016	-
ENSGALG00000045260	11.7526	2.35578	21.1494	8.97767	3.16634	0.000955449	0.168999	1	53297931	53316570	+	18640	-	GO:0005615;GO:0008289;	-	-	-	-	-	-	-
ENSGALG00000028457	74.2641	42.4691	106.059	2.49733	1.32038	0.000966182	0.168999	7	30640415	30649263	-	8849	MAP3K19	GO:0004672;GO:0004674;GO:0005524;GO:0005622;GO:0005737;GO:0006468;GO:0023014;GO:0031098;GO:0032147;	K17533	EC:2.7.11.25	-	-	mitogen-activated protein kinase kinase kinase 19[Source:HGNC Symbol;Acc:HGNC:26249]	429048	-
ENSGALG00000036079	16.0544	4.57735	27.5315	6.01473	2.5885	0.000968927	0.168999	KQ759483.1	581707	771031	-	189325	-	GO:0004930;GO:0004930;GO:0004984;GO:0004984;GO:0005549;GO:0005886;GO:0007165;GO:0007186;GO:0007186;GO:0007186;GO:0007608;GO:0007608;GO:0016020;GO:0016021;GO:0016021;GO:0050896;GO:0050911;	-	-	-	-	olfactory receptor 14J1-like 137 [Source:NCBIgene;Acc:101751976]	-	-
ENSGALG00000044599	30.2684	10.0596	50.4772	5.01779	2.32705	0.000991214	0.169501	12	100686	116381	-	15696	-	GO:0005634;GO:0005643;GO:0005737;GO:0005813;GO:0008536;GO:0046907;	-	-	-	-	-	-	-
ENSGALG00000034078	49.4861	26.6348	72.3375	2.7159	1.44143	0.00102241	0.170671	1	54727513	54743775	+	16263	GLT8D2	GO:0005794;GO:0016740;GO:0016757;GO:0016740;GO:0016757;GO:0016740;GO:0016757;	-	-	-	-	glycosyltransferase 8 domain containing 2[Source:NCBI gene;Acc:418085]	418085	A0A1L1RTI3
ENSGALG00000044279	29.8882	13.1044	46.6721	3.56157	1.83251	0.00103649	0.170671	3	110295570	110304515	+	8946	-	-	-	-	-	-	-	-	-
ENSGALG00000016492	26.5413	10.3462	42.7364	4.13065	2.04637	0.00103842	0.170671	3	102734234	102741569	+	7336	TDRD15	-	K18405	-	-	-	tudor domain containing 15 [Source:HGNCSymbol;Acc:HGNC:45037]	101751663	F1NV00
ENSGALG00000016662	17.0071	4.93288	29.0814	5.89543	2.5596	0.00106385	0.173185	3	107785815	107811652	+	25838	GATA4	GO:0000977;GO:0000978;GO:0001077;GO:0001085;GO:0001228;GO:0003180;GO:0003197;GO:0003290;GO:0003677;GO:0003677;GO:0003700;GO:0003700;GO:0003700;GO:0003713;GO:0005634;GO:0005634;GO:0005634;GO:0005634;GO:0006355;GO:0006366;GO:0007507;GO:0008134;GO:0008270;GO:0008584;GO:0009887;GO:0009888;GO:0016604;GO:0042493;GO:0043565;GO:0044212;GO:0045893;GO:0045893;GO:0045944;GO:0046872;GO:0048468;GO:0048646;GO:…	K09183	-	-	-	GATA binding protein 4 [Source:NCBIgene;Acc:396392]	396392	P43691;E1C9C6
ENSGALG00000010781	16.6844	5.69762	27.6711	4.85661	2.27995	0.00108672	0.17499	4	44143782	44216360	-	72579	GLRA3	GO:0004888;GO:0005216;GO:0005230;GO:0005886;GO:0005887;GO:0006811;GO:0006811;GO:0006821;GO:0016020;GO:0016021;GO:0016021;GO:0016594;GO:0016934;GO:0022824;GO:0034220;GO:0045211;GO:0060079;GO:1902476;GO:0004888;GO:0005216;GO:0005230;GO:0005886;GO:0005887;GO:0005887;GO:0005887;GO:0006811;GO:0006811;GO:0007165;GO:0007218;GO:0007268;GO:0016020;GO:0016021;GO:0016021;GO:0016594;GO:0016934;GO:0016935;GO:…	K05195	-	-	-	glycine receptor alpha 3 [Source:HGNCSymbol;Acc:HGNC:4328]	422568	-
ENSGALG00000033692	25.336	10.5273	40.1448	3.81342	1.93108	0.00110581	0.17499	1	113630516	113665856	+	35341	-	-	-	-	-	-	-	-	-
ENSGALG00000015224	61.5223	31.5116	91.533	2.90474	1.53841	0.00111589	0.17499	3	67019660	67075231	+	55572	AK9	GO:0004550;GO:0005524;GO:0005634;GO:0005654;GO:0005737;GO:0006139;GO:0006174;GO:0006186;GO:0006756;GO:0006757;GO:0019205;GO:0031965;GO:0050145;GO:0061508;GO:0061565;GO:0061566;GO:0061567;GO:0061568;GO:0061569;GO:0061570;GO:0061571;	K18533	-	-	-	adenylate kinase 9 [Source:HGNCSymbol;Acc:HGNC:33814]	771077	F1NRW9
ENSGALG00000008353	85.7113	54.2592	117.163	2.15933	1.11058	0.00113967	0.177094	1	12373231	12420711	+	47481	-	GO:0005923;GO:0007165;GO:0032947;GO:0035418;GO:0045202;	-	-	-	-	-	-	-
ENSGALG00000045889	8.56907	1.03296	16.1052	15.5913	3.96267	0.00115355	0.177636	27	1375764	1389211	+	13448	MEIOC	GO:0005634;GO:0005634;GO:0005737;GO:0005737;GO:0006302;GO:0007130;GO:0007141;GO:0007141;GO:0007144;GO:0007144;GO:0007283;GO:0007286;GO:0048255;GO:0048255;GO:0048599;GO:0051310;GO:0051321;GO:0051729;GO:0070192;	-	-	-	-	meiosis specific with coiled-coil domain[Source:HGNC Symbol;Acc:HGNC:26670]	771115	-
ENSGALG00000019211	10.0146	1.6916	18.3375	10.8403	3.43834	0.00118122	0.180272	1	91823350	91832861	-	9512	MAEL	GO:0000122;GO:0000785;GO:0000902;GO:0001741;GO:0003677;GO:0005634;GO:0005634;GO:0005737;GO:0006974;GO:0007129;GO:0007140;GO:0007140;GO:0007283;GO:0007283;GO:0008630;GO:0009566;GO:0010629;GO:0030849;GO:0031047;GO:0033391;GO:0034587;GO:0034587;GO:0043046;GO:0043066;GO:0043186;GO:0043186;GO:0043565;GO:0045892;GO:0046620;GO:0048471;GO:0060964;GO:0071547;	K18411	-	-	-	maelstrom spermatogenic transposon silencer[Source:HGNC Symbol;Acc:HGNC:25929]	418446	-
ENSGALG00000033638	11.3726	2.34472	20.4004	8.70059	3.12111	0.0011928	0.18032	2	125364885	125422366	+	57482	SLC26A7	GO:0001696;GO:0001696;GO:0005253;GO:0005254;GO:0005254;GO:0005737;GO:0005768;GO:0006820;GO:0006820;GO:0006820;GO:0006821;GO:0006821;GO:0008271;GO:0008271;GO:0008272;GO:0008272;GO:0008509;GO:0015106;GO:0015106;GO:0015108;GO:0015116;GO:0015116;GO:0015116;GO:0015301;GO:0015701;GO:0016020;GO:0016020;GO:0016021;GO:0016021;GO:0016021;GO:0016323;GO:0016323;GO:0016323;GO:0016323;GO:0019531;GO:0019531;GO:…	K13962	-	-	-	solute carrier family 26 member 7 [Source:HGNCSymbol;Acc:HGNC:14467]	428369	-
ENSGALG00000045668	19.9136	7.66803	32.1593	4.19394	2.06831	0.00121295	0.18032	22	2015722	2053116	+	37395	KCNU1	GO:0005216;GO:0005886;GO:0006811;GO:0006813;GO:0015271;GO:0016020;GO:0016020;GO:0016021;GO:0016021;GO:0022414;GO:0034220;GO:0042391;GO:0055085;GO:0060072;GO:0071805;	-	-	-	-	potassium calcium-activated channel subfamily Umember 1 [Source:HGNC Symbol;Acc:HGNC:18867]	-	-
ENSGALG00000008417	101.657	58.7028	144.61	2.46343	1.30067	0.00123246	0.18032	6	24289113	24342371	+	53259	CFAP58	-	-	-	-	-	cilia and flagella associated protein 58[Source:HGNC Symbol;Acc:HGNC:26676]	423882	-
ENSGALG00000016757	39.8971	21.0866	58.7077	2.78413	1.47723	0.00124378	0.18032	1	132516540	132541438	-	24899	TSGA10	GO:0005737;GO:0007283;GO:0030031;GO:0031514;GO:0043005;	-	-	-	-	testis specific 10 [Source:HGNCSymbol;Acc:HGNC:14927]	-	-
ENSGALG00000041407	27.4738	11.6387	43.309	3.72113	1.89574	0.00124482	0.18032	2	48213676	48218192	-	4517	-	-	-	-	-	-	uncharacterized LOC420748 [Source:NCBIgene;Acc:420748]	-	-
ENSGALG00000007007	58.3751	34.2046	82.5456	2.41329	1.271	0.00134907	0.188389	6	21518224	21579102	-	60879	-	GO:0005085;GO:0005085;GO:0005088;GO:0005088;GO:0005622;GO:0007264;	-	-	-	-	kinase non-catalytic C-lobe domain containing 1[Source:NCBI gene;Acc:423824]	423824	-
ENSGALG00000034751	51.7046	26.2976	77.1115	2.93227	1.55202	0.00134936	0.188389	2	117714320	117748433	-	34114	TRPA1	GO:0005216;GO:0005216;GO:0005262;GO:0005887;GO:0006811;GO:0006811;GO:0006816;GO:0007166;GO:0009409;GO:0010033;GO:0014070;GO:0015267;GO:0015278;GO:0016020;GO:0016020;GO:0016021;GO:0016021;GO:0019233;GO:0032421;GO:0034220;GO:0042493;GO:0042542;GO:0042802;GO:0048265;GO:0050955;GO:0050966;GO:0050968;GO:0051209;GO:0051289;GO:0055085;GO:0070588;GO:0097604;GO:0005216;GO:0006811;GO:0006811;GO:0016020;GO:…	K04984	-	-	-	Gallus gallus transient receptor potential cationchannel subfamily A member 1 (TRPA1), mRNA. [Source:RefSeqmRNA;Acc:NM_001318460]	420180	W8VTH6
ENSGALG00000040530	46.9921	24.393	69.5912	2.85291	1.51244	0.00135102	0.188389	5	15061327	15098793	+	37467	MUC6	GO:0005576;GO:0030277;	-	-	-	-	mucin 6, oligomeric mucus/gel-forming [Source:HGNCSymbol;Acc:HGNC:7517]	-	-
ENSGALG00000014218	34.5234	17.2771	51.7697	2.99644	1.58325	0.00135563	0.188389	1	69994919	70038449	-	43531	PHF21B	GO:0046872;GO:0046872;GO:0046872;GO:0046872;	-	-	-	-	PHD finger protein 21B [Source:HGNCSymbol;Acc:HGNC:25161]	427935	-
ENSGALG00000022976	20.686	7.82701	33.545	4.28581	2.09957	0.0013955	0.192365	2	63662634	63719213	+	56580	-	GO:0005737;GO:0048471;	-	-	S	NOG85655	Orofacial cleft 1 candidate gene 1 protein homolog[Source:UniProtKB/Swiss-Prot;Acc:B0BK70]	-	-
ENSGALG00000042928	19.0049	4.25545	33.7543	7.93202	2.98769	0.00143265	0.194352	7	18941610	18947439	-	5830	-	-	-	-	-	-	retinol dehydrogenase 7-like [Source:NCBIgene;Acc:772005]	772005	-
ENSGALG00000031267	11.3646	2.55232	20.1769	7.90529	2.98282	0.00147325	0.196737	AADN04012844.1	2582	6973	+	4392	-	-	-	-	-	-	-	-	-
ENSGALG00000035078	9.94136	1.79264	18.0901	10.0913	3.33504	0.00150313	0.197638	12	15123262	15156638	+	33377	-	-	-	-	-	-	-	-	-
ENSGALG00000009397	11.1329	2.45129	19.8146	8.08334	3.01495	0.00157965	0.204633	9	20014861	20019274	-	4414	-	-	-	-	-	-	leucine rich repeats and IQ motif containing 4[Source:NCBI gene;Acc:424995]	424995	F1P025
ENSGALG00000016968	31.1723	12.1251	50.2195	4.14179	2.05025	0.0016025	0.204633	1	167167013	167175727	-	8715	CCDC122	-	-	-	-	-	coiled-coil domain containing 122 [Source:HGNCSymbol;Acc:HGNC:26478]	428068	-
ENSGALG00000030251	34.2134	17.637	50.7898	2.87973	1.52593	0.00160402	0.204633	2	140988804	141106986	-	118183	ADCY8	GO:0000166;GO:0004016;GO:0004016;GO:0004016;GO:0004016;GO:0005524;GO:0005622;GO:0005886;GO:0005887;GO:0006171;GO:0006171;GO:0006171;GO:0007189;GO:0007616;GO:0009190;GO:0016020;GO:0016021;GO:0016829;GO:0016849;GO:0035556;GO:0046872;GO:0000166;GO:0004016;GO:0004016;GO:0005524;GO:0005622;GO:0005886;GO:0006171;GO:0006171;GO:0009190;GO:0016020;GO:0016021;GO:0016829;GO:0016849;GO:0035556;GO:0046872;	K08048	EC:4.6.1.1	-	-	adenylate cyclase 8 [Source:HGNCSymbol;Acc:HGNC:239]	420328	A0A1D5PGV0
ENSGALG00000016767	12.4556	3.21097	21.7001	6.75813	2.75662	0.00162101	0.204633	1	132714633	132747517	-	32885	-	GO:0003690;GO:0003700;GO:0005634;GO:0006355;GO:0008023;GO:0032783;	-	-	-	-	-	-	-
ENSGALG00000034698	31.842	12.8494	50.8347	3.95619	1.98411	0.00173555	0.212767	1	78408167	78412651	-	4485	TMEM52B	GO:0016020;GO:0016021;	-	-	-	-	transmembrane protein 52B [Source:HGNCSymbol;Acc:HGNC:26438]	426455	A0A1D5PNY0
ENSGALG00000008681	91.2609	58.8821	123.64	2.09979	1.07024	0.00180058	0.216742	17	2234852	2252988	+	18137	NSMF	GO:0005634;GO:0005634;GO:0005654;GO:0005737;GO:0005737;GO:0048168;GO:0071371;GO:2001222;GO:2001224;	-	-	-	-	NMDA receptor synaptonuclear signaling and neuronalmigration factor [Source:HGNC Symbol;Acc:HGNC:29843]	417260	-
ENSGALG00000009026	34.9714	16.7792	53.1637	3.16844	1.66377	0.0018134	0.216758	2	21710551	21734535	+	23985	-	-	-	-	-	-	cilia and flagella associated protein 69[Source:NCBI gene;Acc:420542]	420542	F1NI26
ENSGALG00000005443	14.2484	4.45153	24.0452	5.40156	2.43337	0.00186898	0.219514	2	3314718	3335829	+	21112	-	GO:0007605;GO:0016020;GO:0016021;GO:0042472;	-	-	-	-	-	-	-
ENSGALG00000019509	68.307	40.2169	96.3972	2.39693	1.26119	0.00187498	0.219514	2	94402654	94510729	-	108076	-	-	-	-	-	-	coiled-coil domain containing 102B [Source:NCBIgene;Acc:100859046]	100859046	-
ENSGALG00000040822	22.5245	4.03079	41.0183	10.1762	3.34713	0.00188913	0.219666	AADN04002756.1	10225	18817	+	8593	-	GO:0006955;GO:0007166;GO:0016020;GO:0016020;GO:0016021;	-	-	-	-	-	-	-
ENSGALG00000013294	20.3384	8.3322	32.3447	3.88189	1.95676	0.00191595	0.22128	10	9208018	9221830	-	13813	CYP19A1	GO:0002677;GO:0004497;GO:0005506;GO:0005783;GO:0006710;GO:0008209;GO:0008585;GO:0010760;GO:0016491;GO:0016705;GO:0016712;GO:0020037;GO:0020037;GO:0030540;GO:0030879;GO:0046872;GO:0055114;GO:0055114;GO:0060065;GO:0060736;GO:0061370;GO:0070330;GO:2000866;	K07434	EC:1.14.14.14	-	-	cytochrome P450 family 19 subfamily A member 1[Source:NCBI gene;Acc:414854]	414854	-
ENSGALG00000015434	29.2325	14.197	44.268	3.11813	1.64068	0.00193645	0.222145	3	70383444	70747010	-	363567	GRIK2	GO:0001662;GO:0004970;GO:0004970;GO:0005216;GO:0005234;GO:0005886;GO:0005886;GO:0006811;GO:0006811;GO:0006874;GO:0007268;GO:0008066;GO:0014069;GO:0015277;GO:0015277;GO:0015277;GO:0016020;GO:0016020;GO:0016020;GO:0016021;GO:0019228;GO:0030054;GO:0032983;GO:0032983;GO:0034220;GO:0035235;GO:0035249;GO:0035249;GO:0038023;GO:0042391;GO:0042734;GO:0042734;GO:0043025;GO:0043524;GO:0045202;GO:0045202;GO:…	K05202	-	-	-	glutamate ionotropic receptor kainate type subunit2 [Source:HGNC Symbol;Acc:HGNC:4580]	428628	-
ENSGALG00000013155	58.499	34.2266	82.7714	2.41834	1.27402	0.00198784	0.224439	2	85751424	85896011	+	144588	-	GO:0003676;GO:0003723;	-	-	-	-	poly(rC) binding protein 2 [Source:NCBIgene;Acc:420965]	-	-
ENSGALG00000011299	19.0053	7.45489	30.5557	4.09874	2.03518	0.00200527	0.224439	3	42197887	42223817	-	25931	KIF25	GO:0000166;GO:0003774;GO:0003777;GO:0003777;GO:0005524;GO:0005524;GO:0005871;GO:0005874;GO:0007018;GO:0007018;GO:0008017;GO:0008017;GO:0010507;GO:0016887;GO:0046603;GO:0051294;GO:0051647;	-	-	-	-	kinesin family member 25 [Source:HGNCSymbol;Acc:HGNC:6390]	-	-
ENSGALG00000008697	57.3474	24.8679	89.827	3.61216	1.85286	0.00204192	0.224439	6	26073320	26142996	+	69677	RBM20	GO:0003676;GO:0003723;GO:0003723;GO:0005634;GO:0005634;GO:0005634;GO:0007507;GO:0008270;GO:0033120;GO:0033120;GO:0043484;	-	-	-	-	RNA binding motif protein 20 [Source:HGNCSymbol;Acc:HGNC:27424]	423892	-
ENSGALG00000021198	13.4924	3.85856	23.1263	5.99351	2.5834	0.00206582	0.224439	12	3082764	3089843	-	7080	-	GO:0005813;GO:0007098;GO:0051225;GO:0051225;GO:0070652;GO:0070652;	-	-	-	-	HAUS augmin-like complex subunit 3-like[Source:NCBI gene;Acc:101751348]	101751348	-
ENSGALG00000042845	7.18528	0.658645	13.7119	20.8184	4.37979	0.00206641	0.224439	2	63783168	63794396	+	11229	-	GO:0005737;GO:0016020;GO:0016021;GO:0048471;	-	-	-	-	-	-	-
ENSGALG00000009689	38.5967	17.0584	60.1351	3.52524	1.81772	0.00207462	0.224439	2	23875666	23895602	-	19937	PON2	GO:0004064;GO:0005576;GO:0004064;GO:0005576;	K01045	-	-	-	paraoxonase 2 [Source:NCBI gene;Acc:395830]"	395830	F1NCU9
ENSGALG00000017287	22.9785	9.67979	36.2773	3.74773	1.90602	0.00209162	0.224855	1	73165296	73168929	+	3634	FGF6	GO:0001502;GO:0005104;GO:0005576;GO:0008083;GO:0008083;GO:0008284;GO:0008543;GO:0008543;GO:0010469;GO:0016020;GO:0016021;GO:0045445;	K04358	-	-	-	fibroblast growth factor 6 [Source:HGNCSymbol;Acc:HGNC:3684]	768907	F1P5Y5
ENSGALG00000005752	102.864	65.6454	140.082	2.13392	1.09351	0.00213553	0.228142	8	13683889	13758163	+	74275	ABCA4	GO:0000166;GO:0001750;GO:0004012;GO:0005524;GO:0005524;GO:0005548;GO:0006649;GO:0006869;GO:0007601;GO:0016020;GO:0016021;GO:0016021;GO:0016887;GO:0016887;GO:0042626;GO:0042626;GO:0043231;GO:0045332;GO:0045494;GO:0055085;GO:0090555;	K05644	-	-	-	ATP binding cassette subfamily A member 4[Source:HGNC Symbol;Acc:HGNC:34]	424490	-
ENSGALG00000012197	12.1533	3.21097	21.0957	6.56989	2.71587	0.00215109	0.228376	7	30590625	30610062	+	19438	ACMSD	GO:0001760;GO:0001760;GO:0005829;GO:0005829;GO:0008270;GO:0016787;GO:0016831;GO:0051259;GO:1904985;	K03392	EC:4.1.1.45	-	-	aminocarboxymuconate semialdehyde decarboxylase[Source:HGNC Symbol;Acc:HGNC:19288]	424288	-
ENSGALG00000021567	8.73084	1.4128	16.0489	11.3596	3.50584	0.00217323	0.228686	21	6128022	6154299	-	26278	EPHA8	GO:0000166;GO:0004672;GO:0004713;GO:0004713;GO:0004713;GO:0004714;GO:0004888;GO:0005003;GO:0005004;GO:0005004;GO:0005005;GO:0005524;GO:0005524;GO:0005737;GO:0005887;GO:0005887;GO:0005887;GO:0006468;GO:0006929;GO:0007169;GO:0007411;GO:0009968;GO:0016020;GO:0016021;GO:0016021;GO:0016301;GO:0016310;GO:0016322;GO:0016740;GO:0018108;GO:0030154;GO:0030155;GO:0031175;GO:0033628;GO:0043005;GO:0043005;GO:…	K05109	EC:2.7.10.1	-	-	EPH receptor A8 [Source:HGNC Symbol;Acc:HGNC:3391]"	428198	-
ENSGALG00000044026	17.3965	6.83714	27.9558	4.08881	2.03168	0.00218076	0.228686	3	41952821	41958521	-	5701	-	GO:0008146;GO:0016740;	K22523	EC:2.8.2.-	-	-	sulfotransferase family, cytosolic, 6B, member 1-like [Source:NCBI gene;Acc:421560]	421560	-
ENSGALG00000011913	18.8543	7.35938	30.3492	4.12388	2.044	0.00224452	0.23126	1	49477085	49488049	-	10965	SEPT3	GO:0000166;GO:0000281;GO:0000921;GO:0003924;GO:0005525;GO:0005525;GO:0005940;GO:0015630;GO:0031105;GO:0032160;GO:0032947;GO:0042802;GO:0043005;GO:0060271;GO:0099569;	K16938	-	-	-	septin 3 [Source:HGNC Symbol;Acc:HGNC:10750]"	427899	-
ENSGALG00000013659	18.8104	7.56699	30.0538	3.9717	1.98976	0.00225943	0.23126	3	50785550	50822797	-	37248	NOX3	GO:0016020;GO:0016020;GO:0016021;GO:0016175;GO:0016491;GO:0016491;GO:0042554;GO:0055114;GO:0055114;GO:0001659;GO:0005737;GO:0009590;GO:0009629;GO:0016020;GO:0016020;GO:0016021;GO:0016175;GO:0016175;GO:0016491;GO:0016491;GO:0042554;GO:0042554;GO:0043020;GO:0048840;GO:0055114;GO:0055114;GO:0016020;GO:0016020;GO:0016021;GO:0016175;GO:0016491;GO:0016491;GO:0042554;GO:0055114;GO:0055114;GO:0016020;GO:…	K21422	EC:1.6.3.-	-	-	NADPH oxidase 3 [Source:HGNC Symbol;Acc:HGNC:7890]"	428609	-
ENSGALG00000004293	29.0119	10.7563	47.2674	4.39439	2.13566	0.00231572	0.234216	3	45526014	45546436	+	20423	-	GO:0004252;GO:0004252;GO:0004252;GO:0005576;GO:0006508;GO:0006508;GO:0007596;GO:0007599;GO:0008233;GO:0008236;GO:0016787;GO:0042730;GO:0048771;	K01315	EC:3.4.21.7	-	-	plasminogen [Source:NCBI gene;Acc:421580]"	421580	F1NWX6
ENSGALG00000016288	18.9286	7.76354	30.0937	3.87629	1.95467	0.00242897	0.238034	1	116055337	116671490	-	616154	IL1RAPL1	GO:0004908;GO:0005886;GO:0007165;GO:0016020;GO:0016021;GO:0019221;GO:0045920;GO:0098978;GO:0099175;GO:0099545;GO:1905606;	K05170	-	-	-	interleukin 1 receptor accessory protein like 1[Source:HGNC Symbol;Acc:HGNC:5996]	427993	-
ENSGALG00000041800	51.4629	19.8946	83.0313	4.17355	2.06128	0.00242974	0.238034	18	177474	220592	+	43119	GLP2R	GO:0004888;GO:0004930;GO:0004930;GO:0004967;GO:0007165;GO:0007166;GO:0007186;GO:0007186;GO:0008528;GO:0016020;GO:0016020;GO:0016021;GO:0016021;GO:0017046;GO:0071377;GO:0004930;GO:0007186;GO:0016020;	K04582	-	-	-	glucagon-like peptide 2 receptor [Source:NCBIgene;Acc:427787]	427787	C4P7J2
ENSGALG00000014874	48.7767	28.2359	69.3174	2.45494	1.29568	0.00243487	0.238034	Z	14183746	14189286	+	5541	MRPS30	GO:0003735;GO:0005739;GO:0005840;GO:0006412;	K17409	-	-	-	mitochondrial ribosomal protein S30 [Source:NCBIgene;Acc:395781]	395781	O42270
ENSGALG00000037779	6.0372	0.379841	11.6946	30.788	4.9443	0.00245006	0.238034	1	35081112	35087712	-	6601	-	GO:0010469;	-	-	-	-	-	-	-
ENSGALG00000012092	49.7744	29.3341	70.2147	2.39362	1.25919	0.00245803	0.238034	7	28438096	28465232	-	27137	ESYT3	GO:0005509;GO:0005544;GO:0005887;GO:0006869;GO:0006869;GO:0008289;GO:0008289;GO:0008429;GO:0016020;GO:0016021;GO:0031210;GO:0031227;GO:0031227;GO:0031234;GO:0031234;GO:0035091;GO:0044232;GO:0061817;	-	-	-	-	extended synaptotagmin 3 [Source:HGNCSymbol;Acc:HGNC:24295]	424271	F1NFA6
ENSGALG00000015283	32.0645	15.8614	48.2675	3.04307	1.60553	0.00246743	0.238034	3	67210434	67220885	-	10452	CEP57L1	GO:0005813;GO:0008017;GO:0042802;GO:0042802;GO:0043015;	-	-	-	-	centrosomal protein 57 like 1 [Source:HGNCSymbol;Acc:HGNC:21561]	-	-
ENSGALG00000032574	31.696	14.9985	48.3936	3.22656	1.69	0.00251904	0.240547	AADN04003691.1	2835	7718	-	4884	-	-	-	-	-	-	-	-	-
ENSGALG00000008498	72.0283	31.6945	112.362	3.54516	1.82585	0.00256203	0.243293	2	18807653	19023102	-	215450	MALRD1	GO:0016020;GO:0016020;GO:0016021;	-	-	-	-	Gallus gallus MAM and LDL receptor class A domaincontaining 1 (MALRD1), mRNA. [Source:RefSeqmRNA;Acc:NM_001318981]	420512	R9W6V6
ENSGALG00000001697	26.0515	12.2321	39.8709	3.25953	1.70466	0.00266064	0.245579	12	815561	836748	+	21188	ITIH3	GO:0004867;GO:0010951;GO:0030212;GO:0004867;GO:0010951;GO:0030212;GO:0004867;GO:0010951;GO:0030212;GO:0004867;GO:0010951;GO:0030212;GO:0004867;GO:0010951;GO:0030212;	-	-	-	-	inter-alpha-trypsin inhibitor heavy chain 3[Source:HGNC Symbol;Acc:HGNC:6168]	415901	A0A1D5P8H4
ENSGALG00000019300	15.5052	5.38345	25.6269	4.76031	2.25106	0.00266977	0.245579	1	55173105	55201560	+	28456	-	GO:0004497;GO:0005506;GO:0009072;GO:0016714;GO:0046872;GO:0055114;	K00501	EC:1.14.16.2	-	-	tyrosine hydroxylase-like [Source:NCBIgene;Acc:771761]	771761	-
ENSGALG00000031578	127.544	61.5406	193.547	3.14503	1.65307	0.00267343	0.245579	2	133691901	134258240	-	566340	CSMD3	GO:0005886;GO:0016020;GO:0016021;GO:0050773;GO:0016020;GO:0016021;	K17495	-	-	-	CUB and Sushi multiple domains 3 [Source:HGNCSymbol;Acc:HGNC:19291]	420279	A0A1D5PZY2
ENSGALG00000041273	68.8902	43.9959	93.7845	2.13167	1.09198	0.00267812	0.245579	2	57971314	58015304	+	43991	KIAA0319	GO:0001764;GO:0001764;GO:0005769;GO:0005886;GO:0005886;GO:0016020;GO:0016021;GO:0031410;GO:0043231;GO:2000171;GO:2000171;	-	-	-	-	KIAA0319 [Source:HGNC Symbol;Acc:HGNC:21580]"	428476	A0A1D5PEU8
ENSGALG00000016684	22.1872	9.69858	34.6758	3.57535	1.83809	0.00282821	0.255781	3	109234225	109245385	+	11161	RHAG	GO:0005886;GO:0005887;GO:0006873;GO:0008519;GO:0008519;GO:0008519;GO:0015670;GO:0015672;GO:0015696;GO:0015696;GO:0015696;GO:0016020;GO:0016020;GO:0016020;GO:0016021;GO:0022840;GO:0030506;GO:0048821;GO:0060586;GO:0072488;GO:0072488;	K06580	-	-	-	Rh associated glycoprotein [Source:NCBIgene;Acc:395118]	395118	Q7T066
ENSGALG00000039738	34.4645	18.2554	50.6736	2.77581	1.47291	0.00285248	0.25643	2	55891323	55948927	+	57605	SLC9A3	GO:0005886;GO:0005886;GO:0005886;GO:0006811;GO:0006812;GO:0006814;GO:0006814;GO:0006814;GO:0006885;GO:0006885;GO:0015297;GO:0015299;GO:0015385;GO:0015385;GO:0015385;GO:0015385;GO:0015386;GO:0016020;GO:0016021;GO:0016021;GO:0016324;GO:0016324;GO:0030165;GO:0031526;GO:0031526;GO:0031982;GO:0051453;GO:0055085;GO:0070062;GO:0071805;GO:0098719;GO:0098719;GO:1902600;	K12040	-	-	-	solute carrier family 9 member A3 [Source:HGNCSymbol;Acc:HGNC:11073]	420801	A0A1D5NYQ5
ENSGALG00000016465	12.9285	3.86961	21.9874	5.68208	2.50642	0.0028678	0.25643	3	100671644	100682533	-	10890	ZPAX	-	-	-	S	NOG41554	zona pellucida protein [Source:NCBIgene;Acc:421952]	421952	Q684L7
ENSGALG00000019276	33.1663	15.6887	50.6439	3.22805	1.69066	0.00293238	0.259706	1	65238465	65266821	-	28357	-	GO:0005215;GO:0005886;GO:0006811;GO:0016020;GO:0016020;GO:0016021;GO:0055085;GO:0005215;GO:0005886;GO:0005887;GO:0006811;GO:0015125;GO:0015347;GO:0015721;GO:0016020;GO:0016020;GO:0016021;GO:0043252;GO:0055085;	K08747	-	-	-	solute carrier organic anion transporter familymember 1B1 [Source:NCBI gene;Acc:418189]	418189	F1NPJ5
ENSGALG00000003765	29.4508	13.2821	45.6195	3.43465	1.78016	0.00300946	0.263299	6	9823720	9844029	-	20310	A1CF	GO:0003676;GO:0003723;GO:0003727;GO:0005634;GO:0005654;GO:0005737;GO:0007566;GO:0010609;GO:0016554;GO:0016556;GO:0016556;GO:0030895;GO:0003676;GO:0003723;GO:0003727;GO:0016556;GO:0030895;	-	-	-	-	APOBEC1 complementation factor [Source:HGNCSymbol;Acc:HGNC:24086]	423680	E1BQR8
ENSGALG00000007179	35.6108	17.9908	53.2307	2.95877	1.565	0.00301917	0.263299	9	13147008	13173536	+	26529	ATP13A5	GO:0000166;GO:0000166;GO:0005524;GO:0005623;GO:0006812;GO:0006874;GO:0016020;GO:0016021;GO:0016021;GO:0016787;GO:0016887;GO:0046872;	K14951	EC:3.6.3.-	-	-	ATPase 13A5 [Source:HGNC Symbol;Acc:HGNC:31789]"	424902	-
ENSGALG00000042607	32.0527	11.3305	52.775	4.65778	2.21964	0.003185	0.271011	3	59438707	59496891	-	58185	RSPO3	GO:0001525;GO:0001974;GO:0002040;GO:0005102;GO:0005102;GO:0005109;GO:0005576;GO:0008201;GO:0060670;GO:0090263;GO:2000052;	-	-	-	-	Gallus gallus R-spondin 3 (RSPO3), mRNA.[Source:RefSeq mRNA;Acc:NM_001319025]	421715	M4M6X6
ENSGALG00000041510	34.1985	16.1999	52.1971	3.22206	1.68799	0.00318687	0.271011	10	974526	991525	+	17000	DUOX2	GO:0004601;GO:0005509;GO:0005509;GO:0006979;GO:0009566;GO:0009615;GO:0016020;GO:0016021;GO:0016174;GO:0016174;GO:0016491;GO:0016491;GO:0019221;GO:0020037;GO:0030282;GO:0030878;GO:0035264;GO:0042403;GO:0042445;GO:0048839;GO:0048855;GO:0050665;GO:0051591;GO:0055114;GO:0055114;GO:0098869;	K13411	-	-	-	dual oxidase 2 [Source:HGNC Symbol;Acc:HGNC:13273]"	427482	A0A1D5PJY4
ENSGALG00000013268	215.823	125.695	305.951	2.43408	1.28338	0.00324714	0.274595	2	89063802	89211727	-	147926	-	GO:0003777;GO:0005524;GO:0007018;GO:0007018;GO:0008569;GO:0016887;GO:0030286;GO:0030286;GO:0036157;GO:0036158;GO:0045503;GO:0045505;GO:0051959;	-	-	-	-	dynein axonemal heavy chain 5-like [Source:NCBIgene;Acc:428510]	-	-
ENSGALG00000008416	45.4232	25.3938	65.4527	2.57751	1.36598	0.00326114	0.274595	3	3831127	3921447	-	90321	CFAP61	-	-	-	-	-	cilia and flagella associated protein 61[Source:HGNC Symbol;Acc:HGNC:15872]	-	-
ENSGALG00000038164	5.69089	0.379841	11.0019	28.9646	4.85622	0.0033101	0.277351	28	4585666	4586655	+	990	-	GO:0005789;GO:0006511;GO:0016020;GO:0016021;GO:0016567;GO:0061630;	K15715	-	-	-	zinc and ring finger 4 [Source:NCBIgene;Acc:420152]	420152	A0A1D5PZK4
ENSGALG00000031305	114.67	51.1933	178.146	3.47988	1.79904	0.00333682	0.278118	6	588706	633595	+	44890	FAM13C	-	-	-	-	-	family with sequence similarity 13 member C[Source:HGNC Symbol;Acc:HGNC:19371]	423602	-
ENSGALG00000022827	18.5335	7.85132	29.2156	3.72111	1.89573	0.00359728	0.294202	2	111710424	111718332	-	7909	SDR16C5	GO:0005811;	K15734	EC:1.1.1.105	-	-	short chain dehydrogenase/reductase family 16Cmember 5 [Source:HGNC Symbol;Acc:HGNC:30311]	428538	E1C5Q4
ENSGALG00000039159	7.41107	0.830882	13.9913	16.839	4.07374	0.00363204	0.294287	8	21676119	21682884	-	6766	-	GO:0004040;GO:0004040;	K15528	EC:3.5.1.99	-	-	fatty-acid amide hydrolase 1-like [Source:NCBIgene;Acc:429098]	429098	-
ENSGALG00000019662	11.6274	1.4128	21.842	15.4601	3.95048	0.00363274	0.294287	2	20841909	20854816	-	12908	SLC25A40	GO:0016020;GO:0016021;GO:0022857;GO:0055085;	K15119	-	-	-	solute carrier family 25 member 40 [Source:HGNCSymbol;Acc:HGNC:29680]	772037	-
ENSGALG00000011287	21.193	8.97426	33.4117	3.72305	1.89649	0.00367281	0.294739	3	41961988	41970545	-	8558	SULT	GO:0008146;GO:0016740;	K22523	EC:2.8.2.-	-	-	sulfotransferase [Source:NCBI gene;Acc:395933]"	395933	O57338
ENSGALG00000045414	52.588	30.7365	74.4394	2.42186	1.27611	0.00369393	0.295048	1	179330679	179371572	-	40894	-	GO:0005737;GO:0007286;GO:0042803;	K18405	-	-	-	ring finger protein 17 [Source:NCBIgene;Acc:418961]	418961	A0A1L1RIY1
ENSGALG00000015928	24.7145	11.8357	37.5933	3.17626	1.66733	0.00374699	0.296516	3	81819650	81835862	-	16213	-	GO:0000166;GO:0003676;GO:0003723;GO:0004386;GO:0005524;GO:0005524;GO:0016787;	K17043	EC:3.6.4.13	-	-	DEAD-box helicase 43 [Source:NCBI gene;Acc:428637]"	428637	F1NVJ6
ENSGALG00000041918	12.4949	3.86961	21.1201	5.45794	2.44836	0.00385093	0.303336	2	115888641	115975593	-	86953	CPA6	GO:0004180;GO:0004181;GO:0004181;GO:0005615;GO:0006508;GO:0006508;GO:0008270;	K08782	EC:3.4.17.1	-	-	carboxypeptidase A6 [Source:NCBI gene;Acc:420171]"	420171	Q5ZIF7
ENSGALG00000013265	13.3809	3.38321	23.3786	6.91021	2.78873	0.00397945	0.312022	1	67102124	67141501	+	39378	GYS2	GO:0004373;GO:0004373;GO:0004373;GO:0004373;GO:0005536;GO:0005737;GO:0005978;GO:0005978;GO:0005978;GO:0005978;GO:0009744;GO:0009749;GO:0016740;GO:0016757;GO:0019901;GO:0061547;	K00693	EC:2.4.1.11	-	-	glycogen synthase 2 [Source:HGNCSymbol;Acc:HGNC:4707]	418201	-
ENSGALG00000040038	17.4438	6.86745	28.0202	4.08014	2.02862	0.00403179	0.313252	1	20087981	20104863	-	16883	MLC1	GO:0016020;GO:0016021;GO:0016021;GO:0005737;GO:0005768;GO:0005783;GO:0005783;GO:0005886;GO:0005886;GO:0005911;GO:0016020;GO:0016021;GO:0016021;GO:0016021;GO:0016323;GO:0016324;GO:0031410;GO:0032388;GO:0044877;GO:0047484;GO:0048471;GO:0051259;GO:0016020;GO:0016021;GO:0016021;	K20070	-	-	-	megalencephalic leukoencephalopathy withsubcortical cysts 1 [Source:HGNC Symbol;Acc:HGNC:17082]	417737	A0A1D5PIT5
ENSGALG00000015970	54.2434	26.3166	82.1703	3.12238	1.64265	0.00418314	0.321289	3	83104826	83171007	+	66182	COL9A1	GO:0005594;	K08131	-	-	-	collagen type IX alpha 1 chain [Source:NCBIgene;Acc:771873]	771873	F1NQ20
ENSGALG00000010891	84.9767	52.476	117.477	2.23869	1.16266	0.00419163	0.321289	7	18965845	19008073	+	42229	ABCB11	GO:0000166;GO:0005524;GO:0005524;GO:0015126;GO:0015721;GO:0015722;GO:0016020;GO:0016020;GO:0016021;GO:0016021;GO:0016887;GO:0042626;GO:0045177;GO:0046581;GO:0055085;	K05664	-	-	-	ATP binding cassette subfamily B member 11[Source:HGNC Symbol;Acc:HGNC:42]	424170	-
ENSGALG00000013180	19.0402	8.53427	29.5461	3.46205	1.79163	0.00424455	0.322454	2	85992259	86016056	+	23798	SLC6A18	GO:0003333;GO:0005328;GO:0005886;GO:0005886;GO:0005887;GO:0006836;GO:0015175;GO:0015175;GO:0015293;GO:0015804;GO:0016020;GO:0016020;GO:0016021;GO:0016021;GO:0016324;GO:0031526;	K05048	-	-	-	solute carrier family 6 member 18 [Source:HGNCSymbol;Acc:HGNC:26441]	100858092	F1NPI2
ENSGALG00000001252	16.575	6.20108	26.9488	4.34583	2.11963	0.00427667	0.323456	28	2632685	2637600	-	4916	CREB3L3	GO:0000976;GO:0000977;GO:0001228;GO:0003700;GO:0005634;GO:0005634;GO:0005783;GO:0006355;GO:0006366;GO:0016020;GO:0030968;GO:0035497;GO:0042803;GO:0045944;GO:0045944;GO:0046982;GO:1990440;GO:1990440;	K09048	-	-	-	cAMP responsive element binding protein 3 like 3[Source:HGNC Symbol;Acc:HGNC:18855]	428333	E1BSG6
ENSGALG00000043839	22.1808	10.5102	33.8514	3.22081	1.68743	0.00440164	0.330486	3	76487784	76506437	-	18654	SPACA1	GO:0001675;GO:0001675;GO:0002080;GO:0002080;GO:0002080;GO:0007283;GO:0016020;GO:0016021;	-	-	-	-	sperm acrosome associated 1 [Source:HGNCSymbol;Acc:HGNC:14967]	421820	A0A1L1RRF5
ENSGALG00000003751	17.198	6.55328	27.8428	4.24868	2.08702	0.00457122	0.333914	6	9798541	9814620	+	16080	-	GO:0005576;GO:0016020;GO:0016020;GO:0016021;GO:0017040;GO:0017040;GO:0042759;GO:0046512;GO:0046514;	K12349	EC:3.5.1.23	-	-	N-acylsphingosine amidohydrolase 2 [Source:NCBIgene;Acc:423679]	423679	-
ENSGALG00000013697	16.1988	6.21986	26.1777	4.20872	2.07338	0.00460195	0.33471	2	92127902	92139467	-	11566	CNDP1	GO:0005829;GO:0006508;GO:0016787;GO:0016805;GO:0016805;GO:0032268;GO:0046872;	K05604	EC:3.4.13.20	-	-	carnosine dipeptidase 1 [Source:HGNCSymbol;Acc:HGNC:20675]	421012	F1P464
ENSGALG00000043556	20.0629	6.11882	34.0069	5.55776	2.4745	0.00462128	0.33471	Z	59656478	59675414	-	18937	-	GO:0004930;GO:0007154;GO:0007186;GO:0016021;	-	-	-	-	-	-	-
ENSGALG00000044263	56.0218	26.1167	85.9268	3.29011	1.71814	0.00467834	0.337413	1	185963097	186027053	-	63957	DEUP1	GO:0005814;GO:0007099;GO:0042802;GO:0098535;GO:0098535;GO:0098535;GO:0098536;GO:0098536;GO:0098536;GO:1903251;GO:1903251;	-	-	-	-	deuterosome assembly protein 1 [Source:HGNCSymbol;Acc:HGNC:26344]	419006	-
ENSGALG00000009902	44.8831	21.7943	67.972	3.1188	1.64099	0.00471339	0.338513	8	19691444	19711677	+	20234	CFAP57	GO:0060285;	-	-	-	-	cilia and flagella associated protein 57[Source:HGNC Symbol;Acc:HGNC:26485]	-	-
ENSGALG00000028138	32.4425	15.675	49.2099	3.13939	1.65048	0.00490886	0.348693	3	107205765	107228525	-	22761	-	GO:0005930;GO:0035082;GO:0035556;GO:0042461;GO:0060041;	-	-	-	-	-	-	-
ENSGALG00000011243	20.4811	9.11666	31.8454	3.4931	1.80451	0.00504312	0.352753	2	34502237	34515476	-	13240	DAZL	GO:0001556;GO:0003676;GO:0003723;GO:0003723;GO:0003729;GO:0003730;GO:0003730;GO:0003730;GO:0005737;GO:0005737;GO:0005844;GO:0007147;GO:0007281;GO:0007281;GO:0008494;GO:0008494;GO:0008494;GO:0042802;GO:0045836;GO:0045948;GO:0045948;	-	-	-	-	deleted in azoospermia like [Source:NCBIgene;Acc:374054]	374054	Q804A9
ENSGALG00000023761	17.1208	7.08611	27.1555	3.83221	1.93818	0.00505613	0.352753	7	5854944	5863013	-	8070	-	GO:0008194;GO:0016740;GO:0016758;GO:0043231;GO:0052696;GO:0052697;	-	-	-	-	-	-	-
ENSGALG00000012228	20.2745	8.56172	31.9872	3.73607	1.90152	0.00516177	0.356136	5	56898267	57232790	-	334524	MDGA2	GO:0016020;	-	-	-	-	MAM domain containing glycosylphosphatidylinositolanchor 2 [Source:HGNC Symbol;Acc:HGNC:19835]	-	-
ENSGALG00000005332	85.4962	47.7005	123.292	2.58471	1.37	0.00516713	0.356136	12	7053449	7219032	+	165584	CACNA1D	GO:0005216;GO:0005244;GO:0005245;GO:0005262;GO:0005891;GO:0006811;GO:0006816;GO:0016020;GO:0016020;GO:0016021;GO:0034765;GO:0055085;GO:0070588;GO:0070588;GO:0005216;GO:0005244;GO:0005245;GO:0005262;GO:0005891;GO:0006811;GO:0006816;GO:0016020;GO:0016020;GO:0016021;GO:0034765;GO:0055085;GO:0070588;GO:0070588;GO:0005216;GO:0005244;GO:0005245;GO:0005245;GO:0005245;GO:0005262;GO:0005262;GO:0005886;GO:…	K04851	-	-	-	calcium voltage-gated channel subunit alpha1 D[Source:NCBI gene;Acc:395895]	395895	O73700;F1N8C9
ENSGALG00000007466	17.2025	7.04521	27.3599	3.88347	1.95735	0.00530898	0.362986	4	11210631	11219813	+	9183	EDNRB2	GO:0004930;GO:0004930;GO:0004962;GO:0007165;GO:0007186;GO:0007186;GO:0008217;GO:0016020;GO:0016021;GO:0016021;GO:0042310;GO:0048484;GO:0086100;GO:0004930;GO:0004930;GO:0004962;GO:0007165;GO:0007186;GO:0007186;GO:0008217;GO:0016020;GO:0016021;GO:0016021;GO:0042310;GO:0048484;GO:0086100;	K04198	-	-	NOG278704	endothelin receptor B subtype 2 [Source:NCBIgene;Acc:373909]	373909	Q8JHV3
ENSGALG00000043202	13.7383	4.796	22.6806	4.72906	2.24155	0.00533105	0.363043	AADN04001249.1	20750	25403	+	4654	-	GO:0016020;GO:0016021;	-	-	-	-	-	-	-
ENSGALG00000017172	18.2581	7.56146	28.9548	3.82926	1.93707	0.00566462	0.379707	1	180756254	180760243	+	3990	VMO1	GO:0005576;GO:0005615;GO:0005623;	-	-	S	NOG84550	vitelline membrane outer layer 1 homolog[Source:NCBI gene;Acc:418974]	418974	P41366
ENSGALG00000037262	17.9514	7.46595	28.4369	3.80888	1.92937	0.00569111	0.379992	33	1045438	1048859	+	3422	HOXC8	GO:0000122;GO:0003677;GO:0003677;GO:0003677;GO:0003700;GO:0005634;GO:0005634;GO:0005654;GO:0006355;GO:0007275;GO:0009952;GO:0015630;GO:0030182;GO:0043565;GO:0048705;	K09308	-	-	-	homeobox C8 [Source:NCBI gene;Acc:395711]"	395711	Q9YH13
ENSGALG00000000293	12.6138	4.25498	20.9725	4.92893	2.30128	0.00578872	0.384895	27	1854435	1864610	+	10176	-	GO:0004866;GO:0005576;GO:0005615;GO:0010951;	-	-	-	-	alpha-2-macroglobulin-like 4 [Source:NCBIgene;Acc:100858010]	100858010	F1NK40
ENSGALG00000036768	48.027	14.0248	82.0292	5.84889	2.54816	0.00580957	0.384895	KQ759483.1	570360	664162	-	93803	-	GO:0004930;GO:0004930;GO:0004984;GO:0004984;GO:0005549;GO:0005886;GO:0007165;GO:0007186;GO:0007186;GO:0007186;GO:0007608;GO:0007608;GO:0016020;GO:0016021;GO:0016021;GO:0050896;GO:0050911;	-	-	-	-	-	-	-
ENSGALG00000012418	26.8268	13.4842	40.1693	2.97899	1.57482	0.00583464	0.385063	7	32809167	32861788	+	52622	-	GO:0003824;GO:0005737;GO:0005737;GO:0006569;GO:0006569;GO:0009435;GO:0009435;GO:0016787;GO:0019363;GO:0019441;GO:0019805;GO:0030170;GO:0030170;GO:0030429;GO:0030429;GO:0030429;GO:0034354;GO:0043420;GO:0043420;GO:0097053;GO:0003824;GO:0005737;GO:0005737;GO:0006569;GO:0006569;GO:0009435;GO:0009435;GO:0016787;GO:0019363;GO:0019805;GO:0030170;GO:0030170;GO:0030429;GO:0030429;GO:0034354;GO:0043420;GO:…	K01556	EC:3.7.1.3	-	-	kynureninase [Source:NCBI gene;Acc:424302]"	424302	F1NDY5
ENSGALG00000036248	22.274	10.7315	33.8164	3.15113	1.65587	0.00599606	0.385903	7	18357091	18398537	-	41447	-	-	-	-	-	-	-	-	-
ENSGALG00000011296	20.9597	9.0404	32.879	3.6369	1.86271	0.00601004	0.385903	3	42160885	42186326	+	25442	-	GO:0005856;GO:0031032;	K16821	-	-	-	FERM domain containing 1 [Source:NCBIgene;Acc:421562]	421562	-
ENSGALG00000010342	80.7534	45.5877	115.919	2.54277	1.3464	0.00603389	0.385903	1	39761108	39852435	+	91328	OTOGL	GO:0005576;GO:0007605;GO:0046373;GO:0046556;	-	-	-	-	otogelin like [Source:HGNC Symbol;Acc:HGNC:26901]"	772154	-
ENSGALG00000044215	4.08816	0	8.17631	Inf	Inf	0.00607895	0.385903	24	3846105	3846867	-	763	-	-	-	-	-	-	-	-	-
ENSGALG00000001863	47.0143	28.4849	65.5438	2.301	1.20226	0.0060957	0.385903	8	16539918	16600128	+	60211	VTG2	GO:0005319;GO:0006869;GO:0005319;GO:0006869;GO:0005319;GO:0006869;	-	-	-	-	vitellogenin 2 [Source:NCBI gene;Acc:424533]"	424533	P02845
ENSGALG00000006911	55.4457	35.2756	75.6158	2.14357	1.10002	0.00619518	0.38858	14	8539866	8565249	+	25384	TMC5	GO:0005216;GO:0005887;GO:0008381;GO:0016020;GO:0016021;GO:0016021;GO:0034220;GO:0055085;GO:0005216;GO:0005887;GO:0008381;GO:0016020;GO:0016021;GO:0016021;GO:0034220;GO:0055085;	K21988	-	-	-	transmembrane channel like 5 [Source:HGNCSymbol;Acc:HGNC:22999]	416611	F1NIK1
ENSGALG00000010078	17.7354	7.32955	28.1413	3.83944	1.9409	0.00621249	0.38858	3	29377291	29456632	-	79342	GLP1R	GO:0004888;GO:0004930;GO:0004930;GO:0004967;GO:0005622;GO:0005887;GO:0007165;GO:0007166;GO:0007186;GO:0007186;GO:0007189;GO:0007204;GO:0007611;GO:0008016;GO:0008528;GO:0008528;GO:0016020;GO:0016020;GO:0016021;GO:0016021;GO:0017046;GO:0019933;GO:0044508;GO:0045777;GO:0045777;GO:0071377;GO:1990911;GO:0004888;GO:0004930;GO:0004930;GO:0004967;GO:0007165;GO:0007166;GO:0007186;GO:0007186;GO:0008528;GO:…	K04581	-	-	NOG263329	glucagon like peptide 1 receptor [Source:NCBIgene;Acc:428573]	428573	B4ZY91
ENSGALG00000009050	49.246	30.3461	68.1459	2.24562	1.16712	0.00622784	0.38858	5	25645574	25669788	+	24215	CAPN3	GO:0003824;GO:0004198;GO:0004198;GO:0005509;GO:0005509;GO:0005622;GO:0005634;GO:0005737;GO:0005737;GO:0005829;GO:0005886;GO:0006508;GO:0006508;GO:0006508;GO:0006508;GO:0008233;GO:0008233;GO:0008234;GO:0008307;GO:0012501;GO:0014718;GO:0016787;GO:0030163;GO:0030239;GO:0031402;GO:0031432;GO:0031648;GO:0032947;GO:0032991;GO:0033234;GO:0043066;GO:0043066;GO:0043122;GO:0043122;GO:0045214;GO:0045214;GO:…	K08573	EC:3.4.22.54	-	-	calpain 3 [Source:NCBI gene;Acc:423233]"	423233	A0A1D5PLJ8
ENSGALG00000030601	6.89535	1.13952	12.6512	11.1022	3.47277	0.00622919	0.38858	AADN04012083.1	1683	6581	+	4899	NKX3-1	GO:0000976;GO:0000978;GO:0001934;GO:0003677;GO:0003677;GO:0003700;GO:0004882;GO:0005622;GO:0005634;GO:0005634;GO:0006355;GO:0006919;GO:0008134;GO:0008284;GO:0008285;GO:0008656;GO:0010628;GO:0010629;GO:0010942;GO:0014068;GO:0030284;GO:0030295;GO:0030331;GO:0030521;GO:0032147;GO:0035690;GO:0042826;GO:0043280;GO:0043491;GO:0043565;GO:0043565;GO:0043621;GO:0044212;GO:0045892;GO:0045893;GO:0045930;GO:…	-	-	-	-	NK3 homeobox 1 [Source:HGNC Symbol;Acc:HGNC:7838]"	-	-
ENSGALG00000046064	15.7748	6.42194	25.1276	3.91278	1.9682	0.00645997	0.395446	7	8445062	8446909	+	1848	-	-	-	-	-	-	-	-	-
ENSGALG00000005361	24.9963	12.2973	37.6954	3.06533	1.61604	0.00647335	0.395446	11	14154543	14161749	+	7207	-	GO:0000166;GO:0000287;GO:0004422;GO:0004422;GO:0004422;GO:0005737;GO:0005737;GO:0006166;GO:0006166;GO:0006166;GO:0006168;GO:0006178;GO:0009116;GO:0016740;GO:0016757;GO:0032263;GO:0032264;GO:0032264;GO:0046100;GO:0046872;GO:0052657;	K00760	EC:2.4.2.8	-	-	hypoxanthine-guanine phosphoribosyltransferase-like[Source:NCBI gene;Acc:769866]	769866	F1NZ98
ENSGALG00000014762	23.3558	10.4992	36.2125	3.44909	1.78621	0.00648754	0.395446	2	100238641	100256976	-	18336	-	GO:0005829;GO:0010738;GO:0016020;GO:0016021;GO:0034237;	-	-	-	-	-	-	-
ENSGALG00000006302	12.5212	4.13736	20.9051	5.05276	2.33707	0.00650026	0.395446	6	19197922	19208455	+	10534	-	GO:0006629;GO:0016042;GO:0016298;GO:0016787;GO:0016788;GO:0044255;	-	-	-	-	lipase member M-like 4 [Source:NCBIgene;Acc:423786]	423786	-
ENSGALG00000017274	13.172	4.18978	22.1542	5.28768	2.40264	0.00650092	0.395446	1	74491375	74515119	+	23745	CD9	GO:0005178;GO:0005887;GO:0007155;GO:0007166;GO:0007342;GO:0007342;GO:0008285;GO:0009897;GO:0016020;GO:0016020;GO:0016021;GO:0016021;GO:0030913;GO:0031623;GO:0051271;GO:0070062;GO:0070062;GO:0071404;GO:0090331;GO:0016020;GO:0016021;GO:0016021;	K06460	-	-	NOG242618	CD9 molecule [Source:NCBI gene;Acc:395527]"	395527	Q9IBC9
ENSGALG00000019958	15.2164	6.14866	24.2841	3.9495	1.98167	0.00654532	0.396734	3	58657942	58683719	+	25778	-	GO:0003333;GO:0015171;GO:0015495;GO:0015812;GO:0016020;GO:0016021;GO:0030285;GO:0044292;GO:0044306;GO:0098700;GO:0016020;GO:0016021;	-	-	-	-	vesicular inhibitory amino acid transporter-like[Source:NCBI gene;Acc:100857259]	-	-
ENSGALG00000037242	58.3319	37.4729	79.1909	2.11329	1.07949	0.00658642	0.397815	2	41882712	41978834	+	96123	NEK11	GO:0004672;GO:0004674;GO:0005524;GO:0005524;GO:0005654;GO:0005730;GO:0006468;GO:0006468;GO:0016572;GO:0031573;GO:0035556;GO:0044772;GO:1901990;	K20880	EC:2.7.11.1	-	-	NIMA related kinase 11 [Source:HGNCSymbol;Acc:HGNC:18593]	100857506	-
ENSGALG00000033783	74.0367	47.1743	100.899	2.13886	1.09684	0.00664474	0.398952	2	138316250	138398940	+	82691	FER1L6	GO:0016020;GO:0016021;GO:0016021;GO:0009617;GO:0016020;GO:0016021;GO:0016021;GO:0016020;GO:0016021;GO:0016021;	K22127	-	-	-	fer-1 like family member 6 [Source:HGNCSymbol;Acc:HGNC:28065]	420340	A0A1D5PD68
ENSGALG00000016908	22.1972	10.6906	33.7037	3.15264	1.65656	0.00667427	0.398952	1	159096610	159285693	+	189084	-	GO:0005509;GO:0005886;GO:0005887;GO:0007155;GO:0007155;GO:0007156;GO:0016020;GO:0016020;GO:0016021;GO:0005509;GO:0005886;GO:0007155;GO:0007156;GO:0016020;GO:0016020;GO:0016021;GO:0005509;GO:0005886;GO:0007155;GO:0007156;GO:0016020;GO:0016020;GO:0016021;	K16498	-	-	-	protocadherin 9 [Source:NCBI gene;Acc:418800]"	418800	A0A1D5PMG0
ENSGALG00000014840	26.8097	10.9745	42.645	3.88582	1.95822	0.00668784	0.398952	Z	12966009	12990144	-	24136	C6	GO:0001701;GO:0001970;GO:0005579;GO:0005579;GO:0006955;GO:0006956;GO:0045766;GO:0045917;	K03995	-	S	NOG145238	complement C6 [Source:NCBI gene;Acc:431585]"	431585	B8ZX71
ENSGALG00000004945	58.9272	29.8605	87.994	2.94684	1.55917	0.0067969	0.400786	10	10081631	10127817	+	46187	SLC12A1	GO:0005215;GO:0006811;GO:0006884;GO:0008511;GO:0010107;GO:0015081;GO:0015377;GO:0015378;GO:0015379;GO:0016020;GO:0016020;GO:0016021;GO:0016021;GO:0016324;GO:0035725;GO:0055064;GO:0055075;GO:0055085;GO:0070062;GO:1902476;	K14425	-	-	-	solute carrier family 12 member 1 [Source:HGNCSymbol;Acc:HGNC:10910]	415433	-
ENSGALG00000008465	67.3264	36.2811	98.3716	2.71137	1.43902	0.00688228	0.400797	6	25131956	25417009	-	285054	SORCS1	GO:0016020;GO:0016021;GO:0016021;GO:0016020;GO:0016020;GO:0016021;GO:0016021;	-	-	-	-	sortilin related VPS10 domain containing receptor 1[Source:HGNC Symbol;Acc:HGNC:16697]	423885	-
ENSGALG00000035594	50.2533	22.9995	77.507	3.36995	1.75273	0.00689371	0.400797	19	18217	32287	+	14071	MYH7	GO:0000166;GO:0003774;GO:0003774;GO:0003779;GO:0005524;GO:0005524;GO:0016459;GO:0016459;GO:0051015;GO:0000166;GO:0003774;GO:0003774;GO:0003779;GO:0005524;GO:0005524;GO:0016459;GO:0016459;GO:0051015;	K17751	-	-	-	myosin, heavy chain 7, cardiac muscle, beta[Source:NCBI gene;Acc:395350]	395350	Q910C5
ENSGALG00000006864	107.533	69.752	145.314	2.0833	1.05887	0.00703254	0.406647	8	16125706	16215909	+	90204	-	GO:0005201;GO:0005615;GO:0030198;GO:0031012;	-	-	-	-	collagen type XXIV alpha 1 chain [Source:NCBIgene;Acc:424526]	-	-
ENSGALG00000014136	36.8797	16.9078	56.8515	3.36243	1.74951	0.00704192	0.406647	4	67010756	67015296	+	4541	CNGA1	GO:0000166;GO:0001750;GO:0005216;GO:0005221;GO:0005222;GO:0005223;GO:0006811;GO:0006811;GO:0007601;GO:0007601;GO:0016020;GO:0016020;GO:0016020;GO:0016021;GO:0030552;GO:0030553;GO:0042622;GO:0050896;GO:0055085;GO:0098655;GO:0005216;GO:0005221;GO:0006811;GO:0006811;GO:0007601;GO:0016020;GO:0016020;GO:0016021;GO:0055085;GO:0098655;	K04948	-	-	NOG300025	cyclic nucleotide gated channel alpha 1[Source:NCBI gene;Acc:396143]	396143	Q90980
ENSGALG00000009602	103.476	57.7493	149.203	2.58363	1.3694	0.00718504	0.409281	7	18424887	18536636	-	111750	MYO3B	GO:0000166;GO:0003774;GO:0003774;GO:0003779;GO:0004672;GO:0005524;GO:0005524;GO:0006468;GO:0016459;GO:0016459;GO:0000166;GO:0003774;GO:0003774;GO:0003779;GO:0004672;GO:0005524;GO:0005524;GO:0006468;GO:0016459;GO:0016459;GO:0000166;GO:0004672;GO:0004674;GO:0005524;GO:0005524;GO:0006468;GO:0000166;GO:0004672;GO:0004674;GO:0005524;GO:0005524;GO:0006468;GO:0000166;GO:0004672;GO:0004674;GO:0005524;GO:…	K08834	EC:2.7.11.1	-	-	myosin IIIB [Source:HGNC Symbol;Acc:HGNC:15576]"	424157	-
ENSGALG00000031450	53.0978	32.9922	73.2035	2.21881	1.14979	0.00721267	0.409281	1	193221562	193279711	-	58150	MYO7A	GO:0000146;GO:0000166;GO:0001750;GO:0001845;GO:0001917;GO:0003774;GO:0003774;GO:0003779;GO:0005516;GO:0005524;GO:0005524;GO:0005737;GO:0005737;GO:0005765;GO:0005829;GO:0005856;GO:0006886;GO:0006909;GO:0007040;GO:0007600;GO:0007601;GO:0007601;GO:0007605;GO:0007605;GO:0016324;GO:0016459;GO:0016459;GO:0019904;GO:0030030;GO:0030048;GO:0030507;GO:0032391;GO:0032420;GO:0042470;GO:0042472;GO:0042490;GO:…	K10359	-	-	-	myosin VIIA [Source:HGNC Symbol;Acc:HGNC:7606]"	419085	-
ENSGALG00000004230	23.8901	7.34833	40.432	5.5022	2.46001	0.00733509	0.409281	10	6918380	6959074	-	40695	LIPC	GO:0004806;GO:0004806;GO:0005576;GO:0005615;GO:0005615;GO:0006629;GO:0006633;GO:0008203;GO:0016298;GO:0019433;GO:0030301;GO:0034372;GO:0034374;GO:0034375;GO:0042632;GO:0042632;GO:0052689;GO:0070328;	K22283	EC:3.1.1.3	-	-	lipase C, hepatic type [Source:HGNCSymbol;Acc:HGNC:6619]	427495	-
ENSGALG00000013822	50.2481	31.3216	69.1747	2.20853	1.14309	0.00734513	0.409281	3	54155137	54192103	+	36967	TXLNB	GO:0005615;GO:0005737;GO:0005737;GO:0010976;GO:0019905;GO:0030017;GO:0019905;	-	-	-	-	taxilin beta [Source:NCBI gene;Acc:395515]"	395515	Q9I969
ENSGALG00000046375	25.6162	12.3717	38.8607	3.14111	1.65128	0.00737486	0.409281	3	33593296	33599977	-	6682	SULT6B1	GO:0008146;GO:0016740;	K22523	EC:2.8.2.-	-	-	sulfotransferase family 6B member 1 [Source:HGNCSymbol;Acc:HGNC:33433]	421473	-
ENSGALG00000017197	51.1309	25.5978	76.6639	2.99495	1.58253	0.0075283	0.41244	1	183531415	184134793	-	603379	CNTN5	GO:0005886;GO:0007155;GO:0016020;GO:0031225;GO:0005829;GO:0007605;	K06763	-	-	-	contactin 5 [Source:NCBI gene;Acc:395317]"	395317	Q90W79
ENSGALG00000043480	24.9501	12.7344	37.1658	2.91853	1.54524	0.00770368	0.418028	4	44451151	44550000	-	98850	GPM6A	GO:0001764;GO:0003407;GO:0005886;GO:0009617;GO:0016020;GO:0016021;GO:0016021;GO:0030175;GO:0043025;GO:0044295;GO:0044295;GO:0048812;GO:0048863;	-	-	-	-	glycoprotein M6A [Source:NCBI gene;Acc:422569]"	422569	Q5EES3
ENSGALG00000006208	99.8737	54.5222	145.225	2.6636	1.41338	0.00777588	0.420611	5	11990010	12080323	+	90314	OTOG	GO:0005198;GO:0007605;GO:0008344;GO:0046373;GO:0046556;GO:0005198;GO:0007605;GO:0008344;GO:0005198;GO:0007605;GO:0008344;GO:0046373;GO:0046556;GO:0005198;GO:0007605;GO:0008344;GO:0046373;GO:0046556;GO:0005198;GO:0007605;GO:0008344;GO:0046373;GO:0046556;GO:0005198;GO:0007605;GO:0008344;GO:0046373;GO:0046556;	-	-	-	-	otogelin [Source:HGNC Symbol;Acc:HGNC:8516]"	423075	-
ENSGALG00000016867	57.795	37.2765	78.3135	2.10088	1.07099	0.00781357	0.421317	1	143362288	143492622	-	130335	ITGBL1	GO:0005178;GO:0005925;GO:0007160;GO:0007229;GO:0008305;GO:0009986;GO:0016477;GO:0033627;	-	-	-	-	integrin subunit beta like 1 [Source:HGNCSymbol;Acc:HGNC:6164]	418769	-
ENSGALG00000005435	36.9634	17.6288	56.298	3.19352	1.67515	0.00786064	0.422522	11	15636273	15670143	-	33871	-	GO:0004096;GO:0005262;GO:0005509;GO:0016020;GO:0016020;GO:0016020;GO:0016021;GO:0020037;GO:0030246;GO:0050982;GO:0055114;GO:0070588;GO:0098869;GO:0004096;GO:0005509;GO:0016020;GO:0016020;GO:0016021;GO:0020037;GO:0030246;GO:0055114;GO:0098869;GO:0004096;GO:0005509;GO:0016020;GO:0016020;GO:0016021;GO:0020037;GO:0030246;GO:0055114;GO:0098869;GO:0004096;GO:0005509;GO:0016020;GO:0016020;GO:0016021;GO:…	-	-	-	-	-	-	-
ENSGALG00000016804	9.76283	2.73009	16.7956	6.15202	2.62106	0.00811517	0.431511	1	136132410	136153373	+	20964	SLC5A7	GO:0005307;GO:0005307;GO:0005886;GO:0005886;GO:0007271;GO:0007271;GO:0007274;GO:0007274;GO:0008292;GO:0008292;GO:0008292;GO:0015220;GO:0015220;GO:0015871;GO:0015871;GO:0016020;GO:0016020;GO:0016021;GO:0016021;GO:0022857;GO:0030424;GO:0030425;GO:0031594;GO:0033265;GO:0033265;GO:0043025;GO:0043204;GO:0045202;GO:0055085;	K14387	-	-	-	solute carrier family 5 member 7 [Source:NCBIgene;Acc:414870]	414870	F1P4Q0
ENSGALG00000032174	18.5804	8.1549	29.0059	3.55687	1.83061	0.00818353	0.433069	AADN04002563.1	1260	12654	-	11395	-	-	-	-	-	-	-	-	-
ENSGALG00000003105	12.2782	4.45706	20.0994	4.50956	2.17299	0.00828555	0.434432	18	6179731	6229305	+	49575	ANKFN1	-	-	-	-	-	ankyrin repeat and fibronectin type III domaincontaining 1 [Source:HGNC Symbol;Acc:HGNC:26766]	-	-
ENSGALG00000039997	17.7439	7.88935	27.5984	3.49819	1.80661	0.00841329	0.435836	3	85185976	85333730	+	147755	-	GO:0005509;	-	-	-	-	-	-	-
ENSGALG00000012802	160.234	101.338	219.129	2.16236	1.11261	0.00845956	0.436856	2	65247235	65305803	+	58569	F13A1	GO:0003810;GO:0003810;GO:0003810;GO:0007596;GO:0018149;GO:0018149;GO:0018149;GO:0046872;GO:0072378;GO:0072378;	K03917	EC:2.3.2.13	-	-	coagulation factor XIII A chain [Source:NCBIgene;Acc:395420]	395420	Q9DER6
ENSGALG00000031713	22.2977	11.2836	33.3118	2.95223	1.5618	0.00851912	0.438606	2	49640512	49897096	+	256585	POU6F2	GO:0003677;GO:0003677;GO:0003700;GO:0003700;GO:0005634;GO:0006351;GO:0006355;GO:0006355;GO:0006366;GO:0007275;	K09368	-	-	-	POU class 6 homeobox 2 [Source:HGNCSymbol;Acc:HGNC:21694]	420763	A0A1D5PED1
ENSGALG00000013079	31.6943	17.5201	45.8685	2.61806	1.3885	0.00858416	0.440628	2	80294941	80381834	+	86894	-	GO:0000166;GO:0005524;GO:0005524;GO:0006869;GO:0016020;GO:0016021;GO:0016021;GO:0016887;GO:0042626;GO:0042626;GO:0043231;GO:0055085;GO:0000166;GO:0005524;GO:0005524;GO:0016020;GO:0016021;GO:0016021;GO:0016887;GO:0042626;GO:0055085;GO:0005524;GO:0016020;GO:0016021;GO:0016021;GO:0016887;GO:0042626;GO:0055085;	-	-	-	-	-	-	-
ENSGALG00000037220	28.2507	15.1371	41.3644	2.73265	1.4503	0.00875136	0.444067	5	22351047	22362930	+	11884	ASTL	GO:0004222;GO:0004222;GO:0005737;GO:0005886;GO:0005886;GO:0006508;GO:0006508;GO:0007155;GO:0007338;GO:0008233;GO:0008237;GO:0008237;GO:0008270;GO:0009566;GO:0010954;GO:0016020;GO:0016787;GO:0030133;GO:0031410;GO:0046872;GO:0060468;GO:0060468;GO:0060473;GO:0060473;GO:0070001;GO:0070002;GO:2000360;GO:2000360;GO:0004222;GO:0004222;GO:0006508;GO:0006508;GO:0008233;GO:0008237;GO:0008237;GO:0008270;GO:…	-	-	-	-	astacin like metalloendopeptidase [Source:NCBIgene;Acc:423176]	423176	P0DJJ2
ENSGALG00000045796	21.7202	11.1467	32.2937	2.89714	1.53463	0.00885689	0.444067	5	25326417	25343547	-	17131	-	GO:0004620;GO:0004623;GO:0004623;GO:0005509;GO:0005544;GO:0005737;GO:0005737;GO:0006629;GO:0009395;GO:0016042;GO:0016787;GO:0046475;GO:0046872;GO:0047498;GO:0102567;GO:0102568;	-	-	-	-	-	-	-
ENSGALG00000005212	6.54612	0.830882	12.2614	14.757	3.88333	0.00891581	0.444067	2	1166457	1184923	+	18467	GHRHR	GO:0004888;GO:0004930;GO:0004930;GO:0005637;GO:0005640;GO:0005737;GO:0005886;GO:0005886;GO:0007165;GO:0007166;GO:0007186;GO:0007186;GO:0007189;GO:0007189;GO:0007595;GO:0008284;GO:0008284;GO:0008284;GO:0008340;GO:0008528;GO:0009986;GO:0016020;GO:0016020;GO:0016021;GO:0016021;GO:0016021;GO:0016021;GO:0016363;GO:0016520;GO:0016520;GO:0016520;GO:0017046;GO:0017046;GO:0017046;GO:0019838;GO:0019838;GO:…	K04584	-	-	-	growth hormone releasing hormone receptor[Source:NCBI gene;Acc:420385]	420385	Q309X7
ENSGALG00000004545	43.0461	22.9687	63.1235	2.74824	1.45851	0.00916783	0.447139	10	8304412	8398284	+	93873	WDR72	GO:0005737;GO:0005768;GO:0070166;	-	-	-	-	WD repeat domain 72 [Source:HGNCSymbol;Acc:HGNC:26790]	427497	E1BQP5
ENSGALG00000009004	25.2862	13.2021	37.3703	2.83064	1.50113	0.00946973	0.454407	2	21380802	21410300	+	29499	ZNF804B	GO:0003676;GO:0046872;	-	-	-	-	zinc finger protein 804B [Source:HGNCSymbol;Acc:HGNC:21958]	420539	-
ENSGALG00000033247	18.2406	8.32667	28.1546	3.38126	1.75756	0.00959152	0.455411	2	53447521	53448206	-	686	-	-	-	-	-	-	-	-	-
ENSGALG00000026747	10.7564	3.48977	18.0231	5.16454	2.36864	0.00972288	0.460369	3	7644760	7656111	-	11352	GTF2A1L	GO:0005634;GO:0005672;GO:0005672;GO:0005672;GO:0005737;GO:0006366;GO:0006367;GO:0050890;	K03122	-	-	-	general transcription factor IIA subunit 1 like[Source:NCBI gene;Acc:100534591]	100534591	R4GM48
ENSGALG00000016992	34.4948	20.5504	48.4392	2.35709	1.23701	0.0098377	0.461732	1	168336764	168361837	-	25074	HTR2A	GO:0004930;GO:0004930;GO:0004930;GO:0004993;GO:0004993;GO:0004993;GO:0005622;GO:0005886;GO:0005886;GO:0005887;GO:0005887;GO:0006874;GO:0007165;GO:0007186;GO:0007186;GO:0007187;GO:0007200;GO:0007202;GO:0007210;GO:0007268;GO:0008144;GO:0010513;GO:0014065;GO:0016020;GO:0016021;GO:0016021;GO:0030425;GO:0030594;GO:0033674;GO:0042493;GO:0042493;GO:0044380;GO:0045600;GO:0045821;GO:0050731;GO:0051209;GO:…	K04157	-	-	-	Gallus gallus 5-hydroxytryptamine receptor 2A(HTR2A), mRNA. [Source:RefSeq mRNA;Acc:NM_001318420]	428070	E1BVI5
ENSGALG00000011109	65.388	42.1944	88.5816	2.09937	1.06996	0.010076	0.465484	4	46251251	46350676	-	99426	MAPK10	GO:0000166;GO:0004672;GO:0004674;GO:0004705;GO:0004707;GO:0004707;GO:0004707;GO:0005524;GO:0005524;GO:0005622;GO:0005634;GO:0005737;GO:0006468;GO:0006468;GO:0007254;GO:0007258;GO:0010468;GO:0016301;GO:0016310;GO:0016740;GO:0035556;GO:0071310;GO:0000165;GO:0000166;GO:0004672;GO:0004674;GO:0004707;GO:0004707;GO:0005524;GO:0005524;GO:0005622;GO:0006468;GO:0016301;GO:0016310;GO:0016740;	K04440	EC:2.7.11.24	-	-	Gallus gallus mitogen-activated protein kinase 10(MAPK10), transcript variant 1, mRNA. [Source:RefSeqmRNA;Acc:NM_001318224]	422592	A0A1D5PXC6
ENSGALG00000002714	28.6517	14.7168	42.5866	2.89373	1.53293	0.0102682	0.471383	15	3832161	4010395	-	178235	-	GO:0016020;GO:0016021;	K17599	-	-	-	transmembrane protein 132C [Source:NCBIgene;Acc:416809]	416809	F1NFW6
ENSGALG00000003016	26.0964	13.662	38.5308	2.8203	1.49585	0.0102864	0.471383	21	4069606	4082988	-	13383	MASP2	GO:0001855;GO:0001867;GO:0001867;GO:0004252;GO:0004252;GO:0004252;GO:0005509;GO:0005615;GO:0006508;GO:0006508;GO:0008233;GO:0008233;GO:0016787;GO:0048306;GO:0001867;GO:0001867;GO:0004252;GO:0005509;GO:0005576;GO:0006508;	K03993	EC:3.4.21.104	-	-	mannan binding lectin serine peptidase 2[Source:NCBI gene;Acc:407089]	407089	Q6Q1Q9
ENSGALG00000041122	17.3923	7.90593	26.8788	3.39982	1.76546	0.0104164	0.472051	1	47308619	47334316	+	25698	SLC17A8	GO:0005313;GO:0005313;GO:0005326;GO:0015813;GO:0016020;GO:0016021;GO:0016021;GO:0016021;GO:0030285;GO:0030672;GO:0030672;GO:0035249;GO:0055085;GO:0060076;GO:0098700;GO:0098700;	K12302	-	-	-	Gallus gallus solute carrier family 17 member 8(SLC17A8), mRNA. [Source:RefSeq mRNA;Acc:NM_001319029]	427877	A0A097I326
ENSGALG00000033960	32.8356	18.7202	46.951	2.50804	1.32656	0.0104326	0.472051	2	147757835	147961009	+	203175	ADGRB1	GO:0001530;GO:0001786;GO:0001891;GO:0004888;GO:0004888;GO:0004930;GO:0004930;GO:0004930;GO:0005615;GO:0005886;GO:0005886;GO:0005925;GO:0006910;GO:0006911;GO:0007165;GO:0007166;GO:0007186;GO:0007186;GO:0010596;GO:0014069;GO:0016020;GO:0016020;GO:0016021;GO:0016021;GO:0016525;GO:0016525;GO:0030165;GO:0030425;GO:0031397;GO:0042177;GO:0043277;GO:0043652;GO:0043652;GO:0048167;GO:0048471;GO:0050829;GO:…	K04596	-	-	-	adhesion G protein-coupled receptor B1 [Source:HGNCSymbol;Acc:HGNC:943]	100859755	-
ENSGALG00000005360	34.7985	20.8027	48.7943	2.34558	1.22994	0.0104712	0.472051	19	8119355	8136085	-	16731	CA4	GO:0004089;GO:0004089;GO:0005791;GO:0005793;GO:0005794;GO:0005802;GO:0005886;GO:0005886;GO:0008270;GO:0009986;GO:0015701;GO:0016020;GO:0016324;GO:0030658;GO:0030667;GO:0031225;GO:0031362;GO:0031526;GO:0046658;GO:0048471;GO:0070062;	K18246	EC:4.2.1.1	-	-	carbonic anhydrase 4 [Source:HGNCSymbol;Acc:HGNC:1375]	417647	E1C004
ENSGALG00000038022	77.2998	38.9225	115.677	2.97198	1.57143	0.0105322	0.472051	2	144646756	144875068	-	228313	COL22A1	GO:0005201;GO:0005615;GO:0030198;GO:0031012;	K16630	-	-	-	collagen type XXII alpha 1 chain [Source:NCBIgene;Acc:420315]	420315	-
ENSGALG00000003554	9.73593	2.70025	16.7716	6.21113	2.63486	0.0106167	0.472051	26	5176853	5180319	+	3467	OPTC	-	K08128	-	-	-	opticin [Source:NCBI gene;Acc:395130]"	395130	Q6YEX8
ENSGALG00000015269	13.4595	5.1869	21.7321	4.18979	2.06688	0.0107733	0.472051	2	110494838	110515821	-	20984	OPRK1	GO:0004930;GO:0004930;GO:0004930;GO:0004985;GO:0004985;GO:0004985;GO:0005634;GO:0005829;GO:0005886;GO:0005887;GO:0005887;GO:0005887;GO:0006955;GO:0007165;GO:0007186;GO:0007186;GO:0007218;GO:0007626;GO:0016020;GO:0016021;GO:0016021;GO:0016021;GO:0019233;GO:0019233;GO:0031635;GO:0038003;GO:0038003;GO:0038048;GO:0038048;GO:0038048;GO:0042923;GO:0046877;GO:0051607;	K04214	-	-	-	Gallus gallus opioid receptor kappa 1 (OPRK1),transcript variant 1, mRNA. [Source:RefSeqmRNA;Acc:NM_001318774]	428533	E1C0V9
ENSGALG00000044408	34.4696	20.0353	48.9038	2.44089	1.2874	0.0108218	0.472051	AADN04001891.1	12427	14408	-	1982	-	-	-	-	-	-	-	-	-
ENSGALG00000045316	5.50416	0.546551	10.4618	19.1414	4.25863	0.0109394	0.473644	AADN04002388.1	8628	11363	+	2736	-	GO:0016020;GO:0016021;GO:0016020;GO:0016021;	-	-	-	-	-	-	-
ENSGALG00000012594	93.3629	57.1021	129.624	2.27003	1.18271	0.0109454	0.473644	Z	40289647	40495033	+	205387	NTRK2	GO:0000166;GO:0001570;GO:0001764;GO:0001764;GO:0004672;GO:0004713;GO:0004713;GO:0004713;GO:0004714;GO:0004714;GO:0004714;GO:0004888;GO:0005004;GO:0005030;GO:0005030;GO:0005244;GO:0005524;GO:0005524;GO:0005737;GO:0005737;GO:0005768;GO:0005768;GO:0005769;GO:0005829;GO:0005886;GO:0005886;GO:0005887;GO:0005887;GO:0005887;GO:0005887;GO:0006468;GO:0007169;GO:0007275;GO:0007399;GO:0007612;GO:0007612;GO:…	K04360	EC:2.7.10.1	T	COG0515	neurotrophic receptor tyrosine kinase 2[Source:NCBI gene;Acc:396157]	396157	Q91987
ENSGALG00000030121	9.99726	2.99231	17.0022	5.68197	2.50639	0.0110364	0.476377	15	8090380	8098461	+	8082	-	GO:0005215;GO:0016020;GO:0016021;GO:0016021;GO:0022857;GO:0055085;	-	-	-	-	solute carrier family 2 member 11-like 2[Source:NCBI gene;Acc:769554]	769554	A0A1D5PIE1
ENSGALG00000043764	23.0083	11.6038	34.4129	2.96566	1.56836	0.0111851	0.477581	2	128232881	128234314	+	1434	KCNS2	GO:0005216;GO:0005244;GO:0005249;GO:0005249;GO:0005267;GO:0005886;GO:0006811;GO:0006811;GO:0006813;GO:0006813;GO:0006813;GO:0008076;GO:0008076;GO:0008076;GO:0016020;GO:0016020;GO:0016021;GO:0016021;GO:0034765;GO:0048471;GO:0051260;GO:0055085;GO:0071805;GO:0071805;GO:1902259;GO:1902259;	K04932	-	-	-	potassium voltage-gated channel modifier subfamilyS member 2 [Source:HGNC Symbol;Acc:HGNC:6301]	430463	A0A1D5PCF8
ENSGALG00000023490	10.5583	3.38873	17.7278	5.2314	2.3872	0.011194	0.477581	8	14267802	14275723	-	7922	C8H1ORF146	-	-	-	-	-	chromosome 8 open reading frame, human C1orf146[Source:NCBI gene;Acc:770460]	770460	F1NUG9
ENSGALG00000017229	202.366	113.712	291.021	2.55927	1.35573	0.0113215	0.479489	1	186427685	186783045	-	355361	FAT3	GO:0005509;GO:0005886;GO:0007155;GO:0007156;GO:0016020;GO:0016020;GO:0016021;GO:0005509;GO:0005886;GO:0007155;GO:0007156;GO:0016020;GO:0016020;GO:0016021;GO:0005509;GO:0005886;GO:0007155;GO:0007156;GO:0016020;GO:0016020;GO:0016021;GO:0005509;GO:0005886;GO:0007155;GO:0007156;GO:0016020;GO:0016020;GO:0016021;GO:0005509;GO:0005886;GO:0007155;GO:0007156;GO:0016020;GO:0016020;GO:0016021;	K16506	-	-	-	FAT atypical cadherin 3 [Source:NCBIgene;Acc:395167]	395167	A0A1D5P4M0
ENSGALG00000012126	29.0573	16.8039	41.3106	2.45839	1.29771	0.0115482	0.484432	4	58493683	58506491	+	12809	CFI	GO:0004252;GO:0004252;GO:0005044;GO:0005576;GO:0006508;GO:0006508;GO:0006898;GO:0008233;GO:0008236;GO:0016020;GO:0016787;GO:0030449;	K01333	EC:3.4.21.45	-	-	complement factor I [Source:NCBI gene;Acc:428773]"	428773	F1NF64
ENSGALG00000016907	17.2064	7.81595	26.5967	3.40288	1.76676	0.0115943	0.484432	1	157717652	157944627	+	226976	KLHL1	GO:0005737;GO:0005737;GO:0007626;GO:0007628;GO:0016358;GO:0016358;GO:0021680;GO:0030425;GO:0030425;GO:0043025;GO:0043025;	K10442	-	-	-	kelch like family member 1 [Source:HGNCSymbol;Acc:HGNC:6352]	418799	-
ENSGALG00000036582	16.8249	7.06952	26.5802	3.75983	1.91067	0.0116198	0.484432	AADN04003277.1	11000	12428	-	1429	-	-	-	-	-	-	-	-	-
ENSGALG00000010137	33.1698	17.6509	48.6887	2.75842	1.46384	0.0117148	0.485984	5	37256880	37278266	+	21387	TTC6	-	-	-	-	-	tetratricopeptide repeat domain 6 [Source:HGNCSymbol;Acc:HGNC:19739]	-	-
ENSGALG00000006725	24.3016	12.9889	35.6142	2.74189	1.45517	0.0117707	0.485984	10	13047888	13091063	-	43176	ACAN	GO:0001502;GO:0002063;GO:0005509;GO:0005540;GO:0005604;GO:0007155;GO:0007417;GO:0007507;GO:0030166;GO:0030199;GO:0031012;GO:0031012;	K06792	-	-	-	aggrecan [Source:NCBI gene;Acc:395798]"	395798	F1NZX1;P79787
ENSGALG00000011799	31.8722	17.701	46.0433	2.60118	1.37917	0.0118603	0.487257	1	48276513	48283640	-	7128	-	-	-	-	-	-	heme binding protein 1 [Source:NCBIgene;Acc:417961]	-	-
ENSGALG00000017017	9.35609	2.93216	15.78	5.38169	2.42806	0.0121551	0.495866	1	170079454	170098133	+	18680	SERPINE3	GO:0004867;GO:0005615;GO:0005615;GO:0010951;	-	-	-	-	serpin family E member 3 [Source:HGNCSymbol;Acc:HGNC:24774]	-	-
ENSGALG00000006112	103.147	65.2041	141.089	2.1638	1.11357	0.0122073	0.49681	2	5496066	5657457	+	161392	SCN5A	GO:0001518;GO:0001518;GO:0001518;GO:0005216;GO:0005244;GO:0005248;GO:0005248;GO:0005272;GO:0005886;GO:0005886;GO:0006811;GO:0006811;GO:0006814;GO:0006814;GO:0016020;GO:0016020;GO:0016021;GO:0019228;GO:0030424;GO:0034765;GO:0035725;GO:0055085;GO:0086010;GO:0001518;GO:0001518;GO:0005216;GO:0005244;GO:0005248;GO:0005272;GO:0005886;GO:0006811;GO:0006811;GO:0006814;GO:0006814;GO:0016020;GO:0016020;GO:…	K04838	-	-	-	Gallus gallus sodium voltage-gated channel alphasubunit 5 (SCN5A), mRNA. [Source:RefSeqmRNA;Acc:NM_001318446]	395947	F9W2Y0
ENSGALG00000013775	45.6957	25.267	66.1244	2.61703	1.38793	0.0123595	0.499123	2	95483121	95558733	+	75613	CDH19	GO:0005509;GO:0005509;GO:0005886;GO:0005886;GO:0005886;GO:0005913;GO:0007043;GO:0007155;GO:0007155;GO:0007156;GO:0007156;GO:0008092;GO:0009986;GO:0016020;GO:0016020;GO:0016021;GO:0016339;GO:0016342;GO:0034332;GO:0042803;GO:0044331;GO:0045296;GO:0098609;GO:0005509;GO:0005509;GO:0005886;GO:0005886;GO:0005886;GO:0005913;GO:0007043;GO:0007155;GO:0007155;GO:0007156;GO:0007156;GO:0008092;GO:0009986;GO:…	K06806	-	-	-	cadherin 19 [Source:NCBI gene;Acc:421029]"	421029	A6YJX3
ENSGALG00000008135	29.8755	16.9684	42.7826	2.5213	1.33417	0.0123653	0.499123	7	10831148	10961410	-	130263	SATB2	GO:0003677;GO:0003677;GO:0005634;GO:0005634;GO:0006366;GO:0043565;GO:0000118;GO:0000122;GO:0000977;GO:0000978;GO:0001077;GO:0001764;GO:0002076;GO:0003677;GO:0003677;GO:0003677;GO:0003682;GO:0005634;GO:0005634;GO:0005634;GO:0005654;GO:0005667;GO:0006338;GO:0006366;GO:0009880;GO:0010468;GO:0021902;GO:0043565;GO:0043565;GO:0045944;GO:0048704;GO:0051216;GO:0060021;GO:0071310;	-	-	-	-	SATB homeobox 2 [Source:NCBI gene;Acc:424063]"	424063	E1BZL3;E1ANH5
ENSGALG00000005247	10.5312	3.38873	17.6736	5.21541	2.38278	0.0124315	0.499123	14	5575515	5587730	+	12216	TEKT4	GO:0005623;GO:0030317;GO:0036126;GO:0060271;GO:0060294;	K18631	-	-	-	tektin 4 [Source:HGNC Symbol;Acc:HGNC:31012]"	416527	E1C2N5
ENSGALG00000005766	23.6332	12.6064	34.6599	2.74939	1.45911	0.0124522	0.499123	6	17521316	17535317	+	14002	PKD2L1	GO:0001581;GO:0005227;GO:0005261;GO:0005261;GO:0005262;GO:0005262;GO:0005262;GO:0005272;GO:0005509;GO:0005509;GO:0005509;GO:0005783;GO:0005886;GO:0005886;GO:0006812;GO:0007224;GO:0008092;GO:0008324;GO:0009986;GO:0015269;GO:0016020;GO:0016020;GO:0016020;GO:0016020;GO:0016021;GO:0033040;GO:0034703;GO:0034704;GO:0034704;GO:0035725;GO:0042802;GO:0043231;GO:0043235;GO:0050915;GO:0050982;GO:0051371;GO:…	K04990	-	-	-	polycystin 2 like 1, transient receptor potentialcation channel [Source:HGNC Symbol;Acc:HGNC:9011]	428954	-
ENSGALG00000002083	6.84816	1.11521	12.5811	11.2813	3.49587	0.0126587	0.502012	20	2149947	2153763	-	3817	-	-	K20287	-	-	-	perilipin 3-like [Source:NCBI gene;Acc:419149]"	419149	E1BR35
ENSGALG00000007211	8.15131	1.97041	14.3322	7.27374	2.8627	0.0126856	0.502012	20	10851610	10885641	-	34032	CDH22	GO:0005509;GO:0005509;GO:0005886;GO:0005886;GO:0005886;GO:0005913;GO:0007043;GO:0007155;GO:0007155;GO:0007156;GO:0007156;GO:0008092;GO:0009986;GO:0016020;GO:0016020;GO:0016021;GO:0016339;GO:0016342;GO:0034332;GO:0042803;GO:0044331;GO:0045296;GO:0098609;	K06812	-	-	-	cadherin 22 [Source:HGNC Symbol;Acc:HGNC:13251]"	419305	-
ENSGALG00000035944	10.4048	1.51937	19.2903	12.6963	3.66634	0.0127362	0.502012	AADN04003011.1	11123	17296	-	6174	-	GO:0003677;GO:0003700;GO:0005634;GO:0006355;GO:0000122;GO:0000978;GO:0001078;GO:0003677;GO:0003700;GO:0005634;GO:0005634;GO:0006355;	-	-	-	-	-	-	-
ENSGALG00000037583	15.1923	6.79625	23.5883	3.47079	1.79526	0.0127514	0.502012	1	153646053	153646610	-	558	-	-	-	-	-	-	-	-	-
ENSGALG00000011040	79.6684	40.6387	118.698	2.92082	1.54637	0.0128345	0.502012	7	20007760	20062828	+	55069	SCN3A	GO:0001518;GO:0001518;GO:0001518;GO:0005216;GO:0005244;GO:0005248;GO:0005248;GO:0005272;GO:0005737;GO:0005886;GO:0005886;GO:0006811;GO:0006811;GO:0006814;GO:0006814;GO:0016020;GO:0016020;GO:0016020;GO:0016021;GO:0019228;GO:0030424;GO:0034765;GO:0035725;GO:0055085;GO:0086010;GO:0001518;GO:0001518;GO:0005216;GO:0005244;GO:0005248;GO:0005272;GO:0005886;GO:0006811;GO:0006811;GO:0006814;GO:0006814;GO:…	K04836	-	-	-	sodium voltage-gated channel alpha subunit 3[Source:HGNC Symbol;Acc:HGNC:10590]	424180	-
ENSGALG00000019290	9.75268	2.79576	16.7096	5.97676	2.57936	0.0128798	0.502636	1	60223646	60250104	-	26459	SLC6A12	GO:0005328;GO:0005332;GO:0005886;GO:0006836;GO:0015293;GO:0015812;GO:0016020;GO:0016021;GO:0016021;GO:0042165;GO:0043005;GO:0055085;	K05039	-	-	-	solute carrier family 6 member 12 [Source:HGNCSymbol;Acc:HGNC:11045]	418147	E1BQT4
ENSGALG00000012906	88.1017	37.865	138.338	3.65346	1.86927	0.0130679	0.508516	2	68849329	68961557	-	112229	CDH20	GO:0005509;GO:0005509;GO:0005886;GO:0005886;GO:0005886;GO:0005913;GO:0007043;GO:0007155;GO:0007155;GO:0007156;GO:0007156;GO:0008092;GO:0009986;GO:0016020;GO:0016020;GO:0016021;GO:0016339;GO:0016342;GO:0034332;GO:0042803;GO:0044331;GO:0045296;GO:0046872;GO:0098609;GO:0005509;GO:0005886;GO:0007155;GO:0007156;GO:0016020;GO:0016020;GO:0016021;	K06807	-	-	-	cadherin 20, type 2 [Source:NCBI gene;Acc:373927]"	373927	Q8QGH3;R9PXP7
ENSGALG00000032978	6.12136	0.937448	11.3053	12.0596	3.59211	0.01309	0.508516	1	1213840	1214346	-	507	-	GO:0001664;GO:0005179;GO:0005576;GO:0005615;GO:0005615;GO:0007189;GO:0007586;GO:0010469;GO:0031669;GO:0051431;	K05257	-	-	-	urocortin 3 [Source:NCBI gene;Acc:769274]"	769274	E1BUW9
ENSGALG00000000653	18.4504	8.21458	28.6863	3.49212	1.8041	0.0131284	0.508854	26	1968416	1991975	+	23560	CNTN2	GO:0000226;GO:0001764;GO:0007399;GO:0007411;GO:0007413;GO:0007612;GO:0007628;GO:0008076;GO:0009986;GO:0010769;GO:0010954;GO:0021853;GO:0022010;GO:0030246;GO:0030424;GO:0031133;GO:0031175;GO:0031175;GO:0031623;GO:0033268;GO:0043005;GO:0043025;GO:0043209;GO:0043621;GO:0044224;GO:0045163;GO:0045665;GO:0048168;GO:0048710;GO:0060168;GO:0071205;GO:0071206;GO:0097090;GO:0099025;	K06760	-	-	-	contactin 2 [Source:NCBI gene;Acc:419825]"	419825	P28685
ENSGALG00000027103	9.65528	2.88574	16.4248	5.69171	2.50886	0.013162	0.509002	1	41728240	41737904	-	9665	TSPAN19	GO:0005887;GO:0007166;GO:0016020;GO:0016021;GO:0016021;	-	-	-	-	tetraspanin 19 [Source:HGNC Symbol;Acc:HGNC:31886]"	-	-
ENSGALG00000012005	15.5174	5.21674	25.8181	4.9491	2.30716	0.0133806	0.515121	5	54717088	54736656	-	19569	-	-	-	-	-	-	-	-	-
ENSGALG00000019221	49.7314	30.4676	68.9952	2.26454	1.17922	0.0136325	0.517069	1	88638528	88655946	+	17419	-	GO:0004252;GO:0006508;GO:0006508;GO:0008233;GO:0008236;GO:0016787;	-	-	-	-	-	-	-
ENSGALG00000011743	6.01155	0.819826	11.2033	13.6654	3.77246	0.013646	0.517069	1	48076790	48077467	+	678	SMCO3	GO:0016020;GO:0016021;	-	-	-	-	single-pass membrane protein with coiled-coildomains 3 [Source:HGNC Symbol;Acc:HGNC:34401]	769813	-
ENSGALG00000032620	20.9668	7.98266	33.951	4.25309	2.08851	0.0136681	0.517069	AADN04011290.1	49	6533	-	6485	-	GO:0005506;GO:0005737;GO:0006082;GO:0006805;GO:0008395;GO:0016705;GO:0016712;GO:0020037;GO:0020037;GO:0042738;GO:0043231;GO:0055114;GO:0055114;	-	-	-	-	-	-	-
ENSGALG00000033974	64.0588	42.616	85.5015	2.00632	1.00455	0.0137309	0.517069	1	10650557	10710329	+	59773	HGF	GO:0000187;GO:0000902;GO:0001889;GO:0001934;GO:0001934;GO:0004252;GO:0004252;GO:0005615;GO:0006508;GO:0008083;GO:0008283;GO:0010469;GO:0010628;GO:0010629;GO:0014068;GO:0030335;GO:0030335;GO:0032715;GO:0032733;GO:0033137;GO:0035729;GO:0035729;GO:0042056;GO:0042802;GO:0043066;GO:0043154;GO:0048012;GO:0048012;GO:0048012;GO:0050728;GO:0050731;GO:0050918;GO:0051450;GO:0060326;GO:0060665;GO:0060665;GO:…	K05460	-	-	-	hepatocyte growth factor [Source:NCBIgene;Acc:395941]	395941	A0A1D5PAR6;Q788Q2;Q90978
ENSGALG00000005978	13.104	5.38898	20.819	3.86326	1.94982	0.0137317	0.517069	6	17985127	17999587	-	14461	RBP3	GO:0005501;GO:0005615;GO:0006508;GO:0007601;GO:0008236;GO:0019841;GO:0090658;GO:0090658;	-	-	-	-	retinol binding protein 3 [Source:NCBIgene;Acc:395553]	395553	Q52P71
ENSGALG00000016128	44.4824	28.3365	60.6283	2.13958	1.09733	0.0137639	0.517069	1	108079422	108081075	+	1654	B3GALT5	GO:0000139;GO:0005783;GO:0005794;GO:0005794;GO:0006486;GO:0006486;GO:0006487;GO:0008376;GO:0008378;GO:0008499;GO:0009312;GO:0009617;GO:0016020;GO:0016020;GO:0016021;GO:0016740;GO:0016757;	K03877	EC:2.4.1.-	-	-	beta-1,3-galactosyltransferase 5 [Source:HGNCSymbol;Acc:HGNC:920]	427985	E1BZG7
ENSGALG00000010116	215.315	105.548	325.082	3.07995	1.62291	0.01401	0.520771	3	29464746	29583035	-	118290	DNAH8	GO:0003777;GO:0005524;GO:0007018;GO:0007018;GO:0008569;GO:0016887;GO:0030286;GO:0030286;GO:0036157;GO:0036158;GO:0045503;GO:0045505;GO:0051959;	K10408	-	-	-	dynein axonemal heavy chain 8 [Source:HGNCSymbol;Acc:HGNC:2952]	100858112	-
ENSGALG00000016920	2112.66	1322.97	2902.35	2.19382	1.13345	0.014051	0.520771	1	154868242	154908783	-	40542	LMO7	GO:0023051;GO:0030155;GO:0046872;GO:0023051;GO:0030155;GO:0046872;GO:0005635;GO:0005654;GO:0005737;GO:0005886;GO:0016324;GO:0023051;GO:0030155;GO:0046872;GO:0023051;GO:0030155;GO:0046872;GO:0023051;GO:0030155;GO:0046872;GO:0023051;GO:0030155;GO:0046872;	K06084	-	-	-	LIM domain 7 [Source:HGNC Symbol;Acc:HGNC:6646]"	418815	-
ENSGALG00000026305	11.5284	4.25498	18.8018	4.41877	2.14364	0.0140517	0.520771	9	22025351	22028310	-	2960	OTOL1	GO:0005201;GO:0005509;GO:0005576;GO:0005576;GO:0005581;GO:0005615;GO:0030198;GO:0031012;GO:0045299;GO:0051260;	-	-	-	-	otolin 1 [Source:HGNC Symbol;Acc:HGNC:34071]"	429161	-
ENSGALG00000007959	36.5558	22.6875	50.4241	2.22255	1.15221	0.0140757	0.520771	1	14833201	14843801	-	10601	SLC26A3	GO:0005887;GO:0006821;GO:0008271;GO:0008271;GO:0008272;GO:0015106;GO:0015106;GO:0015108;GO:0015108;GO:0015116;GO:0015116;GO:0015297;GO:0015301;GO:0015301;GO:0015301;GO:0015701;GO:0016020;GO:0016020;GO:0016020;GO:0016021;GO:0016021;GO:0016021;GO:0019531;GO:0019532;GO:0042391;GO:0048240;GO:0051454;GO:0055085;GO:0060081;GO:0071320;GO:0097225;GO:0098656;GO:1902358;GO:1902476;	K14078	-	-	-	solute carrier family 26 member 3 [Source:NCBIgene;Acc:417700]	417700	-
ENSGALG00000002763	37.2814	22.8089	51.7538	2.26902	1.18207	0.0141296	0.521305	7	2312660	2328060	+	15401	FRZB	GO:0005576;GO:0007275;GO:0008285;GO:0010721;GO:0014033;GO:0016055;GO:0017147;GO:0030178;GO:0030178;GO:0030308;GO:0042472;GO:0043065;GO:0045600;GO:0060029;GO:0061037;GO:0061053;GO:0070367;GO:0090090;GO:0090090;GO:0090103;GO:0005576;GO:0007275;GO:0016055;	-	-	-	-	frizzled related protein [Source:NCBIgene;Acc:395545]	395545	Q9IA95
ENSGALG00000016370	16.8843	8.01803	25.7506	3.21159	1.68329	0.0142621	0.522794	3	93135658	93174800	+	39143	TPO	GO:0004447;GO:0004601;GO:0004601;GO:0005509;GO:0005615;GO:0006590;GO:0006979;GO:0016021;GO:0020037;GO:0035162;GO:0055114;GO:0098869;	K00431	EC:1.11.1.8	-	-	thyroid peroxidase [Source:HGNCSymbol;Acc:HGNC:12015]	776120	-
ENSGALG00000015488	11.8869	4.41064	19.3632	4.39011	2.13426	0.0144043	0.522794	1	92484844	92486046	+	1203	GJA8	GO:0002088;GO:0005886;GO:0005886;GO:0005921;GO:0005922;GO:0007154;GO:0016020;GO:0016021;GO:0030054;GO:0043010;	K07617	-	-	-	gap junction protein alpha 8 [Source:NCBIgene;Acc:395846]	395846	P36381
ENSGALG00000033546	3.55753	0	7.11506	Inf	Inf	0.0144057	0.522794	AADN04006989.1	4962	7434	+	2473	-	GO:0016020;GO:0016021;	-	-	-	-	-	-	-
ENSGALG00000046481	40.8049	25.566	56.0439	2.19213	1.13233	0.0144912	0.522948	Z	27906559	27920925	+	14367	-	-	-	-	-	-	uncharacterized LOC100858941 [Source:NCBIgene;Acc:100858941]	100858941	-
ENSGALG00000016685	10.2145	3.27111	17.1578	5.24526	2.39102	0.0146407	0.524592	1	129067663	129075161	-	7499	ASMT	GO:0008168;GO:0008171;GO:0008171;GO:0008757;GO:0017096;GO:0017096;GO:0019438;GO:0030187;GO:0032259;GO:0042802;GO:0042803;	K00543	EC:2.1.1.4	-	-	acetylserotonin O-methyltransferase [Source:NCBIgene;Acc:396286]	396286	Q92056
ENSGALG00000008910	28.5106	16.6129	40.4083	2.43234	1.28235	0.0146432	0.524592	7	14320425	14369336	+	48912	CERKL	GO:0001750;GO:0001917;GO:0003951;GO:0005634;GO:0005634;GO:0005737;GO:0005829;GO:0016301;GO:0016310;GO:0030148;GO:0046625;GO:0048471;	K19602	-	-	-	ceramide kinase like [Source:HGNCSymbol;Acc:HGNC:21699]	424120	F1NKW2
ENSGALG00000031768	14.7458	6.38657	23.105	3.61775	1.85509	0.0147579	0.524592	20	11856407	11865945	-	9539	SPO11	GO:0000228;GO:0000706;GO:0000737;GO:0000781;GO:0001541;GO:0003677;GO:0003677;GO:0003824;GO:0005524;GO:0005694;GO:0006259;GO:0007129;GO:0007130;GO:0007131;GO:0007131;GO:0007141;GO:0007286;GO:0016889;GO:0034502;GO:0042138;GO:0045141;GO:0048477;GO:1990918;	K10878	-	-	-	SPO11, initiator of meiotic double stranded breaks[Source:HGNC Symbol;Acc:HGNC:11250]	768915	-
ENSGALG00000045032	5.3257	0.557607	10.0938	18.102	4.17808	0.0148266	0.524592	12	9920745	9921869	-	1125	-	-	-	-	-	-	-	-	-
ENSGALG00000041612	5.31981	0.653117	9.98649	15.2905	3.93457	0.0148636	0.524592	2	123199817	123205445	-	5629	-	GO:0005737;GO:0005886;GO:0006865;GO:0015171;GO:0015179;GO:0016020;GO:0016020;GO:0016021;GO:0022857;GO:0055085;GO:1902475;	K13870	-	-	-	solute carrier family 7 member 13 [Source:NCBIgene;Acc:420204]	420204	-
ENSGALG00000045947	34.634	20.6057	48.6623	2.3616	1.23976	0.0148688	0.524592	10	532816	548795	-	15980	-	GO:0005634;GO:0005643;GO:0005737;GO:0005813;GO:0008536;GO:0046907;	-	-	-	-	-	-	-
ENSGALG00000008898	37.1672	20.6979	53.6364	2.5914	1.37373	0.0149322	0.524592	17	1495117	1523559	-	28443	GRIN1	GO:0001661;GO:0001964;GO:0001967;GO:0001975;GO:0004970;GO:0004972;GO:0004972;GO:0004972;GO:0005102;GO:0005216;GO:0005261;GO:0005262;GO:0005262;GO:0005509;GO:0005516;GO:0005737;GO:0005783;GO:0005886;GO:0005886;GO:0005886;GO:0005887;GO:0006811;GO:0006811;GO:0006812;GO:0006812;GO:0006816;GO:0006874;GO:0007585;GO:0007611;GO:0007612;GO:0007613;GO:0007616;GO:0008021;GO:0008306;GO:0008344;GO:0008355;GO:…	K05208	-	-	-	glutamate ionotropic receptor NMDA type subunit 1[Source:NCBI gene;Acc:404296]	404296	Q6R6I2
ENSGALG00000006712	10.4044	2.83665	17.9722	6.3357	2.6635	0.0149509	0.524592	15	8737729	8807460	+	69732	RSPH14	-	-	-	-	-	radial spoke head 14 homolog [Source:HGNCSymbol;Acc:HGNC:13437]	-	-
ENSGALG00000023444	14.3148	6.09118	22.5383	3.70016	1.88759	0.0149528	0.524592	4	23934181	23936941	+	2761	APELA	GO:0010469;	-	-	-	-	apelin receptor early endogenous ligand[Source:NCBI gene;Acc:770154]	770154	F1NXJ1
ENSGALG00000019756	5.30189	0.759683	9.84411	12.9582	3.69579	0.0149769	0.524592	Z	27814585	27819688	+	5104	MLANA	GO:0005789;GO:0005789;GO:0005794;GO:0005802;GO:0005802;GO:0016020;GO:0016021;GO:0042470;GO:0042470;GO:0042470;	K17303	-	-	-	melan-A [Source:HGNC Symbol;Acc:HGNC:7124]"	769648	E1C403
ENSGALG00000012142	25.8262	14.6502	37.0022	2.52571	1.33669	0.0150735	0.526352	5	4465495	4469937	-	4443	KCNA4	GO:0005216;GO:0005244;GO:0005249;GO:0005249;GO:0005249;GO:0005251;GO:0005267;GO:0005887;GO:0006811;GO:0006811;GO:0006813;GO:0006813;GO:0008076;GO:0008076;GO:0008076;GO:0016020;GO:0016020;GO:0016020;GO:0016021;GO:0016021;GO:0016021;GO:0030424;GO:0030955;GO:0034765;GO:0043197;GO:0051260;GO:0055085;GO:0071805;GO:0071805;GO:0071805;	K04877	-	-	-	potassium voltage-gated channel subfamily A member4 [Source:NCBI gene;Acc:395721]	395721	Q9YGX8
ENSGALG00000044067	8.61705	2.55232	14.6818	5.75232	2.52414	0.0151196	0.526352	8	9703686	9705755	-	2070	-	-	-	-	-	-	-	-	-
ENSGALG00000010866	23.6246	11.4397	35.8094	3.13027	1.64629	0.0151716	0.52709	4	45060436	45066903	+	6468	AREG	GO:0005154;GO:0005615;GO:0005615;GO:0005622;GO:0005634;GO:0005737;GO:0007173;GO:0007173;GO:0007186;GO:0008083;GO:0008284;GO:0008284;GO:0008284;GO:0009986;GO:0010469;GO:0016020;GO:0016021;GO:0032355;GO:0050731;GO:0060598;GO:0060744;GO:0060749;GO:0060750;	K09782	-	-	NOG41450	amphiregulin [Source:NCBI gene;Acc:428752]"	428752	Q645M5
ENSGALG00000032937	49.676	32.9435	66.4086	2.01583	1.01138	0.0153167	0.528857	3	91386688	91473055	-	86368	DLGAP2	GO:0007270;GO:0023052;GO:0007270;GO:0023052;	-	-	-	-	DLG associated protein 2 [Source:HGNCSymbol;Acc:HGNC:2906]	-	-
ENSGALG00000015753	34.6985	18.1378	51.2592	2.8261	1.49881	0.0153722	0.528857	Z	67038184	67072561	+	34378	-	GO:0000166;GO:0001653;GO:0004383;GO:0004383;GO:0004383;GO:0004672;GO:0005524;GO:0005622;GO:0005886;GO:0006182;GO:0006182;GO:0006182;GO:0006468;GO:0007165;GO:0007168;GO:0009190;GO:0016020;GO:0016021;GO:0016829;GO:0016849;GO:0016941;GO:0017046;GO:0035556;	-	-	-	-	-	-	-
ENSGALG00000014736	46.0925	23.8163	68.3687	2.87067	1.52139	0.01538	0.528857	1	77862437	77876315	+	13879	-	GO:0004222;GO:0005623;GO:0006508;GO:0008237;GO:0016020;GO:0016021;	K06577	EC:3.4.24.-	-	-	Kell metallo-endopeptidase (Kell blood group)[Source:NCBI gene;Acc:418306]	418306	-
ENSGALG00000002671	20.764	10.4941	31.0339	2.95727	1.56427	0.0154448	0.528857	15	3525979	3717176	+	191198	-	GO:0016020;GO:0016021;	K17599	-	-	-	transmembrane protein 132D [Source:NCBIgene;Acc:416806]	416806	-
ENSGALG00000005790	9.93447	2.86143	17.0075	5.9437	2.57136	0.0155009	0.528857	20	9006929	9021141	+	14213	-	GO:0005622;GO:0032007;GO:0035556;	-	-	-	-	DEP domain containing MTOR-interacting protein[Source:NCBI gene;Acc:419242]	-	-
ENSGALG00000039154	31.0001	17.4746	44.5257	2.54803	1.34938	0.0157552	0.532007	14	8629126	8631837	+	2712	-	-	-	-	-	-	-	-	-
ENSGALG00000036846	12.4378	4.59946	20.2762	4.40839	2.14025	0.0157963	0.532007	27	5008680	5012885	-	4206	-	GO:0005198;GO:0005198;GO:0005882;GO:0005882;	K07604	-	-	-	keratin 9 [Source:NCBI gene;Acc:420041]"	420041	-
ENSGALG00000013720	29.0476	17.0474	41.0478	2.40787	1.26776	0.015819	0.532007	2	92301222	92334345	+	33124	FBXO15	-	K10298	-	-	-	F-box protein 15 [Source:HGNCSymbol;Acc:HGNC:13617]	421017	A0A1D5NTR8
ENSGALG00000016384	51.0562	32.572	69.5403	2.13497	1.09421	0.0158229	0.532007	3	93379599	93506054	-	126456	MYT1L	GO:0000122;GO:0000977;GO:0001078;GO:0001078;GO:0001228;GO:0003700;GO:0003700;GO:0005634;GO:0005634;GO:0005634;GO:0006355;GO:0006357;GO:0006366;GO:0007399;GO:0008270;GO:0030182;GO:0045944;GO:0048663;GO:0048665;GO:0048666;	-	-	-	-	myelin transcription factor 1 like [Source:HGNCSymbol;Acc:HGNC:7623]	421915	-
ENSGALG00000045017	5.90073	1.03849	10.763	10.3641	3.37352	0.0158826	0.532007	AADN04004352.1	10974	11469	-	496	-	-	-	-	-	-	-	-	-
ENSGALG00000040958	8.98385	2.72456	15.2431	5.59471	2.48406	0.0162483	0.533321	25	1662081	1666107	+	4027	-	-	-	-	-	-	-	-	-
ENSGALG00000003432	33.1429	14.5355	51.7502	3.56027	1.83199	0.0162841	0.533321	Z	10584479	10596987	-	12509	AGXT2	GO:0003824;GO:0005739;GO:0008453;GO:0008483;GO:0009436;GO:0019265;GO:0019481;GO:0030170;GO:0045429;	K00827	-	-	-	alanine--glyoxylate aminotransferase 2 [Source:HGNCSymbol;Acc:HGNC:14412]	431666	-
ENSGALG00000002314	43.2982	27.7385	58.8579	2.12189	1.08535	0.0163463	0.533321	6	3035224	3068706	-	33483	CDHR1	GO:0005509;GO:0005886;GO:0005887;GO:0005887;GO:0007155;GO:0007155;GO:0007156;GO:0008594;GO:0009987;GO:0016020;GO:0016020;GO:0016021;GO:0035845;GO:0042622;GO:0045494;GO:0045494;	K16501	-	-	-	cadherin related family member 1 [Source:NCBIgene;Acc:414847]	414847	Q8UVJ7
ENSGALG00000004630	35.9623	19.9971	51.9276	2.59676	1.37671	0.0163665	0.533321	11	9960681	9963805	-	3125	-	GO:0005509;GO:0005886;GO:0007155;GO:0007156;GO:0016020;GO:0016020;GO:0016021;	-	-	-	-	-	-	-
ENSGALG00000012100	35.7469	21.0214	50.4725	2.40101	1.26364	0.016452	0.533321	7	28481649	28499392	-	17744	CFAP221	GO:0003341;GO:0003341;GO:0005516;GO:0005929;GO:0005929;GO:0044458;GO:0060271;	-	-	-	-	cilia and flagella associated protein 221[Source:HGNC Symbol;Acc:HGNC:33720]	424272	F1NF92
ENSGALG00000017039	32.0609	18.9857	45.136	2.37736	1.24936	0.0164656	0.533321	1	171260975	171269210	+	8236	STOML3	GO:0005929;GO:0007165;GO:0016020;GO:0016020;GO:0016021;GO:0045121;	K17286	-	-	-	stomatin like 3 [Source:HGNCSymbol;Acc:HGNC:19420]	428074	F1P588
ENSGALG00000026853	4.38272	0.379841	8.3856	22.0766	4.46444	0.0165566	0.533321	5	17620088	17625226	-	5139	FGF3	GO:0005104;GO:0005576;GO:0005576;GO:0007275;GO:0008083;GO:0008083;GO:0008284;GO:0008543;GO:0008543;GO:0010469;GO:0030154;GO:0051781;GO:0055026;	K04358	-	-	NOG300661	fibroblast growth factor 3 [Source:NCBIgene;Acc:396267]	396267	P48801
ENSGALG00000046341	3.28506	0	6.57011	Inf	Inf	0.01658	0.533321	AADN04005084.1	11536	13240	-	1705	-	-	-	-	-	-	-	-	-
ENSGALG00000013782	29.5889	17.4267	41.751	2.3958	1.26051	0.0166125	0.533321	2	95819538	95897002	-	77465	CDH7	GO:0001841;GO:0005509;GO:0005886;GO:0005886;GO:0005886;GO:0007155;GO:0007155;GO:0007156;GO:0016020;GO:0016020;GO:0016021;GO:0036032;GO:0001841;GO:0005509;GO:0005886;GO:0005886;GO:0007155;GO:0007156;GO:0016020;GO:0016020;GO:0016021;GO:0036032;	K06799	-	-	-	cadherin 7 [Source:NCBI gene;Acc:374007]"	374007	Q90763
ENSGALG00000010657	53.9813	29.7765	78.1862	2.62577	1.39274	0.0167266	0.533925	7	18780854	18811098	-	30245	-	GO:0004867;GO:0005201;GO:0005615;GO:0010951;GO:0030198;GO:0031012;	-	-	-	-	-	-	-
ENSGALG00000004740	12.7575	4.72527	20.7897	4.39969	2.1374	0.0168239	0.534043	10	9043419	9059091	+	15673	TMOD2	GO:0005523;GO:0005523;GO:0005865;GO:0006936;GO:0007270;GO:0007611;GO:0030016;GO:0030239;GO:0045745;GO:0051694;	-	-	-	-	tropomodulin 2 [Source:HGNC Symbol;Acc:HGNC:11872]"	-	-
ENSGALG00000016273	18.3514	9.34857	27.3542	2.92602	1.54894	0.0168622	0.534043	3	86054377	86071183	+	16807	LGSN	GO:0003824;GO:0004356;GO:0005886;GO:0006542;GO:0006807;GO:0003824;GO:0006807;GO:0016020;	-	-	-	-	lengsin, lens protein with glutamine synthetasedomain [Source:NCBI gene;Acc:428642]	428642	Q2PT42
ENSGALG00000027772	4.32907	0.379841	8.2783	21.7941	4.44587	0.0170131	0.534043	1	75915831	75918614	-	2784	NANOG	GO:0003677;GO:0003677;GO:0005634;GO:0006355;GO:0043565;	-	-	-	-	Nanog homeobox [Source:NCBI gene;Acc:100272166]"	100272166	A7Y7W3;A0A1I7Q452
ENSGALG00000033925	20.3016	8.26366	32.3395	3.91346	1.96844	0.0170446	0.534043	4	83722055	83733392	-	11338	-	-	-	-	-	-	uncharacterized LOC422895 [Source:NCBIgene;Acc:422895]	422895	A0A1D5NYM3
ENSGALG00000011267	16.945	7.88715	26.0029	3.29687	1.7211	0.0171592	0.535225	2	35934568	35958123	-	23556	EFHB	GO:0005509;	-	-	-	-	EF-hand domain family member B [Source:HGNCSymbol;Acc:HGNC:26330]	428439	E1BRF5
ENSGALG00000028886	22.2602	11.7837	32.7366	2.77812	1.47411	0.0173019	0.535305	3	45498838	45519267	+	20430	-	GO:0004252;GO:0004252;GO:0004252;GO:0005576;GO:0006508;GO:0006508;GO:0007596;GO:0007599;GO:0008233;GO:0008236;GO:0016787;GO:0042730;GO:0048771;	K01315	EC:3.4.21.7	-	-	plasminogen-like [Source:NCBI gene;Acc:428593]"	428593	R4GMH5
ENSGALG00000011875	30.7135	17.8739	43.5531	2.4367	1.28493	0.0173928	0.535305	4	54235518	54274712	+	39195	TRPC3	GO:0005216;GO:0005262;GO:0005887;GO:0005887;GO:0006811;GO:0006811;GO:0006828;GO:0007338;GO:0010524;GO:0015279;GO:0016020;GO:0016020;GO:0016021;GO:0016021;GO:0033198;GO:0034703;GO:0051480;GO:0051592;GO:0055085;GO:0070588;GO:0070588;GO:0070588;GO:0070679;GO:0070679;GO:1903244;	K04966	-	-	-	transient receptor potential cation channelsubfamily C member 3 [Source:NCBI gene;Acc:374153]	374153	F1NJJ8
ENSGALG00000045933	22.0317	11.5817	32.4817	2.80458	1.48778	0.0175762	0.535305	LGE64	768363	771930	-	3568	-	GO:0000166;GO:0004672;GO:0004674;GO:0004674;GO:0005524;GO:0005524;GO:0006468;GO:0018105;GO:0018107;	K08858	EC:2.7.11.1	-	-	SH3 domain binding kinase family member 3[Source:NCBI gene;Acc:101748417]	101748417	-
ENSGALG00000006717	69.5778	36.2448	102.911	2.83932	1.50555	0.0175816	0.535305	5	14871236	14911577	-	40342	-	GO:0005576;GO:0005576;	-	-	-	-	ovomucin, alpha subunit [Source:NCBIgene;Acc:395381]	395381	Q98UI9
ENSGALG00000042446	14.9967	6.98507	23.0083	3.29393	1.71981	0.0176856	0.535305	14	14439613	14455616	-	16004	ACSM5	GO:0003824;GO:0003996;GO:0004321;GO:0005759;GO:0006633;GO:0006637;GO:0015645;	K01896	EC:6.2.1.2	-	-	acyl-CoA synthetase medium chain family member 5[Source:HGNC Symbol;Acc:HGNC:26060]	426992	A0A1D5PJF2
ENSGALG00000000151	62.8513	31.2793	94.4234	3.01872	1.59394	0.0177127	0.535305	Z	45324844	45485330	-	160487	ADAMTS19	GO:0004222;GO:0006508;GO:0008233;GO:0008237;GO:0004222;GO:0006508;GO:0008233;GO:0008237;	K08633	EC:3.4.24.-	-	-	ADAM metallopeptidase with thrombospondin type 1motif 19 [Source:HGNC Symbol;Acc:HGNC:17111]	415600	-
ENSGALG00000046639	7.68696	1.97593	13.398	6.78058	2.76141	0.0177529	0.535305	3	109257270	109266201	+	8932	CYP2AC2	GO:0004497;GO:0005506;GO:0005737;GO:0006082;GO:0006805;GO:0008395;GO:0016491;GO:0016705;GO:0016712;GO:0020037;GO:0020037;GO:0042738;GO:0043231;GO:0046872;GO:0055114;GO:0055114;GO:0055114;	K17854	-	-	-	Gallus gallus cytochrome P450, family 2, subfamilyAC, polypeptide 2 (CYP2AC2), mRNA. [Source:RefSeqmRNA;Acc:NM_001329500]	107049058	A0A1L1RWI4
ENSGALG00000030032	47.7829	31.1719	64.3939	2.06577	1.04668	0.017753	0.535305	7	21294148	21446399	-	152252	SLC4A10	GO:0005452;GO:0005886;GO:0005887;GO:0006811;GO:0006820;GO:0006885;GO:0008509;GO:0008510;GO:0009416;GO:0009791;GO:0015301;GO:0015698;GO:0015701;GO:0016020;GO:0016020;GO:0016021;GO:0016021;GO:0016323;GO:0021860;GO:0030641;GO:0035264;GO:0035641;GO:0043025;GO:0048854;GO:0051453;GO:0097440;GO:0097441;GO:0097442;GO:0098656;GO:1902600;GO:0005452;GO:0006820;GO:0015698;GO:0016020;GO:0016020;GO:0016021;GO:…	K13861	-	-	-	solute carrier family 4 member 10 [Source:HGNCSymbol;Acc:HGNC:13811]	424188	-
ENSGALG00000034585	5.89782	1.03849	10.7571	10.3585	3.37274	0.0177755	0.535305	2	42762444	42777858	+	15415	BFSP2	GO:0005198;GO:0005198;GO:0005882;GO:0005882;GO:0045104;GO:0005198;GO:0005198;GO:0005882;GO:0005882;GO:0045104;GO:0005198;GO:0005198;GO:0005212;GO:0005737;GO:0005882;GO:0005882;GO:0005882;GO:0007010;GO:0045104;GO:0045104;GO:0048469;GO:0070307;GO:0005198;GO:0005198;GO:0005882;GO:0005882;GO:0045104;	K10379	-	-	-	beaded filament structural protein 2 [Source:NCBIgene;Acc:396141]	396141	Q90809
ENSGALG00000030836	18.9143	9.47219	28.3563	2.99364	1.5819	0.0177911	0.535305	13	1165386	1237099	+	71714	PSD2	GO:0005086;GO:0005543;GO:0030425;GO:0032012;GO:0032154;GO:0032587;GO:0043025;	K12494	-	-	-	pleckstrin and Sec7 domain containing 2[Source:HGNC Symbol;Acc:HGNC:19092]	427605	-
ENSGALG00000039101	16.4039	8.02908	24.7786	3.08611	1.62579	0.0177989	0.535305	20	1631068	1661152	-	30085	ASIP	GO:0005102;GO:0005576;GO:0005622;GO:0006091;GO:0008343;GO:0009755;GO:0031779;GO:0031781;GO:0031782;GO:0032402;GO:0032438;GO:0040030;GO:0042438;GO:0043473;GO:0048023;GO:0071514;GO:0005102;GO:0005576;GO:0005622;GO:0009755;GO:0005102;GO:0005576;GO:0005622;GO:0009755;GO:0005102;GO:0005576;GO:0005622;GO:0009755;GO:0005102;GO:0005576;GO:0005622;GO:0009755;GO:0005102;GO:0005576;GO:0005622;GO:0009755;	K08725	-	-	-	agouti signaling protein [Source:NCBIgene;Acc:419147]	419147	B0ZDU3
ENSGALG00000043223	29.011	16.8265	41.1955	2.44825	1.29175	0.0178049	0.535305	19	3498587	3653964	+	155378	COL26A1	GO:0005783;GO:0005794;GO:0010811;GO:0010811;GO:0031012;GO:0031012;	-	-	-	-	collagen type XXVI alpha 1 chain [Source:HGNCSymbol;Acc:HGNC:18038]	417504	-
ENSGALG00000016985	6.45408	1.21625	11.6919	9.61307	3.265	0.017924	0.535305	1	167990706	168006288	-	15583	CPB2	GO:0004180;GO:0004181;GO:0004181;GO:0005615;GO:0006508;GO:0006508;GO:0008270;GO:0042730;GO:0042730;	-	-	-	-	carboxypeptidase B2 [Source:HGNCSymbol;Acc:HGNC:2300]	-	-
ENSGALG00000045919	33.7839	17.6974	49.8705	2.81796	1.49465	0.0180052	0.535305	5	42851431	42855996	-	4566	-	-	-	-	-	-	-	-	-
ENSGALG00000003980	38.3812	20.6897	56.0728	2.71018	1.43839	0.0180074	0.535305	7	5085191	5163120	+	77930	IQCA1	GO:0005524;	-	-	-	-	IQ motif containing with AAA domain 1 [Source:HGNCSymbol;Acc:HGNC:26195]	424021	-
ENSGALG00000015730	51.2676	32.3341	70.201	2.17111	1.11843	0.0180657	0.535359	1	99575737	99632199	-	56463	TMPRSS15	GO:0004252;GO:0005044;GO:0006508;GO:0006508;GO:0006898;GO:0008233;GO:0008236;GO:0016020;GO:0016020;GO:0016020;GO:0016021;GO:0016787;GO:0004252;GO:0006508;GO:0006508;GO:0008233;GO:0008236;GO:0016787;	K01316	EC:3.4.21.9	-	-	transmembrane serine protease 15 [Source:HGNCSymbol;Acc:HGNC:9490]	427967	-
ENSGALG00000004251	11.5508	4.20303	18.8985	4.49639	2.16877	0.018421	0.540878	4	1253552	1260151	+	6600	ARR3	GO:0007165;GO:0001750;GO:0001917;GO:0001932;GO:0002046;GO:0006897;GO:0007165;GO:0045202;GO:0051219;	K04439	-	-	-	arrestin 3 [Source:NCBI gene;Acc:769109]"	769109	A4L9I7
ENSGALG00000010929	48.0978	25.4145	70.781	2.78507	1.47771	0.018448	0.540878	4	46000965	46014013	+	13049	SPARCL1	GO:0005509;GO:0005518;GO:0005615;GO:0007165;GO:0062023;GO:0005509;GO:0005509;GO:0005518;GO:0005518;GO:0005615;GO:0005615;GO:0007165;GO:0050840;GO:0062023;	-	-	-	-	SPARC like 1 [Source:HGNC Symbol;Acc:HGNC:11220]"	422586	A0A1L1RTQ7
ENSGALG00000011141	32.2934	19.3844	45.2025	2.33191	1.22151	0.0185865	0.543075	7	21907409	21935081	+	27673	ITGB6	GO:0005178;GO:0005178;GO:0005178;GO:0005654;GO:0005813;GO:0005925;GO:0005925;GO:0006954;GO:0007155;GO:0007155;GO:0007160;GO:0007160;GO:0007229;GO:0007229;GO:0007229;GO:0008305;GO:0008305;GO:0009897;GO:0009986;GO:0016020;GO:0016021;GO:0016477;GO:0030054;GO:0033627;GO:0033627;GO:0033627;GO:0034685;GO:0034685;GO:0038023;GO:0038044;GO:0043235;	K06589	-	-	-	integrin subunit beta 6 [Source:HGNCSymbol;Acc:HGNC:6161]	424191	-
ENSGALG00000017216	7.49972	2.07697	12.9225	6.22178	2.63733	0.0186726	0.543328	1	185817895	185825701	+	7807	-	GO:0005307;GO:0008292;GO:0015871;GO:0016020;GO:0016020;GO:0016021;GO:0022857;GO:0033265;GO:0055085;	-	-	-	-	-	-	-
ENSGALG00000009509	13.4621	4.04738	22.8768	5.65224	2.49882	0.0187084	0.543328	2	23088761	23152574	-	63814	CALCR	GO:0001669;GO:0004888;GO:0004930;GO:0004930;GO:0004948;GO:0004948;GO:0004948;GO:0005929;GO:0007165;GO:0007166;GO:0007186;GO:0007186;GO:0007189;GO:0007204;GO:0007204;GO:0016020;GO:0016020;GO:0016021;GO:0016021;GO:0030279;GO:0030316;GO:0030424;GO:0043488;GO:0004888;GO:0004930;GO:0004930;GO:0004948;GO:0007165;GO:0007166;GO:0007186;GO:0007186;GO:0016020;GO:0016020;GO:0016021;GO:0016021;	K04576	-	-	-	calcitonin receptor [Source:HGNCSymbol;Acc:HGNC:1440]	428425	F1P5E1
ENSGALG00000006297	16.8871	8.80755	24.9666	2.83468	1.50319	0.0187763	0.543328	13	15060539	15118773	+	58235	TRPC7	GO:0005216;GO:0005262;GO:0005262;GO:0005887;GO:0006811;GO:0006811;GO:0006816;GO:0006828;GO:0006828;GO:0007338;GO:0015279;GO:0016020;GO:0016020;GO:0016021;GO:0016021;GO:0034703;GO:0051480;GO:0055085;GO:0070588;GO:0070588;GO:0070679;GO:0005216;GO:0005262;GO:0006811;GO:0006811;GO:0016020;GO:0016020;GO:0016021;GO:0016021;GO:0055085;GO:0070588;GO:0005216;GO:0005262;GO:0006811;GO:0016020;GO:0016020;GO:…	K04970	-	-	-	transient receptor potential cation channelsubfamily C member 7 [Source:HGNC Symbol;Acc:HGNC:20754]	427641	-
ENSGALG00000044573	11.4258	4.1975	18.6541	4.44409	2.15189	0.0187989	0.543328	1	167810540	167829768	-	19229	-	-	-	-	-	-	glutamate rich 6B [Source:NCBI gene;Acc:418847]"	418847	-
ENSGALG00000036909	17.1371	7.88429	26.39	3.34716	1.74294	0.0188177	0.543328	8	22774073	23612126	-	838054	AGBL4	GO:0004181;GO:0004181;GO:0005794;GO:0005814;GO:0005829;GO:0006508;GO:0008270;GO:0015631;GO:0035608;GO:0035609;GO:0035610;GO:0036064;GO:0051607;GO:0004181;GO:0006508;GO:0008270;	-	-	-	-	ATP/GTP binding protein like 4 [Source:HGNCSymbol;Acc:HGNC:25892]	-	-
ENSGALG00000002006	11.3871	4.52273	18.2514	4.03549	2.01274	0.0189181	0.544787	14	14452053	14476592	+	24540	PDILT	GO:0003756;GO:0003756;GO:0003756;GO:0005623;GO:0005783;GO:0006457;GO:0007286;GO:0016477;GO:0045454;	K20354	-	-	-	protein disulfide isomerase like, testis expressed[Source:HGNC Symbol;Acc:HGNC:27338]	431417	-
ENSGALG00000009006	18.0496	9.03773	27.0614	2.99427	1.5822	0.0189393	0.544787	2	21669403	21678883	+	9481	-	GO:0005768;GO:0005768;GO:0005886;GO:0005886;GO:0016020;GO:0016021;	K14737	EC:1.16.1.-	-	-	STEAP family member 1 [Source:NCBIgene;Acc:420540]	420540	-
ENSGALG00000002511	184.533	81.2533	287.814	3.54218	1.82464	0.0189638	0.544787	26	3951941	3974291	+	22351	SYCP1	GO:0000711;GO:0000794;GO:0000795;GO:0000795;GO:0000801;GO:0000802;GO:0001673;GO:0005694;GO:0007129;GO:0007130;GO:0007130;GO:0007131;GO:0007283;GO:0032880;GO:0035092;GO:0051026;GO:0051878;	-	-	-	-	synaptonemal complex protein 1 [Source:HGNCSymbol;Acc:HGNC:11487]	-	-
ENSGALG00000003310	10.4658	2.35025	18.5813	7.90609	2.98296	0.0192067	0.548494	Z	10331275	10346085	-	14811	SLC45A2	GO:0008506;GO:0015770;GO:0016020;GO:0016021;GO:0016021;GO:0048066;GO:0055085;	K15378	-	-	-	solute carrier family 45 member 2 [Source:NCBIgene;Acc:431665]	431665	F1NJ93
ENSGALG00000008696	31.9921	19.5285	44.4557	2.27645	1.18679	0.0192212	0.548494	8	16413009	16435031	-	22023	WDR63	GO:0007018;GO:0030286;GO:0045503;GO:0045504;	-	-	-	-	WD repeat domain 63 [Source:HGNCSymbol;Acc:HGNC:30711]	429090	F1NIZ0
ENSGALG00000043252	11.1716	4.43275	17.9104	4.04046	2.01452	0.0195998	0.55199	2	67979697	67986768	-	7072	OVALX	GO:0005615;GO:0004867;GO:0005615;GO:0005615;GO:0010951;	-	-	-	-	ovalbumin-related protein X (SERPINB14C)[Source:NCBI gene;Acc:420898]	420898	A0A1D5PI58
ENSGALG00000042022	6.51166	1.51937	11.5039	7.57155	2.92059	0.0196382	0.55199	18	157513	172630	-	15118	-	GO:0005886;GO:0016020;GO:0016021;GO:0016020;GO:0016021;	-	-	-	-	GSG1 like 2 [Source:NCBI gene;Acc:768455]"	768455	-
ENSGALG00000029580	6.95643	1.68607	12.2268	7.25162	2.8583	0.0196727	0.55199	6	9059256	9059831	-	576	-	-	-	-	-	-	-	-	-
ENSGALG00000020486	21.5698	11.7457	31.3939	2.6728	1.41835	0.0196989	0.55199	5	16700440	16709175	-	8736	-	GO:0006629;GO:0016020;GO:0016021;GO:0016021;GO:0016491;GO:0055114;	K10224	EC:1.14.19.44	-	-	fatty acid desaturase 1-like 2 [Source:NCBIgene;Acc:423119]	423119	-
ENSGALG00000037671	21.5425	11.5381	31.5469	2.73415	1.45109	0.0197358	0.552119	1	56862364	56885474	+	23111	-	GO:0016301;GO:0016301;GO:0016310;GO:0016740;GO:0016773;GO:0016798;GO:0016798;GO:0016798;	K16330	-	-	-	pseudouridine-5'-phosphate glycosidase-like[Source:NCBI gene;Acc:418114]	418114	-
ENSGALG00000011093	47.7356	27.1855	68.2858	2.51185	1.32875	0.019792	0.552383	5	46536991	46555522	+	18532	AK7	GO:0004017;GO:0004017;GO:0004127;GO:0004127;GO:0004550;GO:0005524;GO:0006139;GO:0006165;GO:0009142;GO:0019205;GO:0046940;	K00939	EC:2.7.4.3	-	-	adenylate kinase 7 [Source:HGNCSymbol;Acc:HGNC:20091]	428907	-
ENSGALG00000003833	24.4642	13.006	35.9224	2.76199	1.46571	0.0202257	0.558492	8	5721919	5794586	-	72668	CACNA1E	GO:0005216;GO:0005244;GO:0005245;GO:0005245;GO:0005245;GO:0005262;GO:0005509;GO:0005891;GO:0006811;GO:0006816;GO:0006816;GO:0007268;GO:0016020;GO:0016020;GO:0016021;GO:0034765;GO:0055085;GO:0070509;GO:0070588;GO:0070588;GO:0005216;GO:0005244;GO:0005245;GO:0005262;GO:0005509;GO:0005891;GO:0006811;GO:0006816;GO:0016020;GO:0016020;GO:0016021;GO:0034765;GO:0055085;GO:0070588;GO:0070588;GO:0005216;GO:…	K04852	-	-	-	calcium voltage-gated channel subunit alpha1 E[Source:HGNC Symbol;Acc:HGNC:1392]	424412	-
ENSGALG00000043027	30.8554	19.1133	42.5976	2.22869	1.1562	0.0205815	0.564685	1	185755776	185785195	-	29420	HEPHL1	GO:0004322;GO:0005507;GO:0005615;GO:0016020;GO:0016021;GO:0016491;GO:0016491;GO:0016722;GO:0046872;GO:0055114;GO:0055114;	-	-	-	-	hephaestin like 1 [Source:HGNCSymbol;Acc:HGNC:30477]	418998	-
ENSGALG00000042447	6.35252	1.41833	11.2867	7.95776	2.99236	0.0206516	0.565701	3	24742	26060	+	1319	-	-	-	-	-	-	-	-	-
ENSGALG00000029510	13.1099	5.00361	21.2163	4.24019	2.08413	0.0209585	0.570737	4	79500697	79646875	+	146179	STK32B	GO:0000166;GO:0004672;GO:0004674;GO:0004674;GO:0005524;GO:0005524;GO:0005622;GO:0006468;GO:0018105;GO:0035556;	K08793	EC:2.7.11.1	-	-	serine/threonine kinase 32B [Source:HGNCSymbol;Acc:HGNC:14217]	422850	-
ENSGALG00000033417	20.6483	9.33579	31.9608	3.42347	1.77546	0.020969	0.570737	2	406765	442882	+	36118	SSPO	GO:0007399;GO:0030154;GO:0007399;GO:0030154;	-	-	-	-	SCO-spondin [Source:NCBI gene;Acc:420367]"	420367	Q2PC93
ENSGALG00000016455	52.9742	28.1087	77.8397	2.76924	1.46949	0.0212366	0.574362	3	97786521	97842913	+	56393	GREB1	-	-	-	-	-	growth regulating estrogen receptor binding 1[Source:HGNC Symbol;Acc:HGNC:24885]	421944	-
ENSGALG00000002428	11.6065	4.27423	18.9388	4.43092	2.1476	0.021416	0.576452	14	14975341	14983122	-	7782	ZP2	GO:0005771;GO:0005783;GO:0005886;GO:0007339;GO:0016020;GO:0016021;GO:0031012;GO:0032190;GO:0042802;GO:0060468;	K19927	-	-	-	zona pellucida glycoprotein 2 [Source:NCBIgene;Acc:427006]	427006	Q2PGY2
ENSGALG00000044747	6.23383	1.51937	10.9483	7.20583	2.84916	0.021452	0.576452	1	17142166	17148629	-	6464	-	GO:0016020;GO:0016021;	-	-	-	-	-	-	-
ENSGALG00000044510	21.4022	12.082	30.7225	2.54283	1.34644	0.0215014	0.576452	2	92226911	92240484	-	13574	C18orf63	-	-	-	-	-	chromosome 18 open reading frame 63 [Source:HGNCSymbol;Acc:HGNC:40037]	421015	-
ENSGALG00000001124	18.453	9.59754	27.3085	2.84536	1.50861	0.0216354	0.576934	17	9699002	9729062	+	30061	LHX2	GO:0003677;GO:0003677;GO:0005634;GO:0006355;GO:0043565;GO:0046872;GO:0000978;GO:0001077;GO:0001843;GO:0001942;GO:0003677;GO:0003677;GO:0003682;GO:0005622;GO:0005634;GO:0005634;GO:0006355;GO:0006366;GO:0007399;GO:0007411;GO:0007420;GO:0007498;GO:0009953;GO:0021537;GO:0021772;GO:0021978;GO:0021987;GO:0022008;GO:0030182;GO:0043565;GO:0043565;GO:0045199;GO:0045814;GO:0045893;GO:0045944;GO:0046872;GO:…	K09373	-	-	-	LIM homeobox 2 [Source:NCBI gene;Acc:395705]"	395705	O42108
ENSGALG00000011802	5.65302	1.13952	10.1665	8.92172	3.15732	0.0217164	0.57819	1	48311863	48318536	-	6674	GSG1	GO:0005783;GO:0005886;GO:0016020;GO:0016021;GO:0070063;	-	-	-	-	germ cell associated 1 [Source:HGNCSymbol;Acc:HGNC:19716]	769937	E1BQK0
ENSGALG00000012094	9.6475	3.38321	15.9118	4.70317	2.23363	0.0219891	0.578844	5	55605680	55627769	+	22090	SLC35F4	GO:0016020;GO:0016021;GO:0016021;GO:0022857;GO:0055085;	K15288	-	-	-	solute carrier family 35 member F4 [Source:HGNCSymbol;Acc:HGNC:19845]	776258	-
ENSGALG00000046574	7.92229	2.34472	13.4999	5.75756	2.52546	0.0220119	0.578844	AADN04002319.1	11648	13292	+	1645	-	GO:0003676;GO:0005622;GO:0006355;GO:0046872;GO:0003676;	-	-	-	-	-	-	-
ENSGALG00000009383	10.0344	3.54992	16.5189	4.65331	2.21826	0.0224352	0.58403	9	19981152	19987608	-	6457	SAMD7	GO:0005634;GO:0005737;GO:0010629;	-	-	-	-	sterile alpha motif domain containing 7[Source:HGNC Symbol;Acc:HGNC:25394]	771333	E1BQI5
ENSGALG00000014746	12.2843	5.17032	19.3983	3.75185	1.9076	0.022464	0.58403	1	77904803	77933908	+	29106	TRPV6	GO:0005216;GO:0005216;GO:0005262;GO:0005262;GO:0005887;GO:0006811;GO:0006811;GO:0006816;GO:0016020;GO:0016020;GO:0016021;GO:0016021;GO:0034220;GO:0055085;GO:0070588;	K04975	-	-	-	transient receptor potential cation channelsubfamily V member 6 [Source:HGNC Symbol;Acc:HGNC:14006]	418307	F1NAX8
ENSGALG00000013762	22.5381	12.3635	32.7128	2.64593	1.40377	0.0225325	0.58403	2	94601558	94612808	+	11251	-	GO:0003810;GO:0018149;GO:0003810;GO:0018149;	K05622	EC:2.3.2.13	-	-	protein-glutamine gamma-glutamyltransferase 5-like[Source:NCBI gene;Acc:101749664]	101749664	-
ENSGALG00000046392	11.8804	5.21674	18.5442	3.55474	1.82974	0.0225664	0.58403	6	9445037	9450434	+	5398	-	GO:0016042;GO:0016298;GO:0016787;GO:0016788;GO:0044255;	K19406	EC:3.1.1.-	-	-	lipase member M-like 1 [Source:NCBIgene;Acc:770890]	770890	-
ENSGALG00000040305	22.1381	10.8381	33.438	3.08523	1.62538	0.0229179	0.58732	AADN04011721.1	3661	4885	+	1225	-	GO:0004930;GO:0004930;GO:0004984;GO:0004984;GO:0005886;GO:0007165;GO:0007186;GO:0007186;GO:0007608;GO:0016020;GO:0016021;GO:0016021;GO:0050896;GO:0050911;	-	-	-	-	olfactory receptor 49-like [Source:NCBIgene;Acc:101747363]	-	-
ENSGALG00000031293	22.455	9.62185	35.2881	3.6675	1.8748	0.0230596	0.58732	1	65283618	65301027	-	17410	SLCO1A2	GO:0005215;GO:0005886;GO:0005886;GO:0005887;GO:0006811;GO:0015125;GO:0015347;GO:0015721;GO:0016020;GO:0016020;GO:0016021;GO:0043252;GO:0055085;	K03460	-	-	-	solute carrier organic anion transporter familymember 1A2 [Source:HGNC Symbol;Acc:HGNC:10956]	418190	-
ENSGALG00000003914	20.5507	11.4857	29.6156	2.57848	1.36652	0.0231317	0.58732	28	4351995	4355222	+	3228	CALR3	GO:0005509;GO:0005635;GO:0005783;GO:0005783;GO:0005788;GO:0006457;GO:0044183;GO:0051082;	K12472	-	-	-	calreticulin 3 [Source:HGNC Symbol;Acc:HGNC:20407]"	420147	-
ENSGALG00000007927	22.2607	12.4667	32.0547	2.57123	1.36246	0.0231967	0.58732	12	17581013	17682115	+	101103	CNTN6	GO:0005112;GO:0005886;GO:0005886;GO:0007155;GO:0007156;GO:0007399;GO:0007411;GO:0022008;GO:0030182;GO:0030424;GO:0045747;GO:0070593;GO:0098632;	K06764	-	-	-	contactin 6 [Source:HGNC Symbol;Acc:HGNC:2176]"	427597	-
ENSGALG00000041042	43.258	20.4412	66.0748	3.23244	1.69262	0.0232327	0.58732	1	131043284	131302756	-	259473	-	GO:0004888;GO:0004890;GO:0005216;GO:0005230;GO:0005237;GO:0005254;GO:0005887;GO:0006811;GO:0006811;GO:0006821;GO:0007165;GO:0007214;GO:0007214;GO:0007268;GO:0016020;GO:0016021;GO:0016021;GO:0022851;GO:0032590;GO:0034220;GO:0034220;GO:0042391;GO:0043005;GO:0045202;GO:0050877;GO:0051932;GO:0060078;GO:0098794;GO:1902476;GO:1902711;GO:1904315;	-	-	-	-	-	-	-
ENSGALG00000035854	27.4202	16.3043	38.5361	2.36356	1.24096	0.0232987	0.587382	2	41727970	41733881	+	5912	-	-	-	-	-	-	-	-	-
ENSGALG00000006964	43.041	26.9097	59.1723	2.19893	1.1368	0.0234199	0.5887	14	8674146	8684147	+	10002	SDR42E2	GO:0003854;GO:0006694;GO:0016020;GO:0016021;GO:0016491;GO:0016616;GO:0016616;GO:0055114;	-	-	-	-	short chain dehydrogenase/reductase family 42E,member 2 [Source:NCBI gene;Acc:416618]	416618	E1C196
ENSGALG00000037290	4.77731	0.658645	8.89597	13.5065	3.75558	0.0234589	0.588814	AADN04002906.1	9307	10323	-	1017	-	GO:0004930;GO:0004930;GO:0004984;GO:0004984;GO:0005886;GO:0007165;GO:0007186;GO:0007186;GO:0007608;GO:0016020;GO:0016021;GO:0016021;GO:0050896;GO:0050911;	-	-	-	-	olfactory receptor 6M1-like [Source:NCBIgene;Acc:107050380]	-	-
ENSGALG00000006833	23.9585	11.8494	36.0676	3.04383	1.60589	0.0235133	0.58924	1	4206624	4231854	+	25231	ITIH2	GO:0004867;GO:0010951;GO:0030212;	K19015	-	-	-	inter-alpha-trypsin inhibitor heavy chain 2[Source:NCBI gene;Acc:419110]	419110	B3VE14
ENSGALG00000016884	39.8949	25.9701	53.8196	2.07237	1.05128	0.023643	0.590171	1	144807715	144831751	+	24037	SLC15A1	GO:0005215;GO:0006857;GO:0016020;GO:0016020;GO:0016021;GO:0016021;GO:0022857;GO:0035672;GO:0035673;GO:0055085;GO:0005215;GO:0005427;GO:0005887;GO:0005903;GO:0006857;GO:0006857;GO:0015333;GO:0015333;GO:0016020;GO:0016020;GO:0016021;GO:0016021;GO:0016021;GO:0016021;GO:0022857;GO:0035442;GO:0035672;GO:0035673;GO:0035673;GO:0055085;GO:0071916;GO:1902600;GO:1904680;	K14206	-	-	-	solute carrier family 15 member 1 [Source:NCBIgene;Acc:378789]	378789	Q90WH8
ENSGALG00000003537	14.7202	7.17609	22.2643	3.10256	1.63346	0.0237327	0.590351	20	3793904	3799772	-	5869	SGK2	GO:0000166;GO:0004672;GO:0004674;GO:0004674;GO:0005524;GO:0005524;GO:0006468;GO:0016301;GO:0016310;GO:0016740;GO:0000166;GO:0004672;GO:0004674;GO:0004674;GO:0004674;GO:0005524;GO:0005524;GO:0005654;GO:0006468;GO:0015459;GO:0015459;GO:0016301;GO:0016310;GO:0016740;GO:0018105;GO:0035556;	K13303	EC:2.7.11.1	-	-	SGK2, serine/threonine kinase 2 [Source:HGNCSymbol;Acc:HGNC:13900]	419166	-
ENSGALG00000029392	10.645	4.13736	17.1525	4.14577	2.05164	0.0240461	0.593102	1	131393723	131503806	+	110084	GABRB3	GO:0004888;GO:0004890;GO:0004890;GO:0004890;GO:0005216;GO:0005230;GO:0005254;GO:0005886;GO:0005886;GO:0005886;GO:0005887;GO:0005887;GO:0006811;GO:0006811;GO:0006821;GO:0007165;GO:0007214;GO:0007214;GO:0007268;GO:0007605;GO:0016020;GO:0016020;GO:0016021;GO:0016021;GO:0022851;GO:0022851;GO:0022851;GO:0030054;GO:0030659;GO:0031410;GO:0034220;GO:0034220;GO:0034707;GO:0042391;GO:0042802;GO:0043005;GO:…	K05181	-	-	-	gamma-aminobutyric acid type A receptor beta3subunit [Source:NCBI gene;Acc:396290]	396290	P19019
ENSGALG00000033428	37.9938	24.4722	51.5154	2.10506	1.07386	0.0240888	0.5933	2	123250307	123260107	+	9801	CA13	GO:0004089;GO:0004089;GO:0005829;GO:0008270;GO:0043209;GO:0043231;	-	-	-	-	carbonic anhydrase 13 [Source:HGNCSymbol;Acc:HGNC:14914]	-	-
ENSGALG00000006626	39.1894	20.974	57.4049	2.73696	1.45257	0.0241763	0.594597	6	20345450	20374060	-	28611	PDE6C	GO:0004114;GO:0007165;GO:0007601;GO:0007603;GO:0008081;GO:0016787;GO:0046549;GO:0046872;GO:0050953;	K13757	EC:3.1.4.35	-	-	phosphodiesterase 6C [Source:NCBI gene;Acc:395834]"	395834	P52731
ENSGALG00000016276	27.023	16.211	37.835	2.33391	1.22275	0.0242327	0.595129	3	86406473	86714063	+	307591	KHDRBS2	GO:0003676;GO:0003723;GO:0008143;GO:0008266;GO:0017124;GO:0042169;GO:0042802;GO:0046982;GO:0048024;	K17843	-	-	-	KH RNA binding domain containing, signaltransduction associated 2 [Source:HGNCSymbol;Acc:HGNC:18114]	428643	E1BVW8
ENSGALG00000010927	13.004	5.93	20.078	3.38584	1.75951	0.0243472	0.595681	4	45986045	45995778	-	9734	DMP1	GO:0005576;GO:0005576;GO:0005615;GO:0030141;GO:0031012;GO:0031012;GO:0031215;GO:1990430;GO:1990430;GO:0001503;GO:0030198;GO:0001503;GO:0030198;	-	-	-	-	matrix extracellular phosphoglycoprotein[Source:NCBI gene;Acc:395256]	404539	Q75P25
ENSGALG00000031659	38.2183	22.9636	53.4729	2.32859	1.21945	0.0243597	0.595681	1	76270315	76327369	-	57055	-	GO:0004866;GO:0005615;GO:0010951;GO:0004866;GO:0005615;GO:0010951;GO:0004866;GO:0005615;GO:0010951;	-	-	-	-	-	-	-
ENSGALG00000015172	15.6807	7.49626	23.865	3.1836	1.67066	0.024661	0.5967	1	83382155	83390596	-	8442	-	GO:0003779;GO:0016192;GO:0045010;GO:0003779;GO:0016192;GO:0045010;	-	-	-	-	-	-	-
ENSGALG00000005043	31.9053	19.3815	44.4291	2.29234	1.19682	0.0246852	0.5967	15	6711180	6730689	+	19510	-	GO:0000166;GO:0003989;GO:0005524;GO:0005524;GO:0006633;GO:0016874;GO:0016874;GO:0046872;GO:0003989;GO:0005524;GO:0006633;GO:0016874;	K01946	-	-	-	-	430557	-
ENSGALG00000029836	7.85597	2.44576	13.2662	5.42416	2.4394	0.0247674	0.5967	2	58028311	58034848	+	6538	-	GO:0004621;GO:0004621;GO:0005576;GO:0005615;GO:0006507;GO:0016788;GO:0031012;	-	-	-	-	-	-	-
ENSGALG00000014232	8.96433	2.80129	15.1274	5.40015	2.433	0.0250288	0.598131	1	70491928	70505475	+	13548	RIBC2	-	-	-	-	-	RIB43A domain with coiled-coils 2 [Source:HGNCSymbol;Acc:HGNC:13241]	418244	-
ENSGALG00000032856	18.6511	6.77793	30.5242	4.50347	2.17104	0.0250309	0.598131	22	1423301	1444213	+	20913	GFRA2	GO:0005886;GO:0007169;GO:0007399;GO:0007399;GO:0009897;GO:0016020;GO:0016167;GO:0031225;GO:0035860;GO:0038023;GO:0043235;	-	-	-	-	GDNF family receptor alpha 2 [Source:NCBIgene;Acc:395993]	395993	O13157
ENSGALG00000011350	34.1578	20.7302	47.5855	2.29546	1.19879	0.0250703	0.598131	8	29262888	29428386	-	165499	NEGR1	GO:0005886;GO:0005886;GO:0007155;GO:0007626;GO:0007631;GO:0010976;GO:0016020;GO:0031225;GO:0098609;	K06775	-	-	-	neuronal growth regulator 1 [Source:NCBIgene;Acc:395662]	395662	Q9W6V2;F1NVN5
ENSGALG00000032749	31.853	17.3837	46.3223	2.66471	1.41398	0.0251343	0.598131	Z	2251661	2265467	-	13807	-	GO:0005886;GO:0015204;GO:0016020;GO:0016021;GO:0016021;GO:0071918;	K08716	-	-	-	solute carrier family 14 member 2 [Source:NCBIgene;Acc:770445]	770445	A0A1D5PY32
ENSGALG00000044255	4.00847	0.278803	7.73814	27.7548	4.79467	0.025245	0.599324	10	13149950	13151254	-	1305	-	-	-	-	-	-	-	-	-
ENSGALG00000014994	6.80913	1.89921	11.7191	6.1705	2.62539	0.0254137	0.59948	Z	23367198	23375648	-	8451	CRHBP	GO:0001963;GO:0002125;GO:0005576;GO:0005615;GO:0005615;GO:0005615;GO:0005622;GO:0005634;GO:0006954;GO:0007565;GO:0007565;GO:0009755;GO:0009755;GO:0030141;GO:0030141;GO:0035690;GO:0035865;GO:0042445;GO:0042445;GO:0045055;GO:0048149;GO:0051424;GO:0051424;GO:0051424;GO:0051424;GO:0051424;GO:0051459;GO:0051460;GO:0051460;GO:0071277;GO:0071320;GO:0071356;GO:0071391;GO:0071392;GO:0071392;GO:0080135;GO:…	-	-	-	-	corticotropin releasing hormone binding protein[Source:HGNC Symbol;Acc:HGNC:2356]	427214	E1C1R3
ENSGALG00000010222	8.86536	3.00336	14.7273	4.90362	2.29385	0.0255305	0.59948	1	37779368	37787633	+	8266	-	GO:0005576;GO:0005615;GO:0016020;GO:0016021;	-	-	-	-	-	-	-
ENSGALG00000045800	3.98382	0.379841	7.5878	19.9762	4.32021	0.0255564	0.59948	Z	75800670	75805527	+	4858	-	GO:0000122;GO:0000978;GO:0001078;GO:0003677;GO:0003700;GO:0005634;GO:0005634;GO:0006355;	-	-	-	-	-	-	-
ENSGALG00000026297	12.8503	5.09406	20.6066	4.04521	2.01622	0.0257705	0.60177	1	182491148	182499165	+	8018	-	GO:0004222;GO:0006508;GO:0006508;GO:0008233;GO:0008237;GO:0008237;GO:0008270;GO:0016787;GO:0031012;GO:0046872;GO:0004222;GO:0006508;GO:0006508;GO:0008233;GO:0008237;GO:0008237;GO:0008270;GO:0016787;GO:0031012;GO:0046872;	K01394	EC:3.4.24.17	-	-	-	428086	-
ENSGALG00000019961	29.7748	17.0512	42.4985	2.49241	1.31754	0.0260558	0.605817	3	56971068	56984939	+	13872	SLC18B1	GO:0016020;GO:0016021;GO:0016021;GO:0055085;GO:0016020;GO:0016021;GO:0016021;GO:0055085;	-	-	-	-	solute carrier family 18 member B1 [Source:NCBIgene;Acc:421699]	421699	E1C5U8
ENSGALG00000004978	13.6867	5.06928	22.3041	4.39986	2.13746	0.0265193	0.610087	14	5047798	5064630	+	16833	MYO15A	GO:0000166;GO:0003774;GO:0003774;GO:0003779;GO:0005524;GO:0005524;GO:0005634;GO:0005856;GO:0006397;GO:0006406;GO:0007605;GO:0007626;GO:0016459;GO:0016459;GO:0032420;GO:0032421;GO:0035515;GO:0035553;GO:0042472;GO:0000166;GO:0003774;GO:0003774;GO:0003779;GO:0005524;GO:0005524;GO:0005856;GO:0016459;GO:0016459;GO:0005856;GO:0005856;	-	-	-	-	myosin XVA [Source:HGNC Symbol;Acc:HGNC:7594]"	-	-
ENSGALG00000014227	5.89137	1.2052	10.5775	8.77662	3.13366	0.0266595	0.61086	1	70416011	70422094	+	6084	UPK3A	GO:0000902;GO:0001822;GO:0006833;GO:0015840;GO:0016020;GO:0016021;GO:0016324;GO:0030855;GO:0055075;GO:0055078;GO:0060157;	K19520	-	-	-	uroplakin 3A [Source:HGNC Symbol;Acc:HGNC:12580]"	418242	E1C856
ENSGALG00000045347	48.4112	26.5563	70.266	2.64592	1.40377	0.0267836	0.612022	2	375288	376557	-	1270	-	GO:0005525;GO:0005525;	-	-	-	-	-	-	-
ENSGALG00000015106	8.4948	3.03873	13.9509	4.59102	2.19881	0.0272111	0.613238	2	103800575	103802251	+	1677	-	-	-	-	-	-	uncharacterized LOC421081 [Source:NCBIgene;Acc:421081]	421081	A0A1L1RZT7
ENSGALG00000006406	10.4607	4.24945	16.6719	3.92329	1.97206	0.0272665	0.613238	4	4348873	4354712	+	5840	BRS3	GO:0004930;GO:0004930;GO:0004930;GO:0004946;GO:0005887;GO:0007165;GO:0007186;GO:0007186;GO:0007186;GO:0008528;GO:0016020;GO:0016021;GO:0016021;GO:0031989;	K04170	-	-	NOG260553	bombesin receptor subtype 3 [Source:NCBIgene;Acc:378927]	378927	Q802E6
ENSGALG00000044307	65.585	39.9884	91.1815	2.2802	1.18916	0.0273021	0.613238	5	25393984	25411658	-	17675	-	GO:0004620;GO:0004623;GO:0004623;GO:0005509;GO:0005544;GO:0005737;GO:0005737;GO:0006629;GO:0009395;GO:0016042;GO:0016787;GO:0046475;GO:0046872;GO:0047498;GO:0102567;GO:0102568;	K16342	EC:3.1.1.4	-	-	phospholipase A2 group IVE-like 5 [Source:NCBIgene;Acc:771552]	771552	-
ENSGALG00000044478	131.554	81.9723	181.136	2.20973	1.14387	0.0274881	0.614111	1	41740334	41838759	+	98426	-	GO:0005262;GO:0016020;GO:0050982;GO:0070588;	-	-	-	-	-	417882	-
ENSGALG00000037875	13.9711	6.59417	21.3481	3.23741	1.69484	0.0274994	0.614111	9	5939148	5956961	-	17814	RBP1	GO:0002138;GO:0005654;GO:0005811;GO:0005829;GO:0005829;GO:0006776;GO:0008289;GO:0030852;GO:0033189;GO:0042572;GO:0042573;	-	-	-	-	retinol binding protein 1 [Source:NCBIgene;Acc:424821]	424821	A0A1D5P6K3
ENSGALG00000042878	34.049	16.9547	51.1433	3.01646	1.59286	0.0275395	0.614111	5	7527397	7531465	+	4069	PTH	GO:0000122;GO:0003705;GO:0005179;GO:0005179;GO:0005179;GO:0005179;GO:0005179;GO:0005576;GO:0005576;GO:0005615;GO:0005615;GO:0005622;GO:0005623;GO:0006874;GO:0006874;GO:0007189;GO:0007189;GO:0007202;GO:0007267;GO:0009967;GO:0010468;GO:0010468;GO:0010469;GO:0030501;GO:0031856;GO:0031857;GO:0034645;GO:0045725;GO:0045944;GO:0045944;GO:0046326;GO:0046326;GO:0047485;GO:0048018;GO:0048873;GO:0051428;GO:…	K05261	-	-	-	parathyroid hormone [Source:NCBI gene;Acc:396436]"	396436	P15743;A9YX65
ENSGALG00000009231	19.3423	10.726	27.9586	2.60661	1.38218	0.0275943	0.614111	6	28877053	28888056	+	11004	PNLIP	GO:0004620;GO:0004806;GO:0004806;GO:0004806;GO:0005509;GO:0005576;GO:0005615;GO:0006629;GO:0006629;GO:0006968;GO:0009395;GO:0009617;GO:0016042;GO:0019376;GO:0044258;GO:0047372;GO:0047714;GO:0052689;	K14073	EC:3.1.1.3	-	-	pancreatic lipase [Source:NCBI gene;Acc:423916]"	423916	F1P5K3
ENSGALG00000015366	19.8967	8.83785	30.9556	3.50262	1.80843	0.0277314	0.614666	Z	53442584	53464251	-	21668	-	GO:0000166;GO:0004478;GO:0004478;GO:0004478;GO:0005524;GO:0005524;GO:0005829;GO:0006556;GO:0006556;GO:0006730;GO:0016740;GO:0046872;GO:0048269;	K00789	EC:2.5.1.6	-	-	methionine adenosyltransferase 2A [Source:NCBIgene;Acc:427292]	427292	-
ENSGALG00000011236	16.8108	8.70651	24.9151	2.86166	1.51685	0.0277849	0.614666	5	48744092	48888728	-	144637	BEGAIN	-	-	-	-	-	brain enriched guanylate kinase associated[Source:HGNC Symbol;Acc:HGNC:24163]	428909	-
ENSGALG00000002369	12.6424	5.41928	19.8656	3.66572	1.8741	0.027853	0.614666	8	2652340	2658594	+	6255	F13B	-	K03906	-	-	-	coagulation factor XIII B chain [Source:HGNCSymbol;Acc:HGNC:3534]	424355	-
ENSGALG00000039145	21.9093	12.5186	31.3	2.50027	1.32208	0.0280922	0.617198	2	113065522	113115947	-	50426	CA8	GO:0004089;GO:0005737;GO:0008270;GO:0046872;GO:0048015;	K01672	EC:4.2.1.1	-	-	carbonic anhydrase 8 [Source:HGNCSymbol;Acc:HGNC:1382]	421139	A0A1D5PPM5
ENSGALG00000027785	10.6228	4.02307	17.2226	4.28097	2.09794	0.0282758	0.618523	Z	9303649	9323534	-	19886	CCBE1	GO:0001945;GO:0001946;GO:0003016;GO:0005509;GO:0007585;GO:0010595;GO:0030324;GO:0045766;GO:1901492;	-	-	-	-	collagen and calcium binding EGF domains 1[Source:HGNC Symbol;Acc:HGNC:29426]	-	-
ENSGALG00000010596	18.2366	10.2148	26.2583	2.57061	1.36211	0.0283198	0.618523	4	39448857	39482459	+	33603	TACR3	GO:0004930;GO:0004930;GO:0004995;GO:0005886;GO:0007165;GO:0007186;GO:0007186;GO:0007217;GO:0016020;GO:0016021;GO:0016021;GO:0004930;GO:0004930;GO:0004995;GO:0005886;GO:0007165;GO:0007186;GO:0007186;GO:0007217;GO:0016020;GO:0016021;GO:0016021;GO:0097225;GO:1902093;	K04224	-	-	-	Gallus gallus tachykinin receptor 3 (TACR3), mRNA.[Source:RefSeq mRNA;Acc:NM_001318454]	768993	F1NJ82
ENSGALG00000044711	6.03324	1.31729	10.7492	8.16009	3.02858	0.0284058	0.618523	7	1975265	1984400	-	9136	-	-	-	-	-	-	-	-	-
ENSGALG00000016725	7.07648	2.06592	12.087	5.85069	2.54861	0.028449	0.618605	3	110567075	110590328	+	23254	OPN5	GO:0001750;GO:0004930;GO:0004930;GO:0004930;GO:0005502;GO:0005502;GO:0005503;GO:0005623;GO:0005737;GO:0005887;GO:0007165;GO:0007186;GO:0007186;GO:0007186;GO:0007601;GO:0007602;GO:0008020;GO:0008020;GO:0009584;GO:0009881;GO:0016020;GO:0016021;GO:0016021;GO:0016038;GO:0016039;GO:0018298;GO:0018298;GO:0032795;GO:0043204;GO:0050896;GO:0071482;	K08385	-	-	-	opsin 5 [Source:NCBI gene;Acc:428670]"	428670	B3XZF5
ENSGALG00000000690	14.8115	7.15731	22.4656	3.13883	1.65023	0.0284937	0.618605	1	193197287	193216890	+	19604	GDPD4	GO:0006629;GO:0008081;GO:0008889;GO:0016020;GO:0016021;	-	-	-	-	glycerophosphodiester phosphodiesterase domaincontaining 4 [Source:HGNC Symbol;Acc:HGNC:24849]	419084	-
ENSGALG00000028560	31.852	17.7954	45.9087	2.57981	1.36726	0.0285181	0.618605	1	48061738	48067659	+	5922	OC3	GO:0001503;GO:0001649;GO:0005509;GO:0005509;GO:0005576;GO:0005576;GO:0008147;GO:0032571;GO:0046848;GO:0060348;GO:0060348;GO:1900076;	K22609	-	-	-	osteocalcin-like protein OC3 [Source:NCBIgene;Acc:417943]	417943	E6Y2E2
ENSGALG00000038940	20.4817	9.87587	31.0875	3.14782	1.65436	0.0286395	0.619397	2	128985717	128989483	-	3767	FBXO43	GO:0005634;GO:0045835;	K10318	-	-	-	F-box protein 43 [Source:HGNCSymbol;Acc:HGNC:28521]	420245	-
ENSGALG00000005323	13.5837	6.50419	20.6633	3.17691	1.66763	0.0287103	0.619629	Z	43996928	43997527	-	600	DIRAS2	GO:0000166;GO:0003924;GO:0005525;GO:0005525;GO:0005525;GO:0005886;GO:0007165;GO:0016020;	K07841	-	-	-	DIRAS family GTPase 2 [Source:HGNCSymbol;Acc:HGNC:19323]	425241	E1C055
ENSGALG00000014900	4.55572	0.653117	8.45832	12.9507	3.69496	0.0287967	0.620709	3	63404966	63414848	+	9883	-	GO:0000122;GO:0005614;GO:0005615;GO:0030198;GO:0030512;GO:0031012;	-	-	-	-	-	-	-
ENSGALG00000012923	20.4804	11.8821	29.0786	2.44726	1.29117	0.028982	0.621249	2	71456440	71525194	+	68755	CDH9	GO:0005509;GO:0005509;GO:0005886;GO:0005886;GO:0005886;GO:0005913;GO:0007043;GO:0007155;GO:0007155;GO:0007156;GO:0007156;GO:0008092;GO:0009986;GO:0016020;GO:0016020;GO:0016021;GO:0016339;GO:0016342;GO:0034332;GO:0042803;GO:0044331;GO:0045296;GO:0098609;	K06801	-	-	-	cadherin 9 [Source:HGNC Symbol;Acc:HGNC:1768]"	428487	-
ENSGALG00000015332	20.3924	10.4361	30.3487	2.90803	1.54004	0.0290762	0.621249	Z	52264712	52364226	+	99515	CPLX1	GO:0000149;GO:0005326;GO:0006836;GO:0016079;GO:0016079;GO:0019905;GO:0030073;GO:0031201;GO:0031201;GO:0043195;GO:0046928;	K15294	-	-	-	complexin 1 [Source:HGNC Symbol;Acc:HGNC:2309]"	427286	E1C8G7
ENSGALG00000000277	8.15753	2.52248	13.7926	5.46785	2.45097	0.0292064	0.622228	22	835870	838873	+	3004	GnRH-I	GO:0000003;GO:0000003;GO:0005179;GO:0005179;GO:0005183;GO:0005183;GO:0005183;GO:0005515;GO:0005576;GO:0005576;GO:0005615;GO:0007275;GO:0007275;GO:0007275;GO:0010468;GO:0010469;GO:0030424;GO:0031530;GO:0031530;GO:0032275;GO:0033686;GO:0043204;GO:0043279;GO:0045471;GO:0046885;GO:0048545;GO:1904014;GO:2000354;GO:2000843;GO:2001223;	K05252	-	S	NOG39107	gonadotropin releasing hormone 1 [Source:NCBIgene;Acc:770134]	770134	P37042;G8HN01
ENSGALG00000005292	28.7495	16.9136	40.5854	2.39957	1.26277	0.029208	0.622228	2	2030549	2039126	-	8578	KLHL40	GO:0031397;GO:0031397;GO:0031672;GO:0031674;GO:0032435;GO:0048741;GO:0048741;	K10473	-	-	-	kelch like family member 40 [Source:HGNCSymbol;Acc:HGNC:30372]	420389	E1C1U8
ENSGALG00000038480	13.217	6.02884	20.4052	3.3846	1.75899	0.0292312	0.622228	6	32577981	32595307	-	17327	DHX32	GO:0000166;GO:0003723;GO:0004386;GO:0005524;GO:0016787;GO:0034459;GO:0004386;	K18994	EC:3.6.4.13	-	-	DEAH-box helicase 32 (putative) [Source:HGNCSymbol;Acc:HGNC:16717]	768812	-
ENSGALG00000014722	5.90781	1.4128	10.4028	7.36327	2.88035	0.0295232	0.62398	1	78423927	78430724	-	6798	KLRD1	GO:0016020;GO:0016021;GO:0016020;GO:0016021;	-	-	-	-	killer cell lectin like receptor D1 [Source:NCBIgene;Acc:769174]	769174	A0ELQ1
ENSGALG00000044017	2.94781	0	5.89563	Inf	Inf	0.0295736	0.62398	4	49485965	49486596	+	632	-	-	-	-	-	-	-	-	-
ENSGALG00000032796	16.5994	8.11953	25.0793	3.08876	1.62703	0.0295799	0.62398	1	78102283	78137310	-	35028	PRSS2	GO:0004252;GO:0006508;GO:0006508;GO:0008233;GO:0008236;GO:0016787;GO:0004252;GO:0006508;GO:0006508;GO:0008233;GO:0008236;GO:0016787;GO:0004252;GO:0006508;GO:0006508;GO:0008233;GO:0008236;GO:0016787;GO:0004252;GO:0006508;GO:0006508;GO:0008233;GO:0008236;GO:0016787;GO:0004252;GO:0006508;GO:0006508;GO:0008233;GO:0008236;GO:0016787;GO:0004252;GO:0006508;GO:0006508;GO:0008233;GO:0008236;GO:0016787;GO:…	K01312	EC:3.4.21.4	-	-	protease, serine 2 [Source:NCBI gene;Acc:396344]"	107054568	A0A1D5PN36
ENSGALG00000038574	40.6996	25.9463	55.453	2.13722	1.09574	0.0296187	0.62398	18	4871711	4887797	-	16087	-	GO:0005856;	-	-	-	-	myosin-XV-like [Source:NCBI gene;Acc:417377]"	-	-
ENSGALG00000042706	57.7542	37.8131	77.6953	2.05472	1.03894	0.0296788	0.62398	2	44470402	44496991	+	26590	TMC2	GO:0005216;GO:0005245;GO:0005245;GO:0005887;GO:0008381;GO:0008381;GO:0016020;GO:0016021;GO:0016021;GO:0032426;GO:0050910;GO:0050910;GO:0050910;GO:0060005;GO:0060005;GO:0070588;GO:1903169;	K21988	-	-	-	transmembrane channel like 2 [Source:NCBIgene;Acc:428456]	428456	Q5YCC8
ENSGALG00000023787	14.2271	6.67643	21.7778	3.26189	1.70571	0.0297828	0.62398	19	5372422	5378879	+	6458	-	GO:0016491;GO:0050660;GO:0051537;GO:0055114;GO:0016491;GO:0050660;GO:0051537;GO:0055114;	-	-	-	-	apoptosis-inducing factor 3-like [Source:NCBIgene;Acc:427826]	427826	-
ENSGALG00000007257	14.2954	6.9497	21.6411	3.11396	1.63875	0.0300284	0.624576	14	9174627	9195214	+	20588	TEKT5	GO:0030317;GO:0036126;GO:0036126;GO:0060271;GO:0060294;	K18632	-	-	-	tektin 5 [Source:HGNC Symbol;Acc:HGNC:26554]"	416635	E1C109
ENSGALG00000041553	5.85236	1.2052	10.4995	8.71188	3.12298	0.0300358	0.624576	2	132477229	132478179	-	951	TMEM74	GO:0006914;GO:0016020;GO:0016021;GO:0016236;	-	-	-	-	transmembrane protein 74 [Source:HGNCSymbol;Acc:HGNC:26409]	-	-
ENSGALG00000014206	14.0952	6.51745	21.673	3.32538	1.73352	0.0307718	0.628706	4	67493948	67543224	+	49277	GABRA2	GO:0004888;GO:0004890;GO:0005216;GO:0005230;GO:0005237;GO:0005254;GO:0005886;GO:0005887;GO:0006811;GO:0006811;GO:0006821;GO:0007165;GO:0007214;GO:0007214;GO:0007268;GO:0016020;GO:0016020;GO:0016021;GO:0016021;GO:0022851;GO:0030424;GO:0030425;GO:0032590;GO:0034220;GO:0034220;GO:0042391;GO:0043005;GO:0043025;GO:0045202;GO:0050877;GO:0051932;GO:0060077;GO:0060078;GO:0098794;GO:0098794;GO:0099060;GO:…	K05175	-	-	-	gamma-aminobutyric acid type A receptor alpha2subunit [Source:HGNC Symbol;Acc:HGNC:4076]	770511	-
ENSGALG00000023179	21.5847	9.94155	33.2279	3.34233	1.74085	0.0308452	0.628706	Z	42838397	43054116	-	215720	-	GO:0016020;GO:0016021;GO:0016020;GO:0016021;	-	-	-	-	contactin associated protein like 3 [Source:NCBIgene;Acc:430532]	430532	F1NW77
ENSGALG00000045323	5.61123	0	11.2225	Inf	Inf	0.0309504	0.628706	AADN04004173.1	7555	8789	-	1235	-	GO:0016032;	-	-	-	-	-	-	-
ENSGALG00000007720	10.6314	4.41616	16.8466	3.81475	1.93159	0.0309896	0.628706	15	10092337	10106923	+	14587	AIFM3	GO:0005739;GO:0005743;GO:0005783;GO:0005829;GO:0016491;GO:0050660;GO:0051537;GO:0055114;GO:0097194;GO:0016491;GO:0050660;GO:0051537;GO:0055114;	K22747	-	-	-	apoptosis inducing factor, mitochondria associated3 [Source:HGNC Symbol;Acc:HGNC:26398]	416999	-
ENSGALG00000038042	27.0606	16.6918	37.4293	2.24237	1.16502	0.0310392	0.628706	13	7058890	7128456	-	69567	GABRG2	GO:0004888;GO:0004890;GO:0004890;GO:0004890;GO:0005216;GO:0005230;GO:0005237;GO:0005254;GO:0005254;GO:0005254;GO:0005886;GO:0005887;GO:0005887;GO:0005887;GO:0006811;GO:0006811;GO:0006821;GO:0006821;GO:0007165;GO:0007214;GO:0007214;GO:0007214;GO:0007268;GO:0007268;GO:0009791;GO:0016020;GO:0016021;GO:0016021;GO:0022851;GO:0030054;GO:0030424;GO:0030534;GO:0032590;GO:0034220;GO:0034220;GO:0034707;GO:…	K05186	-	-	-	gamma-aminobutyric acid type A receptor gamma2subunit [Source:NCBI gene;Acc:396289]	396289	P21548
ENSGALG00000007319	13.7954	6.12702	21.4638	3.50314	1.80865	0.0311667	0.628706	15	9549185	9589736	-	40552	BICDL1	GO:0005737;GO:0005813;GO:0017137;GO:0017137;GO:0031175;GO:0034452;GO:0055107;GO:0055107;	K16756	-	-	-	BICD family like cargo adaptor 1 [Source:HGNCSymbol;Acc:HGNC:28095]	770422	-
ENSGALG00000017310	13.7988	5.72792	21.8697	3.81808	1.93285	0.0311976	0.628706	1	195866501	195877511	+	11011	XRRA1	GO:0005634;GO:0005654;GO:0005737;GO:0010165;GO:0010165;GO:0016604;	-	-	-	-	X-ray radiation resistance associated 1[Source:HGNC Symbol;Acc:HGNC:18868]	769715	-
ENSGALG00000017117	9.33673	3.79841	14.875	3.91612	1.96942	0.0312894	0.628706	1	177419088	177424346	+	5259	-	GO:0005179;GO:0005576;GO:0005581;GO:0005615;GO:0010469;GO:0019395;GO:0045792;GO:0071902;GO:0097009;GO:1900078;	-	-	-	-	C1q and tumor necrosis factor related protein 9[Source:NCBI gene;Acc:771538]	771538	F1P175
ENSGALG00000046581	14.8127	7.00432	22.6211	3.2296	1.69135	0.0313892	0.628706	2	58703922	58719902	-	15981	-	-	-	-	-	-	-	-	-
ENSGALG00000029827	14.6603	7.56146	21.7591	2.87763	1.52488	0.0315242	0.628706	14	14424334	14439699	-	15366	-	GO:0003824;GO:0003996;GO:0004321;GO:0005759;GO:0006633;GO:0006637;GO:0015645;GO:0003824;	K01896	EC:6.2.1.2	-	-	acyl-CoA synthetase medium-chain family member 4-like [Source:NCBI gene;Acc:426991]	426991	A0A1D5PBY1
ENSGALG00000031905	13.2416	4.07722	22.406	5.49542	2.45823	0.0317357	0.628706	AADN04000541.1	176206	269433	-	93228	-	GO:0004930;GO:0004930;GO:0004984;GO:0004984;GO:0005549;GO:0005886;GO:0007165;GO:0007186;GO:0007186;GO:0007186;GO:0007608;GO:0007608;GO:0016020;GO:0016021;GO:0016021;GO:0050896;GO:0050911;	-	-	-	-	-	-	-
ENSGALG00000009958	17.5566	9.16355	25.9497	2.83184	1.50174	0.0318443	0.628706	3	25301971	25313889	+	11919	ABCG8	GO:0000166;GO:0005524;GO:0005524;GO:0005524;GO:0005886;GO:0005887;GO:0006855;GO:0007588;GO:0007588;GO:0010949;GO:0015238;GO:0015914;GO:0015918;GO:0016020;GO:0016020;GO:0016021;GO:0016324;GO:0016324;GO:0016324;GO:0016887;GO:0016887;GO:0017127;GO:0017127;GO:0033344;GO:0033344;GO:0033344;GO:0042626;GO:0042626;GO:0042632;GO:0042632;GO:0043190;GO:0043235;GO:0043235;GO:0043235;GO:0045796;GO:0046982;GO:…	K05684	-	-	-	ATP binding cassette subfamily G member 8[Source:HGNC Symbol;Acc:HGNC:13887]	421402	-
ENSGALG00000001094	36.1518	23.5686	48.7351	2.06779	1.04809	0.0319773	0.628706	17	9890242	9912922	+	22681	ADGRD2	GO:0004888;GO:0004930;GO:0004930;GO:0005622;GO:0005887;GO:0007166;GO:0007186;GO:0007189;GO:0016020;GO:0016021;GO:0016021;	K08466	-	-	-	adhesion G protein-coupled receptor D2 [Source:HGNCSymbol;Acc:HGNC:18651]	100858563	-
ENSGALG00000046365	2.81767	0	5.63535	Inf	Inf	0.0322046	0.628706	Z	76999170	77004158	-	4989	-	GO:0000122;GO:0000978;GO:0001078;GO:0003677;GO:0003700;GO:0005634;GO:0005634;GO:0006355;	-	-	-	-	-	-	-
ENSGALG00000007116	13.3267	6.28	20.3733	3.24415	1.69784	0.032214	0.628706	15	9253510	9264664	-	11155	CABP1	GO:0005509;GO:0000139;GO:0005509;GO:0005886;GO:0014069;GO:0048306;GO:0005509;	-	-	-	-	calcium binding protein 1 [Source:HGNCSymbol;Acc:HGNC:1384]	770178	-
ENSGALG00000044087	7.60645	2.33919	12.8737	5.50349	2.46035	0.032215	0.628706	11	1292210	1304961	+	12752	KCTD19	GO:0051260;	-	-	-	-	potassium channel tetramerization domain containing19 [Source:HGNC Symbol;Acc:HGNC:24753]	769782	-
ENSGALG00000039725	4.55112	0.759683	8.34255	10.9816	3.45702	0.0323018	0.628706	2	51702847	51711650	-	8804	COA1	GO:0005739;GO:0005829;GO:0016020;GO:0016021;GO:0031305;GO:0032981;GO:0033617;	-	-	-	-	cytochrome c oxidase assembly factor 1 homolog[Source:HGNC Symbol;Acc:HGNC:21868]	-	-
ENSGALG00000000451	4.54353	0.653117	8.43394	12.9134	3.69079	0.0324007	0.628706	1	7470107	7475632	+	5526	MEIG1	GO:0005634;GO:0005634;GO:0005634;	-	-	-	-	meiosis/spermiogenesis associated 1 [Source:NCBIgene;Acc:769589]	769589	F1NP66
ENSGALG00000046379	27.3611	16.4279	38.2944	2.33106	1.22099	0.0324244	0.628706	1	12724257	12735670	-	11414	-	-	-	-	-	-	-	-	-
ENSGALG00000027818	5.14623	0.926392	9.36606	10.1103	3.33775	0.0324503	0.628706	27	4671762	4673898	+	2137	-	GO:0004303;GO:0005737;GO:0006703;GO:0055114;	K11150	EC:1.1.1.-	-	-	retinol dehydrogenase 8-like [Source:NCBIgene;Acc:100858293]	100858293	R4GH69
ENSGALG00000015126	49.7841	31.7606	67.8075	2.13496	1.09421	0.0325395	0.628706	Z	35080942	35338893	-	257952	TRPM3	GO:0005216;GO:0005227;GO:0005261;GO:0006811;GO:0006812;GO:0006812;GO:0016020;GO:0016020;GO:0016021;GO:0016021;GO:0016048;GO:0034220;GO:0050951;GO:0051262;GO:0055085;GO:0098655;GO:0005216;GO:0005227;GO:0006811;GO:0006812;GO:0016020;GO:0016020;GO:0016021;GO:0016021;GO:0016048;GO:0034220;GO:0050951;GO:0051262;GO:0055085;	K04978	-	-	-	transient receptor potential cation channelsubfamily M member 3 [Source:HGNC Symbol;Acc:HGNC:17992]	427249	-
ENSGALG00000016726	15.393	8.10801	22.6779	2.79698	1.48387	0.0325723	0.628706	3	110635977	110720169	-	84193	PTCHD4	GO:0016020;GO:0016021;GO:0016021;	-	-	-	-	patched domain containing 4 [Source:NCBIgene;Acc:422064]	422064	-
ENSGALG00000044875	9.10652	3.27111	14.9419	4.56785	2.19151	0.0325907	0.628706	33	1293094	1299538	+	6445	-	GO:0005198;GO:0005198;GO:0005882;GO:0005882;GO:0045095;GO:0005198;GO:0005198;GO:0005882;GO:0005882;GO:0045095;	-	-	-	-	keratin, type II cytoskeletal 75-like 4[Source:NCBI gene;Acc:100858302]	-	-
ENSGALG00000007656	8.10327	2.93769	13.2688	4.51676	2.17529	0.0326707	0.628706	4	12138454	12150399	+	11946	-	GO:0000977;GO:0003677;GO:0003677;GO:0003700;GO:0005634;GO:0005634;GO:0005634;GO:0006355;GO:0006357;GO:0007275;GO:0030154;GO:0043565;	K09312	-	-	-	homeobox protein CDX-1-like [Source:NCBIgene;Acc:422317]	422317	-
ENSGALG00000010583	20.4712	10.8083	30.1342	2.78807	1.47927	0.0327777	0.629517	3	32232091	32274545	-	42455	VIT	GO:0003429;GO:0005539;GO:0005539;GO:0005614;GO:0005614;GO:0005615;GO:0010811;GO:0010811;GO:0021510;GO:0030198;GO:0030198;GO:0031012;GO:0031012;GO:0062023;GO:0062023;	-	-	-	-	vitrin [Source:NCBI gene;Acc:421471]"	421471	Q5NTW9
ENSGALG00000010208	76.6726	48.0512	105.294	2.19129	1.13178	0.0328824	0.630499	1	37737256	37770744	-	33489	CAPS2	GO:0005509;GO:0005509;	-	-	-	-	calcyphosine 2 [Source:HGNC Symbol;Acc:HGNC:16471]"	417859	-
ENSGALG00000029872	19.8796	11.2047	28.5545	2.54844	1.34962	0.0329026	0.630499	AADN04010637.1	21	6940	-	6920	-	GO:0016020;GO:0016021;GO:0016021;GO:0055085;	-	-	-	-	-	-	-
ENSGALG00000008732	8.56086	2.8968	14.2249	4.91057	2.29589	0.0330358	0.631073	3	5669202	5674198	+	4997	OTOR	GO:0001502;GO:0005576;	-	-	S	NOG42823	otoraplin [Source:NCBI gene;Acc:395484]"	395484	Q9I8P6
ENSGALG00000005824	11.1624	4.80153	17.5233	3.64952	1.86771	0.0330797	0.631073	15	7874397	7890493	-	16097	SUSD2	GO:0005044;GO:0005886;GO:0006898;GO:0006955;GO:0016020;GO:0016021;GO:0030247;GO:0051782;GO:1902807;	-	-	-	-	sushi domain containing 2 [Source:HGNCSymbol;Acc:HGNC:30667]	416922	E1C3A8
ENSGALG00000046653	8.548	3.11546	13.9805	4.48748	2.1659	0.0331172	0.631073	10	10424452	10425462	+	1011	-	-	-	-	-	-	-	-	-
ENSGALG00000045779	5.87554	1.41833	10.3327	7.28517	2.86496	0.033255	0.632412	3	103301527	103303108	+	1582	-	-	-	-	-	-	-	-	-
ENSGALG00000019842	5.87289	1.41833	10.3274	7.28143	2.86422	0.0332813	0.632412	3	108736673	108786566	-	49894	TFAP2D	GO:0000977;GO:0000977;GO:0000981;GO:0000981;GO:0003700;GO:0005634;GO:0005634;GO:0005667;GO:0006355;GO:0006357;GO:0043524;GO:0045893;GO:0045944;GO:0061379;GO:0003700;GO:0005634;GO:0006355;	K09178	-	-	-	transcription factor AP-2 delta [Source:NCBIgene;Acc:771525]	771525	B5LEQ3
ENSGALG00000013221	17.4506	8.59442	26.3068	3.06092	1.61396	0.0334549	0.634283	3	16592567	16613165	+	20599	ARHGEF33	GO:0005089;GO:0035023;GO:0005089;GO:0035023;GO:0005089;GO:0035023;GO:0005089;GO:0035023;	-	-	-	-	Rho guanine nucleotide exchange factor 33[Source:HGNC Symbol;Acc:HGNC:37252]	425963	-
ENSGALG00000005215	37.6683	24.8992	50.4374	2.02567	1.0184	0.0334712	0.634283	14	5264613	5339317	-	74705	CACNA1H	GO:0005216;GO:0005244;GO:0005245;GO:0005886;GO:0005887;GO:0005891;GO:0005891;GO:0006811;GO:0008332;GO:0008332;GO:0016020;GO:0016020;GO:0016021;GO:0016021;GO:0019228;GO:0032342;GO:0032870;GO:0034651;GO:0035865;GO:0042391;GO:0045956;GO:0055085;GO:0070509;GO:0070509;GO:0070588;GO:0086010;GO:0097110;GO:0098662;GO:2000344;	-	-	-	-	calcium voltage-gated channel subunit alpha1 H[Source:HGNC Symbol;Acc:HGNC:1395]	-	-
ENSGALG00000016475	13.8969	5.4414	22.3524	4.10784	2.03838	0.0335881	0.634979	3	101790655	101806609	+	15955	-	-	-	-	-	-	long intergenic non-protein coding RNA 954[Source:NCBI gene;Acc:421956]	421956	F1NV36
ENSGALG00000032327	23.1413	9.90065	36.382	3.67471	1.87763	0.0336419	0.634979	7	31820106	31850405	-	30300	-	-	-	-	-	-	-	-	-
ENSGALG00000005996	23.1518	13.7652	32.5385	2.36382	1.24112	0.0337641	0.635606	10	11064399	11080935	-	16537	FSD2	-	-	-	-	-	fibronectin type III and SPRY domain containing 2[Source:HGNC Symbol;Acc:HGNC:18024]	427503	F1N9Z4
ENSGALG00000012297	26.0069	16.2629	35.7509	2.19831	1.13639	0.0340676	0.639192	3	46791540	46967947	+	176408	GRM1	GO:0000186;GO:0000187;GO:0004930;GO:0004930;GO:0005634;GO:0005886;GO:0005887;GO:0005887;GO:0007165;GO:0007186;GO:0007186;GO:0007186;GO:0007216;GO:0007216;GO:0007626;GO:0008066;GO:0008066;GO:0014069;GO:0016020;GO:0016021;GO:0016021;GO:0019233;GO:0030425;GO:0038037;GO:0038038;GO:0043005;GO:0043408;GO:0051482;GO:0051930;GO:0051966;GO:0060078;GO:0071257;GO:0098839;GO:0099530;GO:0099566;GO:0099583;GO:…	K04603	-	-	-	glutamate metabotropic receptor 1 [Source:HGNCSymbol;Acc:HGNC:4593]	421614	F1NBM2
ENSGALG00000016669	12.741	1.30623	24.1758	18.508	4.21008	0.034179	0.639192	3	107910925	107913428	+	2504	AvBD2	GO:0005576;GO:0005615;GO:0006935;GO:0006952;GO:0031731;GO:0042056;GO:0042742;GO:0050918;GO:0060326;	K21100	-	-	NOG293788	avian beta-defensin 2 [Source:NCBIgene;Acc:395840]	395840	P46158;A0A140T8H4
ENSGALG00000041348	16.1813	6.6709	25.6918	3.85132	1.94535	0.0343778	0.640582	1	48520716	48659867	-	139152	-	GO:0004970;GO:0004972;GO:0005886;GO:0005886;GO:0006811;GO:0016020;GO:0016020;GO:0016021;GO:0017146;GO:0030054;GO:0035235;GO:0045202;GO:0045211;GO:0060079;GO:0060291;GO:0098839;	-	-	-	-	-	-	-
ENSGALG00000009306	12.3348	5.10511	19.5645	3.83233	1.93822	0.0345135	0.640937	9	19787751	19795457	+	7707	SLC2A2	GO:0005215;GO:0005355;GO:0005737;GO:0005886;GO:0005903;GO:0005911;GO:0016020;GO:0016020;GO:0016021;GO:0016021;GO:0016324;GO:0022857;GO:0033300;GO:0055056;GO:0055085;GO:0070837;GO:1904659;GO:1904659;	K07593	-	-	-	solute carrier family 2 member 2 [Source:NCBIgene;Acc:396272]	396272	Q90592
ENSGALG00000046479	12.077	5.44359	18.7104	3.43714	1.78121	0.0346329	0.641264	15	9954835	9966253	-	11419	-	GO:0003677;	-	-	-	-	-	-	-
ENSGALG00000021163	14.6511	7.59683	21.7054	2.85717	1.51459	0.0347493	0.641264	Z	42390234	42398790	-	8557	FAM240B	-	-	-	-	-	family with sequence similarity 240 member B[Source:NCBI gene;Acc:427470]	427470	E1BSG9
ENSGALG00000041764	17.1749	8.56458	25.7852	3.01068	1.59009	0.0349074	0.641264	2	82527097	82551915	+	24819	VSTM2A	GO:0005576;GO:0010628;GO:0010628;GO:0010884;GO:0016021;GO:0042802;GO:0070352;GO:0070352;GO:0071773;GO:0090336;GO:0090336;	-	-	-	-	V-set and transmembrane domain containing 2A[Source:HGNC Symbol;Acc:HGNC:28499]	420951	A0A1D5P992
ENSGALG00000005853	10.7656	3.94901	17.5822	4.45232	2.15456	0.0349514	0.641264	4	2805897	2838788	+	32892	HTR2C	GO:0001587;GO:0001662;GO:0004930;GO:0004930;GO:0004930;GO:0004993;GO:0004993;GO:0004993;GO:0004993;GO:0005622;GO:0005886;GO:0005886;GO:0005887;GO:0005887;GO:0005887;GO:0006874;GO:0007165;GO:0007186;GO:0007186;GO:0007187;GO:0007200;GO:0007200;GO:0007208;GO:0007210;GO:0007268;GO:0007626;GO:0007631;GO:0007631;GO:0008144;GO:0010513;GO:0016020;GO:0016021;GO:0016021;GO:0019934;GO:0030425;GO:0030594;GO:…	K04157	-	-	-	Gallus gallus 5-hydroxytryptamine receptor 2C(HTR2C), mRNA. [Source:RefSeq mRNA;Acc:NM_001318421]	428707	F1N989
ENSGALG00000030863	10.4356	3.80994	17.0613	4.4781	2.16289	0.035014	0.641474	10	806709	814538	+	7830	-	GO:0005337;GO:0005337;GO:0005415;GO:0005415;GO:0005887;GO:0005887;GO:0016020;GO:0016020;GO:0016021;GO:1901642;GO:1901642;	K11536	-	-	-	solute carrier family 28 member 2 [Source:NCBIgene;Acc:415338]	415338	A0A1D5P3G6
ENSGALG00000015145	84.2426	55.9929	112.492	2.00904	1.00651	0.0351981	0.644155	Z	35808066	35867542	+	59477	TMC1	GO:0005887;GO:0016020;GO:0016021;GO:0016021;GO:0005216;GO:0005245;GO:0005245;GO:0005887;GO:0008381;GO:0008381;GO:0009897;GO:0016020;GO:0016021;GO:0016021;GO:0032426;GO:0050910;GO:0050910;GO:0060005;GO:0060005;GO:0060117;GO:0070588;GO:1903169;	K21988	-	-	-	transmembrane channel like 1 [Source:NCBIgene;Acc:427255]	427255	Q5YCC9
ENSGALG00000010057	37.7151	20.8862	54.5441	2.61149	1.38487	0.0352969	0.644584	3	29021497	29163127	+	141631	KIF6	GO:0000166;GO:0003774;GO:0003777;GO:0003777;GO:0005524;GO:0005524;GO:0005871;GO:0005874;GO:0005874;GO:0007018;GO:0007018;GO:0008017;GO:0008017;GO:0016887;	K10397	-	-	-	kinesin family member 6 [Source:HGNCSymbol;Acc:HGNC:21202]	428572	F1N880
ENSGALG00000014979	27.5247	17.2494	37.8	2.19138	1.13184	0.0353669	0.645172	3	64213848	64259508	+	45661	FRK	GO:0000122;GO:0000166;GO:0004672;GO:0004713;GO:0004713;GO:0004715;GO:0004715;GO:0005102;GO:0005524;GO:0005524;GO:0005634;GO:0005829;GO:0006468;GO:0007169;GO:0016301;GO:0016310;GO:0016740;GO:0030154;GO:0031234;GO:0038083;	K08892	EC:2.7.10.2	-	-	fyn related Src family tyrosine kinase [Source:HGNCSymbol;Acc:HGNC:3955]	421747	E1C2F6
ENSGALG00000010225	15.3954	7.43878	23.352	3.13923	1.65041	0.0354866	0.645978	5	37891330	37897542	+	6213	-	GO:0000166;GO:0003824;GO:0003987;GO:0003987;GO:0005524;GO:0016208;GO:0016874;GO:0019427;	K01895	EC:6.2.1.1	-	-	acyl-CoA synthetase short-chain family member 1-like [Source:NCBI gene;Acc:423347]	423347	-
ENSGALG00000040415	18.078	9.40366	26.7524	2.84489	1.50837	0.0355311	0.646098	5	18302800	18315370	-	12571	-	GO:0000166;GO:0005524;	-	-	-	-	actin, beta-like 2-like [Source:NCBIgene;Acc:426652]	426652	A0A1D5NV17
ENSGALG00000045488	13.0228	6.41641	19.6293	3.05923	1.61317	0.0356565	0.646824	8	5633210	5642890	-	9681	RGSL1	-	-	-	-	-	regulator of G protein signaling like 1[Source:HGNC Symbol;Acc:HGNC:18636]	-	-
ENSGALG00000009616	45.3956	27.6697	63.1216	2.28126	1.18983	0.0357223	0.646824	3	19677382	19766978	-	89597	SPATA17	-	-	-	-	-	spermatogenesis associated 17 [Source:HGNCSymbol;Acc:HGNC:25184]	-	-
ENSGALG00000001611	11.7663	5.03944	18.4932	3.66968	1.87566	0.0359788	0.648473	24	2590102	2619976	-	29875	B3GAT1	GO:0000139;GO:0000139;GO:0005623;GO:0005794;GO:0006486;GO:0008499;GO:0015018;GO:0015018;GO:0015018;GO:0016020;GO:0016740;GO:0043231;GO:0046872;GO:0050650;	K00735	EC:2.4.1.135	-	-	beta-1,3-glucuronyltransferase 1 [Source:NCBIgene;Acc:373949]	373949	F1NH16
ENSGALG00000002860	9.50707	3.76305	15.2511	4.05286	2.01894	0.0360753	0.648473	26	4573764	4579315	+	5552	MLN	GO:0005179;GO:0005576;GO:0006939;GO:0010469;GO:0031788;	K05265	-	-	-	motilin [Source:NCBI gene;Acc:768422]"	768422	-
ENSGALG00000005242	7.55061	2.55785	12.5434	4.90387	2.29392	0.0361748	0.648832	2	1500646	1525516	-	24871	-	GO:0004888;GO:0004930;GO:0004930;GO:0004999;GO:0007165;GO:0007166;GO:0007186;GO:0007186;GO:0008528;GO:0016020;GO:0016020;GO:0016021;GO:0016021;GO:0017046;GO:0004888;GO:0004930;GO:0007166;GO:0007186;GO:0016020;GO:0016021;GO:0016021;	K04589	-	-	-	growth-hormone releasing hormone-like peptidereceptor [Source:NCBI gene;Acc:428397]	428397	B3F053
ENSGALG00000039012	9.88767	2.23815	17.5372	7.83556	2.97004	0.0362259	0.649067	AADN04002253.1	10119	15260	+	5142	-	-	-	-	-	-	-	-	-
ENSGALG00000020390	9.03948	3.58528	14.4937	4.04255	2.01527	0.0363671	0.649554	5	45652317	45656876	-	4560	-	GO:0004867;GO:0005615;GO:0005615;GO:0010951;	K04525	-	-	-	serpin peptidase inhibitor, clade A (alpha-1antiproteinase, antitrypsin), member 5 [Source:NCBIgene;Acc:423435]	423435	-
ENSGALG00000014997	26.5562	14.6622	38.4502	2.6224	1.39089	0.0364754	0.650043	1	80169358	80186176	-	16819	PLA1A	GO:0002080;GO:0005576;GO:0006629;GO:0008970;GO:0052689;	K13618	EC:3.1.1.-	-	-	phospholipase A1 member A [Source:HGNCSymbol;Acc:HGNC:17661]	770199	F1NM35
ENSGALG00000008905	21.9492	11.5266	32.3718	2.80845	1.48977	0.0364904	0.650043	6	27448803	27468649	+	19847	HABP2	GO:0004252;GO:0004252;GO:0005509;GO:0005576;GO:0005615;GO:0006508;GO:0006508;GO:0006508;GO:0008233;GO:0008236;GO:0016787;	K08648	EC:3.4.21.-	-	-	hyaluronan binding protein 2 [Source:NCBIgene;Acc:423898]	423898	-
ENSGALG00000046088	6.23874	1.79264	10.6848	5.96039	2.57541	0.036773	0.650145	Z	49897173	49910077	+	12905	-	GO:0001881;GO:0005769;GO:0005802;GO:0005829;GO:0007032;GO:0042147;GO:0055037;	-	-	-	-	-	-	-
ENSGALG00000016690	30.9797	19.4589	42.5006	2.18412	1.12705	0.0369794	0.650145	3	109249183	109255105	+	5923	CYP2AC1	GO:0005506;GO:0016020;GO:0016021;GO:0016705;GO:0020037;GO:0055114;GO:0004497;GO:0005506;GO:0005737;GO:0006082;GO:0006805;GO:0008395;GO:0016020;GO:0016021;GO:0016491;GO:0016705;GO:0016712;GO:0016712;GO:0020037;GO:0020037;GO:0042738;GO:0043231;GO:0046872;GO:0055114;GO:0055114;GO:0055114;	K17854	-	-	-	Gallus gallus cytochrome P450, family 2, subfamilyAC, polypeptide 1 (CYP2AC1), mRNA. [Source:RefSeqmRNA;Acc:NM_001329498]	422046	F1NFF7
ENSGALG00000008602	25.3204	13.9233	36.7176	2.63714	1.39897	0.0370536	0.650145	2	19398233	19432224	-	33992	SLC39A12	GO:0016020;GO:0016020;GO:0016021;GO:0030001;GO:0046873;GO:0055085;GO:0005385;GO:0005385;GO:0005886;GO:0005887;GO:0006882;GO:0007165;GO:0007165;GO:0010975;GO:0016020;GO:0016020;GO:0016021;GO:0030001;GO:0031113;GO:0046873;GO:0048471;GO:0055085;GO:0071578;GO:0071578;	K14718	-	-	-	solute carrier family 39 member 12 [Source:HGNCSymbol;Acc:HGNC:20860]	420514	-
ENSGALG00000036127	7.79179	1.86384	13.7197	7.36101	2.8799	0.037092	0.650145	AADN04007026.1	2910	5379	+	2470	-	GO:0016020;GO:0016021;GO:0016020;GO:0016021;	-	-	-	-	-	-	-
ENSGALG00000039992	20.5795	11.2533	29.9057	2.6575	1.41007	0.0373359	0.650784	1	17823677	17823940	+	264	-	-	-	-	-	-	-	-	-
ENSGALG00000015021	5.20619	1.03296	9.37943	9.08017	3.18272	0.0373975	0.650784	Z	24897252	24901748	-	4497	TMEM174	GO:0016020;GO:0016021;	-	-	-	-	transmembrane protein 174 [Source:NCBIgene;Acc:768886]	768886	E1C1L3
ENSGALG00000042365	26.6632	16.8183	36.5082	2.17074	1.11819	0.0375209	0.650784	1	51268021	51286421	+	18401	CARD10	GO:0005622;GO:0007250;GO:0042981;GO:0090051;GO:1900182;GO:0042981;	K20912	-	-	-	caspase recruitment domain family member 10[Source:HGNC Symbol;Acc:HGNC:16422]	418041	-
ENSGALG00000032044	3.67631	0.379841	6.97279	18.3571	4.19827	0.0375931	0.650784	11	472386	472709	-	324	-	-	-	-	-	-	-	-	-
ENSGALG00000032683	8.47374	2.73009	14.2174	5.20766	2.38064	0.0377215	0.650784	2	63095842	63126232	+	30391	ADTRP	GO:0001934;GO:0002042;GO:0002686;GO:0003332;GO:0005622;GO:0005901;GO:0009986;GO:0010628;GO:0012505;GO:0016020;GO:0016020;GO:0016021;GO:0016021;GO:0016787;GO:0030195;GO:0042758;GO:0043491;GO:0050709;GO:0071383;GO:0140052;GO:1903038;GO:2000402;	-	-	-	-	androgen dependent TFPI regulating protein[Source:HGNC Symbol;Acc:HGNC:21214]	771464	A0A1D5NVB8
ENSGALG00000033717	14.3658	7.02863	21.7029	3.08779	1.62657	0.0379305	0.65226	AADN04016751.1	341	4775	-	4435	-	-	-	-	-	-	-	-	-
ENSGALG00000015154	90.3444	60.0452	120.644	2.00921	1.00663	0.038112	0.652492	Z	36724825	36775900	-	51076	-	GO:0004674;GO:0005216;GO:0005261;GO:0006468;GO:0006811;GO:0006812;GO:0016020;GO:0016020;GO:0016021;GO:0016021;GO:0034220;GO:0051262;GO:0055085;GO:0098655;	K04981	EC:2.7.11.1	-	-	-	100859603	-
ENSGALG00000039354	56.0593	28.9098	83.2087	2.87822	1.52518	0.0388467	0.659392	8	18694448	18737086	+	42639	VTG1	GO:0005319;GO:0006869;GO:0005319;GO:0006869;	-	-	-	-	vitellogenin 1 [Source:NCBI gene;Acc:424547]"	424547	P87498
ENSGALG00000013969	14.235	7.1352	21.3348	2.99008	1.58018	0.038965	0.659409	3	56007248	56017201	+	9954	ALDH8A1	GO:0001758;GO:0001758;GO:0001758;GO:0005622;GO:0016491;GO:0016491;GO:0016620;GO:0042573;GO:0042574;GO:0042904;GO:0055114;GO:0055114;GO:0001758;GO:0016491;GO:0016491;GO:0016620;GO:0055114;GO:0055114;	-	-	-	-	aldehyde dehydrogenase 8 family member A1[Source:HGNC Symbol;Acc:HGNC:15471]	-	-
ENSGALG00000015630	33.3168	21.3267	45.307	2.12443	1.08708	0.039305	0.661912	Z	62158975	62431421	+	272447	EDIL3	GO:0005178;GO:0005509;GO:0010811;GO:0005178;GO:0005509;GO:0005178;GO:0005509;GO:0005178;GO:0005509;	-	-	-	-	EGF like repeats and discoidin domains 3[Source:HGNC Symbol;Acc:HGNC:3173]	427326	-
ENSGALG00000044995	33.7177	21.4645	45.9709	2.14172	1.09877	0.0394864	0.6623	4	54083356	54092876	-	9521	ADAD1	GO:0003723;GO:0003723;GO:0003723;GO:0003725;GO:0003726;GO:0004000;GO:0005634;GO:0005634;GO:0005730;GO:0005737;GO:0006382;GO:0006396;GO:0006396;GO:0007286;GO:0008251;	-	-	-	-	adenosine deaminase domain containing 1[Source:HGNC Symbol;Acc:HGNC:30713]	422669	-
ENSGALG00000044352	227.962	135.386	320.538	2.36758	1.24341	0.0395606	0.6623	1	139824921	139826272	+	1352	-	-	-	-	-	-	-	-	-
ENSGALG00000030012	5.62797	1.2052	10.0507	8.33951	3.05996	0.0399372	0.665768	20	5120164	5122823	-	2660	EMILIN3	GO:0005737;GO:0010811;GO:0031012;	-	-	-	-	elastin microfibril interfacer 3 [Source:HGNCSymbol;Acc:HGNC:16123]	-	-
ENSGALG00000019060	40.8466	26.4395	55.2538	2.08982	1.06338	0.0400069	0.665768	1	182518097	182525563	+	7467	MMP27	GO:0004222;GO:0006508;GO:0006508;GO:0008233;GO:0008237;GO:0008237;GO:0008270;GO:0016787;GO:0031012;GO:0042406;GO:0046872;GO:0004222;GO:0006508;GO:0006508;GO:0008233;GO:0008237;GO:0008237;GO:0008270;GO:0016787;GO:0031012;GO:0046872;	K08005	EC:3.4.24.-	-	-	matrix metallopeptidase 27 [Source:NCBIgene;Acc:395850]	395850	O93342
ENSGALG00000045328	7.05358	1.13952	12.9676	11.3799	3.50841	0.0403566	0.667778	Z	80837882	80843972	+	6091	-	GO:0000122;GO:0000978;GO:0001078;GO:0003677;GO:0003700;GO:0005634;GO:0005634;GO:0006355;GO:0003677;GO:0003700;GO:0005634;GO:0006355;	-	-	-	-	-	-	-
ENSGALG00000043401	34.8901	22.4373	47.3429	2.11001	1.07725	0.0404782	0.66782	5	25526958	25541830	-	14873	-	GO:0004620;GO:0004623;GO:0004623;GO:0005509;GO:0005544;GO:0005737;GO:0005737;GO:0006629;GO:0009395;GO:0016042;GO:0016787;GO:0046475;GO:0046872;GO:0047498;GO:0102567;GO:0102568;GO:0004620;GO:0004623;GO:0005737;GO:0006629;GO:0009395;GO:0016042;GO:0016787;GO:0046872;GO:0102567;GO:0102568;	K16342	EC:3.1.1.4	-	-	phospholipase A2 group IVE-like 1 [Source:NCBIgene;Acc:423229]	423229	-
ENSGALG00000043735	11.622	4.68391	18.5602	3.96254	1.98642	0.0405385	0.66782	AADN04000902.1	1094	8663	-	7570	-	GO:0016020;GO:0016021;GO:0016020;GO:0016021;GO:0016020;GO:0016021;GO:0005102;GO:0009897;GO:0016020;GO:0016021;GO:0050776;GO:0050852;	-	-	-	-	-	-	-
ENSGALG00000016258	34.8335	22.4551	47.2118	2.10249	1.0721	0.0405935	0.66782	1	113045418	113063987	-	18570	-	GO:0005543;GO:0016020;GO:0017137;GO:0070382;	-	-	-	-	-	-	-
ENSGALG00000001533	22.6457	13.6829	31.6085	2.31006	1.20793	0.0407593	0.669903	11	907720	922542	+	14823	-	-	-	-	-	-	translin associated factor X interacting protein 1[Source:NCBI gene;Acc:769262]	769262	F1NPH1
ENSGALG00000016469	3.49951	0.273275	6.72575	24.6116	4.62127	0.0409959	0.672497	3	100663686	100664992	+	1307	MSGN1	GO:0000978;GO:0001077;GO:0001228;GO:0001756;GO:0001756;GO:0003677;GO:0003682;GO:0005634;GO:0005634;GO:0006366;GO:0007275;GO:0007379;GO:0030154;GO:0045944;GO:0046983;	K09077	-	-	-	mesogenin 1 [Source:NCBI gene;Acc:395419]"	395419	Q9DEQ9
ENSGALG00000006519	36.8093	23.1992	50.4194	2.17333	1.11991	0.041099	0.672898	10	12751329	12759651	-	8323	KIAA1024	GO:0005886;GO:0008285;GO:0016020;GO:0016021;GO:0016525;	-	-	-	NOG46907	KIAA1024 [Source:NCBI gene;Acc:415485]"	415485	Q5Y1E8
ENSGALG00000044625	4.22717	0.552079	7.90225	14.3136	3.83932	0.0412258	0.673904	1	59980841	59982553	-	1713	-	GO:0001669;	-	-	-	-	acrosin-binding protein-like [Source:NCBIgene;Acc:101748011]	101748011	-
ENSGALG00000011614	33.8553	21.6242	46.0863	2.13123	1.09169	0.0417442	0.678909	1	47513533	47631233	+	117701	ANO4	GO:0005229;GO:0005622;GO:0005886;GO:0006821;GO:0016020;GO:0016021;GO:0017128;GO:0034220;GO:0046983;GO:0061588;GO:0061589;GO:0061590;GO:0061591;	K19499	-	-	-	anoctamin 4 [Source:HGNC Symbol;Acc:HGNC:23837]"	427878	-
ENSGALG00000036097	14.2957	6.34568	22.2457	3.50565	1.80968	0.042292	0.681239	2	74510089	74695043	+	184955	CDH18	GO:0005509;GO:0005509;GO:0005886;GO:0005886;GO:0005886;GO:0005913;GO:0007043;GO:0007155;GO:0007155;GO:0007156;GO:0007156;GO:0008092;GO:0009986;GO:0016020;GO:0016020;GO:0016021;GO:0016339;GO:0016342;GO:0034332;GO:0042803;GO:0044331;GO:0045296;GO:0098609;GO:0005509;GO:0005886;GO:0005886;GO:0007155;GO:0007155;GO:0007156;GO:0016020;GO:0016020;GO:0016021;	K06805	-	-	-	cadherin 18 [Source:HGNC Symbol;Acc:HGNC:1757]"	428490	-
ENSGALG00000037302	22.7031	12.3685	33.0376	2.6711	1.41744	0.0422996	0.681239	1	53250376	53269985	+	19610	-	GO:0007269;GO:0007269;GO:0008021;GO:0030672;	-	-	-	-	-	-	-
ENSGALG00000008283	6.09387	1.79817	10.3896	5.77786	2.53054	0.042491	0.681239	9	15737984	15742734	+	4751	CYP2AB1	GO:0005506;GO:0005737;GO:0006082;GO:0006805;GO:0008395;GO:0016705;GO:0016712;GO:0020037;GO:0020037;GO:0042738;GO:0043231;GO:0055114;GO:0055114;	-	-	-	-	Gallus gallus cytochrome P450, family 2, subfamilyAB, polypeptide 1 (CYP2AB1), mRNA. [Source:RefSeqmRNA;Acc:NM_001329484]	-	-
ENSGALG00000045746	7.2583	2.45129	12.0653	4.92204	2.29926	0.0427128	0.682966	3	105485184	105486844	-	1661	-	GO:0016020;GO:0016021;	-	-	-	-	uncharacterized LOC770271 [Source:NCBIgene;Acc:770271]	-	-
ENSGALG00000031301	7.76786	2.8256	12.7101	4.49821	2.16935	0.0427729	0.683287	26	60002	63740	-	3739	TULP1	GO:0001750;GO:0001895;GO:0001917;GO:0005546;GO:0005576;GO:0005829;GO:0005886;GO:0005929;GO:0006910;GO:0016192;GO:0016358;GO:0035091;GO:0042462;GO:0042995;GO:0043679;GO:0045202;GO:0045494;GO:0050766;GO:0050908;GO:0051015;GO:0060041;GO:0061512;GO:0097500;GO:1903546;GO:1903546;	K19600	-	-	-	tubby like protein 1 [Source:NCBI gene;Acc:395321]"	395321	Q9YH17
ENSGALG00000017029	25.2169	15.427	35.0068	2.2692	1.18218	0.0430538	0.685653	1	170476439	170481605	-	5167	-	-	-	-	-	-	fibrinogen-like protein 1-like [Source:NCBIgene;Acc:428073]	428073	F1P5A6
ENSGALG00000016316	7.19791	2.44576	11.9501	4.88604	2.28867	0.0432646	0.68665	3	88656612	88663923	+	7312	GCM1	GO:0000978;GO:0000981;GO:0001077;GO:0001077;GO:0003677;GO:0003677;GO:0003677;GO:0003700;GO:0005634;GO:0005634;GO:0005634;GO:0005634;GO:0005667;GO:0006351;GO:0006355;GO:0006355;GO:0006355;GO:0006366;GO:0007275;GO:0008134;GO:0008270;GO:0042826;GO:0045944;GO:0045944;GO:0060018;GO:0060143;GO:0060670;GO:0060706;GO:0060800;	K21598	-	-	-	glial cells missing homolog 1 [Source:NCBIgene;Acc:404300]	404300	Q6UEJ0
ENSGALG00000026849	4.94661	1.13952	8.7537	7.68189	2.94146	0.0433879	0.686781	1	167883111	167919338	-	36228	SIAH3	GO:0005634;GO:0005737;GO:0005739;GO:0006511;GO:0006511;GO:0007275;GO:0016567;GO:0031624;GO:0031647;GO:0043161;GO:0046872;GO:0061630;GO:1903215;	K22256	-	-	-	siah E3 ubiquitin protein ligase family member 3[Source:HGNC Symbol;Acc:HGNC:30553]	418849	R4GKE1
ENSGALG00000020108	7.17868	2.55232	11.805	4.62521	2.20952	0.0434424	0.686781	4	86646003	86652740	+	6738	-	-	-	-	-	-	uncharacterized LOC422928 [Source:NCBIgene;Acc:422928]	422928	-
ENSGALG00000020151	12.8654	6.05582	19.675	3.24894	1.69997	0.0437882	0.686781	4	65450209	65461844	+	11636	NMU	GO:0001659;GO:0006940;GO:0007218;GO:0031839;GO:0031840;GO:0060259;GO:0097009;GO:2000821;GO:0006940;	K05249	-	-	-	neuromedin U [Source:NCBI gene;Acc:422748]"	422748	F1NEH2
ENSGALG00000016615	10.5336	4.14842	16.9188	4.07837	2.02799	0.043792	0.686781	1	125147708	125161513	+	13806	GPR143	GO:0004930;GO:0004930;GO:0005765;GO:0005794;GO:0005886;GO:0007186;GO:0007186;GO:0007186;GO:0007218;GO:0016020;GO:0016020;GO:0016021;GO:0016324;GO:0032400;GO:0032402;GO:0032438;GO:0033162;GO:0035240;GO:0035240;GO:0035584;GO:0035643;GO:0035643;GO:0042470;GO:0048015;GO:0050848;GO:0072544;GO:0072544;GO:0072545;GO:0072545;GO:1902908;GO:1903056;GO:0004930;GO:0007186;GO:0016020;GO:0016020;GO:0016021;GO:…	K08470	-	-	-	G protein-coupled receptor 143 [Source:NCBIgene;Acc:418652]	418652	E1BRL2
ENSGALG00000037975	17.4219	9.64663	25.1972	2.61202	1.38517	0.0439076	0.686781	2	123334374	123350075	+	15702	CA3B	GO:0004089;GO:0008270;GO:0046872;	K01672	EC:4.2.1.1	-	-	carbonic anhydrase 3B [Source:NCBIgene;Acc:420209]	420209	A0A1D5P5F4
ENSGALG00000001661	12.8049	6.50972	19.1001	2.93409	1.55291	0.0440567	0.687726	3	15989660	16003916	+	14257	SLC22A7	GO:0016020;GO:0016021;GO:0016021;GO:0022857;GO:0055085;	K08204	-	-	-	solute carrier family 22 member 7 [Source:NCBIgene;Acc:416712]	416712	E1BX06
ENSGALG00000030255	3.55361	0	7.10722	Inf	Inf	0.0445036	0.691116	17	1125509	1130778	-	5270	AMBP	GO:0004867;GO:0005886;GO:0010951;GO:0019862;GO:0019862;GO:0020037;GO:0020037;GO:0042803;	-	-	-	-	alpha-1-microglobulin/bikunin precursor[Source:NCBI gene;Acc:770795]	770795	-
ENSGALG00000002201	340.816	225.583	456.049	2.02165	1.01553	0.0447547	0.691116	14	13315606	13335789	-	20184	-	GO:0005198;GO:0005737;GO:0005856;GO:0016020;GO:0042060;GO:0045104;GO:0005856;	K10386	-	-	-	periplakin [Source:NCBI gene;Acc:408044]"	408044	F1NV96
ENSGALG00000016934	14.5524	7.79937	21.3054	2.73168	1.44979	0.0449449	0.691116	1	161850346	161854217	+	3872	-	GO:0005509;GO:0005886;GO:0005887;GO:0007155;GO:0007155;GO:0007156;GO:0016020;GO:0016020;GO:0016021;	K16498	-	-	-	protocadherin 20 [Source:NCBI gene;Acc:428063]"	428063	-
ENSGALG00000002111	3.54193	0.379841	6.70403	17.6495	4.14156	0.0451472	0.691116	14	13364535	13374948	+	10414	-	-	-	-	-	-	-	-	-
ENSGALG00000030172	3.54061	0.379841	6.70138	17.6426	4.14099	0.0451755	0.691116	5	25001804	25002247	-	444	-	-	-	-	-	-	-	-	-
ENSGALG00000028207	41.7886	22.3211	61.2562	2.74431	1.45645	0.0452527	0.691246	9	20762518	20774873	+	12356	-	-	-	-	-	-	zinc finger B-box domain containing [Source:NCBIgene;Acc:771469]	771469	-
ENSGALG00000036504	31.4342	15.585	47.2834	3.0339	1.60118	0.0454414	0.691809	5	54521949	54545310	+	23362	C14orf39	GO:0000801;GO:0007129;GO:0007283;GO:0010705;GO:0048477;	-	-	-	-	chromosome 14 open reading frame 39 [Source:HGNCSymbol;Acc:HGNC:19849]	423524	-
ENSGALG00000001418	5.54109	1.4128	9.66939	6.84413	2.77487	0.0457106	0.69225	26	3177503	3181038	+	3536	GUCA1B	GO:0005509;GO:0007601;GO:0007601;GO:0007602;GO:0008048;GO:0030249;GO:0031282;GO:0031284;GO:0046872;GO:0050896;	K08328	-	DTZ	COG5126	guanylate cyclase activator 1B [Source:NCBIgene;Acc:419864]	419864	P79881
ENSGALG00000012140	11.0144	5.08034	16.9486	3.33611	1.73817	0.0459307	0.693545	5	4507975	4511348	+	3374	FSHB	GO:0001541;GO:0005179;GO:0005179;GO:0005576;GO:0005576;GO:0005615;GO:0005615;GO:0005737;GO:0005737;GO:0005737;GO:0007179;GO:0007186;GO:0009755;GO:0010469;GO:0010628;GO:0010893;GO:0016913;GO:0016913;GO:0016914;GO:0035938;GO:0042699;GO:0042699;GO:0045670;GO:0045780;GO:0060011;	K05250	-	-	NOG41629	follicle stimulating hormone subunit beta[Source:NCBI gene;Acc:374108]	374108	Q8QGF8
ENSGALG00000011801	24.4716	15.3067	33.6364	2.1975	1.13586	0.0468644	0.69433	5	53079224	53120964	+	41741	ESR2	GO:0000122;GO:0000978;GO:0003677;GO:0003677;GO:0003700;GO:0003707;GO:0005496;GO:0005634;GO:0005634;GO:0005634;GO:0005739;GO:0006351;GO:0006355;GO:0006355;GO:0008270;GO:0019899;GO:0030284;GO:0030520;GO:0034056;GO:0038052;GO:0042802;GO:0043565;GO:0045893;GO:0046872;GO:0051091;	K08551	-	-	-	estrogen receptor 2 [Source:NCBI gene;Acc:395575]"	395575	Q9PTU5
ENSGALG00000044168	6.13003	1.79817	10.4619	5.81808	2.54054	0.0468716	0.69433	22	2473739	2478645	+	4907	-	GO:0004222;GO:0006508;GO:0008237;GO:0016020;GO:0016021;	K16070	EC:3.4.24.-	-	-	-	100857794	-
ENSGALG00000031678	20.6451	11.6098	29.6804	2.5565	1.35417	0.0470037	0.695013	AADN04014180.1	29	1898	-	1870	-	GO:0003824;GO:0004807;GO:0004807;GO:0004807;GO:0005829;GO:0006094;GO:0006094;GO:0006096;GO:0006096;GO:0016853;GO:0019563;GO:0046166;	-	-	-	-	-	-	-
ENSGALG00000029454	9.02854	3.55544	14.5016	4.07871	2.02811	0.0471395	0.696346	5	25432899	25445807	-	12909	-	GO:0004620;GO:0004623;GO:0005509;GO:0005544;GO:0005737;GO:0006629;GO:0009395;GO:0016042;GO:0016787;GO:0046475;GO:0047498;GO:0004620;GO:0006629;GO:0009395;GO:0016042;GO:0016787;	-	-	-	-	-	-	-
ENSGALG00000006810	6.08385	1.89921	10.2685	5.40673	2.43476	0.0474173	0.696346	9	11919054	11932096	-	13043	ZIC4	GO:0000977;GO:0000981;GO:0003676;GO:0005634;GO:0006357;	K09225	-	-	-	Zic family member 4 [Source:HGNCSymbol;Acc:HGNC:20393]	424885	-
ENSGALG00000012908	18.1561	10.5239	25.7883	2.45045	1.29305	0.0474452	0.696346	1	58420521	58447259	+	26739	SLC13A4	GO:0005215;GO:0006814;GO:0006835;GO:0015137;GO:0015141;GO:0015746;GO:0016020;GO:0016020;GO:0016021;GO:0016021;GO:0017153;GO:0055085;GO:0071422;	K14444	-	-	-	solute carrier family 13 member 4 [Source:HGNCSymbol;Acc:HGNC:15827]	418127	-
ENSGALG00000016648	18.8047	10.975	26.6344	2.42683	1.27907	0.0474877	0.696346	1	128514145	128528599	+	14455	-	GO:0003824;GO:0008484;GO:0016020;GO:0016021;	K12374	EC:3.1.6.-	-	-	arylsulfatase D [Source:NCBI gene;Acc:418658]"	418658	E1BYN0
ENSGALG00000014989	10.6928	4.21409	17.1715	4.07479	2.02672	0.0475828	0.696346	Z	23387606	23392488	-	4883	S100Z	GO:0005509;GO:0005509;GO:0042803;GO:0046872;	-	-	-	-	S100 calcium binding protein Z [Source:NCBIgene;Acc:431598]	431598	E1C1S0
ENSGALG00000044567	7.21219	2.55232	11.872	4.65147	2.21769	0.0478329	0.696614	18	2275195	2286110	+	10916	-	-	K10266	-	-	-	CMT1A duplicated region transcript 1 [Source:NCBIgene;Acc:417323]	417323	-
ENSGALG00000036897	12.8394	6.47655	19.2022	2.96488	1.56798	0.0478441	0.696614	1	51043333	51051000	+	7668	SLC16A8	GO:0005887;GO:0005887;GO:0008028;GO:0008028;GO:0015129;GO:0015718;GO:0015718;GO:0016020;GO:0016021;GO:0016021;GO:0035873;GO:0055085;	K08185	-	-	-	solute carrier family 16 member 8 [Source:NCBIgene;Acc:396041]	396041	Q90632
ENSGALG00000003164	151.817	97.3125	206.322	2.1202	1.0842	0.0478994	0.696614	8	4681329	4689650	-	8322	-	GO:0000166;GO:0003924;GO:0003924;GO:0005525;GO:0005525;GO:0005737;GO:0005886;GO:0008017;GO:0014069;GO:0016020;GO:0016185;GO:0030424;GO:0031410;GO:0031623;GO:0043197;GO:0044327;GO:0045202;GO:0045211;GO:0050803;GO:0072583;GO:0098793;GO:0098844;GO:0098884;	-	-	-	-	-	-	-
ENSGALG00000044019	13.8199	7.25835	20.3814	2.80799	1.48954	0.0479473	0.696614	2	17371299	17405300	+	34002	-	-	-	-	-	-	-	100859524	-
ENSGALG00000043689	4.1219	0.658645	7.58515	11.5163	3.52561	0.0481241	0.697697	33	1303956	1308932	+	4977	-	GO:0005198;GO:0005198;GO:0005882;GO:0005882;GO:0045095;	K07605	-	-	-	-	100858302	-
ENSGALG00000041103	11.5201	5.65673	17.3836	3.07308	1.61968	0.0484369	0.699858	6	2953970	2956149	-	2180	SLC18A3	GO:0016020;GO:0016021;GO:0005277;GO:0006836;GO:0006855;GO:0015695;GO:0016020;GO:0016021;GO:0016021;GO:0030121;GO:0030122;GO:0043195;GO:0055085;GO:0072488;GO:1901374;	K14636	-	-	-	solute carrier family 18 member A3 [Source:NCBIgene;Acc:404302]	404302	Q6R1Z3
ENSGALG00000004722	213.174	133.246	293.102	2.19972	1.13732	0.048726	0.70171	12	3382143	3397878	+	15736	ASPN	GO:0005509;GO:0005509;GO:0005518;GO:0030282;GO:0030512;GO:0030512;GO:0031012;GO:0031012;GO:0070171;	K08120	-	-	-	asporin [Source:HGNC Symbol;Acc:HGNC:14872]"	415954	E1BT96
ENSGALG00000003777	23.0563	13.7679	32.3447	2.34929	1.23222	0.0489493	0.703854	5	2201059	2481132	+	280074	NELL1	GO:0005509;GO:0005509;GO:0005509;GO:0005509;	-	-	-	-	neural EGFL like 1 [Source:HGNCSymbol;Acc:HGNC:7750]	770845	-
ENSGALG00000012236	8.4314	2.97353	13.8893	4.67098	2.22372	0.0489605	0.703854	1	50896431	50910979	+	14549	DMC1	GO:0000150;GO:0000166;GO:0000730;GO:0000781;GO:0000794;GO:0000794;GO:0001541;GO:0001556;GO:0003677;GO:0003690;GO:0003697;GO:0005524;GO:0005524;GO:0005634;GO:0005634;GO:0005634;GO:0005694;GO:0006259;GO:0006281;GO:0006312;GO:0007129;GO:0007131;GO:0007131;GO:0007141;GO:0007276;GO:0007283;GO:0007286;GO:0008094;GO:0008094;GO:0042148;	K10872	-	-	-	DNA meiotic recombinase 1 [Source:HGNCSymbol;Acc:HGNC:2927]	427903	-
ENSGALG00000040532	5.28983	1.21625	9.36341	7.69858	2.94459	0.0491469	0.704469	9	11935072	11938586	+	3515	ZIC1	GO:0000977;GO:0000977;GO:0000978;GO:0000981;GO:0001077;GO:0003676;GO:0003700;GO:0005634;GO:0005634;GO:0005634;GO:0005737;GO:0006366;GO:0007389;GO:0007417;GO:0007420;GO:0007420;GO:0007628;GO:0008589;GO:0021510;GO:0042307;GO:0045893;GO:0045944;	K09224	-	-	-	Zic family member 1 [Source:NCBI gene;Acc:374103]"	374103	Q8JJC0
ENSGALG00000030307	22.9067	13.6945	32.1189	2.34539	1.22983	0.0492465	0.704469	AADN04008781.1	51	8690	+	8640	-	GO:0005929;GO:0016020;GO:0034464;GO:0034464;	-	-	-	-	-	-	-
ENSGALG00000028459	14.1522	7.18162	21.1229	2.94124	1.55642	0.0493058	0.704469	1	58388267	58415575	+	27309	FAM180A	-	-	-	-	-	family with sequence similarity 180 member A[Source:HGNC Symbol;Acc:HGNC:33773]	772003	G1E6K3
ENSGALG00000046242	6.52005	2.17248	10.8676	5.0024	2.32262	0.0493506	0.704469	Z	34403612	34408439	-	4828	-	GO:0005635;GO:0006998;GO:0007283;GO:0034993;GO:0043495;GO:0090286;	K21875	-	-	-	sperm-associated antigen 4 protein-like[Source:NCBI gene;Acc:100859353]	100859353	-
ENSGALG00000010850	27.4721	18.0202	36.9241	2.04904	1.03495	0.0494073	0.704469	8	25885358	25901235	+	15878	C8A	GO:0005579;GO:0005579;GO:0006955;GO:0006956;GO:0006956;	K03997	-	-	-	complement C8 alpha chain [Source:HGNCSymbol;Acc:HGNC:1352]	429111	F1NJU5
ENSGALG00000038225	49.9013	31.2013	68.6013	2.19867	1.13663	0.0495803	0.704469	1	9507267	9637821	+	130555	SEMA3E	GO:0001569;GO:0001953;GO:0002040;GO:0008360;GO:0016021;GO:0016525;GO:0030215;GO:0050808;GO:0071526;GO:2000249;GO:0016021;	K06840	-	-	-	semaphorin 3E [Source:NCBI gene;Acc:374089]"	374089	O42237
ENSGALG00000046577	7.01891	2.24921	11.7886	5.24122	2.3899	0.0497733	0.704668	5	18799853	18820890	+	21038	-	-	-	-	-	-	-	-	-
ENSGALG00000030646	8.66953	3.33678	14.0023	4.19634	2.06913	0.0498702	0.704668	AADN04010060.1	3914	9012	-	5099	-	GO:0006508;GO:0006751;GO:0036374;GO:0006508;GO:0006751;GO:0036374;	-	-	-	-	-	-	-
ENSGALG00000044302	9.61096	4.14289	15.079	3.63974	1.86383	0.0499024	0.704668	27	2497092	2503092	+	6001	EFCAB3	GO:0005509;	-	-	-	-	EF-hand calcium binding domain 3 [Source:HGNCSymbol;Acc:HGNC:26379]	-	-
ENSGALG00000015495	15.2235	8.39787	22.0492	2.62557	1.39263	0.0499484	0.704668	1	92852810	92868421	+	15612	POU1F1	GO:0000981;GO:0001077;GO:0001085;GO:0001102;GO:0001708;GO:0003677;GO:0003677;GO:0003677;GO:0003682;GO:0003700;GO:0003700;GO:0003700;GO:0003700;GO:0003713;GO:0005634;GO:0005634;GO:0005634;GO:0005667;GO:0006351;GO:0006355;GO:0006355;GO:0006355;GO:0006366;GO:0008134;GO:0008284;GO:0008340;GO:0021983;GO:0030183;GO:0032962;GO:0040018;GO:0043565;GO:0043565;GO:0043567;GO:0045893;GO:0045893;GO:0045944;GO:…	K09363	-	-	-	POU class 1 homeobox 1 [Source:NCBIgene;Acc:374215]	374215	O57599
ENSGALG00000004729	109.546	182.657	36.4362	0.199479	-2.32569	1.61013e-11	2.7522e-07	11	10226274	10258509	-	32236	SLC7A10	GO:0015175;GO:0015175;GO:0015175;GO:0015179;GO:0015804;GO:0015804;GO:0015804;GO:0016020;GO:0016020;GO:0016021;GO:0022857;GO:0042941;GO:0042941;GO:0042942;GO:0042942;GO:0055085;GO:1902475;GO:0016020;GO:0016020;GO:0016021;GO:0022857;GO:0055085;	K13782	-	-	-	solute carrier family 7 member 10 [Source:HGNCSymbol;Acc:HGNC:11058]	415774	-
ENSGALG00000041676	181.379	273.342	89.4165	0.327124	-1.61209	1.19876e-08	0.000102452	AADN04000849.1	42122	45809	+	3688	-	GO:0017198;GO:0018002;GO:0022626;GO:0031415;GO:1990189;GO:1990190;	K20791	EC:2.3.1.255	-	-	-	107049486	-
ENSGALG00000011190	603.139	843.328	362.95	0.430378	-1.21632	3.913e-08	0.00022295	4	46742443	46743346	-	904	-	GO:0016020;GO:0016021;	-	-	-	-	Placenta-specific gene 8-like 2 [Source:NCBIgene;Acc:100857411]	-	-
ENSGALG00000011784	72.9645	115.499	30.4297	0.263463	-1.92433	1.99305e-06	0.00567787	1	48216410	48217150	+	741	APOLD1	GO:0001525;GO:0005576;GO:0005654;GO:0005829;GO:0006869;GO:0008289;GO:0008289;GO:0016020;GO:0016021;GO:0042157;GO:0045601;	K14480	-	-	-	apolipoprotein L domain containing 1 [Source:HGNCSymbol;Acc:HGNC:25268]	769889	F1NME0
ENSGALG00000043619	229.015	377.361	80.6689	0.213771	-2.22586	3.17101e-06	0.00774316	16	419639	421872	+	2234	-	GO:0005886;GO:0006955;GO:0016021;GO:0016020;GO:0016021;	-	-	-	-	major histocompatibility complex, class I, A9[Source:NCBI gene;Acc:417083]	-	-
ENSGALG00000041826	87.5391	132.502	42.5759	0.321321	-1.63791	5.16843e-05	0.038235	25	1874283	1875569	+	1287	S100A6	GO:0001726;GO:0005509;GO:0005509;GO:0005509;GO:0005509;GO:0005523;GO:0005623;GO:0005634;GO:0005635;GO:0005737;GO:0005829;GO:0005829;GO:0005886;GO:0007049;GO:0008270;GO:0019899;GO:0031234;GO:0042803;GO:0042803;GO:0044548;GO:0046872;GO:0048306;GO:0048306;GO:0048471;GO:0051781;	-	-	-	-	S100 calcium binding protein A6 [Source:NCBIgene;Acc:373951]	373951	Q98953
ENSGALG00000006045	287.622	383.727	191.518	0.499098	-1.0026	5.24106e-05	0.038235	10	11407195	11450747	+	43553	SH3GL3	GO:0005737;GO:0006897;GO:0042802;	K11247	-	-	-	SH3 domain containing GRB2 like 3, endophilin A3[Source:NCBI gene;Acc:395201]	395201	Q8AXU9
ENSGALG00000032249	123.259	171.667	74.8505	0.436021	-1.19753	0.000107259	0.0523822	5	298410	299737	+	1328	MAX	GO:0000122;GO:0000790;GO:0000977;GO:0000977;GO:0000978;GO:0000983;GO:0000983;GO:0001078;GO:0001078;GO:0001227;GO:0003677;GO:0003677;GO:0005634;GO:0005634;GO:0005634;GO:0006355;GO:0006357;GO:0032993;GO:0042803;GO:0045944;GO:0045944;GO:0046983;GO:0070888;GO:0071339;GO:0071339;GO:0090575;GO:0090575;GO:0090575;GO:0046983;GO:0071339;GO:0090575;	-	-	-	-	MYC associated factor X [Source:HGNCSymbol;Acc:HGNC:6913]	-	-
ENSGALG00000035251	7.54534	15.0907	0	0	-Inf	0.000138451	0.0591028	16	389004	390598	-	1595	-	GO:0005886;GO:0006955;GO:0016020;GO:0016021;	-	-	-	-	-	-	-
ENSGALG00000006992	65.2142	97.6668	32.7615	0.335442	-1.57586	0.000173177	0.0686266	20	10773802	10777893	+	4092	MMP9	GO:0001501;GO:0001503;GO:0001934;GO:0004175;GO:0004222;GO:0004222;GO:0004222;GO:0005615;GO:0006508;GO:0006508;GO:0006508;GO:0007566;GO:0008233;GO:0008233;GO:0008237;GO:0008237;GO:0008237;GO:0008237;GO:0008270;GO:0016787;GO:0030198;GO:0030574;GO:0030574;GO:0031012;GO:0034614;GO:0035987;GO:0042802;GO:0043065;GO:0043066;GO:0043388;GO:0045742;GO:0046872;GO:0050900;GO:0051549;GO:0071276;GO:0090200;GO:…	K01403	EC:3.4.24.35	-	-	matrix metallopeptidase 9 [Source:NCBIgene;Acc:395387]	395387	Q9DE15
ENSGALG00000044204	48.6611	75.2217	22.1006	0.293806	-1.76706	0.000185844	0.0705918	10	13131918	13133662	-	1745	-	GO:0003676;GO:0090305;	K18340	EC:3.1.-.-	-	-	apoptosis enhancing nuclease [Source:NCBIgene;Acc:415496]	415496	A0A1L1RN59
ENSGALG00000034771	62.9783	96.6042	29.3525	0.303843	-1.7186	0.000242566	0.0853687	1	78183774	78186301	+	2528	-	GO:0004252;GO:0004252;GO:0005615;GO:0006508;GO:0006508;GO:0006508;GO:0008233;GO:0008236;GO:0016787;	-	-	-	-	-	-	-
ENSGALG00000007381	76.3805	109.857	42.9042	0.390547	-1.35643	0.000303188	0.0893516	5	16999644	17004311	-	4668	SERPING1	GO:0001869;GO:0004867;GO:0004867;GO:0004867;GO:0005615;GO:0005615;GO:0010951;GO:0030193;GO:0045916;	K04001	-	-	-	serpin family G member 1 [Source:HGNCSymbol;Acc:HGNC:1228]	423132	-
ENSGALG00000003213	157.658	212.294	103.022	0.48528	-1.04311	0.00033718	0.0925812	1	51250968	51253146	+	2179	-	GO:0030246;GO:0030246;GO:0030246;GO:0030246;	K10090	-	-	-	galectin 2 [Source:NCBI gene;Acc:425107]"	425107	E1C0Z4
ENSGALG00000036925	64.498	94.4886	34.5075	0.365203	-1.45323	0.00034087	0.0925812	25	2491925	2496892	+	4968	CADM3	GO:0005911;GO:0007156;GO:0007157;GO:0008104;GO:0016020;GO:0016021;GO:0042803;	-	-	-	-	cell adhesion molecule 3 [Source:HGNCSymbol;Acc:HGNC:17601]	-	-
ENSGALG00000038432	186.252	300.292	72.2116	0.240471	-2.05607	0.000754629	0.146578	3	8284788	8451847	+	167060	-	GO:0000187;GO:0004714;GO:0007165;GO:0016020;GO:0016310;GO:0018108;GO:0048666;	-	-	-	-	-	-	-
ENSGALG00000032644	116.714	157.86	75.5683	0.478704	-1.06279	0.000868588	0.163151	AADN04000849.1	6254	21708	+	15455	-	GO:0000209;GO:0004842;GO:0005634;GO:0005737;GO:0006284;GO:0006511;GO:0016567;GO:0016740;GO:0061630;	-	-	-	-	-	-	-
ENSGALG00000008014	37.2472	56.7585	17.7358	0.312477	-1.67818	0.000906064	0.166297	20	13926767	13928100	-	1334	CEBPB	GO:0000779;GO:0000790;GO:0000977;GO:0000978;GO:0000979;GO:0000981;GO:0001046;GO:0001077;GO:0001158;GO:0001541;GO:0001892;GO:0003677;GO:0003677;GO:0003682;GO:0003700;GO:0003705;GO:0003705;GO:0005515;GO:0005634;GO:0005634;GO:0005634;GO:0005634;GO:0005654;GO:0005737;GO:0006355;GO:0006355;GO:0006366;GO:0010628;GO:0016363;GO:0019900;GO:0030182;GO:0032496;GO:0032753;GO:0033598;GO:0034976;GO:0035035;GO:…	K10048	-	-	NOG299311	CCAAT enhancer binding protein beta [Source:NCBIgene;Acc:396185]	396185	Q05826
ENSGALG00000004167	172.208	231.489	112.928	0.487833	-1.03554	0.00091452	0.166297	6	10819703	10821527	+	1825	SRGN	GO:0005615;GO:0005794;GO:0008626;GO:0030502;	K06849	-	-	-	serglycin [Source:HGNC Symbol;Acc:HGNC:9361]"	423695	F1P2B0
ENSGALG00000009034	283.071	458.051	108.091	0.235981	-2.08326	0.00095248	0.168999	3	8482222	8498446	+	16225	-	GO:0000187;GO:0001934;GO:0004672;GO:0004713;GO:0004713;GO:0004714;GO:0004714;GO:0004714;GO:0004888;GO:0005524;GO:0005737;GO:0005887;GO:0006468;GO:0007165;GO:0007169;GO:0009968;GO:0016020;GO:0016020;GO:0016021;GO:0016310;GO:0018108;GO:0030154;GO:0043066;GO:0043235;GO:0048666;GO:0070374;	-	-	-	-	-	-	-
ENSGALG00000044661	134.736	217.231	52.2397	0.240479	-2.05602	0.00100155	0.169501	28	1271207	1272845	-	1639	-	GO:0004252;GO:0006508;GO:0006508;GO:0008233;GO:0008236;GO:0016787;	K01319	EC:3.4.21.20	-	-	chymase 1 [Source:NCBI gene;Acc:426049]"	426049	-
ENSGALG00000037595	48.6615	78.736	18.587	0.236067	-2.08273	0.00145652	0.196034	AADN04006181.1	4557	10302	-	5746	-	GO:0046983;GO:0046983;	-	-	-	-	-	-	-
ENSGALG00000005537	115.025	153.7	76.3499	0.496748	-1.00941	0.00149505	0.197638	12	8640635	8644705	-	4071	ASB14	GO:0005622;GO:0016567;GO:0035556;	-	-	-	-	ankyrin repeat and SOCS box containing 14[Source:HGNC Symbol;Acc:HGNC:19766]	-	-
ENSGALG00000007565	216.756	290.875	142.638	0.490375	-1.02804	0.00163673	0.204633	13	17988210	18056326	-	68117	PPP2R2B	GO:0000159;GO:0000159;GO:0019888;GO:0043666;GO:0000159;GO:0000159;GO:0019888;GO:0043666;GO:0000159;GO:0000159;GO:0000159;GO:0000278;GO:0005829;GO:0019888;GO:0043666;GO:0070262;	K04354	-	-	-	protein phosphatase 2 regulatory subunit Bbeta[Source:HGNC Symbol;Acc:HGNC:9305]	416350	F1NS72
ENSGALG00000004845	84.0337	114.133	53.9348	0.472562	-1.08142	0.00202626	0.224439	5	17009907	17010484	+	578	TIMM10	GO:0005215;GO:0005739;GO:0005739;GO:0005743;GO:0005743;GO:0008565;GO:0008565;GO:0015031;GO:0042719;GO:0042719;GO:0042719;GO:0042721;GO:0042803;GO:0045039;GO:0045039;GO:0045039;GO:0045039;GO:0046872;GO:0051087;GO:0072321;	K17778	-	-	-	translocase of inner mitochondrial membrane 10[Source:NCBI gene;Acc:425202]	425202	E1BXY8
ENSGALG00000003589	204.849	277.306	132.392	0.477422	-1.06666	0.00243602	0.238034	19	5643262	5647788	-	4527	VTN	GO:0005044;GO:0006898;GO:0006955;GO:0007160;GO:0010811;GO:0030198;GO:0030247;GO:0031012;GO:0048709;GO:0050840;GO:0005044;GO:0006898;GO:0006955;GO:0030247;GO:0005044;GO:0006898;GO:0006955;GO:0030247;	K06251	-	-	-	vitronectin [Source:NCBI gene;Acc:395935]"	395935	O12945
ENSGALG00000040901	8.833	16.9623	0.703756	0.0414895	-4.59111	0.00268667	0.245579	16	479281	493646	-	14366	-	GO:0005886;GO:0006955;GO:0016020;GO:0016021;	-	-	-	-	class I histocompatibility antigen, F10 alphachain-like 4 [Source:NCBI gene;Acc:100859134]	-	-
ENSGALG00000013101	217.019	423.866	10.1719	0.023998	-5.38094	0.00271647	0.246982	16	245788	249541	-	3754	-	GO:0005102;GO:0009897;GO:0050776;GO:0050852;	-	-	-	-	-	-	-
ENSGALG00000038598	60.0761	88.8443	31.3078	0.35239	-1.50476	0.0031634	0.271011	AADN04006680.1	922	9307	+	8386	-	GO:0000785;GO:0003677;GO:0003714;GO:0003714;GO:0004842;GO:0005622;GO:0005634;GO:0005654;GO:0008270;GO:0016567;GO:0016925;GO:0045892;GO:0046872;GO:0090575;GO:1990841;	K08882	EC:2.3.2.27	-	-	-	107050474	M9NCD4
ENSGALG00000038757	83.1245	112.177	54.0724	0.482029	-1.05281	0.00317494	0.271011	33	789750	795759	+	6010	RBMS2	GO:0003676;GO:0003723;GO:0003676;GO:0003723;GO:0003676;GO:0003723;GO:0003676;GO:0003723;GO:0003723;GO:1990904;	-	-	-	-	RNA binding motif single stranded interactingprotein 2 [Source:HGNC Symbol;Acc:HGNC:9909]	107055400	-
ENSGALG00000039190	8.51153	15.7122	1.31082	0.0834267	-3.58335	0.00352416	0.289608	5	383892	384770	+	879	CDK2AP2	GO:0005634;GO:0005737;GO:0005874;GO:0070507;GO:2000035;GO:2000134;	-	-	-	-	cyclin dependent kinase 2 associated protein 2[Source:HGNC Symbol;Acc:HGNC:30833]	107053360	A0A1D5PZD8
ENSGALG00000007267	87.6466	123.171	52.1219	0.423166	-1.2407	0.00446371	0.330486	11	18665713	18668671	-	2959	MVD	GO:0000166;GO:0004163;GO:0004163;GO:0005524;GO:0005524;GO:0005829;GO:0006629;GO:0008299;GO:0016829;GO:0016831;GO:0019287;GO:0000166;GO:0004163;GO:0004163;GO:0004163;GO:0004163;GO:0005524;GO:0005524;GO:0005829;GO:0005829;GO:0005829;GO:0006629;GO:0006694;GO:0006695;GO:0008202;GO:0008203;GO:0008284;GO:0008299;GO:0008299;GO:0016126;GO:0016829;GO:0016831;GO:0019287;GO:0019287;GO:0030544;GO:0042803;	K01597	EC:4.1.1.33	-	-	mevalonate diphosphate decarboxylase [Source:HGNCSymbol;Acc:HGNC:7529]	425359	F1NAY8
ENSGALG00000042285	19.8613	34.0363	5.68634	0.167067	-2.5815	0.00446629	0.330486	KQ759533.1	2573	3177	-	605	-	GO:0003823;GO:0006910;GO:0006911;GO:0006958;GO:0009897;GO:0034987;GO:0042571;GO:0042742;GO:0045087;GO:0050853;GO:0050871;	-	-	-	-	-	-	-
ENSGALG00000038714	27.3364	42.317	12.3558	0.291982	-1.77605	0.00491634	0.348693	AADN04011608.1	794	4566	-	3773	NDUFB7	GO:0003954;GO:0005739;GO:0005747;GO:0005758;GO:0008137;GO:0032981;GO:0055114;	K03963	-	-	-	NADH:ubiquinone oxidoreductase subunit B7[Source:HGNC Symbol;Acc:HGNC:7702]	107050898	A0A1D5P384
ENSGALG00000016524	733.79	979.94	487.64	0.497622	-1.00688	0.00519414	0.35656	3	104970733	104980694	+	9962	-	GO:0000050;GO:0000166;GO:0004070;GO:0004087;GO:0004088;GO:0004088;GO:0004151;GO:0005524;GO:0005524;GO:0005737;GO:0006207;GO:0006207;GO:0006228;GO:0006526;GO:0006541;GO:0006541;GO:0006541;GO:0006807;GO:0007595;GO:0016787;GO:0016810;GO:0016812;GO:0019240;GO:0033574;GO:0046872;GO:0051414;GO:0070409;	-	-	-	-	carbamoyl-phosphate synthetase 2, aspartatetranscarbamylase, and dihydroorotase [Source:NCBIgene;Acc:428659]	-	-
ENSGALG00000037051	58.8026	83.603	34.0023	0.406711	-1.29792	0.00551229	0.372994	AADN04001373.1	2229	25513	-	23285	-	-	-	-	-	-	uncharacterized LOC101751399 [Source:NCBIgene;Acc:101751399]	101751399	A0A1D5PD36
ENSGALG00000006835	52.9244	73.947	31.9019	0.431415	-1.21285	0.00552083	0.372994	20	10712017	10713814	-	1798	TNNC2	GO:0003009;GO:0003009;GO:0003779;GO:0005509;GO:0005509;GO:0005861;GO:0005861;GO:0006937;GO:0046872;GO:0048306;GO:0051015;	K12042	-	DTZ	COG5126	troponin C2, fast skeletal type [Source:NCBIgene;Acc:396434]	396434	P02588
ENSGALG00000046464	106.509	142.907	70.1103	0.490601	-1.02738	0.00556119	0.374242	25	2199629	2201870	+	2242	-	-	-	-	-	-	-	-	-
ENSGALG00000037225	51.5401	79.2718	23.8085	0.30034	-1.73533	0.006083	0.385903	AADN04001798.1	1518	4893	-	3376	-	GO:0004252;GO:0004252;GO:0005615;GO:0006508;GO:0006508;	-	-	-	-	-	-	-
ENSGALG00000012115	60.2687	93.9488	26.5887	0.283013	-1.82106	0.00638127	0.3952	5	5439369	5522369	-	83001	WT1	GO:0003676;GO:0005634;GO:0005737;GO:0006355;GO:0010385;GO:0043065;GO:0044729;GO:0000122;GO:0000981;GO:0001658;GO:0001822;GO:0003676;GO:0005634;GO:0005634;GO:0005634;GO:0005654;GO:0005654;GO:0005737;GO:0005829;GO:0005829;GO:0006355;GO:0006357;GO:0007507;GO:0007530;GO:0008270;GO:0008285;GO:0008285;GO:0008584;GO:0010385;GO:0016607;GO:0017148;GO:0030308;GO:0030325;GO:0032835;GO:0032836;GO:0043065;GO:…	K09234	-	-	-	Wilms tumor 1 [Source:NCBI gene;Acc:101747322]"	101747322	Q9I8A0
ENSGALG00000021285	211.327	291.166	131.487	0.451589	-1.14692	0.00679974	0.400786	15	6705777	6710125	+	4349	UNG	GO:0004844;GO:0004844;GO:0004844;GO:0005634;GO:0005739;GO:0006281;GO:0006281;GO:0006284;GO:0006284;GO:0006974;GO:0016787;GO:0016799;GO:0097510;GO:0004844;GO:0004844;GO:0005634;GO:0005739;GO:0006281;GO:0006281;GO:0006284;GO:0006284;GO:0006974;GO:0016787;GO:0016799;	K03648	EC:3.2.2.27	-	-	uracil DNA glycosylase [Source:NCBIgene;Acc:374010]	374010	Q8AYC6
ENSGALG00000034194	41.1641	58.3076	24.0206	0.411963	-1.27941	0.00686411	0.400797	AADN04006518.1	5108	7798	+	2691	MRPL4	GO:0003735;GO:0003735;GO:0005739;GO:0005762;GO:0005840;GO:0006412;	-	-	-	-	mitochondrial ribosomal protein L4 [Source:HGNCSymbol;Acc:HGNC:14276]	-	-
ENSGALG00000036971	42.2145	62.4978	21.9313	0.350913	-1.51082	0.00733082	0.409281	9	13369379	13557972	+	188594	FGF12	GO:0008083;GO:0008083;GO:0008543;GO:0010469;GO:0005634;GO:0007268;GO:0008083;GO:0008083;GO:0008344;GO:0008543;GO:0010469;GO:0010765;GO:0050905;GO:0098908;GO:1905150;GO:0008083;GO:0008083;GO:0008543;GO:0010469;	K22413	-	-	-	fibroblast growth factor 12 [Source:NCBIgene;Acc:395704]	395704	Q9W6A1
ENSGALG00000032489	125.875	169.317	82.4339	0.486861	-1.03842	0.00735349	0.409281	AADN04001212.1	15348	16368	+	1021	ELOF1	GO:0000993;GO:0005634;GO:0006368;GO:0008023;GO:0046872;GO:0048096;	-	-	-	-	elongation factor 1 homolog [Source:HGNCSymbol;Acc:HGNC:28691]	-	-
ENSGALG00000034856	17.9395	29.9807	5.89828	0.196736	-2.34567	0.00793183	0.425012	AADN04012244.1	3598	7429	+	3832	-	GO:0000408;GO:0000408;GO:0002949;	-	-	-	-	-	-	-
ENSGALG00000044493	12.1323	20.4154	3.84913	0.188541	-2.40705	0.00832524	0.435178	AADN04009372.1	1519	3227	+	1709	-	GO:0016020;GO:0016021;	-	-	-	-	-	-	-
ENSGALG00000009064	117.636	158.195	77.0776	0.487231	-1.03732	0.00841431	0.435836	2	22162541	22164687	+	2147	FZD1	GO:0001934;GO:0003149;GO:0003150;GO:0003151;GO:0004888;GO:0005102;GO:0005109;GO:0007166;GO:0007267;GO:0007267;GO:0007275;GO:0009986;GO:0016020;GO:0016020;GO:0016021;GO:0016021;GO:0016055;GO:0016055;GO:0017147;GO:0017147;GO:0030165;GO:0030514;GO:0030855;GO:0035425;GO:0042493;GO:0042813;GO:0042813;GO:0044338;GO:0044339;GO:0045892;GO:0045893;GO:0051091;GO:0060022;GO:0060070;GO:0060070;GO:0060412;GO:…	-	-	-	-	frizzled class receptor 1 [Source:NCBIgene;Acc:374062]	-	-
ENSGALG00000036396	6.78371	12.5333	1.03411	0.082509	-3.5993	0.00878005	0.444067	AADN04012585.1	3495	4411	+	917	DPM3	GO:0004582;GO:0005783;GO:0005789;GO:0006486;GO:0006506;GO:0006506;GO:0016020;GO:0016021;GO:0030176;GO:0031647;GO:0033185;GO:0033185;GO:0097502;	-	-	-	-	dolichyl-phosphate mannosyltransferase subunit 3[Source:HGNC Symbol;Acc:HGNC:3007]	-	-
ENSGALG00000038362	59.5186	85.3868	33.6504	0.394094	-1.34339	0.00882018	0.444067	3	104981011	104982803	+	1793	-	GO:0004070;GO:0006207;GO:0006520;GO:0016597;GO:0016740;GO:0016743;	-	-	-	-	-	-	-
ENSGALG00000029330	186.484	291.999	80.9685	0.277291	-1.85053	0.00890692	0.444067	32	50270	51540	+	1271	-	GO:0016592;	-	-	-	-	mediator complex subunit 29 [Source:NCBIgene;Acc:107055391]	-	-
ENSGALG00000031529	33.3349	48.2006	18.4692	0.383174	-1.38393	0.00893695	0.444067	27	4653390	4662322	+	8933	ERBB2	GO:0000166;GO:0001042;GO:0001934;GO:0004672;GO:0004713;GO:0004713;GO:0004713;GO:0004713;GO:0004714;GO:0004714;GO:0004714;GO:0004714;GO:0004888;GO:0004888;GO:0005524;GO:0005524;GO:0005634;GO:0005737;GO:0005737;GO:0005829;GO:0005886;GO:0005886;GO:0005887;GO:0006468;GO:0007165;GO:0007166;GO:0007169;GO:0007169;GO:0007399;GO:0007422;GO:0007507;GO:0007528;GO:0008022;GO:0008045;GO:0009925;GO:0009968;GO:…	K05083	EC:2.7.10.1	-	-	erb-b2 receptor tyrosine kinase 2 [Source:NCBIgene;Acc:426130]	426130	Q2EJ72
ENSGALG00000033672	32.8113	51.0996	14.523	0.284209	-1.81498	0.00928213	0.44946	AADN04001431.1	6004	15863	-	9860	-	GO:0016020;GO:0016021;GO:0016020;GO:0016021;GO:0016020;GO:0016021;	-	-	-	-	-	-	-
ENSGALG00000003539	30.7999	44.807	16.7929	0.374784	-1.41587	0.00934085	0.451026	23	5271573	5278137	+	6565	KIAA1522	GO:0030154;	-	-	-	-	KIAA1522 [Source:HGNC Symbol;Acc:HGNC:29301]"	-	-
ENSGALG00000030724	21.754	33.7043	9.80371	0.290874	-1.78153	0.00954868	0.454639	2	105327087	105328771	+	1685	-	GO:0016020;GO:0016021;GO:0098586;	-	-	-	-	-	-	-
ENSGALG00000035254	18.4959	28.7485	8.24321	0.286735	-1.80221	0.0100153	0.463935	AADN04015036.1	1258	3902	+	2645	-	-	-	-	-	-	-	-	-
ENSGALG00000037031	156.401	234.708	78.0934	0.332726	-1.58759	0.010412	0.472051	17	2952855	2958096	-	5242	-	-	-	-	-	-	AT-hook transcription factor [Source:NCBIgene;Acc:107052190]	-	-
ENSGALG00000039409	82.3001	110.469	54.1308	0.490008	-1.02912	0.0106284	0.472051	AADN04000732.1	65521	73783	+	8263	RELA	GO:0000122;GO:0000790;GO:0000977;GO:0001078;GO:0001889;GO:0001942;GO:0003677;GO:0003677;GO:0003682;GO:0003700;GO:0003700;GO:0003705;GO:0005634;GO:0005634;GO:0005737;GO:0005737;GO:0005829;GO:0006325;GO:0006351;GO:0006355;GO:0006952;GO:0009617;GO:0009887;GO:0019899;GO:0019901;GO:0032495;GO:0033234;GO:0035729;GO:0035994;GO:0042177;GO:0042802;GO:0042805;GO:0043066;GO:0043123;GO:0043565;GO:0045084;GO:…	K04735	-	-	-	RELA proto-oncogene, NF-kB subunit [Source:NCBIgene;Acc:396027]	396027	P98152
ENSGALG00000036519	19.9328	30.6068	9.25877	0.302507	-1.72496	0.0106518	0.472051	27	4823987	4828032	+	4046	CDC6	GO:0000278;GO:0000278;GO:0000922;GO:0003688;GO:0005634;GO:0005634;GO:0019900;GO:0030071;GO:0032467;GO:0033314;GO:0051233;GO:0051984;	-	-	-	-	cell division cycle 6 [Source:HGNCSymbol;Acc:HGNC:1744]	-	-
ENSGALG00000034152	43.4179	59.8981	26.9377	0.449725	-1.15288	0.0107211	0.472051	AADN04007387.1	5128	8034	+	2907	-	-	-	-	-	-	-	-	-
ENSGALG00000017493	51.0876	73.2871	28.888	0.394176	-1.34309	0.0107313	0.472051	1	194226590	194228925	+	2336	-	GO:0000012;GO:0003684;GO:0005634;GO:0005634;GO:0006284;	K10803	-	-	-	Putative short transient receptor potential channel2-like protein [Source:NCBI gene;Acc:100857925]	100857925	E1C425
ENSGALG00000031152	94.4339	129.827	59.0411	0.454768	-1.1368	0.0108257	0.472051	AADN04010256.1	1156	8707	+	7552	-	GO:0007165;GO:0043087;	-	-	-	-	-	-	-
ENSGALG00000036145	16.5037	27.928	5.07928	0.18187	-2.45902	0.011204	0.477581	7	6803175	6803883	-	709	-	-	-	-	-	-	-	-	-
ENSGALG00000042792	37.4851	57.8873	17.083	0.295108	-1.76069	0.0112587	0.47872	KQ759663.1	4808	8937	-	4130	-	GO:0003676;GO:0003700;GO:0043565;GO:0045892;GO:0045893;GO:0045944;	-	-	-	-	-	-	-
ENSGALG00000007284	38.6224	55.7782	21.4666	0.384856	-1.37761	0.011586	0.484432	12	13484582	13515800	+	31219	SYNPR	GO:0008021;GO:0016020;GO:0016020;GO:0016021;	-	-	S	NOG82723	synaptoporin [Source:NCBI gene;Acc:396359]"	396359	Q90661
ENSGALG00000027476	56.4893	76.1586	36.82	0.483464	-1.04852	0.0115932	0.484432	21	579684	584242	+	4559	PLEKHG5	GO:0005089;GO:0035023;GO:0005089;GO:0035023;GO:0005089;GO:0035023;GO:0005089;GO:0035023;	K19464	-	-	-	pleckstrin homology and RhoGEF domain containing G5[Source:HGNC Symbol;Acc:HGNC:29105]	426013	-
ENSGALG00000022557	29.8404	43.1673	16.5136	0.382548	-1.38629	0.011816	0.486676	19	668452	670167	-	1716	CLDN3	GO:0001666;GO:0003382;GO:0005198;GO:0005737;GO:0005886;GO:0005923;GO:0005923;GO:0005923;GO:0005923;GO:0005923;GO:0016020;GO:0016021;GO:0016021;GO:0016327;GO:0016328;GO:0016338;GO:0030054;GO:0042802;GO:0045177;GO:0051260;GO:0051291;GO:0070830;GO:1990794;	K06087	-	-	-	claudin 3 [Source:NCBI gene;Acc:374029]"	374029	Q98SR2
ENSGALG00000011581	1864.9	2643.53	1086.26	0.410913	-1.28309	0.0127525	0.502012	5	50787246	50883770	+	96525	KIF26A	GO:0000166;GO:0001560;GO:0003774;GO:0003777;GO:0003777;GO:0005524;GO:0005524;GO:0005871;GO:0005874;GO:0008017;GO:0008017;GO:0008017;GO:0009968;GO:0048484;	K10404	-	-	-	kinesin family member 26A [Source:HGNCSymbol;Acc:HGNC:20226]	423489	-
ENSGALG00000044239	288.257	543.068	33.4463	0.0615877	-4.02121	0.0127891	0.502012	AADN04002522.1	1058	2100	-	1043	-	GO:0016020;GO:0016021;	-	-	-	-	-	-	-
ENSGALG00000039742	58.9268	79.6825	38.1711	0.479039	-1.06178	0.0136087	0.517069	16	52234	56078	-	3845	CYP21A1	GO:0004497;GO:0005506;GO:0016491;GO:0016705;GO:0020037;GO:0046872;GO:0055114;GO:0055114;	K00513	EC:1.14.14.16	-	-	cytochrome P450, family 21, subfamily A,polypeptide 1 [Source:NCBI gene;Acc:429828]	429828	A5HUM5
ENSGALG00000027786	55.4089	74.9406	35.8772	0.478743	-1.06268	0.0137392	0.517069	18	9931036	9933083	+	2048	SOCS3	GO:0001784;GO:0001932;GO:0005622;GO:0007259;GO:0009968;GO:0016567;GO:0035556;GO:0042532;GO:0043066;GO:0045595;GO:0045597;GO:0046426;GO:0046627;GO:0050728;GO:0060670;GO:0060674;GO:0060707;GO:0060708;GO:1990830;	K04696	-	-	-	suppressor of cytokine signaling 3 [Source:NCBIgene;Acc:395299]	395299	Q90X67
ENSGALG00000034352	105.659	153.701	57.6177	0.374868	-1.41554	0.0143407	0.522794	6	23088996	23089672	+	677	MRPL43	GO:0003735;GO:0005739;GO:0005762;GO:0005762;	K17424	-	-	-	mitochondrial ribosomal protein L43 [Source:HGNCSymbol;Acc:HGNC:14517]	100858689	Q5ZHT5
ENSGALG00000044285	29.7228	42.8089	16.6368	0.388628	-1.36354	0.0143882	0.522794	AADN04001130.1	3666	5242	-	1577	-	GO:0004478;GO:0004478;GO:0005524;GO:0005829;GO:0006556;GO:0048269;	-	-	-	-	-	-	-
ENSGALG00000005657	78.6516	106.979	50.3243	0.470414	-1.088	0.0158571	0.532007	2	4233062	4328414	+	95353	CRHR2	GO:0004888;GO:0004930;GO:0004930;GO:0007165;GO:0007166;GO:0007186;GO:0007186;GO:0009755;GO:0015056;GO:0016020;GO:0016020;GO:0016021;GO:0016021;GO:0017046;GO:0030424;GO:0030425;GO:0032099;GO:0043404;GO:0043404;GO:0043435;GO:0043679;GO:0060291;GO:0071376;	K04579	-	-	-	corticotropin releasing hormone receptor 2[Source:NCBI gene;Acc:395105]	395105	Q7ZZZ2
ENSGALG00000041152	34.4075	52.5166	16.2985	0.310348	-1.68804	0.0159045	0.532007	KQ759550.1	5386	10263	-	4878	MOGS	GO:0003824;GO:0004573;GO:0004573;GO:0005783;GO:0005789;GO:0006487;GO:0009311;GO:0016020;GO:0016021;	K01228	EC:3.2.1.106	-	-	mannosyl-oligosaccharide glucosidase [Source:HGNCSymbol;Acc:HGNC:24862]	107049491	-
ENSGALG00000043010	30.8741	43.7172	18.031	0.412447	-1.27772	0.016362	0.533321	28	3385427	3391125	-	5699	NR2F6	GO:0000122;GO:0000122;GO:0000980;GO:0001227;GO:0003677;GO:0003677;GO:0003700;GO:0003700;GO:0003707;GO:0004879;GO:0005634;GO:0005634;GO:0005634;GO:0006351;GO:0006355;GO:0006355;GO:0008270;GO:0030522;GO:0043153;GO:0043401;GO:0043565;GO:0043565;GO:0046872;GO:0048666;GO:0050965;	K08549	-	-	-	nuclear receptor subfamily 2 group F member 6[Source:HGNC Symbol;Acc:HGNC:7977]	100859014	A0A1D5NUT5
ENSGALG00000042345	34.4421	48.0785	20.8056	0.432743	-1.20842	0.0164458	0.533321	AADN04006879.1	3325	11641	+	8317	-	-	-	-	-	-	-	-	-
ENSGALG00000034918	19.7543	29.9732	9.53548	0.318134	-1.65229	0.0165156	0.533321	28	3899049	3899768	-	720	-	-	-	-	-	-	-	-	-
ENSGALG00000037361	17.1372	26.4635	7.81086	0.295156	-1.76045	0.0165355	0.533321	4	11516566	11517803	-	1238	-	-	-	-	-	-	-	-	-
ENSGALG00000046082	6.15656	11.279	1.03411	0.0916845	-3.44718	0.0166302	0.533321	1	189045539	189046500	-	962	FAM181B	-	-	-	-	-	family with sequence similarity 181 member B[Source:HGNC Symbol;Acc:HGNC:28512]	-	-
ENSGALG00000033828	46.6414	63.4251	29.8578	0.470757	-1.08695	0.0167427	0.533925	2	149014649	149017278	-	2630	PYCR3	GO:0004735;GO:0006561;GO:0042802;GO:0055114;	-	-	-	-	pyrroline-5-carboxylate reductase 3 [Source:HGNCSymbol;Acc:HGNC:25846]	-	-
ENSGALG00000045603	27.063	38.961	15.165	0.389236	-1.36128	0.0170901	0.534043	9	23728846	23730357	-	1512	-	GO:0004930;GO:0004930;GO:0007165;GO:0007186;GO:0007186;GO:0016020;GO:0016021;GO:0016021;	-	-	-	-	glucose-dependent insulinotropic receptor-like[Source:NCBI gene;Acc:101750121]	-	-
ENSGALG00000035760	158.496	229.953	87.0394	0.37851	-1.4016	0.0172996	0.535305	AADN04001595.1	21	4578	+	4558	LENG8	-	-	-	-	-	leukocyte receptor cluster member 8 [Source:HGNCSymbol;Acc:HGNC:15500]	101748015	-
ENSGALG00000011856	14.9427	23.49	6.3954	0.272261	-1.87694	0.01751	0.535305	1	49141973	49142442	+	470	FMC1	GO:0005739;GO:0005739;GO:0033615;GO:0050995;GO:0061469;	-	-	-	-	formation of mitochondrial complex V assemblyfactor 1 homolog [Source:HGNC Symbol;Acc:HGNC:26946]	107053781	E1BXK8
ENSGALG00000011970	43.1276	58.7371	27.5181	0.468496	-1.09389	0.0178544	0.535305	1	49788795	49792401	+	3607	CHADL	GO:0005615;GO:0031012;	-	-	-	-	chondroadherin-like [Source:NCBI gene;Acc:417998]"	417998	F1NHD7
ENSGALG00000039071	28.0829	41.1538	15.012	0.364778	-1.45491	0.0183957	0.540878	AADN04003083.1	10246	17881	+	7636	-	-	-	-	-	-	importin 4 [Source:NCBI gene;Acc:101750157]"	101750157	A0A1D5P9D4
ENSGALG00000032344	34.4803	48.1793	20.7813	0.431332	-1.21313	0.019302	0.549882	AADN04004878.1	3700	14270	-	10571	-	-	-	-	-	-	-	100858068	-
ENSGALG00000019715	248.423	362.958	133.887	0.368878	-1.43878	0.0194449	0.551254	27	4933245	4937613	-	4369	KRT12	GO:0005198;GO:0005198;GO:0005882;GO:0005882;	-	-	-	-	keratin 12 [Source:HGNC Symbol;Acc:HGNC:6414]"	-	-
ENSGALG00000032545	3.71686	7.43372	0	0	-Inf	0.0198305	0.552383	4	47115931	47116966	-	1036	NKX6-1	GO:0001764;GO:0003309;GO:0003677;GO:0003677;GO:0003700;GO:0005634;GO:0005634;GO:0005634;GO:0006355;GO:0006357;GO:0006357;GO:0007224;GO:0021912;GO:0021913;GO:0021953;GO:0030154;GO:0030516;GO:0030516;GO:0031018;GO:0043565;GO:0045666;GO:0045686;GO:0045687;GO:0048709;GO:0050796;GO:2001222;	-	-	-	-	NK6 homeobox 1 [Source:HGNC Symbol;Acc:HGNC:7839]"	-	-
ENSGALG00000042287	81.6418	112.718	50.5658	0.448605	-1.15648	0.0202577	0.558492	AADN04009167.1	4073	8851	+	4779	-	GO:0006396;GO:0009615;GO:0006396;GO:0009615;GO:0006396;GO:0009615;GO:0006396;GO:0009615;	K15047	-	-	-	-	776596	-
ENSGALG00000034566	3017.06	4650.59	1383.54	0.297497	-1.74905	0.0204977	0.564198	AADN04001110.1	723	11866	-	11144	-	-	-	-	-	-	-	-	-
ENSGALG00000041981	25.3746	37.6227	13.1265	0.348897	-1.51913	0.0207827	0.567473	13	10143322	10144113	+	792	PRR7	GO:0016020;GO:0016021;	-	-	-	-	proline rich 7, synaptic [Source:HGNCSymbol;Acc:HGNC:28130]	107054513	-
ENSGALG00000030657	21.885	33.6896	10.0804	0.299215	-1.74075	0.0210079	0.570886	11	941862	943394	+	1533	THAP11	GO:0000122;GO:0000978;GO:0001078;GO:0003676;GO:0003677;GO:0003677;GO:0003677;GO:0005654;GO:0008270;GO:0008270;GO:0045171;	-	-	-	-	THAP domain containing 11 [Source:HGNCSymbol;Acc:HGNC:23194]	-	-
ENSGALG00000037812	12.9121	20.5087	5.31559	0.259187	-1.94793	0.0213164	0.574879	18	2245184	2248321	+	3138	-	GO:0006511;GO:0016579;GO:0036459;	-	-	-	-	-	-	-
ENSGALG00000037603	49.2084	65.6637	32.7531	0.4988	-1.00347	0.0215454	0.576452	23	2099731	2105548	+	5818	SESN2	GO:0001932;GO:0001932;GO:0005092;GO:0005634;GO:0005737;GO:0005739;GO:0006111;GO:0006635;GO:0007005;GO:0009749;GO:0016239;GO:0016239;GO:0016684;GO:0016684;GO:0030308;GO:0030330;GO:0030330;GO:0031588;GO:0031932;GO:0032042;GO:0032542;GO:0032868;GO:0034198;GO:0034599;GO:0036091;GO:0042149;GO:0042593;GO:0043491;GO:0046323;GO:0061700;GO:0070328;GO:0070728;GO:0070728;GO:0071230;GO:0071230;GO:0071230;GO:…	-	-	-	-	sestrin 2 [Source:HGNC Symbol;Acc:HGNC:20746]"	-	-
ENSGALG00000042572	23.2336	33.8967	12.5704	0.370844	-1.43112	0.0215499	0.576452	1	194412234	194413229	-	996	-	GO:0005739;GO:0015031;GO:0042719;GO:0046872;	K17779	-	-	-	translocase of inner mitochondrial membrane 10B[Source:NCBI gene;Acc:107052461]	107052461	-
ENSGALG00000036771	5.1231	9.4941	0.752102	0.0792178	-3.65803	0.0218178	0.57819	33	785527	788793	-	3267	-	GO:0015267;GO:0016020;GO:0016020;GO:0016021;GO:0055085;GO:0015267;GO:0016020;GO:0016020;GO:0016021;GO:0055085;	-	-	-	-	aquaporin-4-like [Source:NCBI gene;Acc:100857335]"	-	-
ENSGALG00000029691	213.794	298.854	128.734	0.430758	-1.21505	0.0219905	0.578844	32	75763	78234	+	2472	NFKBIB	GO:0071222;	K02581	-	-	-	NFKB inhibitor beta [Source:HGNCSymbol;Acc:HGNC:7798]	100858419	A0A1D5PTQ3
ENSGALG00000027534	65.5105	93.2636	37.7574	0.404846	-1.30456	0.0223344	0.58403	13	13010726	13018170	-	7445	GM2A	GO:0004563;GO:0006689;GO:0006689;GO:0007611;GO:0008047;GO:0008047;GO:0009313;GO:0019915;GO:0043085;GO:0050877;GO:0050885;	-	-	-	-	GM2 ganglioside activator [Source:HGNCSymbol;Acc:HGNC:4367]	-	-
ENSGALG00000033143	44.8571	60.2702	29.444	0.488533	-1.03347	0.023119	0.58732	3	104956386	104958385	+	2000	ABHD1	GO:0016298;GO:0034338;GO:0044255;GO:0047372;GO:0051792;GO:0051793;	K13696	-	-	-	abhydrolase domain containing 1 [Source:HGNCSymbol;Acc:HGNC:17553]	107053155	-
ENSGALG00000039511	12.3616	19.7811	4.94219	0.249845	-2.0009	0.0233335	0.587392	AADN04020004.1	52	3154	+	3103	-	GO:0003676;GO:0003723;	-	-	-	-	-	-	-
ENSGALG00000032250	25.208	36.0752	14.3407	0.397522	-1.33089	0.0239648	0.593102	33	746584	747208	+	625	COQ10A	GO:0005739;GO:0006744;GO:0045333;GO:0048039;	-	-	-	-	coenzyme Q10A [Source:HGNC Symbol;Acc:HGNC:26515]"	-	-
ENSGALG00000030199	4.2758	8.2239	0.327705	0.0398478	-4.64935	0.0243219	0.595681	AADN04016177.1	2005	5150	-	3146	-	GO:0000166;GO:0003677;GO:0003677;GO:0003678;GO:0005524;GO:0005524;GO:0006270;GO:0032508;GO:0042555;	-	-	-	-	-	-	-
ENSGALG00000045102	30.2701	50.5511	9.98914	0.197605	-2.33931	0.024779	0.5967	AADN04000956.1	3212	5646	+	2435	-	GO:0016020;GO:0016021;	-	-	-	-	-	-	-
ENSGALG00000040754	14.194	22.5217	5.86636	0.260475	-1.94078	0.0250876	0.598131	5	918081	919817	+	1737	CYP1C1	GO:0004497;GO:0005506;GO:0016020;GO:0016021;GO:0016491;GO:0016705;GO:0020037;GO:0046872;GO:0055114;GO:0055114;	K17812	-	-	-	cytochrome P450 family 1 subfamily C polypeptide 1[Source:NCBI gene;Acc:428832]	428832	A0A1D5PQJ7
ENSGALG00000035870	31.2235	45.5063	16.9406	0.372269	-1.42558	0.0251116	0.598131	AADN04002522.1	5212	19591	-	14380	-	-	-	-	-	-	-	-	-
ENSGALG00000029731	11.2057	17.9338	4.47752	0.249669	-2.00191	0.0251598	0.598131	1	194375295	194375938	+	644	-	GO:0004175;GO:0004252;GO:0006508;GO:0006508;GO:0008240;	-	-	-	-	-	-	-
ENSGALG00000036114	78.2133	105.21	51.217	0.486808	-1.03857	0.0260838	0.605817	1	704038	711778	+	7741	SMO	GO:0000122;GO:0001503;GO:0001570;GO:0001649;GO:0001701;GO:0001708;GO:0001755;GO:0001947;GO:0002052;GO:0002053;GO:0003007;GO:0003140;GO:0003323;GO:0004888;GO:0005113;GO:0005113;GO:0005737;GO:0005794;GO:0005886;GO:0005886;GO:0005886;GO:0005901;GO:0005929;GO:0005929;GO:0007166;GO:0007224;GO:0007224;GO:0007224;GO:0007224;GO:0007228;GO:0007275;GO:0007368;GO:0007371;GO:0007389;GO:0007417;GO:0007417;GO:…	K06226	-	-	-	smoothened, frizzled class receptor [Source:HGNCSymbol;Acc:HGNC:11119]	395949	A0A1D5P8D7
ENSGALG00000033659	110.224	148.489	71.9585	0.484604	-1.04512	0.026121	0.605817	AADN04006243.1	6022	11620	+	5599	-	GO:0000785;GO:0001012;GO:0001102;GO:0005634;GO:0005667;GO:0005667;GO:0006357;GO:0007346;GO:0030154;GO:0051302;GO:0051726;GO:2000134;	-	-	-	-	-	-	-
ENSGALG00000005327	37.2893	50.8579	23.7207	0.46641	-1.10033	0.0266051	0.61086	9	5912771	5923652	-	10882	RBP2	GO:0008289;	K14622	-	-	-	retinol binding protein 2 [Source:NCBIgene;Acc:424822]	424822	F1NZY4
ENSGALG00000015006	32.4362	44.816	20.0563	0.447525	-1.15996	0.0266993	0.610938	1	80302817	80325374	-	22558	MAB21L3	-	-	-	-	-	mab-21 like 3 [Source:HGNC Symbol;Acc:HGNC:26787]"	-	-
ENSGALG00000026449	84.3311	116.444	52.2186	0.448446	-1.157	0.0268183	0.612022	12	9127166	9127546	+	381	-	GO:0000786;GO:0000786;GO:0000790;GO:0003677;GO:0003677;GO:0003677;GO:0005634;GO:0005634;GO:0005694;GO:0006325;GO:0046982;	-	-	-	-	histone H2A type 2-B-like [Source:NCBIgene;Acc:101751709]	101751709	R4GJP9
ENSGALG00000041272	14.7726	22.7712	6.7741	0.297486	-1.74911	0.0269227	0.612118	AADN04001978.1	17937	20950	-	3014	OLFM2	GO:0005576;GO:0005634;GO:0005654;GO:0005737;GO:0007601;GO:0007626;GO:0009306;GO:0032281;GO:0051152;GO:0097060;	-	-	-	-	olfactomedin 2 [Source:HGNC Symbol;Acc:HGNC:17189]"	107057621	-
ENSGALG00000025788	23.687	34.1667	13.2072	0.386553	-1.37126	0.0278547	0.614666	27	4527283	4531060	-	3778	CACNB1	GO:0005245;GO:0005245;GO:0005891;GO:0005891;GO:0007268;GO:0007528;GO:0008331;GO:0070588;GO:1901385;GO:1902514;GO:1904646;	-	-	-	-	calcium voltage-gated channel auxiliary subunitbeta 1 [Source:HGNC Symbol;Acc:HGNC:1401]	-	-
ENSGALG00000029183	64.5528	100.086	29.02	0.289952	-1.78612	0.0282698	0.618523	AADN04016239.1	2205	4588	+	2384	-	GO:0016020;GO:0016021;	-	-	-	-	-	-	-
ENSGALG00000032501	34.2291	46.578	21.8802	0.469753	-1.09002	0.0293826	0.62398	KQ759598.1	2808	8414	-	5607	-	-	-	-	-	-	-	-	-
ENSGALG00000040776	569.609	775.716	363.502	0.468601	-1.09357	0.0297061	0.62398	AADN04002423.1	9275	10716	-	1442	-	GO:0000786;GO:0000786;GO:0003677;GO:0003677;GO:0005634;GO:0005694;GO:0046982;	-	-	-	-	-	-	-
ENSGALG00000021685	33.7538	46.2054	21.3022	0.461034	-1.11706	0.029762	0.62398	23	612115	618224	+	6110	SERINC2	GO:0006658;GO:0006665;GO:0016020;GO:0016020;GO:0016021;GO:0006658;GO:0006665;GO:0016020;GO:0016020;GO:0016021;	-	-	-	NOG308011	serine incorporator 2 [Source:NCBIgene;Acc:419558]	419558	Q5ZJZ8
ENSGALG00000023936	22.4064	32.5244	12.2884	0.377821	-1.40423	0.0300049	0.624576	21	2221202	2229269	+	8068	-	-	-	-	-	-	C-factor-like [Source:NCBI gene;Acc:771069]"	771069	E1BUD0
ENSGALG00000033972	15.8425	24.2634	7.42156	0.305875	-1.70899	0.0303542	0.628706	AADN04000872.1	1480	5584	-	4105	-	-	-	-	-	-	-	-	-
ENSGALG00000038133	34.2482	46.8817	21.6146	0.461045	-1.11702	0.0305096	0.628706	13	13062942	13064550	-	1609	SMIM3	-	-	-	-	-	small integral membrane protein 3 [Source:NCBIgene;Acc:770379]	770379	-
ENSGALG00000040078	40.4974	54.8385	26.1563	0.47697	-1.06803	0.0306408	0.628706	AADN04001618.1	142	24500	+	24359	-	GO:0000165;GO:0000185;GO:0004672;GO:0004674;GO:0005524;GO:0005622;GO:0005737;GO:0006468;GO:0008349;GO:0023014;GO:0031098;GO:0032147;	-	-	-	-	-	-	-
ENSGALG00000036642	65.3125	88.3849	42.2402	0.477912	-1.06518	0.0307044	0.628706	AADN04000612.1	7702	9966	-	2265	RAD9A	GO:0000077;GO:0000077;GO:0000724;GO:0005634;GO:0005634;GO:0005654;GO:0005654;GO:0005737;GO:0006281;GO:0006974;GO:0008408;GO:0008408;GO:0017124;GO:0019899;GO:0019901;GO:0030896;GO:0030896;GO:0031573;GO:0031573;GO:0042826;GO:0071479;GO:0071479;GO:0090305;GO:1902231;	K10994	EC:3.1.11.2	-	-	RAD9 checkpoint clamp component A [Source:NCBIgene;Acc:404777]	404777	Q76F79
ENSGALG00000037716	3766.22	5247.22	2285.22	0.435511	-1.19922	0.0310234	0.628706	28	3900551	3901583	-	1033	UBA52	GO:0003735;GO:0005622;GO:0005654;GO:0005783;GO:0005829;GO:0005840;GO:0005840;GO:0005886;GO:0006412;GO:0043209;	K02927	-	-	-	ubiquitin A-52 residue ribosomal protein fusionproduct 1 [Source:NCBI gene;Acc:395958]	395958	O42388
ENSGALG00000024398	569.893	792.525	347.262	0.438171	-1.19043	0.0317256	0.628706	28	874867	875414	-	548	RPS28	GO:0000028;GO:0002181;GO:0003735;GO:0003735;GO:0005622;GO:0005840;GO:0006364;GO:0006412;GO:0022627;GO:0022627;GO:0030490;GO:0042254;GO:0042274;GO:0042788;	K02979	-	-	-	ribosomal protein S28 [Source:NCBIgene;Acc:768930]	768930	F1NTT2
ENSGALG00000002722	54.4842	73.0271	35.9414	0.492165	-1.02279	0.0320948	0.628706	12	2456733	2460894	+	4162	MST1	GO:0004252;GO:0004252;GO:0005773;GO:0006508;GO:0007566;GO:0010628;GO:0010758;GO:0010758;GO:0030879;GO:0033601;GO:0033601;GO:0046425;GO:0060763;GO:1904036;GO:0004252;GO:0006508;	-	-	-	-	macrophage stimulating 1 (hepatocyte growth factor-like) [Source:NCBI gene;Acc:396135]	396135	Q90865
ENSGALG00000030095	10.0552	18.472	1.63852	0.0887033	-3.49487	0.0322054	0.628706	AADN04003971.1	11803	12971	-	1169	AP5S1	GO:0000724;GO:0000724;GO:0005654;GO:0005764;GO:0005770;GO:0005829;GO:0016197;GO:0016197;GO:0030119;GO:0030119;	K19024	-	-	-	adaptor related protein complex 5 subunit sigma 1[Source:HGNC Symbol;Acc:HGNC:15875]	101749247	A0A1D5PEM1
ENSGALG00000045045	16.3058	24.2744	8.33725	0.343458	-1.54179	0.0322761	0.628706	10	20073802	20074905	+	1104	-	GO:0005737;GO:0006006;GO:0080048;GO:0080048;	K15630	EC:2.7.7.78	-	-	GDP-D-glucose phosphorylase 1 [Source:NCBIgene;Acc:100858151]	100858151	A0A1L1RTG4
ENSGALG00000038400	170.644	243.648	97.6393	0.400739	-1.31926	0.0324502	0.628706	KQ759474.1	20143	23229	-	3087	TOMM40L	GO:0005741;GO:0005742;GO:0008320;GO:0008320;GO:0030150;GO:0030150;GO:0032991;GO:0055085;	K11518	-	-	-	translocase of outer mitochondrial membrane 40 like[Source:HGNC Symbol;Acc:HGNC:25756]	426278	-
ENSGALG00000006130	21.782	31.4366	12.1274	0.385775	-1.37417	0.0325457	0.628706	20	9900969	9911514	+	10546	STMN3	GO:0005737;GO:0005737;GO:0005737;GO:0007019;GO:0015631;GO:0015631;GO:0019904;GO:0031110;GO:0031110;GO:0031122;GO:0031122;GO:0031175;GO:0031175;GO:0031175;GO:0035021;GO:0043005;GO:0043087;GO:0051493;GO:0051493;	-	-	R	NOG71146	stathmin 3 [Source:NCBI gene;Acc:419263]"	419263	O93388
ENSGALG00000041215	4.70755	8.65769	0.757402	0.0874831	-3.51485	0.0332985	0.632412	AADN04011179.1	1267	5817	-	4551	-	-	-	-	-	-	-	-	-
ENSGALG00000037953	6737.61	9154.77	4320.45	0.471935	-1.08334	0.0344032	0.640582	33	581115	591468	-	10354	TUBA1A	GO:0000166;GO:0003924;GO:0003924;GO:0005200;GO:0005525;GO:0005525;GO:0005737;GO:0005856;GO:0005874;GO:0005874;GO:0007010;GO:0007017;GO:0000166;GO:0003924;GO:0005200;GO:0005525;GO:0005525;GO:0005737;GO:0005856;GO:0005874;GO:0005874;GO:0007010;GO:0007017;GO:0000166;GO:0003924;GO:0003924;GO:0005200;GO:0005525;GO:0005525;GO:0005737;GO:0005856;GO:0005874;GO:0005874;GO:0007010;GO:0007017;GO:0000166;GO:…	K07374	-	-	-	tubulin alpha-1A chain-like 1 [Source:NCBIgene;Acc:100859737]	100859737	A0A1D5P198
ENSGALG00000006651	39.0504	54.8079	23.293	0.424993	-1.23449	0.0371497	0.650145	12	11497919	11499883	+	1965	OGG1	GO:0003677;GO:0003684;GO:0003684;GO:0003824;GO:0005634;GO:0005634;GO:0005634;GO:0005654;GO:0005739;GO:0006281;GO:0006281;GO:0006284;GO:0006284;GO:0006284;GO:0006285;GO:0006289;GO:0006355;GO:0006974;GO:0006979;GO:0007004;GO:0008017;GO:0008534;GO:0008534;GO:0008534;GO:0009314;GO:0016363;GO:0016607;GO:0019104;GO:0032357;GO:0032357;GO:0032991;GO:0033683;GO:0034039;GO:0034039;GO:1901291;	K03660	-	-	-	8-oxoguanine DNA glycosylase [Source:NCBIgene;Acc:771001]	771001	-
ENSGALG00000040044	6.7792	11.7185	1.83986	0.157004	-2.67113	0.0381079	0.652492	AADN04002423.1	14653	16886	+	2234	-	GO:0005886;GO:0005921;GO:0005922;GO:0007154;GO:0016020;GO:0016021;GO:0030054;GO:0005886;GO:0005921;GO:0005922;GO:0007154;GO:0016020;GO:0016021;GO:0030054;	-	-	-	-	-	-	-
ENSGALG00000035656	118.184	158.331	78.0368	0.49287	-1.02072	0.0385025	0.656154	AADN04008247.1	21	6407	-	6387	-	GO:0008270;GO:0008270;	-	-	-	-	-	-	-
ENSGALG00000043351	24.1864	33.799	14.5738	0.431191	-1.2136	0.0387712	0.658764	AADN04007854.1	3003	8652	+	5650	-	GO:0050211;	-	-	-	-	-	-	-
ENSGALG00000041471	779.849	1060.76	498.936	0.470356	-1.08817	0.0392183	0.661262	KQ759552.1	18701	20662	-	1962	TUBB	GO:0000166;GO:0000226;GO:0000278;GO:0003924;GO:0005200;GO:0005200;GO:0005200;GO:0005525;GO:0005525;GO:0005525;GO:0005634;GO:0005641;GO:0005737;GO:0005737;GO:0005874;GO:0005874;GO:0005874;GO:0005874;GO:0005874;GO:0007017;GO:0007017;GO:0007017;GO:0009987;GO:0031625;GO:0036464;GO:0042288;GO:0044297;GO:0051225;	K07375	-	-	-	tubulin beta class I [Source:HGNCSymbol;Acc:HGNC:20778]	396254	P09244
ENSGALG00000033467	29.3267	40.3749	18.2785	0.452718	-1.14331	0.0393945	0.662114	AADN04015740.1	738	2737	+	2000	-	GO:0004842;GO:0016567;GO:0071797;	-	-	-	-	-	-	-
ENSGALG00000041630	27.9867	38.7805	17.1928	0.443337	-1.17353	0.0401849	0.665962	AADN04001212.1	1096	9881	+	8786	NFIX	GO:0003677;GO:0003700;GO:0005622;GO:0005634;GO:0005634;GO:0006260;GO:0006260;GO:0006351;GO:0006355;GO:0006355;GO:0003677;GO:0003700;GO:0005622;GO:0005634;GO:0005634;GO:0006260;GO:0006260;GO:0006351;GO:0006355;GO:0006355;GO:0003677;GO:0003700;GO:0005622;GO:0005634;GO:0005634;GO:0006260;GO:0006260;GO:0006351;GO:0006355;GO:0006355;	K09171	-	-	-	nuclear factor I X [Source:NCBI gene;Acc:396207]"	396207	Q90932
ENSGALG00000006995	23.9919	34.3442	13.6396	0.397144	-1.33226	0.0412393	0.673904	9	12704199	12707547	+	3349	APOD	GO:0000302;GO:0000302;GO:0000302;GO:0005615;GO:0005622;GO:0006006;GO:0006629;GO:0006629;GO:0006869;GO:0007568;GO:0008289;GO:0010642;GO:0015485;GO:0015485;GO:0042308;GO:0048471;GO:0048662;GO:0051895;GO:0060588;GO:0060588;GO:0071638;GO:1900016;GO:2000098;GO:2000405;	K03098	-	M	COG3040	apolipoprotein D [Source:NCBI gene;Acc:424893]"	424893	Q5G8Y9
ENSGALG00000045105	40.0261	53.5736	26.4786	0.494247	-1.01669	0.0415976	0.677169	10	2545701	2547540	-	1840	-	GO:0003713;GO:0005622;GO:0005737;GO:0006355;GO:0007050;GO:0008270;GO:0008630;GO:0016363;GO:0016605;GO:0030578;GO:0032183;GO:0045087;GO:0046332;GO:0046872;GO:1902187;GO:1903508;	-	-	-	-	-	-	-
ENSGALG00000042984	7.82751	13.7695	1.88556	0.136937	-2.86841	0.0421997	0.681239	12	3122759	3126465	-	3707	-	GO:0006508;GO:0008237;GO:0016787;GO:0004046;GO:0005737;GO:0006508;GO:0006520;GO:0008237;GO:0016787;GO:0004046;GO:0004046;GO:0005737;GO:0006508;GO:0006520;GO:0008237;GO:0016787;	K14677	EC:3.5.1.14	-	-	aminoacylase 1 [Source:NCBI gene;Acc:100858836]"	100858836	A0A1D5PAU7
ENSGALG00000033069	34.0847	48.0542	20.1151	0.418592	-1.25638	0.0424894	0.681239	AADN04009916.1	29	4029	-	4001	TFPT	GO:0003677;GO:0005654;GO:0006915;GO:0006915;GO:0031011;GO:0031011;GO:0031965;GO:0097190;GO:0006915;	-	-	-	-	TCF3 fusion partner [Source:HGNCSymbol;Acc:HGNC:13630]	-	-
ENSGALG00000031566	19.5528	27.8056	11.3	0.406392	-1.29905	0.0438485	0.686781	AADN04013263.1	600	4735	+	4136	-	GO:0008017;GO:0015630;GO:0016020;GO:0016021;GO:0008017;GO:0015630;GO:0016020;GO:0016021;	-	-	-	-	-	-	-
ENSGALG00000029000	52.4619	73.6183	31.3056	0.425242	-1.23365	0.0438633	0.686781	12	3231438	3234557	-	3120	HYAL3	GO:0001552;GO:0001669;GO:0002080;GO:0003824;GO:0004415;GO:0004415;GO:0004415;GO:0004415;GO:0005764;GO:0005769;GO:0005783;GO:0005975;GO:0005975;GO:0006954;GO:0007341;GO:0008152;GO:0009615;GO:0009615;GO:0016787;GO:0016798;GO:0030214;GO:0030214;GO:0031410;GO:0031410;GO:0033906;GO:0046677;GO:0051216;GO:0071347;GO:0071356;GO:0071493;GO:0097225;GO:2000355;GO:2000368;	K01197	EC:3.2.1.35	-	-	hyaluronoglucosaminidase 3 [Source:HGNCSymbol;Acc:HGNC:5322]	100859903	R4GG16
ENSGALG00000039755	26.1135	39.5224	12.7047	0.321456	-1.63731	0.0439559	0.686781	KQ759697.1	2257	6988	+	4732	-	GO:0051225;GO:0070652;	-	-	-	-	-	-	-
ENSGALG00000045441	28.936	39.8113	18.0607	0.453658	-1.14032	0.0445971	0.691116	AADN04002702.1	3274	5296	-	2023	C20orf27	-	-	-	-	-	chromosome 20 open reading frame 27 [Source:HGNCSymbol;Acc:HGNC:15873]	-	-
ENSGALG00000012299	32.6784	44.0247	21.332	0.484547	-1.04529	0.0449521	0.691116	1	51142127	51145354	+	3228	-	-	-	-	-	-	ankyrin repeat domain 54 [Source:NCBIgene;Acc:418034]	-	-
ENSGALG00000033530	63.0054	89.8086	36.2023	0.403105	-1.31077	0.0449611	0.691116	27	1723351	1729753	-	6403	GRN	GO:0005764;GO:0005768;GO:0005783;	-	-	-	-	granulin precursor [Source:HGNCSymbol;Acc:HGNC:4601]	101748909	-
ENSGALG00000033953	25.3825	37.5632	13.2018	0.351456	-1.50858	0.0450558	0.691116	4	1864533	1871303	-	6771	SHROOM4	GO:0001725;GO:0005737;GO:0005884;GO:0005912;GO:0007015;GO:0007015;GO:0007420;GO:0009898;GO:0009925;GO:0015629;GO:0016324;GO:0016324;GO:0030036;GO:0030864;GO:0030864;GO:0031941;GO:0043296;GO:0045159;GO:0050890;GO:0051015;GO:0051015;GO:0051015;	K18625	-	-	-	shroom family member 4 [Source:HGNCSymbol;Acc:HGNC:29215]	777072	-
ENSGALG00000033441	22.6228	32.7798	12.4657	0.380287	-1.39484	0.0459065	0.693545	33	293423	293953	-	531	COX14	GO:0005739;GO:0005739;GO:0033617;GO:0033617;	K18181	-	-	-	cytochrome c oxidase assembly factor COX14[Source:NCBI gene;Acc:426880]	426880	A0A1D5PWQ1
ENSGALG00000030910	22.712	35.4993	9.92478	0.279577	-1.83868	0.046315	0.69433	AADN04007056.1	21	2869	+	2849	-	-	-	-	-	-	-	-	-
ENSGALG00000043157	7.92815	13.2054	2.65091	0.200744	-2.31657	0.046754	0.69433	AADN04002701.1	10509	12276	+	1768	-	GO:0003676;	-	-	-	-	-	-	-
ENSGALG00000043963	189.95	272.695	107.204	0.393127	-1.34693	0.0467591	0.69433	AADN04001085.1	9370	9528	-	159	-	-	-	-	-	-	-	-	-
ENSGALG00000030664	23.9567	40.5056	7.40778	0.182883	-2.45101	0.0469914	0.695013	AADN04002443.1	673	2340	+	1668	-	GO:0004252;GO:0004252;GO:0005615;GO:0006508;GO:0006508;	-	-	-	-	-	-	-
ENSGALG00000039972	8.62223	13.9461	3.29837	0.236508	-2.08004	0.0471899	0.696346	1	194847840	194849977	-	2138	-	GO:0003950;GO:0003956;GO:0003956;GO:0006471;GO:0006471;GO:0016740;GO:0016757;GO:0018120;	-	-	-	-	-	-	-
ENSGALG00000039181	69.3496	96.6709	42.0283	0.434756	-1.20172	0.0473284	0.696346	AADN04003971.1	509	10836	-	10328	-	GO:0008270;GO:0016020;GO:0016021;GO:0046872;	-	-	-	-	RING finger protein 145-like [Source:NCBIgene;Acc:107050083]	107050083	A0A1D5P1U3
ENSGALG00000032386	424.654	703.819	145.489	0.206713	-2.2743	0.0479679	0.696614	4	33015814	33091642	+	75829	DCLK2	GO:0000226;GO:0000226;GO:0004672;GO:0004672;GO:0005524;GO:0005874;GO:0006468;GO:0018105;GO:0021766;GO:0021860;GO:0035556;GO:1900181;GO:0004672;GO:0005524;GO:0005622;GO:0006468;GO:0035556;GO:0004672;GO:0005524;GO:0005622;GO:0006468;GO:0035556;GO:0004672;GO:0005524;GO:0005622;GO:0006468;GO:0035556;GO:0004672;GO:0005524;GO:0005622;GO:0006468;GO:0035556;	K08805	EC:2.7.11.1	-	-	doublecortin like kinase 2 [Source:HGNCSymbol;Acc:HGNC:19002]	422473	A0A1D5PMG2
ENSGALG00000038016	5.93124	11.5348	0.327705	0.0284102	-5.13745	0.0480192	0.696767	KQ759334.1	10060	13388	+	3329	-	GO:0004252;GO:0004252;GO:0005615;GO:0006508;GO:0006508;GO:0006508;GO:0008233;GO:0008236;GO:0016787;	-	-	-	-	-	-	-
ENSGALG00000038667	31.7145	44.4552	18.9737	0.426805	-1.22835	0.0494203	0.704469	32	11859	12566	-	708	MRPS12	GO:0003735;GO:0003735;GO:0005622;GO:0005763;GO:0005840;GO:0005840;GO:0006412;GO:0006412;GO:0015935;	-	-	-	-	mitochondrial ribosomal protein S12 [Source:HGNCSymbol;Acc:HGNC:10380]	-	-
ENSGALG00000030099	168.376	227.558	109.194	0.479853	-1.05934	0.049511	0.704469	KQ759681.1	667	8313	+	7647	-	GO:0005658;GO:0006270;GO:0046982;	-	-	-	-	-	-	-
ENSGALG00000029438	86.6252	127.417	45.8338	0.359716	-1.47507	0.0498338	0.704668	AADN04012782.1	4204	7030	+	2827	CLPP	GO:0004252;GO:0006508;GO:0006508;GO:0008233;GO:0008236;GO:0016787;GO:0004252;GO:0004252;GO:0005739;GO:0005739;GO:0005759;GO:0006508;GO:0006508;GO:0008233;GO:0008236;GO:0009368;GO:0016787;GO:0051603;	-	-	-	-	caseinolytic mitochondrial matrix peptidaseproteolytic subunit [Source:HGNC Symbol;Acc:HGNC:2084]	-	-
