# Supplementary material for: Thymic transcriptome analysis after Newcastle disease virus inoculation in chickens and the influence of host small RNAs on NDV replication
Source: Sci Rep. 2021 May 13;11:10270. doi: 10.1038/s41598-021-89464-1 (PMC8119446; doi:10.1038/s41598-021-89464-1)
Supplement: Supplementary file 10 — Supplementary Information 10. [file 41598_2021_89464_MOESM10_ESM.xlsx]

## Sheet: Sheet annotation
Thymic transcriptome analysis after Newcastle disease virus inoculation in chickens and the influence of host small RNAs on NDV replication
Liangxing Guo1, Zhaokun Mu2, Furong Nie1, Xuanniu Chang1, Haitao Duan1, Haoyan Li3, Jingfeng Zhang1, Jia Zhou1, Yudan Ji1, Mengyun Li1*
Supplementary Table 10: Common differentially expressed mRNAs in B vs A, C vs A, D vs A, and E vs A groups.

## Sheet: Sheet1
Common elements in B vs A C vs A D vs A E vs A
ENSGALG00000040530
ENSGALG00000013571
ENSGALG00000021232
ENSGALG00000014228
ENSGALG00000008638
ENSGALG00000035594
ENSGALG00000043908
ENSGALG00000016492
ENSGALG00000031713
ENSGALG00000029660
ENSGALG00000034751
ENSGALG00000041800
ENSGALG00000032174
ENSGALG00000004293
ENSGALG00000041273
ENSGALG00000009652
ENSGALG00000038771
ENSGALG00000009509
ENSGALG00000012155
ENSGALG00000040208
ENSGALG00000006717
ENSGALG00000008498
ENSGALG00000041774
ENSGALG00000013265
ENSGALG00000019662
ENSGALG00000038022
ENSGALG00000005332
ENSGALG00000011243
ENSGALG00000016288
ENSGALG00000009904
ENSGALG00000006454
ENSGALG00000032999
ENSGALG00000014904
ENSGALG00000001863
ENSGALG00000017238
ENSGALG00000010378
ENSGALG00000039738
ENSGALG00000045260
ENSGALG00000006508
ENSGALG00000001697
ENSGALG00000010980
ENSGALG00000004230
ENSGALG00000000653
ENSGALG00000031869
ENSGALG00000041918
ENSGALG00000003446
ENSGALG00000010935
ENSGALG00000042443
ENSGALG00000009050
ENSGALG00000044067
ENSGALG00000032620
ENSGALG00000044307
ENSGALG00000009602
ENSGALG00000017172
ENSGALG00000029392
ENSGALG00000014979
ENSGALG00000014136
ENSGALG00000016499
ENSGALG00000003751
ENSGALG00000013697
ENSGALG00000010850
ENSGALG00000028138
ENSGALG00000012228
ENSGALG00000039159
ENSGALG00000004669
ENSGALG00000043872
ENSGALG00000028886
ENSGALG00000026853
ENSGALG00000012908
ENSGALG00000043839
ENSGALG00000000293
ENSGALG00000038225
ENSGALG00000043245
ENSGALG00000003310
ENSGALG00000006406
ENSGALG00000043806
ENSGALG00000030121
ENSGALG00000012418
ENSGALG00000006302
ENSGALG00000031450
ENSGALG00000010657
ENSGALG00000004545
ENSGALG00000010572
ENSGALG00000006626
ENSGALG00000039992
ENSGALG00000008135
ENSGALG00000036079
ENSGALG00000034574
ENSGALG00000012126
ENSGALG00000015224
ENSGALG00000037262
ENSGALG00000011802
ENSGALG00000009231
ENSGALG00000016316
ENSGALG00000015970
ENSGALG00000008416
ENSGALG00000016767
ENSGALG00000043764
ENSGALG00000016475
ENSGALG00000002006
ENSGALG00000010078
ENSGALG00000030836
ENSGALG00000015269
ENSGALG00000016370
ENSGALG00000012197
ENSGALG00000016985
ENSGALG00000016662
ENSGALG00000031905
ENSGALG00000017017
ENSGALG00000034078
ENSGALG00000045668
ENSGALG00000044279
ENSGALG00000014232
ENSGALG00000011141
ENSGALG00000043556
ENSGALG00000044215
ENSGALG00000010596
ENSGALG00000014746
ENSGALG00000029872
ENSGALG00000045384
ENSGALG00000011299
ENSGALG00000046379
ENSGALG00000033638
ENSGALG00000007257
ENSGALG00000015283
ENSGALG00000036097
ENSGALG00000026849
ENSGALG00000016669
ENSGALG00000046479
ENSGALG00000044573
ENSGALG00000027702
ENSGALG00000042607
ENSGALG00000039012
ENSGALG00000039254
ENSGALG00000002428
ENSGALG00000042845
ENSGALG00000045328
ENSGALG00000019060
ENSGALG00000010342
ENSGALG00000019842
ENSGALG00000010293
ENSGALG00000016367
ENSGALG00000030172
ENSGALG00000032749
ENSGALG00000046392
ENSGALG00000020390
ENSGALG00000004945
ENSGALG00000015172
ENSGALG00000033925
ENSGALG00000045488
ENSGALG00000013079
ENSGALG00000041612
ENSGALG00000012236
ENSGALG00000042365
ENSGALG00000037583
ENSGALG00000016273
ENSGALG00000021567
ENSGALG00000009383
ENSGALG00000031267
ENSGALG00000016992
ENSGALG00000019211
ENSGALG00000010781
ENSGALG00000005978
ENSGALG00000044026
ENSGALG00000009397
ENSGALG00000016757
ENSGALG00000045889
ENSGALG00000015753
ENSGALG00000014252
ENSGALG00000021198
ENSGALG00000012094
ENSGALG00000006297
ENSGALG00000000451
ENSGALG00000019756
ENSGALG00000016176
ENSGALG00000010929
ENSGALG00000019958
ENSGALG00000001252
ENSGALG00000043027
ENSGALG00000035207
ENSGALG00000022827
ENSGALG00000041122
ENSGALG00000045746
ENSGALG00000010866
ENSGALG00000011875
ENSGALG00000036846
ENSGALG00000016685
ENSGALG00000033974
ENSGALG00000022976
ENSGALG00000033247
ENSGALG00000037220
ENSGALG00000003105
ENSGALG00000005247
ENSGALG00000046375
ENSGALG00000012005
ENSGALG00000044599
ENSGALG00000006712
ENSGALG00000035078
ENSGALG00000000151
ENSGALG00000000690
ENSGALG00000016258
ENSGALG00000005212
ENSGALG00000013294
ENSGALG00000023761
ENSGALG00000039725
ENSGALG00000014227
ENSGALG00000001611
ENSGALG00000015366
ENSGALG00000019361
ENSGALG00000011614
ENSGALG00000016804
ENSGALG00000038164
ENSGALG00000010225
ENSGALG00000001533
ENSGALG00000011190
ENSGALG00000038362
ENSGALG00000004167
ENSGALG00000016524
ENSGALG00000011784
ENSGALG00000032489
ENSGALG00000038598
ENSGALG00000044204
ENSGALG00000033069
ENSGALG00000041826
ENSGALG00000032249
ENSGALG00000008014
ENSGALG00000040776
ENSGALG00000038714
ENSGALG00000034352
ENSGALG00000035656
ENSGALG00000034566
ENSGALG00000037051
ENSGALG00000039742
ENSGALG00000007267
ENSGALG00000017493
ENSGALG00000041471
ENSGALG00000009064
ENSGALG00000029000
ENSGALG00000026449
ENSGALG00000037953
ENSGALG00000024398
ENSGALG00000027534
ENSGALG00000029691
ENSGALG00000029183
ENSGALG00000037716
ENSGALG00000029438
ENSGALG00000035760
ENSGALG00000038400
ENSGALG00000029330
ENSGALG00000046464
ENSGALG00000042792
ENSGALG00000030099
ENSGALG00000037031
ENSGALG00000037603
ENSGALG00000033530
