# Supplementary material for: Thymic transcriptome analysis after Newcastle disease virus inoculation in chickens and the influence of host small RNAs on NDV replication
Source: Sci Rep. 2021 May 13;11:10270. doi: 10.1038/s41598-021-89464-1 (PMC8119446; doi:10.1038/s41598-021-89464-1)
Supplement: Supplementary file 11 — Supplementary Information 11. [file 41598_2021_89464_MOESM11_ESM.xlsx]

## Sheet: Sheet annotation
Thymic transcriptome analysis after Newcastle disease virus inoculation in chickens and the influence of host small RNAs on NDV replication
Liangxing Guo1, Zhaokun Mu2, Furong Nie1, Xuanniu Chang1, Haitao Duan1, Haoyan Li3, Jingfeng Zhang1, Jia Zhou1, Yudan Ji1, Mengyun Li1*
Supplementary Table 11: The top 20 KEGG pathways enriched by differentially expressed genes in B vs A, C vs A, D vs A, and E vs A groups according to the FDR values.

## Sheet: Sheet1
B vs A
Pathway_ID	Pathway	level1	level2	Up_Number	Down_Number	DEG_number	Total_number	pvalue	FDR	Up_Gene	Down_Gene	Up_KO	Down_KO	URL
ko04080	Neuroactive ligand-receptor interaction	Environmental Information Processing	Signaling molecules and interaction	46	4	50	257	3.06555e-10	9.65649e-08	ENSGALG00000005242,ENSGALG00000037366,ENSGALG00000016992,ENSGALG00000014202,ENSGALG00000012297,ENSGALG00000028886,ENSGALG00000005259,ENSGALG00000012140,ENSGALG00000003446,ENSGALG00000032348,ENSGALG00000005853,ENSGALG00000008733,ENSGALG00000030801,ENSGALG00000014206,ENSGALG00000015824,ENSGALG00000005212,ENSGALG00000010781,ENSGALG00000011616,ENSGALG00000009405,ENSGALG00000006406,ENSGALG00000015778,…	ENSGALG00000040761,ENSGALG00000040959,ENSGALG00000044661,ENSGALG00000005524	K04249,K04296,K05195,K04603,K04605,K08522,K01315,K04224,K05062,K04584,K05199,K04576,K05200,K05081,K05439,K05198,K04588,K04604,K05206,K04170,K05250,K04294,K05208,K05190,K05261,K04808,K08375,K04589,K04582,K04194,K05181,K05239,K04146,K04248,K05175,K04214,K04157,K04581,K04198,K04282	K05224,K04211,K04147,K01319	http://www.kegg.jp/kegg-bin/show_pathway?map04080/K04249%09%23FFFFFF,red/K04296%09%23FFFFFF,red/K04603%09%23FFFFFF,red/K05195%09%23FFFFFF,red/K04605%09%23FFFFFF,red/K04147%09%23FFFFFF,green/K04211%09%23FFFFFF,green/K05062%09%23FFFFFF,red/K08522%09%23FFFFFF,red/K01315%09%23FFFFFF,red/K04224%09%23FFFFFF,red/K04584%09%23FFFFFF,red/K05199%09%23FFFFFF,red/K04576%09%23FFFFFF,red/K05200%09%23FFFFFF,red/…
ko05322	Systemic lupus erythematosus	Human Diseases	Immune diseases	2	17	19	68	3.72776e-07	5.87122e-05	ENSGALG00000010850,ENSGALG00000017040	ENSGALG00000043062,ENSGALG00000035244,ENSGALG00000035421,ENSGALG00000035445,ENSGALG00000040004,ENSGALG00000044661,ENSGALG00000037930,ENSGALG00000031571,ENSGALG00000032933,ENSGALG00000038343,ENSGALG00000029941,ENSGALG00000033447,ENSGALG00000032645,ENSGALG00000039722,ENSGALG00000038393,ENSGALG00000032231,ENSGALG00000000158	K03989,K03997	K11086,K03989,K11253,K11251,K11254,K01319,K06752,K11252	http://www.kegg.jp/kegg-bin/show_pathway?map05322/K11086%09%23FFFFFF,green/K11253%09%23FFFFFF,green/K03989%09%23FFFFFF,purple/K11251%09%23FFFFFF,green/K11254%09%23FFFFFF,green/K01319%09%23FFFFFF,green/K03997%09%23FFFFFF,red/K06752%09%23FFFFFF,green/K11252%09%23FFFFFF,green/
ko05033	Nicotine addiction	Human Diseases	Substance dependence	12	0	12	33	2.53462e-06	0.000266136	ENSGALG00000009405,ENSGALG00000039254,ENSGALG00000015778,ENSGALG00000038995,ENSGALG00000029392,ENSGALG00000014202,ENSGALG00000008898,ENSGALG00000034109,ENSGALG00000041122,ENSGALG00000015382,ENSGALG00000014206,ENSGALG00000016744	-	K05199,K05200,K05208,K05190,K05175,K04808,K05198,K12302,K05181	-	http://www.kegg.jp/kegg-bin/show_pathway?map05033/K05199%09%23FFFFFF,red/K05200%09%23FFFFFF,red/K05208%09%23FFFFFF,red/K05190%09%23FFFFFF,red/K05175%09%23FFFFFF,red/K04808%09%23FFFFFF,red/K05198%09%23FFFFFF,red/K12302%09%23FFFFFF,red/K05181%09%23FFFFFF,red/
ko04723	Retrograde endocannabinoid signaling	Organismal Systems	Nervous system	17	4	21	112	8.22314e-05	0.00647572	ENSGALG00000009405,ENSGALG00000039254,ENSGALG00000015778,ENSGALG00000039159,ENSGALG00000014202,ENSGALG00000012297,ENSGALG00000034109,ENSGALG00000031170,ENSGALG00000030251,ENSGALG00000005332,ENSGALG00000041122,ENSGALG00000016744,ENSGALG00000017238,ENSGALG00000038995,ENSGALG00000011109,ENSGALG00000029392,ENSGALG00000014206	ENSGALG00000040173,ENSGALG00000038714,ENSGALG00000039212,ENSGALG00000042809	K05199,K15528,K05200,K08048,K04603,K04440,K08041,K05190,K05175,K04851,K05198,K04604,K12302,K05181	K03942,K11353,K03941,K03963	http://www.kegg.jp/kegg-bin/show_pathway?map04723/K15528%09%23FFFFFF,red/K04603%09%23FFFFFF,red/K04851%09%23FFFFFF,red/K08041%09%23FFFFFF,red/K05190%09%23FFFFFF,red/K05181%09%23FFFFFF,red/K05199%09%23FFFFFF,red/K05200%09%23FFFFFF,red/K11353%09%23FFFFFF,green/K08048%09%23FFFFFF,red/K03941%09%23FFFFFF,green/K04440%09%23FFFFFF,red/K05175%09%23FFFFFF,red/K05198%09%23FFFFFF,red/K04604%09%23FFFFFF,red/…
ko05150	Staphylococcus aureus infection	Human Diseases	Infectious diseases: Bacterial	6	3	9	27	0.000103121	0.00649662	ENSGALG00000012126,ENSGALG00000028886,ENSGALG00000007419,ENSGALG00000017040,ENSGALG00000003016,ENSGALG00000004293	ENSGALG00000038393,ENSGALG00000032231,ENSGALG00000000158	K03993,K03989,K01315,K03992,K01333	K03989,K06752	http://www.kegg.jp/kegg-bin/show_pathway?map05150/K03993%09%23FFFFFF,red/K03989%09%23FFFFFF,purple/K06752%09%23FFFFFF,green/K01315%09%23FFFFFF,red/K01333%09%23FFFFFF,red/K03992%09%23FFFFFF,red/
ko04917	Prolactin signaling pathway	Organismal Systems	Endocrine system	11	2	13	60	0.000434606	0.0210841	ENSGALG00000019300,ENSGALG00000011801,ENSGALG00000029648,ENSGALG00000011109,ENSGALG00000012671,ENSGALG00000008121,ENSGALG00000009306,ENSGALG00000009095,ENSGALG00000010688,ENSGALG00000015824,ENSGALG00000003446	ENSGALG00000026195,ENSGALG00000002260	K07593,K08551,K17448,K04248,K05081,K00512,K05439,K04440,K00501,K08522	K04701,K00965	http://www.kegg.jp/kegg-bin/show_pathway?map04917/K08551%09%23FFFFFF,red/K07593%09%23FFFFFF,red/K00965%09%23FFFFFF,green/K17448%09%23FFFFFF,red/K00512%09%23FFFFFF,red/K05081%09%23FFFFFF,red/K04248%09%23FFFFFF,red/K05439%09%23FFFFFF,red/K04440%09%23FFFFFF,red/K04701%09%23FFFFFF,green/K00501%09%23FFFFFF,red/K08522%09%23FFFFFF,red/
ko04976	Bile secretion	Organismal Systems	Digestive system	12	0	12	53	0.000468536	0.0210841	ENSGALG00000031293,ENSGALG00000001661,ENSGALG00000011594,ENSGALG00000039738,ENSGALG00000032986,ENSGALG00000031170,ENSGALG00000030251,ENSGALG00000009958,ENSGALG00000041222,ENSGALG00000012106,ENSGALG00000010891,ENSGALG00000044618	-	K00489,K08048,K05684,K08537,K08204,K12040,K08041,K04588,K03460,K05031,K05664,K14361	-	http://www.kegg.jp/kegg-bin/show_pathway?map04976/K00489%09%23FFFFFF,red/K05684%09%23FFFFFF,red/K08048%09%23FFFFFF,red/K08204%09%23FFFFFF,red/K08537%09%23FFFFFF,red/K12040%09%23FFFFFF,red/K08041%09%23FFFFFF,red/K04588%09%23FFFFFF,red/K03460%09%23FFFFFF,red/K05031%09%23FFFFFF,red/K05664%09%23FFFFFF,red/K14361%09%23FFFFFF,red/
ko04724	Glutamatergic synapse	Organismal Systems	Nervous system	16	0	16	87	0.00070451	0.0277401	ENSGALG00000009405,ENSGALG00000039254,ENSGALG00000010673,ENSGALG00000012297,ENSGALG00000034109,ENSGALG00000031170,ENSGALG00000030251,ENSGALG00000005332,ENSGALG00000041122,ENSGALG00000020458,ENSGALG00000017238,ENSGALG00000006576,ENSGALG00000000558,ENSGALG00000038995,ENSGALG00000008898,ENSGALG00000044307	-	K05199,K05200,K08048,K16342,K04603,K05208,K08041,K04851,K04605,K05198,K04604,K12302,K05618,K05617	-	http://www.kegg.jp/kegg-bin/show_pathway?map04724/K05199%09%23FFFFFF,red/K05200%09%23FFFFFF,red/K08048%09%23FFFFFF,red/K04603%09%23FFFFFF,red/K16342%09%23FFFFFF,red/K05208%09%23FFFFFF,red/K04605%09%23FFFFFF,red/K08041%09%23FFFFFF,red/K04851%09%23FFFFFF,red/K05198%09%23FFFFFF,red/K04604%09%23FFFFFF,red/K12302%09%23FFFFFF,red/K05617%09%23FFFFFF,red/K05618%09%23FFFFFF,red/
ko04742	Taste transduction	Organismal Systems	Sensory system	10	0	10	44	0.00133259	0.0466406	ENSGALG00000010334,ENSGALG00000011040,ENSGALG00000014202,ENSGALG00000008427,ENSGALG00000012297,ENSGALG00000030251,ENSGALG00000011009,ENSGALG00000008271,ENSGALG00000014206,ENSGALG00000016744	-	K04836,K08048,K19729,K04603,K05175,K08474,K04834,K19738	-	http://www.kegg.jp/kegg-bin/show_pathway?map04742/K04836%09%23FFFFFF,red/K08048%09%23FFFFFF,red/K04603%09%23FFFFFF,red/K19729%09%23FFFFFF,red/K05175%09%23FFFFFF,red/K08474%09%23FFFFFF,red/K04834%09%23FFFFFF,red/K19738%09%23FFFFFF,red/
ko04913	Ovarian steroidogenesis	Organismal Systems	Endocrine system	9	0	9	39	0.00205461	0.0615991	ENSGALG00000013294,ENSGALG00000020458,ENSGALG00000008121,ENSGALG00000031170,ENSGALG00000030251,ENSGALG00000009095,ENSGALG00000044307,ENSGALG00000015824,ENSGALG00000012140	-	K05250,K04248,K08048,K00512,K16342,K08041,K07434,K08522	-	http://www.kegg.jp/kegg-bin/show_pathway?map04913/K05250%09%23FFFFFF,red/K00512%09%23FFFFFF,red/K08048%09%23FFFFFF,red/K04248%09%23FFFFFF,red/K16342%09%23FFFFFF,red/K08041%09%23FFFFFF,red/K07434%09%23FFFFFF,red/K08522%09%23FFFFFF,red/
ko05034	Alcoholism	Human Diseases	Substance dependence	6	12	18	115	0.00234237	0.0615991	ENSGALG00000008898,ENSGALG00000001693,ENSGALG00000019300,ENSGALG00000001252,ENSGALG00000029648,ENSGALG00000010688	ENSGALG00000043062,ENSGALG00000035244,ENSGALG00000037930,ENSGALG00000031571,ENSGALG00000032933,ENSGALG00000035445,ENSGALG00000038343,ENSGALG00000033447,ENSGALG00000029941,ENSGALG00000040004,ENSGALG00000039722,ENSGALG00000032645	K17448,K09048,K00501,K08155,K05208	K11251,K11254,K11253,K11252	http://www.kegg.jp/kegg-bin/show_pathway?map05034/K17448%09%23FFFFFF,red/K11253%09%23FFFFFF,green/K09048%09%23FFFFFF,red/K05208%09%23FFFFFF,red/K11251%09%23FFFFFF,green/K00501%09%23FFFFFF,red/K11254%09%23FFFFFF,green/K08155%09%23FFFFFF,red/K11252%09%23FFFFFF,green/
ko04610	Complement and coagulation cascades	Organismal Systems	Immune system	10	1	11	55	0.00234663	0.0615991	ENSGALG00000010850,ENSGALG00000002369,ENSGALG00000003016,ENSGALG00000046159,ENSGALG00000028886,ENSGALG00000012126,ENSGALG00000007419,ENSGALG00000017040,ENSGALG00000004293,ENSGALG00000009266	ENSGALG00000032231	K03903,K03993,K03989,K01333,K03997,K03898,K01315,K03906,K03992	K03989	http://www.kegg.jp/kegg-bin/show_pathway?map04610/K03993%09%23FFFFFF,red/K03903%09%23FFFFFF,red/K03989%09%23FFFFFF,purple/K01333%09%23FFFFFF,red/K03997%09%23FFFFFF,red/K03898%09%23FFFFFF,red/K01315%09%23FFFFFF,red/K03906%09%23FFFFFF,red/K03992%09%23FFFFFF,red/
ko00380	Tryptophan metabolism	Metabolism	Amino acid metabolism	8	0	8	34	0.0031696	0.0768019	ENSGALG00000009926,ENSGALG00000012197,ENSGALG00000016685,ENSGALG00000035207,ENSGALG00000008185,ENSGALG00000012418,ENSGALG00000020876,ENSGALG00000002266	-	K00452,K00543,K00164,K00453,K03392,K01556,K00157	-	http://www.kegg.jp/kegg-bin/show_pathway?map00380/K00543%09%23FFFFFF,red/K00452%09%23FFFFFF,red/K00164%09%23FFFFFF,red/K00453%09%23FFFFFF,red/K00157%09%23FFFFFF,red/K01556%09%23FFFFFF,red/K03392%09%23FFFFFF,red/
ko05030	Cocaine addiction	Human Diseases	Substance dependence	7	1	8	38	0.00653319	0.146997	ENSGALG00000008898,ENSGALG00000001693,ENSGALG00000009405,ENSGALG00000019300,ENSGALG00000001252,ENSGALG00000006576,ENSGALG00000029648	ENSGALG00000034095	K04605,K05198,K09048,K00501,K08155,K05208	K02090	http://www.kegg.jp/kegg-bin/show_pathway?map05030/K04605%09%23FFFFFF,red/K05198%09%23FFFFFF,red/K00501%09%23FFFFFF,red/K09048%09%23FFFFFF,red/K02090%09%23FFFFFF,green/K08155%09%23FFFFFF,red/K05208%09%23FFFFFF,red/
ko00350	Tyrosine metabolism	Metabolism	Amino acid metabolism	7	0	7	31	0.00722189	0.15166	ENSGALG00000017237,ENSGALG00000019300,ENSGALG00000008185,ENSGALG00000016370,ENSGALG00000029648,ENSGALG00000014966,ENSGALG00000020876	-	K00501,K00505,K00451,K00431,K00157	-	http://www.kegg.jp/kegg-bin/show_pathway?map00350/K00501%09%23FFFFFF,red/K00505%09%23FFFFFF,red/K00451%09%23FFFFFF,red/K00431%09%23FFFFFF,red/K00157%09%23FFFFFF,red/
ko04540	Gap junction	Cellular Processes	Cellular community - eukaryotes	9	3	12	74	0.00898842	0.17696	ENSGALG00000017238,ENSGALG00000010909,ENSGALG00000016992,ENSGALG00000012155,ENSGALG00000005853,ENSGALG00000012297,ENSGALG00000031170,ENSGALG00000030251,ENSGALG00000013045	ENSGALG00000037953,ENSGALG00000041471,ENSGALG00000000433	K08048,K04603,K07374,K08041,K04157,K04604,K04357,K19477	K07375,K07374	http://www.kegg.jp/kegg-bin/show_pathway?map04540/K07375%09%23FFFFFF,green/K08048%09%23FFFFFF,red/K04603%09%23FFFFFF,red/K07374%09%23FFFFFF,purple/K08041%09%23FFFFFF,red/K04157%09%23FFFFFF,red/K04604%09%23FFFFFF,red/K04357%09%23FFFFFF,red/K19477%09%23FFFFFF,red/
ko00750	Vitamin B6 metabolism	Metabolism	Metabolism of cofactors and vitamins	2	1	3	7	0.0119315	0.221083	ENSGALG00000008185,ENSGALG00000020876	ENSGALG00000036683	K00157	K00275	http://www.kegg.jp/kegg-bin/show_pathway?map00750/K00275%09%23FFFFFF,green/K00157%09%23FFFFFF,red/
ko02010	ABC transporters	Environmental Information Processing	Membrane transport	4	3	7	35	0.0142073	0.248627	ENSGALG00000009958,ENSGALG00000005752,ENSGALG00000010891,ENSGALG00000032986	ENSGALG00000035075,ENSGALG00000006795,ENSGALG00000031243	K05031,K05684,K05644,K05664	K05653,K05655,K05680	http://www.kegg.jp/kegg-bin/show_pathway?map02010/K05031%09%23FFFFFF,red/K05653%09%23FFFFFF,green/K05684%09%23FFFFFF,red/K05655%09%23FFFFFF,green/K05644%09%23FFFFFF,red/K05664%09%23FFFFFF,red/K05680%09%23FFFFFF,green/
ko04020	Calcium signaling pathway	Environmental Information Processing	Signal transduction	16	3	19	149	0.0166484	0.263266	ENSGALG00000003833,ENSGALG00000016992,ENSGALG00000012297,ENSGALG00000005332,ENSGALG00000030251,ENSGALG00000031170,ENSGALG00000013123,ENSGALG00000009095,ENSGALG00000010596,ENSGALG00000017238,ENSGALG00000005853,ENSGALG00000008898,ENSGALG00000009705,ENSGALG00000007466,ENSGALG00000033701,ENSGALG00000030801	ENSGALG00000031529,ENSGALG00000005524,ENSGALG00000033510	K05861,K04963,K04248,K08048,K04603,K05208,K04851,K08041,K04157,K04604,K04194,K04198,K04224,K04282,K04852	K04211,K05084,K05083	http://www.kegg.jp/kegg-bin/show_pathway?map04020/K05861%09%23FFFFFF,red/K04603%09%23FFFFFF,red/K05208%09%23FFFFFF,red/K04851%09%23FFFFFF,red/K08041%09%23FFFFFF,red/K04211%09%23FFFFFF,green/K04194%09%23FFFFFF,red/K04224%09%23FFFFFF,red/K04852%09%23FFFFFF,red/K05084%09%23FFFFFF,green/K04963%09%23FFFFFF,red/K04248%09%23FFFFFF,red/K08048%09%23FFFFFF,red/K04157%09%23FFFFFF,red/K04604%09%23FFFFFF,red/…
ko05031	Amphetamine addiction	Human Diseases	Substance dependence	9	0	9	53	0.0167153	0.263266	ENSGALG00000001693,ENSGALG00000009405,ENSGALG00000019300,ENSGALG00000001252,ENSGALG00000029648,ENSGALG00000038995,ENSGALG00000034109,ENSGALG00000008898,ENSGALG00000005332	-	K05199,K09048,K05200,K05208,K04851,K05198,K00501,K08155	-	http://www.kegg.jp/kegg-bin/show_pathway?map05031/K05199%09%23FFFFFF,red/K05200%09%23FFFFFF,red/K09048%09%23FFFFFF,red/K05208%09%23FFFFFF,red/K04851%09%23FFFFFF,red/K05198%09%23FFFFFF,red/K00501%09%23FFFFFF,red/K08155%09%23FFFFFF,red/
C vs A
Pathway_ID	Pathway	level1	level2	Up_Number	Down_Number	DEG_number	Total_number	pvalue	FDR	Up_Gene	Down_Gene	Up_KO	Down_KO	URL
ko05322	Systemic lupus erythematosus	Human Diseases	Immune diseases	4	19	23	68	9.70268e-10	3.00691e-07	ENSGALG00000010850,ENSGALG00000014840,ENSGALG00000017040,ENSGALG00000000892	ENSGALG00000043062,ENSGALG00000038969,ENSGALG00000035244,ENSGALG00000035715,ENSGALG00000035445,ENSGALG00000004771,ENSGALG00000030424,ENSGALG00000037930,ENSGALG00000032272,ENSGALG00000031571,ENSGALG00000027064,ENSGALG00000032933,ENSGALG00000038343,ENSGALG00000029941,ENSGALG00000033447,ENSGALG00000038393,ENSGALG00000032645,ENSGALG00000032231,ENSGALG00000000158	K03989,K03997,K05443,K03995	K11251,K11254,K03989,K11253,K03987,K06752	http://www.kegg.jp/kegg-bin/show_pathway?map05322/K11253%09%23FFFFFF,green/K03989%09%23FFFFFF,purple/K03995%09%23FFFFFF,red/K11251%09%23FFFFFF,green/K11254%09%23FFFFFF,green/K03997%09%23FFFFFF,red/K03987%09%23FFFFFF,green/K06752%09%23FFFFFF,green/K05443%09%23FFFFFF,red/
ko04080	Neuroactive ligand-receptor interaction	Environmental Information Processing	Signaling molecules and interaction	47	3	50	257	1.9275e-09	3.00691e-07	ENSGALG00000005242,ENSGALG00000016992,ENSGALG00000012297,ENSGALG00000028886,ENSGALG00000029764,ENSGALG00000005259,ENSGALG00000012140,ENSGALG00000003446,ENSGALG00000009100,ENSGALG00000008332,ENSGALG00000007047,ENSGALG00000010778,ENSGALG00000039545,ENSGALG00000008733,ENSGALG00000020143,ENSGALG00000002840,ENSGALG00000005212,ENSGALG00000010781,ENSGALG00000011616,ENSGALG00000015384,ENSGALG00000019797,…	ENSGALG00000007681,ENSGALG00000040761,ENSGALG00000040959	K05244,K04249,K05195,K04603,K04605,K04131,K01315,K04224,K05062,K04584,K05199,K04576,K05186,K01312,K05081,K05439,K01313,K04604,K04170,K04814,K05250,K04133,K04247,K04294,K04585,K05208,K05261,K05190,K08375,K04589,K04582,K05181,K05239,K04146,K04306,K05175,K04214,K04157,K04168,K04198,K04581,K04282,K04607	K05224,K04147,K04157	http://www.kegg.jp/kegg-bin/show_pathway?map04080/K05244%09%23FFFFFF,red/K04249%09%23FFFFFF,red/K04603%09%23FFFFFF,red/K05195%09%23FFFFFF,red/K04605%09%23FFFFFF,red/K04131%09%23FFFFFF,red/K04147%09%23FFFFFF,green/K05062%09%23FFFFFF,red/K01315%09%23FFFFFF,red/K04224%09%23FFFFFF,red/K04584%09%23FFFFFF,red/K05199%09%23FFFFFF,red/K04576%09%23FFFFFF,red/K05186%09%23FFFFFF,red/K01312%09%23FFFFFF,red/K0…
ko04723	Retrograde endocannabinoid signaling	Organismal Systems	Nervous system	19	7	26	112	4.78197e-07	4.97325e-05	ENSGALG00000039254,ENSGALG00000013060,ENSGALG00000015778,ENSGALG00000039159,ENSGALG00000012297,ENSGALG00000034109,ENSGALG00000038042,ENSGALG00000031170,ENSGALG00000030251,ENSGALG00000005332,ENSGALG00000015776,ENSGALG00000041122,ENSGALG00000008456,ENSGALG00000031205,ENSGALG00000017238,ENSGALG00000001698,ENSGALG00000011109,ENSGALG00000029392,ENSGALG00000020143	ENSGALG00000032595,ENSGALG00000009703,ENSGALG00000040173,ENSGALG00000031980,ENSGALG00000038714,ENSGALG00000039212,ENSGALG00000042809	K15528,K04849,K04603,K08041,K05190,K04851,K04549,K05181,K08042,K05199,K05186,K08048,K04440,K05175,K04604,K12302	K03940,K03958,K03942,K11353,K04543,K03941,K03963	http://www.kegg.jp/kegg-bin/show_pathway?map04723/K03940%09%23FFFFFF,green/K04849%09%23FFFFFF,red/K15528%09%23FFFFFF,red/K04603%09%23FFFFFF,red/K08041%09%23FFFFFF,red/K05190%09%23FFFFFF,red/K04851%09%23FFFFFF,red/K03958%09%23FFFFFF,green/K04549%09%23FFFFFF,red/K05181%09%23FFFFFF,red/K08042%09%23FFFFFF,red/K05199%09%23FFFFFF,red/K05186%09%23FFFFFF,red/K11353%09%23FFFFFF,green/K08048%09%23FFFFFF,re…
ko05150	Staphylococcus aureus infection	Human Diseases	Infectious diseases: Bacterial	6	5	11	27	3.02325e-06	0.000215813	ENSGALG00000012126,ENSGALG00000028886,ENSGALG00000017040,ENSGALG00000003016,ENSGALG00000000892,ENSGALG00000004293	ENSGALG00000038393,ENSGALG00000032231,ENSGALG00000040832,ENSGALG00000004771,ENSGALG00000000158	K03993,K03989,K01315,K01333,K05443	K03989,K01334,K03987,K06752	http://www.kegg.jp/kegg-bin/show_pathway?map05150/K03993%09%23FFFFFF,red/K03989%09%23FFFFFF,purple/K01334%09%23FFFFFF,green/K01333%09%23FFFFFF,red/K03987%09%23FFFFFF,green/K01315%09%23FFFFFF,red/K06752%09%23FFFFFF,green/K05443%09%23FFFFFF,red/
ko04610	Complement and coagulation cascades	Organismal Systems	Immune system	11	5	16	55	3.45855e-06	0.000215813	ENSGALG00000010850,ENSGALG00000002369,ENSGALG00000003016,ENSGALG00000046159,ENSGALG00000014840,ENSGALG00000012126,ENSGALG00000028886,ENSGALG00000017040,ENSGALG00000004293,ENSGALG00000008332,ENSGALG00000009266	ENSGALG00000032231,ENSGALG00000040832,ENSGALG00000003589,ENSGALG00000004771,ENSGALG00000007381	K03903,K03993,K03989,K01333,K03995,K01313,K03997,K03898,K03906,K01315	K03989,K01334,K06251,K03987,K04001	http://www.kegg.jp/kegg-bin/show_pathway?map04610/K03993%09%23FFFFFF,red/K03903%09%23FFFFFF,red/K03989%09%23FFFFFF,purple/K01334%09%23FFFFFF,green/K03995%09%23FFFFFF,red/K01333%09%23FFFFFF,red/K01313%09%23FFFFFF,red/K06251%09%23FFFFFF,green/K03997%09%23FFFFFF,red/K03987%09%23FFFFFF,green/K03898%09%23FFFFFF,red/K01315%09%23FFFFFF,red/K03906%09%23FFFFFF,red/K04001%09%23FFFFFF,green/
ko05033	Nicotine addiction	Human Diseases	Substance dependence	11	0	11	33	2.87879e-05	0.00149697	ENSGALG00000039254,ENSGALG00000001698,ENSGALG00000015778,ENSGALG00000029392,ENSGALG00000008898,ENSGALG00000034109,ENSGALG00000038042,ENSGALG00000041122,ENSGALG00000015776,ENSGALG00000020143,ENSGALG00000008456	-	K05199,K05186,K04849,K05208,K05190,K05175,K12302,K05181	-	http://www.kegg.jp/kegg-bin/show_pathway?map05033/K05199%09%23FFFFFF,red/K04849%09%23FFFFFF,red/K05186%09%23FFFFFF,red/K05208%09%23FFFFFF,red/K05190%09%23FFFFFF,red/K05175%09%23FFFFFF,red/K12302%09%23FFFFFF,red/K05181%09%23FFFFFF,red/
ko05034	Alcoholism	Human Diseases	Substance dependence	6	16	22	115	8.99884e-05	0.00401091	ENSGALG00000031205,ENSGALG00000008898,ENSGALG00000019300,ENSGALG00000001252,ENSGALG00000029648,ENSGALG00000010688	ENSGALG00000043062,ENSGALG00000038969,ENSGALG00000035244,ENSGALG00000035715,ENSGALG00000035445,ENSGALG00000030424,ENSGALG00000037930,ENSGALG00000032272,ENSGALG00000031571,ENSGALG00000031980,ENSGALG00000027064,ENSGALG00000032933,ENSGALG00000038343,ENSGALG00000029941,ENSGALG00000033447,ENSGALG00000032645	K17448,K09048,K00501,K04549,K05208	K11251,K11254,K11253,K04543	http://www.kegg.jp/kegg-bin/show_pathway?map05034/K17448%09%23FFFFFF,red/K11253%09%23FFFFFF,green/K09048%09%23FFFFFF,red/K05208%09%23FFFFFF,red/K11251%09%23FFFFFF,green/K00501%09%23FFFFFF,red/K11254%09%23FFFFFF,green/K04543%09%23FFFFFF,green/K04549%09%23FFFFFF,red/
ko04724	Glutamatergic synapse	Organismal Systems	Nervous system	16	1	17	87	0.000427637	0.0166779	ENSGALG00000039254,ENSGALG00000013060,ENSGALG00000010673,ENSGALG00000012297,ENSGALG00000034109,ENSGALG00000031170,ENSGALG00000005332,ENSGALG00000030251,ENSGALG00000041122,ENSGALG00000043401,ENSGALG00000031205,ENSGALG00000017238,ENSGALG00000006576,ENSGALG00000008898,ENSGALG00000044307,ENSGALG00000002840	ENSGALG00000031980	K05199,K08042,K08048,K16342,K04603,K05208,K08041,K04851,K04605,K04604,K12302,K05618,K04549,K04607	K04543	http://www.kegg.jp/kegg-bin/show_pathway?map04724/K08042%09%23FFFFFF,red/K05199%09%23FFFFFF,red/K08048%09%23FFFFFF,red/K04603%09%23FFFFFF,red/K16342%09%23FFFFFF,red/K05208%09%23FFFFFF,red/K04605%09%23FFFFFF,red/K08041%09%23FFFFFF,red/K04851%09%23FFFFFF,red/K04604%09%23FFFFFF,red/K04543%09%23FFFFFF,green/K12302%09%23FFFFFF,red/K05618%09%23FFFFFF,red/K04607%09%23FFFFFF,red/K04549%09%23FFFFFF,red/
ko04727	GABAergic synapse	Organismal Systems	Nervous system	13	1	14	65	0.000484729	0.0168039	ENSGALG00000031205,ENSGALG00000013060,ENSGALG00000001698,ENSGALG00000015778,ENSGALG00000029392,ENSGALG00000038042,ENSGALG00000034070,ENSGALG00000031170,ENSGALG00000005332,ENSGALG00000030251,ENSGALG00000015776,ENSGALG00000020143,ENSGALG00000008456	ENSGALG00000031980	K08042,K05186,K04849,K01580,K08048,K08041,K04851,K05175,K05190,K04549,K05181	K04543	http://www.kegg.jp/kegg-bin/show_pathway?map04727/K08042%09%23FFFFFF,red/K04849%09%23FFFFFF,red/K05186%09%23FFFFFF,red/K01580%09%23FFFFFF,red/K08048%09%23FFFFFF,red/K05190%09%23FFFFFF,red/K08041%09%23FFFFFF,red/K04851%09%23FFFFFF,red/K05175%09%23FFFFFF,red/K04543%09%23FFFFFF,green/K05181%09%23FFFFFF,red/K04549%09%23FFFFFF,red/
ko05310	Asthma	Human Diseases	Immune diseases	3	2	5	11	0.000973225	0.0303646	ENSGALG00000006329,ENSGALG00000000892,ENSGALG00000023822	ENSGALG00000038393,ENSGALG00000000158	K05443,K05428,K05432	K06752	http://www.kegg.jp/kegg-bin/show_pathway?map05310/K06752%09%23FFFFFF,green/K05432%09%23FFFFFF,red/K05428%09%23FFFFFF,red/K05443%09%23FFFFFF,red/
ko04742	Taste transduction	Organismal Systems	Sensory system	10	0	10	44	0.0019867	0.05635	ENSGALG00000030506,ENSGALG00000001698,ENSGALG00000011040,ENSGALG00000010778,ENSGALG00000008427,ENSGALG00000012297,ENSGALG00000030251,ENSGALG00000005766,ENSGALG00000011009,ENSGALG00000002840	-	K04836,K08048,K19729,K04603,K04990,K04131,K05175,K08474,K04834,K04607	-	http://www.kegg.jp/kegg-bin/show_pathway?map04742/K04836%09%23FFFFFF,red/K08048%09%23FFFFFF,red/K04603%09%23FFFFFF,red/K19729%09%23FFFFFF,red/K04990%09%23FFFFFF,red/K04131%09%23FFFFFF,red/K05175%09%23FFFFFF,red/K08474%09%23FFFFFF,red/K04834%09%23FFFFFF,red/K04607%09%23FFFFFF,red/
ko00350	Tyrosine metabolism	Metabolism	Amino acid metabolism	7	1	8	31	0.00236047	0.0613723	ENSGALG00000000081,ENSGALG00000017237,ENSGALG00000019300,ENSGALG00000040045,ENSGALG00000016370,ENSGALG00000029648,ENSGALG00000014966	ENSGALG00000006326	K03334,K00501,K00505,K00451,K00431,K00503	K07253	http://www.kegg.jp/kegg-bin/show_pathway?map00350/K03334%09%23FFFFFF,red/K00501%09%23FFFFFF,red/K00505%09%23FFFFFF,red/K07253%09%23FFFFFF,green/K00451%09%23FFFFFF,red/K00503%09%23FFFFFF,red/K00431%09%23FFFFFF,red/
ko04976	Bile secretion	Organismal Systems	Digestive system	11	0	11	53	0.0026132	0.0627169	ENSGALG00000031293,ENSGALG00000001661,ENSGALG00000013060,ENSGALG00000039738,ENSGALG00000032986,ENSGALG00000031170,ENSGALG00000030251,ENSGALG00000009958,ENSGALG00000041222,ENSGALG00000010891,ENSGALG00000044618	-	K08042,K00489,K08048,K05684,K08204,K12040,K08041,K03460,K05031,K05664,K14361	-	http://www.kegg.jp/kegg-bin/show_pathway?map04976/K08042%09%23FFFFFF,red/K00489%09%23FFFFFF,red/K05684%09%23FFFFFF,red/K08048%09%23FFFFFF,red/K08204%09%23FFFFFF,red/K12040%09%23FFFFFF,red/K08041%09%23FFFFFF,red/K03460%09%23FFFFFF,red/K05031%09%23FFFFFF,red/K05664%09%23FFFFFF,red/K14361%09%23FFFFFF,red/
ko04913	Ovarian steroidogenesis	Organismal Systems	Endocrine system	9	0	9	39	0.00295328	0.0657607	ENSGALG00000013294,ENSGALG00000037951,ENSGALG00000013060,ENSGALG00000030251,ENSGALG00000031170,ENSGALG00000044307,ENSGALG00000012140,ENSGALG00000043401,ENSGALG00000009100	-	K08042,K05250,K00070,K08048,K04247,K16342,K08041,K07434	-	http://www.kegg.jp/kegg-bin/show_pathway?map04913/K08042%09%23FFFFFF,red/K00070%09%23FFFFFF,red/K05250%09%23FFFFFF,red/K04247%09%23FFFFFF,red/K08048%09%23FFFFFF,red/K16342%09%23FFFFFF,red/K08041%09%23FFFFFF,red/K07434%09%23FFFFFF,red/
ko05032	Morphine addiction	Human Diseases	Substance dependence	12	1	13	70	0.00316157	0.0657607	ENSGALG00000031205,ENSGALG00000013060,ENSGALG00000001698,ENSGALG00000015778,ENSGALG00000029392,ENSGALG00000038042,ENSGALG00000031170,ENSGALG00000030251,ENSGALG00000004251,ENSGALG00000015776,ENSGALG00000020143,ENSGALG00000008456	ENSGALG00000031980	K08042,K05186,K04849,K08048,K08041,K05175,K04439,K05190,K04549,K05181	K04543	http://www.kegg.jp/kegg-bin/show_pathway?map05032/K08042%09%23FFFFFF,red/K04849%09%23FFFFFF,red/K05186%09%23FFFFFF,red/K08048%09%23FFFFFF,red/K08041%09%23FFFFFF,red/K05175%09%23FFFFFF,red/K04439%09%23FFFFFF,red/K05190%09%23FFFFFF,red/K04543%09%23FFFFFF,green/K05181%09%23FFFFFF,red/K04549%09%23FFFFFF,red/
ko00380	Tryptophan metabolism	Metabolism	Amino acid metabolism	7	1	8	34	0.0043923	0.0856499	ENSGALG00000000081,ENSGALG00000009926,ENSGALG00000012418,ENSGALG00000012197,ENSGALG00000016685,ENSGALG00000035207,ENSGALG00000002266	ENSGALG00000000109	K00452,K00543,K03334,K00164,K00453,K03392,K01556	K01432	http://www.kegg.jp/kegg-bin/show_pathway?map00380/K00452%09%23FFFFFF,red/K03334%09%23FFFFFF,red/K00164%09%23FFFFFF,red/K00453%09%23FFFFFF,red/K03392%09%23FFFFFF,red/K00543%09%23FFFFFF,red/K01432%09%23FFFFFF,green/K01556%09%23FFFFFF,red/
ko02010	ABC transporters	Environmental Information Processing	Membrane transport	5	3	8	35	0.00530516	0.0973653	ENSGALG00000009958,ENSGALG00000005752,ENSGALG00000038152,ENSGALG00000010891,ENSGALG00000032986	ENSGALG00000035075,ENSGALG00000006795,ENSGALG00000031243	K05669,K05031,K05684,K05644,K05664	K05653,K05655,K05680	http://www.kegg.jp/kegg-bin/show_pathway?map02010/K05669%09%23FFFFFF,red/K05653%09%23FFFFFF,green/K05684%09%23FFFFFF,red/K05680%09%23FFFFFF,green/K05031%09%23FFFFFF,red/K05644%09%23FFFFFF,red/K05655%09%23FFFFFF,green/K05664%09%23FFFFFF,red/
ko04020	Calcium signaling pathway	Environmental Information Processing	Signal transduction	17	4	21	149	0.00717821	0.124422	ENSGALG00000013060,ENSGALG00000003833,ENSGALG00000016992,ENSGALG00000012297,ENSGALG00000005332,ENSGALG00000030251,ENSGALG00000031170,ENSGALG00000008456,ENSGALG00000008177,ENSGALG00000010596,ENSGALG00000017238,ENSGALG00000010778,ENSGALG00000008898,ENSGALG00000009705,ENSGALG00000007466,ENSGALG00000033701,ENSGALG00000009640	ENSGALG00000007681,ENSGALG00000023541,ENSGALG00000041762,ENSGALG00000031529	K04849,K04133,K04603,K05208,K04851,K04131,K08041,K13240,K04224,K04852,K08042,K04963,K08048,K04157,K04604,K04198,K04282	K04157,K04718,K16059,K05083	http://www.kegg.jp/kegg-bin/show_pathway?map04020/K04849%09%23FFFFFF,red/K04133%09%23FFFFFF,red/K04603%09%23FFFFFF,red/K05208%09%23FFFFFF,red/K04851%09%23FFFFFF,red/K04131%09%23FFFFFF,red/K08041%09%23FFFFFF,red/K13240%09%23FFFFFF,red/K04224%09%23FFFFFF,red/K04852%09%23FFFFFF,red/K08042%09%23FFFFFF,red/K04963%09%23FFFFFF,red/K08048%09%23FFFFFF,red/K04718%09%23FFFFFF,green/K04157%09%23FFFFFF,purple…
ko00950	Isoquinoline alkaloid biosynthesis	Metabolism	Biosynthesis of other secondary metabolites	4	0	4	11	0.00836785	0.137409	ENSGALG00000000081,ENSGALG00000017237,ENSGALG00000019300,ENSGALG00000029648	-	K03334,K00501,K00505	-	http://www.kegg.jp/kegg-bin/show_pathway?map00950/K03334%09%23FFFFFF,red/K00501%09%23FFFFFF,red/K00505%09%23FFFFFF,red/
ko00140	Steroid hormone biosynthesis	Metabolism	Lipid metabolism	5	2	7	32	0.0114389	0.178448	ENSGALG00000013294,ENSGALG00000045487,ENSGALG00000037951,ENSGALG00000046170,ENSGALG00000041222	ENSGALG00000039742,ENSGALG00000012834	K07434,K00070,K00489,K01015	K00513,K00251	http://www.kegg.jp/kegg-bin/show_pathway?map00140/K07434%09%23FFFFFF,red/K00513%09%23FFFFFF,green/K00070%09%23FFFFFF,red/K00489%09%23FFFFFF,red/K00251%09%23FFFFFF,green/K01015%09%23FFFFFF,red/
D vs A
Pathway_ID	Pathway	level1	level2	Up_Number	Down_Number	DEG_number	Total_number	pvalue	FDR	Up_Gene	Down_Gene	Up_KO	Down_KO	URL
ko05322	Systemic lupus erythematosus	Human Diseases	Immune diseases	2	21	23	68	1.01541e-10	3.20871e-08	ENSGALG00000010850,ENSGALG00000014840	ENSGALG00000035244,ENSGALG00000035715,ENSGALG00000035445,ENSGALG00000004771,ENSGALG00000040004,ENSGALG00000030424,ENSGALG00000044661,ENSGALG00000032272,ENSGALG00000037930,ENSGALG00000031571,ENSGALG00000032933,ENSGALG00000038343,ENSGALG00000029941,ENSGALG00000033447,ENSGALG00000038393,ENSGALG00000032645,ENSGALG00000039722,ENSGALG00000032231,ENSGALG00000000158,ENSGALG00000027113,ENSGALG00000030038	K03997,K03995	K03990,K03989,K11253,K11251,K11254,K01319,K03987,K06752,K11252	http://www.kegg.jp/kegg-bin/show_pathway?map05322/K03990%09%23FFFFFF,green/K11253%09%23FFFFFF,green/K03989%09%23FFFFFF,green/K03995%09%23FFFFFF,red/K11251%09%23FFFFFF,green/K11254%09%23FFFFFF,green/K01319%09%23FFFFFF,green/K03997%09%23FFFFFF,red/K03987%09%23FFFFFF,green/K06752%09%23FFFFFF,green/K11252%09%23FFFFFF,green/
ko03010	Ribosome	Genetic Information Processing	Translation	0	24	24	111	6.73179e-07	0.000106362	-	ENSGALG00000045753,ENSGALG00000012229,ENSGALG00000037716,ENSGALG00000002644,ENSGALG00000000456,ENSGALG00000017299,ENSGALG00000002813,ENSGALG00000035506,ENSGALG00000032052,ENSGALG00000004588,ENSGALG00000036004,ENSGALG00000030994,ENSGALG00000024398,ENSGALG00000042941,ENSGALG00000002157,ENSGALG00000005490,ENSGALG00000029419,ENSGALG00000030878,ENSGALG00000011290,ENSGALG00000017330,ENSGALG00000037441,…	-	K02935,K02865,K02949,K02983,K02980,K02895,K02864,K02927,K02955,K02970,K02914,K02985,K02979,K02976,K02878,K02939,K02921,K02942,K02877,K02947,K02978,K02958,K02962,K02981	http://www.kegg.jp/kegg-bin/show_pathway?map03010/K02935%09%23FFFFFF,green/K02865%09%23FFFFFF,green/K02980%09%23FFFFFF,green/K02983%09%23FFFFFF,green/K02949%09%23FFFFFF,green/K02895%09%23FFFFFF,green/K02864%09%23FFFFFF,green/K02927%09%23FFFFFF,green/K02955%09%23FFFFFF,green/K02914%09%23FFFFFF,green/K02970%09%23FFFFFF,green/K02985%09%23FFFFFF,green/K02976%09%23FFFFFF,green/K02979%09%23FFFFFF,green…
ko05034	Alcoholism	Human Diseases	Substance dependence	4	19	23	115	4.73081e-06	0.000498312	ENSGALG00000012594,ENSGALG00000001252,ENSGALG00000029648,ENSGALG00000010688	ENSGALG00000035244,ENSGALG00000040016,ENSGALG00000035715,ENSGALG00000035445,ENSGALG00000039775,ENSGALG00000040004,ENSGALG00000030424,ENSGALG00000037930,ENSGALG00000039710,ENSGALG00000032272,ENSGALG00000031980,ENSGALG00000031571,ENSGALG00000032933,ENSGALG00000038343,ENSGALG00000029941,ENSGALG00000033447,ENSGALG00000032645,ENSGALG00000039722,ENSGALG00000027113	K04360,K17448,K09048,K00501	K11253,K11408,K06279,K11251,K11254,K04543,K06269,K11252	http://www.kegg.jp/kegg-bin/show_pathway?map05034/K17448%09%23FFFFFF,red/K11253%09%23FFFFFF,green/K09048%09%23FFFFFF,red/K11408%09%23FFFFFF,green/K04360%09%23FFFFFF,red/K06279%09%23FFFFFF,green/K11251%09%23FFFFFF,green/K11254%09%23FFFFFF,green/K00501%09%23FFFFFF,red/K04543%09%23FFFFFF,green/K06269%09%23FFFFFF,green/K11252%09%23FFFFFF,green/
ko04723	Retrograde endocannabinoid signaling	Organismal Systems	Nervous system	11	11	22	112	1.02961e-05	0.000813394	ENSGALG00000039254,ENSGALG00000017238,ENSGALG00000039159,ENSGALG00000029392,ENSGALG00000038995,ENSGALG00000014202,ENSGALG00000005332,ENSGALG00000041122,ENSGALG00000016744,ENSGALG00000020143,ENSGALG00000008456	ENSGALG00000002033,ENSGALG00000009703,ENSGALG00000031980,ENSGALG00000038714,ENSGALG00000003625,ENSGALG00000041418,ENSGALG00000042809,ENSGALG00000040173,ENSGALG00000027688,ENSGALG00000039212,ENSGALG00000042242	K15528,K05186,K04849,K05200,K04851,K05175,K04604,K12302,K05181	K03940,K11353,K03938,K03965,K03941,K03935,K03962,K03942,K04543,K03960,K03963	http://www.kegg.jp/kegg-bin/show_pathway?map04723/K03940%09%23FFFFFF,green/K04849%09%23FFFFFF,red/K15528%09%23FFFFFF,red/K03965%09%23FFFFFF,green/K03938%09%23FFFFFF,green/K04851%09%23FFFFFF,red/K03960%09%23FFFFFF,green/K05181%09%23FFFFFF,red/K05186%09%23FFFFFF,red/K05200%09%23FFFFFF,red/K11353%09%23FFFFFF,green/K03941%09%23FFFFFF,green/K03935%09%23FFFFFF,green/K05175%09%23FFFFFF,red/K03962%09%23F…
ko05150	Staphylococcus aureus infection	Human Diseases	Infectious diseases: Bacterial	3	6	9	27	6.43124e-05	0.00406454	ENSGALG00000012126,ENSGALG00000028886,ENSGALG00000004293	ENSGALG00000038393,ENSGALG00000032231,ENSGALG00000040832,ENSGALG00000004771,ENSGALG00000000158,ENSGALG00000030038	K01315,K01333	K03990,K03989,K01334,K03987,K06752	http://www.kegg.jp/kegg-bin/show_pathway?map05150/K03990%09%23FFFFFF,green/K03989%09%23FFFFFF,green/K01334%09%23FFFFFF,green/K03987%09%23FFFFFF,green/K06752%09%23FFFFFF,green/K01315%09%23FFFFFF,red/K01333%09%23FFFFFF,red/
ko05010	Alzheimer disease	Human Diseases	Neurodegenerative diseases	1	19	20	122	0.00035108	0.0162391	ENSGALG00000005332	ENSGALG00000002033,ENSGALG00000009703,ENSGALG00000038714,ENSGALG00000009286,ENSGALG00000001564,ENSGALG00000040173,ENSGALG00000027688,ENSGALG00000045163,ENSGALG00000014442,ENSGALG00000003625,ENSGALG00000040068,ENSGALG00000041418,ENSGALG00000038801,ENSGALG00000042809,ENSGALG00000007205,ENSGALG00000007298,ENSGALG00000034095,ENSGALG00000039212,ENSGALG00000042242	K04851	K03940,K02128,K03938,K03965,K00134,K06172,K03960,K08683,K02266,K02133,K05853,K11353,K03941,K03935,K03962,K03942,K02090,K03963,K04521	http://www.kegg.jp/kegg-bin/show_pathway?map05010/K03940%09%23FFFFFF,green/K02128%09%23FFFFFF,green/K03965%09%23FFFFFF,green/K03938%09%23FFFFFF,green/K04851%09%23FFFFFF,red/K00134%09%23FFFFFF,green/K06172%09%23FFFFFF,green/K08683%09%23FFFFFF,green/K03960%09%23FFFFFF,green/K02266%09%23FFFFFF,green/K02133%09%23FFFFFF,green/K05853%09%23FFFFFF,green/K11353%09%23FFFFFF,green/K03941%09%23FFFFFF,green/K…
ko05033	Nicotine addiction	Human Diseases	Substance dependence	9	0	9	33	0.000359728	0.0162391	ENSGALG00000039254,ENSGALG00000038995,ENSGALG00000029392,ENSGALG00000014202,ENSGALG00000041122,ENSGALG00000015382,ENSGALG00000020143,ENSGALG00000016744,ENSGALG00000008456	-	K05175,K04808,K05186,K05200,K04849,K12302,K05181	-	http://www.kegg.jp/kegg-bin/show_pathway?map05033/K05175%09%23FFFFFF,red/K04808%09%23FFFFFF,red/K04849%09%23FFFFFF,red/K05200%09%23FFFFFF,red/K05186%09%23FFFFFF,red/K12302%09%23FFFFFF,red/K05181%09%23FFFFFF,red/
ko00190	Oxidative phosphorylation	Metabolism	Energy metabolism	0	16	16	88	0.000413136	0.0163189	-	ENSGALG00000002033,ENSGALG00000009703,ENSGALG00000010091,ENSGALG00000038714,ENSGALG00000009286,ENSGALG00000040173,ENSGALG00000027688,ENSGALG00000002237,ENSGALG00000041418,ENSGALG00000038801,ENSGALG00000003625,ENSGALG00000036069,ENSGALG00000042809,ENSGALG00000007205,ENSGALG00000039212,ENSGALG00000042242	-	K03940,K02128,K03938,K03965,K02154,K03960,K02266,K02133,K11353,K03941,K03935,K03962,K03661,K03942,K02146,K03963	http://www.kegg.jp/kegg-bin/show_pathway?map00190/K03940%09%23FFFFFF,green/K02128%09%23FFFFFF,green/K03965%09%23FFFFFF,green/K03938%09%23FFFFFF,green/K02154%09%23FFFFFF,green/K03960%09%23FFFFFF,green/K02266%09%23FFFFFF,green/K02133%09%23FFFFFF,green/K11353%09%23FFFFFF,green/K03941%09%23FFFFFF,green/K03935%09%23FFFFFF,green/K03962%09%23FFFFFF,green/K03661%09%23FFFFFF,green/K03942%09%23FFFFFF,green…
ko04145	Phagosome	Cellular Processes	Transport and catabolism	5	13	18	117	0.00145813	0.0511967	ENSGALG00000002503,ENSGALG00000008638,ENSGALG00000009722,ENSGALG00000037309,ENSGALG00000027765	ENSGALG00000029381,ENSGALG00000002237,ENSGALG00000010091,ENSGALG00000035075,ENSGALG00000029367,ENSGALG00000000433,ENSGALG00000036069,ENSGALG00000038393,ENSGALG00000041471,ENSGALG00000028749,ENSGALG00000037953,ENSGALG00000000158,ENSGALG00000030038	K10067,K06560,K10415,K10066	K03990,K07375,K05654,K05653,K02154,K07374,K08009,K03661,K05692,K02146,K06752	http://www.kegg.jp/kegg-bin/show_pathway?map04145/K03990%09%23FFFFFF,green/K06560%09%23FFFFFF,red/K07375%09%23FFFFFF,green/K05654%09%23FFFFFF,green/K05653%09%23FFFFFF,green/K07374%09%23FFFFFF,green/K02154%09%23FFFFFF,green/K10066%09%23FFFFFF,red/K10415%09%23FFFFFF,red/K08009%09%23FFFFFF,green/K10067%09%23FFFFFF,red/K03661%09%23FFFFFF,green/K05692%09%23FFFFFF,green/K02146%09%23FFFFFF,green/K06752%…
ko04932	Non-alcoholic fatty liver disease (NAFLD)	Human Diseases	Endocrine and metabolic diseases	0	17	17	109	0.00167907	0.0530586	-	ENSGALG00000002033,ENSGALG00000027188,ENSGALG00000030407,ENSGALG00000009703,ENSGALG00000038714,ENSGALG00000040173,ENSGALG00000027688,ENSGALG00000000094,ENSGALG00000001678,ENSGALG00000041418,ENSGALG00000039409,ENSGALG00000003625,ENSGALG00000042809,ENSGALG00000007205,ENSGALG00000039212,ENSGALG00000031325,ENSGALG00000042242	-	K03940,K05055,K03938,K03965,K03960,K02266,K13375,K07199,K11353,K07297,K03941,K03935,K04735,K03962,K03942,K07197,K03963	http://www.kegg.jp/kegg-bin/show_pathway?map04932/K03940%09%23FFFFFF,green/K03965%09%23FFFFFF,green/K03938%09%23FFFFFF,green/K05055%09%23FFFFFF,green/K03960%09%23FFFFFF,green/K02266%09%23FFFFFF,green/K13375%09%23FFFFFF,green/K07199%09%23FFFFFF,green/K11353%09%23FFFFFF,green/K07297%09%23FFFFFF,green/K03941%09%23FFFFFF,green/K03935%09%23FFFFFF,green/K04735%09%23FFFFFF,green/K03962%09%23FFFFFF,green…
ko05012	Parkinson disease	Human Diseases	Neurodegenerative diseases	1	14	15	96	0.00302075	0.0867779	ENSGALG00000029648	ENSGALG00000002033,ENSGALG00000009703,ENSGALG00000038714,ENSGALG00000003625,ENSGALG00000038801,ENSGALG00000041418,ENSGALG00000042809,ENSGALG00000009286,ENSGALG00000007205,ENSGALG00000040173,ENSGALG00000027688,ENSGALG00000036263,ENSGALG00000039212,ENSGALG00000042242	K00501	K03940,K02133,K02128,K11353,K03938,K03965,K03941,K03935,K03962,K03942,K10698,K03960,K03963,K02266	http://www.kegg.jp/kegg-bin/show_pathway?map05012/K03940%09%23FFFFFF,green/K02133%09%23FFFFFF,green/K11353%09%23FFFFFF,green/K02128%09%23FFFFFF,green/K03965%09%23FFFFFF,green/K03938%09%23FFFFFF,green/K03941%09%23FFFFFF,green/K03935%09%23FFFFFF,green/K03962%09%23FFFFFF,green/K00501%09%23FFFFFF,red/K03942%09%23FFFFFF,green/K10698%09%23FFFFFF,green/K03960%09%23FFFFFF,green/K02266%09%23FFFFFF,green/K…
ko05016	Huntington disease	Human Diseases	Neurodegenerative diseases	3	15	18	134	0.00650761	0.171367	ENSGALG00000001252,ENSGALG00000017238,ENSGALG00000045078	ENSGALG00000002033,ENSGALG00000009703,ENSGALG00000038714,ENSGALG00000003625,ENSGALG00000038801,ENSGALG00000041418,ENSGALG00000038595,ENSGALG00000042809,ENSGALG00000009286,ENSGALG00000007205,ENSGALG00000040173,ENSGALG00000035487,ENSGALG00000039212,ENSGALG00000027688,ENSGALG00000042242	K09048,K04604,K10408	K03940,K02133,K04684,K02128,K11353,K03938,K03965,K03941,K03935,K03962,K03942,K03017,K03960,K03963,K02266	http://www.kegg.jp/kegg-bin/show_pathway?map05016/K03940%09%23FFFFFF,green/K02128%09%23FFFFFF,green/K10408%09%23FFFFFF,red/K03965%09%23FFFFFF,green/K03938%09%23FFFFFF,green/K03017%09%23FFFFFF,green/K03960%09%23FFFFFF,green/K02266%09%23FFFFFF,green/K02133%09%23FFFFFF,green/K09048%09%23FFFFFF,red/K04684%09%23FFFFFF,green/K11353%09%23FFFFFF,green/K03941%09%23FFFFFF,green/K03935%09%23FFFFFF,green/K03…
ko04142	Lysosome	Cellular Processes	Transport and catabolism	1	13	14	97	0.00836576	0.197345	ENSGALG00000010018	ENSGALG00000002237,ENSGALG00000032610,ENSGALG00000010091,ENSGALG00000011434,ENSGALG00000004193,ENSGALG00000036069,ENSGALG00000035824,ENSGALG00000033572,ENSGALG00000036106,ENSGALG00000039611,ENSGALG00000044661,ENSGALG00000008291,ENSGALG00000028147	K01382	K01205,K12347,K02154,K12399,K12388,K01134,K12381,K01371,K03661,K01319,K02146,K12316,K12350	http://www.kegg.jp/kegg-bin/show_pathway?map04142/K12347%09%23FFFFFF,green/K01205%09%23FFFFFF,green/K12399%09%23FFFFFF,green/K02154%09%23FFFFFF,green/K12388%09%23FFFFFF,green/K01134%09%23FFFFFF,green/K12381%09%23FFFFFF,green/K01371%09%23FFFFFF,green/K03661%09%23FFFFFF,green/K01319%09%23FFFFFF,green/K01382%09%23FFFFFF,red/K02146%09%23FFFFFF,green/K12350%09%23FFFFFF,green/K12316%09%23FFFFFF,green/
ko04080	Neuroactive ligand-receptor interaction	Environmental Information Processing	Signaling molecules and interaction	27	2	29	257	0.00874313	0.197345	ENSGALG00000019797,ENSGALG00000006406,ENSGALG00000016992,ENSGALG00000014202,ENSGALG00000013813,ENSGALG00000028886,ENSGALG00000009509,ENSGALG00000015382,ENSGALG00000016744,ENSGALG00000003446,ENSGALG00000015269,ENSGALG00000010572,ENSGALG00000010596,ENSGALG00000017238,ENSGALG00000007047,ENSGALG00000029392,ENSGALG00000038995,ENSGALG00000039545,ENSGALG00000010078,ENSGALG00000033701,ENSGALG00000041800,…	ENSGALG00000013371,ENSGALG00000044661	K05244,K04249,K04294,K05195,K04585,K04808,K04582,K01315,K04224,K05181,K04584,K04576,K05186,K05200,K05081,K01312,K05175,K04214,K05222,K04157,K04604,K04168,K04170,K04581,K04282	K04293,K01319	http://www.kegg.jp/kegg-bin/show_pathway?map04080/K05244%09%23FFFFFF,red/K04249%09%23FFFFFF,red/K04294%09%23FFFFFF,red/K04585%09%23FFFFFF,red/K05195%09%23FFFFFF,red/K04808%09%23FFFFFF,red/K04582%09%23FFFFFF,red/K04224%09%23FFFFFF,red/K01315%09%23FFFFFF,red/K04584%09%23FFFFFF,red/K05181%09%23FFFFFF,red/K04576%09%23FFFFFF,red/K05186%09%23FFFFFF,red/K05200%09%23FFFFFF,red/K05081%09%23FFFFFF,red/K013…
ko00970	Aminoacyl-tRNA biosynthesis	Genetic Information Processing	Translation	0	7	7	37	0.0140588	0.272255	-	ENSGALG00000029980,ENSGALG00000040258,ENSGALG00000010789,ENSGALG00000026809,ENSGALG00000043416,ENSGALG00000039315,ENSGALG00000035641	-	K01889,K01868,K01875,K01874,K01886,K01881	http://www.kegg.jp/kegg-bin/show_pathway?map00970/K01889%09%23FFFFFF,green/K01875%09%23FFFFFF,green/K01868%09%23FFFFFF,green/K01874%09%23FFFFFF,green/K01881%09%23FFFFFF,green/K01886%09%23FFFFFF,green/
ko05203	Viral carcinogenesis	Human Diseases	Cancers: Overview	2	16	18	145	0.0143065	0.272255	ENSGALG00000013600,ENSGALG00000001252	ENSGALG00000042418,ENSGALG00000035445,ENSGALG00000032699,ENSGALG00000001992,ENSGALG00000033234,ENSGALG00000003485,ENSGALG00000031493,ENSGALG00000039710,ENSGALG00000032272,ENSGALG00000002237,ENSGALG00000032933,ENSGALG00000039409,ENSGALG00000005653,ENSGALG00000039722,ENSGALG00000003282,ENSGALG00000030038	K03136,K09048	K02206,K03990,K14021,K11408,K10152,K04469,K11218,K11224,K04735,K11254,K02146,K00873,K02216,K11252	http://www.kegg.jp/kegg-bin/show_pathway?map05203/K03990%09%23FFFFFF,green/K02206%09%23FFFFFF,green/K11408%09%23FFFFFF,green/K10152%09%23FFFFFF,green/K04469%09%23FFFFFF,green/K11224%09%23FFFFFF,green/K00873%09%23FFFFFF,green/K03136%09%23FFFFFF,red/K09048%09%23FFFFFF,red/K14021%09%23FFFFFF,green/K11218%09%23FFFFFF,green/K04735%09%23FFFFFF,green/K11254%09%23FFFFFF,green/K02146%09%23FFFFFF,green/K02…
ko04610	Complement and coagulation cascades	Organismal Systems	Immune system	5	4	9	55	0.0146466	0.272255	ENSGALG00000010850,ENSGALG00000014840,ENSGALG00000012126,ENSGALG00000028886,ENSGALG00000004293	ENSGALG00000032231,ENSGALG00000040832,ENSGALG00000004771,ENSGALG00000030038	K03997,K01315,K01333,K03995	K03990,K03989,K01334,K03987	http://www.kegg.jp/kegg-bin/show_pathway?map04610/K03990%09%23FFFFFF,green/K03989%09%23FFFFFF,green/K01334%09%23FFFFFF,green/K03995%09%23FFFFFF,red/K01333%09%23FFFFFF,red/K03997%09%23FFFFFF,red/K03987%09%23FFFFFF,green/K01315%09%23FFFFFF,red/
ko04659	Th17 cell differentiation	Organismal Systems	Immune system	1	10	11	79	0.0233564	0.387834	ENSGALG00000009904	ENSGALG00000037935,ENSGALG00000030407,ENSGALG00000029691,ENSGALG00000000466,ENSGALG00000039409,ENSGALG00000038393,ENSGALG00000033234,ENSGALG00000003282,ENSGALG00000000158,ENSGALG00000031325	K05445	K13375,K08527,K05055,K11224,K11218,K04735,K02581,K05856,K06752	http://www.kegg.jp/kegg-bin/show_pathway?map04659/K05445%09%23FFFFFF,red/K13375%09%23FFFFFF,green/K08527%09%23FFFFFF,green/K05055%09%23FFFFFF,green/K11224%09%23FFFFFF,green/K11218%09%23FFFFFF,green/K04735%09%23FFFFFF,green/K02581%09%23FFFFFF,green/K05856%09%23FFFFFF,green/K06752%09%23FFFFFF,green/
ko04721	Synaptic vesicle cycle	Organismal Systems	Nervous system	4	4	8	50	0.0235858	0.387834	ENSGALG00000039254,ENSGALG00000041122,ENSGALG00000015332,ENSGALG00000008456	ENSGALG00000002237,ENSGALG00000010091,ENSGALG00000034747,ENSGALG00000036069	K04849,K15294,K12302	K03661,K15296,K02146,K02154	http://www.kegg.jp/kegg-bin/show_pathway?map04721/K03661%09%23FFFFFF,green/K15294%09%23FFFFFF,red/K04849%09%23FFFFFF,red/K15296%09%23FFFFFF,green/K12302%09%23FFFFFF,red/K02146%09%23FFFFFF,green/K02154%09%23FFFFFF,green/
ko01523	Antifolate resistance	Human Diseases	Drug resistance: Antineoplastic	2	3	5	24	0.0245465	0.387834	ENSGALG00000010293,ENSGALG00000033199	ENSGALG00000042460,ENSGALG00000039409,ENSGALG00000030511	K13649,K11787	K04735,K14609,K01930	http://www.kegg.jp/kegg-bin/show_pathway?map01523/K04735%09%23FFFFFF,green/K13649%09%23FFFFFF,red/K11787%09%23FFFFFF,red/K14609%09%23FFFFFF,green/K01930%09%23FFFFFF,green/
E vs A
Pathway_ID	Pathway	level1	level2	Up_Number	Down_Number	DEG_number	Total_number	pvalue	FDR	Up_Gene	Down_Gene	Up_KO	Down_KO	URL
ko04080	Neuroactive ligand-receptor interaction	Environmental Information Processing	Signaling molecules and interaction	30	2	32	257	1.64167e-09	4.13701e-07	ENSGALG00000032796,ENSGALG00000002860,ENSGALG00000005242,ENSGALG00000006406,ENSGALG00000016992,ENSGALG00000012297,ENSGALG00000032978,ENSGALG00000013813,ENSGALG00000038042,ENSGALG00000028886,ENSGALG00000009509,ENSGALG00000015434,ENSGALG00000012140,ENSGALG00000003446,ENSGALG00000015269,ENSGALG00000010572,ENSGALG00000042878,ENSGALG00000010596,ENSGALG00000017238,ENSGALG00000029392,ENSGALG00000005853,…	ENSGALG00000005657,ENSGALG00000044661	K05250,K04249,K05195,K04603,K05265,K05208,K05261,K04589,K04582,K01315,K04224,K05249,K05181,K04584,K05202,K04576,K05186,K05081,K01312,K05175,K04214,K04157,K04604,K04168,K05257,K04170,K04198,K04581	K04579,K01319	http://www.kegg.jp/kegg-bin/show_pathway?map04080/K04249%09%23FFFFFF,red/K05250%09%23FFFFFF,red/K04603%09%23FFFFFF,red/K05195%09%23FFFFFF,red/K05265%09%23FFFFFF,red/K05208%09%23FFFFFF,red/K05261%09%23FFFFFF,red/K04589%09%23FFFFFF,red/K04582%09%23FFFFFF,red/K05249%09%23FFFFFF,red/K04224%09%23FFFFFF,red/K01315%09%23FFFFFF,red/K04584%09%23FFFFFF,red/K05181%09%23FFFFFF,red/K05202%09%23FFFFFF,red/K045…
ko04610	Complement and coagulation cascades	Organismal Systems	Immune system	8	2	10	55	3.04613e-05	0.00383813	ENSGALG00000010850,ENSGALG00000002369,ENSGALG00000003016,ENSGALG00000014840,ENSGALG00000028886,ENSGALG00000012126,ENSGALG00000012802,ENSGALG00000004293	ENSGALG00000003589,ENSGALG00000007381	K03917,K03993,K03997,K03906,K01315,K01333,K03995	K06251,K04001	http://www.kegg.jp/kegg-bin/show_pathway?map04610/K03993%09%23FFFFFF,red/K03995%09%23FFFFFF,red/K01333%09%23FFFFFF,red/K03917%09%23FFFFFF,red/K03997%09%23FFFFFF,red/K06251%09%23FFFFFF,green/K03906%09%23FFFFFF,red/K01315%09%23FFFFFF,red/K04001%09%23FFFFFF,green/
ko04723	Retrograde endocannabinoid signaling	Organismal Systems	Nervous system	11	1	12	112	0.000939922	0.072839	ENSGALG00000039254,ENSGALG00000017238,ENSGALG00000039159,ENSGALG00000029392,ENSGALG00000011109,ENSGALG00000012297,ENSGALG00000038042,ENSGALG00000005332,ENSGALG00000030251,ENSGALG00000041122,ENSGALG00000014206	ENSGALG00000038714	K15528,K05186,K08048,K04603,K04440,K04851,K05175,K04604,K12302,K05181	K03963	http://www.kegg.jp/kegg-bin/show_pathway?map04723/K05186%09%23FFFFFF,red/K15528%09%23FFFFFF,red/K08048%09%23FFFFFF,red/K04603%09%23FFFFFF,red/K04440%09%23FFFFFF,red/K04851%09%23FFFFFF,red/K05175%09%23FFFFFF,red/K04604%09%23FFFFFF,red/K12302%09%23FFFFFF,red/K03963%09%23FFFFFF,green/K05181%09%23FFFFFF,red/
ko05033	Nicotine addiction	Human Diseases	Substance dependence	6	0	6	33	0.00122953	0.072839	ENSGALG00000008898,ENSGALG00000038042,ENSGALG00000039254,ENSGALG00000041122,ENSGALG00000014206,ENSGALG00000029392	-	K05175,K05186,K12302,K05181,K05208	-	http://www.kegg.jp/kegg-bin/show_pathway?map05033/K05175%09%23FFFFFF,red/K05186%09%23FFFFFF,red/K12302%09%23FFFFFF,red/K05208%09%23FFFFFF,red/K05181%09%23FFFFFF,red/
ko04724	Glutamatergic synapse	Organismal Systems	Nervous system	10	0	10	87	0.00144522	0.072839	ENSGALG00000039254,ENSGALG00000017238,ENSGALG00000012297,ENSGALG00000008898,ENSGALG00000005332,ENSGALG00000030251,ENSGALG00000041122,ENSGALG00000044307,ENSGALG00000015434,ENSGALG00000043401	-	K05202,K08048,K16342,K04603,K05208,K04851,K04604,K12302	-	http://www.kegg.jp/kegg-bin/show_pathway?map04724/K05202%09%23FFFFFF,red/K08048%09%23FFFFFF,red/K04603%09%23FFFFFF,red/K16342%09%23FFFFFF,red/K05208%09%23FFFFFF,red/K04851%09%23FFFFFF,red/K04604%09%23FFFFFF,red/K12302%09%23FFFFFF,red/
ko04978	Mineral absorption	Organismal Systems	Digestive system	5	0	5	30	0.00467542	0.196368	ENSGALG00000009006,ENSGALG00000015154,ENSGALG00000039738,ENSGALG00000007959,ENSGALG00000014746	-	K14737,K14078,K04981,K12040,K04975	-	http://www.kegg.jp/kegg-bin/show_pathway?map04978/K14737%09%23FFFFFF,red/K14078%09%23FFFFFF,red/K04975%09%23FFFFFF,red/K12040%09%23FFFFFF,red/K04981%09%23FFFFFF,red/
ko04540	Gap junction	Cellular Processes	Cellular community - eukaryotes	6	2	8	74	0.00617222	0.212591	ENSGALG00000012297,ENSGALG00000030251,ENSGALG00000017238,ENSGALG00000016992,ENSGALG00000012155,ENSGALG00000005853	ENSGALG00000037953,ENSGALG00000041471	K04157,K04604,K04357,K08048,K04603	K07375,K07374	http://www.kegg.jp/kegg-bin/show_pathway?map04540/K04157%09%23FFFFFF,red/K07375%09%23FFFFFF,green/K04604%09%23FFFFFF,red/K08048%09%23FFFFFF,red/K04357%09%23FFFFFF,red/K04603%09%23FFFFFF,red/K07374%09%23FFFFFF,green/
ko04917	Prolactin signaling pathway	Organismal Systems	Endocrine system	5	2	7	60	0.00674893	0.212591	ENSGALG00000009306,ENSGALG00000019300,ENSGALG00000011801,ENSGALG00000011109,ENSGALG00000003446	ENSGALG00000027786,ENSGALG00000039409	K07593,K08551,K00501,K05081,K04440	K04735,K04696	http://www.kegg.jp/kegg-bin/show_pathway?map04917/K08551%09%23FFFFFF,red/K07593%09%23FFFFFF,red/K04735%09%23FFFFFF,green/K00501%09%23FFFFFF,red/K05081%09%23FFFFFF,red/K04696%09%23FFFFFF,green/K04440%09%23FFFFFF,red/
ko04020	Calcium signaling pathway	Environmental Information Processing	Signal transduction	10	2	12	149	0.00988802	0.258713	ENSGALG00000010596,ENSGALG00000017238,ENSGALG00000003833,ENSGALG00000016992,ENSGALG00000005853,ENSGALG00000012297,ENSGALG00000008898,ENSGALG00000007466,ENSGALG00000005332,ENSGALG00000030251	ENSGALG00000006835,ENSGALG00000031529	K08048,K04603,K05208,K04851,K04157,K04604,K04224,K04198,K04852	K12042,K05083	http://www.kegg.jp/kegg-bin/show_pathway?map04020/K08048%09%23FFFFFF,red/K04603%09%23FFFFFF,red/K05208%09%23FFFFFF,red/K12042%09%23FFFFFF,green/K04851%09%23FFFFFF,red/K04157%09%23FFFFFF,red/K04604%09%23FFFFFF,red/K05083%09%23FFFFFF,green/K04224%09%23FFFFFF,red/K04198%09%23FFFFFF,red/K04852%09%23FFFFFF,red/
ko04930	Type II diabetes mellitus	Human Diseases	Endocrine and metabolic diseases	4	1	5	36	0.0103056	0.258713	ENSGALG00000009306,ENSGALG00000005332,ENSGALG00000003833,ENSGALG00000011109	ENSGALG00000027786	K07593,K04851,K04440,K04852	K04696	http://www.kegg.jp/kegg-bin/show_pathway?map04930/K04851%09%23FFFFFF,red/K07593%09%23FFFFFF,red/K04696%09%23FFFFFF,green/K04852%09%23FFFFFF,red/K04440%09%23FFFFFF,red/
ko04151	PI3K-Akt signaling pathway	Environmental Information Processing	Signal transduction	14	4	18	269	0.0120697	0.258713	ENSGALG00000017287,ENSGALG00000013265,ENSGALG00000003537,ENSGALG00000033974,ENSGALG00000011141,ENSGALG00000001252,ENSGALG00000012155,ENSGALG00000014615,ENSGALG00000012594,ENSGALG00000010866,ENSGALG00000007917,ENSGALG00000015970,ENSGALG00000003446,ENSGALG00000026853	ENSGALG00000007565,ENSGALG00000031529,ENSGALG00000003589,ENSGALG00000039409	K06245,K09782,K06589,K09048,K05081,K13303,K05460,K04360,K04358,K08131,K05637,K04357,K00693	K04735,K04354,K06251,K05083	http://www.kegg.jp/kegg-bin/show_pathway?map04151/K09782%09%23FFFFFF,red/K06245%09%23FFFFFF,red/K06589%09%23FFFFFF,red/K13303%09%23FFFFFF,red/K04360%09%23FFFFFF,red/K04354%09%23FFFFFF,green/K05637%09%23FFFFFF,red/K06251%09%23FFFFFF,green/K09048%09%23FFFFFF,red/K05081%09%23FFFFFF,red/K05460%09%23FFFFFF,red/K04358%09%23FFFFFF,red/K04735%09%23FFFFFF,green/K08131%09%23FFFFFF,red/K04357%09%23FFFFFF,re…
ko04976	Bile secretion	Organismal Systems	Digestive system	6	0	6	53	0.013652	0.258713	ENSGALG00000031293,ENSGALG00000001661,ENSGALG00000030251,ENSGALG00000009958,ENSGALG00000010891,ENSGALG00000039738	-	K03460,K08048,K05684,K08204,K05664,K12040	-	http://www.kegg.jp/kegg-bin/show_pathway?map04976/K03460%09%23FFFFFF,red/K05684%09%23FFFFFF,red/K08048%09%23FFFFFF,red/K08204%09%23FFFFFF,red/K05664%09%23FFFFFF,red/K12040%09%23FFFFFF,red/
ko00910	Nitrogen metabolism	Metabolism	Energy metabolism	3	0	3	14	0.0138704	0.258713	ENSGALG00000037975,ENSGALG00000039145,ENSGALG00000005360	-	K01672,K18246	-	http://www.kegg.jp/kegg-bin/show_pathway?map00910/K01672%09%23FFFFFF,red/K18246%09%23FFFFFF,red/
ko04913	Ovarian steroidogenesis	Organismal Systems	Endocrine system	5	0	5	39	0.014373	0.258713	ENSGALG00000013294,ENSGALG00000030251,ENSGALG00000044307,ENSGALG00000043401,ENSGALG00000012140	-	K07434,K05250,K08048,K16342	-	http://www.kegg.jp/kegg-bin/show_pathway?map04913/K07434%09%23FFFFFF,red/K05250%09%23FFFFFF,red/K08048%09%23FFFFFF,red/K16342%09%23FFFFFF,red/
ko05150	Staphylococcus aureus infection	Human Diseases	Infectious diseases: Bacterial	4	0	4	27	0.0170614	0.286631	ENSGALG00000012126,ENSGALG00000028886,ENSGALG00000003016,ENSGALG00000004293	-	K03993,K01315,K01333	-	http://www.kegg.jp/kegg-bin/show_pathway?map05150/K03993%09%23FFFFFF,red/K01315%09%23FFFFFF,red/K01333%09%23FFFFFF,red/
ko04912	GnRH signaling pathway	Organismal Systems	Endocrine system	7	0	7	74	0.0202245	0.318537	ENSGALG00000030251,ENSGALG00000005332,ENSGALG00000000277,ENSGALG00000044307,ENSGALG00000043401,ENSGALG00000012140,ENSGALG00000011109	-	K04851,K05252,K05250,K08048,K16342,K04440	-	http://www.kegg.jp/kegg-bin/show_pathway?map04912/K04851%09%23FFFFFF,red/K05252%09%23FFFFFF,red/K05250%09%23FFFFFF,red/K08048%09%23FFFFFF,red/K16342%09%23FFFFFF,red/K04440%09%23FFFFFF,red/
ko04742	Taste transduction	Organismal Systems	Sensory system	5	0	5	44	0.0233184	0.34566	ENSGALG00000012297,ENSGALG00000030251,ENSGALG00000005766,ENSGALG00000011040,ENSGALG00000014206	-	K04990,K05175,K04836,K08048,K04603	-	http://www.kegg.jp/kegg-bin/show_pathway?map04742/K05175%09%23FFFFFF,red/K04990%09%23FFFFFF,red/K04836%09%23FFFFFF,red/K08048%09%23FFFFFF,red/K04603%09%23FFFFFF,red/
ko04657	IL-17 signaling pathway	Organismal Systems	Immune system	3	3	6	61	0.0257971	0.361159	ENSGALG00000026297,ENSGALG00000016669,ENSGALG00000011109	ENSGALG00000006992,ENSGALG00000008014,ENSGALG00000039409	K21100,K01394,K04440	K04735,K01403,K10048	http://www.kegg.jp/kegg-bin/show_pathway?map04657/K21100%09%23FFFFFF,red/K01403%09%23FFFFFF,green/K04735%09%23FFFFFF,green/K10048%09%23FFFFFF,green/K01394%09%23FFFFFF,red/K04440%09%23FFFFFF,red/
ko04750	Inflammatory mediator regulation of TRP channels	Organismal Systems	Sensory system	7	0	7	83	0.035215	0.41646	ENSGALG00000030251,ENSGALG00000034751,ENSGALG00000016992,ENSGALG00000044307,ENSGALG00000043401,ENSGALG00000011109,ENSGALG00000005853	-	K04984,K04157,K08048,K16342,K04440	-	http://www.kegg.jp/kegg-bin/show_pathway?map04750/K04157%09%23FFFFFF,red/K04984%09%23FFFFFF,red/K08048%09%23FFFFFF,red/K16342%09%23FFFFFF,red/K04440%09%23FFFFFF,red/
ko00380	Tryptophan metabolism	Metabolism	Amino acid metabolism	4	0	4	34	0.0368043	0.41646	ENSGALG00000012418,ENSGALG00000012197,ENSGALG00000016685,ENSGALG00000035207	-	K00543,K00453,K03392,K01556	-	http://www.kegg.jp/kegg-bin/show_pathway?map00380/K00543%09%23FFFFFF,red/K00453%09%23FFFFFF,red/K01556%09%23FFFFFF,red/K03392%09%23FFFFFF,red/
