# Supplementary material for: Thymic transcriptome analysis after Newcastle disease virus inoculation in chickens and the influence of host small RNAs on NDV replication
Source: Sci Rep. 2021 May 13;11:10270. doi: 10.1038/s41598-021-89464-1 (PMC8119446; doi:10.1038/s41598-021-89464-1)
Supplement: Supplementary file 12 — Supplementary Information 12. [file 41598_2021_89464_MOESM12_ESM.xlsx]

## Sheet: Sheet annotation
Thymic transcriptome analysis after Newcastle disease virus inoculation in chickens and the influence of host small RNAs on NDV replication
Liangxing Guo1, Zhaokun Mu2, Furong Nie1, Xuanniu Chang1, Haitao Duan1, Haoyan Li3, Jingfeng Zhang1, Jia Zhou1, Yudan Ji1, Mengyun Li1*
Supplementary Table 12：GO enrichment analysis for differentially expressed genes in B vs A group.
sheet1: GO enrichment analysis for differentially expressed genes in B vs A group. Significantly enriched terms were marked in red.
sheet2: Significantly enriched biological_process terms in B vs A group.
sheet3: Significantly enriched molecular_function terms in B vs A group.
sheet4: Significantly enriched cellular_component terms in B vs A group.

## Sheet: Sheet1
Catergory	GO_Term	Cluster frequency	Genome frequency of use	Corrected P-value	Genes annotated to the term
molecular_function	GO:0022857 transmembrane transporter activity	139 out of 1170 genes, 11.9%	863 out of 15747 genes, 5.5%	4.77e-16	ENSGALG00000030356,ENSGALG00000041533,ENSGALG00000004945,ENSGALG00000005435,ENSGALG00000034427,ENSGALG00000019662,ENSGALG00000040041,ENSGALG00000045668,ENSGALG00000012142,ENSGALG00000009306,ENSGALG00000019276,ENSGALG00000012908,ENSGALG00000014206,ENSGALG00000005672,ENSGALG00000005752,ENSGALG00000005215,ENSGALG00000039254,ENSGALG00000012985,ENSGALG00000016868,ENSGALG00000044478,ENSGALG00000019958,…
molecular_function	GO:0015318 inorganic molecular entity transmembrane transporter activity	117 out of 1170 genes, 10.0%	683 out of 15747 genes, 4.3%	3.17e-15	ENSGALG00000030356,ENSGALG00000019291,ENSGALG00000013097,ENSGALG00000011875,ENSGALG00000041533,ENSGALG00000004945,ENSGALG00000009286,ENSGALG00000011052,ENSGALG00000005435,ENSGALG00000034427,ENSGALG00000017044,ENSGALG00000043998,ENSGALG00000040041,ENSGALG00000045668,ENSGALG00000016804,ENSGALG00000016470,ENSGALG00000012142,ENSGALG00000030032,ENSGALG00000041612,ENSGALG00000019276,ENSGALG00000012908,…
biological_process	GO:0055085 transmembrane transport	146 out of 1170 genes, 12.5%	948 out of 15747 genes, 6.0%	1.59e-14	ENSGALG00000030356,ENSGALG00000041533,ENSGALG00000029872,ENSGALG00000004945,ENSGALG00000005435,ENSGALG00000034427,ENSGALG00000019662,ENSGALG00000040041,ENSGALG00000045668,ENSGALG00000012142,ENSGALG00000005853,ENSGALG00000009306,ENSGALG00000019276,ENSGALG00000012908,ENSGALG00000014206,ENSGALG00000005672,ENSGALG00000005752,ENSGALG00000005215,ENSGALG00000039254,ENSGALG00000012985,ENSGALG00000016868,…
molecular_function	GO:0005215 transporter activity	147 out of 1170 genes, 12.6%	992 out of 15747 genes, 6.3%	8.87e-14	ENSGALG00000030356,ENSGALG00000041533,ENSGALG00000004945,ENSGALG00000005435,ENSGALG00000034427,ENSGALG00000019662,ENSGALG00000040041,ENSGALG00000045668,ENSGALG00000012142,ENSGALG00000009306,ENSGALG00000019276,ENSGALG00000012908,ENSGALG00000014206,ENSGALG00000005672,ENSGALG00000005752,ENSGALG00000005215,ENSGALG00000039254,ENSGALG00000012985,ENSGALG00000016868,ENSGALG00000044478,ENSGALG00000019958,…
molecular_function	GO:0015075 ion transmembrane transporter activity	118 out of 1170 genes, 10.1%	722 out of 15747 genes, 4.6%	9.07e-14	ENSGALG00000030356,ENSGALG00000010293,ENSGALG00000019291,ENSGALG00000013097,ENSGALG00000011875,ENSGALG00000041533,ENSGALG00000004945,ENSGALG00000009286,ENSGALG00000011052,ENSGALG00000005435,ENSGALG00000034427,ENSGALG00000017044,ENSGALG00000043998,ENSGALG00000040041,ENSGALG00000045668,ENSGALG00000016804,ENSGALG00000016470,ENSGALG00000012142,ENSGALG00000030032,ENSGALG00000041612,ENSGALG00000009306,…
biological_process	GO:0006811 ion transport	136 out of 1170 genes, 11.6%	937 out of 15747 genes, 6.0%	3.37e-11	ENSGALG00000030356,ENSGALG00000041533,ENSGALG00000004945,ENSGALG00000005435,ENSGALG00000034427,ENSGALG00000045668,ENSGALG00000012142,ENSGALG00000005853,ENSGALG00000009306,ENSGALG00000019276,ENSGALG00000012908,ENSGALG00000014206,ENSGALG00000005672,ENSGALG00000005752,ENSGALG00000005215,ENSGALG00000010334,ENSGALG00000039254,ENSGALG00000012985,ENSGALG00000016868,ENSGALG00000044478,ENSGALG00000019958,…
molecular_function	GO:0008509 anion transmembrane transporter activity	52 out of 1170 genes, 4.4%	240 out of 15747 genes, 1.5%	1.04e-09	ENSGALG00000031293,ENSGALG00000010293,ENSGALG00000019291,ENSGALG00000033002,ENSGALG00000032986,ENSGALG00000014202,ENSGALG00000004945,ENSGALG00000011052,ENSGALG00000041122,ENSGALG00000026940,ENSGALG00000017271,ENSGALG00000043998,ENSGALG00000040041,ENSGALG00000004879,ENSGALG00000033927,ENSGALG00000030032,ENSGALG00000041612,ENSGALG00000009306,ENSGALG00000041419,ENSGALG00000019276,ENSGALG00000012908,…
molecular_function	GO:0022804 active transmembrane transporter activity	52 out of 1170 genes, 4.4%	250 out of 15747 genes, 1.6%	5.45e-09	ENSGALG00000031293,ENSGALG00000001693,ENSGALG00000019291,ENSGALG00000013097,ENSGALG00000041533,ENSGALG00000035075,ENSGALG00000010673,ENSGALG00000032986,ENSGALG00000013740,ENSGALG00000004945,ENSGALG00000009286,ENSGALG00000011434,ENSGALG00000017021,ENSGALG00000016804,ENSGALG00000004879,ENSGALG00000039738,ENSGALG00000030032,ENSGALG00000013980,ENSGALG00000041419,ENSGALG00000019276,ENSGALG00000003908,…
biological_process	GO:0034220 ion transmembrane transport	103 out of 1170 genes, 8.8%	680 out of 15747 genes, 4.3%	5.59e-09	ENSGALG00000030356,ENSGALG00000013097,ENSGALG00000011875,ENSGALG00000041533,ENSGALG00000016992,ENSGALG00000004945,ENSGALG00000009286,ENSGALG00000011052,ENSGALG00000005435,ENSGALG00000034427,ENSGALG00000017044,ENSGALG00000043998,ENSGALG00000045668,ENSGALG00000016470,ENSGALG00000012142,ENSGALG00000030032,ENSGALG00000041612,ENSGALG00000005853,ENSGALG00000012908,ENSGALG00000014206,ENSGALG00000005672,…
molecular_function	GO:0015293 symporter activity	27 out of 1170 genes, 2.3%	81 out of 15747 genes, 0.5%	8.06e-09	ENSGALG00000019291,ENSGALG00000013097,ENSGALG00000041533,ENSGALG00000010673,ENSGALG00000014372,ENSGALG00000013740,ENSGALG00000012985,ENSGALG00000004945,ENSGALG00000019958,ENSGALG00000003310,ENSGALG00000008874,ENSGALG00000000558,ENSGALG00000004879,ENSGALG00000016804,ENSGALG00000030032,ENSGALG00000010098,ENSGALG00000003879,ENSGALG00000013980,ENSGALG00000041419,ENSGALG00000003908,ENSGALG00000012908,…
biological_process	GO:0006820 anion transport	67 out of 1170 genes, 5.7%	364 out of 15747 genes, 2.3%	9.33e-09	ENSGALG00000010293,ENSGALG00000019291,ENSGALG00000004945,ENSGALG00000011052,ENSGALG00000017044,ENSGALG00000043998,ENSGALG00000030032,ENSGALG00000041612,ENSGALG00000009306,ENSGALG00000019276,ENSGALG00000012908,ENSGALG00000014206,ENSGALG00000005672,ENSGALG00000005752,ENSGALG00000007959,ENSGALG00000002728,ENSGALG00000039254,ENSGALG00000010029,ENSGALG00000012985,ENSGALG00000019958,ENSGALG00000041042,…
cellular_component	GO:0005887 integral component of plasma membrane	120 out of 1170 genes, 10.3%	883 out of 15747 genes, 5.6%	1.97e-08	ENSGALG00000010850,ENSGALG00000008055,ENSGALG00000030356,ENSGALG00000030407,ENSGALG00000019736,ENSGALG00000019291,ENSGALG00000011875,ENSGALG00000011141,ENSGALG00000041662,ENSGALG00000016992,ENSGALG00000002299,ENSGALG00000012297,ENSGALG00000031170,ENSGALG00000034427,ENSGALG00000038405,ENSGALG00000026834,ENSGALG00000033510,ENSGALG00000017044,ENSGALG00000043998,ENSGALG00000016470,ENSGALG00000016176,…
cellular_component	GO:0031226 intrinsic component of plasma membrane	123 out of 1170 genes, 10.5%	915 out of 15747 genes, 5.8%	2.27e-08	ENSGALG00000010850,ENSGALG00000008055,ENSGALG00000030356,ENSGALG00000010293,ENSGALG00000030407,ENSGALG00000019736,ENSGALG00000019291,ENSGALG00000011875,ENSGALG00000011141,ENSGALG00000041662,ENSGALG00000016992,ENSGALG00000002299,ENSGALG00000012297,ENSGALG00000031170,ENSGALG00000034427,ENSGALG00000038405,ENSGALG00000026834,ENSGALG00000033510,ENSGALG00000017044,ENSGALG00000043998,ENSGALG00000016470,…
molecular_function	GO:0022838 substrate-specific channel activity	65 out of 1170 genes, 5.6%	375 out of 15747 genes, 2.4%	6.7e-08	ENSGALG00000030356,ENSGALG00000011875,ENSGALG00000005435,ENSGALG00000034427,ENSGALG00000017044,ENSGALG00000043998,ENSGALG00000045668,ENSGALG00000016470,ENSGALG00000012142,ENSGALG00000014206,ENSGALG00000005215,ENSGALG00000027702,ENSGALG00000004885,ENSGALG00000010029,ENSGALG00000016868,ENSGALG00000044478,ENSGALG00000015382,ENSGALG00000041042,ENSGALG00000035938,ENSGALG00000014136,ENSGALG00000009066,…
molecular_function	GO:0005216 ion channel activity	64 out of 1170 genes, 5.5%	368 out of 15747 genes, 2.3%	8.1e-08	ENSGALG00000030356,ENSGALG00000011875,ENSGALG00000005435,ENSGALG00000034427,ENSGALG00000017044,ENSGALG00000043998,ENSGALG00000045668,ENSGALG00000016470,ENSGALG00000012142,ENSGALG00000014206,ENSGALG00000005215,ENSGALG00000027702,ENSGALG00000004885,ENSGALG00000010029,ENSGALG00000016868,ENSGALG00000044478,ENSGALG00000015382,ENSGALG00000041042,ENSGALG00000035938,ENSGALG00000014136,ENSGALG00000009066,…
molecular_function	GO:0015291 secondary active transmembrane transporter activity	37 out of 1170 genes, 3.2%	155 out of 15747 genes, 1.0%	9.68e-08	ENSGALG00000031293,ENSGALG00000019291,ENSGALG00000013097,ENSGALG00000041533,ENSGALG00000010673,ENSGALG00000013740,ENSGALG00000004945,ENSGALG00000011434,ENSGALG00000016804,ENSGALG00000004879,ENSGALG00000039738,ENSGALG00000030032,ENSGALG00000013980,ENSGALG00000041419,ENSGALG00000019276,ENSGALG00000003908,ENSGALG00000012908,ENSGALG00000005672,ENSGALG00000013180,ENSGALG00000016884,ENSGALG00000007959,…
cellular_component	GO:0044459 plasma membrane part	191 out of 1170 genes, 16.3%	1674 out of 15747 genes, 10.6%	1.93e-07	ENSGALG00000010850,ENSGALG00000008055,ENSGALG00000030356,ENSGALG00000019736,ENSGALG00000011141,ENSGALG00000041662,ENSGALG00000040038,ENSGALG00000036867,ENSGALG00000004945,ENSGALG00000031170,ENSGALG00000034427,ENSGALG00000026834,ENSGALG00000028774,ENSGALG00000008918,ENSGALG00000041826,ENSGALG00000016176,ENSGALG00000012142,ENSGALG00000005524,ENSGALG00000005853,ENSGALG00000009306,ENSGALG00000021567,…
molecular_function	GO:0015294 solute:cation symporter activity	24 out of 1170 genes, 2.1%	75 out of 15747 genes, 0.5%	2.93e-07	ENSGALG00000019291,ENSGALG00000013097,ENSGALG00000041533,ENSGALG00000014372,ENSGALG00000013740,ENSGALG00000012985,ENSGALG00000004945,ENSGALG00000019958,ENSGALG00000003310,ENSGALG00000008874,ENSGALG00000004879,ENSGALG00000016804,ENSGALG00000030032,ENSGALG00000010098,ENSGALG00000013980,ENSGALG00000041419,ENSGALG00000012908,ENSGALG00000003908,ENSGALG00000005672,ENSGALG00000013180,ENSGALG00000016884,…
molecular_function	GO:0022803 passive transmembrane transporter activity	65 out of 1170 genes, 5.6%	390 out of 15747 genes, 2.5%	3.66e-07	ENSGALG00000030356,ENSGALG00000011875,ENSGALG00000005435,ENSGALG00000034427,ENSGALG00000017044,ENSGALG00000043998,ENSGALG00000045668,ENSGALG00000016470,ENSGALG00000012142,ENSGALG00000014206,ENSGALG00000005215,ENSGALG00000027702,ENSGALG00000004885,ENSGALG00000010029,ENSGALG00000016868,ENSGALG00000044478,ENSGALG00000015382,ENSGALG00000041042,ENSGALG00000035938,ENSGALG00000014136,ENSGALG00000009066,…
molecular_function	GO:0015267 channel activity	65 out of 1170 genes, 5.6%	390 out of 15747 genes, 2.5%	3.66e-07	ENSGALG00000030356,ENSGALG00000011875,ENSGALG00000005435,ENSGALG00000034427,ENSGALG00000017044,ENSGALG00000043998,ENSGALG00000045668,ENSGALG00000016470,ENSGALG00000012142,ENSGALG00000014206,ENSGALG00000005215,ENSGALG00000027702,ENSGALG00000004885,ENSGALG00000010029,ENSGALG00000016868,ENSGALG00000044478,ENSGALG00000015382,ENSGALG00000041042,ENSGALG00000035938,ENSGALG00000014136,ENSGALG00000009066,…
molecular_function	GO:0022890 inorganic cation transmembrane transporter activity	76 out of 1170 genes, 6.5%	490 out of 15747 genes, 3.1%	3.92e-07	ENSGALG00000030356,ENSGALG00000019291,ENSGALG00000013097,ENSGALG00000011875,ENSGALG00000041533,ENSGALG00000004945,ENSGALG00000009286,ENSGALG00000005435,ENSGALG00000034427,ENSGALG00000017044,ENSGALG00000045668,ENSGALG00000016804,ENSGALG00000016470,ENSGALG00000012142,ENSGALG00000030032,ENSGALG00000012908,ENSGALG00000005672,ENSGALG00000005215,ENSGALG00000027702,ENSGALG00000004885,ENSGALG00000012985,…
cellular_component	GO:0000786 nucleosome	22 out of 1170 genes, 1.9%	69 out of 15747 genes, 0.4%	1.16e-06	ENSGALG00000043062,ENSGALG00000026501,ENSGALG00000040303,ENSGALG00000035244,ENSGALG00000031874,ENSGALG00000035445,ENSGALG00000040004,ENSGALG00000042491,ENSGALG00000011783,ENSGALG00000037930,ENSGALG00000011747,ENSGALG00000031571,ENSGALG00000026449,ENSGALG00000032933,ENSGALG00000038343,ENSGALG00000029941,ENSGALG00000033447,ENSGALG00000040776,ENSGALG00000039722,ENSGALG00000032645,ENSGALG00000031159,…
molecular_function	GO:0046943 carboxylic acid transmembrane transporter activity	30 out of 1170 genes, 2.6%	121 out of 15747 genes, 0.8%	2.04e-06	ENSGALG00000031293,ENSGALG00000039254,ENSGALG00000019291,ENSGALG00000033002,ENSGALG00000012985,ENSGALG00000011052,ENSGALG00000041122,ENSGALG00000019958,ENSGALG00000008874,ENSGALG00000004729,ENSGALG00000033638,ENSGALG00000010891,ENSGALG00000026089,ENSGALG00000040041,ENSGALG00000000558,ENSGALG00000004879,ENSGALG00000010098,ENSGALG00000041612,ENSGALG00000003879,ENSGALG00000041419,ENSGALG00000007596,…
molecular_function	GO:0008324 cation transmembrane transporter activity	78 out of 1170 genes, 6.7%	529 out of 15747 genes, 3.4%	2.48e-06	ENSGALG00000030356,ENSGALG00000019291,ENSGALG00000013097,ENSGALG00000011875,ENSGALG00000041533,ENSGALG00000004945,ENSGALG00000009286,ENSGALG00000005435,ENSGALG00000034427,ENSGALG00000017044,ENSGALG00000045668,ENSGALG00000016804,ENSGALG00000016470,ENSGALG00000012142,ENSGALG00000030032,ENSGALG00000012908,ENSGALG00000005672,ENSGALG00000005215,ENSGALG00000027702,ENSGALG00000004885,ENSGALG00000012985,…
molecular_function	GO:0005342 organic acid transmembrane transporter activity	30 out of 1170 genes, 2.6%	122 out of 15747 genes, 0.8%	2.52e-06	ENSGALG00000031293,ENSGALG00000039254,ENSGALG00000019291,ENSGALG00000033002,ENSGALG00000012985,ENSGALG00000011052,ENSGALG00000041122,ENSGALG00000019958,ENSGALG00000008874,ENSGALG00000004729,ENSGALG00000033638,ENSGALG00000010891,ENSGALG00000026089,ENSGALG00000040041,ENSGALG00000000558,ENSGALG00000004879,ENSGALG00000010098,ENSGALG00000041612,ENSGALG00000003879,ENSGALG00000041419,ENSGALG00000007596,…
cellular_component	GO:0005576 extracellular region	146 out of 1170 genes, 12.5%	1239 out of 15747 genes, 7.9%	3.96e-06	ENSGALG00000042607,ENSGALG00000006864,ENSGALG00000021139,ENSGALG00000042443,ENSGALG00000004945,ENSGALG00000000293,ENSGALG00000006802,ENSGALG00000010342,ENSGALG00000004230,ENSGALG00000037309,ENSGALG00000009572,ENSGALG00000015623,ENSGALG00000037494,ENSGALG00000030115,ENSGALG00000020388,ENSGALG00000016176,ENSGALG00000013822,ENSGALG00000010927,ENSGALG00000023822,ENSGALG00000006323,ENSGALG00000043252,…
molecular_function	GO:0008514 organic anion transmembrane transporter activity	34 out of 1170 genes, 2.9%	156 out of 15747 genes, 1.0%	6.66e-06	ENSGALG00000031293,ENSGALG00000010293,ENSGALG00000019291,ENSGALG00000033002,ENSGALG00000032986,ENSGALG00000011052,ENSGALG00000041122,ENSGALG00000040041,ENSGALG00000004879,ENSGALG00000030032,ENSGALG00000041612,ENSGALG00000009306,ENSGALG00000041419,ENSGALG00000003908,ENSGALG00000012908,ENSGALG00000019276,ENSGALG00000005672,ENSGALG00000013180,ENSGALG00000007959,ENSGALG00000002728,ENSGALG00000039254,…
molecular_function	GO:0005509 calcium ion binding	78 out of 1170 genes, 6.7%	546 out of 15747 genes, 3.5%	1.03e-05	ENSGALG00000008055,ENSGALG00000037957,ENSGALG00000009069,ENSGALG00000032518,ENSGALG00000042443,ENSGALG00000005435,ENSGALG00000002287,ENSGALG00000041510,ENSGALG00000038405,ENSGALG00000037309,ENSGALG00000029454,ENSGALG00000028774,ENSGALG00000041826,ENSGALG00000016438,ENSGALG00000012407,ENSGALG00000010929,ENSGALG00000028567,ENSGALG00000016183,ENSGALG00000009573,ENSGALG00000035717,ENSGALG00000008302,…
molecular_function	GO:0046873 metal ion transmembrane transporter activity	58 out of 1170 genes, 5.0%	360 out of 15747 genes, 2.3%	1.12e-05	ENSGALG00000009366,ENSGALG00000011858,ENSGALG00000019291,ENSGALG00000011875,ENSGALG00000041533,ENSGALG00000003833,ENSGALG00000006072,ENSGALG00000013740,ENSGALG00000004945,ENSGALG00000005435,ENSGALG00000011009,ENSGALG00000034427,ENSGALG00000043764,ENSGALG00000017044,ENSGALG00000011434,ENSGALG00000045668,ENSGALG00000017021,ENSGALG00000016804,ENSGALG00000016470,ENSGALG00000012142,ENSGALG00000004879,…
molecular_function	GO:0015370 solute:sodium symporter activity	18 out of 1170 genes, 1.5%	53 out of 15747 genes, 0.3%	1.57e-05	ENSGALG00000019291,ENSGALG00000014372,ENSGALG00000013740,ENSGALG00000012985,ENSGALG00000004945,ENSGALG00000008874,ENSGALG00000004879,ENSGALG00000016804,ENSGALG00000030032,ENSGALG00000010098,ENSGALG00000041419,ENSGALG00000012908,ENSGALG00000003908,ENSGALG00000013180,ENSGALG00000005672,ENSGALG00000019290,ENSGALG00000040541,ENSGALG00000017216
molecular_function	GO:0015081 sodium ion transmembrane transporter activity	28 out of 1170 genes, 2.4%	118 out of 15747 genes, 0.7%	1.93e-05	ENSGALG00000009366,ENSGALG00000004885,ENSGALG00000019291,ENSGALG00000014372,ENSGALG00000006072,ENSGALG00000013740,ENSGALG00000012985,ENSGALG00000004945,ENSGALG00000011009,ENSGALG00000034427,ENSGALG00000008874,ENSGALG00000011040,ENSGALG00000006112,ENSGALG00000016804,ENSGALG00000004879,ENSGALG00000039738,ENSGALG00000030032,ENSGALG00000007495,ENSGALG00000010098,ENSGALG00000041419,ENSGALG00000003908,…
molecular_function	GO:0005326 neurotransmitter transporter activity	16 out of 1170 genes, 1.4%	43 out of 15747 genes, 0.3%	2.15e-05	ENSGALG00000041103,ENSGALG00000039254,ENSGALG00000019291,ENSGALG00000012985,ENSGALG00000041122,ENSGALG00000019958,ENSGALG00000000558,ENSGALG00000004879,ENSGALG00000016804,ENSGALG00000010098,ENSGALG00000041419,ENSGALG00000003908,ENSGALG00000013180,ENSGALG00000005672,ENSGALG00000019290,ENSGALG00000017216
cellular_component	GO:0044815 DNA packaging complex	22 out of 1170 genes, 1.9%	80 out of 15747 genes, 0.5%	2.42e-05	ENSGALG00000043062,ENSGALG00000026501,ENSGALG00000040303,ENSGALG00000035244,ENSGALG00000031874,ENSGALG00000035445,ENSGALG00000040004,ENSGALG00000042491,ENSGALG00000011783,ENSGALG00000037930,ENSGALG00000011747,ENSGALG00000031571,ENSGALG00000026449,ENSGALG00000032933,ENSGALG00000038343,ENSGALG00000029941,ENSGALG00000033447,ENSGALG00000040776,ENSGALG00000039722,ENSGALG00000032645,ENSGALG00000031159,…
molecular_function	GO:0022836 gated channel activity	49 out of 1170 genes, 4.2%	289 out of 15747 genes, 1.8%	2.88e-05	ENSGALG00000041348,ENSGALG00000011858,ENSGALG00000037366,ENSGALG00000003833,ENSGALG00000006072,ENSGALG00000032986,ENSGALG00000014202,ENSGALG00000011009,ENSGALG00000026940,ENSGALG00000034427,ENSGALG00000043764,ENSGALG00000017271,ENSGALG00000006911,ENSGALG00000045668,ENSGALG00000016470,ENSGALG00000012142,ENSGALG00000042706,ENSGALG00000014206,ENSGALG00000005215,ENSGALG00000027702,ENSGALG00000010781,…
molecular_function	GO:0022839 ion gated channel activity	48 out of 1170 genes, 4.1%	281 out of 15747 genes, 1.8%	3.12e-05	ENSGALG00000041348,ENSGALG00000011858,ENSGALG00000037366,ENSGALG00000003833,ENSGALG00000006072,ENSGALG00000032986,ENSGALG00000014202,ENSGALG00000011009,ENSGALG00000026940,ENSGALG00000034427,ENSGALG00000043764,ENSGALG00000017271,ENSGALG00000045668,ENSGALG00000016470,ENSGALG00000012142,ENSGALG00000042706,ENSGALG00000014206,ENSGALG00000005215,ENSGALG00000027702,ENSGALG00000010781,ENSGALG00000009405,…
biological_process	GO:0098656 anion transmembrane transport	37 out of 1170 genes, 3.2%	180 out of 15747 genes, 1.1%	3.54e-05	ENSGALG00000033002,ENSGALG00000032986,ENSGALG00000013740,ENSGALG00000014202,ENSGALG00000004945,ENSGALG00000011052,ENSGALG00000041122,ENSGALG00000026940,ENSGALG00000043998,ENSGALG00000030032,ENSGALG00000041612,ENSGALG00000041419,ENSGALG00000003908,ENSGALG00000012908,ENSGALG00000005672,ENSGALG00000013180,ENSGALG00000014206,ENSGALG00000007959,ENSGALG00000002728,ENSGALG00000010781,ENSGALG00000039254,…
biological_process	GO:0098660 inorganic ion transmembrane transport	71 out of 1170 genes, 6.1%	480 out of 15747 genes, 3.0%	4.96e-05	ENSGALG00000030356,ENSGALG00000013097,ENSGALG00000011875,ENSGALG00000041533,ENSGALG00000016992,ENSGALG00000004945,ENSGALG00000009286,ENSGALG00000005435,ENSGALG00000034427,ENSGALG00000017044,ENSGALG00000043998,ENSGALG00000045668,ENSGALG00000016470,ENSGALG00000012142,ENSGALG00000030032,ENSGALG00000005853,ENSGALG00000014206,ENSGALG00000005215,ENSGALG00000007959,ENSGALG00000027702,ENSGALG00000004885,…
biological_process	GO:0046942 carboxylic acid transport	36 out of 1170 genes, 3.1%	177 out of 15747 genes, 1.1%	7.46e-05	ENSGALG00000031293,ENSGALG00000019291,ENSGALG00000033002,ENSGALG00000011052,ENSGALG00000041122,ENSGALG00000017044,ENSGALG00000011434,ENSGALG00000004879,ENSGALG00000041612,ENSGALG00000041419,ENSGALG00000003908,ENSGALG00000012908,ENSGALG00000019276,ENSGALG00000005672,ENSGALG00000013180,ENSGALG00000007959,ENSGALG00000002728,ENSGALG00000039254,ENSGALG00000040761,ENSGALG00000012985,ENSGALG00000019958,…
cellular_component	GO:1990351 transporter complex	40 out of 1170 genes, 3.4%	223 out of 15747 genes, 1.4%	7.47e-05	ENSGALG00000041348,ENSGALG00000011875,ENSGALG00000003833,ENSGALG00000006072,ENSGALG00000032986,ENSGALG00000011009,ENSGALG00000026940,ENSGALG00000034427,ENSGALG00000043764,ENSGALG00000028937,ENSGALG00000017044,ENSGALG00000016470,ENSGALG00000012142,ENSGALG00000007972,ENSGALG00000005215,ENSGALG00000027702,ENSGALG00000010781,ENSGALG00000009405,ENSGALG00000006297,ENSGALG00000037644,ENSGALG00000010029,…
biological_process	GO:0015849 organic acid transport	36 out of 1170 genes, 3.1%	178 out of 15747 genes, 1.1%	8.69e-05	ENSGALG00000031293,ENSGALG00000019291,ENSGALG00000033002,ENSGALG00000011052,ENSGALG00000041122,ENSGALG00000017044,ENSGALG00000011434,ENSGALG00000004879,ENSGALG00000041612,ENSGALG00000041419,ENSGALG00000003908,ENSGALG00000012908,ENSGALG00000019276,ENSGALG00000005672,ENSGALG00000013180,ENSGALG00000007959,ENSGALG00000002728,ENSGALG00000039254,ENSGALG00000040761,ENSGALG00000012985,ENSGALG00000019958,…
molecular_function	GO:0015108 chloride transmembrane transporter activity	20 out of 1170 genes, 1.7%	71 out of 15747 genes, 0.5%	9.22e-05	ENSGALG00000032986,ENSGALG00000010029,ENSGALG00000006322,ENSGALG00000014202,ENSGALG00000004945,ENSGALG00000026940,ENSGALG00000041042,ENSGALG00000016744,ENSGALG00000033638,ENSGALG00000026089,ENSGALG00000017271,ENSGALG00000039293,ENSGALG00000043998,ENSGALG00000011614,ENSGALG00000029392,ENSGALG00000015234,ENSGALG00000014206,ENSGALG00000029502,ENSGALG00000007959,ENSGALG00000010781
molecular_function	GO:0005254 chloride channel activity	17 out of 1170 genes, 1.5%	53 out of 15747 genes, 0.3%	0.0001	ENSGALG00000032986,ENSGALG00000010029,ENSGALG00000006322,ENSGALG00000014202,ENSGALG00000026940,ENSGALG00000041042,ENSGALG00000016744,ENSGALG00000033638,ENSGALG00000017271,ENSGALG00000039293,ENSGALG00000043998,ENSGALG00000011614,ENSGALG00000029392,ENSGALG00000015234,ENSGALG00000014206,ENSGALG00000029502,ENSGALG00000010781
biological_process	GO:0015711 organic anion transport	48 out of 1170 genes, 4.1%	280 out of 15747 genes, 1.8%	0.00012	ENSGALG00000031293,ENSGALG00000010293,ENSGALG00000002610,ENSGALG00000019291,ENSGALG00000033002,ENSGALG00000032986,ENSGALG00000045557,ENSGALG00000011052,ENSGALG00000041122,ENSGALG00000005360,ENSGALG00000017044,ENSGALG00000011434,ENSGALG00000004879,ENSGALG00000030032,ENSGALG00000041612,ENSGALG00000009306,ENSGALG00000041419,ENSGALG00000019276,ENSGALG00000012908,ENSGALG00000003908,ENSGALG00000013180,…
molecular_function	GO:0030594 neurotransmitter receptor activity	22 out of 1170 genes, 1.9%	86 out of 15747 genes, 0.5%	0.00014	ENSGALG00000009405,ENSGALG00000041348,ENSGALG00000037366,ENSGALG00000040761,ENSGALG00000016992,ENSGALG00000014202,ENSGALG00000034109,ENSGALG00000012297,ENSGALG00000015382,ENSGALG00000041042,ENSGALG00000016744,ENSGALG00000039293,ENSGALG00000017238,ENSGALG00000001172,ENSGALG00000038995,ENSGALG00000029392,ENSGALG00000005853,ENSGALG00000008898,ENSGALG00000026241,ENSGALG00000014206,ENSGALG00000015117,…
cellular_component	GO:0031224 intrinsic component of membrane	415 out of 1170 genes, 35.5%	4571 out of 15747 genes, 29.0%	0.0002	ENSGALG00000008055,ENSGALG00000005242,ENSGALG00000041662,ENSGALG00000004945,ENSGALG00000005435,ENSGALG00000031812,ENSGALG00000017394,ENSGALG00000019662,ENSGALG00000008918,ENSGALG00000032348,ENSGALG00000044493,ENSGALG00000040041,ENSGALG00000005524,ENSGALG00000000690,ENSGALG00000016183,ENSGALG00000021567,ENSGALG00000019276,ENSGALG00000015418,ENSGALG00000014206,ENSGALG00000005672,ENSGALG00000005752,…
molecular_function	GO:0022824 transmitter-gated ion channel activity	16 out of 1170 genes, 1.4%	50 out of 15747 genes, 0.3%	0.00024	ENSGALG00000009405,ENSGALG00000041348,ENSGALG00000037366,ENSGALG00000014202,ENSGALG00000034109,ENSGALG00000015382,ENSGALG00000041042,ENSGALG00000016744,ENSGALG00000039293,ENSGALG00000001172,ENSGALG00000029392,ENSGALG00000038995,ENSGALG00000008898,ENSGALG00000026241,ENSGALG00000014206,ENSGALG00000010781
cellular_component	GO:0016021 integral component of membrane	407 out of 1170 genes, 34.8%	4476 out of 15747 genes, 28.4%	0.00024	ENSGALG00000008055,ENSGALG00000005242,ENSGALG00000041662,ENSGALG00000004945,ENSGALG00000005435,ENSGALG00000031812,ENSGALG00000017394,ENSGALG00000019662,ENSGALG00000008918,ENSGALG00000032348,ENSGALG00000044493,ENSGALG00000040041,ENSGALG00000005524,ENSGALG00000000690,ENSGALG00000016183,ENSGALG00000021567,ENSGALG00000019276,ENSGALG00000015418,ENSGALG00000014206,ENSGALG00000005672,ENSGALG00000005752,…
molecular_function	GO:0022835 transmitter-gated channel activity	16 out of 1170 genes, 1.4%	50 out of 15747 genes, 0.3%	0.00024	ENSGALG00000009405,ENSGALG00000041348,ENSGALG00000037366,ENSGALG00000014202,ENSGALG00000034109,ENSGALG00000015382,ENSGALG00000041042,ENSGALG00000016744,ENSGALG00000039293,ENSGALG00000001172,ENSGALG00000029392,ENSGALG00000038995,ENSGALG00000008898,ENSGALG00000026241,ENSGALG00000014206,ENSGALG00000010781
cellular_component	GO:1902495 transmembrane transporter complex	38 out of 1170 genes, 3.2%	217 out of 15747 genes, 1.4%	0.00028	ENSGALG00000041348,ENSGALG00000011875,ENSGALG00000003833,ENSGALG00000006072,ENSGALG00000032986,ENSGALG00000011009,ENSGALG00000026940,ENSGALG00000034427,ENSGALG00000043764,ENSGALG00000017044,ENSGALG00000016470,ENSGALG00000012142,ENSGALG00000007972,ENSGALG00000005215,ENSGALG00000027702,ENSGALG00000010781,ENSGALG00000009405,ENSGALG00000006297,ENSGALG00000037644,ENSGALG00000010029,ENSGALG00000034109,…
molecular_function	GO:0015077 monovalent inorganic cation transmembrane transporter activity	49 out of 1170 genes, 4.2%	313 out of 15747 genes, 2.0%	0.00035	ENSGALG00000009366,ENSGALG00000030356,ENSGALG00000011858,ENSGALG00000019291,ENSGALG00000013097,ENSGALG00000041533,ENSGALG00000006072,ENSGALG00000013740,ENSGALG00000004945,ENSGALG00000009286,ENSGALG00000011009,ENSGALG00000034427,ENSGALG00000043764,ENSGALG00000011434,ENSGALG00000045668,ENSGALG00000016804,ENSGALG00000016470,ENSGALG00000012142,ENSGALG00000004879,ENSGALG00000039738,ENSGALG00000030032,…
molecular_function	GO:0008066 glutamate receptor activity	11 out of 1170 genes, 0.9%	25 out of 15747 genes, 0.2%	0.00043	ENSGALG00000009405,ENSGALG00000041348,ENSGALG00000037366,ENSGALG00000017238,ENSGALG00000006576,ENSGALG00000001172,ENSGALG00000038995,ENSGALG00000008898,ENSGALG00000012297,ENSGALG00000034109,ENSGALG00000026241
molecular_function	GO:0015103 inorganic anion transmembrane transporter activity	24 out of 1170 genes, 2.1%	107 out of 15747 genes, 0.7%	0.00056	ENSGALG00000014372,ENSGALG00000032986,ENSGALG00000010029,ENSGALG00000006322,ENSGALG00000014202,ENSGALG00000004945,ENSGALG00000026940,ENSGALG00000008874,ENSGALG00000041042,ENSGALG00000016744,ENSGALG00000033638,ENSGALG00000026089,ENSGALG00000039293,ENSGALG00000017271,ENSGALG00000043998,ENSGALG00000033927,ENSGALG00000011614,ENSGALG00000029392,ENSGALG00000030032,ENSGALG00000015234,ENSGALG00000014206,…
cellular_component	GO:0034702 ion channel complex	36 out of 1170 genes, 3.1%	206 out of 15747 genes, 1.3%	0.00058	ENSGALG00000041348,ENSGALG00000011875,ENSGALG00000003833,ENSGALG00000006072,ENSGALG00000032986,ENSGALG00000011009,ENSGALG00000026940,ENSGALG00000034427,ENSGALG00000043764,ENSGALG00000017044,ENSGALG00000016470,ENSGALG00000012142,ENSGALG00000007972,ENSGALG00000005215,ENSGALG00000027702,ENSGALG00000010781,ENSGALG00000009405,ENSGALG00000006297,ENSGALG00000010029,ENSGALG00000034109,ENSGALG00000041272,…
molecular_function	GO:0005328 neurotransmitter:sodium symporter activity	11 out of 1170 genes, 0.9%	26 out of 15747 genes, 0.2%	0.0007	ENSGALG00000019291,ENSGALG00000016804,ENSGALG00000004879,ENSGALG00000010098,ENSGALG00000012985,ENSGALG00000041419,ENSGALG00000003908,ENSGALG00000005672,ENSGALG00000013180,ENSGALG00000019290,ENSGALG00000017216
cellular_component	GO:0005615 extracellular space	100 out of 1170 genes, 8.5%	844 out of 15747 genes, 5.4%	0.00085	ENSGALG00000035219,ENSGALG00000030407,ENSGALG00000016943,ENSGALG00000009920,ENSGALG00000006864,ENSGALG00000021139,ENSGALG00000022815,ENSGALG00000046159,ENSGALG00000014252,ENSGALG00000004945,ENSGALG00000000293,ENSGALG00000010866,ENSGALG00000004230,ENSGALG00000037309,ENSGALG00000009572,ENSGALG00000033510,ENSGALG00000043027,ENSGALG00000015623,ENSGALG00000037494,ENSGALG00000027490,ENSGALG00000020388,…
biological_process	GO:0006821 chloride transport	20 out of 1170 genes, 1.7%	74 out of 15747 genes, 0.5%	0.00086	ENSGALG00000032986,ENSGALG00000010029,ENSGALG00000006322,ENSGALG00000014202,ENSGALG00000004945,ENSGALG00000026940,ENSGALG00000041042,ENSGALG00000016744,ENSGALG00000033638,ENSGALG00000026089,ENSGALG00000017271,ENSGALG00000039293,ENSGALG00000043998,ENSGALG00000011614,ENSGALG00000029392,ENSGALG00000015234,ENSGALG00000014206,ENSGALG00000029502,ENSGALG00000007959,ENSGALG00000010781
molecular_function	GO:0042165 neurotransmitter binding	13 out of 1170 genes, 1.1%	37 out of 15747 genes, 0.2%	0.00092	ENSGALG00000019291,ENSGALG00000016992,ENSGALG00000016804,ENSGALG00000004879,ENSGALG00000012985,ENSGALG00000005853,ENSGALG00000008898,ENSGALG00000011859,ENSGALG00000043290,ENSGALG00000019290,ENSGALG00000014994,ENSGALG00000017216,ENSGALG00000010781
biological_process	GO:0015698 inorganic anion transport	26 out of 1170 genes, 2.2%	117 out of 15747 genes, 0.7%	0.00107	ENSGALG00000014372,ENSGALG00000032986,ENSGALG00000010029,ENSGALG00000006322,ENSGALG00000013740,ENSGALG00000014202,ENSGALG00000004945,ENSGALG00000026940,ENSGALG00000008874,ENSGALG00000041042,ENSGALG00000016744,ENSGALG00000033638,ENSGALG00000026089,ENSGALG00000039293,ENSGALG00000017271,ENSGALG00000011434,ENSGALG00000043998,ENSGALG00000033927,ENSGALG00000011614,ENSGALG00000029392,ENSGALG00000030032,…
cellular_component	GO:0005886 plasma membrane	276 out of 1170 genes, 23.6%	2901 out of 15747 genes, 18.4%	0.00119	ENSGALG00000008055,ENSGALG00000041662,ENSGALG00000036867,ENSGALG00000004945,ENSGALG00000002287,ENSGALG00000006131,ENSGALG00000008918,ENSGALG00000032348,ENSGALG00000026380,ENSGALG00000005524,ENSGALG00000021567,ENSGALG00000019276,ENSGALG00000015418,ENSGALG00000014206,ENSGALG00000005672,ENSGALG00000008302,ENSGALG00000023886,ENSGALG00000002428,ENSGALG00000004163,ENSGALG00000016367,ENSGALG00000013169,…
biological_process	GO:0034587 piRNA metabolic process	7 out of 1170 genes, 0.6%	9 out of 15747 genes, 0.1%	0.00121	ENSGALG00000040899,ENSGALG00000002645,ENSGALG00000031812,ENSGALG00000046180,ENSGALG00000011565,ENSGALG00000019211,ENSGALG00000034574
molecular_function	GO:0015171 amino acid transmembrane transporter activity	17 out of 1170 genes, 1.5%	62 out of 15747 genes, 0.4%	0.00121	ENSGALG00000039254,ENSGALG00000019291,ENSGALG00000033002,ENSGALG00000012985,ENSGALG00000011052,ENSGALG00000041122,ENSGALG00000019958,ENSGALG00000004729,ENSGALG00000000558,ENSGALG00000004879,ENSGALG00000041612,ENSGALG00000010098,ENSGALG00000041419,ENSGALG00000003908,ENSGALG00000013180,ENSGALG00000005672,ENSGALG00000019290
cellular_component	GO:0032993 protein-DNA complex	27 out of 1170 genes, 2.3%	138 out of 15747 genes, 0.9%	0.0014	ENSGALG00000043062,ENSGALG00000026501,ENSGALG00000040303,ENSGALG00000035244,ENSGALG00000031874,ENSGALG00000035445,ENSGALG00000040004,ENSGALG00000042491,ENSGALG00000011783,ENSGALG00000031447,ENSGALG00000037930,ENSGALG00000011747,ENSGALG00000030099,ENSGALG00000031571,ENSGALG00000026449,ENSGALG00000032933,ENSGALG00000038343,ENSGALG00000029941,ENSGALG00000033447,ENSGALG00000040776,ENSGALG00000008253,…
molecular_function	GO:0005416 amino acid:cation symporter activity	8 out of 1170 genes, 0.7%	15 out of 15747 genes, 0.1%	0.00258	ENSGALG00000019291,ENSGALG00000004879,ENSGALG00000010098,ENSGALG00000012985,ENSGALG00000041419,ENSGALG00000003908,ENSGALG00000019958,ENSGALG00000019290
cellular_component	GO:0120025 plasma membrane bounded cell projection	128 out of 1170 genes, 10.9%	1178 out of 15747 genes, 7.5%	0.00289	ENSGALG00000019736,ENSGALG00000036867,ENSGALG00000002287,ENSGALG00000008866,ENSGALG00000034427,ENSGALG00000008918,ENSGALG00000041826,ENSGALG00000031038,ENSGALG00000012142,ENSGALG00000005853,ENSGALG00000021567,ENSGALG00000015418,ENSGALG00000014206,ENSGALG00000005752,ENSGALG00000008302,ENSGALG00000006149,ENSGALG00000023886,ENSGALG00000012985,ENSGALG00000027299,ENSGALG00000019958,ENSGALG00000015382,…
molecular_function	GO:0005253 anion channel activity	17 out of 1170 genes, 1.5%	66 out of 15747 genes, 0.4%	0.0031	ENSGALG00000032986,ENSGALG00000010029,ENSGALG00000006322,ENSGALG00000014202,ENSGALG00000026940,ENSGALG00000041042,ENSGALG00000016744,ENSGALG00000033638,ENSGALG00000017271,ENSGALG00000039293,ENSGALG00000043998,ENSGALG00000011614,ENSGALG00000029392,ENSGALG00000015234,ENSGALG00000014206,ENSGALG00000029502,ENSGALG00000010781
cellular_component	GO:0043186 P granule	7 out of 1170 genes, 0.6%	12 out of 15747 genes, 0.1%	0.0034	ENSGALG00000033634,ENSGALG00000002645,ENSGALG00000031812,ENSGALG00000046180,ENSGALG00000011565,ENSGALG00000019211,ENSGALG00000034574
cellular_component	GO:0045495 pole plasm	7 out of 1170 genes, 0.6%	12 out of 15747 genes, 0.1%	0.0034	ENSGALG00000033634,ENSGALG00000002645,ENSGALG00000031812,ENSGALG00000046180,ENSGALG00000011565,ENSGALG00000019211,ENSGALG00000034574
cellular_component	GO:0060293 germ plasm	7 out of 1170 genes, 0.6%	12 out of 15747 genes, 0.1%	0.0034	ENSGALG00000033634,ENSGALG00000002645,ENSGALG00000031812,ENSGALG00000046180,ENSGALG00000011565,ENSGALG00000019211,ENSGALG00000034574
molecular_function	GO:0005261 cation channel activity	43 out of 1170 genes, 3.7%	282 out of 15747 genes, 1.8%	0.00352	ENSGALG00000009366,ENSGALG00000041348,ENSGALG00000030356,ENSGALG00000011858,ENSGALG00000011875,ENSGALG00000003833,ENSGALG00000006072,ENSGALG00000005435,ENSGALG00000011009,ENSGALG00000034427,ENSGALG00000043764,ENSGALG00000017044,ENSGALG00000045668,ENSGALG00000016470,ENSGALG00000012142,ENSGALG00000007972,ENSGALG00000042706,ENSGALG00000005215,ENSGALG00000027702,ENSGALG00000009405,ENSGALG00000004885,…
cellular_component	GO:0043005 neuron projection	85 out of 1170 genes, 7.3%	713 out of 15747 genes, 4.5%	0.00413	ENSGALG00000019291,ENSGALG00000029648,ENSGALG00000016992,ENSGALG00000036867,ENSGALG00000008427,ENSGALG00000012297,ENSGALG00000034427,ENSGALG00000009007,ENSGALG00000008918,ENSGALG00000031038,ENSGALG00000016804,ENSGALG00000012142,ENSGALG00000030032,ENSGALG00000005853,ENSGALG00000007927,ENSGALG00000021567,ENSGALG00000015418,ENSGALG00000014206,ENSGALG00000005752,ENSGALG00000008302,ENSGALG00000006149,…
molecular_function	GO:0005283 amino acid:sodium symporter activity	7 out of 1170 genes, 0.6%	12 out of 15747 genes, 0.1%	0.00495	ENSGALG00000041419,ENSGALG00000019291,ENSGALG00000003908,ENSGALG00000019290,ENSGALG00000004879,ENSGALG00000010098,ENSGALG00000012985
biological_process	GO:0006865 amino acid transport	19 out of 1170 genes, 1.6%	75 out of 15747 genes, 0.5%	0.00501	ENSGALG00000039254,ENSGALG00000019291,ENSGALG00000033002,ENSGALG00000012985,ENSGALG00000011052,ENSGALG00000041122,ENSGALG00000019958,ENSGALG00000004729,ENSGALG00000017044,ENSGALG00000011434,ENSGALG00000000558,ENSGALG00000004879,ENSGALG00000041612,ENSGALG00000010098,ENSGALG00000041419,ENSGALG00000003908,ENSGALG00000013180,ENSGALG00000005672,ENSGALG00000019290
cellular_component	GO:0042995 cell projection	129 out of 1170 genes, 11.0%	1203 out of 15747 genes, 7.6%	0.00511	ENSGALG00000019736,ENSGALG00000036867,ENSGALG00000002287,ENSGALG00000008866,ENSGALG00000034427,ENSGALG00000008918,ENSGALG00000041826,ENSGALG00000031038,ENSGALG00000012142,ENSGALG00000005853,ENSGALG00000026995,ENSGALG00000021567,ENSGALG00000015418,ENSGALG00000014206,ENSGALG00000005752,ENSGALG00000008302,ENSGALG00000006149,ENSGALG00000023886,ENSGALG00000012985,ENSGALG00000027299,ENSGALG00000019958,…
cellular_component	GO:0034703 cation channel complex	29 out of 1170 genes, 2.5%	165 out of 15747 genes, 1.0%	0.00558	ENSGALG00000009405,ENSGALG00000041348,ENSGALG00000011875,ENSGALG00000006297,ENSGALG00000003833,ENSGALG00000006072,ENSGALG00000034109,ENSGALG00000041272,ENSGALG00000005332,ENSGALG00000011009,ENSGALG00000034427,ENSGALG00000041791,ENSGALG00000013081,ENSGALG00000043764,ENSGALG00000009066,ENSGALG00000017044,ENSGALG00000010691,ENSGALG00000011040,ENSGALG00000006112,ENSGALG00000016470,ENSGALG00000012142,…
molecular_function	GO:0005230 extracellular ligand-gated ion channel activity	17 out of 1170 genes, 1.5%	69 out of 15747 genes, 0.4%	0.00595	ENSGALG00000009405,ENSGALG00000041348,ENSGALG00000037366,ENSGALG00000015778,ENSGALG00000014202,ENSGALG00000034109,ENSGALG00000015382,ENSGALG00000041042,ENSGALG00000016744,ENSGALG00000039293,ENSGALG00000001172,ENSGALG00000029392,ENSGALG00000038995,ENSGALG00000008898,ENSGALG00000026241,ENSGALG00000014206,ENSGALG00000010781
biological_process	GO:0098661 inorganic anion transmembrane transport	19 out of 1170 genes, 1.6%	76 out of 15747 genes, 0.5%	0.00622	ENSGALG00000032986,ENSGALG00000010029,ENSGALG00000013740,ENSGALG00000014202,ENSGALG00000004945,ENSGALG00000026940,ENSGALG00000008874,ENSGALG00000041042,ENSGALG00000016744,ENSGALG00000033638,ENSGALG00000026089,ENSGALG00000039293,ENSGALG00000043998,ENSGALG00000029392,ENSGALG00000015234,ENSGALG00000014206,ENSGALG00000029502,ENSGALG00000007959,ENSGALG00000010781
biological_process	GO:1902476 chloride transmembrane transport	17 out of 1170 genes, 1.5%	63 out of 15747 genes, 0.4%	0.00686	ENSGALG00000032986,ENSGALG00000010029,ENSGALG00000014202,ENSGALG00000004945,ENSGALG00000026940,ENSGALG00000041042,ENSGALG00000016744,ENSGALG00000033638,ENSGALG00000026089,ENSGALG00000039293,ENSGALG00000043998,ENSGALG00000029392,ENSGALG00000015234,ENSGALG00000014206,ENSGALG00000029502,ENSGALG00000007959,ENSGALG00000010781
cellular_component	GO:0044421 extracellular region part	112 out of 1170 genes, 9.6%	1022 out of 15747 genes, 6.5%	0.00792	ENSGALG00000035219,ENSGALG00000030407,ENSGALG00000016943,ENSGALG00000009920,ENSGALG00000006864,ENSGALG00000021139,ENSGALG00000022815,ENSGALG00000007508,ENSGALG00000046159,ENSGALG00000014252,ENSGALG00000004945,ENSGALG00000000293,ENSGALG00000006802,ENSGALG00000010866,ENSGALG00000004230,ENSGALG00000037309,ENSGALG00000009572,ENSGALG00000033510,ENSGALG00000043027,ENSGALG00000015623,ENSGALG00000037494,…
biological_process	GO:0050877 nervous system process	83 out of 1170 genes, 7.1%	671 out of 15747 genes, 4.3%	0.00819	ENSGALG00000041184,ENSGALG00000009920,ENSGALG00000041662,ENSGALG00000029648,ENSGALG00000002299,ENSGALG00000006208,ENSGALG00000008427,ENSGALG00000012297,ENSGALG00000006802,ENSGALG00000031170,ENSGALG00000010342,ENSGALG00000034427,ENSGALG00000004598,ENSGALG00000037228,ENSGALG00000014206,ENSGALG00000005752,ENSGALG00000005215,ENSGALG00000027702,ENSGALG00000010334,ENSGALG00000009909,ENSGALG00000027299,…
biological_process	GO:0006812 cation transport	75 out of 1170 genes, 6.4%	589 out of 15747 genes, 3.7%	0.00869	ENSGALG00000030356,ENSGALG00000013097,ENSGALG00000011875,ENSGALG00000041533,ENSGALG00000016992,ENSGALG00000004945,ENSGALG00000009286,ENSGALG00000005435,ENSGALG00000034427,ENSGALG00000038405,ENSGALG00000017044,ENSGALG00000045668,ENSGALG00000016804,ENSGALG00000016470,ENSGALG00000012142,ENSGALG00000030032,ENSGALG00000005853,ENSGALG00000012908,ENSGALG00000005672,ENSGALG00000005215,ENSGALG00000027702,…
cellular_component	GO:0098590 plasma membrane region	65 out of 1170 genes, 5.6%	516 out of 15747 genes, 3.3%	0.0088	ENSGALG00000041184,ENSGALG00000030407,ENSGALG00000019736,ENSGALG00000040038,ENSGALG00000011673,ENSGALG00000004945,ENSGALG00000012297,ENSGALG00000006454,ENSGALG00000033510,ENSGALG00000017044,ENSGALG00000008918,ENSGALG00000043998,ENSGALG00000030032,ENSGALG00000009306,ENSGALG00000014206,ENSGALG00000012322,ENSGALG00000031529,ENSGALG00000041272,ENSGALG00000015382,ENSGALG00000041042,ENSGALG00000014227,…
cellular_component	GO:0071944 cell periphery	282 out of 1170 genes, 24.1%	3050 out of 15747 genes, 19.4%	0.00925	ENSGALG00000008055,ENSGALG00000041662,ENSGALG00000036867,ENSGALG00000004945,ENSGALG00000002287,ENSGALG00000006131,ENSGALG00000008918,ENSGALG00000032348,ENSGALG00000026380,ENSGALG00000005524,ENSGALG00000021567,ENSGALG00000019276,ENSGALG00000015418,ENSGALG00000014206,ENSGALG00000005672,ENSGALG00000008302,ENSGALG00000023886,ENSGALG00000002428,ENSGALG00000004163,ENSGALG00000016367,ENSGALG00000013169,…
molecular_function	GO:0031492 nucleosomal DNA binding	9 out of 1170 genes, 0.8%	22 out of 15747 genes, 0.1%	0.00973	ENSGALG00000043062,ENSGALG00000040303,ENSGALG00000037930,ENSGALG00000035244,ENSGALG00000011747,ENSGALG00000031874,ENSGALG00000040004,ENSGALG00000011783,ENSGALG00000031159
molecular_function	GO:0005343 organic acid:sodium symporter activity	9 out of 1170 genes, 0.8%	22 out of 15747 genes, 0.1%	0.00973	ENSGALG00000019291,ENSGALG00000004879,ENSGALG00000010098,ENSGALG00000012985,ENSGALG00000041419,ENSGALG00000003908,ENSGALG00000012908,ENSGALG00000008874,ENSGALG00000019290
biological_process	GO:0006828 manganese ion transport	7 out of 1170 genes, 0.6%	11 out of 15747 genes, 0.1%	0.00977	ENSGALG00000017044,ENSGALG00000011875,ENSGALG00000006297,ENSGALG00000011434,ENSGALG00000035743,ENSGALG00000005631,ENSGALG00000007972
cellular_component	GO:0097458 neuron part	105 out of 1170 genes, 9.0%	949 out of 15747 genes, 6.0%	0.00989	ENSGALG00000008055,ENSGALG00000041184,ENSGALG00000019291,ENSGALG00000011673,ENSGALG00000029648,ENSGALG00000016992,ENSGALG00000036867,ENSGALG00000008427,ENSGALG00000012297,ENSGALG00000034427,ENSGALG00000034492,ENSGALG00000009007,ENSGALG00000008918,ENSGALG00000031038,ENSGALG00000016804,ENSGALG00000012142,ENSGALG00000030032,ENSGALG00000005853,ENSGALG00000007927,ENSGALG00000021567,ENSGALG00000015418,…
molecular_function	GO:0017046 peptide hormone binding	12 out of 1170 genes, 1.0%	39 out of 15747 genes, 0.2%	0.01127	ENSGALG00000005242,ENSGALG00000015753,ENSGALG00000010078,ENSGALG00000041800,ENSGALG00000011058,ENSGALG00000030801,ENSGALG00000014994,ENSGALG00000012106,ENSGALG00000000274,ENSGALG00000003446,ENSGALG00000005212,ENSGALG00000005259
molecular_function	GO:0020037 heme binding	23 out of 1170 genes, 2.0%	118 out of 15747 genes, 0.7%	0.01161	ENSGALG00000013294,ENSGALG00000016690,ENSGALG00000031869,ENSGALG00000029367,ENSGALG00000035207,ENSGALG00000032620,ENSGALG00000011859,ENSGALG00000005435,ENSGALG00000041510,ENSGALG00000016370,ENSGALG00000009365,ENSGALG00000012317,ENSGALG00000039742,ENSGALG00000030255,ENSGALG00000011413,ENSGALG00000013535,ENSGALG00000039554,ENSGALG00000008121,ENSGALG00000008105,ENSGALG00000037829,ENSGALG00000041222,…
molecular_function	GO:0099095 ligand-gated anion channel activity	8 out of 1170 genes, 0.7%	18 out of 15747 genes, 0.1%	0.01435	ENSGALG00000039293,ENSGALG00000032986,ENSGALG00000029392,ENSGALG00000014202,ENSGALG00000014206,ENSGALG00000016744,ENSGALG00000041042,ENSGALG00000010781
molecular_function	GO:0004970 ionotropic glutamate receptor activity	8 out of 1170 genes, 0.7%	18 out of 15747 genes, 0.1%	0.01435	ENSGALG00000009405,ENSGALG00000041348,ENSGALG00000037366,ENSGALG00000001172,ENSGALG00000038995,ENSGALG00000008898,ENSGALG00000034109,ENSGALG00000026241
cellular_component	GO:0071546 pi-body	4 out of 1170 genes, 0.3%	4 out of 15747 genes, 0.0%	0.0148	ENSGALG00000033634,ENSGALG00000031812,ENSGALG00000046180,ENSGALG00000034574
cellular_component	GO:0098797 plasma membrane protein complex	52 out of 1170 genes, 4.4%	393 out of 15747 genes, 2.5%	0.01631	ENSGALG00000010850,ENSGALG00000041348,ENSGALG00000030407,ENSGALG00000011141,ENSGALG00000042657,ENSGALG00000003833,ENSGALG00000006072,ENSGALG00000008427,ENSGALG00000012297,ENSGALG00000000608,ENSGALG00000011009,ENSGALG00000005319,ENSGALG00000034427,ENSGALG00000017122,ENSGALG00000029694,ENSGALG00000043764,ENSGALG00000012941,ENSGALG00000011113,ENSGALG00000036097,ENSGALG00000016470,ENSGALG00000012142,…
molecular_function	GO:0046906 tetrapyrrole binding	23 out of 1170 genes, 2.0%	122 out of 15747 genes, 0.8%	0.02034	ENSGALG00000013294,ENSGALG00000016690,ENSGALG00000031869,ENSGALG00000029367,ENSGALG00000035207,ENSGALG00000032620,ENSGALG00000011859,ENSGALG00000005435,ENSGALG00000041510,ENSGALG00000016370,ENSGALG00000009365,ENSGALG00000012317,ENSGALG00000039742,ENSGALG00000030255,ENSGALG00000011413,ENSGALG00000013535,ENSGALG00000039554,ENSGALG00000008121,ENSGALG00000008105,ENSGALG00000037829,ENSGALG00000041222,…
biological_process	GO:0006836 neurotransmitter transport	24 out of 1170 genes, 2.1%	122 out of 15747 genes, 0.8%	0.02879	ENSGALG00000008055,ENSGALG00000001693,ENSGALG00000041103,ENSGALG00000039254,ENSGALG00000019291,ENSGALG00000008926,ENSGALG00000011673,ENSGALG00000012985,ENSGALG00000041122,ENSGALG00000019958,ENSGALG00000017044,ENSGALG00000030321,ENSGALG00000000558,ENSGALG00000004879,ENSGALG00000016804,ENSGALG00000010098,ENSGALG00000041419,ENSGALG00000037302,ENSGALG00000003908,ENSGALG00000005672,ENSGALG00000013180,…
molecular_function	GO:0015185 gamma-aminobutyric acid transmembrane transporter activity	5 out of 1170 genes, 0.4%	7 out of 15747 genes, 0.0%	0.02949	ENSGALG00000019291,ENSGALG00000019958,ENSGALG00000019290,ENSGALG00000004879,ENSGALG00000012985
molecular_function	GO:0022834 ligand-gated channel activity	23 out of 1170 genes, 2.0%	126 out of 15747 genes, 0.8%	0.03459	ENSGALG00000009405,ENSGALG00000041348,ENSGALG00000037366,ENSGALG00000015778,ENSGALG00000037644,ENSGALG00000032986,ENSGALG00000014202,ENSGALG00000034109,ENSGALG00000015382,ENSGALG00000041042,ENSGALG00000016744,ENSGALG00000014136,ENSGALG00000039293,ENSGALG00000005631,ENSGALG00000001172,ENSGALG00000038995,ENSGALG00000029392,ENSGALG00000008898,ENSGALG00000026241,ENSGALG00000009705,ENSGALG00000014206,…
molecular_function	GO:0015276 ligand-gated ion channel activity	23 out of 1170 genes, 2.0%	126 out of 15747 genes, 0.8%	0.03459	ENSGALG00000009405,ENSGALG00000041348,ENSGALG00000037366,ENSGALG00000015778,ENSGALG00000037644,ENSGALG00000032986,ENSGALG00000014202,ENSGALG00000034109,ENSGALG00000015382,ENSGALG00000041042,ENSGALG00000016744,ENSGALG00000014136,ENSGALG00000039293,ENSGALG00000005631,ENSGALG00000001172,ENSGALG00000038995,ENSGALG00000029392,ENSGALG00000008898,ENSGALG00000026241,ENSGALG00000009705,ENSGALG00000014206,…
molecular_function	GO:0004252 serine-type endopeptidase activity	21 out of 1170 genes, 1.8%	112 out of 15747 genes, 0.7%	0.04849	ENSGALG00000029438,ENSGALG00000033974,ENSGALG00000003016,ENSGALG00000015730,ENSGALG00000005318,ENSGALG00000028886,ENSGALG00000033807,ENSGALG00000016642,ENSGALG00000044661,ENSGALG00000015623,ENSGALG00000008905,ENSGALG00000015389,ENSGALG00000012126,ENSGALG00000035308,ENSGALG00000012483,ENSGALG00000007419,ENSGALG00000017040,ENSGALG00000002784,ENSGALG00000019221,ENSGALG00000004293,ENSGALG00000013571
biological_process	GO:0098655 cation transmembrane transport	61 out of 1170 genes, 5.2%	476 out of 15747 genes, 3.0%	0.06085	ENSGALG00000009366,ENSGALG00000030356,ENSGALG00000011858,ENSGALG00000013097,ENSGALG00000011875,ENSGALG00000041533,ENSGALG00000042657,ENSGALG00000003833,ENSGALG00000016992,ENSGALG00000006072,ENSGALG00000033002,ENSGALG00000013740,ENSGALG00000004945,ENSGALG00000009286,ENSGALG00000005435,ENSGALG00000011009,ENSGALG00000034427,ENSGALG00000043764,ENSGALG00000017044,ENSGALG00000011434,ENSGALG00000045668,…
molecular_function	GO:0008236 serine-type peptidase activity	23 out of 1170 genes, 2.0%	131 out of 15747 genes, 0.8%	0.06459	ENSGALG00000029438,ENSGALG00000033974,ENSGALG00000003016,ENSGALG00000015730,ENSGALG00000005318,ENSGALG00000028886,ENSGALG00000033807,ENSGALG00000016642,ENSGALG00000044661,ENSGALG00000041791,ENSGALG00000015623,ENSGALG00000008905,ENSGALG00000015389,ENSGALG00000012126,ENSGALG00000035308,ENSGALG00000012483,ENSGALG00000007419,ENSGALG00000017040,ENSGALG00000002784,ENSGALG00000019221,ENSGALG00000004293,…
biological_process	GO:0007215 glutamate receptor signaling pathway	11 out of 1170 genes, 0.9%	34 out of 15747 genes, 0.2%	0.06632	ENSGALG00000009405,ENSGALG00000041348,ENSGALG00000037366,ENSGALG00000017238,ENSGALG00000006576,ENSGALG00000001172,ENSGALG00000038995,ENSGALG00000008898,ENSGALG00000012297,ENSGALG00000034109,ENSGALG00000026241
molecular_function	GO:0005262 calcium channel activity	19 out of 1170 genes, 1.6%	98 out of 15747 genes, 0.6%	0.06651	ENSGALG00000004885,ENSGALG00000011875,ENSGALG00000006297,ENSGALG00000003833,ENSGALG00000005435,ENSGALG00000044478,ENSGALG00000005332,ENSGALG00000017044,ENSGALG00000005631,ENSGALG00000007495,ENSGALG00000007972,ENSGALG00000014746,ENSGALG00000008898,ENSGALG00000026241,ENSGALG00000009705,ENSGALG00000042706,ENSGALG00000008271,ENSGALG00000034751,ENSGALG00000005215
biological_process	GO:1905039 carboxylic acid transmembrane transport	18 out of 1170 genes, 1.5%	81 out of 15747 genes, 0.5%	0.067	ENSGALG00000039254,ENSGALG00000033002,ENSGALG00000011052,ENSGALG00000041122,ENSGALG00000019958,ENSGALG00000008874,ENSGALG00000004729,ENSGALG00000000558,ENSGALG00000041612,ENSGALG00000010098,ENSGALG00000041419,ENSGALG00000012908,ENSGALG00000003908,ENSGALG00000013180,ENSGALG00000005672,ENSGALG00000040541,ENSGALG00000002728,ENSGALG00000030511
biological_process	GO:1903825 organic acid transmembrane transport	18 out of 1170 genes, 1.5%	81 out of 15747 genes, 0.5%	0.067	ENSGALG00000039254,ENSGALG00000033002,ENSGALG00000011052,ENSGALG00000041122,ENSGALG00000019958,ENSGALG00000008874,ENSGALG00000004729,ENSGALG00000000558,ENSGALG00000041612,ENSGALG00000010098,ENSGALG00000041419,ENSGALG00000012908,ENSGALG00000003908,ENSGALG00000013180,ENSGALG00000005672,ENSGALG00000040541,ENSGALG00000002728,ENSGALG00000030511
biological_process	GO:0015893 drug transport	21 out of 1170 genes, 1.8%	104 out of 15747 genes, 0.7%	0.06793	ENSGALG00000010293,ENSGALG00000041103,ENSGALG00000039254,ENSGALG00000029389,ENSGALG00000033002,ENSGALG00000011859,ENSGALG00000006454,ENSGALG00000041122,ENSGALG00000009958,ENSGALG00000008874,ENSGALG00000004729,ENSGALG00000011434,ENSGALG00000000558,ENSGALG00000010098,ENSGALG00000041419,ENSGALG00000003908,ENSGALG00000012908,ENSGALG00000008271,ENSGALG00000012541,ENSGALG00000040541,ENSGALG00000030511
molecular_function	GO:0022851 GABA-gated chloride ion channel activity	6 out of 1170 genes, 0.5%	12 out of 15747 genes, 0.1%	0.07373	ENSGALG00000039293,ENSGALG00000014206,ENSGALG00000041042,ENSGALG00000016744,ENSGALG00000029392,ENSGALG00000014202
cellular_component	GO:0044425 membrane part	457 out of 1170 genes, 39.1%	5385 out of 15747 genes, 34.2%	0.08342	ENSGALG00000008055,ENSGALG00000005242,ENSGALG00000041662,ENSGALG00000036867,ENSGALG00000004945,ENSGALG00000005435,ENSGALG00000031812,ENSGALG00000017394,ENSGALG00000006131,ENSGALG00000019662,ENSGALG00000008918,ENSGALG00000032348,ENSGALG00000044493,ENSGALG00000040041,ENSGALG00000005524,ENSGALG00000000690,ENSGALG00000016183,ENSGALG00000021567,ENSGALG00000019276,ENSGALG00000015418,ENSGALG00000014206,…
biological_process	GO:0043046 DNA methylation involved in gamete generation	6 out of 1170 genes, 0.5%	10 out of 15747 genes, 0.1%	0.08454	ENSGALG00000033634,ENSGALG00000031812,ENSGALG00000046180,ENSGALG00000011565,ENSGALG00000019211,ENSGALG00000034574
molecular_function	GO:0061134 peptidase regulator activity	22 out of 1170 genes, 1.9%	125 out of 15747 genes, 0.8%	0.08776	ENSGALG00000008646,ENSGALG00000017017,ENSGALG00000046159,ENSGALG00000014252,ENSGALG00000010259,ENSGALG00000020390,ENSGALG00000002623,ENSGALG00000046409,ENSGALG00000000293,ENSGALG00000016680,ENSGALG00000010969,ENSGALG00000001697,ENSGALG00000031659,ENSGALG00000010657,ENSGALG00000030255,ENSGALG00000020388,ENSGALG00000030601,ENSGALG00000032231,ENSGALG00000006833,ENSGALG00000017040,ENSGALG00000043252,…
cellular_component	GO:0001518 voltage-gated sodium channel complex	6 out of 1170 genes, 0.5%	13 out of 15747 genes, 0.1%	0.0882	ENSGALG00000011040,ENSGALG00000011009,ENSGALG00000034427,ENSGALG00000006112,ENSGALG00000006072,ENSGALG00000027702
cellular_component	GO:0044447 axoneme part	7 out of 1170 genes, 0.6%	18 out of 15747 genes, 0.1%	0.0919	ENSGALG00000035228,ENSGALG00000029677,ENSGALG00000012997,ENSGALG00000013268,ENSGALG00000008866,ENSGALG00000045792,ENSGALG00000010116
molecular_function	GO:0017171 serine hydrolase activity	23 out of 1170 genes, 2.0%	134 out of 15747 genes, 0.9%	0.09215	ENSGALG00000029438,ENSGALG00000033974,ENSGALG00000003016,ENSGALG00000015730,ENSGALG00000005318,ENSGALG00000028886,ENSGALG00000033807,ENSGALG00000016642,ENSGALG00000044661,ENSGALG00000041791,ENSGALG00000015623,ENSGALG00000008905,ENSGALG00000015389,ENSGALG00000012126,ENSGALG00000035308,ENSGALG00000012483,ENSGALG00000007419,ENSGALG00000017040,ENSGALG00000002784,ENSGALG00000019221,ENSGALG00000004293,…
molecular_function	GO:0005332 gamma-aminobutyric acid:sodium symporter activity	4 out of 1170 genes, 0.3%	5 out of 15747 genes, 0.0%	0.10129	ENSGALG00000019291,ENSGALG00000019290,ENSGALG00000004879,ENSGALG00000012985
molecular_function	GO:0005384 manganese ion transmembrane transporter activity	4 out of 1170 genes, 0.3%	5 out of 15747 genes, 0.0%	0.10129	ENSGALG00000041533,ENSGALG00000011434,ENSGALG00000035743,ENSGALG00000005631
molecular_function	GO:0008028 monocarboxylic acid transmembrane transporter activity	11 out of 1170 genes, 0.9%	41 out of 15747 genes, 0.3%	0.10205	ENSGALG00000031293,ENSGALG00000019291,ENSGALG00000004879,ENSGALG00000012985,ENSGALG00000003879,ENSGALG00000007596,ENSGALG00000019958,ENSGALG00000019276,ENSGALG00000019290,ENSGALG00000010891,ENSGALG00000002728
biological_process	GO:0035235 ionotropic glutamate receptor signaling pathway	8 out of 1170 genes, 0.7%	19 out of 15747 genes, 0.1%	0.10267	ENSGALG00000009405,ENSGALG00000041348,ENSGALG00000037366,ENSGALG00000001172,ENSGALG00000038995,ENSGALG00000008898,ENSGALG00000034109,ENSGALG00000026241
biological_process	GO:0022412 cellular process involved in reproduction in multicellular organism	30 out of 1170 genes, 2.6%	183 out of 15747 genes, 1.2%	0.10315	ENSGALG00000038939,ENSGALG00000036160,ENSGALG00000011565,ENSGALG00000032986,ENSGALG00000012236,ENSGALG00000028284,ENSGALG00000004369,ENSGALG00000031812,ENSGALG00000016740,ENSGALG00000046180,ENSGALG00000012140,ENSGALG00000006031,ENSGALG00000043976,ENSGALG00000033634,ENSGALG00000011722,ENSGALG00000002645,ENSGALG00000031768,ENSGALG00000043839,ENSGALG00000036504,ENSGALG00000045889,ENSGALG00000019211,…
molecular_function	GO:0004866 endopeptidase inhibitor activity	19 out of 1170 genes, 1.6%	102 out of 15747 genes, 0.6%	0.11582	ENSGALG00000008646,ENSGALG00000017017,ENSGALG00000046159,ENSGALG00000014252,ENSGALG00000010259,ENSGALG00000020390,ENSGALG00000046409,ENSGALG00000000293,ENSGALG00000016680,ENSGALG00000010969,ENSGALG00000001697,ENSGALG00000031659,ENSGALG00000010657,ENSGALG00000030255,ENSGALG00000020388,ENSGALG00000032231,ENSGALG00000006833,ENSGALG00000017040,ENSGALG00000043252
molecular_function	GO:0015238 drug transmembrane transporter activity	15 out of 1170 genes, 1.3%	71 out of 15747 genes, 0.5%	0.13198	ENSGALG00000010293,ENSGALG00000041103,ENSGALG00000039254,ENSGALG00000000558,ENSGALG00000033002,ENSGALG00000010098,ENSGALG00000006454,ENSGALG00000041419,ENSGALG00000041122,ENSGALG00000003908,ENSGALG00000009958,ENSGALG00000012908,ENSGALG00000005672,ENSGALG00000008874,ENSGALG00000030511
molecular_function	GO:0004890 GABA-A receptor activity	7 out of 1170 genes, 0.6%	18 out of 15747 genes, 0.1%	0.13371	ENSGALG00000039293,ENSGALG00000015778,ENSGALG00000014206,ENSGALG00000041042,ENSGALG00000016744,ENSGALG00000029392,ENSGALG00000014202
cellular_component	GO:0120038 plasma membrane bounded cell projection part	81 out of 1170 genes, 6.9%	743 out of 15747 genes, 4.7%	0.1428	ENSGALG00000019736,ENSGALG00000016992,ENSGALG00000036867,ENSGALG00000008427,ENSGALG00000012297,ENSGALG00000008866,ENSGALG00000029000,ENSGALG00000009007,ENSGALG00000008918,ENSGALG00000028138,ENSGALG00000031038,ENSGALG00000016804,ENSGALG00000012142,ENSGALG00000030032,ENSGALG00000005853,ENSGALG00000014206,ENSGALG00000005752,ENSGALG00000008302,ENSGALG00000006149,ENSGALG00000007959,ENSGALG00000023886,…
cellular_component	GO:0044463 cell projection part	81 out of 1170 genes, 6.9%	743 out of 15747 genes, 4.7%	0.1428	ENSGALG00000019736,ENSGALG00000016992,ENSGALG00000036867,ENSGALG00000008427,ENSGALG00000012297,ENSGALG00000008866,ENSGALG00000029000,ENSGALG00000009007,ENSGALG00000008918,ENSGALG00000028138,ENSGALG00000031038,ENSGALG00000016804,ENSGALG00000012142,ENSGALG00000030032,ENSGALG00000005853,ENSGALG00000014206,ENSGALG00000005752,ENSGALG00000008302,ENSGALG00000006149,ENSGALG00000007959,ENSGALG00000023886,…
molecular_function	GO:0015085 calcium ion transmembrane transporter activity	20 out of 1170 genes, 1.7%	112 out of 15747 genes, 0.7%	0.14329	ENSGALG00000004885,ENSGALG00000011875,ENSGALG00000006297,ENSGALG00000003833,ENSGALG00000005435,ENSGALG00000044478,ENSGALG00000005332,ENSGALG00000017044,ENSGALG00000005631,ENSGALG00000007495,ENSGALG00000007972,ENSGALG00000014746,ENSGALG00000008898,ENSGALG00000026241,ENSGALG00000009705,ENSGALG00000035743,ENSGALG00000042706,ENSGALG00000008271,ENSGALG00000034751,ENSGALG00000005215
biological_process	GO:0035249 synaptic transmission, glutamatergic	9 out of 1170 genes, 0.8%	25 out of 15747 genes, 0.2%	0.1444	ENSGALG00000039254,ENSGALG00000037366,ENSGALG00000001172,ENSGALG00000008898,ENSGALG00000005319,ENSGALG00000041122,ENSGALG00000034095,ENSGALG00000010688,ENSGALG00000035935
biological_process	GO:0019228 neuronal action potential	8 out of 1170 genes, 0.7%	20 out of 15747 genes, 0.1%	0.15999	ENSGALG00000009066,ENSGALG00000011040,ENSGALG00000006112,ENSGALG00000006072,ENSGALG00000011009,ENSGALG00000034427,ENSGALG00000005215,ENSGALG00000027702
molecular_function	GO:0098960 postsynaptic neurotransmitter receptor activity	9 out of 1170 genes, 0.8%	30 out of 15747 genes, 0.2%	0.16269	ENSGALG00000039293,ENSGALG00000017238,ENSGALG00000014202,ENSGALG00000008898,ENSGALG00000012297,ENSGALG00000014206,ENSGALG00000015382,ENSGALG00000041042,ENSGALG00000016744
molecular_function	GO:0004888 transmembrane signaling receptor activity	84 out of 1170 genes, 7.2%	771 out of 15747 genes, 4.9%	0.16434	ENSGALG00000005242,ENSGALG00000030407,ENSGALG00000019736,ENSGALG00000041662,ENSGALG00000016992,ENSGALG00000002299,ENSGALG00000012297,ENSGALG00000038405,ENSGALG00000003446,ENSGALG00000033510,ENSGALG00000032348,ENSGALG00000016176,ENSGALG00000005524,ENSGALG00000005853,ENSGALG00000009064,ENSGALG00000021567,ENSGALG00000015418,ENSGALG00000037228,ENSGALG00000030801,ENSGALG00000014206,ENSGALG00000005212,…
biological_process	GO:0098662 inorganic cation transmembrane transport	54 out of 1170 genes, 4.6%	420 out of 15747 genes, 2.7%	0.16513	ENSGALG00000009366,ENSGALG00000030356,ENSGALG00000011858,ENSGALG00000013097,ENSGALG00000011875,ENSGALG00000041533,ENSGALG00000042657,ENSGALG00000003833,ENSGALG00000016992,ENSGALG00000006072,ENSGALG00000013740,ENSGALG00000004945,ENSGALG00000009286,ENSGALG00000005435,ENSGALG00000011009,ENSGALG00000034427,ENSGALG00000043764,ENSGALG00000017044,ENSGALG00000011434,ENSGALG00000045668,ENSGALG00000017021,…
cellular_component	GO:0000794 condensed nuclear chromosome	14 out of 1170 genes, 1.2%	67 out of 15747 genes, 0.4%	0.16613	ENSGALG00000043976,ENSGALG00000042539,ENSGALG00000042418,ENSGALG00000036504,ENSGALG00000006186,ENSGALG00000008037,ENSGALG00000036642,ENSGALG00000012236,ENSGALG00000014228,ENSGALG00000042936,ENSGALG00000002511,ENSGALG00000030890,ENSGALG00000005145,ENSGALG00000030942
biological_process	GO:0099537 trans-synaptic signaling	38 out of 1170 genes, 3.2%	262 out of 15747 genes, 1.7%	0.16853	ENSGALG00000008055,ENSGALG00000041348,ENSGALG00000037366,ENSGALG00000032937,ENSGALG00000008926,ENSGALG00000003833,ENSGALG00000011673,ENSGALG00000029648,ENSGALG00000016992,ENSGALG00000014202,ENSGALG00000041122,ENSGALG00000005319,ENSGALG00000010688,ENSGALG00000016804,ENSGALG00000005853,ENSGALG00000037302,ENSGALG00000003908,ENSGALG00000034095,ENSGALG00000014206,ENSGALG00000010781,ENSGALG00000039254,…
molecular_function	GO:0060089 molecular transducer activity	98 out of 1170 genes, 8.4%	930 out of 15747 genes, 5.9%	0.17073	ENSGALG00000010293,ENSGALG00000005242,ENSGALG00000030407,ENSGALG00000019736,ENSGALG00000011141,ENSGALG00000041662,ENSGALG00000016992,ENSGALG00000002299,ENSGALG00000012297,ENSGALG00000038405,ENSGALG00000003446,ENSGALG00000033510,ENSGALG00000032348,ENSGALG00000016176,ENSGALG00000005524,ENSGALG00000005853,ENSGALG00000009064,ENSGALG00000021567,ENSGALG00000015418,ENSGALG00000037228,ENSGALG00000030801,…
molecular_function	GO:0030414 peptidase inhibitor activity	19 out of 1170 genes, 1.6%	105 out of 15747 genes, 0.7%	0.17154	ENSGALG00000008646,ENSGALG00000017017,ENSGALG00000046159,ENSGALG00000014252,ENSGALG00000010259,ENSGALG00000020390,ENSGALG00000046409,ENSGALG00000000293,ENSGALG00000016680,ENSGALG00000010969,ENSGALG00000001697,ENSGALG00000031659,ENSGALG00000010657,ENSGALG00000030255,ENSGALG00000020388,ENSGALG00000032231,ENSGALG00000006833,ENSGALG00000017040,ENSGALG00000043252
biological_process	GO:0007286 spermatid development	17 out of 1170 genes, 1.5%	79 out of 15747 genes, 0.5%	0.17426	ENSGALG00000038939,ENSGALG00000032986,ENSGALG00000012236,ENSGALG00000004369,ENSGALG00000016740,ENSGALG00000033634,ENSGALG00000043976,ENSGALG00000002645,ENSGALG00000031768,ENSGALG00000043839,ENSGALG00000045889,ENSGALG00000002006,ENSGALG00000002511,ENSGALG00000007959,ENSGALG00000043975,ENSGALG00000008302,ENSGALG00000045414
biological_process	GO:0099536 synaptic signaling	38 out of 1170 genes, 3.2%	263 out of 15747 genes, 1.7%	0.18323	ENSGALG00000008055,ENSGALG00000041348,ENSGALG00000037366,ENSGALG00000032937,ENSGALG00000008926,ENSGALG00000003833,ENSGALG00000011673,ENSGALG00000029648,ENSGALG00000016992,ENSGALG00000014202,ENSGALG00000041122,ENSGALG00000005319,ENSGALG00000010688,ENSGALG00000016804,ENSGALG00000005853,ENSGALG00000037302,ENSGALG00000003908,ENSGALG00000034095,ENSGALG00000014206,ENSGALG00000010781,ENSGALG00000039254,…
cellular_component	GO:0098862 cluster of actin-based cell projections	17 out of 1170 genes, 1.5%	92 out of 15747 genes, 0.6%	0.19065	ENSGALG00000031410,ENSGALG00000014372,ENSGALG00000008704,ENSGALG00000045006,ENSGALG00000005360,ENSGALG00000026089,ENSGALG00000010935,ENSGALG00000039738,ENSGALG00000031450,ENSGALG00000009306,ENSGALG00000037829,ENSGALG00000013180,ENSGALG00000034751,ENSGALG00000042706,ENSGALG00000016884,ENSGALG00000006149,ENSGALG00000004978
molecular_function	GO:0061135 endopeptidase regulator activity	19 out of 1170 genes, 1.6%	106 out of 15747 genes, 0.7%	0.19472	ENSGALG00000008646,ENSGALG00000017017,ENSGALG00000046159,ENSGALG00000014252,ENSGALG00000010259,ENSGALG00000020390,ENSGALG00000046409,ENSGALG00000000293,ENSGALG00000016680,ENSGALG00000010969,ENSGALG00000001697,ENSGALG00000031659,ENSGALG00000010657,ENSGALG00000030255,ENSGALG00000020388,ENSGALG00000032231,ENSGALG00000006833,ENSGALG00000017040,ENSGALG00000043252
cellular_component	GO:0016342 catenin complex	7 out of 1170 genes, 0.6%	20 out of 15747 genes, 0.1%	0.19621	ENSGALG00000012941,ENSGALG00000012923,ENSGALG00000036097,ENSGALG00000000608,ENSGALG00000005319,ENSGALG00000013775,ENSGALG00000032022
cellular_component	GO:0071547 piP-body	3 out of 1170 genes, 0.3%	3 out of 15747 genes, 0.0%	0.19968	ENSGALG00000031812,ENSGALG00000011565,ENSGALG00000019211
biological_process	GO:0042391 regulation of membrane potential	39 out of 1170 genes, 3.3%	274 out of 15747 genes, 1.7%	0.20571	ENSGALG00000041348,ENSGALG00000041184,ENSGALG00000011858,ENSGALG00000006072,ENSGALG00000032986,ENSGALG00000014202,ENSGALG00000012297,ENSGALG00000011009,ENSGALG00000034427,ENSGALG00000004598,ENSGALG00000029694,ENSGALG00000006508,ENSGALG00000036412,ENSGALG00000045668,ENSGALG00000034095,ENSGALG00000014206,ENSGALG00000007959,ENSGALG00000005215,ENSGALG00000027702,ENSGALG00000010781,ENSGALG00000040761,…
cellular_component	GO:0045211 postsynaptic membrane	19 out of 1170 genes, 1.6%	110 out of 15747 genes, 0.7%	0.21785	ENSGALG00000009405,ENSGALG00000041348,ENSGALG00000041184,ENSGALG00000037366,ENSGALG00000008926,ENSGALG00000034109,ENSGALG00000012297,ENSGALG00000015382,ENSGALG00000009066,ENSGALG00000017238,ENSGALG00000006576,ENSGALG00000000653,ENSGALG00000001172,ENSGALG00000038995,ENSGALG00000029392,ENSGALG00000008898,ENSGALG00000014206,ENSGALG00000012322,ENSGALG00000010781
biological_process	GO:0048515 spermatid differentiation	17 out of 1170 genes, 1.5%	81 out of 15747 genes, 0.5%	0.24315	ENSGALG00000038939,ENSGALG00000032986,ENSGALG00000012236,ENSGALG00000004369,ENSGALG00000016740,ENSGALG00000033634,ENSGALG00000043976,ENSGALG00000002645,ENSGALG00000031768,ENSGALG00000043839,ENSGALG00000045889,ENSGALG00000002006,ENSGALG00000002511,ENSGALG00000007959,ENSGALG00000043975,ENSGALG00000008302,ENSGALG00000045414
biological_process	GO:0003008 system process	103 out of 1170 genes, 8.8%	960 out of 15747 genes, 6.1%	0.26355	ENSGALG00000041184,ENSGALG00000009920,ENSGALG00000032518,ENSGALG00000041662,ENSGALG00000029648,ENSGALG00000002299,ENSGALG00000006208,ENSGALG00000008427,ENSGALG00000012297,ENSGALG00000006802,ENSGALG00000031170,ENSGALG00000010342,ENSGALG00000034427,ENSGALG00000004598,ENSGALG00000018946,ENSGALG00000037228,ENSGALG00000014206,ENSGALG00000005752,ENSGALG00000005215,ENSGALG00000027702,ENSGALG00000010334,…
molecular_function	GO:0038023 signaling receptor activity	94 out of 1170 genes, 8.0%	896 out of 15747 genes, 5.7%	0.2657	ENSGALG00000010293,ENSGALG00000005242,ENSGALG00000030407,ENSGALG00000019736,ENSGALG00000011141,ENSGALG00000041662,ENSGALG00000016992,ENSGALG00000002299,ENSGALG00000012297,ENSGALG00000038405,ENSGALG00000003446,ENSGALG00000033510,ENSGALG00000032348,ENSGALG00000016176,ENSGALG00000005524,ENSGALG00000005853,ENSGALG00000009064,ENSGALG00000021567,ENSGALG00000015418,ENSGALG00000037228,ENSGALG00000030801,…
cellular_component	GO:1902711 GABA-A receptor complex	7 out of 1170 genes, 0.6%	21 out of 15747 genes, 0.1%	0.27556	ENSGALG00000039293,ENSGALG00000015778,ENSGALG00000014206,ENSGALG00000041042,ENSGALG00000016744,ENSGALG00000029392,ENSGALG00000014202
molecular_function	GO:0045503 dynein light chain binding	7 out of 1170 genes, 0.6%	20 out of 15747 genes, 0.1%	0.28547	ENSGALG00000008696,ENSGALG00000012997,ENSGALG00000013268,ENSGALG00000045792,ENSGALG00000009722,ENSGALG00000043806,ENSGALG00000010116
cellular_component	GO:0001750 photoreceptor outer segment	12 out of 1170 genes, 1.0%	55 out of 15747 genes, 0.3%	0.28734	ENSGALG00000031301,ENSGALG00000009909,ENSGALG00000037644,ENSGALG00000008427,ENSGALG00000031450,ENSGALG00000010762,ENSGALG00000002314,ENSGALG00000005752,ENSGALG00000008910,ENSGALG00000016725,ENSGALG00000009007,ENSGALG00000014136
molecular_function	GO:0004321 fatty-acyl-CoA synthase activity	3 out of 1170 genes, 0.3%	3 out of 15747 genes, 0.0%	0.29052	ENSGALG00000042446,ENSGALG00000002200,ENSGALG00000029827
molecular_function	GO:0003996 acyl-CoA ligase activity	3 out of 1170 genes, 0.3%	3 out of 15747 genes, 0.0%	0.29052	ENSGALG00000042446,ENSGALG00000002200,ENSGALG00000029827
molecular_function	GO:0015355 secondary active monocarboxylate transmembrane transporter activity	5 out of 1170 genes, 0.4%	10 out of 15747 genes, 0.1%	0.29272	ENSGALG00000019291,ENSGALG00000019958,ENSGALG00000019290,ENSGALG00000004879,ENSGALG00000012985
cellular_component	GO:0030424 axon	39 out of 1170 genes, 3.3%	305 out of 15747 genes, 1.9%	0.29964	ENSGALG00000001693,ENSGALG00000029648,ENSGALG00000006072,ENSGALG00000036867,ENSGALG00000011009,ENSGALG00000005319,ENSGALG00000034427,ENSGALG00000021128,ENSGALG00000006508,ENSGALG00000008918,ENSGALG00000031776,ENSGALG00000008263,ENSGALG00000036412,ENSGALG00000016804,ENSGALG00000012142,ENSGALG00000008121,ENSGALG00000007927,ENSGALG00000008733,ENSGALG00000034095,ENSGALG00000014206,ENSGALG00000008302,…
cellular_component	GO:0045202 synapse	63 out of 1170 genes, 5.4%	561 out of 15747 genes, 3.6%	0.30896	ENSGALG00000008055,ENSGALG00000007116,ENSGALG00000001693,ENSGALG00000041348,ENSGALG00000041184,ENSGALG00000011913,ENSGALG00000037366,ENSGALG00000008926,ENSGALG00000028996,ENSGALG00000042657,ENSGALG00000011673,ENSGALG00000014202,ENSGALG00000012297,ENSGALG00000006802,ENSGALG00000041122,ENSGALG00000005319,ENSGALG00000034492,ENSGALG00000029694,ENSGALG00000011202,ENSGALG00000036412,ENSGALG00000016804,…
biological_process	GO:0015812 gamma-aminobutyric acid transport	6 out of 1170 genes, 0.5%	12 out of 15747 genes, 0.1%	0.32661	ENSGALG00000017044,ENSGALG00000019291,ENSGALG00000019958,ENSGALG00000019290,ENSGALG00000004879,ENSGALG00000012985
biological_process	GO:0042730 fibrinolysis	5 out of 1170 genes, 0.4%	8 out of 15747 genes, 0.1%	0.32698	ENSGALG00000028886,ENSGALG00000012483,ENSGALG00000016985,ENSGALG00000004293,ENSGALG00000009266
biological_process	GO:0098916 anterograde trans-synaptic signaling	36 out of 1170 genes, 3.1%	251 out of 15747 genes, 1.6%	0.33069	ENSGALG00000008055,ENSGALG00000041348,ENSGALG00000037366,ENSGALG00000032937,ENSGALG00000008926,ENSGALG00000003833,ENSGALG00000011673,ENSGALG00000029648,ENSGALG00000016992,ENSGALG00000014202,ENSGALG00000041122,ENSGALG00000005319,ENSGALG00000010688,ENSGALG00000016804,ENSGALG00000005853,ENSGALG00000037302,ENSGALG00000003908,ENSGALG00000034095,ENSGALG00000014206,ENSGALG00000010781,ENSGALG00000039254,…
biological_process	GO:0007268 chemical synaptic transmission	36 out of 1170 genes, 3.1%	251 out of 15747 genes, 1.6%	0.33069	ENSGALG00000008055,ENSGALG00000041348,ENSGALG00000037366,ENSGALG00000032937,ENSGALG00000008926,ENSGALG00000003833,ENSGALG00000011673,ENSGALG00000029648,ENSGALG00000016992,ENSGALG00000014202,ENSGALG00000041122,ENSGALG00000005319,ENSGALG00000010688,ENSGALG00000016804,ENSGALG00000005853,ENSGALG00000037302,ENSGALG00000003908,ENSGALG00000034095,ENSGALG00000014206,ENSGALG00000010781,ENSGALG00000039254,…
molecular_function	GO:0004497 monooxygenase activity	15 out of 1170 genes, 1.3%	77 out of 15747 genes, 0.5%	0.33453	ENSGALG00000039742,ENSGALG00000013294,ENSGALG00000017237,ENSGALG00000016690,ENSGALG00000011413,ENSGALG00000019300,ENSGALG00000013535,ENSGALG00000029648,ENSGALG00000008121,ENSGALG00000032620,ENSGALG00000008105,ENSGALG00000041222,ENSGALG00000009365,ENSGALG00000045351,ENSGALG00000017524
biological_process	GO:0060078 regulation of postsynaptic membrane potential	15 out of 1170 genes, 1.3%	68 out of 15747 genes, 0.4%	0.34991	ENSGALG00000009066,ENSGALG00000041348,ENSGALG00000039293,ENSGALG00000040761,ENSGALG00000017238,ENSGALG00000029392,ENSGALG00000014202,ENSGALG00000008898,ENSGALG00000012297,ENSGALG00000034095,ENSGALG00000014206,ENSGALG00000015382,ENSGALG00000041042,ENSGALG00000016744,ENSGALG00000010781
molecular_function	GO:0004867 serine-type endopeptidase inhibitor activity	12 out of 1170 genes, 1.0%	54 out of 15747 genes, 0.3%	0.35017	ENSGALG00000030255,ENSGALG00000010657,ENSGALG00000008646,ENSGALG00000017017,ENSGALG00000020388,ENSGALG00000010259,ENSGALG00000020390,ENSGALG00000046409,ENSGALG00000006833,ENSGALG00000043252,ENSGALG00000010969,ENSGALG00000001697
biological_process	GO:0086010 membrane depolarization during action potential	8 out of 1170 genes, 0.7%	22 out of 15747 genes, 0.1%	0.35514	ENSGALG00000011040,ENSGALG00000006112,ENSGALG00000006072,ENSGALG00000005332,ENSGALG00000011009,ENSGALG00000034427,ENSGALG00000005215,ENSGALG00000027702
biological_process	GO:0030001 metal ion transport	53 out of 1170 genes, 4.5%	422 out of 15747 genes, 2.7%	0.35759	ENSGALG00000009366,ENSGALG00000011858,ENSGALG00000011875,ENSGALG00000041533,ENSGALG00000042657,ENSGALG00000003833,ENSGALG00000016992,ENSGALG00000006072,ENSGALG00000013740,ENSGALG00000004945,ENSGALG00000005435,ENSGALG00000011009,ENSGALG00000034427,ENSGALG00000038405,ENSGALG00000043764,ENSGALG00000017044,ENSGALG00000006508,ENSGALG00000011434,ENSGALG00000045668,ENSGALG00000017021,ENSGALG00000016470,…
molecular_function	GO:0005310 dicarboxylic acid transmembrane transporter activity	9 out of 1170 genes, 0.8%	33 out of 15747 genes, 0.2%	0.35813	ENSGALG00000026089,ENSGALG00000039254,ENSGALG00000000558,ENSGALG00000012908,ENSGALG00000041122,ENSGALG00000008874,ENSGALG00000007959,ENSGALG00000033638,ENSGALG00000030511
cellular_component	GO:1902710 GABA receptor complex	7 out of 1170 genes, 0.6%	22 out of 15747 genes, 0.1%	0.37844	ENSGALG00000039293,ENSGALG00000015778,ENSGALG00000014206,ENSGALG00000041042,ENSGALG00000016744,ENSGALG00000029392,ENSGALG00000014202
cellular_component	GO:0044456 synapse part	53 out of 1170 genes, 4.5%	457 out of 15747 genes, 2.9%	0.39062	ENSGALG00000008055,ENSGALG00000007116,ENSGALG00000001693,ENSGALG00000041348,ENSGALG00000041184,ENSGALG00000011913,ENSGALG00000037366,ENSGALG00000008926,ENSGALG00000028996,ENSGALG00000011673,ENSGALG00000014202,ENSGALG00000012297,ENSGALG00000006802,ENSGALG00000041122,ENSGALG00000005319,ENSGALG00000034492,ENSGALG00000036412,ENSGALG00000016176,ENSGALG00000012142,ENSGALG00000037302,ENSGALG00000034095,…
molecular_function	GO:0016917 GABA receptor activity	7 out of 1170 genes, 0.6%	21 out of 15747 genes, 0.1%	0.40092	ENSGALG00000039293,ENSGALG00000015778,ENSGALG00000014206,ENSGALG00000041042,ENSGALG00000016744,ENSGALG00000029392,ENSGALG00000014202
biological_process	GO:0007283 spermatogenesis	34 out of 1170 genes, 2.9%	236 out of 15747 genes, 1.5%	0.46589	ENSGALG00000038939,ENSGALG00000025763,ENSGALG00000006186,ENSGALG00000032986,ENSGALG00000004369,ENSGALG00000031812,ENSGALG00000016740,ENSGALG00000046180,ENSGALG00000033634,ENSGALG00000030383,ENSGALG00000031768,ENSGALG00000036504,ENSGALG00000002006,ENSGALG00000016757,ENSGALG00000008302,ENSGALG00000043975,ENSGALG00000007959,ENSGALG00000011565,ENSGALG00000012236,ENSGALG00000041767,ENSGALG00000042936,…
molecular_function	GO:0005237 inhibitory extracellular ligand-gated ion channel activity	6 out of 1170 genes, 0.5%	16 out of 15747 genes, 0.1%	0.49319	ENSGALG00000039293,ENSGALG00000014206,ENSGALG00000041042,ENSGALG00000016744,ENSGALG00000014202,ENSGALG00000010781
molecular_function	GO:0005248 voltage-gated sodium channel activity	6 out of 1170 genes, 0.5%	16 out of 15747 genes, 0.1%	0.49319	ENSGALG00000011040,ENSGALG00000011009,ENSGALG00000034427,ENSGALG00000006112,ENSGALG00000006072,ENSGALG00000027702
biological_process	GO:0070588 calcium ion transmembrane transport	23 out of 1170 genes, 2.0%	136 out of 15747 genes, 0.9%	0.51339	ENSGALG00000004885,ENSGALG00000011875,ENSGALG00000006297,ENSGALG00000042657,ENSGALG00000003833,ENSGALG00000016992,ENSGALG00000005435,ENSGALG00000044478,ENSGALG00000005332,ENSGALG00000017044,ENSGALG00000005631,ENSGALG00000007495,ENSGALG00000005853,ENSGALG00000007972,ENSGALG00000014746,ENSGALG00000008898,ENSGALG00000026241,ENSGALG00000009705,ENSGALG00000035743,ENSGALG00000042706,ENSGALG00000034751,…
biological_process	GO:0051234 establishment of localization	251 out of 1170 genes, 21.5%	2754 out of 15747 genes, 17.5%	0.5266	ENSGALG00000008055,ENSGALG00000030356,ENSGALG00000041533,ENSGALG00000011141,ENSGALG00000029872,ENSGALG00000004945,ENSGALG00000037253,ENSGALG00000015730,ENSGALG00000005435,ENSGALG00000008866,ENSGALG00000034427,ENSGALG00000015722,ENSGALG00000004230,ENSGALG00000019662,ENSGALG00000037325,ENSGALG00000028774,ENSGALG00000040041,ENSGALG00000045668,ENSGALG00000012142,ENSGALG00000009722,ENSGALG00000005853,…
biological_process	GO:0006816 calcium ion transport	27 out of 1170 genes, 2.3%	172 out of 15747 genes, 1.1%	0.53006	ENSGALG00000010334,ENSGALG00000004885,ENSGALG00000011875,ENSGALG00000006297,ENSGALG00000042657,ENSGALG00000003833,ENSGALG00000016992,ENSGALG00000005435,ENSGALG00000044478,ENSGALG00000005332,ENSGALG00000013123,ENSGALG00000038405,ENSGALG00000017044,ENSGALG00000005631,ENSGALG00000007495,ENSGALG00000014746,ENSGALG00000005853,ENSGALG00000007972,ENSGALG00000008898,ENSGALG00000026241,ENSGALG00000009705,…
molecular_function	GO:0004181 metallocarboxypeptidase activity	7 out of 1170 genes, 0.6%	22 out of 15747 genes, 0.1%	0.55061	ENSGALG00000041918,ENSGALG00000036909,ENSGALG00000006819,ENSGALG00000011727,ENSGALG00000030209,ENSGALG00000016985,ENSGALG00000006834
cellular_component	GO:0097060 synaptic membrane	22 out of 1170 genes, 1.9%	146 out of 15747 genes, 0.9%	0.55585	ENSGALG00000009405,ENSGALG00000041348,ENSGALG00000041184,ENSGALG00000037366,ENSGALG00000008926,ENSGALG00000011673,ENSGALG00000034109,ENSGALG00000012297,ENSGALG00000041272,ENSGALG00000015382,ENSGALG00000009066,ENSGALG00000017238,ENSGALG00000006576,ENSGALG00000000653,ENSGALG00000001172,ENSGALG00000038995,ENSGALG00000029392,ENSGALG00000008898,ENSGALG00000014206,ENSGALG00000012322,ENSGALG00000035935,…
cellular_component	GO:0005858 axonemal dynein complex	5 out of 1170 genes, 0.4%	12 out of 15747 genes, 0.1%	0.5575	ENSGALG00000029677,ENSGALG00000012997,ENSGALG00000013268,ENSGALG00000045792,ENSGALG00000010116
biological_process	GO:0007281 germ cell development	23 out of 1170 genes, 2.0%	137 out of 15747 genes, 0.9%	0.57447	ENSGALG00000038939,ENSGALG00000036160,ENSGALG00000032986,ENSGALG00000012236,ENSGALG00000028284,ENSGALG00000004369,ENSGALG00000016740,ENSGALG00000046180,ENSGALG00000043976,ENSGALG00000011722,ENSGALG00000033634,ENSGALG00000002645,ENSGALG00000031768,ENSGALG00000043839,ENSGALG00000036504,ENSGALG00000045889,ENSGALG00000002006,ENSGALG00000011243,ENSGALG00000002511,ENSGALG00000008302,ENSGALG00000007959,…
biological_process	GO:0071466 cellular response to xenobiotic stimulus	15 out of 1170 genes, 1.3%	71 out of 15747 genes, 0.5%	0.58465	ENSGALG00000003045,ENSGALG00000010334,ENSGALG00000039458,ENSGALG00000016690,ENSGALG00000011413,ENSGALG00000004285,ENSGALG00000029395,ENSGALG00000039554,ENSGALG00000023761,ENSGALG00000032620,ENSGALG00000008105,ENSGALG00000008898,ENSGALG00000044892,ENSGALG00000023742,ENSGALG00000045351
biological_process	GO:0007601 visual perception	18 out of 1170 genes, 1.5%	95 out of 15747 genes, 0.6%	0.60491	ENSGALG00000031301,ENSGALG00000015305,ENSGALG00000009909,ENSGALG00000041662,ENSGALG00000037644,ENSGALG00000029648,ENSGALG00000002299,ENSGALG00000001418,ENSGALG00000010762,ENSGALG00000041272,ENSGALG00000006802,ENSGALG00000016725,ENSGALG00000014136,ENSGALG00000006626,ENSGALG00000003224,ENSGALG00000031450,ENSGALG00000005752,ENSGALG00000005978
biological_process	GO:0009582 detection of abiotic stimulus	15 out of 1170 genes, 1.3%	72 out of 15747 genes, 0.5%	0.68854	ENSGALG00000031301,ENSGALG00000030356,ENSGALG00000010935,ENSGALG00000041662,ENSGALG00000006626,ENSGALG00000002299,ENSGALG00000013659,ENSGALG00000001418,ENSGALG00000005435,ENSGALG00000010762,ENSGALG00000044478,ENSGALG00000042706,ENSGALG00000034751,ENSGALG00000009538,ENSGALG00000016725
biological_process	GO:0003333 amino acid transmembrane transport	13 out of 1170 genes, 1.1%	57 out of 15747 genes, 0.4%	0.69505	ENSGALG00000039254,ENSGALG00000000558,ENSGALG00000033002,ENSGALG00000010098,ENSGALG00000041612,ENSGALG00000011052,ENSGALG00000041419,ENSGALG00000003908,ENSGALG00000019958,ENSGALG00000041122,ENSGALG00000005672,ENSGALG00000013180,ENSGALG00000004729
molecular_function	GO:0043169 cation binding	203 out of 1170 genes, 17.4%	2236 out of 15747 genes, 14.2%	0.70242	ENSGALG00000008055,ENSGALG00000037975,ENSGALG00000041533,ENSGALG00000032518,ENSGALG00000042443,ENSGALG00000004669,ENSGALG00000016316,ENSGALG00000005435,ENSGALG00000002287,ENSGALG00000031170,ENSGALG00000046180,ENSGALG00000041510,ENSGALG00000037309,ENSGALG00000009572,ENSGALG00000038598,ENSGALG00000028774,ENSGALG00000041826,ENSGALG00000012142,ENSGALG00000035656,ENSGALG00000005853,ENSGALG00000006819,…
molecular_function	GO:0031491 nucleosome binding	9 out of 1170 genes, 0.8%	36 out of 15747 genes, 0.2%	0.71429	ENSGALG00000043062,ENSGALG00000040303,ENSGALG00000037930,ENSGALG00000035244,ENSGALG00000011747,ENSGALG00000031874,ENSGALG00000040004,ENSGALG00000011783,ENSGALG00000031159
biological_process	GO:1900047 negative regulation of hemostasis	8 out of 1170 genes, 0.7%	24 out of 15747 genes, 0.2%	0.71443	ENSGALG00000046159,ENSGALG00000017274,ENSGALG00000028886,ENSGALG00000012483,ENSGALG00000016985,ENSGALG00000004293,ENSGALG00000009266,ENSGALG00000013571
biological_process	GO:0030195 negative regulation of blood coagulation	8 out of 1170 genes, 0.7%	24 out of 15747 genes, 0.2%	0.71443	ENSGALG00000046159,ENSGALG00000017274,ENSGALG00000028886,ENSGALG00000012483,ENSGALG00000016985,ENSGALG00000004293,ENSGALG00000009266,ENSGALG00000013571
molecular_function	GO:0015295 solute:proton symporter activity	6 out of 1170 genes, 0.5%	17 out of 15747 genes, 0.1%	0.7146	ENSGALG00000013980,ENSGALG00000013097,ENSGALG00000041533,ENSGALG00000019958,ENSGALG00000003310,ENSGALG00000016884
molecular_function	GO:0047498 calcium-dependent phospholipase A2 activity	6 out of 1170 genes, 0.5%	17 out of 15747 genes, 0.1%	0.7146	ENSGALG00000045796,ENSGALG00000020458,ENSGALG00000026584,ENSGALG00000044307,ENSGALG00000029454,ENSGALG00000028402
cellular_component	GO:0030286 dynein complex	9 out of 1170 genes, 0.8%	38 out of 15747 genes, 0.2%	0.7432	ENSGALG00000013268,ENSGALG00000045792,ENSGALG00000009722,ENSGALG00000043806,ENSGALG00000022206,ENSGALG00000010116,ENSGALG00000008696,ENSGALG00000029677,ENSGALG00000012997
cellular_component	GO:0000801 central element	3 out of 1170 genes, 0.3%	4 out of 15747 genes, 0.0%	0.75434	ENSGALG00000042936,ENSGALG00000036504,ENSGALG00000002511
biological_process	GO:0009581 detection of external stimulus	15 out of 1170 genes, 1.3%	73 out of 15747 genes, 0.5%	0.80802	ENSGALG00000031301,ENSGALG00000030356,ENSGALG00000010935,ENSGALG00000041662,ENSGALG00000006626,ENSGALG00000002299,ENSGALG00000013659,ENSGALG00000001418,ENSGALG00000005435,ENSGALG00000010762,ENSGALG00000044478,ENSGALG00000042706,ENSGALG00000034751,ENSGALG00000009538,ENSGALG00000016725
molecular_function	GO:0004089 carbonate dehydratase activity	5 out of 1170 genes, 0.4%	12 out of 15747 genes, 0.1%	0.81112	ENSGALG00000037975,ENSGALG00000033428,ENSGALG00000039145,ENSGALG00000002993,ENSGALG00000005360
cellular_component	GO:0033391 chromatoid body	4 out of 1170 genes, 0.3%	8 out of 15747 genes, 0.1%	0.81231	ENSGALG00000033634,ENSGALG00000002645,ENSGALG00000046180,ENSGALG00000019211
biological_process	GO:0006810 transport	242 out of 1170 genes, 20.7%	2662 out of 15747 genes, 16.9%	0.83561	ENSGALG00000008055,ENSGALG00000030356,ENSGALG00000041533,ENSGALG00000011141,ENSGALG00000029872,ENSGALG00000004945,ENSGALG00000037253,ENSGALG00000015730,ENSGALG00000005435,ENSGALG00000034427,ENSGALG00000015722,ENSGALG00000004230,ENSGALG00000019662,ENSGALG00000037325,ENSGALG00000028774,ENSGALG00000040041,ENSGALG00000045668,ENSGALG00000012142,ENSGALG00000009722,ENSGALG00000005853,ENSGALG00000009306,…
molecular_function	GO:0005506 iron ion binding	20 out of 1170 genes, 1.7%	129 out of 15747 genes, 0.8%	0.93326	ENSGALG00000013294,ENSGALG00000016690,ENSGALG00000041533,ENSGALG00000009926,ENSGALG00000016522,ENSGALG00000029648,ENSGALG00000032620,ENSGALG00000011859,ENSGALG00000008185,ENSGALG00000009365,ENSGALG00000017524,ENSGALG00000020876,ENSGALG00000039742,ENSGALG00000011413,ENSGALG00000019300,ENSGALG00000013535,ENSGALG00000008121,ENSGALG00000008105,ENSGALG00000041222,ENSGALG00000045351
biological_process	GO:0034728 nucleosome organization	17 out of 1170 genes, 1.5%	90 out of 15747 genes, 0.6%	0.93768	ENSGALG00000043062,ENSGALG00000026501,ENSGALG00000040303,ENSGALG00000035244,ENSGALG00000031874,ENSGALG00000035445,ENSGALG00000040004,ENSGALG00000042491,ENSGALG00000011783,ENSGALG00000006031,ENSGALG00000002645,ENSGALG00000037930,ENSGALG00000011747,ENSGALG00000032933,ENSGALG00000039722,ENSGALG00000031159,ENSGALG00000000793
cellular_component	GO:0034707 chloride channel complex	6 out of 1170 genes, 0.5%	19 out of 15747 genes, 0.1%	0.94674	ENSGALG00000026940,ENSGALG00000029502,ENSGALG00000032986,ENSGALG00000029392,ENSGALG00000010029,ENSGALG00000010781
biological_process	GO:0019953 sexual reproduction	49 out of 1170 genes, 4.2%	397 out of 15747 genes, 2.5%	0.96538	ENSGALG00000038939,ENSGALG00000011875,ENSGALG00000025763,ENSGALG00000006186,ENSGALG00000029648,ENSGALG00000032986,ENSGALG00000004369,ENSGALG00000031812,ENSGALG00000016740,ENSGALG00000046180,ENSGALG00000041510,ENSGALG00000029000,ENSGALG00000033634,ENSGALG00000030383,ENSGALG00000031768,ENSGALG00000036504,ENSGALG00000017274,ENSGALG00000002006,ENSGALG00000016757,ENSGALG00000011243,ENSGALG00000008302,…
biological_process	GO:0002694 regulation of leukocyte activation	6 out of 1170 genes, 0.5%	285 out of 15747 genes, 1.8%	1	ENSGALG00000044427,ENSGALG00000030407,ENSGALG00000031529,ENSGALG00000042657,ENSGALG00000037413,ENSGALG00000008014
cellular_component	GO:0045334 clathrin-coated endocytic vesicle	2 out of 1170 genes, 0.2%	19 out of 15747 genes, 0.1%	1	ENSGALG00000011113,ENSGALG00000041103
cellular_component	GO:0005747 mitochondrial respiratory chain complex I	4 out of 1170 genes, 0.3%	42 out of 15747 genes, 0.3%	1	ENSGALG00000040173,ENSGALG00000038714,ENSGALG00000039212,ENSGALG00000042809
biological_process	GO:0032088 negative regulation of NF-kappaB transcription factor activity	2 out of 1170 genes, 0.2%	41 out of 15747 genes, 0.3%	1	ENSGALG00000042136,ENSGALG00000011594
biological_process	GO:0014044 Schwann cell development	4 out of 1170 genes, 0.3%	24 out of 15747 genes, 0.2%	1	ENSGALG00000037736,ENSGALG00000006802,ENSGALG00000034095,ENSGALG00000008976
biological_process	GO:0007492 endoderm development	3 out of 1170 genes, 0.3%	51 out of 15747 genes, 0.3%	1	ENSGALG00000037494,ENSGALG00000043460,ENSGALG00000038618
molecular_function	GO:0008092 cytoskeletal protein binding	45 out of 1170 genes, 3.8%	707 out of 15747 genes, 4.5%	1	ENSGALG00000036909,ENSGALG00000009602,ENSGALG00000034424,ENSGALG00000017103,ENSGALG00000032518,ENSGALG00000042220,ENSGALG00000035594,ENSGALG00000037549,ENSGALG00000015172,ENSGALG00000029677,ENSGALG00000011299,ENSGALG00000006131,ENSGALG00000000608,ENSGALG00000015221,ENSGALG00000005319,ENSGALG00000021128,ENSGALG00000018946,ENSGALG00000012941,ENSGALG00000006508,ENSGALG00000011113,ENSGALG00000037864,…
cellular_component	GO:0150034 distal axon	14 out of 1170 genes, 1.2%	99 out of 15747 genes, 0.6%	1	ENSGALG00000031301,ENSGALG00000001693,ENSGALG00000008918,ENSGALG00000006508,ENSGALG00000041103,ENSGALG00000034889,ENSGALG00000043480,ENSGALG00000036867,ENSGALG00000034070,ENSGALG00000005319,ENSGALG00000021128,ENSGALG00000008302,ENSGALG00000035935,ENSGALG00000023886
biological_process	GO:0010830 regulation of myotube differentiation	3 out of 1170 genes, 0.3%	32 out of 15747 genes, 0.2%	1	ENSGALG00000033960,ENSGALG00000042657,ENSGALG00000018946
biological_process	GO:0006817 phosphate ion transport	2 out of 1170 genes, 0.2%	12 out of 15747 genes, 0.1%	1	ENSGALG00000014372,ENSGALG00000013740
molecular_function	GO:0008094 DNA-dependent ATPase activity	3 out of 1170 genes, 0.3%	63 out of 15747 genes, 0.4%	1	ENSGALG00000000632,ENSGALG00000026517,ENSGALG00000012236
biological_process	GO:0051147 regulation of muscle cell differentiation	5 out of 1170 genes, 0.4%	83 out of 15747 genes, 0.5%	1	ENSGALG00000033960,ENSGALG00000038939,ENSGALG00000041272,ENSGALG00000042657,ENSGALG00000018946
biological_process	GO:0019321 pentose metabolic process	3 out of 1170 genes, 0.3%	11 out of 15747 genes, 0.1%	1	ENSGALG00000010342,ENSGALG00000031013,ENSGALG00000006208
biological_process	GO:0072350 tricarboxylic acid metabolic process	3 out of 1170 genes, 0.3%	28 out of 15747 genes, 0.2%	1	ENSGALG00000029663,ENSGALG00000030466,ENSGALG00000002266
biological_process	GO:0050709 negative regulation of protein secretion	4 out of 1170 genes, 0.3%	64 out of 15747 genes, 0.4%	1	ENSGALG00000027188,ENSGALG00000040761,ENSGALG00000015117,ENSGALG00000011594
biological_process	GO:0002064 epithelial cell development	11 out of 1170 genes, 0.9%	137 out of 15747 genes, 0.9%	1	ENSGALG00000004285,ENSGALG00000038618,ENSGALG00000004163,ENSGALG00000008735,ENSGALG00000028115,ENSGALG00000006708,ENSGALG00000031450,ENSGALG00000006802,ENSGALG00000034585,ENSGALG00000008866,ENSGALG00000036114
biological_process	GO:1900264 positive regulation of DNA-directed DNA polymerase activity	2 out of 1170 genes, 0.2%	7 out of 15747 genes, 0.0%	1	ENSGALG00000000632,ENSGALG00000026517
biological_process	GO:0006904 vesicle docking involved in exocytosis	2 out of 1170 genes, 0.2%	32 out of 15747 genes, 0.2%	1	ENSGALG00000035935,ENSGALG00000032986
biological_process	GO:0048259 regulation of receptor-mediated endocytosis	4 out of 1170 genes, 0.3%	41 out of 15747 genes, 0.3%	1	ENSGALG00000027299,ENSGALG00000011113,ENSGALG00000042657,ENSGALG00000012155
biological_process	GO:0030168 platelet activation	2 out of 1170 genes, 0.2%	31 out of 15747 genes, 0.2%	1	ENSGALG00000042657,ENSGALG00000009266
biological_process	GO:0002790 peptide secretion	9 out of 1170 genes, 0.8%	102 out of 15747 genes, 0.6%	1	ENSGALG00000029369,ENSGALG00000011141,ENSGALG00000011594,ENSGALG00000043694,ENSGALG00000014858,ENSGALG00000026264,ENSGALG00000041272,ENSGALG00000016140,ENSGALG00000005212
biological_process	GO:1901343 negative regulation of vasculature development	6 out of 1170 genes, 0.5%	72 out of 15747 genes, 0.5%	1	ENSGALG00000033960,ENSGALG00000038225,ENSGALG00000016176,ENSGALG00000042365,ENSGALG00000016945,ENSGALG00000006519
cellular_component	GO:0031362 anchored component of external side of plasma membrane	2 out of 1170 genes, 0.2%	7 out of 15747 genes, 0.0%	1	ENSGALG00000010293,ENSGALG00000005360
biological_process	GO:0019439 aromatic compound catabolic process	12 out of 1170 genes, 1.0%	232 out of 15747 genes, 1.5%	1	ENSGALG00000031768,ENSGALG00000009926,ENSGALG00000038101,ENSGALG00000035207,ENSGALG00000021039,ENSGALG00000014966,ENSGALG00000026077,ENSGALG00000006306,ENSGALG00000008185,ENSGALG00000012418,ENSGALG00000010980,ENSGALG00000020876
biological_process	GO:0051092 positive regulation of NF-kappaB transcription factor activity	2 out of 1170 genes, 0.2%	74 out of 15747 genes, 0.5%	1	ENSGALG00000009050,ENSGALG00000008302
biological_process	GO:0030104 water homeostasis	4 out of 1170 genes, 0.3%	26 out of 15747 genes, 0.2%	1	ENSGALG00000016680,ENSGALG00000028115,ENSGALG00000032986,ENSGALG00000005212
cellular_component	GO:0045171 intercellular bridge	2 out of 1170 genes, 0.2%	35 out of 15747 genes, 0.2%	1	ENSGALG00000029395,ENSGALG00000030657
biological_process	GO:0021675 nerve development	4 out of 1170 genes, 0.3%	63 out of 15747 genes, 0.4%	1	ENSGALG00000027299,ENSGALG00000016744,ENSGALG00000029392,ENSGALG00000033510
biological_process	GO:0042304 regulation of fatty acid biosynthetic process	3 out of 1170 genes, 0.3%	23 out of 15747 genes, 0.1%	1	ENSGALG00000017394,ENSGALG00000011058,ENSGALG00000041078
biological_process	GO:0050910 detection of mechanical stimulus involved in sensory perception of sound	2 out of 1170 genes, 0.2%	9 out of 15747 genes, 0.1%	1	ENSGALG00000010935,ENSGALG00000042706
biological_process	GO:0015746 citrate transport	2 out of 1170 genes, 0.2%	4 out of 15747 genes, 0.0%	1	ENSGALG00000012908,ENSGALG00000008874
biological_process	GO:0007143 female meiotic nuclear division	2 out of 1170 genes, 0.2%	20 out of 15747 genes, 0.1%	1	ENSGALG00000011243,ENSGALG00000045889
biological_process	GO:0010721 negative regulation of cell development	13 out of 1170 genes, 1.1%	199 out of 15747 genes, 1.3%	1	ENSGALG00000015305,ENSGALG00000037939,ENSGALG00000008263,ENSGALG00000000277,ENSGALG00000042657,ENSGALG00000000653,ENSGALG00000001124,ENSGALG00000043460,ENSGALG00000034095,ENSGALG00000015117,ENSGALG00000008302,ENSGALG00000009261,ENSGALG00000041273
molecular_function	GO:0016810 hydrolase activity, acting on carbon-nitrogen (but not peptide) bonds	10 out of 1170 genes, 0.9%	97 out of 15747 genes, 0.6%	1	ENSGALG00000039572,ENSGALG00000003751,ENSGALG00000039159,ENSGALG00000001592,ENSGALG00000004669,ENSGALG00000034344,ENSGALG00000029212,ENSGALG00000006797,ENSGALG00000016524,ENSGALG00000039011
biological_process	GO:0006111 regulation of gluconeogenesis	3 out of 1170 genes, 0.3%	24 out of 15747 genes, 0.2%	1	ENSGALG00000043290,ENSGALG00000037603,ENSGALG00000011058
molecular_function	GO:0008234 cysteine-type peptidase activity	7 out of 1170 genes, 0.6%	138 out of 15747 genes, 0.9%	1	ENSGALG00000041923,ENSGALG00000009069,ENSGALG00000009050,ENSGALG00000038229,ENSGALG00000037812,ENSGALG00000009382,ENSGALG00000012317
biological_process	GO:1990138 neuron projection extension	3 out of 1170 genes, 0.3%	43 out of 15747 genes, 0.3%	1	ENSGALG00000006802,ENSGALG00000036412,ENSGALG00000001124
biological_process	GO:0070286 axonemal dynein complex assembly	7 out of 1170 genes, 0.6%	23 out of 15747 genes, 0.1%	1	ENSGALG00000044894,ENSGALG00000012997,ENSGALG00000021855,ENSGALG00000013268,ENSGALG00000042548,ENSGALG00000016591,ENSGALG00000010116
molecular_function	GO:0050840 extracellular matrix binding	2 out of 1170 genes, 0.2%	34 out of 15747 genes, 0.2%	1	ENSGALG00000010929,ENSGALG00000037939
molecular_function	GO:0051959 dynein light intermediate chain binding	4 out of 1170 genes, 0.3%	26 out of 15747 genes, 0.2%	1	ENSGALG00000012997,ENSGALG00000013268,ENSGALG00000043806,ENSGALG00000010116
biological_process	GO:0046483 heterocycle metabolic process	134 out of 1170 genes, 11.5%	2104 out of 15747 genes, 13.4%	1	ENSGALG00000033532,ENSGALG00000038939,ENSGALG00000035421,ENSGALG00000043204,ENSGALG00000016316,ENSGALG00000031812,ENSGALG00000031170,ENSGALG00000046180,ENSGALG00000036504,ENSGALG00000015224,ENSGALG00000000401,ENSGALG00000007370,ENSGALG00000027188,ENSGALG00000004285,ENSGALG00000011565,ENSGALG00000012418,ENSGALG00000003765,ENSGALG00000015753,ENSGALG00000038618,ENSGALG00000001252,ENSGALG00000032933,…
biological_process	GO:0006139 nucleobase-containing compound metabolic process	130 out of 1170 genes, 11.1%	2022 out of 15747 genes, 12.8%	1	ENSGALG00000033532,ENSGALG00000038939,ENSGALG00000035421,ENSGALG00000043204,ENSGALG00000016316,ENSGALG00000031812,ENSGALG00000031170,ENSGALG00000046180,ENSGALG00000036504,ENSGALG00000015224,ENSGALG00000000401,ENSGALG00000007370,ENSGALG00000027188,ENSGALG00000004285,ENSGALG00000011565,ENSGALG00000012418,ENSGALG00000003765,ENSGALG00000015753,ENSGALG00000038618,ENSGALG00000001252,ENSGALG00000032933,…
biological_process	GO:0071229 cellular response to acid chemical	5 out of 1170 genes, 0.4%	97 out of 15747 genes, 0.6%	1	ENSGALG00000011722,ENSGALG00000037603,ENSGALG00000011594,ENSGALG00000008014,ENSGALG00000039212
biological_process	GO:0009896 positive regulation of catabolic process	6 out of 1170 genes, 0.5%	262 out of 15747 genes, 1.7%	1	ENSGALG00000033532,ENSGALG00000037603,ENSGALG00000042503,ENSGALG00000016992,ENSGALG00000039212,ENSGALG00000012155
biological_process	GO:0003231 cardiac ventricle development	5 out of 1170 genes, 0.4%	91 out of 15747 genes, 0.6%	1	ENSGALG00000009064,ENSGALG00000032097,ENSGALG00000008148,ENSGALG00000000401,ENSGALG00000008253
biological_process	GO:0030902 hindbrain development	7 out of 1170 genes, 0.6%	93 out of 15747 genes, 0.6%	1	ENSGALG00000036378,ENSGALG00000009424,ENSGALG00000008898,ENSGALG00000031615,ENSGALG00000034095,ENSGALG00000036114,ENSGALG00000007370
molecular_function	GO:0008238 exopeptidase activity	10 out of 1170 genes, 0.9%	82 out of 15747 genes, 0.5%	1	ENSGALG00000041918,ENSGALG00000036909,ENSGALG00000031410,ENSGALG00000013697,ENSGALG00000006834,ENSGALG00000006819,ENSGALG00000011727,ENSGALG00000002784,ENSGALG00000016985,ENSGALG00000030209
biological_process	GO:0051282 regulation of sequestering of calcium ion	9 out of 1170 genes, 0.8%	76 out of 15747 genes, 0.5%	1	ENSGALG00000005631,ENSGALG00000029367,ENSGALG00000039712,ENSGALG00000016992,ENSGALG00000005853,ENSGALG00000009705,ENSGALG00000009050,ENSGALG00000034751,ENSGALG00000029502
biological_process	GO:0008283 cell proliferation	21 out of 1170 genes, 1.8%	362 out of 15747 genes, 2.3%	1	ENSGALG00000038189,ENSGALG00000038939,ENSGALG00000023303,ENSGALG00000031410,ENSGALG00000017237,ENSGALG00000033974,ENSGALG00000042418,ENSGALG00000038817,ENSGALG00000042657,ENSGALG00000008014,ENSGALG00000031447,ENSGALG00000009948,ENSGALG00000010866,ENSGALG00000016740,ENSGALG00000003485,ENSGALG00000012140,ENSGALG00000039458,ENSGALG00000011434,ENSGALG00000016438,ENSGALG00000032097,ENSGALG00000001028
biological_process	GO:0009141 nucleoside triphosphate metabolic process	15 out of 1170 genes, 1.3%	158 out of 15747 genes, 1.0%	1	ENSGALG00000000629,ENSGALG00000033185,ENSGALG00000015224,ENSGALG00000038801,ENSGALG00000042809,ENSGALG00000030086,ENSGALG00000031652,ENSGALG00000021039,ENSGALG00000011093,ENSGALG00000009286,ENSGALG00000029677,ENSGALG00000033446,ENSGALG00000026077,ENSGALG00000040173,ENSGALG00000016524
cellular_component	GO:0005614 interstitial matrix	4 out of 1170 genes, 0.3%	11 out of 15747 genes, 0.1%	1	ENSGALG00000014900,ENSGALG00000011205,ENSGALG00000010583,ENSGALG00000013081
biological_process	GO:2000278 regulation of DNA biosynthetic process	5 out of 1170 genes, 0.4%	67 out of 15747 genes, 0.4%	1	ENSGALG00000028543,ENSGALG00000000632,ENSGALG00000033974,ENSGALG00000011205,ENSGALG00000026517
biological_process	GO:0019217 regulation of fatty acid metabolic process	5 out of 1170 genes, 0.4%	44 out of 15747 genes, 0.3%	1	ENSGALG00000027188,ENSGALG00000017394,ENSGALG00000011058,ENSGALG00000033807,ENSGALG00000041078
biological_process	GO:0043535 regulation of blood vessel endothelial cell migration	4 out of 1170 genes, 0.3%	59 out of 15747 genes, 0.4%	1	ENSGALG00000015305,ENSGALG00000038801,ENSGALG00000008302,ENSGALG00000042365
biological_process	GO:0030336 negative regulation of cell migration	9 out of 1170 genes, 0.8%	155 out of 15747 genes, 1.0%	1	ENSGALG00000013294,ENSGALG00000037939,ENSGALG00000000277,ENSGALG00000008253,ENSGALG00000043662,ENSGALG00000033960,ENSGALG00000029212,ENSGALG00000000608,ENSGALG00000042365
biological_process	GO:0001947 heart looping	3 out of 1170 genes, 0.3%	37 out of 15747 genes, 0.2%	1	ENSGALG00000032097,ENSGALG00000042657,ENSGALG00000036114
biological_process	GO:0008284 positive regulation of cell proliferation	38 out of 1170 genes, 3.2%	513 out of 15747 genes, 3.3%	1	ENSGALG00000023303,ENSGALG00000030407,ENSGALG00000015305,ENSGALG00000043204,ENSGALG00000042657,ENSGALG00000038941,ENSGALG00000009424,ENSGALG00000017052,ENSGALG00000010866,ENSGALG00000003485,ENSGALG00000026853,ENSGALG00000015495,ENSGALG00000037413,ENSGALG00000001124,ENSGALG00000008253,ENSGALG00000028543,ENSGALG00000026471,ENSGALG00000042136,ENSGALG00000008302,ENSGALG00000005212,ENSGALG00000033974,…
biological_process	GO:0015850 organic hydroxy compound transport	11 out of 1170 genes, 0.9%	86 out of 15747 genes, 0.5%	1	ENSGALG00000031293,ENSGALG00000029389,ENSGALG00000032986,ENSGALG00000006795,ENSGALG00000009958,ENSGALG00000019276,ENSGALG00000004230,ENSGALG00000010891,ENSGALG00000012140,ENSGALG00000044618,ENSGALG00000002728
biological_process	GO:0003143 embryonic heart tube morphogenesis	3 out of 1170 genes, 0.3%	41 out of 15747 genes, 0.3%	1	ENSGALG00000032097,ENSGALG00000042657,ENSGALG00000036114
cellular_component	GO:0098857 membrane microdomain	7 out of 1170 genes, 0.6%	131 out of 15747 genes, 0.8%	1	ENSGALG00000028774,ENSGALG00000017044,ENSGALG00000000608,ENSGALG00000031615,ENSGALG00000004163,ENSGALG00000036114,ENSGALG00000005524
biological_process	GO:0030301 cholesterol transport	4 out of 1170 genes, 0.3%	34 out of 15747 genes, 0.2%	1	ENSGALG00000009958,ENSGALG00000004230,ENSGALG00000032986,ENSGALG00000006795
biological_process	GO:0048869 cellular developmental process	160 out of 1170 genes, 13.7%	2231 out of 15747 genes, 14.2%	1	ENSGALG00000038939,ENSGALG00000042220,ENSGALG00000043204,ENSGALG00000039536,ENSGALG00000036867,ENSGALG00000016316,ENSGALG00000002287,ENSGALG00000006802,ENSGALG00000031170,ENSGALG00000008866,ENSGALG00000046180,ENSGALG00000018946,ENSGALG00000037494,ENSGALG00000036504,ENSGALG00000027874,ENSGALG00000016176,ENSGALG00000013822,ENSGALG00000028567,ENSGALG00000009064,ENSGALG00000021567,ENSGALG00000015418,…
biological_process	GO:2001014 regulation of skeletal muscle cell differentiation	2 out of 1170 genes, 0.2%	18 out of 15747 genes, 0.1%	1	ENSGALG00000039458,ENSGALG00000033974
biological_process	GO:0061982 meiosis I cell cycle process	11 out of 1170 genes, 0.9%	69 out of 15747 genes, 0.4%	1	ENSGALG00000031768,ENSGALG00000036504,ENSGALG00000006186,ENSGALG00000038817,ENSGALG00000045889,ENSGALG00000011565,ENSGALG00000019211,ENSGALG00000012236,ENSGALG00000042936,ENSGALG00000002511,ENSGALG00000006031
biological_process	GO:0006569 tryptophan catabolic process	3 out of 1170 genes, 0.3%	8 out of 15747 genes, 0.1%	1	ENSGALG00000009926,ENSGALG00000012418,ENSGALG00000035207
biological_process	GO:1902806 regulation of cell cycle G1/S phase transition	4 out of 1170 genes, 0.3%	73 out of 15747 genes, 0.5%	1	ENSGALG00000003045,ENSGALG00000003485,ENSGALG00000039190,ENSGALG00000034177
biological_process	GO:0031644 regulation of neurological system process	7 out of 1170 genes, 0.6%	45 out of 15747 genes, 0.3%	1	ENSGALG00000012297,ENSGALG00000041184,ENSGALG00000046048,ENSGALG00000017103,ENSGALG00000036412,ENSGALG00000004598,ENSGALG00000005853
biological_process	GO:0048858 cell projection morphogenesis	21 out of 1170 genes, 1.8%	302 out of 15747 genes, 1.9%	1	ENSGALG00000015305,ENSGALG00000031529,ENSGALG00000042657,ENSGALG00000027299,ENSGALG00000001608,ENSGALG00000006802,ENSGALG00000031170,ENSGALG00000036114,ENSGALG00000004966,ENSGALG00000031776,ENSGALG00000034889,ENSGALG00000043480,ENSGALG00000008263,ENSGALG00000036412,ENSGALG00000000653,ENSGALG00000001124,ENSGALG00000007927,ENSGALG00000021567,ENSGALG00000034095,ENSGALG00000030801,ENSGALG00000009261
biological_process	GO:0045944 positive regulation of transcription by RNA polymerase II	55 out of 1170 genes, 4.7%	856 out of 15747 genes, 5.4%	1	ENSGALG00000023303,ENSGALG00000019842,ENSGALG00000015305,ENSGALG00000016662,ENSGALG00000043204,ENSGALG00000042657,ENSGALG00000011594,ENSGALG00000002170,ENSGALG00000014858,ENSGALG00000026264,ENSGALG00000016316,ENSGALG00000004369,ENSGALG00000017394,ENSGALG00000043460,ENSGALG00000015495,ENSGALG00000027213,ENSGALG00000008135,ENSGALG00000011434,ENSGALG00000032039,ENSGALG00000001124,ENSGALG00000008253,…
biological_process	GO:0051904 pigment granule transport	2 out of 1170 genes, 0.2%	12 out of 15747 genes, 0.1%	1	ENSGALG00000031450,ENSGALG00000039101
biological_process	GO:0007156 homophilic cell adhesion via plasma membrane adhesion molecules	14 out of 1170 genes, 1.2%	120 out of 15747 genes, 0.8%	1	ENSGALG00000012941,ENSGALG00000004630,ENSGALG00000036097,ENSGALG00000031776,ENSGALG00000013782,ENSGALG00000008263,ENSGALG00000007927,ENSGALG00000012923,ENSGALG00000000608,ENSGALG00000005319,ENSGALG00000002314,ENSGALG00000013775,ENSGALG00000032022,ENSGALG00000016941
biological_process	GO:0033036 macromolecule localization	87 out of 1170 genes, 7.4%	1546 out of 15747 genes, 9.8%	1	ENSGALG00000011141,ENSGALG00000011673,ENSGALG00000016992,ENSGALG00000004369,ENSGALG00000017394,ENSGALG00000008866,ENSGALG00000015722,ENSGALG00000004230,ENSGALG00000009007,ENSGALG00000037325,ENSGALG00000028774,ENSGALG00000039354,ENSGALG00000036196,ENSGALG00000032537,ENSGALG00000019276,ENSGALG00000030890,ENSGALG00000005752,ENSGALG00000043623,ENSGALG00000029369,ENSGALG00000004963,ENSGALG00000044805,…
biological_process	GO:0060401 cytosolic calcium ion transport	7 out of 1170 genes, 0.6%	56 out of 15747 genes, 0.4%	1	ENSGALG00000010334,ENSGALG00000008898,ENSGALG00000009705,ENSGALG00000034751,ENSGALG00000005631,ENSGALG00000016992,ENSGALG00000005853
biological_process	GO:0033273 response to vitamin	2 out of 1170 genes, 0.2%	15 out of 15747 genes, 0.1%	1	ENSGALG00000017237,ENSGALG00000037875
biological_process	GO:0051402 neuron apoptotic process	4 out of 1170 genes, 0.3%	31 out of 15747 genes, 0.2%	1	ENSGALG00000037736,ENSGALG00000011009,ENSGALG00000034095,ENSGALG00000033510
biological_process	GO:0019566 arabinose metabolic process	2 out of 1170 genes, 0.2%	2 out of 15747 genes, 0.0%	1	ENSGALG00000010342,ENSGALG00000006208
biological_process	GO:0006970 response to osmotic stress	2 out of 1170 genes, 0.2%	27 out of 15747 genes, 0.2%	1	ENSGALG00000009050,ENSGALG00000011009
molecular_function	GO:0045309 protein phosphorylated amino acid binding	2 out of 1170 genes, 0.2%	38 out of 15747 genes, 0.2%	1	ENSGALG00000010688,ENSGALG00000006368
biological_process	GO:0055081 anion homeostasis	5 out of 1170 genes, 0.4%	37 out of 15747 genes, 0.2%	1	ENSGALG00000016680,ENSGALG00000004285,ENSGALG00000014372,ENSGALG00000011594,ENSGALG00000004945
molecular_function	GO:0003712 transcription coregulator activity	14 out of 1170 genes, 1.2%	347 out of 15747 genes, 2.2%	1	ENSGALG00000030873,ENSGALG00000016662,ENSGALG00000042657,ENSGALG00000011594,ENSGALG00000002170,ENSGALG00000035260,ENSGALG00000041930,ENSGALG00000045105,ENSGALG00000016680,ENSGALG00000032097,ENSGALG00000005145,ENSGALG00000015495,ENSGALG00000038598,ENSGALG00000036578
biological_process	GO:0007229 integrin-mediated signaling pathway	3 out of 1170 genes, 0.3%	45 out of 15747 genes, 0.3%	1	ENSGALG00000042895,ENSGALG00000011141,ENSGALG00000016867
biological_process	GO:0072676 lymphocyte migration	2 out of 1170 genes, 0.2%	33 out of 15747 genes, 0.2%	1	ENSGALG00000014585,ENSGALG00000045607
biological_process	GO:0007623 circadian rhythm	5 out of 1170 genes, 0.4%	79 out of 15747 genes, 0.5%	1	ENSGALG00000009066,ENSGALG00000003110,ENSGALG00000027188,ENSGALG00000015117,ENSGALG00000034688
biological_process	GO:0030593 neutrophil chemotaxis	3 out of 1170 genes, 0.3%	47 out of 15747 genes, 0.3%	1	ENSGALG00000014585,ENSGALG00000045607,ENSGALG00000029389
cellular_component	GO:0005882 intermediate filament	6 out of 1170 genes, 0.5%	273 out of 15747 genes, 1.7%	1	ENSGALG00000034585,ENSGALG00000043689,ENSGALG00000032838,ENSGALG00000008735,ENSGALG00000036846,ENSGALG00000006083
biological_process	GO:0035270 endocrine system development	9 out of 1170 genes, 0.8%	100 out of 15747 genes, 0.6%	1	ENSGALG00000030407,ENSGALG00000004285,ENSGALG00000038618,ENSGALG00000043460,ENSGALG00000041510,ENSGALG00000036114,ENSGALG00000005212,ENSGALG00000015495,ENSGALG00000015824
molecular_function	GO:0101005 ubiquitinyl hydrolase activity	2 out of 1170 genes, 0.2%	77 out of 15747 genes, 0.5%	1	ENSGALG00000038229,ENSGALG00000037812
biological_process	GO:0070509 calcium ion import	8 out of 1170 genes, 0.7%	35 out of 15747 genes, 0.2%	1	ENSGALG00000010334,ENSGALG00000017044,ENSGALG00000005631,ENSGALG00000003833,ENSGALG00000005332,ENSGALG00000034095,ENSGALG00000038405,ENSGALG00000005215
biological_process	GO:0048643 positive regulation of skeletal muscle tissue development	2 out of 1170 genes, 0.2%	19 out of 15747 genes, 0.1%	1	ENSGALG00000042657,ENSGALG00000018946
biological_process	GO:0000052 citrulline metabolic process	2 out of 1170 genes, 0.2%	4 out of 15747 genes, 0.0%	1	ENSGALG00000016524,ENSGALG00000016254
cellular_component	GO:0098796 membrane protein complex	85 out of 1170 genes, 7.3%	917 out of 15747 genes, 5.8%	1	ENSGALG00000010850,ENSGALG00000030407,ENSGALG00000011875,ENSGALG00000035075,ENSGALG00000011141,ENSGALG00000038714,ENSGALG00000011673,ENSGALG00000008427,ENSGALG00000009286,ENSGALG00000012297,ENSGALG00000017394,ENSGALG00000034427,ENSGALG00000002260,ENSGALG00000017044,ENSGALG00000011113,ENSGALG00000016470,ENSGALG00000012142,ENSGALG00000029837,ENSGALG00000005215,ENSGALG00000027702,ENSGALG00000016367,…
biological_process	GO:0048738 cardiac muscle tissue development	5 out of 1170 genes, 0.4%	115 out of 15747 genes, 0.7%	1	ENSGALG00000033185,ENSGALG00000032097,ENSGALG00000008148,ENSGALG00000042657,ENSGALG00000008253
biological_process	GO:0002831 regulation of response to biotic stimulus	3 out of 1170 genes, 0.3%	63 out of 15747 genes, 0.4%	1	ENSGALG00000038939,ENSGALG00000044805,ENSGALG00000029367
cellular_component	GO:0031982 vesicle	73 out of 1170 genes, 6.2%	1002 out of 15747 genes, 6.4%	1	ENSGALG00000035219,ENSGALG00000008055,ENSGALG00000016943,ENSGALG00000008646,ENSGALG00000022815,ENSGALG00000040038,ENSGALG00000011673,ENSGALG00000029648,ENSGALG00000004945,ENSGALG00000015722,ENSGALG00000029000,ENSGALG00000011113,ENSGALG00000008918,ENSGALG00000027490,ENSGALG00000009722,ENSGALG00000010927,ENSGALG00000030545,ENSGALG00000005212,ENSGALG00000041273,ENSGALG00000039254,ENSGALG00000002428,…
biological_process	GO:1903829 positive regulation of cellular protein localization	13 out of 1170 genes, 1.1%	179 out of 15747 genes, 1.1%	1	ENSGALG00000031529,ENSGALG00000042657,ENSGALG00000028115,ENSGALG00000013784,ENSGALG00000037736,ENSGALG00000037603,ENSGALG00000030545,ENSGALG00000000608,ENSGALG00000026995,ENSGALG00000034095,ENSGALG00000036114,ENSGALG00000008302,ENSGALG00000042365
molecular_function	GO:0061778 intracellular chloride channel activity	4 out of 1170 genes, 0.3%	11 out of 15747 genes, 0.1%	1	ENSGALG00000017271,ENSGALG00000026940,ENSGALG00000011614,ENSGALG00000006322
molecular_function	GO:0003697 single-stranded DNA binding	2 out of 1170 genes, 0.2%	68 out of 15747 genes, 0.4%	1	ENSGALG00000031447,ENSGALG00000012236
biological_process	GO:1903201 regulation of oxidative stress-induced cell death	2 out of 1170 genes, 0.2%	39 out of 15747 genes, 0.2%	1	ENSGALG00000033974,ENSGALG00000009064
biological_process	GO:0140014 mitotic nuclear division	7 out of 1170 genes, 0.6%	115 out of 15747 genes, 0.7%	1	ENSGALG00000041923,ENSGALG00000039964,ENSGALG00000000632,ENSGALG00000030890,ENSGALG00000026380,ENSGALG00000036827,ENSGALG00000013784
biological_process	GO:0097193 intrinsic apoptotic signaling pathway	9 out of 1170 genes, 0.8%	95 out of 15747 genes, 0.6%	1	ENSGALG00000003045,ENSGALG00000028115,ENSGALG00000008014,ENSGALG00000019211,ENSGALG00000016438,ENSGALG00000045105,ENSGALG00000042077,ENSGALG00000011009,ENSGALG00000034177
biological_process	GO:2000027 regulation of animal organ morphogenesis	11 out of 1170 genes, 0.9%	125 out of 15747 genes, 0.8%	1	ENSGALG00000023303,ENSGALG00000033974,ENSGALG00000032039,ENSGALG00000042657,ENSGALG00000008253,ENSGALG00000009424,ENSGALG00000042416,ENSGALG00000009064,ENSGALG00000036114,ENSGALG00000030030,ENSGALG00000040021
biological_process	GO:0031936 negative regulation of chromatin silencing	4 out of 1170 genes, 0.3%	11 out of 15747 genes, 0.1%	1	ENSGALG00000011783,ENSGALG00000031159,ENSGALG00000011747,ENSGALG00000031874
molecular_function	GO:0016714 oxidoreductase activity, acting on paired donors, with incorporation or reduction of molecular oxygen, reduced pteridine as one donor, and incorporation of one atom of oxygen	2 out of 1170 genes, 0.2%	8 out of 15747 genes, 0.1%	1	ENSGALG00000019300,ENSGALG00000029648
biological_process	GO:0043066 negative regulation of apoptotic process	34 out of 1170 genes, 2.9%	526 out of 15747 genes, 3.3%	1	ENSGALG00000035219,ENSGALG00000019842,ENSGALG00000015305,ENSGALG00000011594,ENSGALG00000028115,ENSGALG00000009572,ENSGALG00000033510,ENSGALG00000009266,ENSGALG00000037413,ENSGALG00000005524,ENSGALG00000028543,ENSGALG00000008003,ENSGALG00000015418,ENSGALG00000021567,ENSGALG00000042136,ENSGALG00000008302,ENSGALG00000033974,ENSGALG00000031529,ENSGALG00000016589,ENSGALG00000008014,ENSGALG00000027299,…
molecular_function	GO:0070679 inositol 1,4,5 trisphosphate binding	4 out of 1170 genes, 0.3%	11 out of 15747 genes, 0.1%	1	ENSGALG00000017044,ENSGALG00000011875,ENSGALG00000006297,ENSGALG00000007972
biological_process	GO:2000249 regulation of actin cytoskeleton reorganization	2 out of 1170 genes, 0.2%	20 out of 15747 genes, 0.1%	1	ENSGALG00000027299,ENSGALG00000038225
biological_process	GO:0051235 maintenance of location	7 out of 1170 genes, 0.6%	150 out of 15747 genes, 1.0%	1	ENSGALG00000035219,ENSGALG00000017394,ENSGALG00000025763,ENSGALG00000034095,ENSGALG00000027534,ENSGALG00000017021,ENSGALG00000041767
molecular_function	GO:0005539 glycosaminoglycan binding	17 out of 1170 genes, 1.5%	118 out of 15747 genes, 0.7%	1	ENSGALG00000042607,ENSGALG00000037957,ENSGALG00000008646,ENSGALG00000002623,ENSGALG00000042289,ENSGALG00000011205,ENSGALG00000039245,ENSGALG00000004286,ENSGALG00000011202,ENSGALG00000030030,ENSGALG00000006725,ENSGALG00000039458,ENSGALG00000037939,ENSGALG00000010583,ENSGALG00000030115,ENSGALG00000028543,ENSGALG00000036484
biological_process	GO:0002090 regulation of receptor internalization	3 out of 1170 genes, 0.3%	21 out of 15747 genes, 0.1%	1	ENSGALG00000027299,ENSGALG00000042657,ENSGALG00000012155
biological_process	GO:0046467 membrane lipid biosynthetic process	9 out of 1170 genes, 0.8%	86 out of 15747 genes, 0.5%	1	ENSGALG00000003751,ENSGALG00000010931,ENSGALG00000001592,ENSGALG00000036396,ENSGALG00000023554,ENSGALG00000039883,ENSGALG00000008659,ENSGALG00000008910,ENSGALG00000010902
biological_process	GO:0030514 negative regulation of BMP signaling pathway	3 out of 1170 genes, 0.3%	46 out of 15747 genes, 0.3%	1	ENSGALG00000009064,ENSGALG00000012483,ENSGALG00000013081
biological_process	GO:0090279 regulation of calcium ion import	2 out of 1170 genes, 0.2%	19 out of 15747 genes, 0.1%	1	ENSGALG00000035743,ENSGALG00000012155
biological_process	GO:0042490 mechanoreceptor differentiation	6 out of 1170 genes, 0.5%	60 out of 15747 genes, 0.4%	1	ENSGALG00000031450,ENSGALG00000010572,ENSGALG00000010935,ENSGALG00000008866,ENSGALG00000016744,ENSGALG00000029392
cellular_component	GO:0030128 clathrin coat of endocytic vesicle	2 out of 1170 genes, 0.2%	11 out of 15747 genes, 0.1%	1	ENSGALG00000011113,ENSGALG00000041103
biological_process	GO:0044249 cellular biosynthetic process	143 out of 1170 genes, 12.2%	1886 out of 15747 genes, 12.0%	1	ENSGALG00000013265,ENSGALG00000043204,ENSGALG00000013969,ENSGALG00000002558,ENSGALG00000016316,ENSGALG00000031170,ENSGALG00000041510,ENSGALG00000004230,ENSGALG00000037325,ENSGALG00000031038,ENSGALG00000015224,ENSGALG00000005215,ENSGALG00000038771,ENSGALG00000027188,ENSGALG00000012229,ENSGALG00000004285,ENSGALG00000010931,ENSGALG00000012418,ENSGALG00000006725,ENSGALG00000042878,ENSGALG00000027818,…
molecular_function	GO:0034459 ATP-dependent 3'-5' RNA helicase activity	2 out of 1170 genes, 0.2%	18 out of 15747 genes, 0.1%	1	ENSGALG00000038480,ENSGALG00000011565
biological_process	GO:0048524 positive regulation of viral process	2 out of 1170 genes, 0.2%	54 out of 15747 genes, 0.3%	1	ENSGALG00000033532,ENSGALG00000038939
cellular_component	GO:0000228 nuclear chromosome	33 out of 1170 genes, 2.8%	400 out of 15747 genes, 2.5%	1	ENSGALG00000036572,ENSGALG00000006186,ENSGALG00000011594,ENSGALG00000036642,ENSGALG00000034688,ENSGALG00000031447,ENSGALG00000042539,ENSGALG00000031768,ENSGALG00000036504,ENSGALG00000008037,ENSGALG00000026449,ENSGALG00000038343,ENSGALG00000030890,ENSGALG00000042418,ENSGALG00000008014,ENSGALG00000012236,ENSGALG00000042491,ENSGALG00000042936,ENSGALG00000030942,ENSGALG00000003045,ENSGALG00000043976,…
biological_process	GO:0019752 carboxylic acid metabolic process	53 out of 1170 genes, 4.5%	534 out of 15747 genes, 3.4%	1	ENSGALG00000011594,ENSGALG00000029648,ENSGALG00000013969,ENSGALG00000014966,ENSGALG00000002558,ENSGALG00000040258,ENSGALG00000029663,ENSGALG00000016273,ENSGALG00000016524,ENSGALG00000017117,ENSGALG00000004230,ENSGALG00000029000,ENSGALG00000001697,ENSGALG00000040899,ENSGALG00000026039,ENSGALG00000019300,ENSGALG00000030466,ENSGALG00000034344,ENSGALG00000044892,ENSGALG00000005043,ENSGALG00000026077,…
biological_process	GO:0001817 regulation of cytokine production	12 out of 1170 genes, 1.0%	314 out of 15747 genes, 2.0%	1	ENSGALG00000037494,ENSGALG00000008080,ENSGALG00000030407,ENSGALG00000033974,ENSGALG00000011434,ENSGALG00000029389,ENSGALG00000042657,ENSGALG00000011594,ENSGALG00000044805,ENSGALG00000029367,ENSGALG00000008014,ENSGALG00000014858
biological_process	GO:0098742 cell-cell adhesion via plasma-membrane adhesion molecules	15 out of 1170 genes, 1.3%	151 out of 15747 genes, 1.0%	1	ENSGALG00000012941,ENSGALG00000004630,ENSGALG00000036097,ENSGALG00000031776,ENSGALG00000013782,ENSGALG00000008263,ENSGALG00000007927,ENSGALG00000001608,ENSGALG00000012923,ENSGALG00000000608,ENSGALG00000005319,ENSGALG00000002314,ENSGALG00000013775,ENSGALG00000032022,ENSGALG00000016941
biological_process	GO:0070193 synaptonemal complex organization	5 out of 1170 genes, 0.4%	14 out of 15747 genes, 0.1%	1	ENSGALG00000042936,ENSGALG00000031768,ENSGALG00000006186,ENSGALG00000002511,ENSGALG00000045889
biological_process	GO:0032272 negative regulation of protein polymerization	2 out of 1170 genes, 0.2%	44 out of 15747 genes, 0.3%	1	ENSGALG00000028721,ENSGALG00000018946
molecular_function	GO:0019899 enzyme binding	62 out of 1170 genes, 5.3%	1447 out of 15747 genes, 9.2%	1	ENSGALG00000033532,ENSGALG00000038939,ENSGALG00000013265,ENSGALG00000030407,ENSGALG00000015305,ENSGALG00000028115,ENSGALG00000043694,ENSGALG00000029648,ENSGALG00000036642,ENSGALG00000032986,ENSGALG00000026849,ENSGALG00000038941,ENSGALG00000016316,ENSGALG00000006454,ENSGALG00000042895,ENSGALG00000017052,ENSGALG00000003485,ENSGALG00000010688,ENSGALG00000029694,ENSGALG00000033510,ENSGALG00000041797,…
biological_process	GO:0071840 cellular component organization or biogenesis	261 out of 1170 genes, 22.3%	3968 out of 15747 genes, 25.2%	1	ENSGALG00000040303,ENSGALG00000038939,ENSGALG00000006864,ENSGALG00000043204,ENSGALG00000036867,ENSGALG00000004945,ENSGALG00000002287,ENSGALG00000031812,ENSGALG00000008866,ENSGALG00000004230,ENSGALG00000009572,ENSGALG00000018946,ENSGALG00000036504,ENSGALG00000038343,ENSGALG00000026380,ENSGALG00000021567,ENSGALG00000041471,ENSGALG00000005752,ENSGALG00000008302,ENSGALG00000007370,ENSGALG00000014900,…
biological_process	GO:0042446 hormone biosynthetic process	7 out of 1170 genes, 0.6%	23 out of 15747 genes, 0.1%	1	ENSGALG00000013294,ENSGALG00000027818,ENSGALG00000016804,ENSGALG00000016685,ENSGALG00000005215,ENSGALG00000017216,ENSGALG00000008121
biological_process	GO:0001649 osteoblast differentiation	7 out of 1170 genes, 0.6%	69 out of 15747 genes, 0.4%	1	ENSGALG00000008135,ENSGALG00000005985,ENSGALG00000009064,ENSGALG00000043460,ENSGALG00000042657,ENSGALG00000036114,ENSGALG00000030030
biological_process	GO:0043551 regulation of phosphatidylinositol 3-kinase activity	2 out of 1170 genes, 0.2%	34 out of 15747 genes, 0.2%	1	ENSGALG00000021567,ENSGALG00000002260
biological_process	GO:0070997 neuron death	4 out of 1170 genes, 0.3%	35 out of 15747 genes, 0.2%	1	ENSGALG00000037736,ENSGALG00000011009,ENSGALG00000034095,ENSGALG00000033510
biological_process	GO:0019240 citrulline biosynthetic process	2 out of 1170 genes, 0.2%	2 out of 15747 genes, 0.0%	1	ENSGALG00000016524,ENSGALG00000016254
biological_process	GO:0072080 nephron tubule development	2 out of 1170 genes, 0.2%	61 out of 15747 genes, 0.4%	1	ENSGALG00000016680,ENSGALG00000040021
biological_process	GO:1903533 regulation of protein targeting	6 out of 1170 genes, 0.5%	27 out of 15747 genes, 0.2%	1	ENSGALG00000037736,ENSGALG00000027188,ENSGALG00000031529,ENSGALG00000034095,ENSGALG00000008302,ENSGALG00000026849
biological_process	GO:0048012 hepatocyte growth factor receptor signaling pathway	2 out of 1170 genes, 0.2%	6 out of 15747 genes, 0.0%	1	ENSGALG00000042895,ENSGALG00000033974
biological_process	GO:0014037 Schwann cell differentiation	5 out of 1170 genes, 0.4%	28 out of 15747 genes, 0.2%	1	ENSGALG00000037736,ENSGALG00000006802,ENSGALG00000034095,ENSGALG00000008976,ENSGALG00000033510
biological_process	GO:1904036 negative regulation of epithelial cell apoptotic process	2 out of 1170 genes, 0.2%	23 out of 15747 genes, 0.1%	1	ENSGALG00000031328,ENSGALG00000009266
biological_process	GO:0000462 maturation of SSU-rRNA from tricistronic rRNA transcript (SSU-rRNA, 5.8S rRNA, LSU-rRNA)	2 out of 1170 genes, 0.2%	27 out of 15747 genes, 0.2%	1	ENSGALG00000030890,ENSGALG00000000638
biological_process	GO:0044262 cellular carbohydrate metabolic process	4 out of 1170 genes, 0.3%	112 out of 15747 genes, 0.7%	1	ENSGALG00000043290,ENSGALG00000013265,ENSGALG00000030344,ENSGALG00000021039
molecular_function	GO:0043492 ATPase activity, coupled to movement of substances	14 out of 1170 genes, 1.2%	104 out of 15747 genes, 0.7%	1	ENSGALG00000035075,ENSGALG00000017021,ENSGALG00000038801,ENSGALG00000032986,ENSGALG00000031243,ENSGALG00000030086,ENSGALG00000006795,ENSGALG00000009286,ENSGALG00000013079,ENSGALG00000044261,ENSGALG00000009958,ENSGALG00000035743,ENSGALG00000005752,ENSGALG00000010891
biological_process	GO:0032102 negative regulation of response to external stimulus	18 out of 1170 genes, 1.5%	183 out of 15747 genes, 1.2%	1	ENSGALG00000013294,ENSGALG00000038939,ENSGALG00000033974,ENSGALG00000042657,ENSGALG00000011594,ENSGALG00000044805,ENSGALG00000046159,ENSGALG00000029212,ENSGALG00000028886,ENSGALG00000011058,ENSGALG00000009266,ENSGALG00000008898,ENSGALG00000017274,ENSGALG00000012483,ENSGALG00000015117,ENSGALG00000016985,ENSGALG00000004293,ENSGALG00000013571
molecular_function	GO:0008422 beta-glucosidase activity	2 out of 1170 genes, 0.2%	5 out of 15747 genes, 0.0%	1	ENSGALG00000045006,ENSGALG00000040208
molecular_function	GO:0043168 anion binding	166 out of 1170 genes, 14.2%	2149 out of 15747 genes, 13.6%	1	ENSGALG00000042607,ENSGALG00000008055,ENSGALG00000031629,ENSGALG00000040415,ENSGALG00000031170,ENSGALG00000006131,ENSGALG00000037864,ENSGALG00000026380,ENSGALG00000030115,ENSGALG00000015224,ENSGALG00000026995,ENSGALG00000021567,ENSGALG00000015418,ENSGALG00000041471,ENSGALG00000005752,ENSGALG00000007370,ENSGALG00000004285,ENSGALG00000011565,ENSGALG00000002623,ENSGALG00000016426,ENSGALG00000042289,…
biological_process	GO:0003433 chondrocyte development involved in endochondral bone morphogenesis	2 out of 1170 genes, 0.2%	16 out of 15747 genes, 0.1%	1	ENSGALG00000009920,ENSGALG00000010583
biological_process	GO:0033365 protein localization to organelle	17 out of 1170 genes, 1.5%	409 out of 15747 genes, 2.6%	1	ENSGALG00000031301,ENSGALG00000023303,ENSGALG00000016992,ENSGALG00000004369,ENSGALG00000017394,ENSGALG00000004845,ENSGALG00000036114,ENSGALG00000009007,ENSGALG00000031768,ENSGALG00000028937,ENSGALG00000037527,ENSGALG00000036196,ENSGALG00000038400,ENSGALG00000032537,ENSGALG00000030890,ENSGALG00000034095,ENSGALG00000039212
biological_process	GO:0032387 negative regulation of intracellular transport	3 out of 1170 genes, 0.3%	39 out of 15747 genes, 0.2%	1	ENSGALG00000017394,ENSGALG00000034095,ENSGALG00000026849
cellular_component	GO:0000776 kinetochore	4 out of 1170 genes, 0.3%	84 out of 15747 genes, 0.5%	1	ENSGALG00000042539,ENSGALG00000013784,ENSGALG00000009722,ENSGALG00000005145
cellular_component	GO:0000922 spindle pole	2 out of 1170 genes, 0.2%	84 out of 15747 genes, 0.5%	1	ENSGALG00000036519,ENSGALG00000009722
biological_process	GO:0014070 response to organic cyclic compound	34 out of 1170 genes, 2.9%	377 out of 15747 genes, 2.4%	1	ENSGALG00000038939,ENSGALG00000015305,ENSGALG00000011875,ENSGALG00000011594,ENSGALG00000002170,ENSGALG00000032986,ENSGALG00000023742,ENSGALG00000017394,ENSGALG00000010866,ENSGALG00000000608,ENSGALG00000041510,ENSGALG00000016524,ENSGALG00000034095,ENSGALG00000007959,ENSGALG00000005212,ENSGALG00000010334,ENSGALG00000017237,ENSGALG00000004285,ENSGALG00000040761,ENSGALG00000000277,ENSGALG00000029212,…
molecular_function	GO:0140030 modification-dependent protein binding	3 out of 1170 genes, 0.3%	97 out of 15747 genes, 0.6%	1	ENSGALG00000033532,ENSGALG00000004369,ENSGALG00000006031
biological_process	GO:1905954 positive regulation of lipid localization	4 out of 1170 genes, 0.3%	45 out of 15747 genes, 0.3%	1	ENSGALG00000041687,ENSGALG00000013294,ENSGALG00000030601,ENSGALG00000041764
biological_process	GO:0007088 regulation of mitotic nuclear division	9 out of 1170 genes, 0.8%	122 out of 15747 genes, 0.8%	1	ENSGALG00000042418,ENSGALG00000036519,ENSGALG00000026095,ENSGALG00000026380,ENSGALG00000013784,ENSGALG00000012155,ENSGALG00000011299,ENSGALG00000017052,ENSGALG00000003485
cellular_component	GO:0036064 ciliary basal body	2 out of 1170 genes, 0.2%	91 out of 15747 genes, 0.6%	1	ENSGALG00000036909,ENSGALG00000042136
cellular_component	GO:0031298 replication fork protection complex	2 out of 1170 genes, 0.2%	8 out of 15747 genes, 0.1%	1	ENSGALG00000036572,ENSGALG00000034688
biological_process	GO:0098657 import into cell	26 out of 1170 genes, 2.2%	352 out of 15747 genes, 2.2%	1	ENSGALG00000031301,ENSGALG00000046331,ENSGALG00000033002,ENSGALG00000028284,ENSGALG00000037253,ENSGALG00000015730,ENSGALG00000008704,ENSGALG00000011058,ENSGALG00000037712,ENSGALG00000039245,ENSGALG00000008602,ENSGALG00000011113,ENSGALG00000011434,ENSGALG00000005631,ENSGALG00000036412,ENSGALG00000043532,ENSGALG00000000653,ENSGALG00000039738,ENSGALG00000031450,ENSGALG00000033960,ENSGALG00000012126,…
biological_process	GO:0098664 G-protein coupled serotonin receptor signaling pathway	3 out of 1170 genes, 0.3%	24 out of 15747 genes, 0.2%	1	ENSGALG00000040761,ENSGALG00000016992,ENSGALG00000005853
biological_process	GO:0046883 regulation of hormone secretion	15 out of 1170 genes, 1.3%	134 out of 15747 genes, 0.9%	1	ENSGALG00000037325,ENSGALG00000013294,ENSGALG00000027188,ENSGALG00000004285,ENSGALG00000000277,ENSGALG00000011594,ENSGALG00000032986,ENSGALG00000030601,ENSGALG00000012671,ENSGALG00000005853,ENSGALG00000016680,ENSGALG00000030801,ENSGALG00000014994,ENSGALG00000005212,ENSGALG00000009266
biological_process	GO:0099054 presynapse assembly	2 out of 1170 genes, 0.2%	9 out of 15747 genes, 0.1%	1	ENSGALG00000002864,ENSGALG00000016941
biological_process	GO:0071230 cellular response to amino acid stimulus	2 out of 1170 genes, 0.2%	44 out of 15747 genes, 0.3%	1	ENSGALG00000037603,ENSGALG00000008014
biological_process	GO:0051301 cell division	5 out of 1170 genes, 0.4%	144 out of 15747 genes, 0.9%	1	ENSGALG00000011722,ENSGALG00000011913,ENSGALG00000038817,ENSGALG00000042657,ENSGALG00000013784
biological_process	GO:0021695 cerebellar cortex development	4 out of 1170 genes, 0.3%	38 out of 15747 genes, 0.2%	1	ENSGALG00000031615,ENSGALG00000034095,ENSGALG00000036114,ENSGALG00000007370
biological_process	GO:0031145 anaphase-promoting complex-dependent catabolic process	3 out of 1170 genes, 0.3%	12 out of 15747 genes, 0.1%	1	ENSGALG00000026095,ENSGALG00000026380,ENSGALG00000036827
biological_process	GO:0050982 detection of mechanical stimulus	5 out of 1170 genes, 0.4%	28 out of 15747 genes, 0.2%	1	ENSGALG00000010935,ENSGALG00000005435,ENSGALG00000044478,ENSGALG00000042706,ENSGALG00000034751
cellular_component	GO:1902555 endoribonuclease complex	2 out of 1170 genes, 0.2%	16 out of 15747 genes, 0.1%	1	ENSGALG00000038939,ENSGALG00000007370
biological_process	GO:0050794 regulation of cellular process	456 out of 1170 genes, 39.0%	7135 out of 15747 genes, 45.3%	1	ENSGALG00000008055,ENSGALG00000038939,ENSGALG00000005242,ENSGALG00000032518,ENSGALG00000043204,ENSGALG00000041662,ENSGALG00000036867,ENSGALG00000016316,ENSGALG00000000293,ENSGALG00000017394,ENSGALG00000029545,ENSGALG00000008866,ENSGALG00000009572,ENSGALG00000018946,ENSGALG00000032348,ENSGALG00000026380,ENSGALG00000005524,ENSGALG00000013822,ENSGALG00000021567,ENSGALG00000015418,ENSGALG00000006833,…
biological_process	GO:0046907 intracellular transport	34 out of 1170 genes, 2.9%	968 out of 15747 genes, 6.1%	1	ENSGALG00000008055,ENSGALG00000037586,ENSGALG00000023303,ENSGALG00000008926,ENSGALG00000035075,ENSGALG00000011673,ENSGALG00000046303,ENSGALG00000015722,ENSGALG00000028937,ENSGALG00000036412,ENSGALG00000017021,ENSGALG00000037089,ENSGALG00000007864,ENSGALG00000009722,ENSGALG00000038400,ENSGALG00000031450,ENSGALG00000034095,ENSGALG00000030890,ENSGALG00000004978,ENSGALG00000043623,ENSGALG00000029369,…
molecular_function	GO:0003690 double-stranded DNA binding	49 out of 1170 genes, 4.2%	711 out of 15747 genes, 4.5%	1	ENSGALG00000023303,ENSGALG00000019842,ENSGALG00000016662,ENSGALG00000011594,ENSGALG00000002170,ENSGALG00000030657,ENSGALG00000026264,ENSGALG00000016316,ENSGALG00000009424,ENSGALG00000023742,ENSGALG00000031447,ENSGALG00000004598,ENSGALG00000027213,ENSGALG00000008135,ENSGALG00000011747,ENSGALG00000032039,ENSGALG00000001124,ENSGALG00000008253,ENSGALG00000031159,ENSGALG00000045800,ENSGALG00000009261,…
biological_process	GO:0030193 regulation of blood coagulation	9 out of 1170 genes, 0.8%	45 out of 15747 genes, 0.3%	1	ENSGALG00000008646,ENSGALG00000046159,ENSGALG00000017274,ENSGALG00000028886,ENSGALG00000012483,ENSGALG00000016985,ENSGALG00000004293,ENSGALG00000009266,ENSGALG00000013571
biological_process	GO:0046850 regulation of bone remodeling	2 out of 1170 genes, 0.2%	30 out of 15747 genes, 0.2%	1	ENSGALG00000011058,ENSGALG00000012140
biological_process	GO:0014066 regulation of phosphatidylinositol 3-kinase signaling	2 out of 1170 genes, 0.2%	57 out of 15747 genes, 0.4%	1	ENSGALG00000033974,ENSGALG00000030601
molecular_function	GO:0000983 transcription factor activity, RNA polymerase II core promoter sequence-specific DNA binding	3 out of 1170 genes, 0.3%	12 out of 15747 genes, 0.1%	1	ENSGALG00000016680,ENSGALG00000043204,ENSGALG00000032249
cellular_component	GO:0048471 perinuclear region of cytoplasm	20 out of 1170 genes, 1.7%	308 out of 15747 genes, 2.0%	1	ENSGALG00000022976,ENSGALG00000017237,ENSGALG00000016943,ENSGALG00000040038,ENSGALG00000016375,ENSGALG00000000608,ENSGALG00000013123,ENSGALG00000005360,ENSGALG00000008910,ENSGALG00000008602,ENSGALG00000043764,ENSGALG00000041826,ENSGALG00000014843,ENSGALG00000017021,ENSGALG00000019211,ENSGALG00000033960,ENSGALG00000042845,ENSGALG00000035743,ENSGALG00000042136,ENSGALG00000008302
biological_process	GO:0006626 protein targeting to mitochondrion	4 out of 1170 genes, 0.3%	36 out of 15747 genes, 0.2%	1	ENSGALG00000038400,ENSGALG00000028937,ENSGALG00000004845,ENSGALG00000039212
biological_process	GO:0006857 oligopeptide transport	2 out of 1170 genes, 0.2%	6 out of 15747 genes, 0.0%	1	ENSGALG00000013097,ENSGALG00000016884
biological_process	GO:0099174 regulation of presynapse organization	2 out of 1170 genes, 0.2%	12 out of 15747 genes, 0.1%	1	ENSGALG00000042657,ENSGALG00000016288
molecular_function	GO:0001591 dopamine neurotransmitter receptor activity, coupled via Gi/Go	2 out of 1170 genes, 0.2%	3 out of 15747 genes, 0.0%	1	ENSGALG00000040761,ENSGALG00000015117
biological_process	GO:0008203 cholesterol metabolic process	9 out of 1170 genes, 0.8%	49 out of 15747 genes, 0.3%	1	ENSGALG00000010798,ENSGALG00000032986,ENSGALG00000007267,ENSGALG00000017394,ENSGALG00000011058,ENSGALG00000041222,ENSGALG00000004230,ENSGALG00000009365,ENSGALG00000007493
biological_process	GO:0019226 transmission of nerve impulse	9 out of 1170 genes, 0.8%	42 out of 15747 genes, 0.3%	1	ENSGALG00000009066,ENSGALG00000031776,ENSGALG00000011040,ENSGALG00000006112,ENSGALG00000006072,ENSGALG00000011009,ENSGALG00000034427,ENSGALG00000005215,ENSGALG00000027702
biological_process	GO:0042537 benzene-containing compound metabolic process	4 out of 1170 genes, 0.3%	13 out of 15747 genes, 0.1%	1	ENSGALG00000029395,ENSGALG00000009926,ENSGALG00000012418,ENSGALG00000035207
biological_process	GO:0060485 mesenchyme development	8 out of 1170 genes, 0.7%	167 out of 15747 genes, 1.1%	1	ENSGALG00000027213,ENSGALG00000023303,ENSGALG00000016662,ENSGALG00000042657,ENSGALG00000008253,ENSGALG00000032097,ENSGALG00000036114,ENSGALG00000033510
molecular_function	GO:0003730 mRNA 3'-UTR binding	2 out of 1170 genes, 0.2%	54 out of 15747 genes, 0.3%	1	ENSGALG00000036160,ENSGALG00000011243
biological_process	GO:0036473 cell death in response to oxidative stress	2 out of 1170 genes, 0.2%	15 out of 15747 genes, 0.1%	1	ENSGALG00000028996,ENSGALG00000016438
biological_process	GO:0050770 regulation of axonogenesis	7 out of 1170 genes, 0.6%	127 out of 15747 genes, 0.8%	1	ENSGALG00000036378,ENSGALG00000008898,ENSGALG00000008733,ENSGALG00000034095,ENSGALG00000042657,ENSGALG00000035634,ENSGALG00000000653
biological_process	GO:1904659 glucose transmembrane transport	3 out of 1170 genes, 0.3%	14 out of 15747 genes, 0.1%	1	ENSGALG00000013980,ENSGALG00000009306,ENSGALG00000037603
biological_process	GO:0031668 cellular response to extracellular stimulus	6 out of 1170 genes, 0.5%	136 out of 15747 genes, 0.9%	1	ENSGALG00000041687,ENSGALG00000035219,ENSGALG00000027188,ENSGALG00000008926,ENSGALG00000037603,ENSGALG00000039315
cellular_component	GO:0043226 organelle	546 out of 1170 genes, 46.7%	8619 out of 15747 genes, 54.7%	1	ENSGALG00000008055,ENSGALG00000040303,ENSGALG00000036867,ENSGALG00000004945,ENSGALG00000016316,ENSGALG00000031812,ENSGALG00000017394,ENSGALG00000006131,ENSGALG00000018946,ENSGALG00000008918,ENSGALG00000032348,ENSGALG00000040041,ENSGALG00000038343,ENSGALG00000015224,ENSGALG00000044892,ENSGALG00000041471,ENSGALG00000006323,ENSGALG00000005752,ENSGALG00000007370,ENSGALG00000038771,ENSGALG00000027188,…
biological_process	GO:0035672 oligopeptide transmembrane transport	2 out of 1170 genes, 0.2%	5 out of 15747 genes, 0.0%	1	ENSGALG00000013097,ENSGALG00000016884
cellular_component	GO:0030017 sarcomere	8 out of 1170 genes, 0.7%	112 out of 15747 genes, 0.7%	1	ENSGALG00000013822,ENSGALG00000009705,ENSGALG00000005332,ENSGALG00000028567,ENSGALG00000008148,ENSGALG00000005292,ENSGALG00000018946,ENSGALG00000028721
biological_process	GO:2001222 regulation of neuron migration	4 out of 1170 genes, 0.3%	25 out of 15747 genes, 0.2%	1	ENSGALG00000008681,ENSGALG00000001608,ENSGALG00000037939,ENSGALG00000000277
molecular_function	GO:0015125 bile acid transmembrane transporter activity	3 out of 1170 genes, 0.3%	9 out of 15747 genes, 0.1%	1	ENSGALG00000031293,ENSGALG00000019276,ENSGALG00000010891
biological_process	GO:0050863 regulation of T cell activation	4 out of 1170 genes, 0.3%	149 out of 15747 genes, 0.9%	1	ENSGALG00000030407,ENSGALG00000031529,ENSGALG00000037413,ENSGALG00000008014
cellular_component	GO:0032587 ruffle membrane	3 out of 1170 genes, 0.3%	40 out of 15747 genes, 0.3%	1	ENSGALG00000030836,ENSGALG00000037736,ENSGALG00000016557
biological_process	GO:0042182 ketone catabolic process	2 out of 1170 genes, 0.2%	4 out of 15747 genes, 0.0%	1	ENSGALG00000022166,ENSGALG00000012418
biological_process	GO:0019377 glycolipid catabolic process	3 out of 1170 genes, 0.3%	15 out of 15747 genes, 0.1%	1	ENSGALG00000027534,ENSGALG00000040208,ENSGALG00000009231
biological_process	GO:0032092 positive regulation of protein binding	2 out of 1170 genes, 0.2%	69 out of 15747 genes, 0.4%	1	ENSGALG00000034095,ENSGALG00000042657
biological_process	GO:1902533 positive regulation of intracellular signal transduction	34 out of 1170 genes, 2.9%	612 out of 15747 genes, 3.9%	1	ENSGALG00000030407,ENSGALG00000016992,ENSGALG00000036642,ENSGALG00000014858,ENSGALG00000043662,ENSGALG00000012297,ENSGALG00000043460,ENSGALG00000010688,ENSGALG00000033510,ENSGALG00000009266,ENSGALG00000044188,ENSGALG00000008080,ENSGALG00000005853,ENSGALG00000028543,ENSGALG00000008733,ENSGALG00000015418,ENSGALG00000021567,ENSGALG00000008302,ENSGALG00000042365,ENSGALG00000033974,ENSGALG00000031529,…
biological_process	GO:1903546 protein localization to photoreceptor outer segment	2 out of 1170 genes, 0.2%	7 out of 15747 genes, 0.0%	1	ENSGALG00000031301,ENSGALG00000009007
biological_process	GO:0014003 oligodendrocyte development	2 out of 1170 genes, 0.2%	24 out of 15747 genes, 0.2%	1	ENSGALG00000017103,ENSGALG00000000653
molecular_function	GO:0046933 proton-transporting ATP synthase activity, rotational mechanism	3 out of 1170 genes, 0.3%	12 out of 15747 genes, 0.1%	1	ENSGALG00000009286,ENSGALG00000038801,ENSGALG00000030086
molecular_function	GO:0016702 oxidoreductase activity, acting on single donors with incorporation of molecular oxygen, incorporation of two atoms of oxygen	3 out of 1170 genes, 0.3%	19 out of 15747 genes, 0.1%	1	ENSGALG00000009926,ENSGALG00000035207,ENSGALG00000014966
molecular_function	GO:0008395 steroid hydroxylase activity	7 out of 1170 genes, 0.6%	29 out of 15747 genes, 0.2%	1	ENSGALG00000032620,ENSGALG00000008105,ENSGALG00000016690,ENSGALG00000011413,ENSGALG00000041222,ENSGALG00000045351,ENSGALG00000008121
cellular_component	GO:0031256 leading edge membrane	10 out of 1170 genes, 0.9%	82 out of 15747 genes, 0.5%	1	ENSGALG00000039293,ENSGALG00000032958,ENSGALG00000008918,ENSGALG00000014202,ENSGALG00000030836,ENSGALG00000037736,ENSGALG00000016557,ENSGALG00000014206,ENSGALG00000041042,ENSGALG00000016744
biological_process	GO:1902023 L-arginine transport	2 out of 1170 genes, 0.2%	6 out of 15747 genes, 0.0%	1	ENSGALG00000011434,ENSGALG00000033002
biological_process	GO:0070098 chemokine-mediated signaling pathway	4 out of 1170 genes, 0.3%	50 out of 15747 genes, 0.3%	1	ENSGALG00000014585,ENSGALG00000045607,ENSGALG00000000401,ENSGALG00000008302
cellular_component	GO:0098791 Golgi subcompartment	20 out of 1170 genes, 1.7%	380 out of 15747 genes, 2.4%	1	ENSGALG00000019756,ENSGALG00000007116,ENSGALG00000037586,ENSGALG00000004885,ENSGALG00000010931,ENSGALG00000001611,ENSGALG00000006131,ENSGALG00000000608,ENSGALG00000034507,ENSGALG00000032915,ENSGALG00000004598,ENSGALG00000030588,ENSGALG00000005360,ENSGALG00000041797,ENSGALG00000031212,ENSGALG00000040041,ENSGALG00000017021,ENSGALG00000027874,ENSGALG00000035743,ENSGALG00000009078
biological_process	GO:0060628 regulation of ER to Golgi vesicle-mediated transport	2 out of 1170 genes, 0.2%	14 out of 15747 genes, 0.1%	1	ENSGALG00000029369,ENSGALG00000017394
molecular_function	GO:0042887 amide transmembrane transporter activity	6 out of 1170 genes, 0.5%	25 out of 15747 genes, 0.2%	1	ENSGALG00000038400,ENSGALG00000013097,ENSGALG00000035075,ENSGALG00000032749,ENSGALG00000016884,ENSGALG00000030511
biological_process	GO:0034599 cellular response to oxidative stress	4 out of 1170 genes, 0.3%	109 out of 15747 genes, 0.7%	1	ENSGALG00000029677,ENSGALG00000037603,ENSGALG00000028996,ENSGALG00000016438
biological_process	GO:0014842 regulation of skeletal muscle satellite cell proliferation	2 out of 1170 genes, 0.2%	11 out of 15747 genes, 0.1%	1	ENSGALG00000039458,ENSGALG00000033974
biological_process	GO:0043278 response to morphine	2 out of 1170 genes, 0.2%	7 out of 15747 genes, 0.0%	1	ENSGALG00000008898,ENSGALG00000015117
biological_process	GO:0045638 negative regulation of myeloid cell differentiation	4 out of 1170 genes, 0.3%	52 out of 15747 genes, 0.3%	1	ENSGALG00000042491,ENSGALG00000032933,ENSGALG00000000401,ENSGALG00000008302
biological_process	GO:0042246 tissue regeneration	2 out of 1170 genes, 0.2%	28 out of 15747 genes, 0.2%	1	ENSGALG00000038939,ENSGALG00000043204
biological_process	GO:0010828 positive regulation of glucose transmembrane transport	3 out of 1170 genes, 0.3%	35 out of 15747 genes, 0.2%	1	ENSGALG00000037736,ENSGALG00000042878,ENSGALG00000011594
biological_process	GO:0009590 detection of gravity	2 out of 1170 genes, 0.2%	2 out of 15747 genes, 0.0%	1	ENSGALG00000030356,ENSGALG00000013659
cellular_component	GO:0005868 cytoplasmic dynein complex	2 out of 1170 genes, 0.2%	20 out of 15747 genes, 0.1%	1	ENSGALG00000009722,ENSGALG00000022206
molecular_function	GO:0033218 amide binding	20 out of 1170 genes, 1.7%	193 out of 15747 genes, 1.2%	1	ENSGALG00000031410,ENSGALG00000005242,ENSGALG00000019736,ENSGALG00000006131,ENSGALG00000011058,ENSGALG00000003446,ENSGALG00000005259,ENSGALG00000015269,ENSGALG00000015753,ENSGALG00000037527,ENSGALG00000029395,ENSGALG00000010078,ENSGALG00000041800,ENSGALG00000028600,ENSGALG00000030801,ENSGALG00000012106,ENSGALG00000014994,ENSGALG00000005212,ENSGALG00000000274,ENSGALG00000030511
biological_process	GO:0002683 negative regulation of immune system process	11 out of 1170 genes, 0.9%	233 out of 15747 genes, 1.5%	1	ENSGALG00000013294,ENSGALG00000038939,ENSGALG00000030356,ENSGALG00000031529,ENSGALG00000032933,ENSGALG00000044805,ENSGALG00000008014,ENSGALG00000042491,ENSGALG00000029212,ENSGALG00000000401,ENSGALG00000008302
biological_process	GO:0010639 negative regulation of organelle organization	17 out of 1170 genes, 1.5%	240 out of 15747 genes, 1.5%	1	ENSGALG00000033974,ENSGALG00000042418,ENSGALG00000031874,ENSGALG00000016589,ENSGALG00000038229,ENSGALG00000035260,ENSGALG00000026849,ENSGALG00000011783,ENSGALG00000011299,ENSGALG00000017394,ENSGALG00000041078,ENSGALG00000018946,ENSGALG00000006508,ENSGALG00000011747,ENSGALG00000031159,ENSGALG00000008302,ENSGALG00000028721
molecular_function	GO:0004435 phosphatidylinositol phospholipase C activity	2 out of 1170 genes, 0.2%	20 out of 15747 genes, 0.1%	1	ENSGALG00000010312,ENSGALG00000013123
molecular_function	GO:0140104 molecular carrier activity	3 out of 1170 genes, 0.3%	41 out of 15747 genes, 0.3%	1	ENSGALG00000011859,ENSGALG00000012541,ENSGALG00000046303
biological_process	GO:1905114 cell surface receptor signaling pathway involved in cell-cell signaling	13 out of 1170 genes, 1.1%	176 out of 15747 genes, 1.1%	1	ENSGALG00000037494,ENSGALG00000041348,ENSGALG00000040761,ENSGALG00000042657,ENSGALG00000029392,ENSGALG00000012155,ENSGALG00000004369,ENSGALG00000008898,ENSGALG00000009064,ENSGALG00000034095,ENSGALG00000015382,ENSGALG00000036114,ENSGALG00000010781
cellular_component	GO:0031975 envelope	34 out of 1170 genes, 2.9%	651 out of 15747 genes, 4.1%	1	ENSGALG00000025763,ENSGALG00000038714,ENSGALG00000028996,ENSGALG00000042657,ENSGALG00000039725,ENSGALG00000009286,ENSGALG00000006454,ENSGALG00000040173,ENSGALG00000040899,ENSGALG00000028937,ENSGALG00000041826,ENSGALG00000015224,ENSGALG00000038400,ENSGALG00000008003,ENSGALG00000041471,ENSGALG00000037838,ENSGALG00000005212,ENSGALG00000002728,ENSGALG00000000629,ENSGALG00000004963,ENSGALG00000041767,…
biological_process	GO:1900371 regulation of purine nucleotide biosynthetic process	2 out of 1170 genes, 0.2%	36 out of 15747 genes, 0.2%	1	ENSGALG00000001418,ENSGALG00000016992
biological_process	GO:0072522 purine-containing compound biosynthetic process	13 out of 1170 genes, 1.1%	143 out of 15747 genes, 0.9%	1	ENSGALG00000015753,ENSGALG00000010225,ENSGALG00000015224,ENSGALG00000038801,ENSGALG00000030086,ENSGALG00000021039,ENSGALG00000009286,ENSGALG00000029677,ENSGALG00000033446,ENSGALG00000026077,ENSGALG00000030251,ENSGALG00000031170,ENSGALG00000033199
molecular_function	GO:0042895 antibiotic transmembrane transporter activity	2 out of 1170 genes, 0.2%	5 out of 15747 genes, 0.0%	1	ENSGALG00000012908,ENSGALG00000008874
molecular_function	GO:0032561 guanyl ribonucleotide binding	14 out of 1170 genes, 1.2%	323 out of 15747 genes, 2.1%	1	ENSGALG00000044774,ENSGALG00000012542,ENSGALG00000011913,ENSGALG00000010909,ENSGALG00000037644,ENSGALG00000000433,ENSGALG00000008427,ENSGALG00000027789,ENSGALG00000026995,ENSGALG00000041471,ENSGALG00000037953,ENSGALG00000013045,ENSGALG00000014136,ENSGALG00000043623
biological_process	GO:0071772 response to BMP	2 out of 1170 genes, 0.2%	60 out of 15747 genes, 0.4%	1	ENSGALG00000042657,ENSGALG00000041764
biological_process	GO:0030913 paranodal junction assembly	2 out of 1170 genes, 0.2%	6 out of 15747 genes, 0.0%	1	ENSGALG00000031776,ENSGALG00000017274
molecular_function	GO:0008020 G-protein coupled photoreceptor activity	4 out of 1170 genes, 0.3%	15 out of 15747 genes, 0.1%	1	ENSGALG00000010762,ENSGALG00000041662,ENSGALG00000002299,ENSGALG00000016725
biological_process	GO:0006997 nucleus organization	7 out of 1170 genes, 0.6%	125 out of 15747 genes, 0.8%	1	ENSGALG00000045105,ENSGALG00000004369,ENSGALG00000002645,ENSGALG00000042418,ENSGALG00000025763,ENSGALG00000002511,ENSGALG00000041767
biological_process	GO:1905209 positive regulation of cardiocyte differentiation	2 out of 1170 genes, 0.2%	19 out of 15747 genes, 0.1%	1	ENSGALG00000042657,ENSGALG00000008253
biological_process	GO:0002218 activation of innate immune response	2 out of 1170 genes, 0.2%	51 out of 15747 genes, 0.3%	1	ENSGALG00000011594,ENSGALG00000035260
biological_process	GO:0071222 cellular response to lipopolysaccharide	5 out of 1170 genes, 0.4%	82 out of 15747 genes, 0.5%	1	ENSGALG00000045607,ENSGALG00000029691,ENSGALG00000029389,ENSGALG00000011594,ENSGALG00000002170
biological_process	GO:1903319 positive regulation of protein maturation	2 out of 1170 genes, 0.2%	13 out of 15747 genes, 0.1%	1	ENSGALG00000000653,ENSGALG00000037220
biological_process	GO:0006526 arginine biosynthetic process	3 out of 1170 genes, 0.3%	6 out of 15747 genes, 0.0%	1	ENSGALG00000016524,ENSGALG00000016254,ENSGALG00000002558
biological_process	GO:0002252 immune effector process	10 out of 1170 genes, 0.9%	251 out of 15747 genes, 1.6%	1	ENSGALG00000036909,ENSGALG00000010850,ENSGALG00000011434,ENSGALG00000003016,ENSGALG00000038101,ENSGALG00000028284,ENSGALG00000007419,ENSGALG00000017040,ENSGALG00000037309,ENSGALG00000015269
biological_process	GO:0051480 regulation of cytosolic calcium ion concentration	21 out of 1170 genes, 1.8%	172 out of 15747 genes, 1.1%	1	ENSGALG00000010334,ENSGALG00000011875,ENSGALG00000006297,ENSGALG00000046159,ENSGALG00000016992,ENSGALG00000012297,ENSGALG00000009050,ENSGALG00000013123,ENSGALG00000009509,ENSGALG00000017044,ENSGALG00000032348,ENSGALG00000017238,ENSGALG00000005631,ENSGALG00000005853,ENSGALG00000007972,ENSGALG00000008898,ENSGALG00000009705,ENSGALG00000041730,ENSGALG00000010078,ENSGALG00000034751,ENSGALG00000009737
biological_process	GO:0050482 arachidonic acid secretion	3 out of 1170 genes, 0.3%	21 out of 15747 genes, 0.1%	1	ENSGALG00000030128,ENSGALG00000040761,ENSGALG00000015117
biological_process	GO:0071377 cellular response to glucagon stimulus	2 out of 1170 genes, 0.2%	4 out of 15747 genes, 0.0%	1	ENSGALG00000010078,ENSGALG00000041800
molecular_function	GO:0005231 excitatory extracellular ligand-gated ion channel activity	2 out of 1170 genes, 0.2%	29 out of 15747 genes, 0.2%	1	ENSGALG00000015382,ENSGALG00000010781
biological_process	GO:0035065 regulation of histone acetylation	2 out of 1170 genes, 0.2%	35 out of 15747 genes, 0.2%	1	ENSGALG00000042418,ENSGALG00000008014
molecular_function	GO:0042277 peptide binding	18 out of 1170 genes, 1.5%	158 out of 15747 genes, 1.0%	1	ENSGALG00000031410,ENSGALG00000005242,ENSGALG00000019736,ENSGALG00000011058,ENSGALG00000003446,ENSGALG00000005259,ENSGALG00000015269,ENSGALG00000015753,ENSGALG00000037527,ENSGALG00000029395,ENSGALG00000010078,ENSGALG00000041800,ENSGALG00000030801,ENSGALG00000028600,ENSGALG00000012106,ENSGALG00000014994,ENSGALG00000005212,ENSGALG00000000274
biological_process	GO:0071375 cellular response to peptide hormone stimulus	9 out of 1170 genes, 0.8%	119 out of 15747 genes, 0.8%	1	ENSGALG00000027188,ENSGALG00000030356,ENSGALG00000039315,ENSGALG00000037736,ENSGALG00000010078,ENSGALG00000041800,ENSGALG00000014994,ENSGALG00000005212,ENSGALG00000026153
cellular_component	GO:0030141 secretory granule	16 out of 1170 genes, 1.4%	133 out of 15747 genes, 0.8%	1	ENSGALG00000016943,ENSGALG00000022815,ENSGALG00000037220,ENSGALG00000006322,ENSGALG00000009509,ENSGALG00000044625,ENSGALG00000005360,ENSGALG00000029000,ENSGALG00000009266,ENSGALG00000043839,ENSGALG00000011434,ENSGALG00000027490,ENSGALG00000010927,ENSGALG00000014994,ENSGALG00000005212,ENSGALG00000010980
biological_process	GO:0006400 tRNA modification	2 out of 1170 genes, 0.2%	66 out of 15747 genes, 0.4%	1	ENSGALG00000034757,ENSGALG00000042726
molecular_function	GO:0015298 solute:cation antiporter activity	4 out of 1170 genes, 0.3%	31 out of 15747 genes, 0.2%	1	ENSGALG00000004885,ENSGALG00000011434,ENSGALG00000039738,ENSGALG00000007495
biological_process	GO:0043632 modification-dependent macromolecule catabolic process	15 out of 1170 genes, 1.3%	413 out of 15747 genes, 2.6%	1	ENSGALG00000045788,ENSGALG00000044188,ENSGALG00000033532,ENSGALG00000038164,ENSGALG00000039993,ENSGALG00000026095,ENSGALG00000026380,ENSGALG00000037089,ENSGALG00000036827,ENSGALG00000045817,ENSGALG00000026849,ENSGALG00000036361,ENSGALG00000001028,ENSGALG00000033162,ENSGALG00000037812
molecular_function	GO:0016651 oxidoreductase activity, acting on NAD(P)H	10 out of 1170 genes, 0.9%	67 out of 15747 genes, 0.4%	1	ENSGALG00000000629,ENSGALG00000038714,ENSGALG00000029367,ENSGALG00000042809,ENSGALG00000013659,ENSGALG00000023437,ENSGALG00000040173,ENSGALG00000041510,ENSGALG00000037838,ENSGALG00000039212
biological_process	GO:0043403 skeletal muscle tissue regeneration	2 out of 1170 genes, 0.2%	16 out of 15747 genes, 0.1%	1	ENSGALG00000038939,ENSGALG00000043204
biological_process	GO:0046519 sphingoid metabolic process	2 out of 1170 genes, 0.2%	12 out of 15747 genes, 0.1%	1	ENSGALG00000003751,ENSGALG00000001592
biological_process	GO:0034620 cellular response to unfolded protein	3 out of 1170 genes, 0.3%	42 out of 15747 genes, 0.3%	1	ENSGALG00000037325,ENSGALG00000001252,ENSGALG00000037089
biological_process	GO:0070988 demethylation	3 out of 1170 genes, 0.3%	41 out of 15747 genes, 0.3%	1	ENSGALG00000003224,ENSGALG00000009365,ENSGALG00000004978
biological_process	GO:0061178 regulation of insulin secretion involved in cellular response to glucose stimulus	2 out of 1170 genes, 0.2%	24 out of 15747 genes, 0.2%	1	ENSGALG00000011594,ENSGALG00000032986
biological_process	GO:0051252 regulation of RNA metabolic process	134 out of 1170 genes, 11.5%	2317 out of 15747 genes, 14.7%	1	ENSGALG00000038939,ENSGALG00000043835,ENSGALG00000043204,ENSGALG00000036867,ENSGALG00000016316,ENSGALG00000017394,ENSGALG00000029545,ENSGALG00000038598,ENSGALG00000026995,ENSGALG00000009064,ENSGALG00000000793,ENSGALG00000000401,ENSGALG00000008302,ENSGALG00000027188,ENSGALG00000004285,ENSGALG00000014900,ENSGALG00000035981,ENSGALG00000045328,ENSGALG00000026119,ENSGALG00000011783,ENSGALG00000013081,…
biological_process	GO:0090501 RNA phosphodiester bond hydrolysis	3 out of 1170 genes, 0.3%	95 out of 15747 genes, 0.6%	1	ENSGALG00000033666,ENSGALG00000002645,ENSGALG00000030890
biological_process	GO:0009411 response to UV	3 out of 1170 genes, 0.3%	88 out of 15747 genes, 0.6%	1	ENSGALG00000017237,ENSGALG00000042418,ENSGALG00000029000
biological_process	GO:0042060 wound healing	11 out of 1170 genes, 0.9%	160 out of 15747 genes, 1.0%	1	ENSGALG00000038939,ENSGALG00000004285,ENSGALG00000031529,ENSGALG00000011434,ENSGALG00000043204,ENSGALG00000042657,ENSGALG00000028886,ENSGALG00000030027,ENSGALG00000004293,ENSGALG00000009266,ENSGALG00000013571
biological_process	GO:0086002 cardiac muscle cell action potential involved in contraction	2 out of 1170 genes, 0.2%	24 out of 15747 genes, 0.2%	1	ENSGALG00000005332,ENSGALG00000029694
biological_process	GO:0035108 limb morphogenesis	10 out of 1170 genes, 0.9%	124 out of 15747 genes, 0.8%	1	ENSGALG00000037494,ENSGALG00000027213,ENSGALG00000032039,ENSGALG00000042657,ENSGALG00000008253,ENSGALG00000016680,ENSGALG00000042416,ENSGALG00000008866,ENSGALG00000030030,ENSGALG00000040021
biological_process	GO:0006446 regulation of translational initiation	3 out of 1170 genes, 0.3%	41 out of 15747 genes, 0.3%	1	ENSGALG00000036160,ENSGALG00000011243,ENSGALG00000031629
biological_process	GO:0007190 activation of adenylate cyclase activity	2 out of 1170 genes, 0.2%	10 out of 15747 genes, 0.1%	1	ENSGALG00000010572,ENSGALG00000009095
biological_process	GO:0008306 associative learning	7 out of 1170 genes, 0.6%	50 out of 15747 genes, 0.3%	1	ENSGALG00000043662,ENSGALG00000036378,ENSGALG00000008898,ENSGALG00000041184,ENSGALG00000034095,ENSGALG00000015117,ENSGALG00000016744
biological_process	GO:0043410 positive regulation of MAPK cascade	25 out of 1170 genes, 2.1%	345 out of 15747 genes, 2.2%	1	ENSGALG00000033974,ENSGALG00000040761,ENSGALG00000031529,ENSGALG00000029389,ENSGALG00000016992,ENSGALG00000014858,ENSGALG00000012155,ENSGALG00000043662,ENSGALG00000027299,ENSGALG00000012297,ENSGALG00000016426,ENSGALG00000043460,ENSGALG00000010688,ENSGALG00000033510,ENSGALG00000009266,ENSGALG00000040569,ENSGALG00000016296,ENSGALG00000008615,ENSGALG00000005853,ENSGALG00000028543,ENSGALG00000014585,…
biological_process	GO:0050658 RNA transport	3 out of 1170 genes, 0.3%	112 out of 15747 genes, 0.7%	1	ENSGALG00000030890,ENSGALG00000004978,ENSGALG00000024172
cellular_component	GO:0030119 AP-type membrane coat adaptor complex	2 out of 1170 genes, 0.2%	38 out of 15747 genes, 0.2%	1	ENSGALG00000011113,ENSGALG00000041103
biological_process	GO:0021766 hippocampus development	7 out of 1170 genes, 0.6%	50 out of 15747 genes, 0.3%	1	ENSGALG00000003879,ENSGALG00000006508,ENSGALG00000015305,ENSGALG00000034095,ENSGALG00000042657,ENSGALG00000036412,ENSGALG00000036114
biological_process	GO:0043009 chordate embryonic development	21 out of 1170 genes, 1.8%	448 out of 15747 genes, 2.8%	1	ENSGALG00000042607,ENSGALG00000023303,ENSGALG00000042418,ENSGALG00000013782,ENSGALG00000043204,ENSGALG00000042657,ENSGALG00000014372,ENSGALG00000008014,ENSGALG00000038941,ENSGALG00000016316,ENSGALG00000013512,ENSGALG00000036114,ENSGALG00000008135,ENSGALG00000027213,ENSGALG00000030416,ENSGALG00000001124,ENSGALG00000042416,ENSGALG00000009064,ENSGALG00000016469,ENSGALG00000040021,ENSGALG00000007493
biological_process	GO:0035282 segmentation	3 out of 1170 genes, 0.3%	74 out of 15747 genes, 0.5%	1	ENSGALG00000033634,ENSGALG00000042657,ENSGALG00000016469
biological_process	GO:0030878 thyroid gland development	2 out of 1170 genes, 0.2%	22 out of 15747 genes, 0.1%	1	ENSGALG00000041510,ENSGALG00000015824
biological_process	GO:0046683 response to organophosphorus	6 out of 1170 genes, 0.5%	55 out of 15747 genes, 0.3%	1	ENSGALG00000011875,ENSGALG00000041510,ENSGALG00000014994,ENSGALG00000041930,ENSGALG00000032986,ENSGALG00000007959
biological_process	GO:1905269 positive regulation of chromatin organization	3 out of 1170 genes, 0.3%	62 out of 15747 genes, 0.4%	1	ENSGALG00000027188,ENSGALG00000043204,ENSGALG00000008014
biological_process	GO:1903364 positive regulation of cellular protein catabolic process	3 out of 1170 genes, 0.3%	94 out of 15747 genes, 0.6%	1	ENSGALG00000033532,ENSGALG00000042503,ENSGALG00000012155
biological_process	GO:0008152 metabolic process	429 out of 1170 genes, 36.7%	6098 out of 15747 genes, 38.7%	1	ENSGALG00000038939,ENSGALG00000039831,ENSGALG00000043204,ENSGALG00000041662,ENSGALG00000006208,ENSGALG00000040208,ENSGALG00000016316,ENSGALG00000005435,ENSGALG00000005318,ENSGALG00000031812,ENSGALG00000017394,ENSGALG00000010342,ENSGALG00000006131,ENSGALG00000015453,ENSGALG00000004230,ENSGALG00000037309,ENSGALG00000009572,ENSGALG00000015623,ENSGALG00000036504,ENSGALG00000031038,ENSGALG00000026380,…
biological_process	GO:0051875 pigment granule localization	2 out of 1170 genes, 0.2%	13 out of 15747 genes, 0.1%	1	ENSGALG00000031450,ENSGALG00000039101
cellular_component	GO:0016607 nuclear speck	6 out of 1170 genes, 0.5%	214 out of 15747 genes, 1.4%	1	ENSGALG00000003224,ENSGALG00000006651,ENSGALG00000035260,ENSGALG00000000793,ENSGALG00000000401,ENSGALG00000012312
molecular_function	GO:0042054 histone methyltransferase activity	3 out of 1170 genes, 0.3%	39 out of 15747 genes, 0.2%	1	ENSGALG00000031839,ENSGALG00000013272,ENSGALG00000030942
biological_process	GO:0015718 monocarboxylic acid transport	17 out of 1170 genes, 1.5%	91 out of 15747 genes, 0.6%	1	ENSGALG00000031293,ENSGALG00000019291,ENSGALG00000040761,ENSGALG00000012985,ENSGALG00000019958,ENSGALG00000010891,ENSGALG00000017044,ENSGALG00000030128,ENSGALG00000004879,ENSGALG00000003879,ENSGALG00000007596,ENSGALG00000019276,ENSGALG00000015117,ENSGALG00000019290,ENSGALG00000002728,ENSGALG00000044618,ENSGALG00000040541
molecular_function	GO:0003924 GTPase activity	10 out of 1170 genes, 0.9%	257 out of 15747 genes, 1.6%	1	ENSGALG00000044774,ENSGALG00000012542,ENSGALG00000011913,ENSGALG00000000433,ENSGALG00000008427,ENSGALG00000027789,ENSGALG00000026995,ENSGALG00000041471,ENSGALG00000037953,ENSGALG00000013045
biological_process	GO:0030522 intracellular receptor signaling pathway	7 out of 1170 genes, 0.6%	88 out of 15747 genes, 0.6%	1	ENSGALG00000027188,ENSGALG00000029212,ENSGALG00000004285,ENSGALG00000011801,ENSGALG00000011594,ENSGALG00000002170,ENSGALG00000030601
biological_process	GO:0120032 regulation of plasma membrane bounded cell projection assembly	4 out of 1170 genes, 0.3%	114 out of 15747 genes, 0.7%	1	ENSGALG00000038941,ENSGALG00000026995,ENSGALG00000008866,ENSGALG00000021128
biological_process	GO:0000278 mitotic cell cycle	23 out of 1170 genes, 2.0%	410 out of 15747 genes, 2.6%	1	ENSGALG00000039964,ENSGALG00000011913,ENSGALG00000042418,ENSGALG00000038817,ENSGALG00000037242,ENSGALG00000036827,ENSGALG00000036642,ENSGALG00000000433,ENSGALG00000041923,ENSGALG00000017052,ENSGALG00000037953,ENSGALG00000003485,ENSGALG00000013045,ENSGALG00000003045,ENSGALG00000000632,ENSGALG00000036519,ENSGALG00000014843,ENSGALG00000026380,ENSGALG00000013784,ENSGALG00000041471,ENSGALG00000030890,…
biological_process	GO:1903038 negative regulation of leukocyte cell-cell adhesion	2 out of 1170 genes, 0.2%	63 out of 15747 genes, 0.4%	1	ENSGALG00000031529,ENSGALG00000008014
biological_process	GO:0060191 regulation of lipase activity	2 out of 1170 genes, 0.2%	36 out of 15747 genes, 0.2%	1	ENSGALG00000042878,ENSGALG00000016992
biological_process	GO:0044403 symbiont process	2 out of 1170 genes, 0.2%	137 out of 15747 genes, 0.9%	1	ENSGALG00000028284,ENSGALG00000035219
biological_process	GO:0002520 immune system development	22 out of 1170 genes, 1.9%	443 out of 15747 genes, 2.8%	1	ENSGALG00000038189,ENSGALG00000017237,ENSGALG00000033185,ENSGALG00000042657,ENSGALG00000045792,ENSGALG00000004369,ENSGALG00000011058,ENSGALG00000016370,ENSGALG00000009509,ENSGALG00000015495,ENSGALG00000010572,ENSGALG00000010935,ENSGALG00000038618,ENSGALG00000005631,ENSGALG00000037413,ENSGALG00000026471,ENSGALG00000030890,ENSGALG00000006323,ENSGALG00000040627,ENSGALG00000000401,ENSGALG00000012541,…
biological_process	GO:0008347 glial cell migration	3 out of 1170 genes, 0.3%	24 out of 15747 genes, 0.2%	1	ENSGALG00000015305,ENSGALG00000037939,ENSGALG00000034095
biological_process	GO:0034776 response to histamine	3 out of 1170 genes, 0.3%	5 out of 15747 genes, 0.0%	1	ENSGALG00000040761,ENSGALG00000015117,ENSGALG00000029392
biological_process	GO:0015986 ATP synthesis coupled proton transport	4 out of 1170 genes, 0.3%	18 out of 15747 genes, 0.1%	1	ENSGALG00000009286,ENSGALG00000033446,ENSGALG00000038801,ENSGALG00000030086
biological_process	GO:0045981 positive regulation of nucleotide metabolic process	2 out of 1170 genes, 0.2%	19 out of 15747 genes, 0.1%	1	ENSGALG00000001418,ENSGALG00000016992
biological_process	GO:0016071 mRNA metabolic process	9 out of 1170 genes, 0.8%	320 out of 15747 genes, 2.0%	1	ENSGALG00000027188,ENSGALG00000035421,ENSGALG00000006544,ENSGALG00000030824,ENSGALG00000038101,ENSGALG00000035138,ENSGALG00000003765,ENSGALG00000004978,ENSGALG00000007370
biological_process	GO:1901863 positive regulation of muscle tissue development	5 out of 1170 genes, 0.4%	51 out of 15747 genes, 0.3%	1	ENSGALG00000032097,ENSGALG00000042657,ENSGALG00000033510,ENSGALG00000018946,ENSGALG00000008253
biological_process	GO:0048609 multicellular organismal reproductive process	41 out of 1170 genes, 3.5%	381 out of 15747 genes, 2.4%	1	ENSGALG00000038939,ENSGALG00000025763,ENSGALG00000006186,ENSGALG00000029648,ENSGALG00000032986,ENSGALG00000004369,ENSGALG00000031812,ENSGALG00000016740,ENSGALG00000046180,ENSGALG00000029000,ENSGALG00000012140,ENSGALG00000033634,ENSGALG00000030383,ENSGALG00000031768,ENSGALG00000036504,ENSGALG00000002006,ENSGALG00000011243,ENSGALG00000016757,ENSGALG00000008302,ENSGALG00000043975,ENSGALG00000007959,…
biological_process	GO:0010975 regulation of neuron projection development	17 out of 1170 genes, 1.5%	292 out of 15747 genes, 1.9%	1	ENSGALG00000015305,ENSGALG00000042657,ENSGALG00000004598,ENSGALG00000026153,ENSGALG00000008602,ENSGALG00000031578,ENSGALG00000036378,ENSGALG00000000653,ENSGALG00000013822,ENSGALG00000008898,ENSGALG00000008733,ENSGALG00000034095,ENSGALG00000035634,ENSGALG00000005145,ENSGALG00000008302,ENSGALG00000023886,ENSGALG00000041273
biological_process	GO:1905953 negative regulation of lipid localization	4 out of 1170 genes, 0.3%	24 out of 15747 genes, 0.2%	1	ENSGALG00000041687,ENSGALG00000011058,ENSGALG00000009958,ENSGALG00000012155
biological_process	GO:0006842 tricarboxylic acid transport	2 out of 1170 genes, 0.2%	4 out of 15747 genes, 0.0%	1	ENSGALG00000012908,ENSGALG00000008874
biological_process	GO:0009220 pyrimidine ribonucleotide biosynthetic process	2 out of 1170 genes, 0.2%	20 out of 15747 genes, 0.1%	1	ENSGALG00000029677,ENSGALG00000016524
biological_process	GO:0051345 positive regulation of hydrolase activity	19 out of 1170 genes, 1.6%	543 out of 15747 genes, 3.4%	1	ENSGALG00000029369,ENSGALG00000031529,ENSGALG00000042657,ENSGALG00000016992,ENSGALG00000014858,ENSGALG00000002623,ENSGALG00000027299,ENSGALG00000038405,ENSGALG00000014408,ENSGALG00000028774,ENSGALG00000042878,ENSGALG00000030601,ENSGALG00000046636,ENSGALG00000014585,ENSGALG00000037736,ENSGALG00000026995,ENSGALG00000044500,ENSGALG00000039212,ENSGALG00000034177
biological_process	GO:2000145 regulation of cell motility	28 out of 1170 genes, 2.4%	537 out of 15747 genes, 3.4%	1	ENSGALG00000044774,ENSGALG00000013294,ENSGALG00000033974,ENSGALG00000015305,ENSGALG00000000277,ENSGALG00000012155,ENSGALG00000043662,ENSGALG00000027299,ENSGALG00000008681,ENSGALG00000029212,ENSGALG00000001608,ENSGALG00000042895,ENSGALG00000000608,ENSGALG00000008866,ENSGALG00000011205,ENSGALG00000010596,ENSGALG00000037939,ENSGALG00000038618,ENSGALG00000038801,ENSGALG00000008253,ENSGALG00000014615,…
biological_process	GO:0031214 biomineral tissue development	8 out of 1170 genes, 0.7%	43 out of 15747 genes, 0.3%	1	ENSGALG00000030128,ENSGALG00000004545,ENSGALG00000013740,ENSGALG00000010927,ENSGALG00000016375,ENSGALG00000026305,ENSGALG00000041510,ENSGALG00000030030
biological_process	GO:0034613 cellular protein localization	45 out of 1170 genes, 3.8%	1059 out of 15747 genes, 6.7%	1	ENSGALG00000023303,ENSGALG00000025763,ENSGALG00000042657,ENSGALG00000011673,ENSGALG00000016992,ENSGALG00000046303,ENSGALG00000004369,ENSGALG00000017394,ENSGALG00000000608,ENSGALG00000015722,ENSGALG00000011202,ENSGALG00000009007,ENSGALG00000028774,ENSGALG00000028937,ENSGALG00000006508,ENSGALG00000031768,ENSGALG00000031776,ENSGALG00000037089,ENSGALG00000007864,ENSGALG00000038400,ENSGALG00000036196,…
biological_process	GO:0051984 positive regulation of chromosome segregation	2 out of 1170 genes, 0.2%	24 out of 15747 genes, 0.2%	1	ENSGALG00000036519,ENSGALG00000013784
biological_process	GO:0034763 negative regulation of transmembrane transport	3 out of 1170 genes, 0.3%	63 out of 15747 genes, 0.4%	1	ENSGALG00000044427,ENSGALG00000040761,ENSGALG00000029502
biological_process	GO:0021859 pyramidal neuron differentiation	2 out of 1170 genes, 0.2%	7 out of 15747 genes, 0.0%	1	ENSGALG00000001608,ENSGALG00000030032
biological_process	GO:1901655 cellular response to ketone	3 out of 1170 genes, 0.3%	43 out of 15747 genes, 0.3%	1	ENSGALG00000010334,ENSGALG00000039458,ENSGALG00000032986
biological_process	GO:0006950 response to stress	106 out of 1170 genes, 9.1%	1676 out of 15747 genes, 10.6%	1	ENSGALG00000036572,ENSGALG00000033532,ENSGALG00000035219,ENSGALG00000038939,ENSGALG00000009920,ENSGALG00000035075,ENSGALG00000022815,ENSGALG00000011141,ENSGALG00000043204,ENSGALG00000029648,ENSGALG00000017394,ENSGALG00000006802,ENSGALG00000043460,ENSGALG00000041510,ENSGALG00000029000,ENSGALG00000037309,ENSGALG00000037325,ENSGALG00000036504,ENSGALG00000032348,ENSGALG00000027490,ENSGALG00000016438,…
biological_process	GO:0051270 regulation of cellular component movement	33 out of 1170 genes, 2.8%	582 out of 15747 genes, 3.7%	1	ENSGALG00000013294,ENSGALG00000015305,ENSGALG00000042657,ENSGALG00000043662,ENSGALG00000042895,ENSGALG00000000608,ENSGALG00000008866,ENSGALG00000011205,ENSGALG00000006508,ENSGALG00000008253,ENSGALG00000017274,ENSGALG00000034095,ENSGALG00000008302,ENSGALG00000042365,ENSGALG00000044774,ENSGALG00000033974,ENSGALG00000000277,ENSGALG00000012155,ENSGALG00000008681,ENSGALG00000027299,ENSGALG00000001608,…
molecular_function	GO:0015278 calcium-release channel activity	2 out of 1170 genes, 0.2%	21 out of 15747 genes, 0.1%	1	ENSGALG00000009705,ENSGALG00000034751
biological_process	GO:0003014 renal system process	2 out of 1170 genes, 0.2%	45 out of 15747 genes, 0.3%	1	ENSGALG00000016680,ENSGALG00000030027
cellular_component	GO:0005667 transcription factor complex	24 out of 1170 genes, 2.1%	299 out of 15747 genes, 1.9%	1	ENSGALG00000030873,ENSGALG00000023303,ENSGALG00000019842,ENSGALG00000016662,ENSGALG00000011594,ENSGALG00000002170,ENSGALG00000035260,ENSGALG00000008014,ENSGALG00000016316,ENSGALG00000023742,ENSGALG00000029545,ENSGALG00000043460,ENSGALG00000015495,ENSGALG00000038598,ENSGALG00000036578,ENSGALG00000008135,ENSGALG00000027213,ENSGALG00000003045,ENSGALG00000046263,ENSGALG00000041930,ENSGALG00000013600,…
biological_process	GO:0006144 purine nucleobase metabolic process	3 out of 1170 genes, 0.3%	20 out of 15747 genes, 0.1%	1	ENSGALG00000008185,ENSGALG00000033199,ENSGALG00000020876
biological_process	GO:0016246 RNA interference	2 out of 1170 genes, 0.2%	9 out of 15747 genes, 0.1%	1	ENSGALG00000038939,ENSGALG00000007370
molecular_function	GO:0030971 receptor tyrosine kinase binding	3 out of 1170 genes, 0.3%	40 out of 15747 genes, 0.3%	1	ENSGALG00000016296,ENSGALG00000010688,ENSGALG00000020703
cellular_component	GO:0000775 chromosome, centromeric region	7 out of 1170 genes, 0.6%	126 out of 15747 genes, 0.8%	1	ENSGALG00000042539,ENSGALG00000014228,ENSGALG00000008014,ENSGALG00000013784,ENSGALG00000009722,ENSGALG00000005145,ENSGALG00000030942
biological_process	GO:0006996 organelle organization	149 out of 1170 genes, 12.7%	2520 out of 15747 genes, 16.0%	1	ENSGALG00000040303,ENSGALG00000038714,ENSGALG00000043204,ENSGALG00000031812,ENSGALG00000008866,ENSGALG00000015722,ENSGALG00000018946,ENSGALG00000028774,ENSGALG00000036504,ENSGALG00000038343,ENSGALG00000026380,ENSGALG00000028567,ENSGALG00000026995,ENSGALG00000041471,ENSGALG00000000793,ENSGALG00000008302,ENSGALG00000004163,ENSGALG00000044805,ENSGALG00000011565,ENSGALG00000011783,ENSGALG00000032838,…
biological_process	GO:0042542 response to hydrogen peroxide	2 out of 1170 genes, 0.2%	47 out of 15747 genes, 0.3%	1	ENSGALG00000028996,ENSGALG00000034751
biological_process	GO:0071073 positive regulation of phospholipid biosynthetic process	3 out of 1170 genes, 0.3%	5 out of 15747 genes, 0.0%	1	ENSGALG00000011594,ENSGALG00000016992,ENSGALG00000005853
cellular_component	GO:0031253 cell projection membrane	20 out of 1170 genes, 1.7%	152 out of 15747 genes, 1.0%	1	ENSGALG00000019736,ENSGALG00000014202,ENSGALG00000043662,ENSGALG00000016557,ENSGALG00000021128,ENSGALG00000041042,ENSGALG00000016744,ENSGALG00000005360,ENSGALG00000036114,ENSGALG00000014136,ENSGALG00000026089,ENSGALG00000008918,ENSGALG00000039293,ENSGALG00000039738,ENSGALG00000015029,ENSGALG00000030836,ENSGALG00000037736,ENSGALG00000014206,ENSGALG00000013180,ENSGALG00000002314
biological_process	GO:0008340 determination of adult lifespan	2 out of 1170 genes, 0.2%	13 out of 15747 genes, 0.1%	1	ENSGALG00000015495,ENSGALG00000005212
biological_process	GO:0090183 regulation of kidney development	2 out of 1170 genes, 0.2%	35 out of 15747 genes, 0.2%	1	ENSGALG00000023303,ENSGALG00000036114
cellular_component	GO:0098978 glutamatergic synapse	3 out of 1170 genes, 0.3%	27 out of 15747 genes, 0.2%	1	ENSGALG00000042657,ENSGALG00000016288,ENSGALG00000002864
biological_process	GO:0010769 regulation of cell morphogenesis involved in differentiation	13 out of 1170 genes, 1.1%	193 out of 15747 genes, 1.2%	1	ENSGALG00000028774,ENSGALG00000036378,ENSGALG00000016943,ENSGALG00000015305,ENSGALG00000042657,ENSGALG00000000653,ENSGALG00000008898,ENSGALG00000008733,ENSGALG00000034095,ENSGALG00000004598,ENSGALG00000035634,ENSGALG00000008302,ENSGALG00000005145
molecular_function	GO:0017022 myosin binding	2 out of 1170 genes, 0.2%	40 out of 15747 genes, 0.3%	1	ENSGALG00000028567,ENSGALG00000008148
biological_process	GO:0040007 growth	20 out of 1170 genes, 1.7%	272 out of 15747 genes, 1.7%	1	ENSGALG00000013294,ENSGALG00000038939,ENSGALG00000009920,ENSGALG00000042418,ENSGALG00000043204,ENSGALG00000042657,ENSGALG00000028284,ENSGALG00000006802,ENSGALG00000010866,ENSGALG00000011058,ENSGALG00000041510,ENSGALG00000036114,ENSGALG00000030030,ENSGALG00000010583,ENSGALG00000032039,ENSGALG00000036412,ENSGALG00000001124,ENSGALG00000030032,ENSGALG00000015824,ENSGALG00000040021
biological_process	GO:0072330 monocarboxylic acid biosynthetic process	14 out of 1170 genes, 1.2%	104 out of 15747 genes, 0.7%	1	ENSGALG00000033143,ENSGALG00000003751,ENSGALG00000042446,ENSGALG00000029827,ENSGALG00000013969,ENSGALG00000021039,ENSGALG00000005043,ENSGALG00000026077,ENSGALG00000008659,ENSGALG00000002200,ENSGALG00000041222,ENSGALG00000037875,ENSGALG00000004230,ENSGALG00000038771
biological_process	GO:0001578 microtubule bundle formation	10 out of 1170 genes, 0.9%	63 out of 15747 genes, 0.4%	1	ENSGALG00000043976,ENSGALG00000028138,ENSGALG00000013268,ENSGALG00000042548,ENSGALG00000016591,ENSGALG00000010116,ENSGALG00000044894,ENSGALG00000035228,ENSGALG00000012997,ENSGALG00000021855
molecular_function	GO:0003707 steroid hormone receptor activity	6 out of 1170 genes, 0.5%	49 out of 15747 genes, 0.3%	1	ENSGALG00000015305,ENSGALG00000004285,ENSGALG00000011801,ENSGALG00000011594,ENSGALG00000002170,ENSGALG00000030601
biological_process	GO:0021984 adenohypophysis development	3 out of 1170 genes, 0.3%	13 out of 15747 genes, 0.1%	1	ENSGALG00000041510,ENSGALG00000015495,ENSGALG00000005212
cellular_component	GO:0000781 chromosome, telomeric region	2 out of 1170 genes, 0.2%	76 out of 15747 genes, 0.5%	1	ENSGALG00000031768,ENSGALG00000012236
biological_process	GO:0046132 pyrimidine ribonucleoside biosynthetic process	2 out of 1170 genes, 0.2%	20 out of 15747 genes, 0.1%	1	ENSGALG00000029677,ENSGALG00000016524
biological_process	GO:0032372 negative regulation of sterol transport	3 out of 1170 genes, 0.3%	7 out of 15747 genes, 0.0%	1	ENSGALG00000041687,ENSGALG00000009958,ENSGALG00000012155
biological_process	GO:0044331 cell-cell adhesion mediated by cadherin	6 out of 1170 genes, 0.5%	20 out of 15747 genes, 0.1%	1	ENSGALG00000012941,ENSGALG00000012923,ENSGALG00000036097,ENSGALG00000005319,ENSGALG00000013775,ENSGALG00000032022
biological_process	GO:0048634 regulation of muscle organ development	8 out of 1170 genes, 0.7%	88 out of 15747 genes, 0.6%	1	ENSGALG00000039458,ENSGALG00000033974,ENSGALG00000042657,ENSGALG00000008253,ENSGALG00000032097,ENSGALG00000026853,ENSGALG00000018946,ENSGALG00000033510
biological_process	GO:0009156 ribonucleoside monophosphate biosynthetic process	8 out of 1170 genes, 0.7%	84 out of 15747 genes, 0.5%	1	ENSGALG00000015224,ENSGALG00000038801,ENSGALG00000030086,ENSGALG00000021039,ENSGALG00000009286,ENSGALG00000026077,ENSGALG00000033446,ENSGALG00000033199
biological_process	GO:0032259 methylation	18 out of 1170 genes, 1.5%	210 out of 15747 genes, 1.3%	1	ENSGALG00000035421,ENSGALG00000011594,ENSGALG00000011565,ENSGALG00000043290,ENSGALG00000031812,ENSGALG00000046180,ENSGALG00000007727,ENSGALG00000031839,ENSGALG00000009365,ENSGALG00000013272,ENSGALG00000030942,ENSGALG00000033634,ENSGALG00000042726,ENSGALG00000016685,ENSGALG00000019211,ENSGALG00000000401,ENSGALG00000034574,ENSGALG00000000576
molecular_function	GO:0072349 modified amino acid transmembrane transporter activity	2 out of 1170 genes, 0.2%	9 out of 15747 genes, 0.1%	1	ENSGALG00000041419,ENSGALG00000030511
biological_process	GO:0048096 chromatin-mediated maintenance of transcription	3 out of 1170 genes, 0.3%	6 out of 15747 genes, 0.0%	1	ENSGALG00000029212,ENSGALG00000042418,ENSGALG00000032489
biological_process	GO:0009893 positive regulation of metabolic process	150 out of 1170 genes, 12.8%	2348 out of 15747 genes, 14.9%	1	ENSGALG00000033532,ENSGALG00000038939,ENSGALG00000043204,ENSGALG00000031629,ENSGALG00000016316,ENSGALG00000017394,ENSGALG00000037325,ENSGALG00000005853,ENSGALG00000026995,ENSGALG00000009064,ENSGALG00000021567,ENSGALG00000015418,ENSGALG00000000401,ENSGALG00000008302,ENSGALG00000023886,ENSGALG00000027188,ENSGALG00000004285,ENSGALG00000002623,ENSGALG00000011783,ENSGALG00000027299,ENSGALG00000016426,…
biological_process	GO:0007005 mitochondrion organization	15 out of 1170 genes, 1.3%	258 out of 15747 genes, 1.6%	1	ENSGALG00000036659,ENSGALG00000028937,ENSGALG00000033185,ENSGALG00000026039,ENSGALG00000038714,ENSGALG00000016589,ENSGALG00000028115,ENSGALG00000039725,ENSGALG00000038400,ENSGALG00000033441,ENSGALG00000011856,ENSGALG00000040173,ENSGALG00000037603,ENSGALG00000004845,ENSGALG00000039212
biological_process	GO:0032271 regulation of protein polymerization	6 out of 1170 genes, 0.5%	136 out of 15747 genes, 0.9%	1	ENSGALG00000038941,ENSGALG00000015172,ENSGALG00000042220,ENSGALG00000008602,ENSGALG00000028721,ENSGALG00000018946
biological_process	GO:0072202 cell differentiation involved in metanephros development	4 out of 1170 genes, 0.3%	13 out of 15747 genes, 0.1%	1	ENSGALG00000023303,ENSGALG00000006802,ENSGALG00000004163,ENSGALG00000036114
biological_process	GO:0043200 response to amino acid	4 out of 1170 genes, 0.3%	53 out of 15747 genes, 0.3%	1	ENSGALG00000008898,ENSGALG00000037603,ENSGALG00000008014,ENSGALG00000010781
biological_process	GO:0071402 cellular response to lipoprotein particle stimulus	2 out of 1170 genes, 0.2%	16 out of 15747 genes, 0.1%	1	ENSGALG00000041687,ENSGALG00000017274
molecular_function	GO:0019783 ubiquitin-like protein-specific protease activity	2 out of 1170 genes, 0.2%	82 out of 15747 genes, 0.5%	1	ENSGALG00000038229,ENSGALG00000037812
molecular_function	GO:0008009 chemokine activity	2 out of 1170 genes, 0.2%	27 out of 15747 genes, 0.2%	1	ENSGALG00000014585,ENSGALG00000045607
biological_process	GO:0042476 odontogenesis	2 out of 1170 genes, 0.2%	59 out of 15747 genes, 0.4%	1	ENSGALG00000036114,ENSGALG00000004545
biological_process	GO:0001667 ameboidal-type cell migration	4 out of 1170 genes, 0.3%	121 out of 15747 genes, 0.8%	1	ENSGALG00000027213,ENSGALG00000032348,ENSGALG00000008866,ENSGALG00000036114
molecular_function	GO:0003779 actin binding	15 out of 1170 genes, 1.3%	319 out of 15747 genes, 2.0%	1	ENSGALG00000031301,ENSGALG00000009602,ENSGALG00000037864,ENSGALG00000034424,ENSGALG00000017103,ENSGALG00000032518,ENSGALG00000035594,ENSGALG00000031450,ENSGALG00000015172,ENSGALG00000021128,ENSGALG00000005122,ENSGALG00000029660,ENSGALG00000004978,ENSGALG00000018946,ENSGALG00000028721
biological_process	GO:2001236 regulation of extrinsic apoptotic signaling pathway	6 out of 1170 genes, 0.5%	99 out of 15747 genes, 0.6%	1	ENSGALG00000008003,ENSGALG00000033974,ENSGALG00000031615,ENSGALG00000016296,ENSGALG00000037413,ENSGALG00000009266
molecular_function	GO:0060090 molecular adaptor activity	2 out of 1170 genes, 0.2%	80 out of 15747 genes, 0.5%	1	ENSGALG00000021128,ENSGALG00000020703
molecular_function	GO:0016757 transferase activity, transferring glycosyl groups	14 out of 1170 genes, 1.2%	238 out of 15747 genes, 1.5%	1	ENSGALG00000013265,ENSGALG00000034757,ENSGALG00000031212,ENSGALG00000010931,ENSGALG00000036396,ENSGALG00000023761,ENSGALG00000045045,ENSGALG00000001611,ENSGALG00000034078,ENSGALG00000044892,ENSGALG00000039883,ENSGALG00000032915,ENSGALG00000030588,ENSGALG00000009078
cellular_component	GO:0045263 proton-transporting ATP synthase complex, coupling factor F(o)	2 out of 1170 genes, 0.2%	10 out of 15747 genes, 0.1%	1	ENSGALG00000009286,ENSGALG00000030086
biological_process	GO:0072520 seminiferous tubule development	3 out of 1170 genes, 0.3%	11 out of 15747 genes, 0.1%	1	ENSGALG00000037939,ENSGALG00000006186,ENSGALG00000009095
biological_process	GO:0009165 nucleotide biosynthetic process	18 out of 1170 genes, 1.5%	200 out of 15747 genes, 1.3%	1	ENSGALG00000009926,ENSGALG00000021039,ENSGALG00000009286,ENSGALG00000029677,ENSGALG00000031170,ENSGALG00000030251,ENSGALG00000012418,ENSGALG00000016524,ENSGALG00000033199,ENSGALG00000027700,ENSGALG00000015753,ENSGALG00000010225,ENSGALG00000015224,ENSGALG00000038801,ENSGALG00000011093,ENSGALG00000030086,ENSGALG00000033446,ENSGALG00000026077
biological_process	GO:1903428 positive regulation of reactive oxygen species biosynthetic process	4 out of 1170 genes, 0.3%	18 out of 15747 genes, 0.1%	1	ENSGALG00000028284,ENSGALG00000033960,ENSGALG00000029367,ENSGALG00000003432
biological_process	GO:1901566 organonitrogen compound biosynthetic process	63 out of 1170 genes, 5.4%	907 out of 15747 genes, 5.8%	1	ENSGALG00000045753,ENSGALG00000033666,ENSGALG00000029648,ENSGALG00000001592,ENSGALG00000036396,ENSGALG00000030666,ENSGALG00000002558,ENSGALG00000036683,ENSGALG00000009286,ENSGALG00000040258,ENSGALG00000029677,ENSGALG00000034194,ENSGALG00000031170,ENSGALG00000016273,ENSGALG00000016524,ENSGALG00000033199,ENSGALG00000010902,ENSGALG00000008910,ENSGALG00000037325,ENSGALG00000031212,ENSGALG00000031038,…
biological_process	GO:0060143 positive regulation of syncytium formation by plasma membrane fusion	2 out of 1170 genes, 0.2%	13 out of 15747 genes, 0.1%	1	ENSGALG00000033960,ENSGALG00000016316
biological_process	GO:0070593 dendrite self-avoidance	3 out of 1170 genes, 0.3%	14 out of 15747 genes, 0.1%	1	ENSGALG00000007927,ENSGALG00000031776,ENSGALG00000008263
biological_process	GO:0072175 epithelial tube formation	4 out of 1170 genes, 0.3%	100 out of 15747 genes, 0.6%	1	ENSGALG00000027213,ENSGALG00000009064,ENSGALG00000013782,ENSGALG00000001124
biological_process	GO:0090630 activation of GTPase activity	3 out of 1170 genes, 0.3%	56 out of 15747 genes, 0.4%	1	ENSGALG00000027299,ENSGALG00000037736,ENSGALG00000026995
cellular_component	GO:0099240 intrinsic component of synaptic membrane	2 out of 1170 genes, 0.2%	11 out of 15747 genes, 0.1%	1	ENSGALG00000014206,ENSGALG00000000653
cellular_component	GO:0005912 adherens junction	14 out of 1170 genes, 1.2%	200 out of 15747 genes, 1.3%	1	ENSGALG00000012941,ENSGALG00000039779,ENSGALG00000036097,ENSGALG00000011141,ENSGALG00000030321,ENSGALG00000016867,ENSGALG00000033960,ENSGALG00000002287,ENSGALG00000012923,ENSGALG00000042895,ENSGALG00000000608,ENSGALG00000005319,ENSGALG00000013775,ENSGALG00000032022
biological_process	GO:1990542 mitochondrial transmembrane transport	5 out of 1170 genes, 0.4%	50 out of 15747 genes, 0.3%	1	ENSGALG00000038400,ENSGALG00000028937,ENSGALG00000033446,ENSGALG00000004845,ENSGALG00000039212
biological_process	GO:0010592 positive regulation of lamellipodium assembly	2 out of 1170 genes, 0.2%	14 out of 15747 genes, 0.1%	1	ENSGALG00000038941,ENSGALG00000021128
biological_process	GO:0006355 regulation of transcription, DNA-templated	129 out of 1170 genes, 11.0%	2116 out of 15747 genes, 13.4%	1	ENSGALG00000043835,ENSGALG00000043204,ENSGALG00000036867,ENSGALG00000016316,ENSGALG00000017394,ENSGALG00000029545,ENSGALG00000038598,ENSGALG00000026995,ENSGALG00000009064,ENSGALG00000000793,ENSGALG00000000401,ENSGALG00000008302,ENSGALG00000027188,ENSGALG00000004285,ENSGALG00000014900,ENSGALG00000035981,ENSGALG00000045328,ENSGALG00000026119,ENSGALG00000011783,ENSGALG00000013081,ENSGALG00000011722,…
biological_process	GO:0045185 maintenance of protein location	4 out of 1170 genes, 0.3%	114 out of 15747 genes, 0.7%	1	ENSGALG00000017394,ENSGALG00000025763,ENSGALG00000034095,ENSGALG00000041767
biological_process	GO:0000070 mitotic sister chromatid segregation	4 out of 1170 genes, 0.3%	86 out of 15747 genes, 0.5%	1	ENSGALG00000041923,ENSGALG00000000632,ENSGALG00000030890,ENSGALG00000013784
molecular_function	GO:0019900 kinase binding	19 out of 1170 genes, 1.6%	469 out of 15747 genes, 3.0%	1	ENSGALG00000033532,ENSGALG00000044774,ENSGALG00000027188,ENSGALG00000013265,ENSGALG00000038817,ENSGALG00000028115,ENSGALG00000008014,ENSGALG00000036642,ENSGALG00000042895,ENSGALG00000017052,ENSGALG00000003485,ENSGALG00000010688,ENSGALG00000014408,ENSGALG00000002645,ENSGALG00000016296,ENSGALG00000036519,ENSGALG00000020703,ENSGALG00000008003,ENSGALG00000026995
cellular_component	GO:0034705 potassium channel complex	6 out of 1170 genes, 0.5%	73 out of 15747 genes, 0.5%	1	ENSGALG00000009066,ENSGALG00000016470,ENSGALG00000012142,ENSGALG00000000653,ENSGALG00000041791,ENSGALG00000043764
biological_process	GO:0009755 hormone-mediated signaling pathway	13 out of 1170 genes, 1.1%	113 out of 15747 genes, 0.7%	1	ENSGALG00000010572,ENSGALG00000015305,ENSGALG00000004285,ENSGALG00000011801,ENSGALG00000011594,ENSGALG00000002170,ENSGALG00000030601,ENSGALG00000029212,ENSGALG00000014994,ENSGALG00000009095,ENSGALG00000003446,ENSGALG00000012140,ENSGALG00000039101
biological_process	GO:0045017 glycerolipid biosynthetic process	6 out of 1170 genes, 0.5%	94 out of 15747 genes, 0.6%	1	ENSGALG00000040899,ENSGALG00000045455,ENSGALG00000039883,ENSGALG00000033185,ENSGALG00000036396,ENSGALG00000023554
cellular_component	GO:0044432 endoplasmic reticulum part	29 out of 1170 genes, 2.5%	461 out of 15747 genes, 2.9%	1	ENSGALG00000029369,ENSGALG00000019756,ENSGALG00000037586,ENSGALG00000035075,ENSGALG00000028996,ENSGALG00000044805,ENSGALG00000032986,ENSGALG00000041528,ENSGALG00000036396,ENSGALG00000041687,ENSGALG00000019060,ENSGALG00000017394,ENSGALG00000006131,ENSGALG00000016740,ENSGALG00000041063,ENSGALG00000015722,ENSGALG00000037325,ENSGALG00000038164,ENSGALG00000044427,ENSGALG00000039712,ENSGALG00000037089,…
cellular_component	GO:0005813 centrosome	15 out of 1170 genes, 1.3%	390 out of 15747 genes, 2.5%	1	ENSGALG00000003045,ENSGALG00000036392,ENSGALG00000034424,ENSGALG00000042418,ENSGALG00000011141,ENSGALG00000045947,ENSGALG00000015283,ENSGALG00000041923,ENSGALG00000032843,ENSGALG00000009482,ENSGALG00000013287,ENSGALG00000042136,ENSGALG00000008302,ENSGALG00000044599,ENSGALG00000021198
biological_process	GO:0009060 aerobic respiration	5 out of 1170 genes, 0.4%	53 out of 15747 genes, 0.3%	1	ENSGALG00000033446,ENSGALG00000040173,ENSGALG00000029663,ENSGALG00000030466,ENSGALG00000002266
biological_process	GO:0006706 steroid catabolic process	2 out of 1170 genes, 0.2%	11 out of 15747 genes, 0.1%	1	ENSGALG00000013294,ENSGALG00000041222
biological_process	GO:0046173 polyol biosynthetic process	3 out of 1170 genes, 0.3%	34 out of 15747 genes, 0.2%	1	ENSGALG00000003751,ENSGALG00000030344,ENSGALG00000001592
biological_process	GO:0007187 G-protein coupled receptor signaling pathway, coupled to cyclic nucleotide second messenger	23 out of 1170 genes, 2.0%	162 out of 15747 genes, 1.0%	1	ENSGALG00000040761,ENSGALG00000016992,ENSGALG00000014858,ENSGALG00000008427,ENSGALG00000031170,ENSGALG00000030251,ENSGALG00000005332,ENSGALG00000009509,ENSGALG00000009095,ENSGALG00000005259,ENSGALG00000015269,ENSGALG00000010572,ENSGALG00000042878,ENSGALG00000002557,ENSGALG00000016511,ENSGALG00000037939,ENSGALG00000006576,ENSGALG00000016176,ENSGALG00000005853,ENSGALG00000010078,ENSGALG00000015117,…
biological_process	GO:0072337 modified amino acid transport	3 out of 1170 genes, 0.3%	13 out of 15747 genes, 0.1%	1	ENSGALG00000041419,ENSGALG00000040541,ENSGALG00000030511
biological_process	GO:0031111 negative regulation of microtubule polymerization or depolymerization	3 out of 1170 genes, 0.3%	23 out of 15747 genes, 0.1%	1	ENSGALG00000006508,ENSGALG00000008302,ENSGALG00000041078
biological_process	GO:0060004 reflex	3 out of 1170 genes, 0.3%	19 out of 15747 genes, 0.1%	1	ENSGALG00000009424,ENSGALG00000042706,ENSGALG00000015117
biological_process	GO:0007224 smoothened signaling pathway	5 out of 1170 genes, 0.4%	65 out of 15747 genes, 0.4%	1	ENSGALG00000009948,ENSGALG00000008866,ENSGALG00000036114,ENSGALG00000007493,ENSGALG00000015029
biological_process	GO:0042157 lipoprotein metabolic process	5 out of 1170 genes, 0.4%	89 out of 15747 genes, 0.6%	1	ENSGALG00000039883,ENSGALG00000011784,ENSGALG00000036396,ENSGALG00000023554,ENSGALG00000045557
biological_process	GO:0007622 rhythmic behavior	2 out of 1170 genes, 0.2%	13 out of 15747 genes, 0.1%	1	ENSGALG00000009066,ENSGALG00000003110
biological_process	GO:0008213 protein alkylation	5 out of 1170 genes, 0.4%	89 out of 15747 genes, 0.6%	1	ENSGALG00000035421,ENSGALG00000011594,ENSGALG00000031839,ENSGALG00000013272,ENSGALG00000030942
biological_process	GO:1904251 regulation of bile acid metabolic process	3 out of 1170 genes, 0.3%	9 out of 15747 genes, 0.1%	1	ENSGALG00000028543,ENSGALG00000041222,ENSGALG00000011594
biological_process	GO:0032879 regulation of localization	119 out of 1170 genes, 10.2%	1596 out of 15747 genes, 10.1%	1	ENSGALG00000008055,ENSGALG00000041184,ENSGALG00000011875,ENSGALG00000040038,ENSGALG00000016992,ENSGALG00000017394,ENSGALG00000008866,ENSGALG00000034427,ENSGALG00000038405,ENSGALG00000029000,ENSGALG00000033510,ENSGALG00000037325,ENSGALG00000037494,ENSGALG00000011113,ENSGALG00000016866,ENSGALG00000016470,ENSGALG00000012142,ENSGALG00000005853,ENSGALG00000026995,ENSGALG00000030545,ENSGALG00000030801,…
biological_process	GO:0051606 detection of stimulus	25 out of 1170 genes, 2.1%	241 out of 15747 genes, 1.5%	1	ENSGALG00000031301,ENSGALG00000010334,ENSGALG00000030356,ENSGALG00000041662,ENSGALG00000016522,ENSGALG00000002299,ENSGALG00000008427,ENSGALG00000001418,ENSGALG00000005435,ENSGALG00000010762,ENSGALG00000044478,ENSGALG00000038405,ENSGALG00000036114,ENSGALG00000016725,ENSGALG00000010935,ENSGALG00000006626,ENSGALG00000036768,ENSGALG00000013659,ENSGALG00000043923,ENSGALG00000031905,ENSGALG00000036079,…
molecular_function	GO:0015149 hexose transmembrane transporter activity	2 out of 1170 genes, 0.2%	14 out of 15747 genes, 0.1%	1	ENSGALG00000013980,ENSGALG00000009306
biological_process	GO:0032414 positive regulation of ion transmembrane transporter activity	3 out of 1170 genes, 0.3%	44 out of 15747 genes, 0.3%	1	ENSGALG00000040761,ENSGALG00000016866,ENSGALG00000032986
biological_process	GO:0050921 positive regulation of chemotaxis	2 out of 1170 genes, 0.2%	67 out of 15747 genes, 0.4%	1	ENSGALG00000027299,ENSGALG00000011205
biological_process	GO:0015816 glycine transport	2 out of 1170 genes, 0.2%	7 out of 15747 genes, 0.0%	1	ENSGALG00000003908,ENSGALG00000010098
molecular_function	GO:0004197 cysteine-type endopeptidase activity	5 out of 1170 genes, 0.4%	80 out of 15747 genes, 0.5%	1	ENSGALG00000041923,ENSGALG00000009069,ENSGALG00000009050,ENSGALG00000009382,ENSGALG00000012317
biological_process	GO:0048663 neuron fate commitment	4 out of 1170 genes, 0.3%	58 out of 15747 genes, 0.4%	1	ENSGALG00000036378,ENSGALG00000008135,ENSGALG00000043204,ENSGALG00000016384
biological_process	GO:0060124 positive regulation of growth hormone secretion	2 out of 1170 genes, 0.2%	6 out of 15747 genes, 0.0%	1	ENSGALG00000037325,ENSGALG00000005212
cellular_component	GO:0098803 respiratory chain complex	5 out of 1170 genes, 0.4%	64 out of 15747 genes, 0.4%	1	ENSGALG00000033446,ENSGALG00000040173,ENSGALG00000038714,ENSGALG00000039212,ENSGALG00000042809
biological_process	GO:0090314 positive regulation of protein targeting to membrane	4 out of 1170 genes, 0.3%	16 out of 15747 genes, 0.1%	1	ENSGALG00000037736,ENSGALG00000031529,ENSGALG00000034095,ENSGALG00000008302
biological_process	GO:2001273 regulation of glucose import in response to insulin stimulus	3 out of 1170 genes, 0.3%	13 out of 15747 genes, 0.1%	1	ENSGALG00000037736,ENSGALG00000044427,ENSGALG00000011594
biological_process	GO:0042462 eye photoreceptor cell development	4 out of 1170 genes, 0.3%	19 out of 15747 genes, 0.1%	1	ENSGALG00000031301,ENSGALG00000002287,ENSGALG00000029648,ENSGALG00000006626
cellular_component	GO:0098802 plasma membrane receptor complex	13 out of 1170 genes, 1.1%	121 out of 15747 genes, 0.8%	1	ENSGALG00000009405,ENSGALG00000041348,ENSGALG00000030407,ENSGALG00000011141,ENSGALG00000016867,ENSGALG00000038995,ENSGALG00000008898,ENSGALG00000012297,ENSGALG00000034109,ENSGALG00000026241,ENSGALG00000041272,ENSGALG00000015382,ENSGALG00000013081
biological_process	GO:0061025 membrane fusion	2 out of 1170 genes, 0.2%	95 out of 15747 genes, 0.6%	1	ENSGALG00000017274,ENSGALG00000011673
biological_process	GO:0032774 RNA biosynthetic process	41 out of 1170 genes, 3.5%	590 out of 15747 genes, 3.7%	1	ENSGALG00000045753,ENSGALG00000023303,ENSGALG00000015305,ENSGALG00000016662,ENSGALG00000043204,ENSGALG00000011594,ENSGALG00000002170,ENSGALG00000026264,ENSGALG00000016316,ENSGALG00000015495,ENSGALG00000027213,ENSGALG00000008135,ENSGALG00000032039,ENSGALG00000041630,ENSGALG00000001124,ENSGALG00000008253,ENSGALG00000041832,ENSGALG00000013600,ENSGALG00000032329,ENSGALG00000028983,ENSGALG00000026747,…
biological_process	GO:0048812 neuron projection morphogenesis	21 out of 1170 genes, 1.8%	297 out of 15747 genes, 1.9%	1	ENSGALG00000015305,ENSGALG00000031529,ENSGALG00000042657,ENSGALG00000027299,ENSGALG00000001608,ENSGALG00000006802,ENSGALG00000031170,ENSGALG00000036114,ENSGALG00000004966,ENSGALG00000031776,ENSGALG00000034889,ENSGALG00000043480,ENSGALG00000008263,ENSGALG00000036412,ENSGALG00000000653,ENSGALG00000001124,ENSGALG00000007927,ENSGALG00000021567,ENSGALG00000034095,ENSGALG00000030801,ENSGALG00000009261
biological_process	GO:0006732 coenzyme metabolic process	17 out of 1170 genes, 1.5%	187 out of 15747 genes, 1.2%	1	ENSGALG00000009926,ENSGALG00000029827,ENSGALG00000007267,ENSGALG00000035207,ENSGALG00000021039,ENSGALG00000036683,ENSGALG00000043290,ENSGALG00000016570,ENSGALG00000012418,ENSGALG00000027700,ENSGALG00000042446,ENSGALG00000010225,ENSGALG00000015366,ENSGALG00000044285,ENSGALG00000034344,ENSGALG00000026077,ENSGALG00000002200
biological_process	GO:0021902 commitment of neuronal cell to specific neuron type in forebrain	2 out of 1170 genes, 0.2%	7 out of 15747 genes, 0.0%	1	ENSGALG00000036378,ENSGALG00000008135
biological_process	GO:0007009 plasma membrane organization	4 out of 1170 genes, 0.3%	57 out of 15747 genes, 0.4%	1	ENSGALG00000037736,ENSGALG00000011113,ENSGALG00000002287,ENSGALG00000011614
biological_process	GO:0035082 axoneme assembly	10 out of 1170 genes, 0.9%	40 out of 15747 genes, 0.3%	1	ENSGALG00000043976,ENSGALG00000028138,ENSGALG00000013268,ENSGALG00000042548,ENSGALG00000016591,ENSGALG00000010116,ENSGALG00000044894,ENSGALG00000035228,ENSGALG00000012997,ENSGALG00000021855
biological_process	GO:0000902 cell morphogenesis	33 out of 1170 genes, 2.8%	453 out of 15747 genes, 2.9%	1	ENSGALG00000015305,ENSGALG00000009920,ENSGALG00000042657,ENSGALG00000006802,ENSGALG00000031170,ENSGALG00000008866,ENSGALG00000037494,ENSGALG00000004966,ENSGALG00000010935,ENSGALG00000031776,ENSGALG00000008263,ENSGALG00000010583,ENSGALG00000036412,ENSGALG00000001124,ENSGALG00000031450,ENSGALG00000007927,ENSGALG00000021567,ENSGALG00000034095,ENSGALG00000030801,ENSGALG00000002314,ENSGALG00000008302,…
biological_process	GO:0021549 cerebellum development	5 out of 1170 genes, 0.4%	59 out of 15747 genes, 0.4%	1	ENSGALG00000009424,ENSGALG00000031615,ENSGALG00000034095,ENSGALG00000036114,ENSGALG00000007370
biological_process	GO:1901571 fatty acid derivative transport	3 out of 1170 genes, 0.3%	25 out of 15747 genes, 0.2%	1	ENSGALG00000030128,ENSGALG00000040761,ENSGALG00000015117
biological_process	GO:0003229 ventricular cardiac muscle tissue development	2 out of 1170 genes, 0.2%	39 out of 15747 genes, 0.2%	1	ENSGALG00000008148,ENSGALG00000008253
molecular_function	GO:0017040 N-acylsphingosine amidohydrolase activity	2 out of 1170 genes, 0.2%	5 out of 15747 genes, 0.0%	1	ENSGALG00000003751,ENSGALG00000001592
biological_process	GO:0007417 central nervous system development	41 out of 1170 genes, 3.5%	534 out of 15747 genes, 3.4%	1	ENSGALG00000019842,ENSGALG00000017103,ENSGALG00000015305,ENSGALG00000043204,ENSGALG00000042657,ENSGALG00000014202,ENSGALG00000043662,ENSGALG00000016316,ENSGALG00000009424,ENSGALG00000006802,ENSGALG00000043460,ENSGALG00000041510,ENSGALG00000010688,ENSGALG00000015495,ENSGALG00000008135,ENSGALG00000017044,ENSGALG00000006508,ENSGALG00000010583,ENSGALG00000036412,ENSGALG00000030032,ENSGALG00000001124,…
cellular_component	GO:0044449 contractile fiber part	8 out of 1170 genes, 0.7%	124 out of 15747 genes, 0.8%	1	ENSGALG00000013822,ENSGALG00000009705,ENSGALG00000005332,ENSGALG00000028567,ENSGALG00000008148,ENSGALG00000005292,ENSGALG00000018946,ENSGALG00000028721
biological_process	GO:0009887 animal organ morphogenesis	46 out of 1170 genes, 3.9%	675 out of 15747 genes, 4.3%	1	ENSGALG00000023303,ENSGALG00000030356,ENSGALG00000009920,ENSGALG00000016662,ENSGALG00000043204,ENSGALG00000042657,ENSGALG00000029648,ENSGALG00000002287,ENSGALG00000017394,ENSGALG00000010866,ENSGALG00000043460,ENSGALG00000008866,ENSGALG00000041510,ENSGALG00000004286,ENSGALG00000030030,ENSGALG00000037325,ENSGALG00000037494,ENSGALG00000027213,ENSGALG00000008135,ENSGALG00000010935,ENSGALG00000032039,…
biological_process	GO:0006497 protein lipidation	3 out of 1170 genes, 0.3%	74 out of 15747 genes, 0.5%	1	ENSGALG00000039883,ENSGALG00000036396,ENSGALG00000023554
molecular_function	GO:0005221 intracellular cyclic nucleotide activated cation channel activity	2 out of 1170 genes, 0.2%	9 out of 15747 genes, 0.1%	1	ENSGALG00000037644,ENSGALG00000014136
biological_process	GO:0048672 positive regulation of collateral sprouting	2 out of 1170 genes, 0.2%	11 out of 15747 genes, 0.1%	1	ENSGALG00000008733,ENSGALG00000042657
biological_process	GO:0042220 response to cocaine	3 out of 1170 genes, 0.3%	13 out of 15747 genes, 0.1%	1	ENSGALG00000040761,ENSGALG00000034095,ENSGALG00000015117
biological_process	GO:0033554 cellular response to stress	48 out of 1170 genes, 4.1%	953 out of 15747 genes, 6.1%	1	ENSGALG00000036572,ENSGALG00000033532,ENSGALG00000035219,ENSGALG00000008926,ENSGALG00000006186,ENSGALG00000028996,ENSGALG00000028115,ENSGALG00000036642,ENSGALG00000034688,ENSGALG00000045105,ENSGALG00000030901,ENSGALG00000029677,ENSGALG00000017394,ENSGALG00000006802,ENSGALG00000011009,ENSGALG00000037325,ENSGALG00000031768,ENSGALG00000029395,ENSGALG00000036504,ENSGALG00000037089,ENSGALG00000016438,…
biological_process	GO:1902369 negative regulation of RNA catabolic process	3 out of 1170 genes, 0.3%	37 out of 15747 genes, 0.2%	1	ENSGALG00000003045,ENSGALG00000011434,ENSGALG00000045889
biological_process	GO:0017004 cytochrome complex assembly	3 out of 1170 genes, 0.3%	28 out of 15747 genes, 0.2%	1	ENSGALG00000033441,ENSGALG00000029367,ENSGALG00000039725
biological_process	GO:0051260 protein homooligomerization	18 out of 1170 genes, 1.5%	184 out of 15747 genes, 1.2%	1	ENSGALG00000016943,ENSGALG00000028996,ENSGALG00000035207,ENSGALG00000038941,ENSGALG00000043290,ENSGALG00000026305,ENSGALG00000033807,ENSGALG00000013272,ENSGALG00000043764,ENSGALG00000009066,ENSGALG00000012142,ENSGALG00000016470,ENSGALG00000003224,ENSGALG00000044087,ENSGALG00000008271,ENSGALG00000034751,ENSGALG00000012322,ENSGALG00000010781
biological_process	GO:0071804 cellular potassium ion transport	10 out of 1170 genes, 0.9%	137 out of 15747 genes, 0.9%	1	ENSGALG00000009066,ENSGALG00000011858,ENSGALG00000045668,ENSGALG00000016470,ENSGALG00000012142,ENSGALG00000039738,ENSGALG00000004945,ENSGALG00000011262,ENSGALG00000035938,ENSGALG00000043764
biological_process	GO:0048523 negative regulation of cellular process	187 out of 1170 genes, 16.0%	2967 out of 15747 genes, 18.8%	1	ENSGALG00000030356,ENSGALG00000036867,ENSGALG00000000293,ENSGALG00000017394,ENSGALG00000009572,ENSGALG00000038598,ENSGALG00000018946,ENSGALG00000005790,ENSGALG00000030115,ENSGALG00000020388,ENSGALG00000005524,ENSGALG00000005853,ENSGALG00000008003,ENSGALG00000009064,ENSGALG00000021567,ENSGALG00000015418,ENSGALG00000006833,ENSGALG00000000401,ENSGALG00000043252,ENSGALG00000008302,ENSGALG00000027188,…
cellular_component	GO:0043679 axon terminus	6 out of 1170 genes, 0.5%	43 out of 15747 genes, 0.3%	1	ENSGALG00000031301,ENSGALG00000001693,ENSGALG00000041103,ENSGALG00000034070,ENSGALG00000005319,ENSGALG00000035935
biological_process	GO:1990778 protein localization to cell periphery	9 out of 1170 genes, 0.8%	141 out of 15747 genes, 0.9%	1	ENSGALG00000028774,ENSGALG00000031301,ENSGALG00000006508,ENSGALG00000030321,ENSGALG00000023554,ENSGALG00000008898,ENSGALG00000037736,ENSGALG00000035743,ENSGALG00000000608
biological_process	GO:0042698 ovulation cycle	3 out of 1170 genes, 0.3%	25 out of 15747 genes, 0.2%	1	ENSGALG00000028284,ENSGALG00000009095,ENSGALG00000012140
biological_process	GO:0042491 inner ear auditory receptor cell differentiation	2 out of 1170 genes, 0.2%	27 out of 15747 genes, 0.2%	1	ENSGALG00000031450,ENSGALG00000008866
biological_process	GO:0045852 pH elevation	3 out of 1170 genes, 0.3%	4 out of 15747 genes, 0.0%	1	ENSGALG00000026089,ENSGALG00000032986,ENSGALG00000007959
biological_process	GO:1904062 regulation of cation transmembrane transport	13 out of 1170 genes, 1.1%	173 out of 15747 genes, 1.1%	1	ENSGALG00000041184,ENSGALG00000040761,ENSGALG00000016866,ENSGALG00000029367,ENSGALG00000039712,ENSGALG00000005332,ENSGALG00000009050,ENSGALG00000042706,ENSGALG00000014994,ENSGALG00000029694,ENSGALG00000029502,ENSGALG00000041791,ENSGALG00000043764
biological_process	GO:0071456 cellular response to hypoxia	2 out of 1170 genes, 0.2%	53 out of 15747 genes, 0.3%	1	ENSGALG00000031839,ENSGALG00000030601
biological_process	GO:0090087 regulation of peptide transport	23 out of 1170 genes, 2.0%	348 out of 15747 genes, 2.2%	1	ENSGALG00000027188,ENSGALG00000004285,ENSGALG00000040761,ENSGALG00000031529,ENSGALG00000011594,ENSGALG00000028115,ENSGALG00000032986,ENSGALG00000026849,ENSGALG00000016680,ENSGALG00000017394,ENSGALG00000000608,ENSGALG00000036114,ENSGALG00000009266,ENSGALG00000037325,ENSGALG00000008080,ENSGALG00000005853,ENSGALG00000037736,ENSGALG00000030545,ENSGALG00000034095,ENSGALG00000015117,ENSGALG00000014994,…
cellular_component	GO:0042470 melanosome	5 out of 1170 genes, 0.4%	30 out of 15747 genes, 0.2%	1	ENSGALG00000031450,ENSGALG00000019756,ENSGALG00000017237,ENSGALG00000016740,ENSGALG00000029648
biological_process	GO:0001754 eye photoreceptor cell differentiation	4 out of 1170 genes, 0.3%	27 out of 15747 genes, 0.2%	1	ENSGALG00000031301,ENSGALG00000002287,ENSGALG00000029648,ENSGALG00000006626
biological_process	GO:0033135 regulation of peptidyl-serine phosphorylation	3 out of 1170 genes, 0.3%	88 out of 15747 genes, 0.6%	1	ENSGALG00000027299,ENSGALG00000033974,ENSGALG00000042657
biological_process	GO:0006825 copper ion transport	2 out of 1170 genes, 0.2%	11 out of 15747 genes, 0.1%	1	ENSGALG00000041533,ENSGALG00000017021
biological_process	GO:0017145 stem cell division	2 out of 1170 genes, 0.2%	20 out of 15747 genes, 0.1%	1	ENSGALG00000011722,ENSGALG00000042657
biological_process	GO:0042455 ribonucleoside biosynthetic process	2 out of 1170 genes, 0.2%	32 out of 15747 genes, 0.2%	1	ENSGALG00000029677,ENSGALG00000016524
biological_process	GO:0045685 regulation of glial cell differentiation	3 out of 1170 genes, 0.3%	39 out of 15747 genes, 0.2%	1	ENSGALG00000015305,ENSGALG00000015117,ENSGALG00000000653
biological_process	GO:0051247 positive regulation of protein metabolic process	63 out of 1170 genes, 5.4%	1062 out of 15747 genes, 6.7%	1	ENSGALG00000033532,ENSGALG00000038939,ENSGALG00000030407,ENSGALG00000043204,ENSGALG00000042657,ENSGALG00000016992,ENSGALG00000036827,ENSGALG00000031629,ENSGALG00000014858,ENSGALG00000043662,ENSGALG00000012297,ENSGALG00000005985,ENSGALG00000010866,ENSGALG00000043460,ENSGALG00000003485,ENSGALG00000017117,ENSGALG00000010688,ENSGALG00000003446,ENSGALG00000033510,ENSGALG00000009266,ENSGALG00000037325,…
biological_process	GO:0048678 response to axon injury	2 out of 1170 genes, 0.2%	13 out of 15747 genes, 0.1%	1	ENSGALG00000006802,ENSGALG00000006149
biological_process	GO:0030029 actin filament-based process	18 out of 1170 genes, 1.5%	411 out of 15747 genes, 2.6%	1	ENSGALG00000044774,ENSGALG00000017103,ENSGALG00000004163,ENSGALG00000038941,ENSGALG00000015172,ENSGALG00000042895,ENSGALG00000005332,ENSGALG00000009050,ENSGALG00000021128,ENSGALG00000029694,ENSGALG00000014408,ENSGALG00000018946,ENSGALG00000011296,ENSGALG00000031450,ENSGALG00000046048,ENSGALG00000028567,ENSGALG00000026995,ENSGALG00000028721
biological_process	GO:0002761 regulation of myeloid leukocyte differentiation	3 out of 1170 genes, 0.3%	64 out of 15747 genes, 0.4%	1	ENSGALG00000008014,ENSGALG00000037875,ENSGALG00000012140
biological_process	GO:0051445 regulation of meiotic cell cycle	2 out of 1170 genes, 0.2%	32 out of 15747 genes, 0.2%	1	ENSGALG00000011243,ENSGALG00000045889
cellular_component	GO:0019898 extrinsic component of membrane	15 out of 1170 genes, 1.3%	183 out of 15747 genes, 1.2%	1	ENSGALG00000028774,ENSGALG00000014979,ENSGALG00000012941,ENSGALG00000036097,ENSGALG00000041826,ENSGALG00000004804,ENSGALG00000008427,ENSGALG00000019060,ENSGALG00000012923,ENSGALG00000000608,ENSGALG00000005319,ENSGALG00000002260,ENSGALG00000013775,ENSGALG00000032022,ENSGALG00000012092
molecular_function	GO:0052689 carboxylic ester hydrolase activity	11 out of 1170 genes, 0.9%	99 out of 15747 genes, 0.6%	1	ENSGALG00000033143,ENSGALG00000045796,ENSGALG00000020458,ENSGALG00000030128,ENSGALG00000026584,ENSGALG00000028402,ENSGALG00000009231,ENSGALG00000044307,ENSGALG00000004230,ENSGALG00000009689,ENSGALG00000029454
biological_process	GO:0071422 succinate transmembrane transport	2 out of 1170 genes, 0.2%	7 out of 15747 genes, 0.0%	1	ENSGALG00000012908,ENSGALG00000008874
biological_process	GO:0098815 modulation of excitatory postsynaptic potential	4 out of 1170 genes, 0.3%	21 out of 15747 genes, 0.1%	1	ENSGALG00000041184,ENSGALG00000046048,ENSGALG00000036412,ENSGALG00000004598
cellular_component	GO:0043025 neuronal cell body	17 out of 1170 genes, 1.5%	181 out of 15747 genes, 1.1%	1	ENSGALG00000000277,ENSGALG00000029648,ENSGALG00000014858,ENSGALG00000036867,ENSGALG00000016725,ENSGALG00000009066,ENSGALG00000043480,ENSGALG00000000653,ENSGALG00000016804,ENSGALG00000030032,ENSGALG00000008121,ENSGALG00000030836,ENSGALG00000026241,ENSGALG00000014206,ENSGALG00000009737,ENSGALG00000008302,ENSGALG00000023886
molecular_function	GO:0005178 integrin binding	6 out of 1170 genes, 0.5%	71 out of 15747 genes, 0.5%	1	ENSGALG00000046048,ENSGALG00000006802,ENSGALG00000017274,ENSGALG00000011141,ENSGALG00000030115,ENSGALG00000016867
biological_process	GO:0062012 regulation of small molecule metabolic process	17 out of 1170 genes, 1.5%	164 out of 15747 genes, 1.0%	1	ENSGALG00000027188,ENSGALG00000011594,ENSGALG00000016992,ENSGALG00000012155,ENSGALG00000043290,ENSGALG00000001418,ENSGALG00000017394,ENSGALG00000011058,ENSGALG00000033807,ENSGALG00000009095,ENSGALG00000015495,ENSGALG00000041078,ENSGALG00000042878,ENSGALG00000012197,ENSGALG00000028543,ENSGALG00000037603,ENSGALG00000041222
cellular_component	GO:0005623 cell	831 out of 1170 genes, 71.0%	11714 out of 15747 genes, 74.4%	1	ENSGALG00000008055,ENSGALG00000040303,ENSGALG00000041662,ENSGALG00000036867,ENSGALG00000004945,ENSGALG00000016316,ENSGALG00000002287,ENSGALG00000031812,ENSGALG00000017394,ENSGALG00000006131,ENSGALG00000018946,ENSGALG00000008918,ENSGALG00000032348,ENSGALG00000040041,ENSGALG00000038343,ENSGALG00000015224,ENSGALG00000045045,ENSGALG00000044892,ENSGALG00000015418,ENSGALG00000041471,ENSGALG00000006323,…
biological_process	GO:0001818 negative regulation of cytokine production	3 out of 1170 genes, 0.3%	112 out of 15747 genes, 0.7%	1	ENSGALG00000033974,ENSGALG00000011434,ENSGALG00000011594
biological_process	GO:1902115 regulation of organelle assembly	2 out of 1170 genes, 0.2%	119 out of 15747 genes, 0.8%	1	ENSGALG00000035260,ENSGALG00000021128
biological_process	GO:0050806 positive regulation of synaptic transmission	5 out of 1170 genes, 0.4%	72 out of 15747 genes, 0.5%	1	ENSGALG00000041348,ENSGALG00000041184,ENSGALG00000015305,ENSGALG00000004598,ENSGALG00000007495
cellular_component	GO:0005764 lysosome	11 out of 1170 genes, 0.9%	212 out of 15747 genes, 1.3%	1	ENSGALG00000007027,ENSGALG00000008918,ENSGALG00000008646,ENSGALG00000011434,ENSGALG00000016589,ENSGALG00000005631,ENSGALG00000031450,ENSGALG00000033530,ENSGALG00000016740,ENSGALG00000006323,ENSGALG00000029000
cellular_component	GO:0000790 nuclear chromatin	18 out of 1170 genes, 1.5%	243 out of 15747 genes, 1.5%	1	ENSGALG00000036572,ENSGALG00000011594,ENSGALG00000008014,ENSGALG00000034688,ENSGALG00000042491,ENSGALG00000030942,ENSGALG00000003045,ENSGALG00000031571,ENSGALG00000026449,ENSGALG00000032933,ENSGALG00000038343,ENSGALG00000041930,ENSGALG00000029941,ENSGALG00000033447,ENSGALG00000032645,ENSGALG00000033069,ENSGALG00000005145,ENSGALG00000032249
molecular_function	GO:0140110 transcription regulator activity	67 out of 1170 genes, 5.7%	1058 out of 15747 genes, 6.7%	1	ENSGALG00000016662,ENSGALG00000043204,ENSGALG00000016316,ENSGALG00000029545,ENSGALG00000043460,ENSGALG00000004598,ENSGALG00000038598,ENSGALG00000041630,ENSGALG00000045800,ENSGALG00000027188,ENSGALG00000004285,ENSGALG00000035260,ENSGALG00000008014,ENSGALG00000045328,ENSGALG00000031713,ENSGALG00000045667,ENSGALG00000042878,ENSGALG00000038618,ENSGALG00000001252,ENSGALG00000041930,ENSGALG00000003224,…
biological_process	GO:0042738 exogenous drug catabolic process	5 out of 1170 genes, 0.4%	23 out of 15747 genes, 0.1%	1	ENSGALG00000032620,ENSGALG00000008105,ENSGALG00000016690,ENSGALG00000011413,ENSGALG00000045351
biological_process	GO:0060322 head development	28 out of 1170 genes, 2.4%	443 out of 15747 genes, 2.8%	1	ENSGALG00000019842,ENSGALG00000015305,ENSGALG00000042657,ENSGALG00000043662,ENSGALG00000009424,ENSGALG00000043460,ENSGALG00000031615,ENSGALG00000041510,ENSGALG00000036114,ENSGALG00000015495,ENSGALG00000003045,ENSGALG00000036378,ENSGALG00000008135,ENSGALG00000006508,ENSGALG00000037939,ENSGALG00000036412,ENSGALG00000000653,ENSGALG00000001124,ENSGALG00000030032,ENSGALG00000008898,ENSGALG00000003879,…
biological_process	GO:0031497 chromatin assembly	14 out of 1170 genes, 1.2%	80 out of 15747 genes, 0.5%	1	ENSGALG00000043062,ENSGALG00000026501,ENSGALG00000040303,ENSGALG00000037930,ENSGALG00000035244,ENSGALG00000011747,ENSGALG00000031874,ENSGALG00000032933,ENSGALG00000035445,ENSGALG00000040004,ENSGALG00000042491,ENSGALG00000039722,ENSGALG00000011783,ENSGALG00000031159
biological_process	GO:0035113 embryonic appendage morphogenesis	8 out of 1170 genes, 0.7%	107 out of 15747 genes, 0.7%	1	ENSGALG00000037494,ENSGALG00000027213,ENSGALG00000032039,ENSGALG00000008253,ENSGALG00000042416,ENSGALG00000008866,ENSGALG00000030030,ENSGALG00000040021
biological_process	GO:0010259 multicellular organism aging	3 out of 1170 genes, 0.3%	22 out of 15747 genes, 0.1%	1	ENSGALG00000037325,ENSGALG00000015495,ENSGALG00000005212
biological_process	GO:0032502 developmental process	253 out of 1170 genes, 21.6%	3259 out of 15747 genes, 20.7%	1	ENSGALG00000042607,ENSGALG00000038939,ENSGALG00000030356,ENSGALG00000042220,ENSGALG00000043204,ENSGALG00000039536,ENSGALG00000042443,ENSGALG00000036867,ENSGALG00000016316,ENSGALG00000002287,ENSGALG00000017394,ENSGALG00000006802,ENSGALG00000031170,ENSGALG00000008866,ENSGALG00000046180,ENSGALG00000041510,ENSGALG00000034492,ENSGALG00000018946,ENSGALG00000037325,ENSGALG00000037494,ENSGALG00000036504,…
biological_process	GO:0010675 regulation of cellular carbohydrate metabolic process	6 out of 1170 genes, 0.5%	72 out of 15747 genes, 0.5%	1	ENSGALG00000043290,ENSGALG00000042878,ENSGALG00000037603,ENSGALG00000011058,ENSGALG00000009095,ENSGALG00000015495
biological_process	GO:0050886 endocrine process	5 out of 1170 genes, 0.4%	39 out of 15747 genes, 0.2%	1	ENSGALG00000031410,ENSGALG00000000277,ENSGALG00000029389,ENSGALG00000015117,ENSGALG00000015824
biological_process	GO:0051294 establishment of spindle orientation	2 out of 1170 genes, 0.2%	22 out of 15747 genes, 0.1%	1	ENSGALG00000011299,ENSGALG00000014408
biological_process	GO:2000344 positive regulation of acrosome reaction	2 out of 1170 genes, 0.2%	8 out of 15747 genes, 0.1%	1	ENSGALG00000029000,ENSGALG00000005215
biological_process	GO:0090304 nucleic acid metabolic process	94 out of 1170 genes, 8.0%	1622 out of 15747 genes, 10.3%	1	ENSGALG00000036572,ENSGALG00000033666,ENSGALG00000033532,ENSGALG00000038939,ENSGALG00000035421,ENSGALG00000016662,ENSGALG00000043204,ENSGALG00000016316,ENSGALG00000040258,ENSGALG00000031812,ENSGALG00000046180,ENSGALG00000040899,ENSGALG00000042726,ENSGALG00000036504,ENSGALG00000041630,ENSGALG00000013600,ENSGALG00000030890,ENSGALG00000000401,ENSGALG00000007370,ENSGALG00000000576,ENSGALG00000038189,…
molecular_function	GO:0004070 aspartate carbamoyltransferase activity	2 out of 1170 genes, 0.2%	3 out of 15747 genes, 0.0%	1	ENSGALG00000016524,ENSGALG00000038362
biological_process	GO:1901699 cellular response to nitrogen compound	21 out of 1170 genes, 1.8%	319 out of 15747 genes, 2.0%	1	ENSGALG00000010334,ENSGALG00000038939,ENSGALG00000027188,ENSGALG00000030356,ENSGALG00000011594,ENSGALG00000008014,ENSGALG00000034688,ENSGALG00000032986,ENSGALG00000000608,ENSGALG00000026153,ENSGALG00000017238,ENSGALG00000005631,ENSGALG00000029392,ENSGALG00000039315,ENSGALG00000037736,ENSGALG00000010078,ENSGALG00000037603,ENSGALG00000041800,ENSGALG00000014994,ENSGALG00000007959,ENSGALG00000005212
biological_process	GO:0001894 tissue homeostasis	7 out of 1170 genes, 0.6%	103 out of 15747 genes, 0.7%	1	ENSGALG00000031301,ENSGALG00000042878,ENSGALG00000040530,ENSGALG00000002314,ENSGALG00000037413,ENSGALG00000005752,ENSGALG00000036114
biological_process	GO:0048708 astrocyte differentiation	3 out of 1170 genes, 0.3%	31 out of 15747 genes, 0.2%	1	ENSGALG00000016316,ENSGALG00000006802,ENSGALG00000036114
biological_process	GO:0022037 metencephalon development	6 out of 1170 genes, 0.5%	67 out of 15747 genes, 0.4%	1	ENSGALG00000009424,ENSGALG00000008898,ENSGALG00000031615,ENSGALG00000034095,ENSGALG00000036114,ENSGALG00000007370
biological_process	GO:0046606 negative regulation of centrosome cycle	2 out of 1170 genes, 0.2%	13 out of 15747 genes, 0.1%	1	ENSGALG00000011299,ENSGALG00000035260
molecular_function	GO:0005344 oxygen carrier activity	2 out of 1170 genes, 0.2%	10 out of 15747 genes, 0.1%	1	ENSGALG00000011859,ENSGALG00000012541
biological_process	GO:0048260 positive regulation of receptor-mediated endocytosis	4 out of 1170 genes, 0.3%	26 out of 15747 genes, 0.2%	1	ENSGALG00000027299,ENSGALG00000011113,ENSGALG00000042657,ENSGALG00000012155
biological_process	GO:2000026 regulation of multicellular organismal development	79 out of 1170 genes, 6.8%	1211 out of 15747 genes, 7.7%	1	ENSGALG00000042220,ENSGALG00000016316,ENSGALG00000043460,ENSGALG00000004598,ENSGALG00000029000,ENSGALG00000026853,ENSGALG00000033510,ENSGALG00000018946,ENSGALG00000016176,ENSGALG00000002864,ENSGALG00000013822,ENSGALG00000009064,ENSGALG00000000401,ENSGALG00000008302,ENSGALG00000041273,ENSGALG00000023886,ENSGALG00000004285,ENSGALG00000031529,ENSGALG00000008014,ENSGALG00000016945,ENSGALG00000027299,…
biological_process	GO:0071695 anatomical structure maturation	8 out of 1170 genes, 0.7%	83 out of 15747 genes, 0.5%	1	ENSGALG00000031776,ENSGALG00000013293,ENSGALG00000016176,ENSGALG00000000653,ENSGALG00000012236,ENSGALG00000008898,ENSGALG00000011243,ENSGALG00000021567
cellular_component	GO:0099634 postsynaptic specialization membrane	6 out of 1170 genes, 0.5%	29 out of 15747 genes, 0.2%	1	ENSGALG00000012297,ENSGALG00000008898,ENSGALG00000041348,ENSGALG00000041184,ENSGALG00000017238,ENSGALG00000014206
biological_process	GO:0072001 renal system development	12 out of 1170 genes, 1.0%	188 out of 15747 genes, 1.2%	1	ENSGALG00000023303,ENSGALG00000031410,ENSGALG00000004163,ENSGALG00000004369,ENSGALG00000016680,ENSGALG00000006802,ENSGALG00000042416,ENSGALG00000008866,ENSGALG00000042136,ENSGALG00000036114,ENSGALG00000014227,ENSGALG00000040021
biological_process	GO:0050896 response to stimulus	368 out of 1170 genes, 31.5%	4859 out of 15747 genes, 30.9%	1	ENSGALG00000008055,ENSGALG00000038939,ENSGALG00000005242,ENSGALG00000032518,ENSGALG00000043204,ENSGALG00000041662,ENSGALG00000005435,ENSGALG00000017394,ENSGALG00000029545,ENSGALG00000008866,ENSGALG00000037309,ENSGALG00000036504,ENSGALG00000032348,ENSGALG00000005524,ENSGALG00000044892,ENSGALG00000021567,ENSGALG00000015418,ENSGALG00000014206,ENSGALG00000006323,ENSGALG00000008302,ENSGALG00000010334,…
biological_process	GO:0019233 sensory perception of pain	8 out of 1170 genes, 0.7%	35 out of 15747 genes, 0.2%	1	ENSGALG00000009066,ENSGALG00000006072,ENSGALG00000008898,ENSGALG00000012297,ENSGALG00000009737,ENSGALG00000034751,ENSGALG00000034095,ENSGALG00000015269
molecular_function	GO:0099604 ligand-gated calcium channel activity	4 out of 1170 genes, 0.3%	26 out of 15747 genes, 0.2%	1	ENSGALG00000008898,ENSGALG00000009705,ENSGALG00000034751,ENSGALG00000005631
molecular_function	GO:0016835 carbon-oxygen lyase activity	7 out of 1170 genes, 0.6%	56 out of 15747 genes, 0.4%	1	ENSGALG00000037975,ENSGALG00000008659,ENSGALG00000006306,ENSGALG00000033428,ENSGALG00000039145,ENSGALG00000002993,ENSGALG00000005360
biological_process	GO:0034698 response to gonadotropin	3 out of 1170 genes, 0.3%	11 out of 15747 genes, 0.1%	1	ENSGALG00000008681,ENSGALG00000021567,ENSGALG00000009095
biological_process	GO:0043393 regulation of protein binding	4 out of 1170 genes, 0.3%	141 out of 15747 genes, 0.9%	1	ENSGALG00000034095,ENSGALG00000043204,ENSGALG00000042657,ENSGALG00000030601
biological_process	GO:0009266 response to temperature stimulus	5 out of 1170 genes, 0.4%	98 out of 15747 genes, 0.6%	1	ENSGALG00000003224,ENSGALG00000005319,ENSGALG00000029389,ENSGALG00000034751,ENSGALG00000005631
biological_process	GO:0051648 vesicle localization	8 out of 1170 genes, 0.7%	133 out of 15747 genes, 0.8%	1	ENSGALG00000008055,ENSGALG00000008926,ENSGALG00000011673,ENSGALG00000009722,ENSGALG00000031450,ENSGALG00000034095,ENSGALG00000035935,ENSGALG00000039101
biological_process	GO:0010524 positive regulation of calcium ion transport into cytosol	2 out of 1170 genes, 0.2%	28 out of 15747 genes, 0.2%	1	ENSGALG00000011875,ENSGALG00000009050
molecular_function	GO:0005525 GTP binding	11 out of 1170 genes, 0.9%	309 out of 15747 genes, 2.0%	1	ENSGALG00000044774,ENSGALG00000012542,ENSGALG00000011913,ENSGALG00000000433,ENSGALG00000008427,ENSGALG00000027789,ENSGALG00000026995,ENSGALG00000041471,ENSGALG00000037953,ENSGALG00000013045,ENSGALG00000043623
biological_process	GO:0042113 B cell activation	4 out of 1170 genes, 0.3%	95 out of 15747 genes, 0.6%	1	ENSGALG00000010572,ENSGALG00000038618,ENSGALG00000040627,ENSGALG00000015495
biological_process	GO:0009132 nucleoside diphosphate metabolic process	6 out of 1170 genes, 0.5%	54 out of 15747 genes, 0.3%	1	ENSGALG00000029677,ENSGALG00000026077,ENSGALG00000015224,ENSGALG00000031652,ENSGALG00000021039,ENSGALG00000011093
biological_process	GO:0055026 negative regulation of cardiac muscle tissue development	2 out of 1170 genes, 0.2%	14 out of 15747 genes, 0.1%	1	ENSGALG00000026853,ENSGALG00000008253
molecular_function	GO:0031267 small GTPase binding	10 out of 1170 genes, 0.9%	311 out of 15747 genes, 2.0%	1	ENSGALG00000037527,ENSGALG00000016258,ENSGALG00000045947,ENSGALG00000043694,ENSGALG00000038941,ENSGALG00000013221,ENSGALG00000007007,ENSGALG00000044599,ENSGALG00000008302,ENSGALG00000014408
molecular_function	GO:0030552 cAMP binding	2 out of 1170 genes, 0.2%	15 out of 15747 genes, 0.1%	1	ENSGALG00000043694,ENSGALG00000014136
biological_process	GO:0019935 cyclic-nucleotide-mediated signaling	17 out of 1170 genes, 1.5%	111 out of 15747 genes, 0.7%	1	ENSGALG00000043694,ENSGALG00000014858,ENSGALG00000031170,ENSGALG00000030251,ENSGALG00000009509,ENSGALG00000009095,ENSGALG00000010572,ENSGALG00000002557,ENSGALG00000042878,ENSGALG00000016511,ENSGALG00000037939,ENSGALG00000016176,ENSGALG00000005853,ENSGALG00000010078,ENSGALG00000015117,ENSGALG00000040627,ENSGALG00000005212
biological_process	GO:0022409 positive regulation of cell-cell adhesion	4 out of 1170 genes, 0.3%	117 out of 15747 genes, 0.7%	1	ENSGALG00000030407,ENSGALG00000042657,ENSGALG00000037413,ENSGALG00000009266
biological_process	GO:0061469 regulation of type B pancreatic cell proliferation	2 out of 1170 genes, 0.2%	5 out of 15747 genes, 0.0%	1	ENSGALG00000011856,ENSGALG00000042657
biological_process	GO:0070861 regulation of protein exit from endoplasmic reticulum	2 out of 1170 genes, 0.2%	20 out of 15747 genes, 0.1%	1	ENSGALG00000017394,ENSGALG00000030545
biological_process	GO:0018208 peptidyl-proline modification	2 out of 1170 genes, 0.2%	46 out of 15747 genes, 0.3%	1	ENSGALG00000035060,ENSGALG00000028600
cellular_component	GO:0030659 cytoplasmic vesicle membrane	19 out of 1170 genes, 1.6%	163 out of 15747 genes, 1.0%	1	ENSGALG00000001693,ENSGALG00000017237,ENSGALG00000041103,ENSGALG00000039254,ENSGALG00000029648,ENSGALG00000041122,ENSGALG00000019958,ENSGALG00000016740,ENSGALG00000005360,ENSGALG00000029000,ENSGALG00000008918,ENSGALG00000011113,ENSGALG00000043839,ENSGALG00000011434,ENSGALG00000005631,ENSGALG00000029392,ENSGALG00000009705,ENSGALG00000037302,ENSGALG00000035935
molecular_function	GO:0000030 mannosyltransferase activity	2 out of 1170 genes, 0.2%	20 out of 15747 genes, 0.1%	1	ENSGALG00000039883,ENSGALG00000036396
biological_process	GO:0045995 regulation of embryonic development	5 out of 1170 genes, 0.4%	92 out of 15747 genes, 0.6%	1	ENSGALG00000016316,ENSGALG00000014615,ENSGALG00000004285,ENSGALG00000009064,ENSGALG00000042657
biological_process	GO:0031589 cell-substrate adhesion	5 out of 1170 genes, 0.4%	98 out of 15747 genes, 0.6%	1	ENSGALG00000011141,ENSGALG00000034095,ENSGALG00000004286,ENSGALG00000016867,ENSGALG00000009266
cellular_component	GO:0035770 ribonucleoprotein granule	11 out of 1170 genes, 0.9%	143 out of 15747 genes, 0.9%	1	ENSGALG00000033634,ENSGALG00000002645,ENSGALG00000031038,ENSGALG00000011565,ENSGALG00000019211,ENSGALG00000009722,ENSGALG00000031812,ENSGALG00000041471,ENSGALG00000037953,ENSGALG00000046180,ENSGALG00000034574
molecular_function	GO:0071855 neuropeptide receptor binding	2 out of 1170 genes, 0.2%	15 out of 15747 genes, 0.1%	1	ENSGALG00000014858,ENSGALG00000039101
biological_process	GO:1903900 regulation of viral life cycle	4 out of 1170 genes, 0.3%	72 out of 15747 genes, 0.5%	1	ENSGALG00000045105,ENSGALG00000033532,ENSGALG00000028284,ENSGALG00000038939
biological_process	GO:0009725 response to hormone	37 out of 1170 genes, 3.2%	395 out of 15747 genes, 2.5%	1	ENSGALG00000030356,ENSGALG00000015305,ENSGALG00000011594,ENSGALG00000002170,ENSGALG00000029648,ENSGALG00000010866,ENSGALG00000016524,ENSGALG00000012140,ENSGALG00000003446,ENSGALG00000021567,ENSGALG00000030801,ENSGALG00000015824,ENSGALG00000005215,ENSGALG00000005212,ENSGALG00000011616,ENSGALG00000027188,ENSGALG00000004285,ENSGALG00000000277,ENSGALG00000008681,ENSGALG00000029212,ENSGALG00000011058,…
biological_process	GO:0050672 negative regulation of lymphocyte proliferation	2 out of 1170 genes, 0.2%	40 out of 15747 genes, 0.3%	1	ENSGALG00000031529,ENSGALG00000008014
biological_process	GO:0022414 reproductive process	72 out of 1170 genes, 6.2%	693 out of 15747 genes, 4.4%	1	ENSGALG00000042607,ENSGALG00000038939,ENSGALG00000011875,ENSGALG00000016662,ENSGALG00000029648,ENSGALG00000016316,ENSGALG00000004369,ENSGALG00000031812,ENSGALG00000010866,ENSGALG00000046180,ENSGALG00000041510,ENSGALG00000029000,ENSGALG00000030383,ENSGALG00000036504,ENSGALG00000045668,ENSGALG00000000401,ENSGALG00000008302,ENSGALG00000007959,ENSGALG00000002428,ENSGALG00000004285,ENSGALG00000038817,…
biological_process	GO:0030641 regulation of cellular pH	7 out of 1170 genes, 0.6%	54 out of 15747 genes, 0.3%	1	ENSGALG00000026089,ENSGALG00000011434,ENSGALG00000038801,ENSGALG00000039738,ENSGALG00000032986,ENSGALG00000030032,ENSGALG00000007959
biological_process	GO:0035860 glial cell-derived neurotrophic factor receptor signaling pathway	2 out of 1170 genes, 0.2%	5 out of 15747 genes, 0.0%	1	ENSGALG00000032856,ENSGALG00000016296
cellular_component	GO:0098858 actin-based cell projection	13 out of 1170 genes, 1.1%	110 out of 15747 genes, 0.7%	1	ENSGALG00000006508,ENSGALG00000043480,ENSGALG00000006322,ENSGALG00000036867,ENSGALG00000031450,ENSGALG00000002287,ENSGALG00000037829,ENSGALG00000034095,ENSGALG00000042706,ENSGALG00000021128,ENSGALG00000008302,ENSGALG00000006149,ENSGALG00000004978
biological_process	GO:0009451 RNA modification	8 out of 1170 genes, 0.7%	126 out of 15747 genes, 0.8%	1	ENSGALG00000033666,ENSGALG00000034757,ENSGALG00000042726,ENSGALG00000006797,ENSGALG00000000401,ENSGALG00000003765,ENSGALG00000004978,ENSGALG00000000576
cellular_component	GO:0030315 T-tubule	2 out of 1170 genes, 0.2%	25 out of 15747 genes, 0.2%	1	ENSGALG00000005332,ENSGALG00000011009
biological_process	GO:0032946 positive regulation of mononuclear cell proliferation	3 out of 1170 genes, 0.3%	75 out of 15747 genes, 0.5%	1	ENSGALG00000030407,ENSGALG00000042657,ENSGALG00000037413
molecular_function	GO:0005272 sodium channel activity	7 out of 1170 genes, 0.6%	34 out of 15747 genes, 0.2%	1	ENSGALG00000009366,ENSGALG00000011040,ENSGALG00000011009,ENSGALG00000034427,ENSGALG00000006112,ENSGALG00000006072,ENSGALG00000027702
molecular_function	GO:0005518 collagen binding	4 out of 1170 genes, 0.3%	42 out of 15747 genes, 0.3%	1	ENSGALG00000010929,ENSGALG00000009920,ENSGALG00000037939,ENSGALG00000002623
biological_process	GO:0007140 male meiotic nuclear division	8 out of 1170 genes, 0.7%	28 out of 15747 genes, 0.2%	1	ENSGALG00000031768,ENSGALG00000045889,ENSGALG00000011565,ENSGALG00000019211,ENSGALG00000012236,ENSGALG00000031812,ENSGALG00000006031,ENSGALG00000034574
biological_process	GO:0051493 regulation of cytoskeleton organization	21 out of 1170 genes, 1.8%	357 out of 15747 genes, 2.3%	1	ENSGALG00000044774,ENSGALG00000042418,ENSGALG00000042220,ENSGALG00000042657,ENSGALG00000039190,ENSGALG00000035260,ENSGALG00000038941,ENSGALG00000015172,ENSGALG00000027299,ENSGALG00000011299,ENSGALG00000038225,ENSGALG00000021128,ENSGALG00000008602,ENSGALG00000041078,ENSGALG00000018946,ENSGALG00000028774,ENSGALG00000006508,ENSGALG00000042136,ENSGALG00000008302,ENSGALG00000026374,ENSGALG00000028721
biological_process	GO:0098869 cellular oxidant detoxification	9 out of 1170 genes, 0.8%	56 out of 15747 genes, 0.4%	1	ENSGALG00000002421,ENSGALG00000031869,ENSGALG00000039554,ENSGALG00000005435,ENSGALG00000037829,ENSGALG00000037603,ENSGALG00000016370,ENSGALG00000041510,ENSGALG00000029502
biological_process	GO:0042886 amide transport	39 out of 1170 genes, 3.3%	874 out of 15747 genes, 5.6%	1	ENSGALG00000023303,ENSGALG00000013097,ENSGALG00000035075,ENSGALG00000011141,ENSGALG00000011594,ENSGALG00000011673,ENSGALG00000043694,ENSGALG00000014858,ENSGALG00000026264,ENSGALG00000046303,ENSGALG00000032749,ENSGALG00000016140,ENSGALG00000015722,ENSGALG00000041797,ENSGALG00000037325,ENSGALG00000028937,ENSGALG00000037089,ENSGALG00000007864,ENSGALG00000038400,ENSGALG00000031450,ENSGALG00000034095,…
molecular_function	GO:0004812 aminoacyl-tRNA ligase activity	4 out of 1170 genes, 0.3%	39 out of 15747 genes, 0.2%	1	ENSGALG00000040258,ENSGALG00000026809,ENSGALG00000010789,ENSGALG00000039315
biological_process	GO:0001569 branching involved in blood vessel morphogenesis	3 out of 1170 genes, 0.3%	26 out of 15747 genes, 0.2%	1	ENSGALG00000038225,ENSGALG00000032097,ENSGALG00000000401
molecular_function	GO:0102568 phospholipase A2 activity consuming 1,2-dioleoylphosphatidylethanolamine)	3 out of 1170 genes, 0.3%	14 out of 15747 genes, 0.1%	1	ENSGALG00000045796,ENSGALG00000020458,ENSGALG00000044307
biological_process	GO:0046324 regulation of glucose import	4 out of 1170 genes, 0.3%	46 out of 15747 genes, 0.3%	1	ENSGALG00000037736,ENSGALG00000042878,ENSGALG00000044427,ENSGALG00000011594
molecular_function	GO:0008565 protein transporter activity	3 out of 1170 genes, 0.3%	50 out of 15747 genes, 0.3%	1	ENSGALG00000038400,ENSGALG00000028937,ENSGALG00000004845
biological_process	GO:0072505 divalent inorganic anion homeostasis	2 out of 1170 genes, 0.2%	9 out of 15747 genes, 0.1%	1	ENSGALG00000016680,ENSGALG00000014372
molecular_function	GO:0022853 active ion transmembrane transporter activity	5 out of 1170 genes, 0.4%	46 out of 15747 genes, 0.3%	1	ENSGALG00000009286,ENSGALG00000035743,ENSGALG00000017021,ENSGALG00000038801,ENSGALG00000030086
biological_process	GO:0010919 regulation of inositol phosphate biosynthetic process	3 out of 1170 genes, 0.3%	9 out of 15747 genes, 0.1%	1	ENSGALG00000042878,ENSGALG00000009095,ENSGALG00000015495
biological_process	GO:0048592 eye morphogenesis	5 out of 1170 genes, 0.4%	102 out of 15747 genes, 0.6%	1	ENSGALG00000031301,ENSGALG00000016680,ENSGALG00000002287,ENSGALG00000029648,ENSGALG00000006626
biological_process	GO:0071559 response to transforming growth factor beta	4 out of 1170 genes, 0.3%	92 out of 15747 genes, 0.6%	1	ENSGALG00000039458,ENSGALG00000029545,ENSGALG00000011326,ENSGALG00000012140
biological_process	GO:1903959 regulation of anion transmembrane transport	2 out of 1170 genes, 0.2%	14 out of 15747 genes, 0.1%	1	ENSGALG00000017238,ENSGALG00000032986
molecular_function	GO:0030507 spectrin binding	2 out of 1170 genes, 0.2%	21 out of 15747 genes, 0.1%	1	ENSGALG00000031450,ENSGALG00000009722
molecular_function	GO:0016814 hydrolase activity, acting on carbon-nitrogen (but not peptide) bonds, in cyclic amidines	2 out of 1170 genes, 0.2%	25 out of 15747 genes, 0.2%	1	ENSGALG00000034344,ENSGALG00000006797
biological_process	GO:0045931 positive regulation of mitotic cell cycle	6 out of 1170 genes, 0.5%	99 out of 15747 genes, 0.6%	1	ENSGALG00000011205,ENSGALG00000003485,ENSGALG00000026380,ENSGALG00000013784,ENSGALG00000030601,ENSGALG00000012155
biological_process	GO:0006029 proteoglycan metabolic process	3 out of 1170 genes, 0.3%	47 out of 15747 genes, 0.3%	1	ENSGALG00000006725,ENSGALG00000001611,ENSGALG00000007027
biological_process	GO:0009112 nucleobase metabolic process	6 out of 1170 genes, 0.5%	30 out of 15747 genes, 0.2%	1	ENSGALG00000008185,ENSGALG00000016524,ENSGALG00000033199,ENSGALG00000039011,ENSGALG00000038362,ENSGALG00000020876
biological_process	GO:0072655 establishment of protein localization to mitochondrion	4 out of 1170 genes, 0.3%	42 out of 15747 genes, 0.3%	1	ENSGALG00000038400,ENSGALG00000028937,ENSGALG00000004845,ENSGALG00000039212
biological_process	GO:0048169 regulation of long-term neuronal synaptic plasticity	3 out of 1170 genes, 0.3%	14 out of 15747 genes, 0.1%	1	ENSGALG00000008898,ENSGALG00000041184,ENSGALG00000017238
biological_process	GO:0072359 circulatory system development	34 out of 1170 genes, 2.9%	569 out of 15747 genes, 3.6%	1	ENSGALG00000042607,ENSGALG00000016662,ENSGALG00000042657,ENSGALG00000029648,ENSGALG00000043662,ENSGALG00000038225,ENSGALG00000008866,ENSGALG00000033510,ENSGALG00000008253,ENSGALG00000028543,ENSGALG00000012997,ENSGALG00000009064,ENSGALG00000000401,ENSGALG00000007493,ENSGALG00000031410,ENSGALG00000033185,ENSGALG00000031529,ENSGALG00000012155,ENSGALG00000016680,ENSGALG00000011058,ENSGALG00000030027,…
biological_process	GO:0002009 morphogenesis of an epithelium	20 out of 1170 genes, 1.7%	298 out of 15747 genes, 1.9%	1	ENSGALG00000042607,ENSGALG00000023303,ENSGALG00000013782,ENSGALG00000042657,ENSGALG00000034688,ENSGALG00000012155,ENSGALG00000016316,ENSGALG00000009948,ENSGALG00000010866,ENSGALG00000038225,ENSGALG00000036114,ENSGALG00000030030,ENSGALG00000027213,ENSGALG00000032039,ENSGALG00000001124,ENSGALG00000008253,ENSGALG00000009064,ENSGALG00000032097,ENSGALG00000000401,ENSGALG00000040021
biological_process	GO:2001056 positive regulation of cysteine-type endopeptidase activity	4 out of 1170 genes, 0.3%	71 out of 15747 genes, 0.5%	1	ENSGALG00000042657,ENSGALG00000039212,ENSGALG00000030601,ENSGALG00000034177
biological_process	GO:0042303 molting cycle	3 out of 1170 genes, 0.3%	56 out of 15747 genes, 0.4%	1	ENSGALG00000036114,ENSGALG00000001124,ENSGALG00000007493
biological_process	GO:0097009 energy homeostasis	3 out of 1170 genes, 0.3%	22 out of 15747 genes, 0.1%	1	ENSGALG00000030545,ENSGALG00000011058,ENSGALG00000017117
biological_process	GO:0018149 peptide cross-linking	4 out of 1170 genes, 0.3%	16 out of 15747 genes, 0.1%	1	ENSGALG00000021230,ENSGALG00000013762,ENSGALG00000004804,ENSGALG00000021232
cellular_component	GO:1902554 serine/threonine protein kinase complex	5 out of 1170 genes, 0.4%	69 out of 15747 genes, 0.4%	1	ENSGALG00000041832,ENSGALG00000017052,ENSGALG00000037603,ENSGALG00000038817,ENSGALG00000003485
biological_process	GO:0098743 cell aggregation	2 out of 1170 genes, 0.2%	21 out of 15747 genes, 0.1%	1	ENSGALG00000017287,ENSGALG00000006725
cellular_component	GO:0030662 coated vesicle membrane	2 out of 1170 genes, 0.2%	58 out of 15747 genes, 0.4%	1	ENSGALG00000011113,ENSGALG00000041103
molecular_function	GO:0034458 3'-5' RNA helicase activity	2 out of 1170 genes, 0.2%	18 out of 15747 genes, 0.1%	1	ENSGALG00000038480,ENSGALG00000011565
biological_process	GO:0044248 cellular catabolic process	61 out of 1170 genes, 5.2%	1064 out of 15747 genes, 6.8%	1	ENSGALG00000033532,ENSGALG00000042220,ENSGALG00000038101,ENSGALG00000001592,ENSGALG00000036827,ENSGALG00000040208,ENSGALG00000026849,ENSGALG00000014966,ENSGALG00000032620,ENSGALG00000008185,ENSGALG00000033162,ENSGALG00000004230,ENSGALG00000029000,ENSGALG00000029454,ENSGALG00000020876,ENSGALG00000045788,ENSGALG00000044188,ENSGALG00000038164,ENSGALG00000031768,ENSGALG00000011413,ENSGALG00000029395,…
biological_process	GO:1902680 positive regulation of RNA biosynthetic process	78 out of 1170 genes, 6.7%	1127 out of 15747 genes, 7.2%	1	ENSGALG00000016662,ENSGALG00000043204,ENSGALG00000016316,ENSGALG00000004369,ENSGALG00000017394,ENSGALG00000043460,ENSGALG00000011747,ENSGALG00000026995,ENSGALG00000009064,ENSGALG00000012483,ENSGALG00000000401,ENSGALG00000042309,ENSGALG00000027188,ENSGALG00000004285,ENSGALG00000031529,ENSGALG00000035260,ENSGALG00000008014,ENSGALG00000011783,ENSGALG00000009050,ENSGALG00000006031,ENSGALG00000011722,…
biological_process	GO:0061458 reproductive system development	21 out of 1170 genes, 1.8%	259 out of 15747 genes, 1.6%	1	ENSGALG00000042607,ENSGALG00000013294,ENSGALG00000010798,ENSGALG00000016662,ENSGALG00000006186,ENSGALG00000008014,ENSGALG00000012236,ENSGALG00000028284,ENSGALG00000016316,ENSGALG00000011058,ENSGALG00000009095,ENSGALG00000029000,ENSGALG00000012140,ENSGALG00000031768,ENSGALG00000037939,ENSGALG00000032039,ENSGALG00000042548,ENSGALG00000000401,ENSGALG00000015824,ENSGALG00000040021,ENSGALG00000007493
biological_process	GO:0023014 signal transduction by protein phosphorylation	5 out of 1170 genes, 0.4%	126 out of 15747 genes, 0.8%	1	ENSGALG00000016426,ENSGALG00000011858,ENSGALG00000011262,ENSGALG00000012155,ENSGALG00000011109
cellular_component	GO:0098588 bounding membrane of organelle	46 out of 1170 genes, 3.9%	745 out of 15747 genes, 4.7%	1	ENSGALG00000007116,ENSGALG00000001693,ENSGALG00000037586,ENSGALG00000019736,ENSGALG00000028996,ENSGALG00000042657,ENSGALG00000029648,ENSGALG00000006131,ENSGALG00000041122,ENSGALG00000016740,ENSGALG00000032915,ENSGALG00000004598,ENSGALG00000005360,ENSGALG00000029000,ENSGALG00000041797,ENSGALG00000008918,ENSGALG00000011113,ENSGALG00000011434,ENSGALG00000036412,ENSGALG00000040041,ENSGALG00000017021,…
biological_process	GO:0110053 regulation of actin filament organization	5 out of 1170 genes, 0.4%	174 out of 15747 genes, 1.1%	1	ENSGALG00000038941,ENSGALG00000028774,ENSGALG00000015172,ENSGALG00000028721,ENSGALG00000018946
biological_process	GO:0034312 diol biosynthetic process	2 out of 1170 genes, 0.2%	14 out of 15747 genes, 0.1%	1	ENSGALG00000003751,ENSGALG00000001592
biological_process	GO:0009416 response to light stimulus	19 out of 1170 genes, 1.6%	178 out of 15747 genes, 1.1%	1	ENSGALG00000031301,ENSGALG00000027188,ENSGALG00000041184,ENSGALG00000017237,ENSGALG00000042418,ENSGALG00000041662,ENSGALG00000002299,ENSGALG00000043662,ENSGALG00000001418,ENSGALG00000010762,ENSGALG00000029000,ENSGALG00000016725,ENSGALG00000006626,ENSGALG00000030032,ENSGALG00000008898,ENSGALG00000037736,ENSGALG00000015117,ENSGALG00000034095,ENSGALG00000009538
biological_process	GO:0044458 motile cilium assembly	2 out of 1170 genes, 0.2%	20 out of 15747 genes, 0.1%	1	ENSGALG00000012100,ENSGALG00000042548
biological_process	GO:0009074 aromatic amino acid family catabolic process	5 out of 1170 genes, 0.4%	20 out of 15747 genes, 0.1%	1	ENSGALG00000006306,ENSGALG00000009926,ENSGALG00000012418,ENSGALG00000035207,ENSGALG00000014966
cellular_component	GO:0000307 cyclin-dependent protein kinase holoenzyme complex	4 out of 1170 genes, 0.3%	38 out of 15747 genes, 0.2%	1	ENSGALG00000041832,ENSGALG00000017052,ENSGALG00000038817,ENSGALG00000003485
biological_process	GO:0016079 synaptic vesicle exocytosis	4 out of 1170 genes, 0.3%	50 out of 15747 genes, 0.3%	1	ENSGALG00000008055,ENSGALG00000008926,ENSGALG00000011673,ENSGALG00000035935
biological_process	GO:0046165 alcohol biosynthetic process	9 out of 1170 genes, 0.8%	61 out of 15747 genes, 0.4%	1	ENSGALG00000010798,ENSGALG00000003751,ENSGALG00000001592,ENSGALG00000032986,ENSGALG00000007267,ENSGALG00000017394,ENSGALG00000030344,ENSGALG00000009365,ENSGALG00000005215
biological_process	GO:0032101 regulation of response to external stimulus	27 out of 1170 genes, 2.3%	406 out of 15747 genes, 2.6%	1	ENSGALG00000013294,ENSGALG00000038939,ENSGALG00000033974,ENSGALG00000008646,ENSGALG00000042657,ENSGALG00000011594,ENSGALG00000044805,ENSGALG00000029367,ENSGALG00000046159,ENSGALG00000027299,ENSGALG00000009388,ENSGALG00000029212,ENSGALG00000028886,ENSGALG00000009050,ENSGALG00000011058,ENSGALG00000011205,ENSGALG00000009266,ENSGALG00000036378,ENSGALG00000008898,ENSGALG00000017274,ENSGALG00000012126,…
biological_process	GO:0048839 inner ear development	16 out of 1170 genes, 1.4%	149 out of 15747 genes, 0.9%	1	ENSGALG00000030356,ENSGALG00000042657,ENSGALG00000017394,ENSGALG00000043460,ENSGALG00000008866,ENSGALG00000026305,ENSGALG00000041510,ENSGALG00000005443,ENSGALG00000016744,ENSGALG00000010572,ENSGALG00000010935,ENSGALG00000030128,ENSGALG00000029392,ENSGALG00000013659,ENSGALG00000031450,ENSGALG00000004978
biological_process	GO:0019751 polyol metabolic process	3 out of 1170 genes, 0.3%	62 out of 15747 genes, 0.4%	1	ENSGALG00000003751,ENSGALG00000030344,ENSGALG00000001592
biological_process	GO:0034766 negative regulation of ion transmembrane transport	2 out of 1170 genes, 0.2%	47 out of 15747 genes, 0.3%	1	ENSGALG00000040761,ENSGALG00000029502
biological_process	GO:0030510 regulation of BMP signaling pathway	4 out of 1170 genes, 0.3%	77 out of 15747 genes, 0.5%	1	ENSGALG00000016680,ENSGALG00000009064,ENSGALG00000012483,ENSGALG00000013081
biological_process	GO:1903321 negative regulation of protein modification by small protein conjugation or removal	5 out of 1170 genes, 0.4%	53 out of 15747 genes, 0.3%	1	ENSGALG00000033960,ENSGALG00000009050,ENSGALG00000034095,ENSGALG00000005292,ENSGALG00000038229
biological_process	GO:0045055 regulated exocytosis	6 out of 1170 genes, 0.5%	82 out of 15747 genes, 0.5%	1	ENSGALG00000008055,ENSGALG00000008926,ENSGALG00000011673,ENSGALG00000043694,ENSGALG00000014994,ENSGALG00000035935
biological_process	GO:0014033 neural crest cell differentiation	2 out of 1170 genes, 0.2%	75 out of 15747 genes, 0.5%	1	ENSGALG00000027213,ENSGALG00000036114
biological_process	GO:1902932 positive regulation of alcohol biosynthetic process	4 out of 1170 genes, 0.3%	13 out of 15747 genes, 0.1%	1	ENSGALG00000027188,ENSGALG00000042878,ENSGALG00000009095,ENSGALG00000015495
biological_process	GO:0001816 cytokine production	6 out of 1170 genes, 0.5%	84 out of 15747 genes, 0.5%	1	ENSGALG00000037494,ENSGALG00000037939,ENSGALG00000011434,ENSGALG00000011141,ENSGALG00000029389,ENSGALG00000011594
biological_process	GO:0006835 dicarboxylic acid transport	9 out of 1170 genes, 0.8%	41 out of 15747 genes, 0.3%	1	ENSGALG00000026089,ENSGALG00000039254,ENSGALG00000000558,ENSGALG00000012908,ENSGALG00000041122,ENSGALG00000008874,ENSGALG00000007959,ENSGALG00000033638,ENSGALG00000030511
biological_process	GO:0060670 branching involved in labyrinthine layer morphogenesis	2 out of 1170 genes, 0.2%	8 out of 15747 genes, 0.1%	1	ENSGALG00000042607,ENSGALG00000016316
biological_process	GO:0009209 pyrimidine ribonucleoside triphosphate biosynthetic process	2 out of 1170 genes, 0.2%	15 out of 15747 genes, 0.1%	1	ENSGALG00000029677,ENSGALG00000016524
biological_process	GO:0044839 cell cycle G2/M phase transition	2 out of 1170 genes, 0.2%	28 out of 15747 genes, 0.2%	1	ENSGALG00000042418,ENSGALG00000014843
molecular_function	GO:0019905 syntaxin binding	3 out of 1170 genes, 0.3%	47 out of 15747 genes, 0.3%	1	ENSGALG00000013822,ENSGALG00000008055,ENSGALG00000035935
biological_process	GO:0090313 regulation of protein targeting to membrane	4 out of 1170 genes, 0.3%	18 out of 15747 genes, 0.1%	1	ENSGALG00000037736,ENSGALG00000031529,ENSGALG00000034095,ENSGALG00000008302
molecular_function	GO:0008026 ATP-dependent helicase activity	2 out of 1170 genes, 0.2%	51 out of 15747 genes, 0.3%	1	ENSGALG00000038480,ENSGALG00000011565
biological_process	GO:0045653 negative regulation of megakaryocyte differentiation	3 out of 1170 genes, 0.3%	7 out of 15747 genes, 0.0%	1	ENSGALG00000042491,ENSGALG00000032933,ENSGALG00000008302
biological_process	GO:0051225 spindle assembly	3 out of 1170 genes, 0.3%	53 out of 15747 genes, 0.3%	1	ENSGALG00000039964,ENSGALG00000041471,ENSGALG00000021198
biological_process	GO:1900620 acetate ester biosynthetic process	2 out of 1170 genes, 0.2%	2 out of 15747 genes, 0.0%	1	ENSGALG00000016804,ENSGALG00000017216
biological_process	GO:0032990 cell part morphogenesis	21 out of 1170 genes, 1.8%	317 out of 15747 genes, 2.0%	1	ENSGALG00000015305,ENSGALG00000031529,ENSGALG00000042657,ENSGALG00000027299,ENSGALG00000001608,ENSGALG00000006802,ENSGALG00000031170,ENSGALG00000036114,ENSGALG00000004966,ENSGALG00000031776,ENSGALG00000034889,ENSGALG00000043480,ENSGALG00000008263,ENSGALG00000036412,ENSGALG00000000653,ENSGALG00000001124,ENSGALG00000007927,ENSGALG00000021567,ENSGALG00000034095,ENSGALG00000030801,ENSGALG00000009261
biological_process	GO:1903307 positive regulation of regulated secretory pathway	3 out of 1170 genes, 0.3%	25 out of 15747 genes, 0.2%	1	ENSGALG00000034095,ENSGALG00000029000,ENSGALG00000005215
molecular_function	GO:0001784 phosphotyrosine residue binding	2 out of 1170 genes, 0.2%	30 out of 15747 genes, 0.2%	1	ENSGALG00000010688,ENSGALG00000006368
cellular_component	GO:0043227 membrane-bounded organelle	445 out of 1170 genes, 38.0%	7311 out of 15747 genes, 46.4%	1	ENSGALG00000008055,ENSGALG00000040303,ENSGALG00000038939,ENSGALG00000043204,ENSGALG00000036867,ENSGALG00000004945,ENSGALG00000016316,ENSGALG00000031812,ENSGALG00000017394,ENSGALG00000029545,ENSGALG00000006131,ENSGALG00000015623,ENSGALG00000008918,ENSGALG00000036504,ENSGALG00000032348,ENSGALG00000040041,ENSGALG00000038343,ENSGALG00000026380,ENSGALG00000015224,ENSGALG00000044892,ENSGALG00000041471,…
biological_process	GO:0060644 mammary gland epithelial cell differentiation	2 out of 1170 genes, 0.2%	14 out of 15747 genes, 0.1%	1	ENSGALG00000008014,ENSGALG00000036114
biological_process	GO:0032413 negative regulation of ion transmembrane transporter activity	2 out of 1170 genes, 0.2%	36 out of 15747 genes, 0.2%	1	ENSGALG00000040761,ENSGALG00000029502
biological_process	GO:0030808 regulation of nucleotide biosynthetic process	2 out of 1170 genes, 0.2%	36 out of 15747 genes, 0.2%	1	ENSGALG00000001418,ENSGALG00000016992
biological_process	GO:0046500 S-adenosylmethionine metabolic process	3 out of 1170 genes, 0.3%	9 out of 15747 genes, 0.1%	1	ENSGALG00000043290,ENSGALG00000015366,ENSGALG00000044285
cellular_component	GO:0043235 receptor complex	36 out of 1170 genes, 3.1%	297 out of 15747 genes, 1.9%	1	ENSGALG00000041348,ENSGALG00000030407,ENSGALG00000011141,ENSGALG00000014202,ENSGALG00000012297,ENSGALG00000032856,ENSGALG00000023742,ENSGALG00000005259,ENSGALG00000033510,ENSGALG00000028543,ENSGALG00000012407,ENSGALG00000021567,ENSGALG00000015418,ENSGALG00000014206,ENSGALG00000012322,ENSGALG00000009405,ENSGALG00000031529,ENSGALG00000015778,ENSGALG00000016867,ENSGALG00000012155,ENSGALG00000034109,…
molecular_function	GO:0004415 hyalurononglucosaminidase activity	2 out of 1170 genes, 0.2%	6 out of 15747 genes, 0.0%	1	ENSGALG00000029000,ENSGALG00000008776
biological_process	GO:0018101 protein citrullination	2 out of 1170 genes, 0.2%	3 out of 15747 genes, 0.0%	1	ENSGALG00000039572,ENSGALG00000029212
biological_process	GO:0030539 male genitalia development	2 out of 1170 genes, 0.2%	19 out of 15747 genes, 0.1%	1	ENSGALG00000010798,ENSGALG00000032039
cellular_component	GO:0001650 fibrillar center	3 out of 1170 genes, 0.3%	96 out of 15747 genes, 0.6%	1	ENSGALG00000028937,ENSGALG00000030890,ENSGALG00000000638
biological_process	GO:0002067 glandular epithelial cell differentiation	2 out of 1170 genes, 0.2%	35 out of 15747 genes, 0.2%	1	ENSGALG00000004285,ENSGALG00000036114
molecular_function	GO:0016627 oxidoreductase activity, acting on the CH-CH group of donors	2 out of 1170 genes, 0.2%	43 out of 15747 genes, 0.3%	1	ENSGALG00000010798,ENSGALG00000038771
cellular_component	GO:0120114 Sm-like protein family complex	2 out of 1170 genes, 0.2%	59 out of 15747 genes, 0.4%	1	ENSGALG00000035421,ENSGALG00000030824
molecular_function	GO:0003724 RNA helicase activity	2 out of 1170 genes, 0.2%	31 out of 15747 genes, 0.2%	1	ENSGALG00000038480,ENSGALG00000011565
biological_process	GO:0051607 defense response to virus	3 out of 1170 genes, 0.3%	75 out of 15747 genes, 0.5%	1	ENSGALG00000036909,ENSGALG00000038101,ENSGALG00000015269
cellular_component	GO:0030118 clathrin coat	2 out of 1170 genes, 0.2%	36 out of 15747 genes, 0.2%	1	ENSGALG00000011113,ENSGALG00000041103
molecular_function	GO:0003676 nucleic acid binding	153 out of 1170 genes, 13.1%	2516 out of 15747 genes, 16.0%	1	ENSGALG00000033532,ENSGALG00000040303,ENSGALG00000038939,ENSGALG00000035421,ENSGALG00000043835,ENSGALG00000043204,ENSGALG00000036867,ENSGALG00000016316,ENSGALG00000031812,ENSGALG00000029545,ENSGALG00000037309,ENSGALG00000038598,ENSGALG00000038343,ENSGALG00000038757,ENSGALG00000000401,ENSGALG00000023886,ENSGALG00000027188,ENSGALG00000004285,ENSGALG00000035981,ENSGALG00000045328,ENSGALG00000011565,…
biological_process	GO:0007501 mesodermal cell fate specification	2 out of 1170 genes, 0.2%	3 out of 15747 genes, 0.0%	1	ENSGALG00000023303,ENSGALG00000040021
biological_process	GO:0015991 ATP hydrolysis coupled proton transport	2 out of 1170 genes, 0.2%	26 out of 15747 genes, 0.2%	1	ENSGALG00000009286,ENSGALG00000030086
biological_process	GO:1905940 negative regulation of gonad development	2 out of 1170 genes, 0.2%	5 out of 15747 genes, 0.0%	1	ENSGALG00000011058,ENSGALG00000029000
biological_process	GO:0009142 nucleoside triphosphate biosynthetic process	11 out of 1170 genes, 0.9%	76 out of 15747 genes, 0.5%	1	ENSGALG00000015224,ENSGALG00000038801,ENSGALG00000030086,ENSGALG00000031652,ENSGALG00000021039,ENSGALG00000011093,ENSGALG00000009286,ENSGALG00000029677,ENSGALG00000033446,ENSGALG00000026077,ENSGALG00000016524
biological_process	GO:0006112 energy reserve metabolic process	3 out of 1170 genes, 0.3%	37 out of 15747 genes, 0.2%	1	ENSGALG00000043290,ENSGALG00000013265,ENSGALG00000011058
molecular_function	GO:0042288 MHC class I protein binding	3 out of 1170 genes, 0.3%	6 out of 15747 genes, 0.0%	1	ENSGALG00000035075,ENSGALG00000041471,ENSGALG00000038801
biological_process	GO:0051707 response to other organism	28 out of 1170 genes, 2.4%	419 out of 15747 genes, 2.7%	1	ENSGALG00000036909,ENSGALG00000009920,ENSGALG00000022815,ENSGALG00000029389,ENSGALG00000011594,ENSGALG00000002170,ENSGALG00000038101,ENSGALG00000008014,ENSGALG00000028284,ENSGALG00000008704,ENSGALG00000041510,ENSGALG00000029000,ENSGALG00000037309,ENSGALG00000016668,ENSGALG00000009266,ENSGALG00000015269,ENSGALG00000045607,ENSGALG00000011434,ENSGALG00000043480,ENSGALG00000029691,ENSGALG00000027490,…
biological_process	GO:0008037 cell recognition	7 out of 1170 genes, 0.6%	96 out of 15747 genes, 0.6%	1	ENSGALG00000033960,ENSGALG00000031301,ENSGALG00000007927,ENSGALG00000031776,ENSGALG00000002428,ENSGALG00000008263,ENSGALG00000000653
biological_process	GO:0007369 gastrulation	4 out of 1170 genes, 0.3%	103 out of 15747 genes, 0.7%	1	ENSGALG00000023303,ENSGALG00000043460,ENSGALG00000042657,ENSGALG00000040021
biological_process	GO:0090092 regulation of transmembrane receptor protein serine/threonine kinase signaling pathway	9 out of 1170 genes, 0.8%	173 out of 15747 genes, 1.1%	1	ENSGALG00000039458,ENSGALG00000038618,ENSGALG00000014900,ENSGALG00000005985,ENSGALG00000016680,ENSGALG00000009064,ENSGALG00000012483,ENSGALG00000032097,ENSGALG00000013081
molecular_function	GO:0050145 nucleoside monophosphate kinase activity	2 out of 1170 genes, 0.2%	14 out of 15747 genes, 0.1%	1	ENSGALG00000015224,ENSGALG00000011093
biological_process	GO:0055080 cation homeostasis	42 out of 1170 genes, 3.6%	406 out of 15747 genes, 2.6%	1	ENSGALG00000011875,ENSGALG00000046159,ENSGALG00000016992,ENSGALG00000032986,ENSGALG00000004945,ENSGALG00000012297,ENSGALG00000038405,ENSGALG00000017044,ENSGALG00000011434,ENSGALG00000032348,ENSGALG00000017021,ENSGALG00000039738,ENSGALG00000030032,ENSGALG00000005853,ENSGALG00000007972,ENSGALG00000012483,ENSGALG00000042136,ENSGALG00000007959,ENSGALG00000010334,ENSGALG00000004885,ENSGALG00000006297,…
biological_process	GO:0009895 negative regulation of catabolic process	8 out of 1170 genes, 0.7%	179 out of 15747 genes, 1.1%	1	ENSGALG00000003045,ENSGALG00000011434,ENSGALG00000045889,ENSGALG00000033960,ENSGALG00000011299,ENSGALG00000011856,ENSGALG00000011058,ENSGALG00000005292
cellular_component	GO:0060077 inhibitory synapse	2 out of 1170 genes, 0.2%	7 out of 15747 genes, 0.0%	1	ENSGALG00000034070,ENSGALG00000014206
biological_process	GO:0010647 positive regulation of cell communication	63 out of 1170 genes, 5.4%	1027 out of 15747 genes, 6.5%	1	ENSGALG00000042607,ENSGALG00000013294,ENSGALG00000041348,ENSGALG00000041184,ENSGALG00000030407,ENSGALG00000015305,ENSGALG00000042657,ENSGALG00000011594,ENSGALG00000016992,ENSGALG00000036642,ENSGALG00000032986,ENSGALG00000014858,ENSGALG00000043662,ENSGALG00000012297,ENSGALG00000005985,ENSGALG00000043460,ENSGALG00000011205,ENSGALG00000004598,ENSGALG00000010688,ENSGALG00000009572,ENSGALG00000033510,…
biological_process	GO:0007202 activation of phospholipase C activity	2 out of 1170 genes, 0.2%	8 out of 15747 genes, 0.1%	1	ENSGALG00000042878,ENSGALG00000016992
biological_process	GO:0060993 kidney morphogenesis	3 out of 1170 genes, 0.3%	69 out of 15747 genes, 0.4%	1	ENSGALG00000023303,ENSGALG00000036114,ENSGALG00000040021
biological_process	GO:0097502 mannosylation	2 out of 1170 genes, 0.2%	27 out of 15747 genes, 0.2%	1	ENSGALG00000039883,ENSGALG00000036396
molecular_function	GO:0001228 DNA-binding transcription activator activity, RNA polymerase II-specific	23 out of 1170 genes, 2.0%	321 out of 15747 genes, 2.0%	1	ENSGALG00000023303,ENSGALG00000015305,ENSGALG00000004285,ENSGALG00000016662,ENSGALG00000011594,ENSGALG00000008014,ENSGALG00000026264,ENSGALG00000016316,ENSGALG00000016680,ENSGALG00000015495,ENSGALG00000016384,ENSGALG00000008135,ENSGALG00000027213,ENSGALG00000034889,ENSGALG00000038618,ENSGALG00000001252,ENSGALG00000030416,ENSGALG00000032039,ENSGALG00000001124,ENSGALG00000008253,ENSGALG00000042416,…
biological_process	GO:0051146 striated muscle cell differentiation	8 out of 1170 genes, 0.7%	141 out of 15747 genes, 0.9%	1	ENSGALG00000042657,ENSGALG00000008253,ENSGALG00000009050,ENSGALG00000028567,ENSGALG00000005292,ENSGALG00000036114,ENSGALG00000018946,ENSGALG00000028721
biological_process	GO:0034397 telomere localization	2 out of 1170 genes, 0.2%	9 out of 15747 genes, 0.1%	1	ENSGALG00000031768,ENSGALG00000006186
biological_process	GO:1902749 regulation of cell cycle G2/M phase transition	4 out of 1170 genes, 0.3%	62 out of 15747 genes, 0.4%	1	ENSGALG00000040569,ENSGALG00000011858,ENSGALG00000042418,ENSGALG00000036519
biological_process	GO:0060421 positive regulation of heart growth	2 out of 1170 genes, 0.2%	23 out of 15747 genes, 0.1%	1	ENSGALG00000032097,ENSGALG00000008253
biological_process	GO:0007611 learning or memory	21 out of 1170 genes, 1.8%	142 out of 15747 genes, 0.9%	1	ENSGALG00000041184,ENSGALG00000029648,ENSGALG00000043662,ENSGALG00000027299,ENSGALG00000009424,ENSGALG00000031170,ENSGALG00000030251,ENSGALG00000032843,ENSGALG00000004598,ENSGALG00000016744,ENSGALG00000010688,ENSGALG00000026153,ENSGALG00000036378,ENSGALG00000006508,ENSGALG00000017238,ENSGALG00000000653,ENSGALG00000008898,ENSGALG00000010078,ENSGALG00000034095,ENSGALG00000015117,ENSGALG00000027534
biological_process	GO:0051283 negative regulation of sequestering of calcium ion	5 out of 1170 genes, 0.4%	38 out of 15747 genes, 0.2%	1	ENSGALG00000009705,ENSGALG00000034751,ENSGALG00000005631,ENSGALG00000016992,ENSGALG00000005853
cellular_component	GO:0005746 mitochondrial respiratory chain	5 out of 1170 genes, 0.4%	65 out of 15747 genes, 0.4%	1	ENSGALG00000033446,ENSGALG00000040173,ENSGALG00000038714,ENSGALG00000039212,ENSGALG00000042809
molecular_function	GO:0140161 monocarboxylate:sodium symporter activity	4 out of 1170 genes, 0.3%	8 out of 15747 genes, 0.1%	1	ENSGALG00000019291,ENSGALG00000019290,ENSGALG00000004879,ENSGALG00000012985
biological_process	GO:0014020 primary neural tube formation	3 out of 1170 genes, 0.3%	68 out of 15747 genes, 0.4%	1	ENSGALG00000027213,ENSGALG00000009064,ENSGALG00000001124
molecular_function	GO:0016840 carbon-nitrogen lyase activity	2 out of 1170 genes, 0.2%	13 out of 15747 genes, 0.1%	1	ENSGALG00000027874,ENSGALG00000002558
biological_process	GO:1901565 organonitrogen compound catabolic process	37 out of 1170 genes, 3.2%	685 out of 15747 genes, 4.4%	1	ENSGALG00000033532,ENSGALG00000001592,ENSGALG00000036827,ENSGALG00000040208,ENSGALG00000026849,ENSGALG00000014966,ENSGALG00000008185,ENSGALG00000033162,ENSGALG00000029000,ENSGALG00000020876,ENSGALG00000045788,ENSGALG00000044188,ENSGALG00000038164,ENSGALG00000027874,ENSGALG00000026380,ENSGALG00000037089,ENSGALG00000037812,ENSGALG00000031410,ENSGALG00000007027,ENSGALG00000029438,ENSGALG00000009926,…
biological_process	GO:0002684 positive regulation of immune system process	19 out of 1170 genes, 1.6%	476 out of 15747 genes, 3.0%	1	ENSGALG00000010850,ENSGALG00000030407,ENSGALG00000009920,ENSGALG00000003016,ENSGALG00000042657,ENSGALG00000011594,ENSGALG00000035260,ENSGALG00000029367,ENSGALG00000042895,ENSGALG00000016557,ENSGALG00000037309,ENSGALG00000044427,ENSGALG00000032348,ENSGALG00000011434,ENSGALG00000037413,ENSGALG00000026396,ENSGALG00000017040,ENSGALG00000007419,ENSGALG00000043735
biological_process	GO:1903795 regulation of inorganic anion transmembrane transport	2 out of 1170 genes, 0.2%	4 out of 15747 genes, 0.0%	1	ENSGALG00000017238,ENSGALG00000032986
biological_process	GO:0042181 ketone biosynthetic process	2 out of 1170 genes, 0.2%	20 out of 15747 genes, 0.1%	1	ENSGALG00000013294,ENSGALG00000005215
biological_process	GO:0060627 regulation of vesicle-mediated transport	20 out of 1170 genes, 1.7%	247 out of 15747 genes, 1.6%	1	ENSGALG00000029369,ENSGALG00000031301,ENSGALG00000008926,ENSGALG00000042657,ENSGALG00000029367,ENSGALG00000043694,ENSGALG00000032986,ENSGALG00000012155,ENSGALG00000043662,ENSGALG00000028284,ENSGALG00000027299,ENSGALG00000017394,ENSGALG00000029000,ENSGALG00000016288,ENSGALG00000009266,ENSGALG00000011113,ENSGALG00000011434,ENSGALG00000037736,ENSGALG00000034095,ENSGALG00000005215
biological_process	GO:0030335 positive regulation of cell migration	11 out of 1170 genes, 0.9%	287 out of 15747 genes, 1.8%	1	ENSGALG00000033974,ENSGALG00000038618,ENSGALG00000038801,ENSGALG00000012155,ENSGALG00000008681,ENSGALG00000027299,ENSGALG00000042895,ENSGALG00000011205,ENSGALG00000032097,ENSGALG00000008302,ENSGALG00000027785
cellular_component	GO:0035869 ciliary transition zone	2 out of 1170 genes, 0.2%	48 out of 15747 genes, 0.3%	1	ENSGALG00000031450,ENSGALG00000039648
molecular_function	GO:0016538 cyclin-dependent protein serine/threonine kinase regulator activity	4 out of 1170 genes, 0.3%	36 out of 15747 genes, 0.2%	1	ENSGALG00000041832,ENSGALG00000017052,ENSGALG00000038817,ENSGALG00000003485
molecular_function	GO:0001846 opsonin binding	2 out of 1170 genes, 0.2%	9 out of 15747 genes, 0.1%	1	ENSGALG00000028284,ENSGALG00000003016
biological_process	GO:0097659 nucleic acid-templated transcription	41 out of 1170 genes, 3.5%	584 out of 15747 genes, 3.7%	1	ENSGALG00000045753,ENSGALG00000023303,ENSGALG00000015305,ENSGALG00000016662,ENSGALG00000043204,ENSGALG00000011594,ENSGALG00000002170,ENSGALG00000026264,ENSGALG00000016316,ENSGALG00000015495,ENSGALG00000027213,ENSGALG00000008135,ENSGALG00000032039,ENSGALG00000041630,ENSGALG00000001124,ENSGALG00000008253,ENSGALG00000041832,ENSGALG00000013600,ENSGALG00000032329,ENSGALG00000028983,ENSGALG00000026747,…
biological_process	GO:0032760 positive regulation of tumor necrosis factor production	2 out of 1170 genes, 0.2%	31 out of 15747 genes, 0.2%	1	ENSGALG00000008080,ENSGALG00000029367
biological_process	GO:0060795 cell fate commitment involved in formation of primary germ layer	4 out of 1170 genes, 0.3%	18 out of 15747 genes, 0.1%	1	ENSGALG00000023303,ENSGALG00000043460,ENSGALG00000042657,ENSGALG00000040021
molecular_function	GO:1904680 peptide transmembrane transporter activity	4 out of 1170 genes, 0.3%	16 out of 15747 genes, 0.1%	1	ENSGALG00000038400,ENSGALG00000013097,ENSGALG00000035075,ENSGALG00000016884
cellular_component	GO:0005640 nuclear outer membrane	3 out of 1170 genes, 0.3%	8 out of 15747 genes, 0.1%	1	ENSGALG00000028996,ENSGALG00000042657,ENSGALG00000005212
molecular_function	GO:0030553 cGMP binding	3 out of 1170 genes, 0.3%	11 out of 15747 genes, 0.1%	1	ENSGALG00000010909,ENSGALG00000037644,ENSGALG00000014136
biological_process	GO:0072595 maintenance of protein localization in organelle	2 out of 1170 genes, 0.2%	31 out of 15747 genes, 0.2%	1	ENSGALG00000017394,ENSGALG00000034095
biological_process	GO:0035107 appendage morphogenesis	10 out of 1170 genes, 0.9%	125 out of 15747 genes, 0.8%	1	ENSGALG00000037494,ENSGALG00000027213,ENSGALG00000032039,ENSGALG00000042657,ENSGALG00000008253,ENSGALG00000016680,ENSGALG00000042416,ENSGALG00000008866,ENSGALG00000030030,ENSGALG00000040021
biological_process	GO:0060402 calcium ion transport into cytosol	7 out of 1170 genes, 0.6%	48 out of 15747 genes, 0.3%	1	ENSGALG00000010334,ENSGALG00000008898,ENSGALG00000009705,ENSGALG00000034751,ENSGALG00000005631,ENSGALG00000016992,ENSGALG00000005853
biological_process	GO:0043392 negative regulation of DNA binding	3 out of 1170 genes, 0.3%	34 out of 15747 genes, 0.2%	1	ENSGALG00000003045,ENSGALG00000036114,ENSGALG00000001124
biological_process	GO:0051347 positive regulation of transferase activity	33 out of 1170 genes, 2.8%	400 out of 15747 genes, 2.5%	1	ENSGALG00000030407,ENSGALG00000042657,ENSGALG00000016992,ENSGALG00000036827,ENSGALG00000014858,ENSGALG00000012297,ENSGALG00000003485,ENSGALG00000017117,ENSGALG00000010688,ENSGALG00000003446,ENSGALG00000033510,ENSGALG00000006242,ENSGALG00000006508,ENSGALG00000011434,ENSGALG00000041832,ENSGALG00000008733,ENSGALG00000021567,ENSGALG00000034095,ENSGALG00000008302,ENSGALG00000042365,ENSGALG00000033974,…
biological_process	GO:0055088 lipid homeostasis	9 out of 1170 genes, 0.8%	78 out of 15747 genes, 0.5%	1	ENSGALG00000004285,ENSGALG00000011594,ENSGALG00000002170,ENSGALG00000041687,ENSGALG00000017394,ENSGALG00000009958,ENSGALG00000037603,ENSGALG00000041222,ENSGALG00000004230
biological_process	GO:0030901 midbrain development	2 out of 1170 genes, 0.2%	35 out of 15747 genes, 0.2%	1	ENSGALG00000019842,ENSGALG00000042657
biological_process	GO:0009179 purine ribonucleoside diphosphate metabolic process	3 out of 1170 genes, 0.3%	36 out of 15747 genes, 0.2%	1	ENSGALG00000026077,ENSGALG00000015224,ENSGALG00000021039
biological_process	GO:0032507 maintenance of protein location in cell	4 out of 1170 genes, 0.3%	97 out of 15747 genes, 0.6%	1	ENSGALG00000017394,ENSGALG00000025763,ENSGALG00000034095,ENSGALG00000041767
biological_process	GO:0031346 positive regulation of cell projection organization	10 out of 1170 genes, 0.9%	195 out of 15747 genes, 1.2%	1	ENSGALG00000042657,ENSGALG00000038941,ENSGALG00000013822,ENSGALG00000008733,ENSGALG00000004598,ENSGALG00000035634,ENSGALG00000021128,ENSGALG00000026153,ENSGALG00000005145,ENSGALG00000023886
molecular_function	GO:0008235 metalloexopeptidase activity	8 out of 1170 genes, 0.7%	47 out of 15747 genes, 0.3%	1	ENSGALG00000041918,ENSGALG00000036909,ENSGALG00000031410,ENSGALG00000006834,ENSGALG00000006819,ENSGALG00000011727,ENSGALG00000016985,ENSGALG00000030209
biological_process	GO:0043269 regulation of ion transport	36 out of 1170 genes, 3.1%	371 out of 15747 genes, 2.4%	1	ENSGALG00000008055,ENSGALG00000041184,ENSGALG00000011875,ENSGALG00000003833,ENSGALG00000006072,ENSGALG00000032986,ENSGALG00000011009,ENSGALG00000034427,ENSGALG00000038405,ENSGALG00000029694,ENSGALG00000043764,ENSGALG00000016866,ENSGALG00000016470,ENSGALG00000012142,ENSGALG00000042706,ENSGALG00000027702,ENSGALG00000040761,ENSGALG00000029367,ENSGALG00000008014,ENSGALG00000010029,ENSGALG00000012155,…
biological_process	GO:0045141 meiotic telomere clustering	2 out of 1170 genes, 0.2%	8 out of 15747 genes, 0.1%	1	ENSGALG00000031768,ENSGALG00000006186
cellular_component	GO:0030427 site of polarized growth	8 out of 1170 genes, 0.7%	59 out of 15747 genes, 0.4%	1	ENSGALG00000008918,ENSGALG00000006508,ENSGALG00000034889,ENSGALG00000043480,ENSGALG00000036867,ENSGALG00000021128,ENSGALG00000008302,ENSGALG00000023886
biological_process	GO:0051272 positive regulation of cellular component movement	12 out of 1170 genes, 1.0%	297 out of 15747 genes, 1.9%	1	ENSGALG00000010596,ENSGALG00000033974,ENSGALG00000038618,ENSGALG00000038801,ENSGALG00000012155,ENSGALG00000008681,ENSGALG00000027299,ENSGALG00000042895,ENSGALG00000011205,ENSGALG00000032097,ENSGALG00000008302,ENSGALG00000027785
biological_process	GO:0070307 lens fiber cell development	2 out of 1170 genes, 0.2%	12 out of 15747 genes, 0.1%	1	ENSGALG00000034585,ENSGALG00000008735
biological_process	GO:0050768 negative regulation of neurogenesis	13 out of 1170 genes, 1.1%	173 out of 15747 genes, 1.1%	1	ENSGALG00000015305,ENSGALG00000037939,ENSGALG00000008263,ENSGALG00000000277,ENSGALG00000042657,ENSGALG00000000653,ENSGALG00000001124,ENSGALG00000043460,ENSGALG00000034095,ENSGALG00000015117,ENSGALG00000008302,ENSGALG00000009261,ENSGALG00000041273
biological_process	GO:0071482 cellular response to light stimulus	8 out of 1170 genes, 0.7%	70 out of 15747 genes, 0.4%	1	ENSGALG00000042418,ENSGALG00000041662,ENSGALG00000002299,ENSGALG00000010762,ENSGALG00000037736,ENSGALG00000029000,ENSGALG00000016725,ENSGALG00000009538
biological_process	GO:0043583 ear development	17 out of 1170 genes, 1.5%	168 out of 15747 genes, 1.1%	1	ENSGALG00000023303,ENSGALG00000030356,ENSGALG00000042657,ENSGALG00000017394,ENSGALG00000043460,ENSGALG00000008866,ENSGALG00000026305,ENSGALG00000041510,ENSGALG00000005443,ENSGALG00000016744,ENSGALG00000010572,ENSGALG00000010935,ENSGALG00000030128,ENSGALG00000029392,ENSGALG00000013659,ENSGALG00000031450,ENSGALG00000004978
biological_process	GO:0051336 regulation of hydrolase activity	46 out of 1170 genes, 3.9%	855 out of 15747 genes, 5.4%	1	ENSGALG00000034424,ENSGALG00000008646,ENSGALG00000042657,ENSGALG00000028115,ENSGALG00000046159,ENSGALG00000016992,ENSGALG00000014252,ENSGALG00000020390,ENSGALG00000014858,ENSGALG00000000293,ENSGALG00000043460,ENSGALG00000038405,ENSGALG00000001697,ENSGALG00000031659,ENSGALG00000028774,ENSGALG00000010657,ENSGALG00000038672,ENSGALG00000020388,ENSGALG00000023032,ENSGALG00000032231,ENSGALG00000026995,…
biological_process	GO:0001701 in utero embryonic development	10 out of 1170 genes, 0.9%	238 out of 15747 genes, 1.5%	1	ENSGALG00000042607,ENSGALG00000042418,ENSGALG00000042657,ENSGALG00000014372,ENSGALG00000008014,ENSGALG00000038941,ENSGALG00000016316,ENSGALG00000013512,ENSGALG00000036114,ENSGALG00000007493
biological_process	GO:0022900 electron transport chain	10 out of 1170 genes, 0.9%	105 out of 15747 genes, 0.7%	1	ENSGALG00000000629,ENSGALG00000033185,ENSGALG00000029367,ENSGALG00000042809,ENSGALG00000023032,ENSGALG00000023437,ENSGALG00000008185,ENSGALG00000033446,ENSGALG00000040173,ENSGALG00000020876
biological_process	GO:0003015 heart process	4 out of 1170 genes, 0.3%	67 out of 15747 genes, 0.4%	1	ENSGALG00000033185,ENSGALG00000005332,ENSGALG00000017122,ENSGALG00000029694
biological_process	GO:0043154 negative regulation of cysteine-type endopeptidase activity involved in apoptotic process	3 out of 1170 genes, 0.3%	44 out of 15747 genes, 0.3%	1	ENSGALG00000016680,ENSGALG00000033974,ENSGALG00000028115
cellular_component	GO:0005903 brush border	10 out of 1170 genes, 0.9%	61 out of 15747 genes, 0.4%	1	ENSGALG00000026089,ENSGALG00000031410,ENSGALG00000014372,ENSGALG00000039738,ENSGALG00000009306,ENSGALG00000008704,ENSGALG00000045006,ENSGALG00000013180,ENSGALG00000005360,ENSGALG00000016884
biological_process	GO:2000780 negative regulation of double-strand break repair	3 out of 1170 genes, 0.3%	22 out of 15747 genes, 0.1%	1	ENSGALG00000039779,ENSGALG00000006651,ENSGALG00000038229
cellular_component	GO:0030016 myofibril	8 out of 1170 genes, 0.7%	128 out of 15747 genes, 0.8%	1	ENSGALG00000013822,ENSGALG00000009705,ENSGALG00000005332,ENSGALG00000028567,ENSGALG00000008148,ENSGALG00000005292,ENSGALG00000018946,ENSGALG00000028721
biological_process	GO:0045454 cell redox homeostasis	3 out of 1170 genes, 0.3%	48 out of 15747 genes, 0.3%	1	ENSGALG00000029677,ENSGALG00000023032,ENSGALG00000002006
biological_process	GO:0043067 regulation of programmed cell death	48 out of 1170 genes, 4.1%	868 out of 15747 genes, 5.5%	1	ENSGALG00000035219,ENSGALG00000019842,ENSGALG00000015305,ENSGALG00000028996,ENSGALG00000042657,ENSGALG00000011594,ENSGALG00000028115,ENSGALG00000036642,ENSGALG00000005985,ENSGALG00000043460,ENSGALG00000009572,ENSGALG00000033510,ENSGALG00000009266,ENSGALG00000037413,ENSGALG00000005524,ENSGALG00000016438,ENSGALG00000036196,ENSGALG00000028543,ENSGALG00000008003,ENSGALG00000015418,ENSGALG00000021567,…
biological_process	GO:0030890 positive regulation of B cell proliferation	2 out of 1170 genes, 0.2%	28 out of 15747 genes, 0.2%	1	ENSGALG00000042657,ENSGALG00000037413
cellular_component	GO:0099512 supramolecular fiber	29 out of 1170 genes, 2.5%	707 out of 15747 genes, 4.5%	1	ENSGALG00000039964,ENSGALG00000008735,ENSGALG00000039190,ENSGALG00000000433,ENSGALG00000006083,ENSGALG00000011299,ENSGALG00000005332,ENSGALG00000032838,ENSGALG00000037953,ENSGALG00000005292,ENSGALG00000018946,ENSGALG00000013045,ENSGALG00000037325,ENSGALG00000043976,ENSGALG00000006508,ENSGALG00000027490,ENSGALG00000036846,ENSGALG00000008253,ENSGALG00000013822,ENSGALG00000009705,ENSGALG00000028567,…
biological_process	GO:0043279 response to alkaloid	5 out of 1170 genes, 0.4%	30 out of 15747 genes, 0.2%	1	ENSGALG00000008898,ENSGALG00000040761,ENSGALG00000000277,ENSGALG00000034095,ENSGALG00000015117
cellular_component	GO:0030120 vesicle coat	2 out of 1170 genes, 0.2%	44 out of 15747 genes, 0.3%	1	ENSGALG00000011113,ENSGALG00000041103
biological_process	GO:0072523 purine-containing compound catabolic process	2 out of 1170 genes, 0.2%	29 out of 15747 genes, 0.2%	1	ENSGALG00000008185,ENSGALG00000020876
biological_process	GO:0060334 regulation of interferon-gamma-mediated signaling pathway	2 out of 1170 genes, 0.2%	12 out of 15747 genes, 0.1%	1	ENSGALG00000023193,ENSGALG00000030356
biological_process	GO:0016125 sterol metabolic process	9 out of 1170 genes, 0.8%	61 out of 15747 genes, 0.4%	1	ENSGALG00000010798,ENSGALG00000032986,ENSGALG00000007267,ENSGALG00000017394,ENSGALG00000011058,ENSGALG00000041222,ENSGALG00000004230,ENSGALG00000009365,ENSGALG00000007493
biological_process	GO:0051236 establishment of RNA localization	3 out of 1170 genes, 0.3%	114 out of 15747 genes, 0.7%	1	ENSGALG00000030890,ENSGALG00000004978,ENSGALG00000024172
biological_process	GO:0030879 mammary gland development	10 out of 1170 genes, 0.9%	75 out of 15747 genes, 0.5%	1	ENSGALG00000013294,ENSGALG00000042657,ENSGALG00000008014,ENSGALG00000017021,ENSGALG00000012155,ENSGALG00000010866,ENSGALG00000035743,ENSGALG00000016524,ENSGALG00000036114,ENSGALG00000005212
cellular_component	GO:0031974 membrane-enclosed lumen	132 out of 1170 genes, 11.3%	2745 out of 15747 genes, 17.4%	1	ENSGALG00000033532,ENSGALG00000038939,ENSGALG00000035421,ENSGALG00000011141,ENSGALG00000038714,ENSGALG00000038598,ENSGALG00000042539,ENSGALG00000036504,ENSGALG00000032348,ENSGALG00000038343,ENSGALG00000015224,ENSGALG00000029330,ENSGALG00000041471,ENSGALG00000000793,ENSGALG00000000401,ENSGALG00000008302,ENSGALG00000005212,ENSGALG00000007370,ENSGALG00000004285,ENSGALG00000004963,ENSGALG00000041272,…
cellular_component	GO:0005856 cytoskeleton	92 out of 1170 genes, 7.9%	1609 out of 15747 genes, 10.2%	1	ENSGALG00000033532,ENSGALG00000009602,ENSGALG00000035075,ENSGALG00000011141,ENSGALG00000008735,ENSGALG00000035594,ENSGALG00000022206,ENSGALG00000011299,ENSGALG00000017052,ENSGALG00000008866,ENSGALG00000018946,ENSGALG00000037325,ENSGALG00000017044,ENSGALG00000011113,ENSGALG00000037864,ENSGALG00000028138,ENSGALG00000009722,ENSGALG00000028567,ENSGALG00000041471,ENSGALG00000044263,ENSGALG00000008302,…
biological_process	GO:0000375 RNA splicing, via transesterification reactions	4 out of 1170 genes, 0.3%	148 out of 15747 genes, 0.9%	1	ENSGALG00000035421,ENSGALG00000035138,ENSGALG00000006544,ENSGALG00000030824
biological_process	GO:1900024 regulation of substrate adhesion-dependent cell spreading	3 out of 1170 genes, 0.3%	33 out of 15747 genes, 0.2%	1	ENSGALG00000028774,ENSGALG00000016943,ENSGALG00000008302
biological_process	GO:0060968 regulation of gene silencing	6 out of 1170 genes, 0.5%	48 out of 15747 genes, 0.3%	1	ENSGALG00000011783,ENSGALG00000038939,ENSGALG00000031159,ENSGALG00000011747,ENSGALG00000031874,ENSGALG00000019211
biological_process	GO:0061008 hepaticobiliary system development	4 out of 1170 genes, 0.3%	62 out of 15747 genes, 0.4%	1	ENSGALG00000033974,ENSGALG00000004285,ENSGALG00000038618,ENSGALG00000008014
molecular_function	GO:0008374 O-acyltransferase activity	5 out of 1170 genes, 0.4%	33 out of 15747 genes, 0.2%	1	ENSGALG00000040899,ENSGALG00000045455,ENSGALG00000002289,ENSGALG00000033185,ENSGALG00000023554
biological_process	GO:0021801 cerebral cortex radial glia guided migration	3 out of 1170 genes, 0.3%	20 out of 15747 genes, 0.1%	1	ENSGALG00000015305,ENSGALG00000037939,ENSGALG00000034095
biological_process	GO:0034654 nucleobase-containing compound biosynthetic process	65 out of 1170 genes, 5.6%	885 out of 15747 genes, 5.6%	1	ENSGALG00000033666,ENSGALG00000016662,ENSGALG00000043204,ENSGALG00000009286,ENSGALG00000016316,ENSGALG00000031170,ENSGALG00000041630,ENSGALG00000015224,ENSGALG00000013600,ENSGALG00000026077,ENSGALG00000027188,ENSGALG00000004285,ENSGALG00000008014,ENSGALG00000021039,ENSGALG00000031652,ENSGALG00000030251,ENSGALG00000006651,ENSGALG00000012418,ENSGALG00000031713,ENSGALG00000029296,ENSGALG00000015753,…
molecular_function	GO:0070851 growth factor receptor binding	8 out of 1170 genes, 0.7%	90 out of 15747 genes, 0.6%	1	ENSGALG00000017287,ENSGALG00000030407,ENSGALG00000029389,ENSGALG00000037413,ENSGALG00000012155,ENSGALG00000010866,ENSGALG00000023822,ENSGALG00000026853
biological_process	GO:0071496 cellular response to external stimulus	6 out of 1170 genes, 0.5%	163 out of 15747 genes, 1.0%	1	ENSGALG00000041687,ENSGALG00000035219,ENSGALG00000027188,ENSGALG00000008926,ENSGALG00000037603,ENSGALG00000039315
biological_process	GO:2000272 negative regulation of signaling receptor activity	2 out of 1170 genes, 0.2%	22 out of 15747 genes, 0.1%	1	ENSGALG00000046632,ENSGALG00000014994
cellular_component	GO:0043596 nuclear replication fork	4 out of 1170 genes, 0.3%	31 out of 15747 genes, 0.2%	1	ENSGALG00000036572,ENSGALG00000031447,ENSGALG00000030099,ENSGALG00000034688
biological_process	GO:0060043 regulation of cardiac muscle cell proliferation	2 out of 1170 genes, 0.2%	28 out of 15747 genes, 0.2%	1	ENSGALG00000032097,ENSGALG00000008253
biological_process	GO:0021954 central nervous system neuron development	4 out of 1170 genes, 0.3%	58 out of 15747 genes, 0.4%	1	ENSGALG00000015305,ENSGALG00000034095,ENSGALG00000000653,ENSGALG00000030032
biological_process	GO:0015871 choline transport	3 out of 1170 genes, 0.3%	6 out of 15747 genes, 0.0%	1	ENSGALG00000041419,ENSGALG00000016804,ENSGALG00000017216
biological_process	GO:0035136 forelimb morphogenesis	4 out of 1170 genes, 0.3%	36 out of 15747 genes, 0.2%	1	ENSGALG00000016680,ENSGALG00000040021,ENSGALG00000030030,ENSGALG00000008253
biological_process	GO:0044364 disruption of cells of other organism	2 out of 1170 genes, 0.2%	9 out of 15747 genes, 0.1%	1	ENSGALG00000035219,ENSGALG00000022815
cellular_component	GO:0097225 sperm midpiece	3 out of 1170 genes, 0.3%	15 out of 15747 genes, 0.1%	1	ENSGALG00000010596,ENSGALG00000029000,ENSGALG00000007959
molecular_function	GO:0015347 sodium-independent organic anion transmembrane transporter activity	2 out of 1170 genes, 0.2%	10 out of 15747 genes, 0.1%	1	ENSGALG00000031293,ENSGALG00000019276
biological_process	GO:0043550 regulation of lipid kinase activity	2 out of 1170 genes, 0.2%	41 out of 15747 genes, 0.3%	1	ENSGALG00000021567,ENSGALG00000002260
biological_process	GO:0007135 meiosis II	2 out of 1170 genes, 0.2%	9 out of 15747 genes, 0.1%	1	ENSGALG00000011243,ENSGALG00000008037
biological_process	GO:0032273 positive regulation of protein polymerization	4 out of 1170 genes, 0.3%	82 out of 15747 genes, 0.5%	1	ENSGALG00000038941,ENSGALG00000015172,ENSGALG00000028721,ENSGALG00000018946
biological_process	GO:0021936 regulation of cerebellar granule cell precursor proliferation	2 out of 1170 genes, 0.2%	8 out of 15747 genes, 0.1%	1	ENSGALG00000036114,ENSGALG00000012155
biological_process	GO:0043491 protein kinase B signaling	4 out of 1170 genes, 0.3%	26 out of 15747 genes, 0.2%	1	ENSGALG00000037736,ENSGALG00000026039,ENSGALG00000037603,ENSGALG00000030601
cellular_component	GO:0032281 AMPA glutamate receptor complex	5 out of 1170 genes, 0.4%	22 out of 15747 genes, 0.1%	1	ENSGALG00000034109,ENSGALG00000009405,ENSGALG00000041272,ENSGALG00000038995,ENSGALG00000013081
biological_process	GO:0042130 negative regulation of T cell proliferation	2 out of 1170 genes, 0.2%	34 out of 15747 genes, 0.2%	1	ENSGALG00000031529,ENSGALG00000008014
molecular_function	GO:0008137 NADH dehydrogenase (ubiquinone) activity	6 out of 1170 genes, 0.5%	24 out of 15747 genes, 0.2%	1	ENSGALG00000000629,ENSGALG00000040173,ENSGALG00000038714,ENSGALG00000039212,ENSGALG00000037838,ENSGALG00000042809
cellular_component	GO:0070160 tight junction	3 out of 1170 genes, 0.3%	71 out of 15747 genes, 0.5%	1	ENSGALG00000031776,ENSGALG00000008353,ENSGALG00000016043
molecular_function	GO:0015175 neutral amino acid transmembrane transporter activity	5 out of 1170 genes, 0.4%	21 out of 15747 genes, 0.1%	1	ENSGALG00000003908,ENSGALG00000013180,ENSGALG00000005672,ENSGALG00000004729,ENSGALG00000010098
biological_process	GO:0051693 actin filament capping	2 out of 1170 genes, 0.2%	22 out of 15747 genes, 0.1%	1	ENSGALG00000028721,ENSGALG00000018946
biological_process	GO:0046134 pyrimidine nucleoside biosynthetic process	2 out of 1170 genes, 0.2%	20 out of 15747 genes, 0.1%	1	ENSGALG00000029677,ENSGALG00000016524
biological_process	GO:0022607 cellular component assembly	132 out of 1170 genes, 11.3%	1519 out of 15747 genes, 9.6%	1	ENSGALG00000040303,ENSGALG00000038939,ENSGALG00000035421,ENSGALG00000038714,ENSGALG00000040038,ENSGALG00000008866,ENSGALG00000034492,ENSGALG00000018946,ENSGALG00000028774,ENSGALG00000026380,ENSGALG00000012142,ENSGALG00000028567,ENSGALG00000041471,ENSGALG00000007370,ENSGALG00000011783,ENSGALG00000013775,ENSGALG00000014408,ENSGALG00000009066,ENSGALG00000039470,ENSGALG00000038618,ENSGALG00000032933,…
molecular_function	GO:0001085 RNA polymerase II transcription factor binding	5 out of 1170 genes, 0.4%	109 out of 15747 genes, 0.7%	1	ENSGALG00000013600,ENSGALG00000004285,ENSGALG00000032097,ENSGALG00000016662,ENSGALG00000015495
biological_process	GO:0002250 adaptive immune response	2 out of 1170 genes, 0.2%	147 out of 15747 genes, 0.9%	1	ENSGALG00000011434,ENSGALG00000016557
biological_process	GO:0006979 response to oxidative stress	12 out of 1170 genes, 1.0%	191 out of 15747 genes, 1.2%	1	ENSGALG00000028996,ENSGALG00000005631,ENSGALG00000039554,ENSGALG00000016438,ENSGALG00000023437,ENSGALG00000029677,ENSGALG00000040173,ENSGALG00000037603,ENSGALG00000006651,ENSGALG00000016370,ENSGALG00000034751,ENSGALG00000041510
biological_process	GO:0000075 cell cycle checkpoint	9 out of 1170 genes, 0.8%	135 out of 15747 genes, 0.9%	1	ENSGALG00000036572,ENSGALG00000003045,ENSGALG00000042418,ENSGALG00000036519,ENSGALG00000037242,ENSGALG00000036642,ENSGALG00000034688,ENSGALG00000013784,ENSGALG00000034177
cellular_component	GO:0044306 neuron projection terminus	8 out of 1170 genes, 0.7%	54 out of 15747 genes, 0.3%	1	ENSGALG00000031301,ENSGALG00000001693,ENSGALG00000032958,ENSGALG00000041103,ENSGALG00000034070,ENSGALG00000005319,ENSGALG00000019958,ENSGALG00000035935
biological_process	GO:0001508 action potential	10 out of 1170 genes, 0.9%	64 out of 15747 genes, 0.4%	1	ENSGALG00000009066,ENSGALG00000011040,ENSGALG00000006112,ENSGALG00000006072,ENSGALG00000005332,ENSGALG00000011009,ENSGALG00000034427,ENSGALG00000029694,ENSGALG00000005215,ENSGALG00000027702
cellular_component	GO:0098552 side of membrane	25 out of 1170 genes, 2.1%	360 out of 15747 genes, 2.3%	1	ENSGALG00000031410,ENSGALG00000010293,ENSGALG00000030407,ENSGALG00000011141,ENSGALG00000004163,ENSGALG00000046331,ENSGALG00000029648,ENSGALG00000036867,ENSGALG00000008427,ENSGALG00000032856,ENSGALG00000000608,ENSGALG00000011058,ENSGALG00000005360,ENSGALG00000030027,ENSGALG00000013272,ENSGALG00000009266,ENSGALG00000014979,ENSGALG00000041826,ENSGALG00000016296,ENSGALG00000004804,ENSGALG00000026396,…
biological_process	GO:0010468 regulation of gene expression	164 out of 1170 genes, 14.0%	2695 out of 15747 genes, 17.1%	1	ENSGALG00000038939,ENSGALG00000043835,ENSGALG00000043204,ENSGALG00000031629,ENSGALG00000036867,ENSGALG00000016316,ENSGALG00000017394,ENSGALG00000029545,ENSGALG00000046180,ENSGALG00000038598,ENSGALG00000037325,ENSGALG00000026995,ENSGALG00000009064,ENSGALG00000000793,ENSGALG00000000401,ENSGALG00000008302,ENSGALG00000007370,ENSGALG00000023886,ENSGALG00000027188,ENSGALG00000004285,ENSGALG00000014900,…
biological_process	GO:0030216 keratinocyte differentiation	3 out of 1170 genes, 0.3%	38 out of 15747 genes, 0.2%	1	ENSGALG00000028115,ENSGALG00000001592,ENSGALG00000004804
biological_process	GO:0007632 visual behavior	5 out of 1170 genes, 0.4%	35 out of 15747 genes, 0.2%	1	ENSGALG00000043662,ENSGALG00000008898,ENSGALG00000041184,ENSGALG00000034095,ENSGALG00000015117
biological_process	GO:0006119 oxidative phosphorylation	5 out of 1170 genes, 0.4%	50 out of 15747 genes, 0.3%	1	ENSGALG00000000629,ENSGALG00000033446,ENSGALG00000033185,ENSGALG00000040173,ENSGALG00000042809
cellular_component	GO:0005681 spliceosomal complex	2 out of 1170 genes, 0.2%	124 out of 15747 genes, 0.8%	1	ENSGALG00000035421,ENSGALG00000030824
biological_process	GO:0061377 mammary gland lobule development	2 out of 1170 genes, 0.2%	16 out of 15747 genes, 0.1%	1	ENSGALG00000010866,ENSGALG00000012155
biological_process	GO:0045738 negative regulation of DNA repair	3 out of 1170 genes, 0.3%	23 out of 15747 genes, 0.1%	1	ENSGALG00000039779,ENSGALG00000006651,ENSGALG00000038229
biological_process	GO:0043254 regulation of protein complex assembly	13 out of 1170 genes, 1.1%	279 out of 15747 genes, 1.8%	1	ENSGALG00000029369,ENSGALG00000042220,ENSGALG00000008014,ENSGALG00000013784,ENSGALG00000038941,ENSGALG00000015172,ENSGALG00000017394,ENSGALG00000019061,ENSGALG00000032097,ENSGALG00000021128,ENSGALG00000008602,ENSGALG00000018946,ENSGALG00000028721
biological_process	GO:1903532 positive regulation of secretion by cell	13 out of 1170 genes, 1.1%	168 out of 15747 genes, 1.1%	1	ENSGALG00000037325,ENSGALG00000013294,ENSGALG00000008080,ENSGALG00000008926,ENSGALG00000000277,ENSGALG00000011594,ENSGALG00000032986,ENSGALG00000030601,ENSGALG00000034095,ENSGALG00000029000,ENSGALG00000005212,ENSGALG00000005215,ENSGALG00000009266
biological_process	GO:0016339 calcium-dependent cell-cell adhesion via plasma membrane cell adhesion molecules	6 out of 1170 genes, 0.5%	19 out of 15747 genes, 0.1%	1	ENSGALG00000012941,ENSGALG00000012923,ENSGALG00000036097,ENSGALG00000005319,ENSGALG00000013775,ENSGALG00000032022
biological_process	GO:0046602 regulation of mitotic centrosome separation	2 out of 1170 genes, 0.2%	8 out of 15747 genes, 0.1%	1	ENSGALG00000011299,ENSGALG00000042418
biological_process	GO:0000729 DNA double-strand break processing	2 out of 1170 genes, 0.2%	12 out of 15747 genes, 0.1%	1	ENSGALG00000031768,ENSGALG00000036504
molecular_function	GO:0008376 acetylgalactosaminyltransferase activity	2 out of 1170 genes, 0.2%	30 out of 15747 genes, 0.2%	1	ENSGALG00000032915,ENSGALG00000010931
biological_process	GO:0015833 peptide transport	35 out of 1170 genes, 3.0%	851 out of 15747 genes, 5.4%	1	ENSGALG00000023303,ENSGALG00000013097,ENSGALG00000035075,ENSGALG00000011141,ENSGALG00000011594,ENSGALG00000011673,ENSGALG00000043694,ENSGALG00000014858,ENSGALG00000026264,ENSGALG00000046303,ENSGALG00000016140,ENSGALG00000015722,ENSGALG00000041797,ENSGALG00000037325,ENSGALG00000028937,ENSGALG00000037089,ENSGALG00000007864,ENSGALG00000038400,ENSGALG00000031450,ENSGALG00000034095,ENSGALG00000030890,…
biological_process	GO:1903046 meiotic cell cycle process	16 out of 1170 genes, 1.4%	113 out of 15747 genes, 0.7%	1	ENSGALG00000006186,ENSGALG00000038817,ENSGALG00000011565,ENSGALG00000012236,ENSGALG00000041923,ENSGALG00000042936,ENSGALG00000031812,ENSGALG00000006031,ENSGALG00000031768,ENSGALG00000036504,ENSGALG00000008037,ENSGALG00000045889,ENSGALG00000019211,ENSGALG00000011243,ENSGALG00000002511,ENSGALG00000034574
molecular_function	GO:0016875 ligase activity, forming carbon-oxygen bonds	4 out of 1170 genes, 0.3%	39 out of 15747 genes, 0.2%	1	ENSGALG00000040258,ENSGALG00000026809,ENSGALG00000010789,ENSGALG00000039315
molecular_function	GO:0048029 monosaccharide binding	3 out of 1170 genes, 0.3%	42 out of 15747 genes, 0.3%	1	ENSGALG00000013265,ENSGALG00000037309,ENSGALG00000021039
molecular_function	GO:0033613 activating transcription factor binding	4 out of 1170 genes, 0.3%	60 out of 15747 genes, 0.4%	1	ENSGALG00000004285,ENSGALG00000032097,ENSGALG00000030416,ENSGALG00000015495
biological_process	GO:0072088 nephron epithelium morphogenesis	3 out of 1170 genes, 0.3%	54 out of 15747 genes, 0.3%	1	ENSGALG00000023303,ENSGALG00000036114,ENSGALG00000040021
cellular_component	GO:0030684 preribosome	2 out of 1170 genes, 0.2%	67 out of 15747 genes, 0.4%	1	ENSGALG00000030890,ENSGALG00000000638
biological_process	GO:0002791 regulation of peptide secretion	13 out of 1170 genes, 1.1%	220 out of 15747 genes, 1.4%	1	ENSGALG00000037325,ENSGALG00000027188,ENSGALG00000008080,ENSGALG00000004285,ENSGALG00000040761,ENSGALG00000011594,ENSGALG00000032986,ENSGALG00000005853,ENSGALG00000016680,ENSGALG00000015117,ENSGALG00000014994,ENSGALG00000005212,ENSGALG00000009266
cellular_component	GO:0044464 cell part	824 out of 1170 genes, 70.4%	11652 out of 15747 genes, 74.0%	1	ENSGALG00000008055,ENSGALG00000040303,ENSGALG00000041662,ENSGALG00000036867,ENSGALG00000004945,ENSGALG00000016316,ENSGALG00000002287,ENSGALG00000031812,ENSGALG00000017394,ENSGALG00000006131,ENSGALG00000018946,ENSGALG00000008918,ENSGALG00000032348,ENSGALG00000040041,ENSGALG00000038343,ENSGALG00000015224,ENSGALG00000045045,ENSGALG00000044892,ENSGALG00000015418,ENSGALG00000041471,ENSGALG00000006323,…
biological_process	GO:0071216 cellular response to biotic stimulus	5 out of 1170 genes, 0.4%	93 out of 15747 genes, 0.6%	1	ENSGALG00000045607,ENSGALG00000029691,ENSGALG00000029389,ENSGALG00000011594,ENSGALG00000002170
biological_process	GO:0045600 positive regulation of fat cell differentiation	5 out of 1170 genes, 0.4%	39 out of 15747 genes, 0.2%	1	ENSGALG00000008014,ENSGALG00000016992,ENSGALG00000041764,ENSGALG00000036358,ENSGALG00000005853
biological_process	GO:0002209 behavioral defense response	4 out of 1170 genes, 0.3%	25 out of 15747 genes, 0.2%	1	ENSGALG00000003110,ENSGALG00000015305,ENSGALG00000016744,ENSGALG00000005853
biological_process	GO:0050918 positive chemotaxis	5 out of 1170 genes, 0.4%	33 out of 15747 genes, 0.2%	1	ENSGALG00000027299,ENSGALG00000033974,ENSGALG00000022815,ENSGALG00000016669,ENSGALG00000016668
biological_process	GO:0032755 positive regulation of interleukin-6 production	4 out of 1170 genes, 0.3%	41 out of 15747 genes, 0.3%	1	ENSGALG00000008080,ENSGALG00000030407,ENSGALG00000029389,ENSGALG00000029367
biological_process	GO:0097237 cellular response to toxic substance	13 out of 1170 genes, 1.1%	100 out of 15747 genes, 0.6%	1	ENSGALG00000010334,ENSGALG00000002421,ENSGALG00000031869,ENSGALG00000029395,ENSGALG00000028996,ENSGALG00000034688,ENSGALG00000039554,ENSGALG00000005435,ENSGALG00000037829,ENSGALG00000037603,ENSGALG00000016370,ENSGALG00000041510,ENSGALG00000029502
cellular_component	GO:0031225 anchored component of membrane	7 out of 1170 genes, 0.6%	51 out of 15747 genes, 0.3%	1	ENSGALG00000017197,ENSGALG00000032856,ENSGALG00000010293,ENSGALG00000046632,ENSGALG00000005360,ENSGALG00000000653,ENSGALG00000013272
molecular_function	GO:0005436 sodium:phosphate symporter activity	2 out of 1170 genes, 0.2%	4 out of 15747 genes, 0.0%	1	ENSGALG00000014372,ENSGALG00000013740
biological_process	GO:0032388 positive regulation of intracellular transport	9 out of 1170 genes, 0.8%	108 out of 15747 genes, 0.7%	1	ENSGALG00000031529,ENSGALG00000040038,ENSGALG00000028115,ENSGALG00000037736,ENSGALG00000030545,ENSGALG00000000608,ENSGALG00000034095,ENSGALG00000008302,ENSGALG00000036114
biological_process	GO:0003156 regulation of animal organ formation	3 out of 1170 genes, 0.3%	31 out of 15747 genes, 0.2%	1	ENSGALG00000042416,ENSGALG00000040021,ENSGALG00000008253
molecular_function	GO:0043167 ion binding	330 out of 1170 genes, 28.2%	3947 out of 15747 genes, 25.1%	1	ENSGALG00000008055,ENSGALG00000032518,ENSGALG00000004669,ENSGALG00000016316,ENSGALG00000005435,ENSGALG00000002287,ENSGALG00000006131,ENSGALG00000037309,ENSGALG00000009572,ENSGALG00000037864,ENSGALG00000026380,ENSGALG00000015224,ENSGALG00000035656,ENSGALG00000006819,ENSGALG00000016183,ENSGALG00000021567,ENSGALG00000015418,ENSGALG00000041471,ENSGALG00000035717,ENSGALG00000006323,ENSGALG00000005752,…
cellular_component	GO:0008305 integrin complex	2 out of 1170 genes, 0.2%	22 out of 15747 genes, 0.1%	1	ENSGALG00000011141,ENSGALG00000016867
biological_process	GO:0006357 regulation of transcription by RNA polymerase II	81 out of 1170 genes, 6.9%	1431 out of 15747 genes, 9.1%	1	ENSGALG00000016662,ENSGALG00000043204,ENSGALG00000036867,ENSGALG00000016316,ENSGALG00000004369,ENSGALG00000017394,ENSGALG00000043460,ENSGALG00000004598,ENSGALG00000009064,ENSGALG00000045800,ENSGALG00000012483,ENSGALG00000000401,ENSGALG00000027188,ENSGALG00000004285,ENSGALG00000014900,ENSGALG00000038817,ENSGALG00000035260,ENSGALG00000008014,ENSGALG00000045328,ENSGALG00000013081,ENSGALG00000011722,…
biological_process	GO:0009880 embryonic pattern specification	2 out of 1170 genes, 0.2%	35 out of 15747 genes, 0.2%	1	ENSGALG00000033634,ENSGALG00000008135
biological_process	GO:0044282 small molecule catabolic process	15 out of 1170 genes, 1.3%	207 out of 15747 genes, 1.3%	1	ENSGALG00000033143,ENSGALG00000009926,ENSGALG00000031013,ENSGALG00000016254,ENSGALG00000012312,ENSGALG00000035207,ENSGALG00000014966,ENSGALG00000006306,ENSGALG00000037603,ENSGALG00000026195,ENSGALG00000022166,ENSGALG00000012418,ENSGALG00000041222,ENSGALG00000003432,ENSGALG00000029000
biological_process	GO:0099175 regulation of postsynapse organization	3 out of 1170 genes, 0.3%	26 out of 15747 genes, 0.2%	1	ENSGALG00000034095,ENSGALG00000004598,ENSGALG00000016288
cellular_component	GO:0015629 actin cytoskeleton	19 out of 1170 genes, 1.6%	399 out of 15747 genes, 2.5%	1	ENSGALG00000009602,ENSGALG00000035594,ENSGALG00000042895,ENSGALG00000000608,ENSGALG00000021128,ENSGALG00000005122,ENSGALG00000014408,ENSGALG00000018946,ENSGALG00000037864,ENSGALG00000008253,ENSGALG00000031450,ENSGALG00000046636,ENSGALG00000028567,ENSGALG00000032329,ENSGALG00000008148,ENSGALG00000029660,ENSGALG00000004978,ENSGALG00000028721,ENSGALG00000011616
biological_process	GO:1900542 regulation of purine nucleotide metabolic process	2 out of 1170 genes, 0.2%	49 out of 15747 genes, 0.3%	1	ENSGALG00000001418,ENSGALG00000016992
cellular_component	GO:0005634 nucleus	258 out of 1170 genes, 22.1%	4641 out of 15747 genes, 29.5%	1	ENSGALG00000040303,ENSGALG00000038939,ENSGALG00000043204,ENSGALG00000036867,ENSGALG00000016316,ENSGALG00000029545,ENSGALG00000036504,ENSGALG00000032348,ENSGALG00000038343,ENSGALG00000026380,ENSGALG00000015224,ENSGALG00000041471,ENSGALG00000008302,ENSGALG00000007370,ENSGALG00000023886,ENSGALG00000027188,ENSGALG00000035981,ENSGALG00000011565,ENSGALG00000003765,ENSGALG00000011722,ENSGALG00000015737,…
molecular_function	GO:0016701 oxidoreductase activity, acting on single donors with incorporation of molecular oxygen	3 out of 1170 genes, 0.3%	20 out of 15747 genes, 0.1%	1	ENSGALG00000009926,ENSGALG00000035207,ENSGALG00000014966
biological_process	GO:0006417 regulation of translation	10 out of 1170 genes, 0.9%	197 out of 15747 genes, 1.3%	1	ENSGALG00000037325,ENSGALG00000038939,ENSGALG00000036160,ENSGALG00000002645,ENSGALG00000031529,ENSGALG00000017238,ENSGALG00000031629,ENSGALG00000037603,ENSGALG00000011243,ENSGALG00000034177
biological_process	GO:0043123 positive regulation of I-kappaB kinase/NF-kappaB signaling	2 out of 1170 genes, 0.2%	82 out of 15747 genes, 0.5%	1	ENSGALG00000044188,ENSGALG00000029389
biological_process	GO:0050773 regulation of dendrite development	8 out of 1170 genes, 0.7%	77 out of 15747 genes, 0.5%	1	ENSGALG00000031578,ENSGALG00000015305,ENSGALG00000008898,ENSGALG00000004598,ENSGALG00000034095,ENSGALG00000005145,ENSGALG00000026153,ENSGALG00000041273
molecular_function	GO:0016860 intramolecular oxidoreductase activity	4 out of 1170 genes, 0.3%	34 out of 15747 genes, 0.2%	1	ENSGALG00000002006,ENSGALG00000030164,ENSGALG00000029296,ENSGALG00000006723
biological_process	GO:0017158 regulation of calcium ion-dependent exocytosis	3 out of 1170 genes, 0.3%	37 out of 15747 genes, 0.2%	1	ENSGALG00000034095,ENSGALG00000029000,ENSGALG00000005215
molecular_function	GO:1904315 transmitter-gated ion channel activity involved in regulation of postsynaptic membrane potential	7 out of 1170 genes, 0.6%	28 out of 15747 genes, 0.2%	1	ENSGALG00000008898,ENSGALG00000039293,ENSGALG00000015382,ENSGALG00000014206,ENSGALG00000041042,ENSGALG00000016744,ENSGALG00000014202
biological_process	GO:0032371 regulation of sterol transport	3 out of 1170 genes, 0.3%	28 out of 15747 genes, 0.2%	1	ENSGALG00000041687,ENSGALG00000009958,ENSGALG00000012155
molecular_function	GO:0003705 transcription factor activity, RNA polymerase II distal enhancer sequence-specific binding	5 out of 1170 genes, 0.4%	67 out of 15747 genes, 0.4%	1	ENSGALG00000023303,ENSGALG00000042878,ENSGALG00000004285,ENSGALG00000011594,ENSGALG00000008014
biological_process	GO:0035148 tube formation	4 out of 1170 genes, 0.3%	112 out of 15747 genes, 0.7%	1	ENSGALG00000027213,ENSGALG00000009064,ENSGALG00000013782,ENSGALG00000001124
biological_process	GO:0010821 regulation of mitochondrion organization	4 out of 1170 genes, 0.3%	70 out of 15747 genes, 0.4%	1	ENSGALG00000027188,ENSGALG00000033974,ENSGALG00000016589,ENSGALG00000026849
biological_process	GO:0010469 regulation of signaling receptor activity	28 out of 1170 genes, 2.4%	319 out of 15747 genes, 2.0%	1	ENSGALG00000041184,ENSGALG00000030407,ENSGALG00000033974,ENSGALG00000000277,ENSGALG00000029389,ENSGALG00000042657,ENSGALG00000014858,ENSGALG00000012671,ENSGALG00000012155,ENSGALG00000027299,ENSGALG00000005985,ENSGALG00000010866,ENSGALG00000046632,ENSGALG00000037779,ENSGALG00000017117,ENSGALG00000026853,ENSGALG00000012140,ENSGALG00000017287,ENSGALG00000042878,ENSGALG00000039458,ENSGALG00000006508,…
biological_process	GO:0008610 lipid biosynthetic process	36 out of 1170 genes, 3.1%	285 out of 15747 genes, 1.8%	1	ENSGALG00000013294,ENSGALG00000001592,ENSGALG00000032986,ENSGALG00000013969,ENSGALG00000036396,ENSGALG00000017394,ENSGALG00000010902,ENSGALG00000008910,ENSGALG00000004230,ENSGALG00000040899,ENSGALG00000028880,ENSGALG00000008121,ENSGALG00000005043,ENSGALG00000041222,ENSGALG00000030344,ENSGALG00000005215,ENSGALG00000007493,ENSGALG00000038771,ENSGALG00000010798,ENSGALG00000027188,ENSGALG00000033185,…
cellular_component	GO:0005765 lysosomal membrane	4 out of 1170 genes, 0.3%	71 out of 15747 genes, 0.5%	1	ENSGALG00000031450,ENSGALG00000016740,ENSGALG00000016589,ENSGALG00000005631
biological_process	GO:0048247 lymphocyte chemotaxis	2 out of 1170 genes, 0.2%	25 out of 15747 genes, 0.2%	1	ENSGALG00000014585,ENSGALG00000045607
biological_process	GO:0065003 protein-containing complex assembly	83 out of 1170 genes, 7.1%	900 out of 15747 genes, 5.7%	1	ENSGALG00000043062,ENSGALG00000026501,ENSGALG00000040303,ENSGALG00000038939,ENSGALG00000016943,ENSGALG00000035421,ENSGALG00000038714,ENSGALG00000040038,ENSGALG00000038941,ENSGALG00000040258,ENSGALG00000003446,ENSGALG00000028774,ENSGALG00000011113,ENSGALG00000011747,ENSGALG00000026380,ENSGALG00000016470,ENSGALG00000012142,ENSGALG00000030890,ENSGALG00000012322,ENSGALG00000007370,ENSGALG00000036659,…
biological_process	GO:0043122 regulation of I-kappaB kinase/NF-kappaB signaling	4 out of 1170 genes, 0.3%	116 out of 15747 genes, 0.7%	1	ENSGALG00000044188,ENSGALG00000009050,ENSGALG00000029389,ENSGALG00000011594
biological_process	GO:0006418 tRNA aminoacylation for protein translation	4 out of 1170 genes, 0.3%	39 out of 15747 genes, 0.2%	1	ENSGALG00000040258,ENSGALG00000026809,ENSGALG00000010789,ENSGALG00000039315
biological_process	GO:0033138 positive regulation of peptidyl-serine phosphorylation	2 out of 1170 genes, 0.2%	66 out of 15747 genes, 0.4%	1	ENSGALG00000027299,ENSGALG00000042657
biological_process	GO:0001906 cell killing	2 out of 1170 genes, 0.2%	21 out of 15747 genes, 0.1%	1	ENSGALG00000035219,ENSGALG00000022815
biological_process	GO:1903531 negative regulation of secretion by cell	8 out of 1170 genes, 0.7%	92 out of 15747 genes, 0.6%	1	ENSGALG00000027188,ENSGALG00000040761,ENSGALG00000011594,ENSGALG00000012671,ENSGALG00000015117,ENSGALG00000022166,ENSGALG00000014994,ENSGALG00000016288
molecular_function	GO:0019840 isoprenoid binding	2 out of 1170 genes, 0.2%	18 out of 15747 genes, 0.1%	1	ENSGALG00000016725,ENSGALG00000005978
biological_process	GO:0019359 nicotinamide nucleotide biosynthetic process	4 out of 1170 genes, 0.3%	41 out of 15747 genes, 0.3%	1	ENSGALG00000026077,ENSGALG00000009926,ENSGALG00000012418,ENSGALG00000021039
molecular_function	GO:0009881 photoreceptor activity	4 out of 1170 genes, 0.3%	16 out of 15747 genes, 0.1%	1	ENSGALG00000010762,ENSGALG00000041662,ENSGALG00000002299,ENSGALG00000016725
biological_process	GO:0007030 Golgi organization	2 out of 1170 genes, 0.2%	96 out of 15747 genes, 0.6%	1	ENSGALG00000015722,ENSGALG00000037414
biological_process	GO:0007612 learning	13 out of 1170 genes, 1.1%	89 out of 15747 genes, 0.6%	1	ENSGALG00000036378,ENSGALG00000041184,ENSGALG00000006508,ENSGALG00000017238,ENSGALG00000029648,ENSGALG00000000653,ENSGALG00000043662,ENSGALG00000008898,ENSGALG00000009424,ENSGALG00000032843,ENSGALG00000034095,ENSGALG00000015117,ENSGALG00000016744
biological_process	GO:0048583 regulation of response to stimulus	149 out of 1170 genes, 12.7%	2476 out of 15747 genes, 15.7%	1	ENSGALG00000042607,ENSGALG00000010850,ENSGALG00000008055,ENSGALG00000038939,ENSGALG00000030356,ENSGALG00000040038,ENSGALG00000017394,ENSGALG00000037309,ENSGALG00000009572,ENSGALG00000037494,ENSGALG00000005790,ENSGALG00000032348,ENSGALG00000005853,ENSGALG00000008003,ENSGALG00000009064,ENSGALG00000021567,ENSGALG00000015418,ENSGALG00000043735,ENSGALG00000023822,ENSGALG00000008302,ENSGALG00000005212,…
biological_process	GO:0000076 DNA replication checkpoint	4 out of 1170 genes, 0.3%	14 out of 15747 genes, 0.1%	1	ENSGALG00000036572,ENSGALG00000036519,ENSGALG00000034688,ENSGALG00000013784
biological_process	GO:1901698 response to nitrogen compound	37 out of 1170 genes, 3.2%	515 out of 15747 genes, 3.3%	1	ENSGALG00000038939,ENSGALG00000030356,ENSGALG00000011875,ENSGALG00000011594,ENSGALG00000029648,ENSGALG00000034688,ENSGALG00000032986,ENSGALG00000000608,ENSGALG00000041510,ENSGALG00000029395,ENSGALG00000037089,ENSGALG00000017274,ENSGALG00000034095,ENSGALG00000007959,ENSGALG00000005212,ENSGALG00000010781,ENSGALG00000010334,ENSGALG00000027188,ENSGALG00000040761,ENSGALG00000000277,ENSGALG00000008014,…
biological_process	GO:1902905 positive regulation of supramolecular fiber organization	5 out of 1170 genes, 0.4%	128 out of 15747 genes, 0.8%	1	ENSGALG00000038941,ENSGALG00000028774,ENSGALG00000015172,ENSGALG00000028721,ENSGALG00000018946
biological_process	GO:0016101 diterpenoid metabolic process	3 out of 1170 genes, 0.3%	31 out of 15747 genes, 0.2%	1	ENSGALG00000037875,ENSGALG00000013969,ENSGALG00000009538
biological_process	GO:0060231 mesenchymal to epithelial transition	2 out of 1170 genes, 0.2%	11 out of 15747 genes, 0.1%	1	ENSGALG00000023303,ENSGALG00000036114
molecular_function	GO:0016782 transferase activity, transferring sulfur-containing groups	5 out of 1170 genes, 0.4%	72 out of 15747 genes, 0.5%	1	ENSGALG00000045487,ENSGALG00000044026,ENSGALG00000046375,ENSGALG00000034507,ENSGALG00000011287
biological_process	GO:0051482 positive regulation of cytosolic calcium ion concentration involved in phospholipase C-activating G-protein coupled signaling pathway	3 out of 1170 genes, 0.3%	29 out of 15747 genes, 0.2%	1	ENSGALG00000012297,ENSGALG00000041730,ENSGALG00000005853
biological_process	GO:1900077 negative regulation of cellular response to insulin stimulus	4 out of 1170 genes, 0.3%	22 out of 15747 genes, 0.1%	1	ENSGALG00000039458,ENSGALG00000044427,ENSGALG00000002260,ENSGALG00000020703
biological_process	GO:0009267 cellular response to starvation	6 out of 1170 genes, 0.5%	103 out of 15747 genes, 0.7%	1	ENSGALG00000041687,ENSGALG00000035219,ENSGALG00000027188,ENSGALG00000008926,ENSGALG00000037603,ENSGALG00000039315
biological_process	GO:0007006 mitochondrial membrane organization	6 out of 1170 genes, 0.5%	53 out of 15747 genes, 0.3%	1	ENSGALG00000028937,ENSGALG00000033185,ENSGALG00000026039,ENSGALG00000016589,ENSGALG00000004845,ENSGALG00000039212
molecular_function	GO:0015299 solute:proton antiporter activity	2 out of 1170 genes, 0.2%	19 out of 15747 genes, 0.1%	1	ENSGALG00000011434,ENSGALG00000039738
biological_process	GO:0018216 peptidyl-arginine methylation	2 out of 1170 genes, 0.2%	8 out of 15747 genes, 0.1%	1	ENSGALG00000011594,ENSGALG00000013272
cellular_component	GO:0005911 cell-cell junction	23 out of 1170 genes, 2.0%	268 out of 15747 genes, 1.7%	1	ENSGALG00000004163,ENSGALG00000040038,ENSGALG00000012923,ENSGALG00000002287,ENSGALG00000000608,ENSGALG00000011009,ENSGALG00000005319,ENSGALG00000004286,ENSGALG00000021128,ENSGALG00000013775,ENSGALG00000032022,ENSGALG00000010891,ENSGALG00000012941,ENSGALG00000006508,ENSGALG00000017044,ENSGALG00000036097,ENSGALG00000031776,ENSGALG00000030321,ENSGALG00000028543,ENSGALG00000009306,ENSGALG00000008353,…
biological_process	GO:0048519 negative regulation of biological process	210 out of 1170 genes, 17.9%	3256 out of 15747 genes, 20.7%	1	ENSGALG00000038939,ENSGALG00000030356,ENSGALG00000036867,ENSGALG00000000293,ENSGALG00000017394,ENSGALG00000046180,ENSGALG00000009572,ENSGALG00000038598,ENSGALG00000018946,ENSGALG00000005790,ENSGALG00000030115,ENSGALG00000020388,ENSGALG00000016176,ENSGALG00000005524,ENSGALG00000005853,ENSGALG00000008003,ENSGALG00000009064,ENSGALG00000021567,ENSGALG00000015418,ENSGALG00000006833,ENSGALG00000000401,…
cellular_component	GO:0032432 actin filament bundle	3 out of 1170 genes, 0.3%	49 out of 15747 genes, 0.3%	1	ENSGALG00000028567,ENSGALG00000021128,ENSGALG00000008253
cellular_component	GO:0032279 asymmetric synapse	12 out of 1170 genes, 1.0%	135 out of 15747 genes, 0.9%	1	ENSGALG00000009066,ENSGALG00000007116,ENSGALG00000041348,ENSGALG00000041184,ENSGALG00000017238,ENSGALG00000028996,ENSGALG00000036412,ENSGALG00000006576,ENSGALG00000008898,ENSGALG00000012297,ENSGALG00000033960,ENSGALG00000037441
biological_process	GO:0000209 protein polyubiquitination	6 out of 1170 genes, 0.5%	141 out of 15747 genes, 0.9%	1	ENSGALG00000044188,ENSGALG00000026095,ENSGALG00000044805,ENSGALG00000026380,ENSGALG00000037089,ENSGALG00000036827
biological_process	GO:0030098 lymphocyte differentiation	6 out of 1170 genes, 0.5%	178 out of 15747 genes, 1.1%	1	ENSGALG00000010572,ENSGALG00000038618,ENSGALG00000011058,ENSGALG00000040627,ENSGALG00000037413,ENSGALG00000015495
molecular_function	GO:0061630 ubiquitin protein ligase activity	5 out of 1170 genes, 0.4%	154 out of 15747 genes, 1.0%	1	ENSGALG00000038164,ENSGALG00000001028,ENSGALG00000044805,ENSGALG00000037089,ENSGALG00000026849
molecular_function	GO:0036459 thiol-dependent ubiquitinyl hydrolase activity	2 out of 1170 genes, 0.2%	76 out of 15747 genes, 0.5%	1	ENSGALG00000038229,ENSGALG00000037812
biological_process	GO:0021904 dorsal/ventral neural tube patterning	3 out of 1170 genes, 0.3%	17 out of 15747 genes, 0.1%	1	ENSGALG00000043204,ENSGALG00000042657,ENSGALG00000036114
biological_process	GO:0070482 response to oxygen levels	4 out of 1170 genes, 0.3%	123 out of 15747 genes, 0.8%	1	ENSGALG00000031839,ENSGALG00000029648,ENSGALG00000030601,ENSGALG00000012541
biological_process	GO:0042176 regulation of protein catabolic process	7 out of 1170 genes, 0.6%	258 out of 15747 genes, 1.6%	1	ENSGALG00000033532,ENSGALG00000033960,ENSGALG00000033162,ENSGALG00000005292,ENSGALG00000042503,ENSGALG00000039212,ENSGALG00000012155
biological_process	GO:0034655 nucleobase-containing compound catabolic process	5 out of 1170 genes, 0.4%	188 out of 15747 genes, 1.2%	1	ENSGALG00000031768,ENSGALG00000026077,ENSGALG00000038101,ENSGALG00000021039,ENSGALG00000010980
biological_process	GO:0090150 establishment of protein localization to membrane	6 out of 1170 genes, 0.5%	117 out of 15747 genes, 0.7%	1	ENSGALG00000028937,ENSGALG00000026241,ENSGALG00000032537,ENSGALG00000004845,ENSGALG00000039212,ENSGALG00000011202
molecular_function	GO:0017048 Rho GTPase binding	2 out of 1170 genes, 0.2%	133 out of 15747 genes, 0.8%	1	ENSGALG00000038941,ENSGALG00000013221
cellular_component	GO:0062023 collagen-containing extracellular matrix	10 out of 1170 genes, 0.9%	109 out of 15747 genes, 0.7%	1	ENSGALG00000006725,ENSGALG00000009920,ENSGALG00000014900,ENSGALG00000010583,ENSGALG00000010259,ENSGALG00000010929,ENSGALG00000006802,ENSGALG00000011205,ENSGALG00000013081,ENSGALG00000005978
biological_process	GO:0032527 protein exit from endoplasmic reticulum	2 out of 1170 genes, 0.2%	20 out of 15747 genes, 0.1%	1	ENSGALG00000029369,ENSGALG00000037089
biological_process	GO:0009994 oocyte differentiation	4 out of 1170 genes, 0.3%	25 out of 15747 genes, 0.2%	1	ENSGALG00000033634,ENSGALG00000011243,ENSGALG00000045889,ENSGALG00000012236
biological_process	GO:0016567 protein ubiquitination	15 out of 1170 genes, 1.3%	429 out of 15747 genes, 2.7%	1	ENSGALG00000044188,ENSGALG00000008911,ENSGALG00000038164,ENSGALG00000026095,ENSGALG00000033467,ENSGALG00000044805,ENSGALG00000026380,ENSGALG00000037089,ENSGALG00000036827,ENSGALG00000026849,ENSGALG00000008814,ENSGALG00000006246,ENSGALG00000002260,ENSGALG00000038598,ENSGALG00000036578
biological_process	GO:0010927 cellular component assembly involved in morphogenesis	7 out of 1170 genes, 0.6%	72 out of 15747 genes, 0.5%	1	ENSGALG00000028567,ENSGALG00000043839,ENSGALG00000031776,ENSGALG00000017274,ENSGALG00000009050,ENSGALG00000028721,ENSGALG00000018946
biological_process	GO:0048278 vesicle docking	4 out of 1170 genes, 0.3%	52 out of 15747 genes, 0.3%	1	ENSGALG00000043662,ENSGALG00000011673,ENSGALG00000035935,ENSGALG00000032986
cellular_component	GO:0034704 calcium channel complex	7 out of 1170 genes, 0.6%	46 out of 15747 genes, 0.3%	1	ENSGALG00000017044,ENSGALG00000009705,ENSGALG00000005332,ENSGALG00000010691,ENSGALG00000003833,ENSGALG00000005215,ENSGALG00000007972
biological_process	GO:1903039 positive regulation of leukocyte cell-cell adhesion	2 out of 1170 genes, 0.2%	98 out of 15747 genes, 0.6%	1	ENSGALG00000030407,ENSGALG00000037413
biological_process	GO:0007186 G-protein coupled receptor signaling pathway	70 out of 1170 genes, 6.0%	693 out of 15747 genes, 4.4%	1	ENSGALG00000005242,ENSGALG00000019736,ENSGALG00000041662,ENSGALG00000016992,ENSGALG00000002299,ENSGALG00000008427,ENSGALG00000012297,ENSGALG00000031170,ENSGALG00000010866,ENSGALG00000002260,ENSGALG00000038405,ENSGALG00000032348,ENSGALG00000016176,ENSGALG00000005524,ENSGALG00000005853,ENSGALG00000037228,ENSGALG00000030801,ENSGALG00000014206,ENSGALG00000040959,ENSGALG00000005212,ENSGALG00000010334,…
biological_process	GO:0032446 protein modification by small protein conjugation	16 out of 1170 genes, 1.4%	467 out of 15747 genes, 3.0%	1	ENSGALG00000044805,ENSGALG00000036827,ENSGALG00000026849,ENSGALG00000030901,ENSGALG00000002260,ENSGALG00000038598,ENSGALG00000036578,ENSGALG00000008911,ENSGALG00000044188,ENSGALG00000038164,ENSGALG00000026095,ENSGALG00000033467,ENSGALG00000026380,ENSGALG00000037089,ENSGALG00000008814,ENSGALG00000006246
biological_process	GO:0048670 regulation of collateral sprouting	2 out of 1170 genes, 0.2%	17 out of 15747 genes, 0.1%	1	ENSGALG00000008733,ENSGALG00000042657
biological_process	GO:0021872 forebrain generation of neurons	6 out of 1170 genes, 0.5%	49 out of 15747 genes, 0.3%	1	ENSGALG00000036378,ENSGALG00000008135,ENSGALG00000015305,ENSGALG00000042657,ENSGALG00000000653,ENSGALG00000030032
biological_process	GO:0062013 positive regulation of small molecule metabolic process	10 out of 1170 genes, 0.9%	66 out of 15747 genes, 0.4%	1	ENSGALG00000027188,ENSGALG00000042878,ENSGALG00000011594,ENSGALG00000016992,ENSGALG00000012155,ENSGALG00000001418,ENSGALG00000011058,ENSGALG00000009095,ENSGALG00000015495,ENSGALG00000041078
biological_process	GO:0031623 receptor internalization	3 out of 1170 genes, 0.3%	43 out of 15747 genes, 0.3%	1	ENSGALG00000017274,ENSGALG00000015117,ENSGALG00000000653
biological_process	GO:0043433 negative regulation of DNA-binding transcription factor activity	3 out of 1170 genes, 0.3%	95 out of 15747 genes, 0.6%	1	ENSGALG00000042136,ENSGALG00000011594,ENSGALG00000040627
biological_process	GO:0060420 regulation of heart growth	2 out of 1170 genes, 0.2%	33 out of 15747 genes, 0.2%	1	ENSGALG00000032097,ENSGALG00000008253
biological_process	GO:0040017 positive regulation of locomotion	12 out of 1170 genes, 1.0%	313 out of 15747 genes, 2.0%	1	ENSGALG00000010596,ENSGALG00000033974,ENSGALG00000038618,ENSGALG00000038801,ENSGALG00000012155,ENSGALG00000008681,ENSGALG00000027299,ENSGALG00000042895,ENSGALG00000011205,ENSGALG00000032097,ENSGALG00000008302,ENSGALG00000027785
biological_process	GO:0072498 embryonic skeletal joint development	2 out of 1170 genes, 0.2%	11 out of 15747 genes, 0.1%	1	ENSGALG00000042416,ENSGALG00000040021
biological_process	GO:0051168 nuclear export	4 out of 1170 genes, 0.3%	117 out of 15747 genes, 0.7%	1	ENSGALG00000030890,ENSGALG00000004978,ENSGALG00000024172,ENSGALG00000046303
biological_process	GO:0051668 localization within membrane	4 out of 1170 genes, 0.3%	87 out of 15747 genes, 0.6%	1	ENSGALG00000041184,ENSGALG00000011549,ENSGALG00000034095,ENSGALG00000011202
cellular_component	GO:0032426 stereocilium tip	2 out of 1170 genes, 0.2%	10 out of 15747 genes, 0.1%	1	ENSGALG00000042706,ENSGALG00000006149
biological_process	GO:0071621 granulocyte chemotaxis	3 out of 1170 genes, 0.3%	51 out of 15747 genes, 0.3%	1	ENSGALG00000014585,ENSGALG00000045607,ENSGALG00000029389
biological_process	GO:0034612 response to tumor necrosis factor	5 out of 1170 genes, 0.4%	87 out of 15747 genes, 0.6%	1	ENSGALG00000014585,ENSGALG00000014994,ENSGALG00000029000,ENSGALG00000008302,ENSGALG00000030601
biological_process	GO:0030198 extracellular matrix organization	19 out of 1170 genes, 1.6%	162 out of 15747 genes, 1.0%	1	ENSGALG00000015305,ENSGALG00000006864,ENSGALG00000014900,ENSGALG00000042657,ENSGALG00000010259,ENSGALG00000028284,ENSGALG00000006802,ENSGALG00000026305,ENSGALG00000011205,ENSGALG00000004286,ENSGALG00000043584,ENSGALG00000009572,ENSGALG00000038022,ENSGALG00000011202,ENSGALG00000006725,ENSGALG00000010657,ENSGALG00000010583,ENSGALG00000006708,ENSGALG00000010927
biological_process	GO:0009642 response to light intensity	2 out of 1170 genes, 0.2%	4 out of 15747 genes, 0.0%	1	ENSGALG00000037736,ENSGALG00000009538
biological_process	GO:0016072 rRNA metabolic process	9 out of 1170 genes, 0.8%	148 out of 15747 genes, 0.9%	1	ENSGALG00000033666,ENSGALG00000038101,ENSGALG00000039315,ENSGALG00000024398,ENSGALG00000032329,ENSGALG00000037441,ENSGALG00000030890,ENSGALG00000000638,ENSGALG00000000576
biological_process	GO:0008211 glucocorticoid metabolic process	2 out of 1170 genes, 0.2%	7 out of 15747 genes, 0.0%	1	ENSGALG00000005215,ENSGALG00000008121
biological_process	GO:0050687 negative regulation of defense response to virus	2 out of 1170 genes, 0.2%	15 out of 15747 genes, 0.1%	1	ENSGALG00000038939,ENSGALG00000044805
biological_process	GO:0048608 reproductive structure development	21 out of 1170 genes, 1.8%	256 out of 15747 genes, 1.6%	1	ENSGALG00000042607,ENSGALG00000013294,ENSGALG00000010798,ENSGALG00000016662,ENSGALG00000006186,ENSGALG00000008014,ENSGALG00000012236,ENSGALG00000028284,ENSGALG00000016316,ENSGALG00000011058,ENSGALG00000009095,ENSGALG00000029000,ENSGALG00000012140,ENSGALG00000031768,ENSGALG00000037939,ENSGALG00000032039,ENSGALG00000042548,ENSGALG00000000401,ENSGALG00000015824,ENSGALG00000040021,ENSGALG00000007493
biological_process	GO:0002764 immune response-regulating signaling pathway	6 out of 1170 genes, 0.5%	166 out of 15747 genes, 1.1%	1	ENSGALG00000026396,ENSGALG00000042895,ENSGALG00000032348,ENSGALG00000016557,ENSGALG00000043735,ENSGALG00000011594
biological_process	GO:0009199 ribonucleoside triphosphate metabolic process	13 out of 1170 genes, 1.1%	143 out of 15747 genes, 0.9%	1	ENSGALG00000000629,ENSGALG00000033185,ENSGALG00000015224,ENSGALG00000038801,ENSGALG00000042809,ENSGALG00000030086,ENSGALG00000021039,ENSGALG00000009286,ENSGALG00000029677,ENSGALG00000033446,ENSGALG00000026077,ENSGALG00000040173,ENSGALG00000016524
molecular_function	GO:0001067 regulatory region nucleic acid binding	43 out of 1170 genes, 3.7%	706 out of 15747 genes, 4.5%	1	ENSGALG00000023303,ENSGALG00000019842,ENSGALG00000016662,ENSGALG00000011594,ENSGALG00000002170,ENSGALG00000030657,ENSGALG00000026264,ENSGALG00000016316,ENSGALG00000009424,ENSGALG00000023742,ENSGALG00000031447,ENSGALG00000043460,ENSGALG00000004598,ENSGALG00000027213,ENSGALG00000008135,ENSGALG00000032039,ENSGALG00000001124,ENSGALG00000008253,ENSGALG00000045800,ENSGALG00000009261,ENSGALG00000030873,…
biological_process	GO:0007517 muscle organ development	15 out of 1170 genes, 1.3%	173 out of 15747 genes, 1.1%	1	ENSGALG00000037325,ENSGALG00000039458,ENSGALG00000033185,ENSGALG00000043204,ENSGALG00000042657,ENSGALG00000009424,ENSGALG00000009064,ENSGALG00000008148,ENSGALG00000032097,ENSGALG00000034095,ENSGALG00000005292,ENSGALG00000036114,ENSGALG00000043584,ENSGALG00000009261,ENSGALG00000018946
biological_process	GO:0032940 secretion by cell	22 out of 1170 genes, 1.9%	267 out of 15747 genes, 1.7%	1	ENSGALG00000029369,ENSGALG00000008055,ENSGALG00000008926,ENSGALG00000011141,ENSGALG00000000277,ENSGALG00000029389,ENSGALG00000011594,ENSGALG00000011673,ENSGALG00000043694,ENSGALG00000032986,ENSGALG00000014858,ENSGALG00000026264,ENSGALG00000041272,ENSGALG00000016140,ENSGALG00000012140,ENSGALG00000030321,ENSGALG00000010098,ENSGALG00000037302,ENSGALG00000014994,ENSGALG00000005212,ENSGALG00000015824,…
biological_process	GO:1905268 negative regulation of chromatin organization	5 out of 1170 genes, 0.4%	37 out of 15747 genes, 0.2%	1	ENSGALG00000011783,ENSGALG00000031159,ENSGALG00000011747,ENSGALG00000031874,ENSGALG00000038229
biological_process	GO:0051653 spindle localization	2 out of 1170 genes, 0.2%	32 out of 15747 genes, 0.2%	1	ENSGALG00000011299,ENSGALG00000014408
biological_process	GO:0046677 response to antibiotic	12 out of 1170 genes, 1.0%	108 out of 15747 genes, 0.7%	1	ENSGALG00000010334,ENSGALG00000000277,ENSGALG00000028996,ENSGALG00000029648,ENSGALG00000034688,ENSGALG00000032986,ENSGALG00000008898,ENSGALG00000034751,ENSGALG00000006323,ENSGALG00000015117,ENSGALG00000014994,ENSGALG00000029000
biological_process	GO:0010498 proteasomal protein catabolic process	11 out of 1170 genes, 0.9%	242 out of 15747 genes, 1.5%	1	ENSGALG00000045788,ENSGALG00000044188,ENSGALG00000033532,ENSGALG00000039993,ENSGALG00000026095,ENSGALG00000026380,ENSGALG00000037089,ENSGALG00000036827,ENSGALG00000045817,ENSGALG00000026849,ENSGALG00000036361
biological_process	GO:0051346 negative regulation of hydrolase activity	25 out of 1170 genes, 2.1%	248 out of 15747 genes, 1.6%	1	ENSGALG00000033974,ENSGALG00000008646,ENSGALG00000017017,ENSGALG00000028115,ENSGALG00000046159,ENSGALG00000014252,ENSGALG00000010259,ENSGALG00000020390,ENSGALG00000028284,ENSGALG00000046409,ENSGALG00000000293,ENSGALG00000016680,ENSGALG00000011058,ENSGALG00000010969,ENSGALG00000001697,ENSGALG00000031659,ENSGALG00000010657,ENSGALG00000030255,ENSGALG00000038672,ENSGALG00000020388,ENSGALG00000023032,…
biological_process	GO:0072528 pyrimidine-containing compound biosynthetic process	3 out of 1170 genes, 0.3%	41 out of 15747 genes, 0.3%	1	ENSGALG00000029677,ENSGALG00000016524,ENSGALG00000038362
molecular_function	GO:0032947 protein-containing complex scaffold activity	3 out of 1170 genes, 0.3%	63 out of 15747 genes, 0.4%	1	ENSGALG00000011913,ENSGALG00000009050,ENSGALG00000008353
biological_process	GO:0009190 cyclic nucleotide biosynthetic process	3 out of 1170 genes, 0.3%	28 out of 15747 genes, 0.2%	1	ENSGALG00000031170,ENSGALG00000030251,ENSGALG00000015753
biological_process	GO:0060969 negative regulation of gene silencing	4 out of 1170 genes, 0.3%	22 out of 15747 genes, 0.1%	1	ENSGALG00000011783,ENSGALG00000031159,ENSGALG00000011747,ENSGALG00000031874
biological_process	GO:0032288 myelin assembly	2 out of 1170 genes, 0.2%	11 out of 15747 genes, 0.1%	1	ENSGALG00000031776,ENSGALG00000017274
molecular_function	GO:0008289 lipid binding	33 out of 1170 genes, 2.8%	475 out of 15747 genes, 3.0%	1	ENSGALG00000035219,ENSGALG00000008055,ENSGALG00000037957,ENSGALG00000002610,ENSGALG00000011594,ENSGALG00000009286,ENSGALG00000008910,ENSGALG00000029454,ENSGALG00000016725,ENSGALG00000011113,ENSGALG00000016258,ENSGALG00000027490,ENSGALG00000030836,ENSGALG00000009573,ENSGALG00000031301,ENSGALG00000032958,ENSGALG00000004285,ENSGALG00000026584,ENSGALG00000013123,ENSGALG00000037875,ENSGALG00000020458,…
biological_process	GO:0005996 monosaccharide metabolic process	15 out of 1170 genes, 1.3%	101 out of 15747 genes, 0.6%	1	ENSGALG00000037325,ENSGALG00000037704,ENSGALG00000038618,ENSGALG00000031013,ENSGALG00000006208,ENSGALG00000031147,ENSGALG00000023761,ENSGALG00000045045,ENSGALG00000037736,ENSGALG00000016680,ENSGALG00000044892,ENSGALG00000010342,ENSGALG00000016570,ENSGALG00000026195,ENSGALG00000029296
biological_process	GO:0034641 cellular nitrogen compound metabolic process	157 out of 1170 genes, 13.4%	2461 out of 15747 genes, 15.6%	1	ENSGALG00000033532,ENSGALG00000038939,ENSGALG00000035421,ENSGALG00000043204,ENSGALG00000040208,ENSGALG00000016316,ENSGALG00000031812,ENSGALG00000031170,ENSGALG00000046180,ENSGALG00000036504,ENSGALG00000031038,ENSGALG00000027874,ENSGALG00000015224,ENSGALG00000000401,ENSGALG00000007370,ENSGALG00000027188,ENSGALG00000012229,ENSGALG00000004285,ENSGALG00000010931,ENSGALG00000011565,ENSGALG00000012418,…
biological_process	GO:0006304 DNA modification	7 out of 1170 genes, 0.6%	41 out of 15747 genes, 0.3%	1	ENSGALG00000033634,ENSGALG00000031812,ENSGALG00000046180,ENSGALG00000038101,ENSGALG00000011565,ENSGALG00000019211,ENSGALG00000034574
biological_process	GO:0046034 ATP metabolic process	11 out of 1170 genes, 0.9%	114 out of 15747 genes, 0.7%	1	ENSGALG00000000629,ENSGALG00000033185,ENSGALG00000015224,ENSGALG00000038801,ENSGALG00000042809,ENSGALG00000030086,ENSGALG00000021039,ENSGALG00000009286,ENSGALG00000026077,ENSGALG00000033446,ENSGALG00000040173
biological_process	GO:0051983 regulation of chromosome segregation	3 out of 1170 genes, 0.3%	78 out of 15747 genes, 0.5%	1	ENSGALG00000036519,ENSGALG00000026095,ENSGALG00000013784
biological_process	GO:0006284 base-excision repair	2 out of 1170 genes, 0.2%	35 out of 15747 genes, 0.2%	1	ENSGALG00000017493,ENSGALG00000006651
biological_process	GO:0051303 establishment of chromosome localization	5 out of 1170 genes, 0.4%	47 out of 15747 genes, 0.3%	1	ENSGALG00000031768,ENSGALG00000006186,ENSGALG00000030890,ENSGALG00000045889,ENSGALG00000013784
biological_process	GO:0097722 sperm motility	5 out of 1170 genes, 0.4%	41 out of 15747 genes, 0.3%	1	ENSGALG00000029677,ENSGALG00000012997,ENSGALG00000007257,ENSGALG00000042548,ENSGALG00000005247
biological_process	GO:0051049 regulation of transport	83 out of 1170 genes, 7.1%	991 out of 15747 genes, 6.3%	1	ENSGALG00000008055,ENSGALG00000041184,ENSGALG00000011875,ENSGALG00000040038,ENSGALG00000017394,ENSGALG00000034427,ENSGALG00000038405,ENSGALG00000029000,ENSGALG00000033510,ENSGALG00000037325,ENSGALG00000011113,ENSGALG00000016866,ENSGALG00000016470,ENSGALG00000012142,ENSGALG00000005853,ENSGALG00000030545,ENSGALG00000030801,ENSGALG00000008302,ENSGALG00000005215,ENSGALG00000005212,ENSGALG00000027702,…
biological_process	GO:1901342 regulation of vasculature development	11 out of 1170 genes, 0.9%	176 out of 15747 genes, 1.1%	1	ENSGALG00000015305,ENSGALG00000031328,ENSGALG00000016176,ENSGALG00000016945,ENSGALG00000006519,ENSGALG00000033960,ENSGALG00000011205,ENSGALG00000038225,ENSGALG00000008302,ENSGALG00000042365,ENSGALG00000027785
biological_process	GO:0045934 negative regulation of nucleobase-containing compound metabolic process	63 out of 1170 genes, 5.4%	971 out of 15747 genes, 6.2%	1	ENSGALG00000036572,ENSGALG00000023303,ENSGALG00000015305,ENSGALG00000011594,ENSGALG00000002170,ENSGALG00000030657,ENSGALG00000034688,ENSGALG00000036867,ENSGALG00000009424,ENSGALG00000031447,ENSGALG00000043460,ENSGALG00000003485,ENSGALG00000004598,ENSGALG00000038598,ENSGALG00000027213,ENSGALG00000008135,ENSGALG00000014979,ENSGALG00000039779,ENSGALG00000037930,ENSGALG00000011747,ENSGALG00000011434,…
molecular_function	GO:0008270 zinc ion binding	47 out of 1170 genes, 4.0%	553 out of 15747 genes, 3.5%	1	ENSGALG00000036909,ENSGALG00000037975,ENSGALG00000015305,ENSGALG00000008646,ENSGALG00000041533,ENSGALG00000016662,ENSGALG00000011594,ENSGALG00000002170,ENSGALG00000030657,ENSGALG00000045105,ENSGALG00000016316,ENSGALG00000026195,ENSGALG00000033428,ENSGALG00000005031,ENSGALG00000030209,ENSGALG00000005360,ENSGALG00000009572,ENSGALG00000038598,ENSGALG00000041918,ENSGALG00000041826,ENSGALG00000002993,…
biological_process	GO:0060441 epithelial tube branching involved in lung morphogenesis	2 out of 1170 genes, 0.2%	23 out of 15747 genes, 0.1%	1	ENSGALG00000009948,ENSGALG00000030030
biological_process	GO:0046512 sphingosine biosynthetic process	2 out of 1170 genes, 0.2%	7 out of 15747 genes, 0.0%	1	ENSGALG00000003751,ENSGALG00000001592
molecular_function	GO:0098631 cell adhesion mediator activity	4 out of 1170 genes, 0.3%	27 out of 15747 genes, 0.2%	1	ENSGALG00000007927,ENSGALG00000031776,ENSGALG00000008263,ENSGALG00000013293
biological_process	GO:0030595 leukocyte chemotaxis	4 out of 1170 genes, 0.3%	73 out of 15747 genes, 0.5%	1	ENSGALG00000014585,ENSGALG00000045607,ENSGALG00000029389,ENSGALG00000005631
molecular_function	GO:0043178 alcohol binding	5 out of 1170 genes, 0.4%	53 out of 15747 genes, 0.3%	1	ENSGALG00000017044,ENSGALG00000011875,ENSGALG00000006297,ENSGALG00000007972,ENSGALG00000005978
biological_process	GO:0042471 ear morphogenesis	10 out of 1170 genes, 0.9%	94 out of 15747 genes, 0.6%	1	ENSGALG00000010572,ENSGALG00000023303,ENSGALG00000030356,ENSGALG00000010935,ENSGALG00000042657,ENSGALG00000031450,ENSGALG00000017394,ENSGALG00000008866,ENSGALG00000005443,ENSGALG00000004978
biological_process	GO:0048762 mesenchymal cell differentiation	3 out of 1170 genes, 0.3%	130 out of 15747 genes, 0.8%	1	ENSGALG00000027213,ENSGALG00000023303,ENSGALG00000036114
biological_process	GO:0007343 egg activation	3 out of 1170 genes, 0.3%	7 out of 15747 genes, 0.0%	1	ENSGALG00000002428,ENSGALG00000013123,ENSGALG00000037220
biological_process	GO:0007586 digestion	3 out of 1170 genes, 0.3%	36 out of 15747 genes, 0.2%	1	ENSGALG00000040530,ENSGALG00000009382,ENSGALG00000033638
biological_process	GO:0006165 nucleoside diphosphate phosphorylation	6 out of 1170 genes, 0.5%	43 out of 15747 genes, 0.3%	1	ENSGALG00000029677,ENSGALG00000026077,ENSGALG00000015224,ENSGALG00000031652,ENSGALG00000021039,ENSGALG00000011093
biological_process	GO:0007420 brain development	28 out of 1170 genes, 2.4%	412 out of 15747 genes, 2.6%	1	ENSGALG00000019842,ENSGALG00000015305,ENSGALG00000042657,ENSGALG00000043662,ENSGALG00000009424,ENSGALG00000043460,ENSGALG00000031615,ENSGALG00000041510,ENSGALG00000036114,ENSGALG00000015495,ENSGALG00000003045,ENSGALG00000036378,ENSGALG00000008135,ENSGALG00000006508,ENSGALG00000037939,ENSGALG00000036412,ENSGALG00000000653,ENSGALG00000001124,ENSGALG00000030032,ENSGALG00000008898,ENSGALG00000003879,…
biological_process	GO:0021772 olfactory bulb development	2 out of 1170 genes, 0.2%	28 out of 15747 genes, 0.2%	1	ENSGALG00000015305,ENSGALG00000001124
molecular_function	GO:0005179 hormone activity	8 out of 1170 genes, 0.7%	76 out of 15747 genes, 0.5%	1	ENSGALG00000042878,ENSGALG00000000277,ENSGALG00000014858,ENSGALG00000012671,ENSGALG00000017117,ENSGALG00000040959,ENSGALG00000012140,ENSGALG00000015824
biological_process	GO:0038163 thrombopoietin-mediated signaling pathway	2 out of 1170 genes, 0.2%	4 out of 15747 genes, 0.0%	1	ENSGALG00000000401,ENSGALG00000008302
biological_process	GO:0032989 cellular component morphogenesis	39 out of 1170 genes, 3.3%	526 out of 15747 genes, 3.3%	1	ENSGALG00000015305,ENSGALG00000009920,ENSGALG00000042657,ENSGALG00000006802,ENSGALG00000031170,ENSGALG00000008866,ENSGALG00000018946,ENSGALG00000037494,ENSGALG00000004966,ENSGALG00000010935,ENSGALG00000031776,ENSGALG00000008263,ENSGALG00000010583,ENSGALG00000036412,ENSGALG00000001124,ENSGALG00000031450,ENSGALG00000007927,ENSGALG00000028567,ENSGALG00000017274,ENSGALG00000021567,ENSGALG00000034095,…
biological_process	GO:0010994 free ubiquitin chain polymerization	2 out of 1170 genes, 0.2%	4 out of 15747 genes, 0.0%	1	ENSGALG00000026380,ENSGALG00000036827
biological_process	GO:0050807 regulation of synapse organization	8 out of 1170 genes, 0.7%	102 out of 15747 genes, 0.6%	1	ENSGALG00000042657,ENSGALG00000002864,ENSGALG00000008898,ENSGALG00000033960,ENSGALG00000004598,ENSGALG00000034095,ENSGALG00000016288,ENSGALG00000011202
cellular_component	GO:0031965 nuclear membrane	10 out of 1170 genes, 0.9%	157 out of 15747 genes, 1.0%	1	ENSGALG00000037527,ENSGALG00000028996,ENSGALG00000042657,ENSGALG00000015224,ENSGALG00000008003,ENSGALG00000032843,ENSGALG00000002784,ENSGALG00000033069,ENSGALG00000005212,ENSGALG00000002728
biological_process	GO:0001755 neural crest cell migration	2 out of 1170 genes, 0.2%	52 out of 15747 genes, 0.3%	1	ENSGALG00000027213,ENSGALG00000036114
cellular_component	GO:0005622 intracellular	654 out of 1170 genes, 55.9%	10207 out of 15747 genes, 64.8%	1	ENSGALG00000008055,ENSGALG00000040303,ENSGALG00000036867,ENSGALG00000016316,ENSGALG00000031812,ENSGALG00000017394,ENSGALG00000006131,ENSGALG00000018946,ENSGALG00000008918,ENSGALG00000032348,ENSGALG00000040041,ENSGALG00000038343,ENSGALG00000015224,ENSGALG00000045045,ENSGALG00000044892,ENSGALG00000015418,ENSGALG00000041471,ENSGALG00000006323,ENSGALG00000005752,ENSGALG00000007370,ENSGALG00000038771,…
biological_process	GO:0048709 oligodendrocyte differentiation	5 out of 1170 genes, 0.4%	44 out of 15747 genes, 0.3%	1	ENSGALG00000017044,ENSGALG00000017103,ENSGALG00000031529,ENSGALG00000034095,ENSGALG00000000653
biological_process	GO:0006364 rRNA processing	7 out of 1170 genes, 0.6%	135 out of 15747 genes, 0.9%	1	ENSGALG00000033666,ENSGALG00000037441,ENSGALG00000032329,ENSGALG00000030890,ENSGALG00000000638,ENSGALG00000024398,ENSGALG00000000576
molecular_function	GO:0005229 intracellular calcium activated chloride channel activity	4 out of 1170 genes, 0.3%	11 out of 15747 genes, 0.1%	1	ENSGALG00000017271,ENSGALG00000026940,ENSGALG00000011614,ENSGALG00000006322
biological_process	GO:0090303 positive regulation of wound healing	3 out of 1170 genes, 0.3%	25 out of 15747 genes, 0.2%	1	ENSGALG00000009050,ENSGALG00000008646,ENSGALG00000011205
biological_process	GO:0019538 protein metabolic process	180 out of 1170 genes, 15.4%	2935 out of 15747 genes, 18.6%	1	ENSGALG00000033532,ENSGALG00000010850,ENSGALG00000035421,ENSGALG00000041662,ENSGALG00000031629,ENSGALG00000015730,ENSGALG00000005318,ENSGALG00000015453,ENSGALG00000037309,ENSGALG00000009572,ENSGALG00000038598,ENSGALG00000015623,ENSGALG00000037325,ENSGALG00000031038,ENSGALG00000026380,ENSGALG00000006819,ENSGALG00000021567,ENSGALG00000015418,ENSGALG00000028600,ENSGALG00000012229,ENSGALG00000010931,…
biological_process	GO:0009743 response to carbohydrate	7 out of 1170 genes, 0.6%	56 out of 15747 genes, 0.4%	1	ENSGALG00000027188,ENSGALG00000013265,ENSGALG00000004285,ENSGALG00000037603,ENSGALG00000041222,ENSGALG00000013784,ENSGALG00000026264
molecular_function	GO:0005524 ATP binding	86 out of 1170 genes, 7.4%	1171 out of 15747 genes, 7.4%	1	ENSGALG00000026070,ENSGALG00000009602,ENSGALG00000035075,ENSGALG00000035594,ENSGALG00000031629,ENSGALG00000040415,ENSGALG00000040258,ENSGALG00000011299,ENSGALG00000031170,ENSGALG00000033510,ENSGALG00000037864,ENSGALG00000029195,ENSGALG00000026380,ENSGALG00000015224,ENSGALG00000016438,ENSGALG00000015928,ENSGALG00000021567,ENSGALG00000015418,ENSGALG00000005752,ENSGALG00000007370,ENSGALG00000039964,…
molecular_function	GO:0008146 sulfotransferase activity	5 out of 1170 genes, 0.4%	56 out of 15747 genes, 0.4%	1	ENSGALG00000045487,ENSGALG00000044026,ENSGALG00000046375,ENSGALG00000034507,ENSGALG00000011287
biological_process	GO:0048489 synaptic vesicle transport	5 out of 1170 genes, 0.4%	76 out of 15747 genes, 0.5%	1	ENSGALG00000008055,ENSGALG00000008926,ENSGALG00000034095,ENSGALG00000011673,ENSGALG00000035935
molecular_function	GO:0015141 succinate transmembrane transporter activity	2 out of 1170 genes, 0.2%	7 out of 15747 genes, 0.0%	1	ENSGALG00000012908,ENSGALG00000008874
biological_process	GO:0016049 cell growth	3 out of 1170 genes, 0.3%	63 out of 15747 genes, 0.4%	1	ENSGALG00000006802,ENSGALG00000036412,ENSGALG00000001124
biological_process	GO:0044281 small molecule metabolic process	107 out of 1170 genes, 9.1%	1098 out of 15747 genes, 7.0%	1	ENSGALG00000037704,ENSGALG00000042220,ENSGALG00000029648,ENSGALG00000001592,ENSGALG00000013969,ENSGALG00000006208,ENSGALG00000002558,ENSGALG00000009286,ENSGALG00000032620,ENSGALG00000040258,ENSGALG00000017394,ENSGALG00000031170,ENSGALG00000010342,ENSGALG00000026195,ENSGALG00000004230,ENSGALG00000029000,ENSGALG00000001697,ENSGALG00000040899,ENSGALG00000037325,ENSGALG00000015224,ENSGALG00000045045,…
biological_process	GO:0072521 purine-containing compound metabolic process	24 out of 1170 genes, 2.1%	280 out of 15747 genes, 1.8%	1	ENSGALG00000000629,ENSGALG00000033185,ENSGALG00000029827,ENSGALG00000007267,ENSGALG00000035207,ENSGALG00000021039,ENSGALG00000009286,ENSGALG00000029677,ENSGALG00000031170,ENSGALG00000030251,ENSGALG00000008185,ENSGALG00000040173,ENSGALG00000033199,ENSGALG00000020876,ENSGALG00000015753,ENSGALG00000042446,ENSGALG00000010225,ENSGALG00000015224,ENSGALG00000038801,ENSGALG00000042809,ENSGALG00000030086,…
biological_process	GO:0032501 multicellular organismal process	324 out of 1170 genes, 27.7%	3792 out of 15747 genes, 24.1%	1	ENSGALG00000038939,ENSGALG00000032518,ENSGALG00000043204,ENSGALG00000041662,ENSGALG00000039536,ENSGALG00000006208,ENSGALG00000036867,ENSGALG00000016316,ENSGALG00000002287,ENSGALG00000031812,ENSGALG00000017394,ENSGALG00000010342,ENSGALG00000008866,ENSGALG00000004230,ENSGALG00000018946,ENSGALG00000036504,ENSGALG00000032348,ENSGALG00000005524,ENSGALG00000013822,ENSGALG00000021567,ENSGALG00000014206,…
biological_process	GO:2000058 regulation of ubiquitin-dependent protein catabolic process	4 out of 1170 genes, 0.3%	104 out of 15747 genes, 0.7%	1	ENSGALG00000033532,ENSGALG00000005292,ENSGALG00000042503,ENSGALG00000012155
biological_process	GO:0055002 striated muscle cell development	6 out of 1170 genes, 0.5%	99 out of 15747 genes, 0.6%	1	ENSGALG00000028567,ENSGALG00000009050,ENSGALG00000005292,ENSGALG00000036114,ENSGALG00000028721,ENSGALG00000018946
biological_process	GO:0001895 retina homeostasis	3 out of 1170 genes, 0.3%	31 out of 15747 genes, 0.2%	1	ENSGALG00000031301,ENSGALG00000002314,ENSGALG00000005752
molecular_function	GO:0017127 cholesterol transporter activity	2 out of 1170 genes, 0.2%	15 out of 15747 genes, 0.1%	1	ENSGALG00000009958,ENSGALG00000006795
molecular_function	GO:0016813 hydrolase activity, acting on carbon-nitrogen (but not peptide) bonds, in linear amidines	2 out of 1170 genes, 0.2%	6 out of 15747 genes, 0.0%	1	ENSGALG00000039572,ENSGALG00000029212
biological_process	GO:0048644 muscle organ morphogenesis	5 out of 1170 genes, 0.4%	68 out of 15747 genes, 0.4%	1	ENSGALG00000037325,ENSGALG00000009064,ENSGALG00000032097,ENSGALG00000008148,ENSGALG00000043204
biological_process	GO:0008585 female gonad development	9 out of 1170 genes, 0.8%	52 out of 15747 genes, 0.3%	1	ENSGALG00000013294,ENSGALG00000031768,ENSGALG00000008014,ENSGALG00000012236,ENSGALG00000028284,ENSGALG00000011058,ENSGALG00000009095,ENSGALG00000029000,ENSGALG00000012140
biological_process	GO:0050817 coagulation	6 out of 1170 genes, 0.5%	71 out of 15747 genes, 0.5%	1	ENSGALG00000028886,ENSGALG00000004285,ENSGALG00000042657,ENSGALG00000004293,ENSGALG00000013571,ENSGALG00000009266
biological_process	GO:0034969 histone arginine methylation	2 out of 1170 genes, 0.2%	6 out of 15747 genes, 0.0%	1	ENSGALG00000011594,ENSGALG00000013272
molecular_function	GO:0022832 voltage-gated channel activity	23 out of 1170 genes, 2.0%	161 out of 15747 genes, 1.0%	1	ENSGALG00000041348,ENSGALG00000011858,ENSGALG00000003833,ENSGALG00000006072,ENSGALG00000005332,ENSGALG00000011009,ENSGALG00000034427,ENSGALG00000035938,ENSGALG00000043764,ENSGALG00000009066,ENSGALG00000011040,ENSGALG00000006112,ENSGALG00000045668,ENSGALG00000012142,ENSGALG00000016470,ENSGALG00000008898,ENSGALG00000015234,ENSGALG00000042706,ENSGALG00000008271,ENSGALG00000011262,ENSGALG00000029502,…
biological_process	GO:0051899 membrane depolarization	8 out of 1170 genes, 0.7%	30 out of 15747 genes, 0.2%	1	ENSGALG00000011040,ENSGALG00000006112,ENSGALG00000006072,ENSGALG00000005332,ENSGALG00000011009,ENSGALG00000034427,ENSGALG00000005215,ENSGALG00000027702
biological_process	GO:0051094 positive regulation of developmental process	51 out of 1170 genes, 4.4%	806 out of 15747 genes, 5.1%	1	ENSGALG00000038939,ENSGALG00000016943,ENSGALG00000017103,ENSGALG00000015305,ENSGALG00000042657,ENSGALG00000011594,ENSGALG00000028115,ENSGALG00000016992,ENSGALG00000016316,ENSGALG00000009424,ENSGALG00000011205,ENSGALG00000004598,ENSGALG00000015495,ENSGALG00000009572,ENSGALG00000033510,ENSGALG00000018946,ENSGALG00000037325,ENSGALG00000028774,ENSGALG00000027213,ENSGALG00000037413,ENSGALG00000002864,…
molecular_function	GO:0004999 vasoactive intestinal polypeptide receptor activity	3 out of 1170 genes, 0.3%	5 out of 15747 genes, 0.0%	1	ENSGALG00000005242,ENSGALG00000005259,ENSGALG00000000274
cellular_component	GO:0005844 polysome	3 out of 1170 genes, 0.3%	53 out of 15747 genes, 0.3%	1	ENSGALG00000002645,ENSGALG00000011243,ENSGALG00000024398
biological_process	GO:0046605 regulation of centrosome cycle	4 out of 1170 genes, 0.3%	45 out of 15747 genes, 0.3%	1	ENSGALG00000011299,ENSGALG00000042418,ENSGALG00000042136,ENSGALG00000035260
biological_process	GO:2000104 negative regulation of DNA-dependent DNA replication	2 out of 1170 genes, 0.2%	17 out of 15747 genes, 0.1%	1	ENSGALG00000036572,ENSGALG00000034688
cellular_component	GO:0030658 transport vesicle membrane	8 out of 1170 genes, 0.7%	75 out of 15747 genes, 0.5%	1	ENSGALG00000001693,ENSGALG00000041103,ENSGALG00000039254,ENSGALG00000037302,ENSGALG00000019958,ENSGALG00000041122,ENSGALG00000005360,ENSGALG00000035935
cellular_component	GO:1905348 endonuclease complex	2 out of 1170 genes, 0.2%	16 out of 15747 genes, 0.1%	1	ENSGALG00000038939,ENSGALG00000007370
cellular_component	GO:0043601 nuclear replisome	2 out of 1170 genes, 0.2%	17 out of 15747 genes, 0.1%	1	ENSGALG00000031447,ENSGALG00000030099
cellular_component	GO:0030054 cell junction	41 out of 1170 genes, 3.5%	497 out of 15747 genes, 3.2%	1	ENSGALG00000041348,ENSGALG00000037366,ENSGALG00000011141,ENSGALG00000040038,ENSGALG00000002287,ENSGALG00000042895,ENSGALG00000000608,ENSGALG00000011009,ENSGALG00000005319,ENSGALG00000004286,ENSGALG00000021128,ENSGALG00000011202,ENSGALG00000012941,ENSGALG00000039779,ENSGALG00000017044,ENSGALG00000006508,ENSGALG00000036097,ENSGALG00000031776,ENSGALG00000028543,ENSGALG00000009306,ENSGALG00000034095,…
biological_process	GO:0034976 response to endoplasmic reticulum stress	7 out of 1170 genes, 0.6%	153 out of 15747 genes, 1.0%	1	ENSGALG00000037325,ENSGALG00000030901,ENSGALG00000037603,ENSGALG00000036361,ENSGALG00000001252,ENSGALG00000008014,ENSGALG00000037089
biological_process	GO:0009066 aspartate family amino acid metabolic process	2 out of 1170 genes, 0.2%	35 out of 15747 genes, 0.2%	1	ENSGALG00000043290,ENSGALG00000012312
biological_process	GO:0032355 response to estradiol	2 out of 1170 genes, 0.2%	26 out of 15747 genes, 0.2%	1	ENSGALG00000010866,ENSGALG00000014994
cellular_component	GO:0097731 9+0 non-motile cilium	12 out of 1170 genes, 1.0%	72 out of 15747 genes, 0.5%	1	ENSGALG00000031301,ENSGALG00000009909,ENSGALG00000037644,ENSGALG00000008427,ENSGALG00000031450,ENSGALG00000010762,ENSGALG00000002314,ENSGALG00000005752,ENSGALG00000008910,ENSGALG00000016725,ENSGALG00000009007,ENSGALG00000014136
biological_process	GO:0006677 glycosylceramide metabolic process	2 out of 1170 genes, 0.2%	14 out of 15747 genes, 0.1%	1	ENSGALG00000010931,ENSGALG00000040208
biological_process	GO:1903901 negative regulation of viral life cycle	2 out of 1170 genes, 0.2%	29 out of 15747 genes, 0.2%	1	ENSGALG00000045105,ENSGALG00000028284
molecular_function	GO:0016743 carboxyl- or carbamoyltransferase activity	3 out of 1170 genes, 0.3%	4 out of 15747 genes, 0.0%	1	ENSGALG00000016524,ENSGALG00000016254,ENSGALG00000038362
biological_process	GO:0035116 embryonic hindlimb morphogenesis	2 out of 1170 genes, 0.2%	27 out of 15747 genes, 0.2%	1	ENSGALG00000037494,ENSGALG00000030030
biological_process	GO:0019722 calcium-mediated signaling	4 out of 1170 genes, 0.3%	84 out of 15747 genes, 0.5%	1	ENSGALG00000008898,ENSGALG00000032518,ENSGALG00000017238,ENSGALG00000005631
biological_process	GO:0035641 locomotory exploration behavior	2 out of 1170 genes, 0.2%	7 out of 15747 genes, 0.0%	1	ENSGALG00000034070,ENSGALG00000030032
biological_process	GO:0051446 positive regulation of meiotic cell cycle	2 out of 1170 genes, 0.2%	12 out of 15747 genes, 0.1%	1	ENSGALG00000011243,ENSGALG00000045889
biological_process	GO:0001541 ovarian follicle development	6 out of 1170 genes, 0.5%	27 out of 15747 genes, 0.2%	1	ENSGALG00000028284,ENSGALG00000031768,ENSGALG00000008014,ENSGALG00000009095,ENSGALG00000012236,ENSGALG00000012140
biological_process	GO:0001933 negative regulation of protein phosphorylation	5 out of 1170 genes, 0.4%	256 out of 15747 genes, 1.6%	1	ENSGALG00000027299,ENSGALG00000033974,ENSGALG00000007448,ENSGALG00000008302,ENSGALG00000036358
molecular_function	GO:0010181 FMN binding	2 out of 1170 genes, 0.2%	12 out of 15747 genes, 0.1%	1	ENSGALG00000036683,ENSGALG00000042809
biological_process	GO:2000113 negative regulation of cellular macromolecule biosynthetic process	55 out of 1170 genes, 4.7%	923 out of 15747 genes, 5.9%	1	ENSGALG00000036572,ENSGALG00000023303,ENSGALG00000015305,ENSGALG00000011594,ENSGALG00000002170,ENSGALG00000030657,ENSGALG00000034688,ENSGALG00000036867,ENSGALG00000009424,ENSGALG00000031447,ENSGALG00000043460,ENSGALG00000003485,ENSGALG00000004598,ENSGALG00000038598,ENSGALG00000027213,ENSGALG00000008135,ENSGALG00000014979,ENSGALG00000037930,ENSGALG00000009064,ENSGALG00000045800,ENSGALG00000037262,…
biological_process	GO:0048167 regulation of synaptic plasticity	11 out of 1170 genes, 0.9%	102 out of 15747 genes, 0.6%	1	ENSGALG00000041348,ENSGALG00000041184,ENSGALG00000015305,ENSGALG00000017238,ENSGALG00000000653,ENSGALG00000007495,ENSGALG00000008681,ENSGALG00000008898,ENSGALG00000033960,ENSGALG00000034095,ENSGALG00000035935
cellular_component	GO:0090665 glycoprotein complex	3 out of 1170 genes, 0.3%	17 out of 15747 genes, 0.1%	1	ENSGALG00000016367,ENSGALG00000017122,ENSGALG00000029694
molecular_function	GO:0005544 calcium-dependent phospholipid binding	10 out of 1170 genes, 0.9%	54 out of 15747 genes, 0.3%	1	ENSGALG00000045796,ENSGALG00000020458,ENSGALG00000008055,ENSGALG00000037957,ENSGALG00000026584,ENSGALG00000028402,ENSGALG00000009573,ENSGALG00000044307,ENSGALG00000012092,ENSGALG00000029454
biological_process	GO:0016042 lipid catabolic process	22 out of 1170 genes, 1.9%	182 out of 15747 genes, 1.2%	1	ENSGALG00000013294,ENSGALG00000026584,ENSGALG00000006302,ENSGALG00000001592,ENSGALG00000040208,ENSGALG00000045194,ENSGALG00000013123,ENSGALG00000004230,ENSGALG00000029454,ENSGALG00000033143,ENSGALG00000045796,ENSGALG00000020458,ENSGALG00000003751,ENSGALG00000010312,ENSGALG00000030128,ENSGALG00000009231,ENSGALG00000028402,ENSGALG00000037603,ENSGALG00000041222,ENSGALG00000027534,ENSGALG00000044307,…
molecular_function	GO:0003714 transcription corepressor activity	3 out of 1170 genes, 0.3%	138 out of 15747 genes, 0.9%	1	ENSGALG00000016680,ENSGALG00000038598,ENSGALG00000036578
biological_process	GO:0051926 negative regulation of calcium ion transport	2 out of 1170 genes, 0.2%	28 out of 15747 genes, 0.2%	1	ENSGALG00000040761,ENSGALG00000029502
molecular_function	GO:0000993 RNA polymerase II complex binding	2 out of 1170 genes, 0.2%	28 out of 15747 genes, 0.2%	1	ENSGALG00000013600,ENSGALG00000032489
biological_process	GO:0030162 regulation of proteolysis	38 out of 1170 genes, 3.2%	429 out of 15747 genes, 2.7%	1	ENSGALG00000033532,ENSGALG00000008646,ENSGALG00000042657,ENSGALG00000028115,ENSGALG00000046159,ENSGALG00000014252,ENSGALG00000020390,ENSGALG00000000293,ENSGALG00000043460,ENSGALG00000001697,ENSGALG00000031659,ENSGALG00000010657,ENSGALG00000020388,ENSGALG00000028543,ENSGALG00000032231,ENSGALG00000012126,ENSGALG00000006833,ENSGALG00000034095,ENSGALG00000043252,ENSGALG00000034177,ENSGALG00000033974,…
biological_process	GO:0044238 primary metabolic process	373 out of 1170 genes, 31.9%	5406 out of 15747 genes, 34.3%	1	ENSGALG00000038939,ENSGALG00000039831,ENSGALG00000043204,ENSGALG00000041662,ENSGALG00000006208,ENSGALG00000040208,ENSGALG00000016316,ENSGALG00000005318,ENSGALG00000031812,ENSGALG00000017394,ENSGALG00000010342,ENSGALG00000015453,ENSGALG00000004230,ENSGALG00000037309,ENSGALG00000009572,ENSGALG00000015623,ENSGALG00000036504,ENSGALG00000031038,ENSGALG00000026380,ENSGALG00000015224,ENSGALG00000000690,…
molecular_function	GO:0015662 ATPase activity, coupled to transmembrane movement of ions, phosphorylative mechanism	2 out of 1170 genes, 0.2%	24 out of 15747 genes, 0.2%	1	ENSGALG00000035743,ENSGALG00000017021
biological_process	GO:0046822 regulation of nucleocytoplasmic transport	4 out of 1170 genes, 0.3%	71 out of 15747 genes, 0.5%	1	ENSGALG00000000608,ENSGALG00000034095,ENSGALG00000028115,ENSGALG00000036114
biological_process	GO:0051276 chromosome organization	54 out of 1170 genes, 4.6%	670 out of 15747 genes, 4.3%	1	ENSGALG00000043062,ENSGALG00000033666,ENSGALG00000026501,ENSGALG00000040303,ENSGALG00000035244,ENSGALG00000006186,ENSGALG00000043204,ENSGALG00000011594,ENSGALG00000013272,ENSGALG00000008135,ENSGALG00000037930,ENSGALG00000031768,ENSGALG00000011747,ENSGALG00000036504,ENSGALG00000026449,ENSGALG00000008037,ENSGALG00000038343,ENSGALG00000031159,ENSGALG00000032329,ENSGALG00000030890,ENSGALG00000000793,…
biological_process	GO:0010976 positive regulation of neuron projection development	8 out of 1170 genes, 0.7%	134 out of 15747 genes, 0.9%	1	ENSGALG00000042657,ENSGALG00000013822,ENSGALG00000008733,ENSGALG00000004598,ENSGALG00000035634,ENSGALG00000005145,ENSGALG00000026153,ENSGALG00000023886
biological_process	GO:0043409 negative regulation of MAPK cascade	2 out of 1170 genes, 0.2%	100 out of 15747 genes, 0.6%	1	ENSGALG00000007448,ENSGALG00000036358
biological_process	GO:0060413 atrial septum morphogenesis	4 out of 1170 genes, 0.3%	14 out of 15747 genes, 0.1%	1	ENSGALG00000032097,ENSGALG00000016662,ENSGALG00000036114,ENSGALG00000008253
molecular_function	GO:0003810 protein-glutamine gamma-glutamyltransferase activity	4 out of 1170 genes, 0.3%	8 out of 15747 genes, 0.1%	1	ENSGALG00000021230,ENSGALG00000013762,ENSGALG00000004804,ENSGALG00000021232
cellular_component	GO:0045178 basal part of cell	2 out of 1170 genes, 0.2%	32 out of 15747 genes, 0.2%	1	ENSGALG00000031529,ENSGALG00000033510
biological_process	GO:0060468 prevention of polyspermy	2 out of 1170 genes, 0.2%	3 out of 15747 genes, 0.0%	1	ENSGALG00000002428,ENSGALG00000037220
molecular_function	GO:1990782 protein tyrosine kinase binding	3 out of 1170 genes, 0.3%	52 out of 15747 genes, 0.3%	1	ENSGALG00000016296,ENSGALG00000010688,ENSGALG00000020703
biological_process	GO:0051129 negative regulation of cellular component organization	21 out of 1170 genes, 1.8%	428 out of 15747 genes, 2.7%	1	ENSGALG00000033974,ENSGALG00000042418,ENSGALG00000031874,ENSGALG00000016589,ENSGALG00000042657,ENSGALG00000038229,ENSGALG00000035260,ENSGALG00000026849,ENSGALG00000011783,ENSGALG00000011299,ENSGALG00000017394,ENSGALG00000041078,ENSGALG00000018946,ENSGALG00000006508,ENSGALG00000011747,ENSGALG00000031159,ENSGALG00000032097,ENSGALG00000034095,ENSGALG00000008302,ENSGALG00000041273,ENSGALG00000028721
biological_process	GO:0044070 regulation of anion transport	3 out of 1170 genes, 0.3%	44 out of 15747 genes, 0.3%	1	ENSGALG00000017238,ENSGALG00000008014,ENSGALG00000032986
biological_process	GO:0050922 negative regulation of chemotaxis	3 out of 1170 genes, 0.3%	39 out of 15747 genes, 0.2%	1	ENSGALG00000013294,ENSGALG00000029212,ENSGALG00000042657
biological_process	GO:0046189 phenol-containing compound biosynthetic process	4 out of 1170 genes, 0.3%	16 out of 15747 genes, 0.1%	1	ENSGALG00000017237,ENSGALG00000016740,ENSGALG00000029648,ENSGALG00000039101
biological_process	GO:0051241 negative regulation of multicellular organismal process	49 out of 1170 genes, 4.2%	680 out of 15747 genes, 4.3%	1	ENSGALG00000015305,ENSGALG00000042657,ENSGALG00000011594,ENSGALG00000046159,ENSGALG00000005985,ENSGALG00000028886,ENSGALG00000043460,ENSGALG00000038225,ENSGALG00000029000,ENSGALG00000026853,ENSGALG00000030030,ENSGALG00000009266,ENSGALG00000011434,ENSGALG00000008263,ENSGALG00000016176,ENSGALG00000001124,ENSGALG00000006519,ENSGALG00000008253,ENSGALG00000017274,ENSGALG00000012483,ENSGALG00000034095,…
molecular_function	GO:0015279 store-operated calcium channel activity	4 out of 1170 genes, 0.3%	8 out of 15747 genes, 0.1%	1	ENSGALG00000017044,ENSGALG00000011875,ENSGALG00000006297,ENSGALG00000007972
molecular_function	GO:0008201 heparin binding	12 out of 1170 genes, 1.0%	83 out of 15747 genes, 0.5%	1	ENSGALG00000042607,ENSGALG00000039458,ENSGALG00000037957,ENSGALG00000008646,ENSGALG00000037939,ENSGALG00000030115,ENSGALG00000002623,ENSGALG00000028543,ENSGALG00000011205,ENSGALG00000004286,ENSGALG00000011202,ENSGALG00000030030
biological_process	GO:0008543 fibroblast growth factor receptor signaling pathway	3 out of 1170 genes, 0.3%	37 out of 15747 genes, 0.2%	1	ENSGALG00000028543,ENSGALG00000017287,ENSGALG00000026853
cellular_component	GO:0033017 sarcoplasmic reticulum membrane	2 out of 1170 genes, 0.2%	13 out of 15747 genes, 0.1%	1	ENSGALG00000009705,ENSGALG00000039712
molecular_function	GO:0018024 histone-lysine N-methyltransferase activity	2 out of 1170 genes, 0.2%	33 out of 15747 genes, 0.2%	1	ENSGALG00000031839,ENSGALG00000030942
biological_process	GO:2001233 regulation of apoptotic signaling pathway	11 out of 1170 genes, 0.9%	239 out of 15747 genes, 1.5%	1	ENSGALG00000033974,ENSGALG00000016296,ENSGALG00000016589,ENSGALG00000008091,ENSGALG00000037413,ENSGALG00000036642,ENSGALG00000030601,ENSGALG00000008003,ENSGALG00000031615,ENSGALG00000039212,ENSGALG00000009266
cellular_component	GO:0042613 MHC class II protein complex	2 out of 1170 genes, 0.2%	8 out of 15747 genes, 0.1%	1	ENSGALG00000038393,ENSGALG00000000158
biological_process	GO:0044774 mitotic DNA integrity checkpoint	4 out of 1170 genes, 0.3%	44 out of 15747 genes, 0.3%	1	ENSGALG00000036519,ENSGALG00000037242,ENSGALG00000036642,ENSGALG00000034177
biological_process	GO:0050657 nucleic acid transport	3 out of 1170 genes, 0.3%	112 out of 15747 genes, 0.7%	1	ENSGALG00000030890,ENSGALG00000004978,ENSGALG00000024172
biological_process	GO:0006753 nucleoside phosphate metabolic process	28 out of 1170 genes, 2.4%	351 out of 15747 genes, 2.2%	1	ENSGALG00000000629,ENSGALG00000033185,ENSGALG00000009926,ENSGALG00000029827,ENSGALG00000007267,ENSGALG00000035207,ENSGALG00000031652,ENSGALG00000021039,ENSGALG00000009286,ENSGALG00000029677,ENSGALG00000031170,ENSGALG00000030251,ENSGALG00000040173,ENSGALG00000012418,ENSGALG00000016524,ENSGALG00000033199,ENSGALG00000027700,ENSGALG00000015753,ENSGALG00000042446,ENSGALG00000010225,ENSGALG00000015224,…
biological_process	GO:0006650 glycerophospholipid metabolic process	15 out of 1170 genes, 1.3%	190 out of 15747 genes, 1.2%	1	ENSGALG00000045796,ENSGALG00000020458,ENSGALG00000021685,ENSGALG00000033185,ENSGALG00000026584,ENSGALG00000036396,ENSGALG00000023554,ENSGALG00000028402,ENSGALG00000045455,ENSGALG00000039883,ENSGALG00000029836,ENSGALG00000002260,ENSGALG00000044307,ENSGALG00000013641,ENSGALG00000029454
biological_process	GO:0007271 synaptic transmission, cholinergic	2 out of 1170 genes, 0.2%	15 out of 15747 genes, 0.1%	1	ENSGALG00000015382,ENSGALG00000016804
biological_process	GO:0031334 positive regulation of protein complex assembly	8 out of 1170 genes, 0.7%	151 out of 15747 genes, 1.0%	1	ENSGALG00000008014,ENSGALG00000013784,ENSGALG00000015172,ENSGALG00000038941,ENSGALG00000019061,ENSGALG00000021128,ENSGALG00000018946,ENSGALG00000028721
molecular_function	GO:0000977 RNA polymerase II regulatory region sequence-specific DNA binding	40 out of 1170 genes, 3.4%	587 out of 15747 genes, 3.7%	1	ENSGALG00000023303,ENSGALG00000019842,ENSGALG00000016662,ENSGALG00000011594,ENSGALG00000002170,ENSGALG00000030657,ENSGALG00000026264,ENSGALG00000016316,ENSGALG00000009424,ENSGALG00000031447,ENSGALG00000004598,ENSGALG00000027213,ENSGALG00000008135,ENSGALG00000032039,ENSGALG00000001124,ENSGALG00000008253,ENSGALG00000045800,ENSGALG00000009261,ENSGALG00000030873,ENSGALG00000027188,ENSGALG00000004285,…
biological_process	GO:0042461 photoreceptor cell development	7 out of 1170 genes, 0.6%	28 out of 15747 genes, 0.2%	1	ENSGALG00000031301,ENSGALG00000002287,ENSGALG00000028138,ENSGALG00000002314,ENSGALG00000029648,ENSGALG00000006626,ENSGALG00000009007
biological_process	GO:0042158 lipoprotein biosynthetic process	3 out of 1170 genes, 0.3%	77 out of 15747 genes, 0.5%	1	ENSGALG00000039883,ENSGALG00000036396,ENSGALG00000023554
biological_process	GO:0031032 actomyosin structure organization	5 out of 1170 genes, 0.4%	82 out of 15747 genes, 0.5%	1	ENSGALG00000028567,ENSGALG00000009050,ENSGALG00000011296,ENSGALG00000028721,ENSGALG00000018946
biological_process	GO:0007600 sensory perception	48 out of 1170 genes, 4.1%	400 out of 15747 genes, 2.5%	1	ENSGALG00000017197,ENSGALG00000015305,ENSGALG00000009920,ENSGALG00000041662,ENSGALG00000029648,ENSGALG00000006072,ENSGALG00000002299,ENSGALG00000006208,ENSGALG00000008427,ENSGALG00000012297,ENSGALG00000006802,ENSGALG00000010342,ENSGALG00000016725,ENSGALG00000010935,ENSGALG00000006626,ENSGALG00000031450,ENSGALG00000043923,ENSGALG00000037829,ENSGALG00000034095,ENSGALG00000042706,ENSGALG00000037228,…
biological_process	GO:0050829 defense response to Gram-negative bacterium	4 out of 1170 genes, 0.3%	27 out of 15747 genes, 0.2%	1	ENSGALG00000033960,ENSGALG00000011434,ENSGALG00000027490,ENSGALG00000016668
biological_process	GO:0032878 regulation of establishment or maintenance of cell polarity	2 out of 1170 genes, 0.2%	18 out of 15747 genes, 0.1%	1	ENSGALG00000008866,ENSGALG00000014408
biological_process	GO:0060351 cartilage development involved in endochondral bone morphogenesis	3 out of 1170 genes, 0.3%	33 out of 15747 genes, 0.2%	1	ENSGALG00000009920,ENSGALG00000010583,ENSGALG00000040021
biological_process	GO:0051050 positive regulation of transport	37 out of 1170 genes, 3.2%	468 out of 15747 genes, 3.0%	1	ENSGALG00000013294,ENSGALG00000011875,ENSGALG00000008926,ENSGALG00000042657,ENSGALG00000040038,ENSGALG00000011594,ENSGALG00000028115,ENSGALG00000032986,ENSGALG00000000608,ENSGALG00000029000,ENSGALG00000009266,ENSGALG00000037325,ENSGALG00000008080,ENSGALG00000011113,ENSGALG00000011434,ENSGALG00000016866,ENSGALG00000030545,ENSGALG00000034095,ENSGALG00000008302,ENSGALG00000005215,ENSGALG00000005212,…
cellular_component	GO:0098794 postsynapse	33 out of 1170 genes, 2.8%	276 out of 15747 genes, 1.8%	1	ENSGALG00000007116,ENSGALG00000041348,ENSGALG00000041184,ENSGALG00000037366,ENSGALG00000008926,ENSGALG00000028996,ENSGALG00000014202,ENSGALG00000012297,ENSGALG00000036412,ENSGALG00000012142,ENSGALG00000016176,ENSGALG00000034095,ENSGALG00000014206,ENSGALG00000012322,ENSGALG00000023886,ENSGALG00000010781,ENSGALG00000009405,ENSGALG00000040761,ENSGALG00000034109,ENSGALG00000015382,ENSGALG00000016744,…
biological_process	GO:0042221 response to chemical	177 out of 1170 genes, 15.1%	2222 out of 15747 genes, 14.1%	1	ENSGALG00000008055,ENSGALG00000038939,ENSGALG00000030356,ENSGALG00000013265,ENSGALG00000005435,ENSGALG00000017394,ENSGALG00000006802,ENSGALG00000029545,ENSGALG00000041510,ENSGALG00000037325,ENSGALG00000005853,ENSGALG00000044892,ENSGALG00000026995,ENSGALG00000009064,ENSGALG00000021567,ENSGALG00000012908,ENSGALG00000006323,ENSGALG00000000401,ENSGALG00000016669,ENSGALG00000008302,ENSGALG00000005215,…
molecular_function	GO:0042578 phosphoric ester hydrolase activity	17 out of 1170 genes, 1.5%	303 out of 15747 genes, 1.9%	1	ENSGALG00000042220,ENSGALG00000008091,ENSGALG00000016522,ENSGALG00000013123,ENSGALG00000015453,ENSGALG00000006368,ENSGALG00000026834,ENSGALG00000010312,ENSGALG00000010935,ENSGALG00000005007,ENSGALG00000006626,ENSGALG00000044362,ENSGALG00000000690,ENSGALG00000031147,ENSGALG00000005017,ENSGALG00000029836,ENSGALG00000013641
biological_process	GO:0006356 regulation of transcription by RNA polymerase I	2 out of 1170 genes, 0.2%	20 out of 15747 genes, 0.1%	1	ENSGALG00000031529,ENSGALG00000039315
biological_process	GO:0006556 S-adenosylmethionine biosynthetic process	2 out of 1170 genes, 0.2%	5 out of 15747 genes, 0.0%	1	ENSGALG00000015366,ENSGALG00000044285
molecular_function	GO:0008013 beta-catenin binding	2 out of 1170 genes, 0.2%	59 out of 15747 genes, 0.4%	1	ENSGALG00000017044,ENSGALG00000000608
biological_process	GO:0050954 sensory perception of mechanical stimulus	14 out of 1170 genes, 1.2%	105 out of 15747 genes, 0.7%	1	ENSGALG00000017197,ENSGALG00000010935,ENSGALG00000009920,ENSGALG00000029392,ENSGALG00000006208,ENSGALG00000031450,ENSGALG00000037829,ENSGALG00000005332,ENSGALG00000010342,ENSGALG00000042706,ENSGALG00000034751,ENSGALG00000005443,ENSGALG00000016744,ENSGALG00000004978
biological_process	GO:0006506 GPI anchor biosynthetic process	3 out of 1170 genes, 0.3%	30 out of 15747 genes, 0.2%	1	ENSGALG00000039883,ENSGALG00000036396,ENSGALG00000023554
biological_process	GO:0006826 iron ion transport	2 out of 1170 genes, 0.2%	23 out of 15747 genes, 0.1%	1	ENSGALG00000041533,ENSGALG00000011434
biological_process	GO:0006063 uronic acid metabolic process	2 out of 1170 genes, 0.2%	9 out of 15747 genes, 0.1%	1	ENSGALG00000044892,ENSGALG00000023761
biological_process	GO:0006766 vitamin metabolic process	5 out of 1170 genes, 0.4%	45 out of 15747 genes, 0.3%	1	ENSGALG00000036683,ENSGALG00000016570,ENSGALG00000009926,ENSGALG00000012418,ENSGALG00000037875
cellular_component	GO:0044391 ribosomal subunit	14 out of 1170 genes, 1.2%	153 out of 15747 genes, 1.0%	1	ENSGALG00000045753,ENSGALG00000012229,ENSGALG00000002605,ENSGALG00000039470,ENSGALG00000031038,ENSGALG00000034352,ENSGALG00000038820,ENSGALG00000044453,ENSGALG00000024398,ENSGALG00000030666,ENSGALG00000029419,ENSGALG00000034194,ENSGALG00000037441,ENSGALG00000034177
biological_process	GO:0051952 regulation of amine transport	2 out of 1170 genes, 0.2%	42 out of 15747 genes, 0.3%	1	ENSGALG00000008055,ENSGALG00000015117
biological_process	GO:0019673 GDP-mannose metabolic process	2 out of 1170 genes, 0.2%	7 out of 15747 genes, 0.0%	1	ENSGALG00000029296,ENSGALG00000002500
biological_process	GO:0006730 one-carbon metabolic process	3 out of 1170 genes, 0.3%	15 out of 15747 genes, 0.1%	1	ENSGALG00000034344,ENSGALG00000043290,ENSGALG00000015366
cellular_component	GO:0000315 organellar large ribosomal subunit	6 out of 1170 genes, 0.5%	47 out of 15747 genes, 0.3%	1	ENSGALG00000045753,ENSGALG00000029419,ENSGALG00000002605,ENSGALG00000034194,ENSGALG00000034352,ENSGALG00000038820
biological_process	GO:0006508 proteolysis	67 out of 1170 genes, 5.7%	878 out of 15747 genes, 5.6%	1	ENSGALG00000033532,ENSGALG00000009069,ENSGALG00000015730,ENSGALG00000005318,ENSGALG00000030209,ENSGALG00000009572,ENSGALG00000015623,ENSGALG00000038164,ENSGALG00000026380,ENSGALG00000006819,ENSGALG00000012126,ENSGALG00000012483,ENSGALG00000037812,ENSGALG00000013571,ENSGALG00000003016,ENSGALG00000019060,ENSGALG00000009050,ENSGALG00000019061,ENSGALG00000033807,ENSGALG00000012317,ENSGALG00000000151,…
molecular_function	GO:0008138 protein tyrosine/serine/threonine phosphatase activity	4 out of 1170 genes, 0.3%	45 out of 15747 genes, 0.3%	1	ENSGALG00000005017,ENSGALG00000005007,ENSGALG00000008091,ENSGALG00000015453
biological_process	GO:0033157 regulation of intracellular protein transport	11 out of 1170 genes, 0.9%	123 out of 15747 genes, 0.8%	1	ENSGALG00000027188,ENSGALG00000031529,ENSGALG00000028115,ENSGALG00000026849,ENSGALG00000037736,ENSGALG00000017394,ENSGALG00000030545,ENSGALG00000000608,ENSGALG00000034095,ENSGALG00000036114,ENSGALG00000008302
biological_process	GO:0006207 'de novo' pyrimidine nucleobase biosynthetic process	2 out of 1170 genes, 0.2%	7 out of 15747 genes, 0.0%	1	ENSGALG00000016524,ENSGALG00000038362
biological_process	GO:1901214 regulation of neuron death	14 out of 1170 genes, 1.2%	145 out of 15747 genes, 0.9%	1	ENSGALG00000019842,ENSGALG00000016296,ENSGALG00000028996,ENSGALG00000042657,ENSGALG00000008014,ENSGALG00000029392,ENSGALG00000008898,ENSGALG00000027299,ENSGALG00000016680,ENSGALG00000009064,ENSGALG00000031615,ENSGALG00000034095,ENSGALG00000016744,ENSGALG00000033510
cellular_component	GO:0000428 DNA-directed RNA polymerase complex	3 out of 1170 genes, 0.3%	89 out of 15747 genes, 0.6%	1	ENSGALG00000013600,ENSGALG00000030099,ENSGALG00000026747
biological_process	GO:0017144 drug metabolic process	39 out of 1170 genes, 3.3%	334 out of 15747 genes, 2.1%	1	ENSGALG00000029648,ENSGALG00000013969,ENSGALG00000014966,ENSGALG00000036683,ENSGALG00000009286,ENSGALG00000032620,ENSGALG00000008185,ENSGALG00000040173,ENSGALG00000029663,ENSGALG00000041510,ENSGALG00000011413,ENSGALG00000016804,ENSGALG00000015224,ENSGALG00000030466,ENSGALG00000008121,ENSGALG00000008105,ENSGALG00000026077,ENSGALG00000045351,ENSGALG00000005215,ENSGALG00000017216,ENSGALG00000016690,…
biological_process	GO:1901861 regulation of muscle tissue development	8 out of 1170 genes, 0.7%	91 out of 15747 genes, 0.6%	1	ENSGALG00000039458,ENSGALG00000033974,ENSGALG00000042657,ENSGALG00000008253,ENSGALG00000032097,ENSGALG00000026853,ENSGALG00000018946,ENSGALG00000033510
biological_process	GO:0071277 cellular response to calcium ion	4 out of 1170 genes, 0.3%	50 out of 15747 genes, 0.3%	1	ENSGALG00000008055,ENSGALG00000009050,ENSGALG00000014994,ENSGALG00000001592
biological_process	GO:0009798 axis specification	5 out of 1170 genes, 0.4%	49 out of 15747 genes, 0.3%	1	ENSGALG00000037494,ENSGALG00000033634,ENSGALG00000023303,ENSGALG00000036114,ENSGALG00000012155
biological_process	GO:0072248 metanephric glomerular visceral epithelial cell differentiation	2 out of 1170 genes, 0.2%	3 out of 15747 genes, 0.0%	1	ENSGALG00000006802,ENSGALG00000004163
biological_process	GO:0045834 positive regulation of lipid metabolic process	8 out of 1170 genes, 0.7%	70 out of 15747 genes, 0.4%	1	ENSGALG00000027188,ENSGALG00000011594,ENSGALG00000016992,ENSGALG00000005853,ENSGALG00000011058,ENSGALG00000021567,ENSGALG00000012140,ENSGALG00000041078
biological_process	GO:1904063 negative regulation of cation transmembrane transport	2 out of 1170 genes, 0.2%	42 out of 15747 genes, 0.3%	1	ENSGALG00000040761,ENSGALG00000029502
biological_process	GO:0070665 positive regulation of leukocyte proliferation	4 out of 1170 genes, 0.3%	79 out of 15747 genes, 0.5%	1	ENSGALG00000042878,ENSGALG00000030407,ENSGALG00000042657,ENSGALG00000037413
biological_process	GO:0015740 C4-dicarboxylate transport	2 out of 1170 genes, 0.2%	17 out of 15747 genes, 0.1%	1	ENSGALG00000012908,ENSGALG00000008874
biological_process	GO:0003416 endochondral bone growth	2 out of 1170 genes, 0.2%	29 out of 15747 genes, 0.2%	1	ENSGALG00000009920,ENSGALG00000010583
biological_process	GO:0051246 regulation of protein metabolic process	102 out of 1170 genes, 8.7%	1756 out of 15747 genes, 11.2%	1	ENSGALG00000033532,ENSGALG00000038939,ENSGALG00000030407,ENSGALG00000008646,ENSGALG00000043204,ENSGALG00000046159,ENSGALG00000016992,ENSGALG00000014252,ENSGALG00000031629,ENSGALG00000012297,ENSGALG00000000293,ENSGALG00000017052,ENSGALG00000010866,ENSGALG00000043460,ENSGALG00000001697,ENSGALG00000003446,ENSGALG00000033510,ENSGALG00000037325,ENSGALG00000020388,ENSGALG00000002864,ENSGALG00000005853,…
biological_process	GO:0045162 clustering of voltage-gated sodium channels	2 out of 1170 genes, 0.2%	4 out of 15747 genes, 0.0%	1	ENSGALG00000031776,ENSGALG00000013293
biological_process	GO:0006888 ER to Golgi vesicle-mediated transport	3 out of 1170 genes, 0.3%	100 out of 15747 genes, 0.6%	1	ENSGALG00000037586,ENSGALG00000028539,ENSGALG00000015722
biological_process	GO:0042775 mitochondrial ATP synthesis coupled electron transport	4 out of 1170 genes, 0.3%	41 out of 15747 genes, 0.3%	1	ENSGALG00000033446,ENSGALG00000033185,ENSGALG00000040173,ENSGALG00000042809
biological_process	GO:0006278 RNA-dependent DNA biosynthetic process	2 out of 1170 genes, 0.2%	17 out of 15747 genes, 0.1%	1	ENSGALG00000033666,ENSGALG00000006651
biological_process	GO:0090130 tissue migration	2 out of 1170 genes, 0.2%	54 out of 15747 genes, 0.3%	1	ENSGALG00000032348,ENSGALG00000008866
biological_process	GO:0051694 pointed-end actin filament capping	2 out of 1170 genes, 0.2%	7 out of 15747 genes, 0.0%	1	ENSGALG00000028721,ENSGALG00000018946
biological_process	GO:0032680 regulation of tumor necrosis factor production	3 out of 1170 genes, 0.3%	58 out of 15747 genes, 0.4%	1	ENSGALG00000008080,ENSGALG00000011594,ENSGALG00000029367
biological_process	GO:0050796 regulation of insulin secretion	6 out of 1170 genes, 0.5%	82 out of 15747 genes, 0.5%	1	ENSGALG00000037325,ENSGALG00000027188,ENSGALG00000016680,ENSGALG00000004285,ENSGALG00000011594,ENSGALG00000032986
cellular_component	GO:0014704 intercalated disc	2 out of 1170 genes, 0.2%	22 out of 15747 genes, 0.1%	1	ENSGALG00000006508,ENSGALG00000011009
molecular_function	GO:0015078 proton transmembrane transporter activity	15 out of 1170 genes, 1.3%	105 out of 15747 genes, 0.7%	1	ENSGALG00000009366,ENSGALG00000030356,ENSGALG00000013097,ENSGALG00000041533,ENSGALG00000011434,ENSGALG00000038801,ENSGALG00000039738,ENSGALG00000030086,ENSGALG00000009286,ENSGALG00000013980,ENSGALG00000033446,ENSGALG00000003310,ENSGALG00000019958,ENSGALG00000035743,ENSGALG00000016884
molecular_function	GO:0016175 superoxide-generating NADPH oxidase activity	2 out of 1170 genes, 0.2%	9 out of 15747 genes, 0.1%	1	ENSGALG00000029367,ENSGALG00000013659
biological_process	GO:0044264 cellular polysaccharide metabolic process	2 out of 1170 genes, 0.2%	46 out of 15747 genes, 0.3%	1	ENSGALG00000043290,ENSGALG00000013265
cellular_component	GO:0043228 non-membrane-bounded organelle	185 out of 1170 genes, 15.8%	3035 out of 15747 genes, 19.3%	1	ENSGALG00000033532,ENSGALG00000040303,ENSGALG00000011141,ENSGALG00000036867,ENSGALG00000031812,ENSGALG00000008866,ENSGALG00000046180,ENSGALG00000038598,ENSGALG00000018946,ENSGALG00000037325,ENSGALG00000042539,ENSGALG00000037864,ENSGALG00000036504,ENSGALG00000031038,ENSGALG00000038343,ENSGALG00000009722,ENSGALG00000013822,ENSGALG00000028567,ENSGALG00000041471,ENSGALG00000008302,ENSGALG00000023886,…
biological_process	GO:0010453 regulation of cell fate commitment	2 out of 1170 genes, 0.2%	17 out of 15747 genes, 0.1%	1	ENSGALG00000043204,ENSGALG00000042657
biological_process	GO:0071941 nitrogen cycle metabolic process	2 out of 1170 genes, 0.2%	8 out of 15747 genes, 0.1%	1	ENSGALG00000016524,ENSGALG00000016254
biological_process	GO:0006091 generation of precursor metabolites and energy	20 out of 1170 genes, 1.7%	219 out of 15747 genes, 1.4%	1	ENSGALG00000000629,ENSGALG00000013265,ENSGALG00000033185,ENSGALG00000029367,ENSGALG00000021039,ENSGALG00000043290,ENSGALG00000008185,ENSGALG00000040173,ENSGALG00000029663,ENSGALG00000011058,ENSGALG00000020876,ENSGALG00000015224,ENSGALG00000042809,ENSGALG00000030466,ENSGALG00000023032,ENSGALG00000023437,ENSGALG00000033446,ENSGALG00000026077,ENSGALG00000002266,ENSGALG00000039101
biological_process	GO:1901019 regulation of calcium ion transmembrane transporter activity	3 out of 1170 genes, 0.3%	41 out of 15747 genes, 0.3%	1	ENSGALG00000040761,ENSGALG00000016866,ENSGALG00000029502
biological_process	GO:0008544 epidermis development	9 out of 1170 genes, 0.8%	132 out of 15747 genes, 0.8%	1	ENSGALG00000010935,ENSGALG00000028115,ENSGALG00000001592,ENSGALG00000004804,ENSGALG00000001124,ENSGALG00000031450,ENSGALG00000008866,ENSGALG00000036114,ENSGALG00000007493
biological_process	GO:0051180 vitamin transport	4 out of 1170 genes, 0.3%	25 out of 15747 genes, 0.2%	1	ENSGALG00000010293,ENSGALG00000009306,ENSGALG00000040541,ENSGALG00000030511
biological_process	GO:0000018 regulation of DNA recombination	5 out of 1170 genes, 0.4%	58 out of 15747 genes, 0.4%	1	ENSGALG00000011783,ENSGALG00000031159,ENSGALG00000011747,ENSGALG00000042418,ENSGALG00000031874
biological_process	GO:0031333 negative regulation of protein complex assembly	4 out of 1170 genes, 0.3%	84 out of 15747 genes, 0.5%	1	ENSGALG00000017394,ENSGALG00000032097,ENSGALG00000028721,ENSGALG00000018946
biological_process	GO:0021587 cerebellum morphogenesis	3 out of 1170 genes, 0.3%	28 out of 15747 genes, 0.2%	1	ENSGALG00000031615,ENSGALG00000034095,ENSGALG00000036114
molecular_function	GO:0019787 ubiquitin-like protein transferase activity	14 out of 1170 genes, 1.2%	320 out of 15747 genes, 2.0%	1	ENSGALG00000044188,ENSGALG00000008911,ENSGALG00000038164,ENSGALG00000033467,ENSGALG00000044805,ENSGALG00000026380,ENSGALG00000037089,ENSGALG00000036827,ENSGALG00000026849,ENSGALG00000030901,ENSGALG00000006246,ENSGALG00000001028,ENSGALG00000038598,ENSGALG00000036578
biological_process	GO:0060537 muscle tissue development	14 out of 1170 genes, 1.2%	225 out of 15747 genes, 1.4%	1	ENSGALG00000039458,ENSGALG00000033185,ENSGALG00000043204,ENSGALG00000042657,ENSGALG00000008253,ENSGALG00000009424,ENSGALG00000008148,ENSGALG00000032097,ENSGALG00000034095,ENSGALG00000005292,ENSGALG00000036114,ENSGALG00000043584,ENSGALG00000009261,ENSGALG00000018946
biological_process	GO:2001234 negative regulation of apoptotic signaling pathway	8 out of 1170 genes, 0.7%	137 out of 15747 genes, 0.9%	1	ENSGALG00000033974,ENSGALG00000016296,ENSGALG00000016589,ENSGALG00000037413,ENSGALG00000008003,ENSGALG00000031615,ENSGALG00000039212,ENSGALG00000009266
biological_process	GO:0034754 cellular hormone metabolic process	7 out of 1170 genes, 0.6%	49 out of 15747 genes, 0.3%	1	ENSGALG00000013294,ENSGALG00000027818,ENSGALG00000037875,ENSGALG00000016685,ENSGALG00000013969,ENSGALG00000005215,ENSGALG00000008121
cellular_component	GO:0030125 clathrin vesicle coat	2 out of 1170 genes, 0.2%	19 out of 15747 genes, 0.1%	1	ENSGALG00000011113,ENSGALG00000041103
biological_process	GO:0010513 positive regulation of phosphatidylinositol biosynthetic process	2 out of 1170 genes, 0.2%	3 out of 15747 genes, 0.0%	1	ENSGALG00000016992,ENSGALG00000005853
molecular_function	GO:0048020 CCR chemokine receptor binding	4 out of 1170 genes, 0.3%	25 out of 15747 genes, 0.2%	1	ENSGALG00000014585,ENSGALG00000022815,ENSGALG00000016669,ENSGALG00000016668
biological_process	GO:0051149 positive regulation of muscle cell differentiation	5 out of 1170 genes, 0.4%	43 out of 15747 genes, 0.3%	1	ENSGALG00000033960,ENSGALG00000038939,ENSGALG00000041272,ENSGALG00000042657,ENSGALG00000018946
molecular_function	GO:0015296 anion:cation symporter activity	2 out of 1170 genes, 0.2%	12 out of 15747 genes, 0.1%	1	ENSGALG00000008874,ENSGALG00000004945
biological_process	GO:1905952 regulation of lipid localization	8 out of 1170 genes, 0.7%	82 out of 15747 genes, 0.5%	1	ENSGALG00000013294,ENSGALG00000000277,ENSGALG00000030601,ENSGALG00000012155,ENSGALG00000041687,ENSGALG00000009958,ENSGALG00000011058,ENSGALG00000041764
biological_process	GO:0046503 glycerolipid catabolic process	7 out of 1170 genes, 0.6%	33 out of 15747 genes, 0.2%	1	ENSGALG00000045796,ENSGALG00000020458,ENSGALG00000026584,ENSGALG00000044307,ENSGALG00000004230,ENSGALG00000029454,ENSGALG00000028402
molecular_function	GO:0008757 S-adenosylmethionine-dependent methyltransferase activity	6 out of 1170 genes, 0.5%	112 out of 15747 genes, 0.7%	1	ENSGALG00000043290,ENSGALG00000031839,ENSGALG00000016685,ENSGALG00000013272,ENSGALG00000030942,ENSGALG00000000576
biological_process	GO:0072091 regulation of stem cell proliferation	3 out of 1170 genes, 0.3%	44 out of 15747 genes, 0.3%	1	ENSGALG00000015305,ENSGALG00000036114,ENSGALG00000009261
biological_process	GO:0051028 mRNA transport	2 out of 1170 genes, 0.2%	82 out of 15747 genes, 0.5%	1	ENSGALG00000004978,ENSGALG00000024172
biological_process	GO:0030850 prostate gland development	2 out of 1170 genes, 0.2%	30 out of 15747 genes, 0.2%	1	ENSGALG00000013294,ENSGALG00000032039
biological_process	GO:0007051 spindle organization	3 out of 1170 genes, 0.3%	84 out of 15747 genes, 0.5%	1	ENSGALG00000039964,ENSGALG00000041471,ENSGALG00000021198
biological_process	GO:0017157 regulation of exocytosis	8 out of 1170 genes, 0.7%	99 out of 15747 genes, 0.6%	1	ENSGALG00000008926,ENSGALG00000043694,ENSGALG00000032986,ENSGALG00000034095,ENSGALG00000005215,ENSGALG00000016288,ENSGALG00000029000,ENSGALG00000009266
biological_process	GO:0021953 central nervous system neuron differentiation	12 out of 1170 genes, 1.0%	138 out of 15747 genes, 0.9%	1	ENSGALG00000036378,ENSGALG00000008135,ENSGALG00000015305,ENSGALG00000043204,ENSGALG00000042657,ENSGALG00000000653,ENSGALG00000030032,ENSGALG00000001608,ENSGALG00000031615,ENSGALG00000032097,ENSGALG00000034095,ENSGALG00000036114
biological_process	GO:0043487 regulation of RNA stability	4 out of 1170 genes, 0.3%	65 out of 15747 genes, 0.4%	1	ENSGALG00000003045,ENSGALG00000011434,ENSGALG00000009509,ENSGALG00000045889
biological_process	GO:0032467 positive regulation of cytokinesis	2 out of 1170 genes, 0.2%	16 out of 15747 genes, 0.1%	1	ENSGALG00000036519,ENSGALG00000015117
biological_process	GO:1902373 negative regulation of mRNA catabolic process	3 out of 1170 genes, 0.3%	30 out of 15747 genes, 0.2%	1	ENSGALG00000003045,ENSGALG00000011434,ENSGALG00000045889
biological_process	GO:0110110 positive regulation of animal organ morphogenesis	5 out of 1170 genes, 0.4%	53 out of 15747 genes, 0.3%	1	ENSGALG00000009424,ENSGALG00000042416,ENSGALG00000042657,ENSGALG00000036114,ENSGALG00000040021
biological_process	GO:0009889 regulation of biosynthetic process	163 out of 1170 genes, 13.9%	2548 out of 15747 genes, 16.2%	1	ENSGALG00000038939,ENSGALG00000043835,ENSGALG00000043204,ENSGALG00000031629,ENSGALG00000036867,ENSGALG00000016316,ENSGALG00000017394,ENSGALG00000029545,ENSGALG00000038598,ENSGALG00000037325,ENSGALG00000005853,ENSGALG00000026995,ENSGALG00000009064,ENSGALG00000000793,ENSGALG00000000401,ENSGALG00000008302,ENSGALG00000027188,ENSGALG00000004285,ENSGALG00000014900,ENSGALG00000035981,ENSGALG00000045328,…
biological_process	GO:0098659 inorganic cation import across plasma membrane	3 out of 1170 genes, 0.3%	32 out of 15747 genes, 0.2%	1	ENSGALG00000005631,ENSGALG00000039738,ENSGALG00000008602
biological_process	GO:0031345 negative regulation of cell projection organization	4 out of 1170 genes, 0.3%	102 out of 15747 genes, 0.6%	1	ENSGALG00000034095,ENSGALG00000042657,ENSGALG00000008302,ENSGALG00000041273
biological_process	GO:0048015 phosphatidylinositol-mediated signaling	6 out of 1170 genes, 0.5%	41 out of 15747 genes, 0.3%	1	ENSGALG00000010312,ENSGALG00000004966,ENSGALG00000031529,ENSGALG00000039145,ENSGALG00000016992,ENSGALG00000033510
molecular_function	GO:0005355 glucose transmembrane transporter activity	2 out of 1170 genes, 0.2%	12 out of 15747 genes, 0.1%	1	ENSGALG00000013980,ENSGALG00000009306
biological_process	GO:0002376 immune system process	57 out of 1170 genes, 4.9%	1019 out of 15747 genes, 6.5%	1	ENSGALG00000036909,ENSGALG00000010850,ENSGALG00000043860,ENSGALG00000035075,ENSGALG00000021139,ENSGALG00000042657,ENSGALG00000011594,ENSGALG00000038101,ENSGALG00000045105,ENSGALG00000004369,ENSGALG00000042895,ENSGALG00000003485,ENSGALG00000040822,ENSGALG00000037309,ENSGALG00000015495,ENSGALG00000009266,ENSGALG00000010935,ENSGALG00000045607,ENSGALG00000011434,ENSGALG00000032348,ENSGALG00000037413,…
biological_process	GO:0042633 hair cycle	3 out of 1170 genes, 0.3%	56 out of 15747 genes, 0.4%	1	ENSGALG00000036114,ENSGALG00000001124,ENSGALG00000007493
biological_process	GO:0043618 regulation of transcription from RNA polymerase II promoter in response to stress	5 out of 1170 genes, 0.4%	34 out of 15747 genes, 0.2%	1	ENSGALG00000003224,ENSGALG00000042418,ENSGALG00000037603,ENSGALG00000001252,ENSGALG00000008014
biological_process	GO:0060021 roof of mouth development	8 out of 1170 genes, 0.7%	67 out of 15747 genes, 0.4%	1	ENSGALG00000027213,ENSGALG00000008135,ENSGALG00000042657,ENSGALG00000029392,ENSGALG00000017394,ENSGALG00000008866,ENSGALG00000009064,ENSGALG00000009261
biological_process	GO:0060117 auditory receptor cell development	2 out of 1170 genes, 0.2%	17 out of 15747 genes, 0.1%	1	ENSGALG00000031450,ENSGALG00000008866
biological_process	GO:0006974 cellular response to DNA damage stimulus	24 out of 1170 genes, 2.1%	460 out of 15747 genes, 2.9%	1	ENSGALG00000036572,ENSGALG00000033532,ENSGALG00000042418,ENSGALG00000006186,ENSGALG00000038229,ENSGALG00000028115,ENSGALG00000037242,ENSGALG00000036642,ENSGALG00000034688,ENSGALG00000012236,ENSGALG00000045105,ENSGALG00000006651,ENSGALG00000031839,ENSGALG00000003045,ENSGALG00000031768,ENSGALG00000036504,ENSGALG00000045889,ENSGALG00000019211,ENSGALG00000042077,ENSGALG00000037603,ENSGALG00000002511,…
cellular_component	GO:0097525 spliceosomal snRNP complex	2 out of 1170 genes, 0.2%	46 out of 15747 genes, 0.3%	1	ENSGALG00000035421,ENSGALG00000030824
biological_process	GO:1900182 positive regulation of protein localization to nucleus	4 out of 1170 genes, 0.3%	46 out of 15747 genes, 0.3%	1	ENSGALG00000037603,ENSGALG00000000608,ENSGALG00000036114,ENSGALG00000042365
biological_process	GO:0060467 negative regulation of fertilization	2 out of 1170 genes, 0.2%	4 out of 15747 genes, 0.0%	1	ENSGALG00000002428,ENSGALG00000037220
cellular_component	GO:0000788 nuclear nucleosome	2 out of 1170 genes, 0.2%	7 out of 15747 genes, 0.0%	1	ENSGALG00000042491,ENSGALG00000032933
biological_process	GO:0016584 nucleosome positioning	4 out of 1170 genes, 0.3%	10 out of 15747 genes, 0.1%	1	ENSGALG00000011783,ENSGALG00000031159,ENSGALG00000011747,ENSGALG00000031874
biological_process	GO:0070838 divalent metal ion transport	30 out of 1170 genes, 2.6%	210 out of 15747 genes, 1.3%	1	ENSGALG00000010334,ENSGALG00000004885,ENSGALG00000011875,ENSGALG00000006297,ENSGALG00000041533,ENSGALG00000042657,ENSGALG00000003833,ENSGALG00000016992,ENSGALG00000005435,ENSGALG00000044478,ENSGALG00000005332,ENSGALG00000013123,ENSGALG00000038405,ENSGALG00000008602,ENSGALG00000017044,ENSGALG00000011434,ENSGALG00000005631,ENSGALG00000007495,ENSGALG00000014746,ENSGALG00000005853,ENSGALG00000007972,…
molecular_function	GO:0042625 ATPase coupled ion transmembrane transporter activity	5 out of 1170 genes, 0.4%	46 out of 15747 genes, 0.3%	1	ENSGALG00000009286,ENSGALG00000035743,ENSGALG00000017021,ENSGALG00000038801,ENSGALG00000030086
biological_process	GO:0017038 protein import	6 out of 1170 genes, 0.5%	111 out of 15747 genes, 0.7%	1	ENSGALG00000038400,ENSGALG00000028937,ENSGALG00000023303,ENSGALG00000037527,ENSGALG00000004845,ENSGALG00000039212
biological_process	GO:0070306 lens fiber cell differentiation	2 out of 1170 genes, 0.2%	23 out of 15747 genes, 0.1%	1	ENSGALG00000034585,ENSGALG00000008735
biological_process	GO:0007131 reciprocal meiotic recombination	5 out of 1170 genes, 0.4%	36 out of 15747 genes, 0.2%	1	ENSGALG00000042936,ENSGALG00000031768,ENSGALG00000036504,ENSGALG00000002511,ENSGALG00000012236
molecular_function	GO:1990841 promoter-specific chromatin binding	3 out of 1170 genes, 0.3%	28 out of 15747 genes, 0.2%	1	ENSGALG00000004285,ENSGALG00000038598,ENSGALG00000036578
biological_process	GO:0072524 pyridine-containing compound metabolic process	5 out of 1170 genes, 0.4%	62 out of 15747 genes, 0.4%	1	ENSGALG00000036683,ENSGALG00000026077,ENSGALG00000009926,ENSGALG00000012418,ENSGALG00000021039
biological_process	GO:0006796 phosphate-containing compound metabolic process	95 out of 1170 genes, 8.1%	1447 out of 15747 genes, 9.2%	1	ENSGALG00000026070,ENSGALG00000009602,ENSGALG00000042220,ENSGALG00000031629,ENSGALG00000009286,ENSGALG00000031170,ENSGALG00000002260,ENSGALG00000015453,ENSGALG00000026834,ENSGALG00000029454,ENSGALG00000033510,ENSGALG00000040899,ENSGALG00000029195,ENSGALG00000015224,ENSGALG00000016438,ENSGALG00000026077,ENSGALG00000029836,ENSGALG00000021567,ENSGALG00000015418,ENSGALG00000007370,ENSGALG00000000629,…
biological_process	GO:0097746 regulation of blood vessel diameter	2 out of 1170 genes, 0.2%	67 out of 15747 genes, 0.4%	1	ENSGALG00000007466,ENSGALG00000009266
biological_process	GO:0045930 negative regulation of mitotic cell cycle	10 out of 1170 genes, 0.9%	173 out of 15747 genes, 1.1%	1	ENSGALG00000042418,ENSGALG00000036519,ENSGALG00000039190,ENSGALG00000045889,ENSGALG00000037242,ENSGALG00000036642,ENSGALG00000013784,ENSGALG00000030601,ENSGALG00000011299,ENSGALG00000034177
biological_process	GO:0007165 signal transduction	206 out of 1170 genes, 17.6%	2917 out of 15747 genes, 18.5%	1	ENSGALG00000005242,ENSGALG00000019736,ENSGALG00000032518,ENSGALG00000011141,ENSGALG00000041662,ENSGALG00000031629,ENSGALG00000017394,ENSGALG00000031170,ENSGALG00000029545,ENSGALG00000008866,ENSGALG00000041510,ENSGALG00000037325,ENSGALG00000037494,ENSGALG00000005790,ENSGALG00000032348,ENSGALG00000016176,ENSGALG00000005524,ENSGALG00000005853,ENSGALG00000026995,ENSGALG00000009064,ENSGALG00000021567,…
biological_process	GO:0006520 cellular amino acid metabolic process	20 out of 1170 genes, 1.7%	209 out of 15747 genes, 1.3%	1	ENSGALG00000004285,ENSGALG00000009926,ENSGALG00000029648,ENSGALG00000035207,ENSGALG00000014966,ENSGALG00000002558,ENSGALG00000043290,ENSGALG00000040258,ENSGALG00000026809,ENSGALG00000016273,ENSGALG00000012418,ENSGALG00000016524,ENSGALG00000019300,ENSGALG00000016254,ENSGALG00000039315,ENSGALG00000038362,ENSGALG00000012312,ENSGALG00000006306,ENSGALG00000010789,ENSGALG00000003432
biological_process	GO:0014068 positive regulation of phosphatidylinositol 3-kinase signaling	2 out of 1170 genes, 0.2%	44 out of 15747 genes, 0.3%	1	ENSGALG00000033974,ENSGALG00000030601
biological_process	GO:0043252 sodium-independent organic anion transport	2 out of 1170 genes, 0.2%	10 out of 15747 genes, 0.1%	1	ENSGALG00000031293,ENSGALG00000019276
cellular_component	GO:0000151 ubiquitin ligase complex	9 out of 1170 genes, 0.8%	222 out of 15747 genes, 1.4%	1	ENSGALG00000044188,ENSGALG00000039993,ENSGALG00000026095,ENSGALG00000038817,ENSGALG00000033467,ENSGALG00000026380,ENSGALG00000037089,ENSGALG00000036827,ENSGALG00000045817
cellular_component	GO:0043020 NADPH oxidase complex	2 out of 1170 genes, 0.2%	8 out of 15747 genes, 0.1%	1	ENSGALG00000029367,ENSGALG00000013659
biological_process	GO:0051726 regulation of cell cycle	35 out of 1170 genes, 3.0%	668 out of 15747 genes, 4.2%	1	ENSGALG00000036572,ENSGALG00000033532,ENSGALG00000011858,ENSGALG00000015305,ENSGALG00000039190,ENSGALG00000028115,ENSGALG00000036642,ENSGALG00000034688,ENSGALG00000014858,ENSGALG00000045105,ENSGALG00000011299,ENSGALG00000017052,ENSGALG00000043460,ENSGALG00000011205,ENSGALG00000003485,ENSGALG00000026380,ENSGALG00000041832,ENSGALG00000011243,ENSGALG00000034095,ENSGALG00000042136,ENSGALG00000034177,…
biological_process	GO:0036414 histone citrullination	2 out of 1170 genes, 0.2%	3 out of 15747 genes, 0.0%	1	ENSGALG00000039572,ENSGALG00000029212
biological_process	GO:0032943 mononuclear cell proliferation	2 out of 1170 genes, 0.2%	57 out of 15747 genes, 0.4%	1	ENSGALG00000011434,ENSGALG00000003485
biological_process	GO:0045926 negative regulation of growth	8 out of 1170 genes, 0.7%	148 out of 15747 genes, 0.9%	1	ENSGALG00000039458,ENSGALG00000004285,ENSGALG00000042657,ENSGALG00000008253,ENSGALG00000037603,ENSGALG00000034095,ENSGALG00000015824,ENSGALG00000039212
biological_process	GO:0045937 positive regulation of phosphate metabolic process	50 out of 1170 genes, 4.3%	715 out of 15747 genes, 4.5%	1	ENSGALG00000030407,ENSGALG00000042657,ENSGALG00000011594,ENSGALG00000016992,ENSGALG00000014858,ENSGALG00000043662,ENSGALG00000012297,ENSGALG00000005985,ENSGALG00000010866,ENSGALG00000043460,ENSGALG00000003485,ENSGALG00000017117,ENSGALG00000010688,ENSGALG00000015495,ENSGALG00000003446,ENSGALG00000033510,ENSGALG00000009266,ENSGALG00000006508,ENSGALG00000011434,ENSGALG00000005853,ENSGALG00000041832,…
biological_process	GO:0051494 negative regulation of cytoskeleton organization	7 out of 1170 genes, 0.6%	91 out of 15747 genes, 0.6%	1	ENSGALG00000011299,ENSGALG00000006508,ENSGALG00000035260,ENSGALG00000008302,ENSGALG00000041078,ENSGALG00000028721,ENSGALG00000018946
biological_process	GO:0098771 inorganic ion homeostasis	43 out of 1170 genes, 3.7%	414 out of 15747 genes, 2.6%	1	ENSGALG00000011875,ENSGALG00000046159,ENSGALG00000016992,ENSGALG00000032986,ENSGALG00000004945,ENSGALG00000012297,ENSGALG00000038405,ENSGALG00000017044,ENSGALG00000011434,ENSGALG00000032348,ENSGALG00000017021,ENSGALG00000039738,ENSGALG00000030032,ENSGALG00000005853,ENSGALG00000007972,ENSGALG00000012483,ENSGALG00000042136,ENSGALG00000007959,ENSGALG00000010334,ENSGALG00000004885,ENSGALG00000006297,…
cellular_component	GO:0005901 caveola	3 out of 1170 genes, 0.3%	38 out of 15747 genes, 0.2%	1	ENSGALG00000017044,ENSGALG00000000608,ENSGALG00000036114
biological_process	GO:0046839 phospholipid dephosphorylation	2 out of 1170 genes, 0.2%	33 out of 15747 genes, 0.2%	1	ENSGALG00000026834,ENSGALG00000013641
biological_process	GO:0031113 regulation of microtubule polymerization	2 out of 1170 genes, 0.2%	23 out of 15747 genes, 0.1%	1	ENSGALG00000042220,ENSGALG00000008602
biological_process	GO:0090257 regulation of muscle system process	2 out of 1170 genes, 0.2%	110 out of 15747 genes, 0.7%	1	ENSGALG00000006508,ENSGALG00000011875
biological_process	GO:0046373 L-arabinose metabolic process	2 out of 1170 genes, 0.2%	2 out of 15747 genes, 0.0%	1	ENSGALG00000010342,ENSGALG00000006208
cellular_component	GO:0016591 RNA polymerase II, holoenzyme	2 out of 1170 genes, 0.2%	68 out of 15747 genes, 0.4%	1	ENSGALG00000013600,ENSGALG00000026747
biological_process	GO:0072313 metanephric glomerular epithelial cell development	2 out of 1170 genes, 0.2%	2 out of 15747 genes, 0.0%	1	ENSGALG00000006802,ENSGALG00000004163
molecular_function	GO:0035250 UDP-galactosyltransferase activity	2 out of 1170 genes, 0.2%	12 out of 15747 genes, 0.1%	1	ENSGALG00000001611,ENSGALG00000010931
biological_process	GO:1902105 regulation of leukocyte differentiation	5 out of 1170 genes, 0.4%	146 out of 15747 genes, 0.9%	1	ENSGALG00000031529,ENSGALG00000037413,ENSGALG00000008014,ENSGALG00000037875,ENSGALG00000012140
biological_process	GO:1901983 regulation of protein acetylation	2 out of 1170 genes, 0.2%	48 out of 15747 genes, 0.3%	1	ENSGALG00000042418,ENSGALG00000008014
biological_process	GO:0099623 regulation of cardiac muscle cell membrane repolarization	2 out of 1170 genes, 0.2%	15 out of 15747 genes, 0.1%	1	ENSGALG00000005332,ENSGALG00000029694
cellular_component	GO:0030176 integral component of endoplasmic reticulum membrane	5 out of 1170 genes, 0.4%	89 out of 15747 genes, 0.6%	1	ENSGALG00000041687,ENSGALG00000029369,ENSGALG00000017394,ENSGALG00000035075,ENSGALG00000036396
biological_process	GO:0006952 defense response	38 out of 1170 genes, 3.2%	452 out of 15747 genes, 2.9%	1	ENSGALG00000036909,ENSGALG00000015305,ENSGALG00000009920,ENSGALG00000035075,ENSGALG00000022815,ENSGALG00000011141,ENSGALG00000011594,ENSGALG00000038101,ENSGALG00000045105,ENSGALG00000044557,ENSGALG00000029000,ENSGALG00000037309,ENSGALG00000009266,ENSGALG00000045607,ENSGALG00000011434,ENSGALG00000032348,ENSGALG00000027490,ENSGALG00000005853,ENSGALG00000009231,ENSGALG00000016669,ENSGALG00000003016,…
molecular_function	GO:0008134 transcription factor binding	18 out of 1170 genes, 1.5%	466 out of 15747 genes, 3.0%	1	ENSGALG00000023303,ENSGALG00000004285,ENSGALG00000016662,ENSGALG00000011594,ENSGALG00000002170,ENSGALG00000016316,ENSGALG00000029212,ENSGALG00000023742,ENSGALG00000031447,ENSGALG00000026153,ENSGALG00000015495,ENSGALG00000003045,ENSGALG00000030416,ENSGALG00000041930,ENSGALG00000030601,ENSGALG00000008253,ENSGALG00000013600,ENSGALG00000032097
biological_process	GO:0016571 histone methylation	4 out of 1170 genes, 0.3%	60 out of 15747 genes, 0.4%	1	ENSGALG00000011594,ENSGALG00000031839,ENSGALG00000013272,ENSGALG00000030942
cellular_component	GO:0030426 growth cone	8 out of 1170 genes, 0.7%	58 out of 15747 genes, 0.4%	1	ENSGALG00000008918,ENSGALG00000006508,ENSGALG00000034889,ENSGALG00000043480,ENSGALG00000036867,ENSGALG00000021128,ENSGALG00000008302,ENSGALG00000023886
biological_process	GO:1904589 regulation of protein import	2 out of 1170 genes, 0.2%	39 out of 15747 genes, 0.2%	1	ENSGALG00000000608,ENSGALG00000036114
biological_process	GO:0007218 neuropeptide signaling pathway	7 out of 1170 genes, 0.6%	79 out of 15747 genes, 0.5%	1	ENSGALG00000019736,ENSGALG00000040959,ENSGALG00000005524,ENSGALG00000014858,ENSGALG00000015269,ENSGALG00000011616,ENSGALG00000010781
cellular_component	GO:0055037 recycling endosome	5 out of 1170 genes, 0.4%	101 out of 15747 genes, 0.6%	1	ENSGALG00000041797,ENSGALG00000008918,ENSGALG00000037953,ENSGALG00000032986,ENSGALG00000009722
biological_process	GO:0045087 innate immune response	10 out of 1170 genes, 0.9%	180 out of 15747 genes, 1.1%	1	ENSGALG00000026089,ENSGALG00000011434,ENSGALG00000003016,ENSGALG00000029367,ENSGALG00000027490,ENSGALG00000045105,ENSGALG00000014585,ENSGALG00000028284,ENSGALG00000007419,ENSGALG00000037309
biological_process	GO:0006090 pyruvate metabolic process	2 out of 1170 genes, 0.2%	40 out of 15747 genes, 0.3%	1	ENSGALG00000026077,ENSGALG00000021039
biological_process	GO:0023056 positive regulation of signaling	63 out of 1170 genes, 5.4%	1033 out of 15747 genes, 6.6%	1	ENSGALG00000042607,ENSGALG00000013294,ENSGALG00000041348,ENSGALG00000041184,ENSGALG00000030407,ENSGALG00000015305,ENSGALG00000042657,ENSGALG00000011594,ENSGALG00000016992,ENSGALG00000036642,ENSGALG00000032986,ENSGALG00000014858,ENSGALG00000043662,ENSGALG00000012297,ENSGALG00000005985,ENSGALG00000043460,ENSGALG00000011205,ENSGALG00000004598,ENSGALG00000010688,ENSGALG00000009572,ENSGALG00000033510,…
biological_process	GO:0002757 immune response-activating signal transduction	6 out of 1170 genes, 0.5%	161 out of 15747 genes, 1.0%	1	ENSGALG00000026396,ENSGALG00000042895,ENSGALG00000032348,ENSGALG00000016557,ENSGALG00000043735,ENSGALG00000011594
molecular_function	GO:0008022 protein C-terminus binding	4 out of 1170 genes, 0.3%	107 out of 15747 genes, 0.7%	1	ENSGALG00000041687,ENSGALG00000006412,ENSGALG00000031529,ENSGALG00000041078
biological_process	GO:0045595 regulation of cell differentiation	67 out of 1170 genes, 5.7%	1059 out of 15747 genes, 6.7%	1	ENSGALG00000038939,ENSGALG00000016943,ENSGALG00000042220,ENSGALG00000043204,ENSGALG00000016992,ENSGALG00000016316,ENSGALG00000017394,ENSGALG00000043460,ENSGALG00000004598,ENSGALG00000009572,ENSGALG00000018946,ENSGALG00000028774,ENSGALG00000005853,ENSGALG00000013822,ENSGALG00000000401,ENSGALG00000008302,ENSGALG00000041273,ENSGALG00000023886,ENSGALG00000031529,ENSGALG00000008014,ENSGALG00000027299,…
biological_process	GO:0050803 regulation of synapse structure or activity	8 out of 1170 genes, 0.7%	106 out of 15747 genes, 0.7%	1	ENSGALG00000042657,ENSGALG00000002864,ENSGALG00000008898,ENSGALG00000033960,ENSGALG00000004598,ENSGALG00000034095,ENSGALG00000016288,ENSGALG00000011202
molecular_function	GO:0000976 transcription regulatory region sequence-specific DNA binding	42 out of 1170 genes, 3.6%	625 out of 15747 genes, 4.0%	1	ENSGALG00000023303,ENSGALG00000019842,ENSGALG00000016662,ENSGALG00000011594,ENSGALG00000002170,ENSGALG00000030657,ENSGALG00000026264,ENSGALG00000016316,ENSGALG00000009424,ENSGALG00000023742,ENSGALG00000031447,ENSGALG00000004598,ENSGALG00000027213,ENSGALG00000008135,ENSGALG00000032039,ENSGALG00000001124,ENSGALG00000008253,ENSGALG00000045800,ENSGALG00000009261,ENSGALG00000030873,ENSGALG00000027188,…
biological_process	GO:0035556 intracellular signal transduction	73 out of 1170 genes, 6.2%	1112 out of 15747 genes, 7.1%	1	ENSGALG00000031869,ENSGALG00000032518,ENSGALG00000016992,ENSGALG00000031629,ENSGALG00000038941,ENSGALG00000031170,ENSGALG00000002260,ENSGALG00000033510,ENSGALG00000005790,ENSGALG00000029195,ENSGALG00000028138,ENSGALG00000016176,ENSGALG00000016438,ENSGALG00000005853,ENSGALG00000008814,ENSGALG00000026995,ENSGALG00000005212,ENSGALG00000044774,ENSGALG00000031529,ENSGALG00000008014,ENSGALG00000016426,…
biological_process	GO:0014904 myotube cell development	3 out of 1170 genes, 0.3%	25 out of 15747 genes, 0.2%	1	ENSGALG00000005292,ENSGALG00000036114,ENSGALG00000018946
biological_process	GO:0006470 protein dephosphorylation	9 out of 1170 genes, 0.8%	168 out of 15747 genes, 1.1%	1	ENSGALG00000010935,ENSGALG00000005007,ENSGALG00000008091,ENSGALG00000016522,ENSGALG00000044362,ENSGALG00000005017,ENSGALG00000006368,ENSGALG00000015453,ENSGALG00000013641
biological_process	GO:0042554 superoxide anion generation	2 out of 1170 genes, 0.2%	10 out of 15747 genes, 0.1%	1	ENSGALG00000029367,ENSGALG00000013659
cellular_component	GO:0005871 kinesin complex	3 out of 1170 genes, 0.3%	48 out of 15747 genes, 0.3%	1	ENSGALG00000039964,ENSGALG00000011299,ENSGALG00000010057
biological_process	GO:0043085 positive regulation of catalytic activity	50 out of 1170 genes, 4.3%	950 out of 15747 genes, 6.0%	1	ENSGALG00000030407,ENSGALG00000042657,ENSGALG00000016992,ENSGALG00000036827,ENSGALG00000014858,ENSGALG00000012297,ENSGALG00000003485,ENSGALG00000038405,ENSGALG00000017117,ENSGALG00000010688,ENSGALG00000003446,ENSGALG00000041078,ENSGALG00000033510,ENSGALG00000028774,ENSGALG00000006242,ENSGALG00000006508,ENSGALG00000011434,ENSGALG00000041832,ENSGALG00000028543,ENSGALG00000026995,ENSGALG00000008733,…
biological_process	GO:0045619 regulation of lymphocyte differentiation	2 out of 1170 genes, 0.2%	90 out of 15747 genes, 0.6%	1	ENSGALG00000031529,ENSGALG00000037413
biological_process	GO:0043933 protein-containing complex subunit organization	90 out of 1170 genes, 7.7%	1036 out of 15747 genes, 6.6%	1	ENSGALG00000043062,ENSGALG00000026501,ENSGALG00000040303,ENSGALG00000038939,ENSGALG00000016943,ENSGALG00000035421,ENSGALG00000038714,ENSGALG00000040038,ENSGALG00000038941,ENSGALG00000040258,ENSGALG00000004230,ENSGALG00000003446,ENSGALG00000028774,ENSGALG00000011113,ENSGALG00000011747,ENSGALG00000026380,ENSGALG00000016470,ENSGALG00000012142,ENSGALG00000013600,ENSGALG00000030890,ENSGALG00000000793,…
biological_process	GO:0045598 regulation of fat cell differentiation	8 out of 1170 genes, 0.7%	79 out of 15747 genes, 0.5%	1	ENSGALG00000003045,ENSGALG00000042657,ENSGALG00000008014,ENSGALG00000016992,ENSGALG00000005853,ENSGALG00000017394,ENSGALG00000036358,ENSGALG00000041764
biological_process	GO:1901659 glycosyl compound biosynthetic process	2 out of 1170 genes, 0.2%	35 out of 15747 genes, 0.2%	1	ENSGALG00000029677,ENSGALG00000016524
biological_process	GO:0071495 cellular response to endogenous stimulus	52 out of 1170 genes, 4.4%	640 out of 15747 genes, 4.1%	1	ENSGALG00000030356,ENSGALG00000015305,ENSGALG00000042657,ENSGALG00000011594,ENSGALG00000002170,ENSGALG00000011326,ENSGALG00000034688,ENSGALG00000032986,ENSGALG00000029545,ENSGALG00000000608,ENSGALG00000026853,ENSGALG00000012140,ENSGALG00000003446,ENSGALG00000036412,ENSGALG00000028543,ENSGALG00000021567,ENSGALG00000030801,ENSGALG00000008302,ENSGALG00000015824,ENSGALG00000007959,ENSGALG00000005215,…
biological_process	GO:0031327 negative regulation of cellular biosynthetic process	58 out of 1170 genes, 5.0%	993 out of 15747 genes, 6.3%	1	ENSGALG00000036572,ENSGALG00000023303,ENSGALG00000015305,ENSGALG00000011594,ENSGALG00000002170,ENSGALG00000030657,ENSGALG00000034688,ENSGALG00000036867,ENSGALG00000009424,ENSGALG00000031447,ENSGALG00000017394,ENSGALG00000043460,ENSGALG00000003485,ENSGALG00000004598,ENSGALG00000038598,ENSGALG00000027213,ENSGALG00000008135,ENSGALG00000014979,ENSGALG00000037930,ENSGALG00000012197,ENSGALG00000009064,…
biological_process	GO:0043401 steroid hormone mediated signaling pathway	7 out of 1170 genes, 0.6%	80 out of 15747 genes, 0.5%	1	ENSGALG00000029212,ENSGALG00000015305,ENSGALG00000004285,ENSGALG00000011801,ENSGALG00000011594,ENSGALG00000002170,ENSGALG00000030601
biological_process	GO:1904031 positive regulation of cyclin-dependent protein kinase activity	3 out of 1170 genes, 0.3%	29 out of 15747 genes, 0.2%	1	ENSGALG00000041832,ENSGALG00000038817,ENSGALG00000003485
biological_process	GO:0009914 hormone transport	9 out of 1170 genes, 0.8%	64 out of 15747 genes, 0.4%	1	ENSGALG00000000277,ENSGALG00000029389,ENSGALG00000043694,ENSGALG00000014858,ENSGALG00000026264,ENSGALG00000016140,ENSGALG00000005212,ENSGALG00000012140,ENSGALG00000015824
biological_process	GO:0032270 positive regulation of cellular protein metabolic process	62 out of 1170 genes, 5.3%	997 out of 15747 genes, 6.3%	1	ENSGALG00000033532,ENSGALG00000038939,ENSGALG00000030407,ENSGALG00000043204,ENSGALG00000042657,ENSGALG00000016992,ENSGALG00000036827,ENSGALG00000031629,ENSGALG00000014858,ENSGALG00000043662,ENSGALG00000012297,ENSGALG00000005985,ENSGALG00000010866,ENSGALG00000043460,ENSGALG00000003485,ENSGALG00000017117,ENSGALG00000010688,ENSGALG00000003446,ENSGALG00000033510,ENSGALG00000009266,ENSGALG00000037325,…
molecular_function	GO:0004896 cytokine receptor activity	6 out of 1170 genes, 0.5%	69 out of 15747 genes, 0.4%	1	ENSGALG00000032856,ENSGALG00000030407,ENSGALG00000016296,ENSGALG00000011058,ENSGALG00000016288,ENSGALG00000003446
molecular_function	GO:0017147 Wnt-protein binding	2 out of 1170 genes, 0.2%	34 out of 15747 genes, 0.2%	1	ENSGALG00000009064,ENSGALG00000012155
molecular_function	GO:0008194 UDP-glycosyltransferase activity	7 out of 1170 genes, 0.6%	100 out of 15747 genes, 0.6%	1	ENSGALG00000001611,ENSGALG00000044892,ENSGALG00000013265,ENSGALG00000031212,ENSGALG00000032915,ENSGALG00000010931,ENSGALG00000023761
biological_process	GO:0008292 acetylcholine biosynthetic process	2 out of 1170 genes, 0.2%	2 out of 15747 genes, 0.0%	1	ENSGALG00000016804,ENSGALG00000017216
biological_process	GO:0046390 ribose phosphate biosynthetic process	14 out of 1170 genes, 1.2%	145 out of 15747 genes, 0.9%	1	ENSGALG00000015753,ENSGALG00000010225,ENSGALG00000015224,ENSGALG00000038801,ENSGALG00000030086,ENSGALG00000021039,ENSGALG00000009286,ENSGALG00000029677,ENSGALG00000033446,ENSGALG00000026077,ENSGALG00000030251,ENSGALG00000031170,ENSGALG00000016524,ENSGALG00000033199
cellular_component	GO:0001917 photoreceptor inner segment	6 out of 1170 genes, 0.5%	27 out of 15747 genes, 0.2%	1	ENSGALG00000031450,ENSGALG00000031301,ENSGALG00000008910,ENSGALG00000009538,ENSGALG00000009007,ENSGALG00000008427
biological_process	GO:0034032 purine nucleoside bisphosphate metabolic process	6 out of 1170 genes, 0.5%	59 out of 15747 genes, 0.4%	1	ENSGALG00000042446,ENSGALG00000002200,ENSGALG00000029827,ENSGALG00000010225,ENSGALG00000007267,ENSGALG00000035207
biological_process	GO:0050678 regulation of epithelial cell proliferation	8 out of 1170 genes, 0.7%	192 out of 15747 genes, 1.2%	1	ENSGALG00000031529,ENSGALG00000042657,ENSGALG00000028115,ENSGALG00000012671,ENSGALG00000009424,ENSGALG00000011856,ENSGALG00000043460,ENSGALG00000036114
molecular_function	GO:0004623 phospholipase A2 activity	7 out of 1170 genes, 0.6%	29 out of 15747 genes, 0.2%	1	ENSGALG00000045796,ENSGALG00000020458,ENSGALG00000030128,ENSGALG00000026584,ENSGALG00000044307,ENSGALG00000029454,ENSGALG00000028402
molecular_function	GO:0015926 glucosidase activity	2 out of 1170 genes, 0.2%	9 out of 15747 genes, 0.1%	1	ENSGALG00000045006,ENSGALG00000040208
biological_process	GO:0001678 cellular glucose homeostasis	2 out of 1170 genes, 0.2%	33 out of 15747 genes, 0.2%	1	ENSGALG00000041222,ENSGALG00000021039
biological_process	GO:0010458 exit from mitosis	2 out of 1170 genes, 0.2%	8 out of 15747 genes, 0.1%	1	ENSGALG00000026380,ENSGALG00000036827
biological_process	GO:0000050 urea cycle	2 out of 1170 genes, 0.2%	6 out of 15747 genes, 0.0%	1	ENSGALG00000016524,ENSGALG00000016254
biological_process	GO:1901652 response to peptide	14 out of 1170 genes, 1.2%	178 out of 15747 genes, 1.1%	1	ENSGALG00000027188,ENSGALG00000030356,ENSGALG00000017238,ENSGALG00000029648,ENSGALG00000034688,ENSGALG00000039315,ENSGALG00000037736,ENSGALG00000002289,ENSGALG00000010078,ENSGALG00000037603,ENSGALG00000041800,ENSGALG00000014994,ENSGALG00000026153,ENSGALG00000005212
biological_process	GO:0009145 purine nucleoside triphosphate biosynthetic process	8 out of 1170 genes, 0.7%	60 out of 15747 genes, 0.4%	1	ENSGALG00000015224,ENSGALG00000038801,ENSGALG00000030086,ENSGALG00000021039,ENSGALG00000009286,ENSGALG00000029677,ENSGALG00000026077,ENSGALG00000033446
biological_process	GO:0001659 temperature homeostasis	2 out of 1170 genes, 0.2%	22 out of 15747 genes, 0.1%	1	ENSGALG00000005631,ENSGALG00000013659
biological_process	GO:0003006 developmental process involved in reproduction	44 out of 1170 genes, 3.8%	383 out of 15747 genes, 2.4%	1	ENSGALG00000042607,ENSGALG00000013294,ENSGALG00000038939,ENSGALG00000016662,ENSGALG00000006186,ENSGALG00000032986,ENSGALG00000016316,ENSGALG00000004369,ENSGALG00000010866,ENSGALG00000016740,ENSGALG00000046180,ENSGALG00000029000,ENSGALG00000012140,ENSGALG00000033634,ENSGALG00000031768,ENSGALG00000036504,ENSGALG00000032039,ENSGALG00000008121,ENSGALG00000002006,ENSGALG00000011243,ENSGALG00000000401,…
biological_process	GO:0042069 regulation of catecholamine metabolic process	2 out of 1170 genes, 0.2%	10 out of 15747 genes, 0.1%	1	ENSGALG00000040761,ENSGALG00000022166
cellular_component	GO:0044430 cytoskeletal part	73 out of 1170 genes, 6.2%	1279 out of 15747 genes, 8.1%	1	ENSGALG00000033532,ENSGALG00000009602,ENSGALG00000035075,ENSGALG00000011141,ENSGALG00000008735,ENSGALG00000035594,ENSGALG00000022206,ENSGALG00000011299,ENSGALG00000008866,ENSGALG00000018946,ENSGALG00000037325,ENSGALG00000037864,ENSGALG00000028138,ENSGALG00000009722,ENSGALG00000028567,ENSGALG00000041471,ENSGALG00000044263,ENSGALG00000008302,ENSGALG00000023886,ENSGALG00000039964,ENSGALG00000045792,…
biological_process	GO:0002063 chondrocyte development	3 out of 1170 genes, 0.3%	32 out of 15747 genes, 0.2%	1	ENSGALG00000006725,ENSGALG00000009920,ENSGALG00000010583
biological_process	GO:0015696 ammonium transport	4 out of 1170 genes, 0.3%	35 out of 15747 genes, 0.2%	1	ENSGALG00000041419,ENSGALG00000041103,ENSGALG00000016804,ENSGALG00000017216
biological_process	GO:0050707 regulation of cytokine secretion	2 out of 1170 genes, 0.2%	78 out of 15747 genes, 0.5%	1	ENSGALG00000008080,ENSGALG00000011594
biological_process	GO:2000649 regulation of sodium ion transmembrane transporter activity	2 out of 1170 genes, 0.2%	33 out of 15747 genes, 0.2%	1	ENSGALG00000041184,ENSGALG00000040761
molecular_function	GO:0042056 chemoattractant activity	5 out of 1170 genes, 0.4%	27 out of 15747 genes, 0.2%	1	ENSGALG00000027299,ENSGALG00000033974,ENSGALG00000022815,ENSGALG00000016669,ENSGALG00000016668
cellular_component	GO:0030667 secretory granule membrane	4 out of 1170 genes, 0.3%	34 out of 15747 genes, 0.2%	1	ENSGALG00000043839,ENSGALG00000011434,ENSGALG00000005360,ENSGALG00000029000
cellular_component	GO:0005758 mitochondrial intermembrane space	4 out of 1170 genes, 0.3%	41 out of 15747 genes, 0.3%	1	ENSGALG00000028937,ENSGALG00000004963,ENSGALG00000038714,ENSGALG00000004845
biological_process	GO:0003413 chondrocyte differentiation involved in endochondral bone morphogenesis	2 out of 1170 genes, 0.2%	21 out of 15747 genes, 0.1%	1	ENSGALG00000009920,ENSGALG00000010583
biological_process	GO:0032869 cellular response to insulin stimulus	6 out of 1170 genes, 0.5%	81 out of 15747 genes, 0.5%	1	ENSGALG00000037736,ENSGALG00000027188,ENSGALG00000030356,ENSGALG00000026153,ENSGALG00000005212,ENSGALG00000039315
biological_process	GO:2001244 positive regulation of intrinsic apoptotic signaling pathway	2 out of 1170 genes, 0.2%	34 out of 15747 genes, 0.2%	1	ENSGALG00000036642,ENSGALG00000030601
biological_process	GO:0002685 regulation of leukocyte migration	2 out of 1170 genes, 0.2%	89 out of 15747 genes, 0.6%	1	ENSGALG00000013294,ENSGALG00000029212
biological_process	GO:1903317 regulation of protein maturation	5 out of 1170 genes, 0.4%	42 out of 15747 genes, 0.3%	1	ENSGALG00000009388,ENSGALG00000012126,ENSGALG00000017040,ENSGALG00000000653,ENSGALG00000037220
biological_process	GO:0009062 fatty acid catabolic process	2 out of 1170 genes, 0.2%	52 out of 15747 genes, 0.3%	1	ENSGALG00000033143,ENSGALG00000037603
biological_process	GO:0043068 positive regulation of programmed cell death	11 out of 1170 genes, 0.9%	318 out of 15747 genes, 2.0%	1	ENSGALG00000003045,ENSGALG00000042657,ENSGALG00000036642,ENSGALG00000030601,ENSGALG00000016438,ENSGALG00000036196,ENSGALG00000008898,ENSGALG00000016680,ENSGALG00000042936,ENSGALG00000039212,ENSGALG00000034177
biological_process	GO:0001952 regulation of cell-matrix adhesion	5 out of 1170 genes, 0.4%	74 out of 15747 genes, 0.5%	1	ENSGALG00000028774,ENSGALG00000038618,ENSGALG00000038225,ENSGALG00000008866,ENSGALG00000008302
molecular_function	GO:0099106 ion channel regulator activity	4 out of 1170 genes, 0.3%	62 out of 15747 genes, 0.4%	1	ENSGALG00000003537,ENSGALG00000006576,ENSGALG00000041791,ENSGALG00000032986
molecular_function	GO:0005507 copper ion binding	4 out of 1170 genes, 0.3%	40 out of 15747 genes, 0.3%	1	ENSGALG00000017237,ENSGALG00000041533,ENSGALG00000017021,ENSGALG00000043027
biological_process	GO:0060249 anatomical structure homeostasis	11 out of 1170 genes, 0.9%	179 out of 15747 genes, 1.1%	1	ENSGALG00000033666,ENSGALG00000031301,ENSGALG00000042878,ENSGALG00000039458,ENSGALG00000009926,ENSGALG00000037413,ENSGALG00000040530,ENSGALG00000006651,ENSGALG00000002314,ENSGALG00000005752,ENSGALG00000036114
biological_process	GO:0050866 negative regulation of cell activation	3 out of 1170 genes, 0.3%	96 out of 15747 genes, 0.6%	1	ENSGALG00000017274,ENSGALG00000031529,ENSGALG00000008014
biological_process	GO:0032981 mitochondrial respiratory chain complex I assembly	6 out of 1170 genes, 0.5%	36 out of 15747 genes, 0.2%	1	ENSGALG00000036659,ENSGALG00000033185,ENSGALG00000040173,ENSGALG00000038714,ENSGALG00000039725,ENSGALG00000039212
biological_process	GO:0006323 DNA packaging	16 out of 1170 genes, 1.4%	108 out of 15747 genes, 0.7%	1	ENSGALG00000043062,ENSGALG00000026501,ENSGALG00000040303,ENSGALG00000035244,ENSGALG00000031874,ENSGALG00000035445,ENSGALG00000040004,ENSGALG00000042491,ENSGALG00000011783,ENSGALG00000002645,ENSGALG00000037930,ENSGALG00000011747,ENSGALG00000032933,ENSGALG00000039722,ENSGALG00000031159,ENSGALG00000002511
molecular_function	GO:0016462 pyrophosphatase activity	49 out of 1170 genes, 4.2%	726 out of 15747 genes, 4.6%	1	ENSGALG00000009602,ENSGALG00000011913,ENSGALG00000035075,ENSGALG00000042220,ENSGALG00000035594,ENSGALG00000032986,ENSGALG00000022206,ENSGALG00000008427,ENSGALG00000009286,ENSGALG00000011299,ENSGALG00000020827,ENSGALG00000037953,ENSGALG00000037864,ENSGALG00000013268,ENSGALG00000017021,ENSGALG00000010116,ENSGALG00000031450,ENSGALG00000015928,ENSGALG00000012997,ENSGALG00000026995,ENSGALG00000041471,…
[truncated: 2,957 more rows]

## Sheet: Sheet2
Catergory	GO_Term	Cluster frequency	Genome frequency of use	Corrected P-value	Genes annotated to the term
[truncated: 19 more rows]

[truncated: 2 more sheets: Sheet3, Sheet4]
