# Supplementary material for: Thymic transcriptome analysis after Newcastle disease virus inoculation in chickens and the influence of host small RNAs on NDV replication
Source: Sci Rep. 2021 May 13;11:10270. doi: 10.1038/s41598-021-89464-1 (PMC8119446; doi:10.1038/s41598-021-89464-1)
Supplement: Supplementary file 13 — Supplementary Information 13. [file 41598_2021_89464_MOESM13_ESM.xlsx]

## Sheet: Sheet annotation
Thymic transcriptome analysis after Newcastle disease virus inoculation in chickens and the influence of host small RNAs on NDV replication
Liangxing Guo1, Zhaokun Mu2, Furong Nie1, Xuanniu Chang1, Haitao Duan1, Haoyan Li3, Jingfeng Zhang1, Jia Zhou1, Yudan Ji1, Mengyun Li1*
Supplementary Table 13：GO enrichment analysis for differentially expressed genes in C vs A group.
sheet1: GO enrichment analysis for differentially expressed genes in C vs A group. Significantly enriched terms were marked in red.
sheet2: Significantly enriched biological_process terms in C vs A group.
sheet3: Significantly enriched molecular_function terms in C vs A group.
sheet4: Significantly enriched cellular_component terms in C vs A group.

## Sheet: Sheet1
Catergory	GO_Term	Cluster frequency	Genome frequency of use	Corrected P-value	Genes annotated to the term
molecular_function	GO:0022857 transmembrane transporter activity	143 out of 1274 genes, 11.2%	863 out of 15747 genes, 5.5%	2.24e-14	ENSGALG00000030356,ENSGALG00000041533,ENSGALG00000004945,ENSGALG00000010598,ENSGALG00000005435,ENSGALG00000015145,ENSGALG00000034427,ENSGALG00000019662,ENSGALG00000030863,ENSGALG00000040041,ENSGALG00000045668,ENSGALG00000012142,ENSGALG00000009877,ENSGALG00000009306,ENSGALG00000019276,ENSGALG00000012908,ENSGALG00000005752,ENSGALG00000005215,ENSGALG00000010173,ENSGALG00000039254,ENSGALG00000000722,…
biological_process	GO:0055085 transmembrane transport	152 out of 1274 genes, 11.9%	948 out of 15747 genes, 6.0%	1.95e-13	ENSGALG00000030356,ENSGALG00000041533,ENSGALG00000029872,ENSGALG00000004945,ENSGALG00000010598,ENSGALG00000005435,ENSGALG00000015145,ENSGALG00000034427,ENSGALG00000019662,ENSGALG00000030863,ENSGALG00000040041,ENSGALG00000045668,ENSGALG00000012142,ENSGALG00000009877,ENSGALG00000009306,ENSGALG00000019276,ENSGALG00000012908,ENSGALG00000005752,ENSGALG00000005215,ENSGALG00000010173,ENSGALG00000039254,…
molecular_function	GO:0005215 transporter activity	152 out of 1274 genes, 11.9%	992 out of 15747 genes, 6.3%	2.48e-12	ENSGALG00000030356,ENSGALG00000041533,ENSGALG00000004945,ENSGALG00000010598,ENSGALG00000005435,ENSGALG00000015145,ENSGALG00000034427,ENSGALG00000019662,ENSGALG00000030863,ENSGALG00000040041,ENSGALG00000045668,ENSGALG00000012142,ENSGALG00000009877,ENSGALG00000009306,ENSGALG00000019276,ENSGALG00000012908,ENSGALG00000005752,ENSGALG00000005215,ENSGALG00000010173,ENSGALG00000039254,ENSGALG00000000722,…
molecular_function	GO:0015318 inorganic molecular entity transmembrane transporter activity	116 out of 1274 genes, 9.1%	683 out of 15747 genes, 4.3%	4.87e-12	ENSGALG00000030356,ENSGALG00000019291,ENSGALG00000011875,ENSGALG00000041533,ENSGALG00000004945,ENSGALG00000010598,ENSGALG00000005435,ENSGALG00000015145,ENSGALG00000034427,ENSGALG00000015126,ENSGALG00000017044,ENSGALG00000030863,ENSGALG00000040041,ENSGALG00000045668,ENSGALG00000016804,ENSGALG00000013007,ENSGALG00000012142,ENSGALG00000030032,ENSGALG00000041612,ENSGALG00000009877,ENSGALG00000019276,…
molecular_function	GO:0015075 ion transmembrane transporter activity	119 out of 1274 genes, 9.3%	722 out of 15747 genes, 4.6%	1.95e-11	ENSGALG00000030356,ENSGALG00000010293,ENSGALG00000019291,ENSGALG00000011875,ENSGALG00000041533,ENSGALG00000004945,ENSGALG00000010598,ENSGALG00000005435,ENSGALG00000015145,ENSGALG00000034427,ENSGALG00000015126,ENSGALG00000017044,ENSGALG00000030863,ENSGALG00000040041,ENSGALG00000045668,ENSGALG00000016804,ENSGALG00000013007,ENSGALG00000012142,ENSGALG00000030032,ENSGALG00000041612,ENSGALG00000009877,…
molecular_function	GO:0022838 substrate-specific channel activity	73 out of 1274 genes, 5.7%	375 out of 15747 genes, 2.4%	8.26e-10	ENSGALG00000030356,ENSGALG00000011875,ENSGALG00000010598,ENSGALG00000005435,ENSGALG00000015145,ENSGALG00000034427,ENSGALG00000015126,ENSGALG00000017044,ENSGALG00000045668,ENSGALG00000013007,ENSGALG00000012142,ENSGALG00000009877,ENSGALG00000020143,ENSGALG00000005215,ENSGALG00000027702,ENSGALG00000010173,ENSGALG00000004885,ENSGALG00000022696,ENSGALG00000010029,ENSGALG00000038087,ENSGALG00000016868,…
molecular_function	GO:0005216 ion channel activity	72 out of 1274 genes, 5.7%	368 out of 15747 genes, 2.3%	9.18e-10	ENSGALG00000030356,ENSGALG00000011875,ENSGALG00000010598,ENSGALG00000005435,ENSGALG00000015145,ENSGALG00000034427,ENSGALG00000015126,ENSGALG00000017044,ENSGALG00000045668,ENSGALG00000013007,ENSGALG00000012142,ENSGALG00000009877,ENSGALG00000020143,ENSGALG00000005215,ENSGALG00000027702,ENSGALG00000010173,ENSGALG00000004885,ENSGALG00000022696,ENSGALG00000010029,ENSGALG00000038087,ENSGALG00000016868,…
biological_process	GO:0006811 ion transport	139 out of 1274 genes, 10.9%	937 out of 15747 genes, 6.0%	2.51e-09	ENSGALG00000030356,ENSGALG00000041533,ENSGALG00000004945,ENSGALG00000010598,ENSGALG00000005435,ENSGALG00000015145,ENSGALG00000034427,ENSGALG00000045668,ENSGALG00000012142,ENSGALG00000009877,ENSGALG00000009306,ENSGALG00000019276,ENSGALG00000012908,ENSGALG00000005752,ENSGALG00000005215,ENSGALG00000010173,ENSGALG00000039254,ENSGALG00000012985,ENSGALG00000016868,ENSGALG00000044478,ENSGALG00000019958,…
cellular_component	GO:0000786 nucleosome	26 out of 1274 genes, 2.0%	69 out of 15747 genes, 0.4%	3.67e-09	ENSGALG00000043062,ENSGALG00000038969,ENSGALG00000040303,ENSGALG00000035244,ENSGALG00000035715,ENSGALG00000031874,ENSGALG00000041398,ENSGALG00000035445,ENSGALG00000037991,ENSGALG00000030424,ENSGALG00000042491,ENSGALG00000011783,ENSGALG00000037930,ENSGALG00000032272,ENSGALG00000011747,ENSGALG00000031571,ENSGALG00000026449,ENSGALG00000027064,ENSGALG00000032933,ENSGALG00000038343,ENSGALG00000029941,…
molecular_function	GO:0015267 channel activity	73 out of 1274 genes, 5.7%	390 out of 15747 genes, 2.5%	5.97e-09	ENSGALG00000030356,ENSGALG00000011875,ENSGALG00000010598,ENSGALG00000005435,ENSGALG00000015145,ENSGALG00000034427,ENSGALG00000015126,ENSGALG00000017044,ENSGALG00000045668,ENSGALG00000013007,ENSGALG00000012142,ENSGALG00000009877,ENSGALG00000020143,ENSGALG00000005215,ENSGALG00000027702,ENSGALG00000010173,ENSGALG00000004885,ENSGALG00000022696,ENSGALG00000010029,ENSGALG00000038087,ENSGALG00000016868,…
molecular_function	GO:0022803 passive transmembrane transporter activity	73 out of 1274 genes, 5.7%	390 out of 15747 genes, 2.5%	5.97e-09	ENSGALG00000030356,ENSGALG00000011875,ENSGALG00000010598,ENSGALG00000005435,ENSGALG00000015145,ENSGALG00000034427,ENSGALG00000015126,ENSGALG00000017044,ENSGALG00000045668,ENSGALG00000013007,ENSGALG00000012142,ENSGALG00000009877,ENSGALG00000020143,ENSGALG00000005215,ENSGALG00000027702,ENSGALG00000010173,ENSGALG00000004885,ENSGALG00000022696,ENSGALG00000010029,ENSGALG00000038087,ENSGALG00000016868,…
biological_process	GO:0034220 ion transmembrane transport	106 out of 1274 genes, 8.3%	680 out of 15747 genes, 4.3%	8.63e-08	ENSGALG00000030356,ENSGALG00000011875,ENSGALG00000041533,ENSGALG00000016992,ENSGALG00000004945,ENSGALG00000010598,ENSGALG00000005435,ENSGALG00000015145,ENSGALG00000034427,ENSGALG00000015126,ENSGALG00000017044,ENSGALG00000045668,ENSGALG00000013007,ENSGALG00000012142,ENSGALG00000030032,ENSGALG00000041612,ENSGALG00000009877,ENSGALG00000012908,ENSGALG00000020143,ENSGALG00000007959,ENSGALG00000005215,…
cellular_component	GO:0005576 extracellular region	162 out of 1274 genes, 12.7%	1239 out of 15747 genes, 7.9%	1.32e-07	ENSGALG00000042607,ENSGALG00000032610,ENSGALG00000006864,ENSGALG00000042443,ENSGALG00000004945,ENSGALG00000000293,ENSGALG00000036106,ENSGALG00000006802,ENSGALG00000010342,ENSGALG00000004230,ENSGALG00000028147,ENSGALG00000037309,ENSGALG00000037494,ENSGALG00000016176,ENSGALG00000013822,ENSGALG00000005733,ENSGALG00000010927,ENSGALG00000043016,ENSGALG00000028118,ENSGALG00000023822,ENSGALG00000016669,…
cellular_component	GO:0044815 DNA packaging complex	26 out of 1274 genes, 2.0%	80 out of 15747 genes, 0.5%	1.68e-07	ENSGALG00000043062,ENSGALG00000038969,ENSGALG00000040303,ENSGALG00000035244,ENSGALG00000035715,ENSGALG00000031874,ENSGALG00000041398,ENSGALG00000035445,ENSGALG00000037991,ENSGALG00000030424,ENSGALG00000042491,ENSGALG00000011783,ENSGALG00000037930,ENSGALG00000032272,ENSGALG00000011747,ENSGALG00000031571,ENSGALG00000026449,ENSGALG00000027064,ENSGALG00000032933,ENSGALG00000038343,ENSGALG00000029941,…
molecular_function	GO:0022890 inorganic cation transmembrane transporter activity	80 out of 1274 genes, 6.3%	490 out of 15747 genes, 3.1%	6.49e-07	ENSGALG00000030356,ENSGALG00000019291,ENSGALG00000011875,ENSGALG00000041533,ENSGALG00000004945,ENSGALG00000010598,ENSGALG00000005435,ENSGALG00000015145,ENSGALG00000034427,ENSGALG00000015126,ENSGALG00000017044,ENSGALG00000030863,ENSGALG00000045668,ENSGALG00000016804,ENSGALG00000013007,ENSGALG00000012142,ENSGALG00000030032,ENSGALG00000009877,ENSGALG00000012908,ENSGALG00000005215,ENSGALG00000027702,…
molecular_function	GO:0008324 cation transmembrane transporter activity	84 out of 1274 genes, 6.6%	529 out of 15747 genes, 3.4%	9.73e-07	ENSGALG00000030356,ENSGALG00000019291,ENSGALG00000011875,ENSGALG00000041533,ENSGALG00000004945,ENSGALG00000010598,ENSGALG00000005435,ENSGALG00000015145,ENSGALG00000034427,ENSGALG00000015126,ENSGALG00000017044,ENSGALG00000030863,ENSGALG00000045668,ENSGALG00000016804,ENSGALG00000013007,ENSGALG00000012142,ENSGALG00000030032,ENSGALG00000009877,ENSGALG00000012908,ENSGALG00000005215,ENSGALG00000027702,…
cellular_component	GO:0005887 integral component of plasma membrane	122 out of 1274 genes, 9.6%	883 out of 15747 genes, 5.6%	1.03e-06	ENSGALG00000010850,ENSGALG00000008055,ENSGALG00000030356,ENSGALG00000015079,ENSGALG00000030407,ENSGALG00000019736,ENSGALG00000019291,ENSGALG00000011875,ENSGALG00000011141,ENSGALG00000016992,ENSGALG00000002299,ENSGALG00000012297,ENSGALG00000010598,ENSGALG00000031170,ENSGALG00000015145,ENSGALG00000034427,ENSGALG00000016908,ENSGALG00000038405,ENSGALG00000030542,ENSGALG00000017044,ENSGALG00000030863,…
cellular_component	GO:0031226 intrinsic component of plasma membrane	125 out of 1274 genes, 9.8%	915 out of 15747 genes, 5.8%	1.3e-06	ENSGALG00000010850,ENSGALG00000008055,ENSGALG00000030356,ENSGALG00000015079,ENSGALG00000010293,ENSGALG00000030407,ENSGALG00000019736,ENSGALG00000019291,ENSGALG00000011875,ENSGALG00000011141,ENSGALG00000016992,ENSGALG00000002299,ENSGALG00000012297,ENSGALG00000010598,ENSGALG00000031170,ENSGALG00000015145,ENSGALG00000034427,ENSGALG00000016908,ENSGALG00000038405,ENSGALG00000030542,ENSGALG00000017044,…
molecular_function	GO:0046873 metal ion transmembrane transporter activity	63 out of 1274 genes, 4.9%	360 out of 15747 genes, 2.3%	2.71e-06	ENSGALG00000009366,ENSGALG00000019291,ENSGALG00000011875,ENSGALG00000041533,ENSGALG00000003833,ENSGALG00000006072,ENSGALG00000004945,ENSGALG00000010598,ENSGALG00000009265,ENSGALG00000005435,ENSGALG00000015145,ENSGALG00000012593,ENSGALG00000011009,ENSGALG00000005766,ENSGALG00000034427,ENSGALG00000043764,ENSGALG00000017044,ENSGALG00000011434,ENSGALG00000030863,ENSGALG00000045668,ENSGALG00000016804,…
molecular_function	GO:0022839 ion gated channel activity	53 out of 1274 genes, 4.2%	281 out of 15747 genes, 1.8%	3.4e-06	ENSGALG00000041348,ENSGALG00000003833,ENSGALG00000006072,ENSGALG00000032986,ENSGALG00000009265,ENSGALG00000015145,ENSGALG00000011009,ENSGALG00000005766,ENSGALG00000034427,ENSGALG00000015126,ENSGALG00000043764,ENSGALG00000011809,ENSGALG00000017271,ENSGALG00000045668,ENSGALG00000013007,ENSGALG00000012142,ENSGALG00000009877,ENSGALG00000042985,ENSGALG00000042706,ENSGALG00000020143,ENSGALG00000005215,…
molecular_function	GO:0022836 gated channel activity	54 out of 1274 genes, 4.2%	289 out of 15747 genes, 1.8%	3.43e-06	ENSGALG00000041348,ENSGALG00000003833,ENSGALG00000006072,ENSGALG00000032986,ENSGALG00000009265,ENSGALG00000015145,ENSGALG00000011009,ENSGALG00000005766,ENSGALG00000034427,ENSGALG00000015126,ENSGALG00000043764,ENSGALG00000011809,ENSGALG00000017271,ENSGALG00000006911,ENSGALG00000045668,ENSGALG00000013007,ENSGALG00000012142,ENSGALG00000009877,ENSGALG00000042985,ENSGALG00000042706,ENSGALG00000020143,…
cellular_component	GO:1990351 transporter complex	45 out of 1274 genes, 3.5%	223 out of 15747 genes, 1.4%	3.99e-06	ENSGALG00000041348,ENSGALG00000011875,ENSGALG00000003833,ENSGALG00000006072,ENSGALG00000042572,ENSGALG00000032986,ENSGALG00000011009,ENSGALG00000005766,ENSGALG00000034427,ENSGALG00000043764,ENSGALG00000011809,ENSGALG00000028937,ENSGALG00000017044,ENSGALG00000013007,ENSGALG00000012142,ENSGALG00000007972,ENSGALG00000042985,ENSGALG00000005215,ENSGALG00000027702,ENSGALG00000015384,ENSGALG00000010781,…
biological_process	GO:0098660 inorganic ion transmembrane transport	78 out of 1274 genes, 6.1%	480 out of 15747 genes, 3.0%	6.07e-06	ENSGALG00000030356,ENSGALG00000011875,ENSGALG00000041533,ENSGALG00000016992,ENSGALG00000004945,ENSGALG00000010598,ENSGALG00000005435,ENSGALG00000015145,ENSGALG00000034427,ENSGALG00000017044,ENSGALG00000045668,ENSGALG00000013007,ENSGALG00000012142,ENSGALG00000030032,ENSGALG00000009877,ENSGALG00000020143,ENSGALG00000005215,ENSGALG00000007959,ENSGALG00000027702,ENSGALG00000010173,ENSGALG00000026727,…
molecular_function	GO:0005261 cation channel activity	52 out of 1274 genes, 4.1%	282 out of 15747 genes, 1.8%	1.05e-05	ENSGALG00000009366,ENSGALG00000041348,ENSGALG00000030356,ENSGALG00000011875,ENSGALG00000003833,ENSGALG00000006072,ENSGALG00000010598,ENSGALG00000009265,ENSGALG00000005435,ENSGALG00000015145,ENSGALG00000011009,ENSGALG00000005766,ENSGALG00000034427,ENSGALG00000015126,ENSGALG00000043764,ENSGALG00000011809,ENSGALG00000017044,ENSGALG00000045668,ENSGALG00000013007,ENSGALG00000012142,ENSGALG00000007972,…
cellular_component	GO:1902495 transmembrane transporter complex	43 out of 1274 genes, 3.4%	217 out of 15747 genes, 1.4%	1.49e-05	ENSGALG00000041348,ENSGALG00000011875,ENSGALG00000003833,ENSGALG00000006072,ENSGALG00000032986,ENSGALG00000011009,ENSGALG00000005766,ENSGALG00000034427,ENSGALG00000043764,ENSGALG00000011809,ENSGALG00000017044,ENSGALG00000013007,ENSGALG00000012142,ENSGALG00000007972,ENSGALG00000042985,ENSGALG00000005215,ENSGALG00000027702,ENSGALG00000015384,ENSGALG00000010781,ENSGALG00000010173,ENSGALG00000022696,…
molecular_function	GO:0031492 nucleosomal DNA binding	12 out of 1274 genes, 0.9%	22 out of 15747 genes, 0.1%	1.64e-05	ENSGALG00000043062,ENSGALG00000038969,ENSGALG00000040303,ENSGALG00000037930,ENSGALG00000035244,ENSGALG00000011747,ENSGALG00000031874,ENSGALG00000027064,ENSGALG00000030424,ENSGALG00000011783,ENSGALG00000031159,ENSGALG00000037167
cellular_component	GO:0032993 protein-DNA complex	32 out of 1274 genes, 2.5%	138 out of 15747 genes, 0.9%	1.95e-05	ENSGALG00000043062,ENSGALG00000038969,ENSGALG00000040303,ENSGALG00000035244,ENSGALG00000037991,ENSGALG00000031447,ENSGALG00000037930,ENSGALG00000011747,ENSGALG00000026449,ENSGALG00000038343,ENSGALG00000008253,ENSGALG00000031159,ENSGALG00000031874,ENSGALG00000035715,ENSGALG00000035445,ENSGALG00000041398,ENSGALG00000030424,ENSGALG00000011783,ENSGALG00000042491,ENSGALG00000037932,ENSGALG00000032272,…
molecular_function	GO:0005262 calcium channel activity	26 out of 1274 genes, 2.0%	98 out of 15747 genes, 0.6%	2.94e-05	ENSGALG00000004885,ENSGALG00000011875,ENSGALG00000006297,ENSGALG00000003833,ENSGALG00000038087,ENSGALG00000005435,ENSGALG00000044478,ENSGALG00000015145,ENSGALG00000005332,ENSGALG00000005766,ENSGALG00000008456,ENSGALG00000035957,ENSGALG00000017044,ENSGALG00000013007,ENSGALG00000036964,ENSGALG00000007495,ENSGALG00000007972,ENSGALG00000014746,ENSGALG00000008898,ENSGALG00000026241,ENSGALG00000042985,…
cellular_component	GO:0044459 plasma membrane part	194 out of 1274 genes, 15.2%	1674 out of 15747 genes, 10.6%	3.83e-05	ENSGALG00000010850,ENSGALG00000008055,ENSGALG00000030356,ENSGALG00000019736,ENSGALG00000011141,ENSGALG00000040038,ENSGALG00000036867,ENSGALG00000004945,ENSGALG00000010598,ENSGALG00000031170,ENSGALG00000015145,ENSGALG00000034427,ENSGALG00000016908,ENSGALG00000016615,ENSGALG00000041826,ENSGALG00000031980,ENSGALG00000030863,ENSGALG00000016176,ENSGALG00000012142,ENSGALG00000023703,ENSGALG00000009877,…
molecular_function	GO:0015291 secondary active transmembrane transporter activity	34 out of 1274 genes, 2.7%	155 out of 15747 genes, 1.0%	4.7e-05	ENSGALG00000031293,ENSGALG00000019291,ENSGALG00000041533,ENSGALG00000010673,ENSGALG00000004945,ENSGALG00000013154,ENSGALG00000012593,ENSGALG00000011434,ENSGALG00000030863,ENSGALG00000016804,ENSGALG00000004879,ENSGALG00000039738,ENSGALG00000030032,ENSGALG00000013980,ENSGALG00000041419,ENSGALG00000019276,ENSGALG00000003908,ENSGALG00000012908,ENSGALG00000016884,ENSGALG00000007959,ENSGALG00000017216,…
cellular_component	GO:0034702 ion channel complex	40 out of 1274 genes, 3.1%	206 out of 15747 genes, 1.3%	7.99e-05	ENSGALG00000041348,ENSGALG00000011875,ENSGALG00000003833,ENSGALG00000006072,ENSGALG00000032986,ENSGALG00000011009,ENSGALG00000005766,ENSGALG00000034427,ENSGALG00000043764,ENSGALG00000011809,ENSGALG00000017044,ENSGALG00000013007,ENSGALG00000012142,ENSGALG00000007972,ENSGALG00000042985,ENSGALG00000005215,ENSGALG00000027702,ENSGALG00000015384,ENSGALG00000010781,ENSGALG00000010173,ENSGALG00000022696,…
molecular_function	GO:0015085 calcium ion transmembrane transporter activity	27 out of 1274 genes, 2.1%	112 out of 15747 genes, 0.7%	0.00014	ENSGALG00000004885,ENSGALG00000011875,ENSGALG00000006297,ENSGALG00000008337,ENSGALG00000003833,ENSGALG00000038087,ENSGALG00000005435,ENSGALG00000044478,ENSGALG00000015145,ENSGALG00000005332,ENSGALG00000005766,ENSGALG00000008456,ENSGALG00000035957,ENSGALG00000017044,ENSGALG00000013007,ENSGALG00000036964,ENSGALG00000007495,ENSGALG00000007972,ENSGALG00000014746,ENSGALG00000008898,ENSGALG00000026241,…
biological_process	GO:0006812 cation transport	86 out of 1274 genes, 6.8%	589 out of 15747 genes, 3.7%	0.00016	ENSGALG00000030356,ENSGALG00000011875,ENSGALG00000041533,ENSGALG00000016992,ENSGALG00000004945,ENSGALG00000010598,ENSGALG00000005435,ENSGALG00000015145,ENSGALG00000034427,ENSGALG00000015126,ENSGALG00000038405,ENSGALG00000017044,ENSGALG00000045668,ENSGALG00000016804,ENSGALG00000013007,ENSGALG00000012142,ENSGALG00000030032,ENSGALG00000009877,ENSGALG00000012908,ENSGALG00000005215,ENSGALG00000027702,…
molecular_function	GO:0015293 symporter activity	22 out of 1274 genes, 1.7%	81 out of 15747 genes, 0.5%	0.0002	ENSGALG00000019291,ENSGALG00000041533,ENSGALG00000010673,ENSGALG00000000722,ENSGALG00000014372,ENSGALG00000012985,ENSGALG00000004945,ENSGALG00000019958,ENSGALG00000003310,ENSGALG00000012593,ENSGALG00000008874,ENSGALG00000030863,ENSGALG00000004879,ENSGALG00000016804,ENSGALG00000030032,ENSGALG00000013980,ENSGALG00000041419,ENSGALG00000003908,ENSGALG00000012908,ENSGALG00000016884,ENSGALG00000019290,…
cellular_component	GO:0044421 extracellular region part	127 out of 1274 genes, 10.0%	1022 out of 15747 genes, 6.5%	0.00024	ENSGALG00000035219,ENSGALG00000032610,ENSGALG00000030407,ENSGALG00000039764,ENSGALG00000006864,ENSGALG00000016670,ENSGALG00000022815,ENSGALG00000040342,ENSGALG00000046159,ENSGALG00000014252,ENSGALG00000039479,ENSGALG00000004945,ENSGALG00000000293,ENSGALG00000036106,ENSGALG00000006802,ENSGALG00000010866,ENSGALG00000004230,ENSGALG00000028147,ENSGALG00000037309,ENSGALG00000030542,ENSGALG00000043027,…
cellular_component	GO:0005615 extracellular space	109 out of 1274 genes, 8.6%	844 out of 15747 genes, 5.4%	0.00026	ENSGALG00000035219,ENSGALG00000032610,ENSGALG00000030407,ENSGALG00000039764,ENSGALG00000006864,ENSGALG00000016670,ENSGALG00000022815,ENSGALG00000046159,ENSGALG00000014252,ENSGALG00000039479,ENSGALG00000004945,ENSGALG00000000293,ENSGALG00000036106,ENSGALG00000010866,ENSGALG00000004230,ENSGALG00000028147,ENSGALG00000037309,ENSGALG00000030542,ENSGALG00000043027,ENSGALG00000037494,ENSGALG00000028682,…
cellular_component	GO:0016021 integral component of membrane	439 out of 1274 genes, 34.5%	4476 out of 15747 genes, 28.4%	0.00028	ENSGALG00000008055,ENSGALG00000005242,ENSGALG00000045540,ENSGALG00000004945,ENSGALG00000044393,ENSGALG00000005435,ENSGALG00000031812,ENSGALG00000015145,ENSGALG00000016908,ENSGALG00000005265,ENSGALG00000019662,ENSGALG00000037935,ENSGALG00000030863,ENSGALG00000040041,ENSGALG00000005824,ENSGALG00000000690,ENSGALG00000009877,ENSGALG00000043016,ENSGALG00000044191,ENSGALG00000021567,ENSGALG00000019276,…
cellular_component	GO:0031224 intrinsic component of membrane	446 out of 1274 genes, 35.0%	4571 out of 15747 genes, 29.0%	0.0004	ENSGALG00000008055,ENSGALG00000005242,ENSGALG00000045540,ENSGALG00000004945,ENSGALG00000044393,ENSGALG00000005435,ENSGALG00000031812,ENSGALG00000015145,ENSGALG00000016908,ENSGALG00000005265,ENSGALG00000019662,ENSGALG00000037935,ENSGALG00000030863,ENSGALG00000040041,ENSGALG00000005824,ENSGALG00000000690,ENSGALG00000009877,ENSGALG00000043016,ENSGALG00000044191,ENSGALG00000021567,ENSGALG00000019276,…
molecular_function	GO:0008509 anion transmembrane transporter activity	43 out of 1274 genes, 3.4%	240 out of 15747 genes, 1.5%	0.00042	ENSGALG00000034772,ENSGALG00000031293,ENSGALG00000010293,ENSGALG00000019291,ENSGALG00000033002,ENSGALG00000032986,ENSGALG00000004945,ENSGALG00000013154,ENSGALG00000041122,ENSGALG00000017271,ENSGALG00000040041,ENSGALG00000004879,ENSGALG00000030032,ENSGALG00000041612,ENSGALG00000009306,ENSGALG00000041419,ENSGALG00000019276,ENSGALG00000003908,ENSGALG00000012908,ENSGALG00000020143,ENSGALG00000007959,…
molecular_function	GO:0015081 sodium ion transmembrane transporter activity	27 out of 1274 genes, 2.1%	118 out of 15747 genes, 0.7%	0.00043	ENSGALG00000009366,ENSGALG00000004885,ENSGALG00000019291,ENSGALG00000008337,ENSGALG00000014372,ENSGALG00000006072,ENSGALG00000012985,ENSGALG00000004945,ENSGALG00000012593,ENSGALG00000011009,ENSGALG00000005766,ENSGALG00000034427,ENSGALG00000008874,ENSGALG00000035957,ENSGALG00000011040,ENSGALG00000030863,ENSGALG00000004879,ENSGALG00000016804,ENSGALG00000039738,ENSGALG00000030032,ENSGALG00000007495,…
biological_process	GO:0098655 cation transmembrane transport	72 out of 1274 genes, 5.7%	476 out of 15747 genes, 3.0%	0.0005	ENSGALG00000030356,ENSGALG00000011875,ENSGALG00000041533,ENSGALG00000016992,ENSGALG00000004945,ENSGALG00000010598,ENSGALG00000005435,ENSGALG00000015145,ENSGALG00000034427,ENSGALG00000015126,ENSGALG00000017044,ENSGALG00000045668,ENSGALG00000013007,ENSGALG00000012142,ENSGALG00000030032,ENSGALG00000009877,ENSGALG00000005215,ENSGALG00000027702,ENSGALG00000010173,ENSGALG00000026727,ENSGALG00000004885,…
molecular_function	GO:0022804 active transmembrane transporter activity	44 out of 1274 genes, 3.5%	250 out of 15747 genes, 1.6%	0.00052	ENSGALG00000031293,ENSGALG00000019291,ENSGALG00000041533,ENSGALG00000035075,ENSGALG00000010673,ENSGALG00000032986,ENSGALG00000004945,ENSGALG00000013154,ENSGALG00000012593,ENSGALG00000011434,ENSGALG00000030863,ENSGALG00000016804,ENSGALG00000004879,ENSGALG00000039738,ENSGALG00000030032,ENSGALG00000013980,ENSGALG00000041419,ENSGALG00000019276,ENSGALG00000003908,ENSGALG00000012908,ENSGALG00000016884,…
molecular_function	GO:0030594 neurotransmitter receptor activity	22 out of 1274 genes, 1.7%	86 out of 15747 genes, 0.5%	0.00063	ENSGALG00000041348,ENSGALG00000040761,ENSGALG00000016992,ENSGALG00000034109,ENSGALG00000012297,ENSGALG00000038042,ENSGALG00000007681,ENSGALG00000041042,ENSGALG00000011809,ENSGALG00000039293,ENSGALG00000001698,ENSGALG00000017238,ENSGALG00000010778,ENSGALG00000001172,ENSGALG00000029392,ENSGALG00000008898,ENSGALG00000026241,ENSGALG00000009640,ENSGALG00000015117,ENSGALG00000020143,ENSGALG00000010781,…
cellular_component	GO:0043005 neuron projection	94 out of 1274 genes, 7.4%	713 out of 15747 genes, 4.5%	0.00068	ENSGALG00000038994,ENSGALG00000019291,ENSGALG00000030676,ENSGALG00000029648,ENSGALG00000016992,ENSGALG00000036867,ENSGALG00000029197,ENSGALG00000008427,ENSGALG00000012297,ENSGALG00000015145,ENSGALG00000034427,ENSGALG00000031038,ENSGALG00000016804,ENSGALG00000012142,ENSGALG00000030032,ENSGALG00000007927,ENSGALG00000021567,ENSGALG00000020143,ENSGALG00000005752,ENSGALG00000008302,ENSGALG00000027702,…
molecular_function	GO:0015294 solute:cation symporter activity	20 out of 1274 genes, 1.6%	75 out of 15747 genes, 0.5%	0.00097	ENSGALG00000019291,ENSGALG00000041533,ENSGALG00000014372,ENSGALG00000012985,ENSGALG00000004945,ENSGALG00000019958,ENSGALG00000003310,ENSGALG00000012593,ENSGALG00000008874,ENSGALG00000030863,ENSGALG00000004879,ENSGALG00000016804,ENSGALG00000030032,ENSGALG00000013980,ENSGALG00000041419,ENSGALG00000012908,ENSGALG00000003908,ENSGALG00000016884,ENSGALG00000019290,ENSGALG00000017216
biological_process	GO:0070588 calcium ion transmembrane transport	30 out of 1274 genes, 2.4%	136 out of 15747 genes, 0.9%	0.00111	ENSGALG00000004885,ENSGALG00000011875,ENSGALG00000006297,ENSGALG00000008337,ENSGALG00000042657,ENSGALG00000003833,ENSGALG00000016992,ENSGALG00000038087,ENSGALG00000005435,ENSGALG00000007681,ENSGALG00000044478,ENSGALG00000015145,ENSGALG00000005332,ENSGALG00000005766,ENSGALG00000008456,ENSGALG00000035957,ENSGALG00000017044,ENSGALG00000013007,ENSGALG00000036964,ENSGALG00000007495,ENSGALG00000007972,…
cellular_component	GO:0034703 cation channel complex	32 out of 1274 genes, 2.5%	165 out of 15747 genes, 1.0%	0.00138	ENSGALG00000041348,ENSGALG00000011875,ENSGALG00000003833,ENSGALG00000006072,ENSGALG00000011009,ENSGALG00000005766,ENSGALG00000034427,ENSGALG00000043764,ENSGALG00000011809,ENSGALG00000017044,ENSGALG00000013007,ENSGALG00000012142,ENSGALG00000007972,ENSGALG00000042985,ENSGALG00000005215,ENSGALG00000027702,ENSGALG00000010173,ENSGALG00000006297,ENSGALG00000022696,ENSGALG00000034109,ENSGALG00000038087,…
molecular_function	GO:0042165 neurotransmitter binding	13 out of 1274 genes, 1.0%	37 out of 15747 genes, 0.2%	0.00246	ENSGALG00000019291,ENSGALG00000016992,ENSGALG00000016804,ENSGALG00000004879,ENSGALG00000012985,ENSGALG00000008898,ENSGALG00000011859,ENSGALG00000043290,ENSGALG00000007681,ENSGALG00000019290,ENSGALG00000014994,ENSGALG00000017216,ENSGALG00000010781
cellular_component	GO:0098797 plasma membrane protein complex	58 out of 1274 genes, 4.6%	393 out of 15747 genes, 2.5%	0.00267	ENSGALG00000010850,ENSGALG00000041348,ENSGALG00000030407,ENSGALG00000011141,ENSGALG00000042657,ENSGALG00000003833,ENSGALG00000006072,ENSGALG00000008427,ENSGALG00000012297,ENSGALG00000000162,ENSGALG00000011009,ENSGALG00000005319,ENSGALG00000034427,ENSGALG00000029694,ENSGALG00000043764,ENSGALG00000011809,ENSGALG00000031205,ENSGALG00000012941,ENSGALG00000036097,ENSGALG00000031980,ENSGALG00000013007,…
biological_process	GO:0006816 calcium ion transport	34 out of 1274 genes, 2.7%	172 out of 15747 genes, 1.1%	0.00292	ENSGALG00000011875,ENSGALG00000041762,ENSGALG00000042657,ENSGALG00000003833,ENSGALG00000016992,ENSGALG00000005435,ENSGALG00000015145,ENSGALG00000005766,ENSGALG00000038405,ENSGALG00000017044,ENSGALG00000013007,ENSGALG00000007972,ENSGALG00000042985,ENSGALG00000034095,ENSGALG00000042706,ENSGALG00000005215,ENSGALG00000004885,ENSGALG00000006297,ENSGALG00000008337,ENSGALG00000038087,ENSGALG00000005332,…
biological_process	GO:0098662 inorganic cation transmembrane transport	63 out of 1274 genes, 4.9%	420 out of 15747 genes, 2.7%	0.00409	ENSGALG00000009366,ENSGALG00000030356,ENSGALG00000011875,ENSGALG00000041533,ENSGALG00000042657,ENSGALG00000003833,ENSGALG00000016992,ENSGALG00000006072,ENSGALG00000032465,ENSGALG00000020754,ENSGALG00000004945,ENSGALG00000010598,ENSGALG00000009265,ENSGALG00000005435,ENSGALG00000015145,ENSGALG00000012593,ENSGALG00000011009,ENSGALG00000005766,ENSGALG00000034427,ENSGALG00000043764,ENSGALG00000017044,…
biological_process	GO:0030001 metal ion transport	63 out of 1274 genes, 4.9%	422 out of 15747 genes, 2.7%	0.00482	ENSGALG00000009366,ENSGALG00000011875,ENSGALG00000041762,ENSGALG00000041533,ENSGALG00000042657,ENSGALG00000003833,ENSGALG00000016992,ENSGALG00000006072,ENSGALG00000004945,ENSGALG00000010598,ENSGALG00000009265,ENSGALG00000005435,ENSGALG00000015145,ENSGALG00000012593,ENSGALG00000011009,ENSGALG00000005766,ENSGALG00000034427,ENSGALG00000038405,ENSGALG00000043764,ENSGALG00000017044,ENSGALG00000006508,…
molecular_function	GO:0005509 calcium ion binding	74 out of 1274 genes, 5.8%	546 out of 15747 genes, 3.5%	0.0051	ENSGALG00000008055,ENSGALG00000037957,ENSGALG00000042443,ENSGALG00000005435,ENSGALG00000002287,ENSGALG00000041510,ENSGALG00000016908,ENSGALG00000038405,ENSGALG00000005265,ENSGALG00000037309,ENSGALG00000029454,ENSGALG00000041826,ENSGALG00000012407,ENSGALG00000010929,ENSGALG00000009573,ENSGALG00000035717,ENSGALG00000008302,ENSGALG00000012382,ENSGALG00000033089,ENSGALG00000003016,ENSGALG00000032161,…
cellular_component	GO:0043186 P granule	7 out of 1274 genes, 0.5%	12 out of 15747 genes, 0.1%	0.00612	ENSGALG00000002645,ENSGALG00000031812,ENSGALG00000046180,ENSGALG00000011565,ENSGALG00000019211,ENSGALG00000001558,ENSGALG00000034574
cellular_component	GO:0045495 pole plasm	7 out of 1274 genes, 0.5%	12 out of 15747 genes, 0.1%	0.00612	ENSGALG00000002645,ENSGALG00000031812,ENSGALG00000046180,ENSGALG00000011565,ENSGALG00000019211,ENSGALG00000001558,ENSGALG00000034574
cellular_component	GO:0060293 germ plasm	7 out of 1274 genes, 0.5%	12 out of 15747 genes, 0.1%	0.00612	ENSGALG00000002645,ENSGALG00000031812,ENSGALG00000046180,ENSGALG00000011565,ENSGALG00000019211,ENSGALG00000001558,ENSGALG00000034574
molecular_function	GO:0004497 monooxygenase activity	19 out of 1274 genes, 1.5%	77 out of 15747 genes, 0.5%	0.00617	ENSGALG00000036831,ENSGALG00000013294,ENSGALG00000017237,ENSGALG00000016690,ENSGALG00000040045,ENSGALG00000029648,ENSGALG00000032620,ENSGALG00000033511,ENSGALG00000017524,ENSGALG00000039742,ENSGALG00000008177,ENSGALG00000011413,ENSGALG00000019300,ENSGALG00000012754,ENSGALG00000008105,ENSGALG00000012834,ENSGALG00000041222,ENSGALG00000045351,ENSGALG00000038694
biological_process	GO:0034728 nucleosome organization	22 out of 1274 genes, 1.7%	90 out of 15747 genes, 0.6%	0.00668	ENSGALG00000043062,ENSGALG00000038969,ENSGALG00000040303,ENSGALG00000035244,ENSGALG00000031874,ENSGALG00000041398,ENSGALG00000035445,ENSGALG00000037991,ENSGALG00000030424,ENSGALG00000042491,ENSGALG00000011783,ENSGALG00000006031,ENSGALG00000009100,ENSGALG00000002645,ENSGALG00000032272,ENSGALG00000037930,ENSGALG00000011747,ENSGALG00000027064,ENSGALG00000032933,ENSGALG00000031159,ENSGALG00000037167,…
biological_process	GO:0070838 divalent metal ion transport	38 out of 1274 genes, 3.0%	210 out of 15747 genes, 1.3%	0.00674	ENSGALG00000011875,ENSGALG00000041762,ENSGALG00000041533,ENSGALG00000042657,ENSGALG00000003833,ENSGALG00000016992,ENSGALG00000005435,ENSGALG00000015145,ENSGALG00000005766,ENSGALG00000038405,ENSGALG00000017044,ENSGALG00000011434,ENSGALG00000013007,ENSGALG00000007972,ENSGALG00000042985,ENSGALG00000034095,ENSGALG00000042706,ENSGALG00000005215,ENSGALG00000004885,ENSGALG00000006297,ENSGALG00000008337,…
biological_process	GO:0072511 divalent inorganic cation transport	38 out of 1274 genes, 3.0%	210 out of 15747 genes, 1.3%	0.00674	ENSGALG00000011875,ENSGALG00000041762,ENSGALG00000041533,ENSGALG00000042657,ENSGALG00000003833,ENSGALG00000016992,ENSGALG00000005435,ENSGALG00000015145,ENSGALG00000005766,ENSGALG00000038405,ENSGALG00000017044,ENSGALG00000011434,ENSGALG00000013007,ENSGALG00000007972,ENSGALG00000042985,ENSGALG00000034095,ENSGALG00000042706,ENSGALG00000005215,ENSGALG00000004885,ENSGALG00000006297,ENSGALG00000008337,…
biological_process	GO:0099537 trans-synaptic signaling	44 out of 1274 genes, 3.5%	262 out of 15747 genes, 1.7%	0.00879	ENSGALG00000008055,ENSGALG00000041348,ENSGALG00000032937,ENSGALG00000003833,ENSGALG00000029648,ENSGALG00000016992,ENSGALG00000000740,ENSGALG00000041122,ENSGALG00000005319,ENSGALG00000010688,ENSGALG00000005265,ENSGALG00000011809,ENSGALG00000010778,ENSGALG00000016804,ENSGALG00000003908,ENSGALG00000034095,ENSGALG00000020143,ENSGALG00000015384,ENSGALG00000010781,ENSGALG00000039254,ENSGALG00000040761,…
molecular_function	GO:0008066 glutamate receptor activity	10 out of 1274 genes, 0.8%	25 out of 15747 genes, 0.2%	0.00893	ENSGALG00000041348,ENSGALG00000017238,ENSGALG00000006576,ENSGALG00000001172,ENSGALG00000008898,ENSGALG00000012297,ENSGALG00000034109,ENSGALG00000026241,ENSGALG00000002840,ENSGALG00000011809
molecular_function	GO:0005254 chloride channel activity	15 out of 1274 genes, 1.2%	53 out of 15747 genes, 0.3%	0.00923	ENSGALG00000007217,ENSGALG00000039293,ENSGALG00000017271,ENSGALG00000001698,ENSGALG00000032986,ENSGALG00000029392,ENSGALG00000011614,ENSGALG00000010029,ENSGALG00000006322,ENSGALG00000038042,ENSGALG00000015234,ENSGALG00000041042,ENSGALG00000020143,ENSGALG00000033638,ENSGALG00000010781
molecular_function	GO:0015370 solute:sodium symporter activity	15 out of 1274 genes, 1.2%	53 out of 15747 genes, 0.3%	0.00923	ENSGALG00000019291,ENSGALG00000030863,ENSGALG00000014372,ENSGALG00000016804,ENSGALG00000004879,ENSGALG00000030032,ENSGALG00000012985,ENSGALG00000004945,ENSGALG00000041419,ENSGALG00000003908,ENSGALG00000012593,ENSGALG00000012908,ENSGALG00000008874,ENSGALG00000019290,ENSGALG00000017216
biological_process	GO:0099536 synaptic signaling	44 out of 1274 genes, 3.5%	263 out of 15747 genes, 1.7%	0.00975	ENSGALG00000008055,ENSGALG00000041348,ENSGALG00000032937,ENSGALG00000003833,ENSGALG00000029648,ENSGALG00000016992,ENSGALG00000000740,ENSGALG00000041122,ENSGALG00000005319,ENSGALG00000010688,ENSGALG00000005265,ENSGALG00000011809,ENSGALG00000010778,ENSGALG00000016804,ENSGALG00000003908,ENSGALG00000034095,ENSGALG00000020143,ENSGALG00000015384,ENSGALG00000010781,ENSGALG00000039254,ENSGALG00000040761,…
molecular_function	GO:0031491 nucleosome binding	12 out of 1274 genes, 0.9%	36 out of 15747 genes, 0.2%	0.0109	ENSGALG00000043062,ENSGALG00000038969,ENSGALG00000040303,ENSGALG00000037930,ENSGALG00000035244,ENSGALG00000011747,ENSGALG00000031874,ENSGALG00000027064,ENSGALG00000030424,ENSGALG00000011783,ENSGALG00000031159,ENSGALG00000037167
cellular_component	GO:0097458 neuron part	112 out of 1274 genes, 8.8%	949 out of 15747 genes, 6.0%	0.01292	ENSGALG00000008055,ENSGALG00000038994,ENSGALG00000019291,ENSGALG00000030676,ENSGALG00000029648,ENSGALG00000016992,ENSGALG00000036867,ENSGALG00000029197,ENSGALG00000008427,ENSGALG00000012297,ENSGALG00000015145,ENSGALG00000034427,ENSGALG00000005265,ENSGALG00000031038,ENSGALG00000016804,ENSGALG00000012142,ENSGALG00000030032,ENSGALG00000007927,ENSGALG00000021567,ENSGALG00000020143,ENSGALG00000005752,…
molecular_function	GO:0005326 neurotransmitter transporter activity	13 out of 1274 genes, 1.0%	43 out of 15747 genes, 0.3%	0.01597	ENSGALG00000041103,ENSGALG00000039254,ENSGALG00000019291,ENSGALG00000016804,ENSGALG00000004879,ENSGALG00000012985,ENSGALG00000041419,ENSGALG00000041122,ENSGALG00000019958,ENSGALG00000003908,ENSGALG00000015332,ENSGALG00000019290,ENSGALG00000017216
molecular_function	GO:0005230 extracellular ligand-gated ion channel activity	17 out of 1274 genes, 1.3%	69 out of 15747 genes, 0.4%	0.0186	ENSGALG00000041348,ENSGALG00000015778,ENSGALG00000026015,ENSGALG00000034109,ENSGALG00000038042,ENSGALG00000015776,ENSGALG00000041042,ENSGALG00000011809,ENSGALG00000039293,ENSGALG00000001698,ENSGALG00000001172,ENSGALG00000029392,ENSGALG00000008898,ENSGALG00000026241,ENSGALG00000020143,ENSGALG00000015384,ENSGALG00000010781
molecular_function	GO:0015077 monovalent inorganic cation transmembrane transporter activity	47 out of 1274 genes, 3.7%	313 out of 15747 genes, 2.0%	0.01914	ENSGALG00000009366,ENSGALG00000030356,ENSGALG00000019291,ENSGALG00000041533,ENSGALG00000006072,ENSGALG00000032465,ENSGALG00000020754,ENSGALG00000004945,ENSGALG00000010598,ENSGALG00000009265,ENSGALG00000012593,ENSGALG00000011009,ENSGALG00000005766,ENSGALG00000034427,ENSGALG00000043764,ENSGALG00000011434,ENSGALG00000030863,ENSGALG00000045668,ENSGALG00000016804,ENSGALG00000012142,ENSGALG00000004879,…
molecular_function	GO:0022824 transmitter-gated ion channel activity	14 out of 1274 genes, 1.1%	50 out of 15747 genes, 0.3%	0.02045	ENSGALG00000041348,ENSGALG00000039293,ENSGALG00000001698,ENSGALG00000001172,ENSGALG00000029392,ENSGALG00000034109,ENSGALG00000008898,ENSGALG00000026241,ENSGALG00000038042,ENSGALG00000041042,ENSGALG00000020143,ENSGALG00000010781,ENSGALG00000011809,ENSGALG00000015384
molecular_function	GO:0022835 transmitter-gated channel activity	14 out of 1274 genes, 1.1%	50 out of 15747 genes, 0.3%	0.02045	ENSGALG00000041348,ENSGALG00000039293,ENSGALG00000001698,ENSGALG00000001172,ENSGALG00000029392,ENSGALG00000034109,ENSGALG00000008898,ENSGALG00000026241,ENSGALG00000038042,ENSGALG00000041042,ENSGALG00000020143,ENSGALG00000010781,ENSGALG00000011809,ENSGALG00000015384
molecular_function	GO:0004890 GABA-A receptor activity	8 out of 1274 genes, 0.6%	18 out of 15747 genes, 0.1%	0.02741	ENSGALG00000039293,ENSGALG00000001698,ENSGALG00000015778,ENSGALG00000029392,ENSGALG00000038042,ENSGALG00000015776,ENSGALG00000020143,ENSGALG00000041042
molecular_function	GO:0099095 ligand-gated anion channel activity	8 out of 1274 genes, 0.6%	18 out of 15747 genes, 0.1%	0.02741	ENSGALG00000039293,ENSGALG00000001698,ENSGALG00000032986,ENSGALG00000029392,ENSGALG00000038042,ENSGALG00000020143,ENSGALG00000041042,ENSGALG00000010781
molecular_function	GO:0015108 chloride transmembrane transporter activity	17 out of 1274 genes, 1.3%	71 out of 15747 genes, 0.5%	0.02768	ENSGALG00000032986,ENSGALG00000010029,ENSGALG00000006322,ENSGALG00000004945,ENSGALG00000038042,ENSGALG00000041042,ENSGALG00000033638,ENSGALG00000007217,ENSGALG00000017271,ENSGALG00000039293,ENSGALG00000001698,ENSGALG00000011614,ENSGALG00000029392,ENSGALG00000015234,ENSGALG00000020143,ENSGALG00000007959,ENSGALG00000010781
biological_process	GO:0006334 nucleosome assembly	18 out of 1274 genes, 1.4%	71 out of 15747 genes, 0.5%	0.03249	ENSGALG00000043062,ENSGALG00000038969,ENSGALG00000040303,ENSGALG00000035244,ENSGALG00000031874,ENSGALG00000041398,ENSGALG00000035445,ENSGALG00000037991,ENSGALG00000030424,ENSGALG00000042491,ENSGALG00000011783,ENSGALG00000032272,ENSGALG00000037930,ENSGALG00000011747,ENSGALG00000027064,ENSGALG00000032933,ENSGALG00000031159,ENSGALG00000037167
cellular_component	GO:0005886 plasma membrane	287 out of 1274 genes, 22.5%	2901 out of 15747 genes, 18.4%	0.03336	ENSGALG00000008055,ENSGALG00000036867,ENSGALG00000004945,ENSGALG00000002287,ENSGALG00000015145,ENSGALG00000016908,ENSGALG00000005265,ENSGALG00000024083,ENSGALG00000031980,ENSGALG00000030863,ENSGALG00000005824,ENSGALG00000009877,ENSGALG00000043016,ENSGALG00000021567,ENSGALG00000019276,ENSGALG00000008302,ENSGALG00000010200,ENSGALG00000010173,ENSGALG00000002428,ENSGALG00000004163,ENSGALG00000016367,…
biological_process	GO:0007268 chemical synaptic transmission	41 out of 1274 genes, 3.2%	251 out of 15747 genes, 1.6%	0.03825	ENSGALG00000008055,ENSGALG00000041348,ENSGALG00000032937,ENSGALG00000003833,ENSGALG00000029648,ENSGALG00000016992,ENSGALG00000000740,ENSGALG00000041122,ENSGALG00000005319,ENSGALG00000010688,ENSGALG00000005265,ENSGALG00000011809,ENSGALG00000010778,ENSGALG00000016804,ENSGALG00000003908,ENSGALG00000034095,ENSGALG00000020143,ENSGALG00000015384,ENSGALG00000010781,ENSGALG00000039254,ENSGALG00000040761,…
biological_process	GO:0098916 anterograde trans-synaptic signaling	41 out of 1274 genes, 3.2%	251 out of 15747 genes, 1.6%	0.03825	ENSGALG00000008055,ENSGALG00000041348,ENSGALG00000032937,ENSGALG00000003833,ENSGALG00000029648,ENSGALG00000016992,ENSGALG00000000740,ENSGALG00000041122,ENSGALG00000005319,ENSGALG00000010688,ENSGALG00000005265,ENSGALG00000011809,ENSGALG00000010778,ENSGALG00000016804,ENSGALG00000003908,ENSGALG00000034095,ENSGALG00000020143,ENSGALG00000015384,ENSGALG00000010781,ENSGALG00000039254,ENSGALG00000040761,…
molecular_function	GO:0015185 gamma-aminobutyric acid transmembrane transporter activity	5 out of 1274 genes, 0.4%	7 out of 15747 genes, 0.0%	0.04584	ENSGALG00000019291,ENSGALG00000019958,ENSGALG00000019290,ENSGALG00000004879,ENSGALG00000012985
molecular_function	GO:0008028 monocarboxylic acid transmembrane transporter activity	12 out of 1274 genes, 0.9%	41 out of 15747 genes, 0.3%	0.04709	ENSGALG00000034772,ENSGALG00000031293,ENSGALG00000019291,ENSGALG00000013304,ENSGALG00000004879,ENSGALG00000036897,ENSGALG00000012985,ENSGALG00000013154,ENSGALG00000019958,ENSGALG00000019276,ENSGALG00000019290,ENSGALG00000010891
molecular_function	GO:0005416 amino acid:cation symporter activity	7 out of 1274 genes, 0.5%	15 out of 15747 genes, 0.1%	0.05858	ENSGALG00000041419,ENSGALG00000019291,ENSGALG00000019958,ENSGALG00000003908,ENSGALG00000019290,ENSGALG00000004879,ENSGALG00000012985
biological_process	GO:0034587 piRNA metabolic process	6 out of 1274 genes, 0.5%	9 out of 15747 genes, 0.1%	0.06298	ENSGALG00000002645,ENSGALG00000031812,ENSGALG00000046180,ENSGALG00000011565,ENSGALG00000019211,ENSGALG00000034574
molecular_function	GO:0005244 voltage-gated ion channel activity	28 out of 1274 genes, 2.2%	161 out of 15747 genes, 1.0%	0.06498	ENSGALG00000010173,ENSGALG00000041348,ENSGALG00000022696,ENSGALG00000003833,ENSGALG00000006072,ENSGALG00000038087,ENSGALG00000009265,ENSGALG00000015145,ENSGALG00000005332,ENSGALG00000011009,ENSGALG00000034427,ENSGALG00000035938,ENSGALG00000043764,ENSGALG00000011809,ENSGALG00000008456,ENSGALG00000011040,ENSGALG00000045668,ENSGALG00000012142,ENSGALG00000013007,ENSGALG00000036964,ENSGALG00000009877,…
molecular_function	GO:0022832 voltage-gated channel activity	28 out of 1274 genes, 2.2%	161 out of 15747 genes, 1.0%	0.06498	ENSGALG00000010173,ENSGALG00000041348,ENSGALG00000022696,ENSGALG00000003833,ENSGALG00000006072,ENSGALG00000038087,ENSGALG00000009265,ENSGALG00000015145,ENSGALG00000005332,ENSGALG00000011009,ENSGALG00000034427,ENSGALG00000035938,ENSGALG00000043764,ENSGALG00000011809,ENSGALG00000008456,ENSGALG00000011040,ENSGALG00000045668,ENSGALG00000012142,ENSGALG00000013007,ENSGALG00000036964,ENSGALG00000009877,…
biological_process	GO:0006820 anion transport	53 out of 1274 genes, 4.2%	364 out of 15747 genes, 2.3%	0.06656	ENSGALG00000034772,ENSGALG00000031293,ENSGALG00000010293,ENSGALG00000002610,ENSGALG00000019291,ENSGALG00000033002,ENSGALG00000032986,ENSGALG00000004945,ENSGALG00000013154,ENSGALG00000041122,ENSGALG00000017271,ENSGALG00000017044,ENSGALG00000011434,ENSGALG00000004879,ENSGALG00000030032,ENSGALG00000041612,ENSGALG00000009306,ENSGALG00000041419,ENSGALG00000019276,ENSGALG00000012908,ENSGALG00000003908,…
molecular_function	GO:0046943 carboxylic acid transmembrane transporter activity	23 out of 1274 genes, 1.8%	121 out of 15747 genes, 0.8%	0.06799	ENSGALG00000034772,ENSGALG00000031293,ENSGALG00000039254,ENSGALG00000019291,ENSGALG00000013304,ENSGALG00000033002,ENSGALG00000012985,ENSGALG00000013154,ENSGALG00000041122,ENSGALG00000019958,ENSGALG00000008874,ENSGALG00000033638,ENSGALG00000010891,ENSGALG00000040041,ENSGALG00000004879,ENSGALG00000041612,ENSGALG00000036897,ENSGALG00000041419,ENSGALG00000012908,ENSGALG00000003908,ENSGALG00000019276,…
biological_process	GO:0050877 nervous system process	85 out of 1274 genes, 6.7%	671 out of 15747 genes, 4.3%	0.06906	ENSGALG00000029648,ENSGALG00000002299,ENSGALG00000006208,ENSGALG00000008427,ENSGALG00000012297,ENSGALG00000006802,ENSGALG00000031170,ENSGALG00000015145,ENSGALG00000010342,ENSGALG00000034427,ENSGALG00000015126,ENSGALG00000040305,ENSGALG00000045701,ENSGALG00000020143,ENSGALG00000005752,ENSGALG00000005215,ENSGALG00000027702,ENSGALG00000040045,ENSGALG00000033953,ENSGALG00000038087,ENSGALG00000027299,…
cellular_component	GO:1902711 GABA-A receptor complex	8 out of 1274 genes, 0.6%	21 out of 15747 genes, 0.1%	0.06988	ENSGALG00000039293,ENSGALG00000001698,ENSGALG00000015778,ENSGALG00000029392,ENSGALG00000038042,ENSGALG00000015776,ENSGALG00000020143,ENSGALG00000041042
molecular_function	GO:0005342 organic acid transmembrane transporter activity	23 out of 1274 genes, 1.8%	122 out of 15747 genes, 0.8%	0.07749	ENSGALG00000034772,ENSGALG00000031293,ENSGALG00000039254,ENSGALG00000019291,ENSGALG00000013304,ENSGALG00000033002,ENSGALG00000012985,ENSGALG00000013154,ENSGALG00000041122,ENSGALG00000019958,ENSGALG00000008874,ENSGALG00000033638,ENSGALG00000010891,ENSGALG00000040041,ENSGALG00000004879,ENSGALG00000041612,ENSGALG00000036897,ENSGALG00000041419,ENSGALG00000012908,ENSGALG00000003908,ENSGALG00000019276,…
molecular_function	GO:0060089 molecular transducer activity	107 out of 1274 genes, 8.4%	930 out of 15747 genes, 5.9%	0.08054	ENSGALG00000010293,ENSGALG00000005242,ENSGALG00000030407,ENSGALG00000019736,ENSGALG00000033941,ENSGALG00000015150,ENSGALG00000011141,ENSGALG00000016992,ENSGALG00000002299,ENSGALG00000008462,ENSGALG00000012297,ENSGALG00000038405,ENSGALG00000003446,ENSGALG00000016615,ENSGALG00000037935,ENSGALG00000016176,ENSGALG00000005708,ENSGALG00000040305,ENSGALG00000009064,ENSGALG00000021567,ENSGALG00000045701,…
molecular_function	GO:0015103 inorganic anion transmembrane transporter activity	21 out of 1274 genes, 1.6%	107 out of 15747 genes, 0.7%	0.08415	ENSGALG00000014372,ENSGALG00000032986,ENSGALG00000010029,ENSGALG00000006322,ENSGALG00000004945,ENSGALG00000038042,ENSGALG00000008874,ENSGALG00000041042,ENSGALG00000033638,ENSGALG00000007217,ENSGALG00000039293,ENSGALG00000017271,ENSGALG00000001698,ENSGALG00000011614,ENSGALG00000029392,ENSGALG00000030032,ENSGALG00000015234,ENSGALG00000007018,ENSGALG00000020143,ENSGALG00000007959,ENSGALG00000010781
molecular_function	GO:0008514 organic anion transmembrane transporter activity	27 out of 1274 genes, 2.1%	156 out of 15747 genes, 1.0%	0.09367	ENSGALG00000034772,ENSGALG00000031293,ENSGALG00000010293,ENSGALG00000039254,ENSGALG00000019291,ENSGALG00000013304,ENSGALG00000033002,ENSGALG00000032986,ENSGALG00000012985,ENSGALG00000013154,ENSGALG00000041122,ENSGALG00000019958,ENSGALG00000008874,ENSGALG00000033638,ENSGALG00000010891,ENSGALG00000040041,ENSGALG00000004879,ENSGALG00000030032,ENSGALG00000041612,ENSGALG00000036897,ENSGALG00000009306,…
cellular_component	GO:0120025 plasma membrane bounded cell projection	129 out of 1274 genes, 10.1%	1178 out of 15747 genes, 7.5%	0.09841	ENSGALG00000019736,ENSGALG00000030676,ENSGALG00000036867,ENSGALG00000002287,ENSGALG00000015145,ENSGALG00000034427,ENSGALG00000007607,ENSGALG00000041826,ENSGALG00000031038,ENSGALG00000012142,ENSGALG00000023703,ENSGALG00000021567,ENSGALG00000005752,ENSGALG00000008302,ENSGALG00000013893,ENSGALG00000012985,ENSGALG00000027299,ENSGALG00000004251,ENSGALG00000019958,ENSGALG00000015776,ENSGALG00000008291,…
cellular_component	GO:0044425 membrane part	494 out of 1274 genes, 38.8%	5385 out of 15747 genes, 34.2%	0.10196	ENSGALG00000008055,ENSGALG00000005242,ENSGALG00000045540,ENSGALG00000036867,ENSGALG00000004945,ENSGALG00000044393,ENSGALG00000005435,ENSGALG00000031812,ENSGALG00000015145,ENSGALG00000016908,ENSGALG00000005265,ENSGALG00000019662,ENSGALG00000037935,ENSGALG00000031980,ENSGALG00000030863,ENSGALG00000040041,ENSGALG00000005824,ENSGALG00000000690,ENSGALG00000009877,ENSGALG00000043016,ENSGALG00000044191,…
cellular_component	GO:1902710 GABA receptor complex	8 out of 1274 genes, 0.6%	22 out of 15747 genes, 0.1%	0.10207	ENSGALG00000039293,ENSGALG00000001698,ENSGALG00000015778,ENSGALG00000029392,ENSGALG00000038042,ENSGALG00000015776,ENSGALG00000020143,ENSGALG00000041042
molecular_function	GO:0016917 GABA receptor activity	8 out of 1274 genes, 0.6%	21 out of 15747 genes, 0.1%	0.1023	ENSGALG00000039293,ENSGALG00000001698,ENSGALG00000015778,ENSGALG00000029392,ENSGALG00000038042,ENSGALG00000015776,ENSGALG00000020143,ENSGALG00000041042
cellular_component	GO:0034704 calcium channel complex	12 out of 1274 genes, 0.9%	46 out of 15747 genes, 0.3%	0.10855	ENSGALG00000017044,ENSGALG00000010691,ENSGALG00000003833,ENSGALG00000013007,ENSGALG00000036964,ENSGALG00000007972,ENSGALG00000042985,ENSGALG00000009705,ENSGALG00000005332,ENSGALG00000005766,ENSGALG00000005215,ENSGALG00000008456
molecular_function	GO:0038023 signaling receptor activity	103 out of 1274 genes, 8.1%	896 out of 15747 genes, 5.7%	0.11188	ENSGALG00000010293,ENSGALG00000005242,ENSGALG00000030407,ENSGALG00000019736,ENSGALG00000033941,ENSGALG00000015150,ENSGALG00000011141,ENSGALG00000016992,ENSGALG00000002299,ENSGALG00000012297,ENSGALG00000038405,ENSGALG00000003446,ENSGALG00000016615,ENSGALG00000037935,ENSGALG00000016176,ENSGALG00000005708,ENSGALG00000040305,ENSGALG00000009064,ENSGALG00000021567,ENSGALG00000045701,ENSGALG00000020143,…
biological_process	GO:0007267 cell-cell signaling	65 out of 1274 genes, 5.1%	484 out of 15747 genes, 3.1%	0.11216	ENSGALG00000008055,ENSGALG00000032937,ENSGALG00000029648,ENSGALG00000016992,ENSGALG00000005265,ENSGALG00000037494,ENSGALG00000016804,ENSGALG00000005733,ENSGALG00000009064,ENSGALG00000020143,ENSGALG00000005212,ENSGALG00000039254,ENSGALG00000036971,ENSGALG00000015776,ENSGALG00000041042,ENSGALG00000042878,ENSGALG00000039293,ENSGALG00000001172,ENSGALG00000030173,ENSGALG00000006158,ENSGALG00000014994,…
molecular_function	GO:0031731 CCR6 chemokine receptor binding	5 out of 1274 genes, 0.4%	8 out of 15747 genes, 0.1%	0.11408	ENSGALG00000042193,ENSGALG00000016670,ENSGALG00000022815,ENSGALG00000016669,ENSGALG00000016668
molecular_function	GO:0005283 amino acid:sodium symporter activity	6 out of 1274 genes, 0.5%	12 out of 15747 genes, 0.1%	0.12184	ENSGALG00000041419,ENSGALG00000019291,ENSGALG00000003908,ENSGALG00000019290,ENSGALG00000004879,ENSGALG00000012985
molecular_function	GO:0022851 GABA-gated chloride ion channel activity	6 out of 1274 genes, 0.5%	12 out of 15747 genes, 0.1%	0.12184	ENSGALG00000039293,ENSGALG00000038042,ENSGALG00000001698,ENSGALG00000041042,ENSGALG00000020143,ENSGALG00000029392
molecular_function	GO:0020037 heme binding	22 out of 1274 genes, 1.7%	118 out of 15747 genes, 0.7%	0.12835	ENSGALG00000036831,ENSGALG00000013294,ENSGALG00000016690,ENSGALG00000031869,ENSGALG00000029367,ENSGALG00000035207,ENSGALG00000032620,ENSGALG00000011859,ENSGALG00000028273,ENSGALG00000005435,ENSGALG00000033511,ENSGALG00000041510,ENSGALG00000016370,ENSGALG00000012317,ENSGALG00000039742,ENSGALG00000008177,ENSGALG00000011413,ENSGALG00000008105,ENSGALG00000037829,ENSGALG00000041222,ENSGALG00000045351,…
molecular_function	GO:0015276 ligand-gated ion channel activity	23 out of 1274 genes, 1.8%	126 out of 15747 genes, 0.8%	0.12836	ENSGALG00000041348,ENSGALG00000015778,ENSGALG00000037644,ENSGALG00000032986,ENSGALG00000026015,ENSGALG00000034109,ENSGALG00000038042,ENSGALG00000015776,ENSGALG00000041042,ENSGALG00000011809,ENSGALG00000014136,ENSGALG00000039293,ENSGALG00000001698,ENSGALG00000001172,ENSGALG00000029392,ENSGALG00000008898,ENSGALG00000026241,ENSGALG00000009705,ENSGALG00000034751,ENSGALG00000020143,ENSGALG00000040062,…
molecular_function	GO:0022834 ligand-gated channel activity	23 out of 1274 genes, 1.8%	126 out of 15747 genes, 0.8%	0.12836	ENSGALG00000041348,ENSGALG00000015778,ENSGALG00000037644,ENSGALG00000032986,ENSGALG00000026015,ENSGALG00000034109,ENSGALG00000038042,ENSGALG00000015776,ENSGALG00000041042,ENSGALG00000011809,ENSGALG00000014136,ENSGALG00000039293,ENSGALG00000001698,ENSGALG00000001172,ENSGALG00000029392,ENSGALG00000008898,ENSGALG00000026241,ENSGALG00000009705,ENSGALG00000034751,ENSGALG00000020143,ENSGALG00000040062,…
biological_process	GO:0007140 male meiotic nuclear division	10 out of 1274 genes, 0.8%	28 out of 15747 genes, 0.2%	0.13157	ENSGALG00000005411,ENSGALG00000031768,ENSGALG00000045889,ENSGALG00000011565,ENSGALG00000019211,ENSGALG00000012236,ENSGALG00000031812,ENSGALG00000045232,ENSGALG00000006031,ENSGALG00000034574
molecular_function	GO:0017046 peptide hormone binding	11 out of 1274 genes, 0.9%	39 out of 15747 genes, 0.2%	0.13656	ENSGALG00000019797,ENSGALG00000005242,ENSGALG00000017405,ENSGALG00000015753,ENSGALG00000010078,ENSGALG00000041800,ENSGALG00000011058,ENSGALG00000014994,ENSGALG00000003446,ENSGALG00000005212,ENSGALG00000005259
molecular_function	GO:0005332 gamma-aminobutyric acid:sodium symporter activity	4 out of 1274 genes, 0.3%	5 out of 15747 genes, 0.0%	0.14545	ENSGALG00000019291,ENSGALG00000019290,ENSGALG00000004879,ENSGALG00000012985
molecular_function	GO:0005253 anion channel activity	15 out of 1274 genes, 1.2%	66 out of 15747 genes, 0.4%	0.14606	ENSGALG00000007217,ENSGALG00000039293,ENSGALG00000017271,ENSGALG00000001698,ENSGALG00000032986,ENSGALG00000029392,ENSGALG00000011614,ENSGALG00000010029,ENSGALG00000006322,ENSGALG00000038042,ENSGALG00000015234,ENSGALG00000041042,ENSGALG00000020143,ENSGALG00000033638,ENSGALG00000010781
molecular_function	GO:0005343 organic acid:sodium symporter activity	8 out of 1274 genes, 0.6%	22 out of 15747 genes, 0.1%	0.14941	ENSGALG00000019291,ENSGALG00000004879,ENSGALG00000012985,ENSGALG00000041419,ENSGALG00000003908,ENSGALG00000012908,ENSGALG00000008874,ENSGALG00000019290
biological_process	GO:0009582 detection of abiotic stimulus	17 out of 1274 genes, 1.3%	72 out of 15747 genes, 0.5%	0.15409	ENSGALG00000031301,ENSGALG00000030356,ENSGALG00000004044,ENSGALG00000002299,ENSGALG00000005435,ENSGALG00000044478,ENSGALG00000015145,ENSGALG00000005766,ENSGALG00000015126,ENSGALG00000016725,ENSGALG00000007217,ENSGALG00000010935,ENSGALG00000006626,ENSGALG00000043010,ENSGALG00000013659,ENSGALG00000034751,ENSGALG00000042706
cellular_component	GO:0071944 cell periphery	294 out of 1274 genes, 23.1%	3050 out of 15747 genes, 19.4%	0.17201	ENSGALG00000008055,ENSGALG00000036867,ENSGALG00000004945,ENSGALG00000002287,ENSGALG00000015145,ENSGALG00000016908,ENSGALG00000005265,ENSGALG00000024083,ENSGALG00000031980,ENSGALG00000030863,ENSGALG00000005824,ENSGALG00000009877,ENSGALG00000043016,ENSGALG00000021567,ENSGALG00000019276,ENSGALG00000008302,ENSGALG00000010200,ENSGALG00000010173,ENSGALG00000002428,ENSGALG00000004163,ENSGALG00000016367,…
molecular_function	GO:0004888 transmembrane signaling receptor activity	90 out of 1274 genes, 7.1%	771 out of 15747 genes, 4.9%	0.17357	ENSGALG00000005242,ENSGALG00000030407,ENSGALG00000019736,ENSGALG00000015150,ENSGALG00000016992,ENSGALG00000002299,ENSGALG00000012297,ENSGALG00000038405,ENSGALG00000003446,ENSGALG00000016615,ENSGALG00000016176,ENSGALG00000040305,ENSGALG00000009064,ENSGALG00000021567,ENSGALG00000045701,ENSGALG00000020143,ENSGALG00000002840,ENSGALG00000005212,ENSGALG00000019797,ENSGALG00000043556,ENSGALG00000031529,…
biological_process	GO:0031497 chromatin assembly	18 out of 1274 genes, 1.4%	80 out of 15747 genes, 0.5%	0.18473	ENSGALG00000043062,ENSGALG00000038969,ENSGALG00000040303,ENSGALG00000035244,ENSGALG00000031874,ENSGALG00000041398,ENSGALG00000035445,ENSGALG00000037991,ENSGALG00000030424,ENSGALG00000042491,ENSGALG00000011783,ENSGALG00000032272,ENSGALG00000037930,ENSGALG00000011747,ENSGALG00000027064,ENSGALG00000032933,ENSGALG00000031159,ENSGALG00000037167
biological_process	GO:0009581 detection of external stimulus	17 out of 1274 genes, 1.3%	73 out of 15747 genes, 0.5%	0.18593	ENSGALG00000031301,ENSGALG00000030356,ENSGALG00000004044,ENSGALG00000002299,ENSGALG00000005435,ENSGALG00000044478,ENSGALG00000015145,ENSGALG00000005766,ENSGALG00000015126,ENSGALG00000016725,ENSGALG00000007217,ENSGALG00000010935,ENSGALG00000006626,ENSGALG00000043010,ENSGALG00000013659,ENSGALG00000034751,ENSGALG00000042706
molecular_function	GO:0046906 tetrapyrrole binding	22 out of 1274 genes, 1.7%	122 out of 15747 genes, 0.8%	0.21053	ENSGALG00000036831,ENSGALG00000013294,ENSGALG00000016690,ENSGALG00000031869,ENSGALG00000029367,ENSGALG00000035207,ENSGALG00000032620,ENSGALG00000011859,ENSGALG00000028273,ENSGALG00000005435,ENSGALG00000033511,ENSGALG00000041510,ENSGALG00000016370,ENSGALG00000012317,ENSGALG00000039742,ENSGALG00000008177,ENSGALG00000011413,ENSGALG00000008105,ENSGALG00000037829,ENSGALG00000041222,ENSGALG00000045351,…
biological_process	GO:0006821 chloride transport	17 out of 1274 genes, 1.3%	74 out of 15747 genes, 0.5%	0.22343	ENSGALG00000032986,ENSGALG00000010029,ENSGALG00000006322,ENSGALG00000004945,ENSGALG00000038042,ENSGALG00000041042,ENSGALG00000033638,ENSGALG00000007217,ENSGALG00000017271,ENSGALG00000039293,ENSGALG00000001698,ENSGALG00000011614,ENSGALG00000029392,ENSGALG00000015234,ENSGALG00000020143,ENSGALG00000007959,ENSGALG00000010781
biological_process	GO:0051234 establishment of localization	274 out of 1274 genes, 21.5%	2754 out of 15747 genes, 17.5%	0.23265	ENSGALG00000008055,ENSGALG00000004945,ENSGALG00000005435,ENSGALG00000015145,ENSGALG00000005265,ENSGALG00000004230,ENSGALG00000019662,ENSGALG00000030863,ENSGALG00000040041,ENSGALG00000005824,ENSGALG00000009877,ENSGALG00000043016,ENSGALG00000019276,ENSGALG00000005752,ENSGALG00000007319,ENSGALG00000010173,ENSGALG00000039254,ENSGALG00000000722,ENSGALG00000012985,ENSGALG00000044478,ENSGALG00000019958,…
cellular_component	GO:0034707 chloride channel complex	7 out of 1274 genes, 0.5%	19 out of 15747 genes, 0.1%	0.23482	ENSGALG00000007217,ENSGALG00000038042,ENSGALG00000001698,ENSGALG00000032986,ENSGALG00000029392,ENSGALG00000010029,ENSGALG00000010781
cellular_component	GO:0042995 cell projection	129 out of 1274 genes, 10.1%	1203 out of 15747 genes, 7.6%	0.23496	ENSGALG00000019736,ENSGALG00000030676,ENSGALG00000036867,ENSGALG00000002287,ENSGALG00000015145,ENSGALG00000034427,ENSGALG00000007607,ENSGALG00000041826,ENSGALG00000031038,ENSGALG00000012142,ENSGALG00000023703,ENSGALG00000021567,ENSGALG00000005752,ENSGALG00000008302,ENSGALG00000013893,ENSGALG00000012985,ENSGALG00000027299,ENSGALG00000004251,ENSGALG00000019958,ENSGALG00000015776,ENSGALG00000008291,…
molecular_function	GO:0008395 steroid hydroxylase activity	9 out of 1274 genes, 0.7%	29 out of 15747 genes, 0.2%	0.23804	ENSGALG00000036831,ENSGALG00000016690,ENSGALG00000011413,ENSGALG00000008105,ENSGALG00000032620,ENSGALG00000033511,ENSGALG00000041222,ENSGALG00000045351,ENSGALG00000038694
cellular_component	GO:0071547 piP-body	3 out of 1274 genes, 0.2%	3 out of 15747 genes, 0.0%	0.26315	ENSGALG00000031812,ENSGALG00000011565,ENSGALG00000019211
cellular_component	GO:0002177 manchette	4 out of 1274 genes, 0.3%	6 out of 15747 genes, 0.0%	0.2789	ENSGALG00000034424,ENSGALG00000015221,ENSGALG00000007607,ENSGALG00000037842
biological_process	GO:0006814 sodium ion transport	19 out of 1274 genes, 1.5%	90 out of 15747 genes, 0.6%	0.29205	ENSGALG00000009366,ENSGALG00000004885,ENSGALG00000008337,ENSGALG00000014372,ENSGALG00000006072,ENSGALG00000004945,ENSGALG00000012593,ENSGALG00000011009,ENSGALG00000005766,ENSGALG00000034427,ENSGALG00000008874,ENSGALG00000037093,ENSGALG00000035957,ENSGALG00000006508,ENSGALG00000011040,ENSGALG00000039738,ENSGALG00000007495,ENSGALG00000012908,ENSGALG00000027702
biological_process	GO:0006828 manganese ion transport	6 out of 1274 genes, 0.5%	11 out of 15747 genes, 0.1%	0.30047	ENSGALG00000026727,ENSGALG00000017044,ENSGALG00000011875,ENSGALG00000006297,ENSGALG00000011434,ENSGALG00000007972
biological_process	GO:0042391 regulation of membrane potential	41 out of 1274 genes, 3.2%	274 out of 15747 genes, 1.7%	0.30465	ENSGALG00000041348,ENSGALG00000006072,ENSGALG00000032986,ENSGALG00000012297,ENSGALG00000011009,ENSGALG00000034427,ENSGALG00000029694,ENSGALG00000011809,ENSGALG00000002618,ENSGALG00000006508,ENSGALG00000036412,ENSGALG00000045668,ENSGALG00000009877,ENSGALG00000042985,ENSGALG00000034095,ENSGALG00000020143,ENSGALG00000007959,ENSGALG00000005215,ENSGALG00000027702,ENSGALG00000010781,ENSGALG00000015384,…
molecular_function	GO:0005245 voltage-gated calcium channel activity	10 out of 1274 genes, 0.8%	36 out of 15747 genes, 0.2%	0.30525	ENSGALG00000003833,ENSGALG00000013007,ENSGALG00000036964,ENSGALG00000038087,ENSGALG00000042985,ENSGALG00000005332,ENSGALG00000015145,ENSGALG00000042706,ENSGALG00000005215,ENSGALG00000008456
biological_process	GO:0006810 transport	265 out of 1274 genes, 20.8%	2662 out of 15747 genes, 16.9%	0.30561	ENSGALG00000008055,ENSGALG00000004945,ENSGALG00000005435,ENSGALG00000015145,ENSGALG00000005265,ENSGALG00000004230,ENSGALG00000019662,ENSGALG00000030863,ENSGALG00000040041,ENSGALG00000005824,ENSGALG00000009877,ENSGALG00000043016,ENSGALG00000019276,ENSGALG00000005752,ENSGALG00000007319,ENSGALG00000010173,ENSGALG00000039254,ENSGALG00000000722,ENSGALG00000012985,ENSGALG00000044478,ENSGALG00000019958,…
molecular_function	GO:0098960 postsynaptic neurotransmitter receptor activity	9 out of 1274 genes, 0.7%	30 out of 15747 genes, 0.2%	0.31587	ENSGALG00000039293,ENSGALG00000017238,ENSGALG00000001698,ENSGALG00000008898,ENSGALG00000012297,ENSGALG00000038042,ENSGALG00000041042,ENSGALG00000020143,ENSGALG00000015384
cellular_component	GO:0097729 9+2 motile cilium	12 out of 1274 genes, 0.9%	52 out of 15747 genes, 0.3%	0.36622	ENSGALG00000013893,ENSGALG00000010596,ENSGALG00000029395,ENSGALG00000005247,ENSGALG00000029677,ENSGALG00000012997,ENSGALG00000029150,ENSGALG00000015221,ENSGALG00000007257,ENSGALG00000007607,ENSGALG00000029000,ENSGALG00000007959
molecular_function	GO:0003996 acyl-CoA ligase activity	3 out of 1274 genes, 0.2%	3 out of 15747 genes, 0.0%	0.38521	ENSGALG00000042446,ENSGALG00000002200,ENSGALG00000029827
molecular_function	GO:0004321 fatty-acyl-CoA synthase activity	3 out of 1274 genes, 0.2%	3 out of 15747 genes, 0.0%	0.38521	ENSGALG00000042446,ENSGALG00000002200,ENSGALG00000029827
molecular_function	GO:0004879 nuclear receptor activity	11 out of 1274 genes, 0.9%	44 out of 15747 genes, 0.3%	0.42945	ENSGALG00000027188,ENSGALG00000037935,ENSGALG00000033941,ENSGALG00000033404,ENSGALG00000015150,ENSGALG00000011801,ENSGALG00000002170,ENSGALG00000030601,ENSGALG00000001035,ENSGALG00000043010,ENSGALG00000045611
molecular_function	GO:0098531 transcription factor activity, direct ligand regulated sequence-specific DNA binding	11 out of 1274 genes, 0.9%	44 out of 15747 genes, 0.3%	0.42945	ENSGALG00000027188,ENSGALG00000037935,ENSGALG00000033941,ENSGALG00000033404,ENSGALG00000015150,ENSGALG00000011801,ENSGALG00000002170,ENSGALG00000030601,ENSGALG00000001035,ENSGALG00000043010,ENSGALG00000045611
molecular_function	GO:0015355 secondary active monocarboxylate transmembrane transporter activity	5 out of 1274 genes, 0.4%	10 out of 15747 genes, 0.1%	0.44717	ENSGALG00000019291,ENSGALG00000019958,ENSGALG00000019290,ENSGALG00000004879,ENSGALG00000012985
cellular_component	GO:0005891 voltage-gated calcium channel complex	8 out of 1274 genes, 0.6%	27 out of 15747 genes, 0.2%	0.49206	ENSGALG00000010691,ENSGALG00000003833,ENSGALG00000013007,ENSGALG00000036964,ENSGALG00000042985,ENSGALG00000005332,ENSGALG00000005215,ENSGALG00000008456
molecular_function	GO:0045503 dynein light chain binding	7 out of 1274 genes, 0.5%	20 out of 15747 genes, 0.1%	0.49214	ENSGALG00000008696,ENSGALG00000012997,ENSGALG00000013268,ENSGALG00000045792,ENSGALG00000009722,ENSGALG00000043806,ENSGALG00000010116
biological_process	GO:0022412 cellular process involved in reproduction in multicellular organism	30 out of 1274 genes, 2.4%	183 out of 15747 genes, 1.2%	0.51492	ENSGALG00000041938,ENSGALG00000038939,ENSGALG00000036160,ENSGALG00000011565,ENSGALG00000032986,ENSGALG00000012236,ENSGALG00000031812,ENSGALG00000016740,ENSGALG00000046180,ENSGALG00000007607,ENSGALG00000012140,ENSGALG00000006031,ENSGALG00000009100,ENSGALG00000005411,ENSGALG00000002645,ENSGALG00000031768,ENSGALG00000043839,ENSGALG00000036504,ENSGALG00000004893,ENSGALG00000044995,ENSGALG00000045889,…
biological_process	GO:0015698 inorganic anion transport	22 out of 1274 genes, 1.7%	117 out of 15747 genes, 0.7%	0.5186	ENSGALG00000014372,ENSGALG00000032986,ENSGALG00000010029,ENSGALG00000006322,ENSGALG00000004945,ENSGALG00000038042,ENSGALG00000008874,ENSGALG00000041042,ENSGALG00000033638,ENSGALG00000007217,ENSGALG00000039293,ENSGALG00000017271,ENSGALG00000011434,ENSGALG00000001698,ENSGALG00000011614,ENSGALG00000029392,ENSGALG00000030032,ENSGALG00000015234,ENSGALG00000007018,ENSGALG00000020143,ENSGALG00000007959,…
molecular_function	GO:0022843 voltage-gated cation channel activity	22 out of 1274 genes, 1.7%	130 out of 15747 genes, 0.8%	0.5214	ENSGALG00000010173,ENSGALG00000041348,ENSGALG00000022696,ENSGALG00000003833,ENSGALG00000038087,ENSGALG00000009265,ENSGALG00000015145,ENSGALG00000005332,ENSGALG00000035938,ENSGALG00000043764,ENSGALG00000011809,ENSGALG00000008456,ENSGALG00000045668,ENSGALG00000012142,ENSGALG00000013007,ENSGALG00000036964,ENSGALG00000009877,ENSGALG00000008898,ENSGALG00000042985,ENSGALG00000042706,ENSGALG00000011262,…
biological_process	GO:0042730 fibrinolysis	5 out of 1274 genes, 0.4%	8 out of 15747 genes, 0.1%	0.52409	ENSGALG00000028886,ENSGALG00000012483,ENSGALG00000016985,ENSGALG00000004293,ENSGALG00000009266
molecular_function	GO:0005328 neurotransmitter:sodium symporter activity	8 out of 1274 genes, 0.6%	26 out of 15747 genes, 0.2%	0.54515	ENSGALG00000019291,ENSGALG00000016804,ENSGALG00000004879,ENSGALG00000012985,ENSGALG00000041419,ENSGALG00000003908,ENSGALG00000019290,ENSGALG00000017216
biological_process	GO:0015812 gamma-aminobutyric acid transport	6 out of 1274 genes, 0.5%	12 out of 15747 genes, 0.1%	0.55977	ENSGALG00000017044,ENSGALG00000019291,ENSGALG00000019958,ENSGALG00000019290,ENSGALG00000004879,ENSGALG00000012985
biological_process	GO:0009072 aromatic amino acid family metabolic process	9 out of 1274 genes, 0.7%	27 out of 15747 genes, 0.2%	0.5933	ENSGALG00000019300,ENSGALG00000009926,ENSGALG00000029648,ENSGALG00000000109,ENSGALG00000035207,ENSGALG00000014966,ENSGALG00000012754,ENSGALG00000006306,ENSGALG00000012418
cellular_component	GO:0017146 NMDA selective glutamate receptor complex	4 out of 1274 genes, 0.3%	7 out of 15747 genes, 0.0%	0.60902	ENSGALG00000008898,ENSGALG00000026241,ENSGALG00000041348,ENSGALG00000011809
cellular_component	GO:0033162 melanosome membrane	4 out of 1274 genes, 0.3%	7 out of 15747 genes, 0.0%	0.60902	ENSGALG00000017237,ENSGALG00000016740,ENSGALG00000029648,ENSGALG00000016615
cellular_component	GO:0045009 chitosome	4 out of 1274 genes, 0.3%	7 out of 15747 genes, 0.0%	0.60902	ENSGALG00000017237,ENSGALG00000016740,ENSGALG00000029648,ENSGALG00000016615
cellular_component	GO:0090741 pigment granule membrane	4 out of 1274 genes, 0.3%	7 out of 15747 genes, 0.0%	0.60902	ENSGALG00000017237,ENSGALG00000016740,ENSGALG00000029648,ENSGALG00000016615
cellular_component	GO:0045211 postsynaptic membrane	19 out of 1274 genes, 1.5%	110 out of 15747 genes, 0.7%	0.62177	ENSGALG00000041348,ENSGALG00000037387,ENSGALG00000038087,ENSGALG00000034109,ENSGALG00000012297,ENSGALG00000038042,ENSGALG00000011809,ENSGALG00000001698,ENSGALG00000017238,ENSGALG00000006576,ENSGALG00000010778,ENSGALG00000000653,ENSGALG00000001172,ENSGALG00000029392,ENSGALG00000008898,ENSGALG00000009640,ENSGALG00000016154,ENSGALG00000010781,ENSGALG00000015384
cellular_component	GO:0045202 synapse	66 out of 1274 genes, 5.2%	561 out of 15747 genes, 3.6%	0.63783	ENSGALG00000008055,ENSGALG00000038994,ENSGALG00000012297,ENSGALG00000006802,ENSGALG00000005265,ENSGALG00000016804,ENSGALG00000016176,ENSGALG00000012142,ENSGALG00000002864,ENSGALG00000020143,ENSGALG00000002840,ENSGALG00000039254,ENSGALG00000038087,ENSGALG00000027299,ENSGALG00000004251,ENSGALG00000019958,ENSGALG00000015776,ENSGALG00000041042,ENSGALG00000007819,ENSGALG00000039293,ENSGALG00000006576,…
biological_process	GO:0071824 protein-DNA complex subunit organization	25 out of 1274 genes, 2.0%	143 out of 15747 genes, 0.9%	0.6402	ENSGALG00000043062,ENSGALG00000038969,ENSGALG00000040303,ENSGALG00000035244,ENSGALG00000031874,ENSGALG00000041398,ENSGALG00000035445,ENSGALG00000012236,ENSGALG00000037991,ENSGALG00000030424,ENSGALG00000042491,ENSGALG00000011783,ENSGALG00000006031,ENSGALG00000009100,ENSGALG00000037930,ENSGALG00000002645,ENSGALG00000032272,ENSGALG00000011747,ENSGALG00000027064,ENSGALG00000032933,ENSGALG00000013784,…
biological_process	GO:0035725 sodium ion transmembrane transport	16 out of 1274 genes, 1.3%	73 out of 15747 genes, 0.5%	0.65317	ENSGALG00000009366,ENSGALG00000004885,ENSGALG00000008337,ENSGALG00000014372,ENSGALG00000006072,ENSGALG00000004945,ENSGALG00000012593,ENSGALG00000005766,ENSGALG00000011009,ENSGALG00000034427,ENSGALG00000037093,ENSGALG00000035957,ENSGALG00000011040,ENSGALG00000007495,ENSGALG00000039738,ENSGALG00000027702
biological_process	GO:0034776 response to histamine	4 out of 1274 genes, 0.3%	5 out of 15747 genes, 0.0%	0.66821	ENSGALG00000038042,ENSGALG00000040761,ENSGALG00000015117,ENSGALG00000029392
biological_process	GO:0086010 membrane depolarization during action potential	8 out of 1274 genes, 0.6%	22 out of 15747 genes, 0.1%	0.68642	ENSGALG00000011040,ENSGALG00000006072,ENSGALG00000042985,ENSGALG00000005332,ENSGALG00000011009,ENSGALG00000034427,ENSGALG00000005215,ENSGALG00000027702
molecular_function	GO:0016712 oxidoreductase activity, acting on paired donors, with incorporation or reduction of molecular oxygen, reduced flavin or flavoprotein as one donor, and incorporation of one atom of oxygen	8 out of 1274 genes, 0.6%	27 out of 15747 genes, 0.2%	0.72031	ENSGALG00000036831,ENSGALG00000013294,ENSGALG00000016690,ENSGALG00000011413,ENSGALG00000008105,ENSGALG00000032620,ENSGALG00000045351,ENSGALG00000038694
biological_process	GO:0048515 spermatid differentiation	17 out of 1274 genes, 1.3%	81 out of 15747 genes, 0.5%	0.72868	ENSGALG00000038939,ENSGALG00000032986,ENSGALG00000012236,ENSGALG00000016740,ENSGALG00000007607,ENSGALG00000009100,ENSGALG00000002645,ENSGALG00000031768,ENSGALG00000043839,ENSGALG00000044995,ENSGALG00000004893,ENSGALG00000045889,ENSGALG00000002006,ENSGALG00000007959,ENSGALG00000043975,ENSGALG00000008302,ENSGALG00000045414
biological_process	GO:0048232 male gamete generation	37 out of 1274 genes, 2.9%	249 out of 15747 genes, 1.6%	0.75755	ENSGALG00000046361,ENSGALG00000041938,ENSGALG00000038939,ENSGALG00000025763,ENSGALG00000006186,ENSGALG00000032986,ENSGALG00000031812,ENSGALG00000016740,ENSGALG00000046180,ENSGALG00000007607,ENSGALG00000009100,ENSGALG00000030383,ENSGALG00000031768,ENSGALG00000036504,ENSGALG00000037842,ENSGALG00000002006,ENSGALG00000045232,ENSGALG00000016757,ENSGALG00000008302,ENSGALG00000043975,ENSGALG00000007959,…
cellular_component	GO:0036126 sperm flagellum	11 out of 1274 genes, 0.9%	49 out of 15747 genes, 0.3%	0.76707	ENSGALG00000013893,ENSGALG00000010596,ENSGALG00000029395,ENSGALG00000005247,ENSGALG00000029677,ENSGALG00000029150,ENSGALG00000015221,ENSGALG00000007257,ENSGALG00000007607,ENSGALG00000029000,ENSGALG00000007959
biological_process	GO:0006333 chromatin assembly or disassembly	18 out of 1274 genes, 1.4%	89 out of 15747 genes, 0.6%	0.7858	ENSGALG00000043062,ENSGALG00000038969,ENSGALG00000040303,ENSGALG00000035244,ENSGALG00000031874,ENSGALG00000041398,ENSGALG00000035445,ENSGALG00000037991,ENSGALG00000030424,ENSGALG00000042491,ENSGALG00000011783,ENSGALG00000032272,ENSGALG00000037930,ENSGALG00000011747,ENSGALG00000027064,ENSGALG00000032933,ENSGALG00000031159,ENSGALG00000037167
molecular_function	GO:0005237 inhibitory extracellular ligand-gated ion channel activity	6 out of 1274 genes, 0.5%	16 out of 15747 genes, 0.1%	0.79597	ENSGALG00000039293,ENSGALG00000038042,ENSGALG00000001698,ENSGALG00000041042,ENSGALG00000020143,ENSGALG00000010781
biological_process	GO:0007187 G-protein coupled receptor signaling pathway, coupled to cyclic nucleotide second messenger	27 out of 1274 genes, 2.1%	162 out of 15747 genes, 1.0%	0.81779	ENSGALG00000013060,ENSGALG00000040761,ENSGALG00000016992,ENSGALG00000044704,ENSGALG00000008427,ENSGALG00000001094,ENSGALG00000007681,ENSGALG00000031170,ENSGALG00000030251,ENSGALG00000005332,ENSGALG00000009509,ENSGALG00000029764,ENSGALG00000005259,ENSGALG00000015269,ENSGALG00000009100,ENSGALG00000010572,ENSGALG00000042878,ENSGALG00000006576,ENSGALG00000010778,ENSGALG00000016176,ENSGALG00000010078,…
cellular_component	GO:0005858 axonemal dynein complex	5 out of 1274 genes, 0.4%	12 out of 15747 genes, 0.1%	0.83679	ENSGALG00000029677,ENSGALG00000012997,ENSGALG00000013268,ENSGALG00000045792,ENSGALG00000010116
biological_process	GO:0007215 glutamate receptor signaling pathway	10 out of 1274 genes, 0.8%	34 out of 15747 genes, 0.2%	0.83963	ENSGALG00000041348,ENSGALG00000017238,ENSGALG00000006576,ENSGALG00000001172,ENSGALG00000008898,ENSGALG00000012297,ENSGALG00000034109,ENSGALG00000026241,ENSGALG00000002840,ENSGALG00000011809
molecular_function	GO:0031490 chromatin DNA binding	14 out of 1274 genes, 1.1%	70 out of 15747 genes, 0.4%	0.91713	ENSGALG00000043062,ENSGALG00000038969,ENSGALG00000040303,ENSGALG00000037930,ENSGALG00000035244,ENSGALG00000011747,ENSGALG00000031874,ENSGALG00000027064,ENSGALG00000042492,ENSGALG00000030424,ENSGALG00000011783,ENSGALG00000031159,ENSGALG00000037167,ENSGALG00000009261
biological_process	GO:0060078 regulation of postsynaptic membrane potential	15 out of 1274 genes, 1.2%	68 out of 15747 genes, 0.4%	0.95177	ENSGALG00000041348,ENSGALG00000039293,ENSGALG00000040761,ENSGALG00000017238,ENSGALG00000001698,ENSGALG00000029392,ENSGALG00000008898,ENSGALG00000012297,ENSGALG00000038042,ENSGALG00000034095,ENSGALG00000041042,ENSGALG00000020143,ENSGALG00000010781,ENSGALG00000011809,ENSGALG00000015384
biological_process	GO:0042738 exogenous drug catabolic process	8 out of 1274 genes, 0.6%	23 out of 15747 genes, 0.1%	0.97829	ENSGALG00000036831,ENSGALG00000016690,ENSGALG00000011413,ENSGALG00000008177,ENSGALG00000008105,ENSGALG00000032620,ENSGALG00000045351,ENSGALG00000038694
cellular_component	GO:0048269 methionine adenosyltransferase complex	3 out of 1274 genes, 0.2%	4 out of 15747 genes, 0.0%	0.98886	ENSGALG00000015366,ENSGALG00000044285,ENSGALG00000045002
cellular_component	GO:0071546 pi-body	3 out of 1274 genes, 0.2%	4 out of 15747 genes, 0.0%	0.98886	ENSGALG00000031812,ENSGALG00000046180,ENSGALG00000034574
biological_process	GO:0000002 mitochondrial genome maintenance	2 out of 1274 genes, 0.2%	20 out of 15747 genes, 0.1%	1	ENSGALG00000026239,ENSGALG00000037603
biological_process	GO:0000003 reproduction	74 out of 1274 genes, 5.8%	696 out of 15747 genes, 4.4%	1	ENSGALG00000046361,ENSGALG00000042607,ENSGALG00000041938,ENSGALG00000038939,ENSGALG00000011875,ENSGALG00000016662,ENSGALG00000040342,ENSGALG00000029648,ENSGALG00000016316,ENSGALG00000031812,ENSGALG00000010866,ENSGALG00000046180,ENSGALG00000041510,ENSGALG00000007607,ENSGALG00000029000,ENSGALG00000030383,ENSGALG00000036504,ENSGALG00000045668,ENSGALG00000037842,ENSGALG00000026525,ENSGALG00000008302,…
biological_process	GO:0000018 regulation of DNA recombination	5 out of 1274 genes, 0.4%	58 out of 15747 genes, 0.4%	1	ENSGALG00000011783,ENSGALG00000031159,ENSGALG00000037167,ENSGALG00000011747,ENSGALG00000031874
biological_process	GO:0000027 ribosomal large subunit assembly	2 out of 1274 genes, 0.2%	31 out of 15747 genes, 0.2%	1	ENSGALG00000039470,ENSGALG00000030890
biological_process	GO:0000028 ribosomal small subunit assembly	4 out of 1274 genes, 0.3%	14 out of 15747 genes, 0.1%	1	ENSGALG00000037441,ENSGALG00000044453,ENSGALG00000024398,ENSGALG00000015195
biological_process	GO:0000038 very long-chain fatty acid metabolic process	2 out of 1274 genes, 0.2%	24 out of 15747 genes, 0.2%	1	ENSGALG00000034772,ENSGALG00000038771
biological_process	GO:0000041 transition metal ion transport	9 out of 1274 genes, 0.7%	58 out of 15747 genes, 0.4%	1	ENSGALG00000026727,ENSGALG00000017044,ENSGALG00000011875,ENSGALG00000006297,ENSGALG00000041533,ENSGALG00000011434,ENSGALG00000029687,ENSGALG00000007972,ENSGALG00000034377
biological_process	GO:0000050 urea cycle	2 out of 1274 genes, 0.2%	6 out of 15747 genes, 0.0%	1	ENSGALG00000026525,ENSGALG00000016524
biological_process	GO:0000070 mitotic sister chromatid segregation	4 out of 1274 genes, 0.3%	86 out of 15747 genes, 0.5%	1	ENSGALG00000041923,ENSGALG00000031553,ENSGALG00000030890,ENSGALG00000013784
biological_process	GO:0000075 cell cycle checkpoint	7 out of 1274 genes, 0.5%	135 out of 15747 genes, 0.9%	1	ENSGALG00000036572,ENSGALG00000003045,ENSGALG00000036519,ENSGALG00000036452,ENSGALG00000037242,ENSGALG00000034688,ENSGALG00000013784
biological_process	GO:0000076 DNA replication checkpoint	4 out of 1274 genes, 0.3%	14 out of 15747 genes, 0.1%	1	ENSGALG00000036572,ENSGALG00000036519,ENSGALG00000034688,ENSGALG00000013784
biological_process	GO:0000077 DNA damage checkpoint	3 out of 1274 genes, 0.2%	68 out of 15747 genes, 0.4%	1	ENSGALG00000003045,ENSGALG00000036452,ENSGALG00000037242
biological_process	GO:0000079 regulation of cyclin-dependent protein serine/threonine kinase activity	2 out of 1274 genes, 0.2%	62 out of 15747 genes, 0.4%	1	ENSGALG00000003485,ENSGALG00000036452
biological_process	GO:0000096 sulfur amino acid metabolic process	2 out of 1274 genes, 0.2%	27 out of 15747 genes, 0.2%	1	ENSGALG00000043290,ENSGALG00000040340
cellular_component	GO:0000118 histone deacetylase complex	2 out of 1274 genes, 0.2%	49 out of 15747 genes, 0.3%	1	ENSGALG00000008135,ENSGALG00000030998
biological_process	GO:0000122 negative regulation of transcription by RNA polymerase II	47 out of 1274 genes, 3.7%	603 out of 15747 genes, 3.8%	1	ENSGALG00000033941,ENSGALG00000002170,ENSGALG00000030657,ENSGALG00000034688,ENSGALG00000036867,ENSGALG00000009424,ENSGALG00000031447,ENSGALG00000038848,ENSGALG00000035944,ENSGALG00000003485,ENSGALG00000014859,ENSGALG00000008135,ENSGALG00000014979,ENSGALG00000037930,ENSGALG00000044622,ENSGALG00000043010,ENSGALG00000015379,ENSGALG00000043641,ENSGALG00000026525,ENSGALG00000012483,ENSGALG00000037262,…
cellular_component	GO:0000123 histone acetyltransferase complex	2 out of 1274 genes, 0.2%	75 out of 15747 genes, 0.5%	1	ENSGALG00000030958,ENSGALG00000033877
cellular_component	GO:0000139 Golgi membrane	12 out of 1274 genes, 0.9%	259 out of 15747 genes, 1.6%	1	ENSGALG00000007116,ENSGALG00000039643,ENSGALG00000037586,ENSGALG00000040041,ENSGALG00000001611,ENSGALG00000012536,ENSGALG00000042116,ENSGALG00000001862,ENSGALG00000030588,ENSGALG00000026965,ENSGALG00000012988,ENSGALG00000044464
molecular_function	GO:0000149 SNARE binding	5 out of 1274 genes, 0.4%	79 out of 15747 genes, 0.5%	1	ENSGALG00000013822,ENSGALG00000008055,ENSGALG00000015332,ENSGALG00000005265,ENSGALG00000035935
cellular_component	GO:0000151 ubiquitin ligase complex	8 out of 1274 genes, 0.6%	222 out of 15747 genes, 1.4%	1	ENSGALG00000044188,ENSGALG00000039993,ENSGALG00000026095,ENSGALG00000033467,ENSGALG00000037089,ENSGALG00000036827,ENSGALG00000045817,ENSGALG00000032035
cellular_component	GO:0000152 nuclear ubiquitin ligase complex	2 out of 1274 genes, 0.2%	40 out of 15747 genes, 0.3%	1	ENSGALG00000026095,ENSGALG00000036827
cellular_component	GO:0000153 cytoplasmic ubiquitin ligase complex	2 out of 1274 genes, 0.2%	8 out of 15747 genes, 0.1%	1	ENSGALG00000037089,ENSGALG00000032035
molecular_function	GO:0000155 phosphorelay sensor kinase activity	2 out of 1274 genes, 0.2%	4 out of 15747 genes, 0.0%	1	ENSGALG00000009877,ENSGALG00000011262
biological_process	GO:0000160 phosphorelay signal transduction system	2 out of 1274 genes, 0.2%	4 out of 15747 genes, 0.0%	1	ENSGALG00000009877,ENSGALG00000011262
biological_process	GO:0000165 MAPK cascade	6 out of 1274 genes, 0.5%	98 out of 15747 genes, 0.6%	1	ENSGALG00000016426,ENSGALG00000007681,ENSGALG00000007706,ENSGALG00000039228,ENSGALG00000012155,ENSGALG00000011109
molecular_function	GO:0000166 nucleotide binding	120 out of 1274 genes, 9.4%	1705 out of 15747 genes, 10.8%	1	ENSGALG00000009602,ENSGALG00000035075,ENSGALG00000035594,ENSGALG00000031629,ENSGALG00000040415,ENSGALG00000008462,ENSGALG00000008427,ENSGALG00000040258,ENSGALG00000011299,ENSGALG00000031170,ENSGALG00000041129,ENSGALG00000039230,ENSGALG00000037864,ENSGALG00000015224,ENSGALG00000015928,ENSGALG00000040291,ENSGALG00000002648,ENSGALG00000021567,ENSGALG00000041471,ENSGALG00000005752,ENSGALG00000036263,…
biological_process	GO:0000186 activation of MAPKK activity	3 out of 1274 genes, 0.2%	32 out of 15747 genes, 0.2%	1	ENSGALG00000012297,ENSGALG00000016426,ENSGALG00000012155
biological_process	GO:0000187 activation of MAPK activity	7 out of 1274 genes, 0.5%	75 out of 15747 genes, 0.5%	1	ENSGALG00000027299,ENSGALG00000012297,ENSGALG00000033974,ENSGALG00000040761,ENSGALG00000008733,ENSGALG00000010688,ENSGALG00000012155
biological_process	GO:0000209 protein polyubiquitination	6 out of 1274 genes, 0.5%	141 out of 15747 genes, 0.9%	1	ENSGALG00000044188,ENSGALG00000026095,ENSGALG00000044805,ENSGALG00000032644,ENSGALG00000037089,ENSGALG00000036827
biological_process	GO:0000226 microtubule cytoskeleton organization	25 out of 1274 genes, 2.0%	347 out of 15747 genes, 2.2%	1	ENSGALG00000039964,ENSGALG00000011242,ENSGALG00000007042,ENSGALG00000033413,ENSGALG00000035260,ENSGALG00000037549,ENSGALG00000022206,ENSGALG00000011299,ENSGALG00000031553,ENSGALG00000042784,ENSGALG00000037953,ENSGALG00000007607,ENSGALG00000014408,ENSGALG00000006508,ENSGALG00000028138,ENSGALG00000013268,ENSGALG00000000653,ENSGALG00000037842,ENSGALG00000010116,ENSGALG00000016591,ENSGALG00000012997,…
cellular_component	GO:0000228 nuclear chromosome	35 out of 1274 genes, 2.7%	400 out of 15747 genes, 2.5%	1	ENSGALG00000036572,ENSGALG00000041938,ENSGALG00000006186,ENSGALG00000034688,ENSGALG00000031447,ENSGALG00000042539,ENSGALG00000031768,ENSGALG00000030087,ENSGALG00000036504,ENSGALG00000026449,ENSGALG00000038343,ENSGALG00000043641,ENSGALG00000045232,ENSGALG00000030890,ENSGALG00000035715,ENSGALG00000008014,ENSGALG00000012236,ENSGALG00000025720,ENSGALG00000042491,ENSGALG00000037932,ENSGALG00000030942,…
biological_process	GO:0000278 mitotic cell cycle	17 out of 1274 genes, 1.3%	410 out of 15747 genes, 2.6%	1	ENSGALG00000039964,ENSGALG00000011913,ENSGALG00000003657,ENSGALG00000036452,ENSGALG00000037242,ENSGALG00000036827,ENSGALG00000041923,ENSGALG00000031553,ENSGALG00000037953,ENSGALG00000003485,ENSGALG00000003045,ENSGALG00000036519,ENSGALG00000014843,ENSGALG00000013784,ENSGALG00000030890,ENSGALG00000041471,ENSGALG00000008302
biological_process	GO:0000280 nuclear division	21 out of 1274 genes, 1.6%	200 out of 15747 genes, 1.3%	1	ENSGALG00000041938,ENSGALG00000039964,ENSGALG00000006186,ENSGALG00000011565,ENSGALG00000036827,ENSGALG00000025720,ENSGALG00000012236,ENSGALG00000041923,ENSGALG00000031812,ENSGALG00000031553,ENSGALG00000006031,ENSGALG00000005411,ENSGALG00000031768,ENSGALG00000036504,ENSGALG00000045889,ENSGALG00000019211,ENSGALG00000013784,ENSGALG00000011243,ENSGALG00000045232,ENSGALG00000030890,ENSGALG00000034574
biological_process	GO:0000281 mitotic cytokinesis	3 out of 1274 genes, 0.2%	53 out of 15747 genes, 0.3%	1	ENSGALG00000011913,ENSGALG00000003657,ENSGALG00000013784
molecular_function	GO:0000287 magnesium ion binding	4 out of 1274 genes, 0.3%	147 out of 15747 genes, 0.9%	1	ENSGALG00000029663,ENSGALG00000023541,ENSGALG00000033888,ENSGALG00000005361
biological_process	GO:0000288 nuclear-transcribed mRNA catabolic process, deadenylation-dependent decay	3 out of 1274 genes, 0.2%	30 out of 15747 genes, 0.2%	1	ENSGALG00000042641,ENSGALG00000039228,ENSGALG00000038101
biological_process	GO:0000302 response to reactive oxygen species	4 out of 1274 genes, 0.3%	81 out of 15747 genes, 0.5%	1	ENSGALG00000029677,ENSGALG00000006992,ENSGALG00000034751,ENSGALG00000007109
cellular_component	GO:0000313 organellar ribosome	9 out of 1274 genes, 0.7%	69 out of 15747 genes, 0.4%	1	ENSGALG00000045753,ENSGALG00000041429,ENSGALG00000036004,ENSGALG00000034352,ENSGALG00000038820,ENSGALG00000029419,ENSGALG00000034194,ENSGALG00000014387,ENSGALG00000038667
cellular_component	GO:0000315 organellar large ribosomal subunit	8 out of 1274 genes, 0.6%	47 out of 15747 genes, 0.3%	1	ENSGALG00000045753,ENSGALG00000041429,ENSGALG00000036004,ENSGALG00000034352,ENSGALG00000038820,ENSGALG00000029419,ENSGALG00000034194,ENSGALG00000014387
cellular_component	GO:0000323 lytic vacuole	17 out of 1274 genes, 1.3%	214 out of 15747 genes, 1.4%	1	ENSGALG00000038994,ENSGALG00000007027,ENSGALG00000016589,ENSGALG00000036106,ENSGALG00000034510,ENSGALG00000016740,ENSGALG00000013409,ENSGALG00000029000,ENSGALG00000016615,ENSGALG00000039643,ENSGALG00000011434,ENSGALG00000031450,ENSGALG00000030095,ENSGALG00000033530,ENSGALG00000007018,ENSGALG00000045611,ENSGALG00000032854
biological_process	GO:0000375 RNA splicing, via transesterification reactions	4 out of 1274 genes, 0.3%	148 out of 15747 genes, 0.9%	1	ENSGALG00000006544,ENSGALG00000030824,ENSGALG00000035621,ENSGALG00000044213
biological_process	GO:0000377 RNA splicing, via transesterification reactions with bulged adenosine as nucleophile	4 out of 1274 genes, 0.3%	148 out of 15747 genes, 0.9%	1	ENSGALG00000006544,ENSGALG00000030824,ENSGALG00000035621,ENSGALG00000044213
biological_process	GO:0000398 mRNA splicing, via spliceosome	4 out of 1274 genes, 0.3%	148 out of 15747 genes, 0.9%	1	ENSGALG00000006544,ENSGALG00000030824,ENSGALG00000035621,ENSGALG00000044213
biological_process	GO:0000413 protein peptidyl-prolyl isomerization	3 out of 1274 genes, 0.2%	33 out of 15747 genes, 0.2%	1	ENSGALG00000035060,ENSGALG00000028600,ENSGALG00000015237
cellular_component	GO:0000428 DNA-directed RNA polymerase complex	4 out of 1274 genes, 0.3%	89 out of 15747 genes, 0.6%	1	ENSGALG00000013600,ENSGALG00000030099,ENSGALG00000026747,ENSGALG00000014650
biological_process	GO:0000447 endonucleolytic cleavage in ITS1 to separate SSU-rRNA from 5.8S rRNA and LSU-rRNA from tricistronic rRNA transcript (SSU-rRNA, 5.8S rRNA, LSU-rRNA)	2 out of 1274 genes, 0.2%	6 out of 15747 genes, 0.0%	1	ENSGALG00000042508,ENSGALG00000030890
biological_process	GO:0000460 maturation of 5.8S rRNA	2 out of 1274 genes, 0.2%	21 out of 15747 genes, 0.1%	1	ENSGALG00000042508,ENSGALG00000030890
biological_process	GO:0000462 maturation of SSU-rRNA from tricistronic rRNA transcript (SSU-rRNA, 5.8S rRNA, LSU-rRNA)	3 out of 1274 genes, 0.2%	27 out of 15747 genes, 0.2%	1	ENSGALG00000042508,ENSGALG00000003467,ENSGALG00000030890
biological_process	GO:0000466 maturation of 5.8S rRNA from tricistronic rRNA transcript (SSU-rRNA, 5.8S rRNA, LSU-rRNA)	2 out of 1274 genes, 0.2%	16 out of 15747 genes, 0.1%	1	ENSGALG00000042508,ENSGALG00000030890
biological_process	GO:0000469 cleavage involved in rRNA processing	2 out of 1274 genes, 0.2%	18 out of 15747 genes, 0.1%	1	ENSGALG00000042508,ENSGALG00000030890
biological_process	GO:0000478 endonucleolytic cleavage involved in rRNA processing	2 out of 1274 genes, 0.2%	8 out of 15747 genes, 0.1%	1	ENSGALG00000042508,ENSGALG00000030890
biological_process	GO:0000479 endonucleolytic cleavage of tricistronic rRNA transcript (SSU-rRNA, 5.8S rRNA, LSU-rRNA)	2 out of 1274 genes, 0.2%	8 out of 15747 genes, 0.1%	1	ENSGALG00000042508,ENSGALG00000030890
cellular_component	GO:0000502 proteasome complex	4 out of 1274 genes, 0.3%	44 out of 15747 genes, 0.3%	1	ENSGALG00000045788,ENSGALG00000033532,ENSGALG00000033162,ENSGALG00000029226
molecular_function	GO:0000702 oxidized base lesion DNA N-glycosylase activity	2 out of 1274 genes, 0.2%	5 out of 15747 genes, 0.0%	1	ENSGALG00000010226,ENSGALG00000006651
biological_process	GO:0000706 meiotic DNA double-strand break processing	2 out of 1274 genes, 0.2%	5 out of 15747 genes, 0.0%	1	ENSGALG00000031768,ENSGALG00000036504
biological_process	GO:0000724 double-strand break repair via homologous recombination	4 out of 1274 genes, 0.3%	72 out of 15747 genes, 0.5%	1	ENSGALG00000030095,ENSGALG00000005411,ENSGALG00000006186,ENSGALG00000012236
biological_process	GO:0000725 recombinational repair	4 out of 1274 genes, 0.3%	73 out of 15747 genes, 0.5%	1	ENSGALG00000030095,ENSGALG00000005411,ENSGALG00000006186,ENSGALG00000012236
biological_process	GO:0000729 DNA double-strand break processing	2 out of 1274 genes, 0.2%	12 out of 15747 genes, 0.1%	1	ENSGALG00000031768,ENSGALG00000036504
cellular_component	GO:0000775 chromosome, centromeric region	6 out of 1274 genes, 0.5%	126 out of 15747 genes, 0.8%	1	ENSGALG00000042539,ENSGALG00000014228,ENSGALG00000008014,ENSGALG00000013784,ENSGALG00000009722,ENSGALG00000030942
cellular_component	GO:0000776 kinetochore	3 out of 1274 genes, 0.2%	84 out of 15747 genes, 0.5%	1	ENSGALG00000042539,ENSGALG00000013784,ENSGALG00000009722
cellular_component	GO:0000779 condensed chromosome, centromeric region	3 out of 1274 genes, 0.2%	37 out of 15747 genes, 0.2%	1	ENSGALG00000042539,ENSGALG00000008014,ENSGALG00000030942
cellular_component	GO:0000780 condensed nuclear chromosome, centromeric region	2 out of 1274 genes, 0.2%	15 out of 15747 genes, 0.1%	1	ENSGALG00000042539,ENSGALG00000030942
cellular_component	GO:0000781 chromosome, telomeric region	3 out of 1274 genes, 0.2%	76 out of 15747 genes, 0.5%	1	ENSGALG00000031768,ENSGALG00000025720,ENSGALG00000012236
cellular_component	GO:0000785 chromatin	45 out of 1274 genes, 3.5%	378 out of 15747 genes, 2.4%	1	ENSGALG00000043062,ENSGALG00000038969,ENSGALG00000036572,ENSGALG00000040303,ENSGALG00000035244,ENSGALG00000038101,ENSGALG00000034688,ENSGALG00000037991,ENSGALG00000036867,ENSGALG00000038598,ENSGALG00000037930,ENSGALG00000030087,ENSGALG00000011747,ENSGALG00000026449,ENSGALG00000038343,ENSGALG00000043641,ENSGALG00000031159,ENSGALG00000033659,ENSGALG00000031874,ENSGALG00000035715,ENSGALG00000041398,…
cellular_component	GO:0000788 nuclear nucleosome	3 out of 1274 genes, 0.2%	7 out of 15747 genes, 0.0%	1	ENSGALG00000042491,ENSGALG00000032272,ENSGALG00000032933
cellular_component	GO:0000790 nuclear chromatin	22 out of 1274 genes, 1.7%	243 out of 15747 genes, 1.5%	1	ENSGALG00000036572,ENSGALG00000035715,ENSGALG00000008014,ENSGALG00000034688,ENSGALG00000042491,ENSGALG00000030942,ENSGALG00000003045,ENSGALG00000032272,ENSGALG00000030087,ENSGALG00000031571,ENSGALG00000026449,ENSGALG00000032933,ENSGALG00000038343,ENSGALG00000041930,ENSGALG00000039409,ENSGALG00000029941,ENSGALG00000033447,ENSGALG00000032645,ENSGALG00000043641,ENSGALG00000030998,ENSGALG00000033069,…
cellular_component	GO:0000792 heterochromatin	3 out of 1274 genes, 0.2%	45 out of 15747 genes, 0.3%	1	ENSGALG00000031839,ENSGALG00000036867,ENSGALG00000030942
cellular_component	GO:0000793 condensed chromosome	10 out of 1274 genes, 0.8%	112 out of 15747 genes, 0.7%	1	ENSGALG00000041938,ENSGALG00000042539,ENSGALG00000036504,ENSGALG00000006186,ENSGALG00000008014,ENSGALG00000012236,ENSGALG00000014228,ENSGALG00000045232,ENSGALG00000030890,ENSGALG00000030942
cellular_component	GO:0000794 condensed nuclear chromosome	9 out of 1274 genes, 0.7%	67 out of 15747 genes, 0.4%	1	ENSGALG00000041938,ENSGALG00000042539,ENSGALG00000036504,ENSGALG00000006186,ENSGALG00000012236,ENSGALG00000014228,ENSGALG00000045232,ENSGALG00000030890,ENSGALG00000030942
cellular_component	GO:0000795 synaptonemal complex	5 out of 1274 genes, 0.4%	25 out of 15747 genes, 0.2%	1	ENSGALG00000041938,ENSGALG00000014228,ENSGALG00000045232,ENSGALG00000036504,ENSGALG00000006186
cellular_component	GO:0000798 nuclear cohesin complex	2 out of 1274 genes, 0.2%	3 out of 15747 genes, 0.0%	1	ENSGALG00000014228,ENSGALG00000006186
cellular_component	GO:0000800 lateral element	4 out of 1274 genes, 0.3%	8 out of 15747 genes, 0.1%	1	ENSGALG00000041938,ENSGALG00000014228,ENSGALG00000045232,ENSGALG00000006186
biological_process	GO:0000819 sister chromatid segregation	6 out of 1274 genes, 0.5%	110 out of 15747 genes, 0.7%	1	ENSGALG00000041923,ENSGALG00000014228,ENSGALG00000031553,ENSGALG00000006186,ENSGALG00000030890,ENSGALG00000013784
cellular_component	GO:0000835 ER ubiquitin ligase complex	2 out of 1274 genes, 0.2%	6 out of 15747 genes, 0.0%	1	ENSGALG00000037089,ENSGALG00000032035
cellular_component	GO:0000836 Hrd1p ubiquitin ligase complex	2 out of 1274 genes, 0.2%	6 out of 15747 genes, 0.0%	1	ENSGALG00000037089,ENSGALG00000032035
biological_process	GO:0000902 cell morphogenesis	36 out of 1274 genes, 2.8%	453 out of 15747 genes, 2.9%	1	ENSGALG00000042657,ENSGALG00000029197,ENSGALG00000015152,ENSGALG00000006802,ENSGALG00000031170,ENSGALG00000037494,ENSGALG00000010935,ENSGALG00000008263,ENSGALG00000010583,ENSGALG00000036412,ENSGALG00000010490,ENSGALG00000001124,ENSGALG00000031450,ENSGALG00000007927,ENSGALG00000040291,ENSGALG00000021567,ENSGALG00000034095,ENSGALG00000002314,ENSGALG00000008302,ENSGALG00000043051,ENSGALG00000009261,…
biological_process	GO:0000904 cell morphogenesis involved in differentiation	24 out of 1274 genes, 1.9%	356 out of 15747 genes, 2.3%	1	ENSGALG00000031529,ENSGALG00000022557,ENSGALG00000042657,ENSGALG00000001608,ENSGALG00000015152,ENSGALG00000006802,ENSGALG00000031170,ENSGALG00000036114,ENSGALG00000010935,ENSGALG00000008263,ENSGALG00000010583,ENSGALG00000000653,ENSGALG00000001124,ENSGALG00000007927,ENSGALG00000006708,ENSGALG00000031450,ENSGALG00000039411,ENSGALG00000035504,ENSGALG00000021567,ENSGALG00000034095,ENSGALG00000002314,…
biological_process	GO:0000910 cytokinesis	3 out of 1274 genes, 0.2%	64 out of 15747 genes, 0.4%	1	ENSGALG00000011913,ENSGALG00000003657,ENSGALG00000013784
cellular_component	GO:0000922 spindle pole	3 out of 1274 genes, 0.2%	84 out of 15747 genes, 0.5%	1	ENSGALG00000036519,ENSGALG00000003657,ENSGALG00000009722
cellular_component	GO:0000932 P-body	3 out of 1274 genes, 0.2%	56 out of 15747 genes, 0.4%	1	ENSGALG00000042641,ENSGALG00000039228,ENSGALG00000001558
biological_process	GO:0000956 nuclear-transcribed mRNA catabolic process	3 out of 1274 genes, 0.2%	74 out of 15747 genes, 0.5%	1	ENSGALG00000042641,ENSGALG00000039228,ENSGALG00000038101
molecular_function	GO:0000976 transcription regulatory region sequence-specific DNA binding	56 out of 1274 genes, 4.4%	625 out of 15747 genes, 4.0%	1	ENSGALG00000023303,ENSGALG00000032259,ENSGALG00000001191,ENSGALG00000019842,ENSGALG00000033941,ENSGALG00000016662,ENSGALG00000015150,ENSGALG00000002170,ENSGALG00000030657,ENSGALG00000026264,ENSGALG00000016316,ENSGALG00000009424,ENSGALG00000031447,ENSGALG00000038848,ENSGALG00000035944,ENSGALG00000014859,ENSGALG00000008135,ENSGALG00000037935,ENSGALG00000032039,ENSGALG00000044622,ENSGALG00000001124,…
molecular_function	GO:0000977 RNA polymerase II regulatory region sequence-specific DNA binding	53 out of 1274 genes, 4.2%	587 out of 15747 genes, 3.7%	1	ENSGALG00000023303,ENSGALG00000032259,ENSGALG00000001191,ENSGALG00000019842,ENSGALG00000033941,ENSGALG00000016662,ENSGALG00000015150,ENSGALG00000002170,ENSGALG00000030657,ENSGALG00000026264,ENSGALG00000016316,ENSGALG00000009424,ENSGALG00000031447,ENSGALG00000038848,ENSGALG00000035944,ENSGALG00000014859,ENSGALG00000008135,ENSGALG00000037935,ENSGALG00000032039,ENSGALG00000044622,ENSGALG00000001124,…
molecular_function	GO:0000978 RNA polymerase II proximal promoter sequence-specific DNA binding	38 out of 1274 genes, 3.0%	408 out of 15747 genes, 2.6%	1	ENSGALG00000023303,ENSGALG00000001191,ENSGALG00000033941,ENSGALG00000016662,ENSGALG00000015150,ENSGALG00000030657,ENSGALG00000026264,ENSGALG00000016316,ENSGALG00000009424,ENSGALG00000035944,ENSGALG00000008135,ENSGALG00000037935,ENSGALG00000032039,ENSGALG00000044622,ENSGALG00000001124,ENSGALG00000005653,ENSGALG00000008253,ENSGALG00000043641,ENSGALG00000026525,ENSGALG00000040532,ENSGALG00000041643,…
molecular_function	GO:0000980 RNA polymerase II distal enhancer sequence-specific DNA binding	2 out of 1274 genes, 0.2%	58 out of 15747 genes, 0.4%	1	ENSGALG00000032259,ENSGALG00000043010
molecular_function	GO:0000981 DNA-binding transcription factor activity, RNA polymerase II-specific	60 out of 1274 genes, 4.7%	595 out of 15747 genes, 3.8%	1	ENSGALG00000023303,ENSGALG00000032259,ENSGALG00000001191,ENSGALG00000019842,ENSGALG00000033941,ENSGALG00000016662,ENSGALG00000015150,ENSGALG00000043204,ENSGALG00000002170,ENSGALG00000030657,ENSGALG00000026264,ENSGALG00000016316,ENSGALG00000009424,ENSGALG00000031447,ENSGALG00000038848,ENSGALG00000035944,ENSGALG00000024294,ENSGALG00000014859,ENSGALG00000008135,ENSGALG00000037935,ENSGALG00000032039,…
molecular_function	GO:0000982 transcription factor activity, RNA polymerase II proximal promoter sequence-specific DNA binding	34 out of 1274 genes, 2.7%	364 out of 15747 genes, 2.3%	1	ENSGALG00000023303,ENSGALG00000001191,ENSGALG00000033941,ENSGALG00000016662,ENSGALG00000015150,ENSGALG00000030657,ENSGALG00000026264,ENSGALG00000009424,ENSGALG00000016316,ENSGALG00000035944,ENSGALG00000008135,ENSGALG00000037935,ENSGALG00000032039,ENSGALG00000044622,ENSGALG00000001124,ENSGALG00000005653,ENSGALG00000043641,ENSGALG00000026525,ENSGALG00000040532,ENSGALG00000041643,ENSGALG00000027188,…
molecular_function	GO:0000983 transcription factor activity, RNA polymerase II core promoter sequence-specific DNA binding	2 out of 1274 genes, 0.2%	12 out of 15747 genes, 0.1%	1	ENSGALG00000043204,ENSGALG00000032249
molecular_function	GO:0000987 proximal promoter sequence-specific DNA binding	40 out of 1274 genes, 3.1%	416 out of 15747 genes, 2.6%	1	ENSGALG00000023303,ENSGALG00000001191,ENSGALG00000033941,ENSGALG00000016662,ENSGALG00000015150,ENSGALG00000030657,ENSGALG00000026264,ENSGALG00000016316,ENSGALG00000009424,ENSGALG00000035944,ENSGALG00000008135,ENSGALG00000037935,ENSGALG00000032039,ENSGALG00000044622,ENSGALG00000001124,ENSGALG00000005653,ENSGALG00000008253,ENSGALG00000043641,ENSGALG00000026525,ENSGALG00000040532,ENSGALG00000041643,…
molecular_function	GO:0000993 RNA polymerase II complex binding	3 out of 1274 genes, 0.2%	28 out of 15747 genes, 0.2%	1	ENSGALG00000013600,ENSGALG00000032489,ENSGALG00000032225
molecular_function	GO:0001012 RNA polymerase II regulatory region DNA binding	54 out of 1274 genes, 4.2%	590 out of 15747 genes, 3.7%	1	ENSGALG00000023303,ENSGALG00000032259,ENSGALG00000001191,ENSGALG00000019842,ENSGALG00000033941,ENSGALG00000016662,ENSGALG00000015150,ENSGALG00000002170,ENSGALG00000030657,ENSGALG00000026264,ENSGALG00000016316,ENSGALG00000009424,ENSGALG00000031447,ENSGALG00000038848,ENSGALG00000035944,ENSGALG00000014859,ENSGALG00000008135,ENSGALG00000037935,ENSGALG00000032039,ENSGALG00000044622,ENSGALG00000001124,…
molecular_function	GO:0001046 core promoter sequence-specific DNA binding	2 out of 1274 genes, 0.2%	35 out of 15747 genes, 0.2%	1	ENSGALG00000026525,ENSGALG00000008014
molecular_function	GO:0001047 core promoter binding	2 out of 1274 genes, 0.2%	41 out of 15747 genes, 0.3%	1	ENSGALG00000026525,ENSGALG00000008014
molecular_function	GO:0001067 regulatory region nucleic acid binding	58 out of 1274 genes, 4.6%	706 out of 15747 genes, 4.5%	1	ENSGALG00000023303,ENSGALG00000032259,ENSGALG00000001191,ENSGALG00000019842,ENSGALG00000033941,ENSGALG00000016662,ENSGALG00000015150,ENSGALG00000002170,ENSGALG00000030657,ENSGALG00000026264,ENSGALG00000016316,ENSGALG00000009424,ENSGALG00000031447,ENSGALG00000038848,ENSGALG00000035944,ENSGALG00000014859,ENSGALG00000008135,ENSGALG00000037935,ENSGALG00000032039,ENSGALG00000044622,ENSGALG00000001124,…
molecular_function	GO:0001077 proximal promoter DNA-binding transcription activator activity, RNA polymerase II-specific	21 out of 1274 genes, 1.6%	225 out of 15747 genes, 1.4%	1	ENSGALG00000023303,ENSGALG00000001191,ENSGALG00000016662,ENSGALG00000015150,ENSGALG00000008014,ENSGALG00000026264,ENSGALG00000016316,ENSGALG00000008135,ENSGALG00000037935,ENSGALG00000033404,ENSGALG00000032039,ENSGALG00000038618,ENSGALG00000001124,ENSGALG00000005653,ENSGALG00000043641,ENSGALG00000026525,ENSGALG00000035504,ENSGALG00000042416,ENSGALG00000040532,ENSGALG00000016469,ENSGALG00000041643
molecular_function	GO:0001078 proximal promoter DNA-binding transcription repressor activity, RNA polymerase II-specific	12 out of 1274 genes, 0.9%	152 out of 15747 genes, 1.0%	1	ENSGALG00000033941,ENSGALG00000030657,ENSGALG00000045328,ENSGALG00000044622,ENSGALG00000039409,ENSGALG00000009424,ENSGALG00000041616,ENSGALG00000028415,ENSGALG00000035944,ENSGALG00000032249,ENSGALG00000016384,ENSGALG00000046351
molecular_function	GO:0001085 RNA polymerase II transcription factor binding	4 out of 1274 genes, 0.3%	109 out of 15747 genes, 0.7%	1	ENSGALG00000030998,ENSGALG00000013600,ENSGALG00000016662,ENSGALG00000033659
molecular_function	GO:0001098 basal transcription machinery binding	3 out of 1274 genes, 0.2%	40 out of 15747 genes, 0.3%	1	ENSGALG00000013600,ENSGALG00000032489,ENSGALG00000032225
molecular_function	GO:0001099 basal RNA polymerase II transcription machinery binding	3 out of 1274 genes, 0.2%	40 out of 15747 genes, 0.3%	1	ENSGALG00000013600,ENSGALG00000032489,ENSGALG00000032225
biological_process	GO:0001101 response to acid chemical	9 out of 1274 genes, 0.7%	134 out of 15747 genes, 0.9%	1	ENSGALG00000036255,ENSGALG00000025809,ENSGALG00000008014,ENSGALG00000008253,ENSGALG00000008898,ENSGALG00000037603,ENSGALG00000039212,ENSGALG00000004448,ENSGALG00000010781
molecular_function	GO:0001158 enhancer sequence-specific DNA binding	4 out of 1274 genes, 0.3%	75 out of 15747 genes, 0.5%	1	ENSGALG00000032259,ENSGALG00000032039,ENSGALG00000008014,ENSGALG00000043010
molecular_function	GO:0001205 distal enhancer DNA-binding transcription activator activity, RNA polymerase II-specific	2 out of 1274 genes, 0.2%	24 out of 15747 genes, 0.2%	1	ENSGALG00000023303,ENSGALG00000032259
molecular_function	GO:0001221 transcription cofactor binding	2 out of 1274 genes, 0.2%	20 out of 15747 genes, 0.1%	1	ENSGALG00000032259,ENSGALG00000033941
molecular_function	GO:0001227 DNA-binding transcription repressor activity, RNA polymerase II-specific	18 out of 1274 genes, 1.4%	207 out of 15747 genes, 1.3%	1	ENSGALG00000033941,ENSGALG00000030657,ENSGALG00000045328,ENSGALG00000009424,ENSGALG00000031447,ENSGALG00000028415,ENSGALG00000035944,ENSGALG00000038848,ENSGALG00000014859,ENSGALG00000046351,ENSGALG00000016384,ENSGALG00000046263,ENSGALG00000044622,ENSGALG00000039409,ENSGALG00000043010,ENSGALG00000041616,ENSGALG00000009261,ENSGALG00000032249
molecular_function	GO:0001228 DNA-binding transcription activator activity, RNA polymerase II-specific	29 out of 1274 genes, 2.3%	321 out of 15747 genes, 2.0%	1	ENSGALG00000023303,ENSGALG00000032259,ENSGALG00000001191,ENSGALG00000016662,ENSGALG00000015150,ENSGALG00000008014,ENSGALG00000026264,ENSGALG00000028091,ENSGALG00000016316,ENSGALG00000016384,ENSGALG00000008135,ENSGALG00000037935,ENSGALG00000033404,ENSGALG00000038618,ENSGALG00000001252,ENSGALG00000030416,ENSGALG00000032039,ENSGALG00000001124,ENSGALG00000005653,ENSGALG00000008253,ENSGALG00000043641,…
biological_process	GO:0001501 skeletal system development	25 out of 1274 genes, 2.0%	340 out of 15747 genes, 2.2%	1	ENSGALG00000023303,ENSGALG00000006992,ENSGALG00000043204,ENSGALG00000028091,ENSGALG00000007706,ENSGALG00000009948,ENSGALG00000038848,ENSGALG00000004286,ENSGALG00000007367,ENSGALG00000029000,ENSGALG00000037325,ENSGALG00000006725,ENSGALG00000008135,ENSGALG00000017287,ENSGALG00000017405,ENSGALG00000010583,ENSGALG00000030416,ENSGALG00000032039,ENSGALG00000042492,ENSGALG00000029687,ENSGALG00000006158,…
biological_process	GO:0001502 cartilage condensation	3 out of 1274 genes, 0.2%	18 out of 15747 genes, 0.1%	1	ENSGALG00000028091,ENSGALG00000017287,ENSGALG00000006725
biological_process	GO:0001503 ossification	17 out of 1274 genes, 1.3%	139 out of 15747 genes, 0.9%	1	ENSGALG00000006992,ENSGALG00000042657,ENSGALG00000028091,ENSGALG00000016375,ENSGALG00000038848,ENSGALG00000041510,ENSGALG00000004286,ENSGALG00000036114,ENSGALG00000008135,ENSGALG00000004893,ENSGALG00000013223,ENSGALG00000043641,ENSGALG00000010927,ENSGALG00000009064,ENSGALG00000005981,ENSGALG00000032854,ENSGALG00000004538
biological_process	GO:0001505 regulation of neurotransmitter levels	16 out of 1274 genes, 1.3%	174 out of 15747 genes, 1.1%	1	ENSGALG00000008055,ENSGALG00000040045,ENSGALG00000022166,ENSGALG00000000892,ENSGALG00000015332,ENSGALG00000005265,ENSGALG00000008456,ENSGALG00000009100,ENSGALG00000008177,ENSGALG00000030321,ENSGALG00000016804,ENSGALG00000003908,ENSGALG00000032854,ENSGALG00000035935,ENSGALG00000017216,ENSGALG00000043051
biological_process	GO:0001508 action potential	9 out of 1274 genes, 0.7%	64 out of 15747 genes, 0.4%	1	ENSGALG00000011040,ENSGALG00000006072,ENSGALG00000042985,ENSGALG00000005332,ENSGALG00000011009,ENSGALG00000034427,ENSGALG00000029694,ENSGALG00000005215,ENSGALG00000027702
biological_process	GO:0001510 RNA methylation	4 out of 1274 genes, 0.3%	62 out of 15747 genes, 0.4%	1	ENSGALG00000006773,ENSGALG00000032916,ENSGALG00000044213,ENSGALG00000000576
cellular_component	GO:0001518 voltage-gated sodium channel complex	5 out of 1274 genes, 0.4%	13 out of 15747 genes, 0.1%	1	ENSGALG00000011040,ENSGALG00000011009,ENSGALG00000034427,ENSGALG00000006072,ENSGALG00000027702
biological_process	GO:0001525 angiogenesis	11 out of 1274 genes, 0.9%	171 out of 15747 genes, 1.1%	1	ENSGALG00000042607,ENSGALG00000042492,ENSGALG00000038801,ENSGALG00000012155,ENSGALG00000006708,ENSGALG00000011784,ENSGALG00000007706,ENSGALG00000011058,ENSGALG00000038225,ENSGALG00000003196,ENSGALG00000005981
biological_process	GO:0001539 cilium or flagellum-dependent cell motility	4 out of 1274 genes, 0.3%	17 out of 15747 genes, 0.1%	1	ENSGALG00000007257,ENSGALG00000009902,ENSGALG00000005247,ENSGALG00000016591
molecular_function	GO:0001540 amyloid-beta binding	3 out of 1274 genes, 0.2%	35 out of 15747 genes, 0.2%	1	ENSGALG00000039411,ENSGALG00000000740,ENSGALG00000043051
biological_process	GO:0001541 ovarian follicle development	5 out of 1274 genes, 0.4%	27 out of 15747 genes, 0.2%	1	ENSGALG00000031768,ENSGALG00000008014,ENSGALG00000012236,ENSGALG00000012140,ENSGALG00000009100
biological_process	GO:0001552 ovarian follicle atresia	2 out of 1274 genes, 0.2%	2 out of 15747 genes, 0.0%	1	ENSGALG00000011058,ENSGALG00000029000
biological_process	GO:0001556 oocyte maturation	2 out of 1274 genes, 0.2%	13 out of 15747 genes, 0.1%	1	ENSGALG00000011243,ENSGALG00000012236
biological_process	GO:0001558 regulation of cell growth	16 out of 1274 genes, 1.3%	228 out of 15747 genes, 1.4%	1	ENSGALG00000031529,ENSGALG00000042657,ENSGALG00000030676,ENSGALG00000028186,ENSGALG00000027506,ENSGALG00000026957,ENSGALG00000030542,ENSGALG00000023541,ENSGALG00000007047,ENSGALG00000013722,ENSGALG00000008733,ENSGALG00000037603,ENSGALG00000005981,ENSGALG00000034095,ENSGALG00000008302,ENSGALG00000039212
biological_process	GO:0001562 response to protozoan	2 out of 1274 genes, 0.2%	7 out of 15747 genes, 0.0%	1	ENSGALG00000011434,ENSGALG00000000892
biological_process	GO:0001568 blood vessel development	16 out of 1274 genes, 1.3%	309 out of 15747 genes, 2.0%	1	ENSGALG00000042607,ENSGALG00000039228,ENSGALG00000012155,ENSGALG00000007706,ENSGALG00000011058,ENSGALG00000038225,ENSGALG00000003196,ENSGALG00000036114,ENSGALG00000023541,ENSGALG00000042492,ENSGALG00000038801,ENSGALG00000030173,ENSGALG00000006708,ENSGALG00000006158,ENSGALG00000011784,ENSGALG00000005981
biological_process	GO:0001569 branching involved in blood vessel morphogenesis	4 out of 1274 genes, 0.3%	26 out of 15747 genes, 0.2%	1	ENSGALG00000007706,ENSGALG00000038225,ENSGALG00000005981,ENSGALG00000042492
biological_process	GO:0001570 vasculogenesis	4 out of 1274 genes, 0.3%	48 out of 15747 genes, 0.3%	1	ENSGALG00000039228,ENSGALG00000005981,ENSGALG00000042492,ENSGALG00000036114
biological_process	GO:0001578 microtubule bundle formation	9 out of 1274 genes, 0.7%	63 out of 15747 genes, 0.4%	1	ENSGALG00000028138,ENSGALG00000013268,ENSGALG00000007042,ENSGALG00000037842,ENSGALG00000016591,ENSGALG00000010116,ENSGALG00000012997,ENSGALG00000042784,ENSGALG00000007607
biological_process	GO:0001580 detection of chemical stimulus involved in sensory perception of bitter taste	2 out of 1274 genes, 0.2%	5 out of 15747 genes, 0.0%	1	ENSGALG00000030506,ENSGALG00000008427
molecular_function	GO:0001591 dopamine neurotransmitter receptor activity, coupled via Gi/Go	2 out of 1274 genes, 0.2%	3 out of 15747 genes, 0.0%	1	ENSGALG00000040761,ENSGALG00000015117
biological_process	GO:0001649 osteoblast differentiation	9 out of 1274 genes, 0.7%	69 out of 15747 genes, 0.4%	1	ENSGALG00000008135,ENSGALG00000004893,ENSGALG00000042657,ENSGALG00000043641,ENSGALG00000038848,ENSGALG00000009064,ENSGALG00000005981,ENSGALG00000036114,ENSGALG00000004538
cellular_component	GO:0001650 fibrillar center	3 out of 1274 genes, 0.2%	96 out of 15747 genes, 0.6%	1	ENSGALG00000028937,ENSGALG00000030890,ENSGALG00000041643
molecular_function	GO:0001653 peptide receptor activity	21 out of 1274 genes, 1.6%	138 out of 15747 genes, 0.9%	1	ENSGALG00000019797,ENSGALG00000005242,ENSGALG00000006406,ENSGALG00000013813,ENSGALG00000009509,ENSGALG00000029764,ENSGALG00000005259,ENSGALG00000016615,ENSGALG00000015269,ENSGALG00000009100,ENSGALG00000010572,ENSGALG00000010596,ENSGALG00000017405,ENSGALG00000015753,ENSGALG00000007047,ENSGALG00000007466,ENSGALG00000010078,ENSGALG00000041800,ENSGALG00000041820,ENSGALG00000005212,ENSGALG00000011616
biological_process	GO:0001654 eye development	21 out of 1274 genes, 1.6%	241 out of 15747 genes, 1.5%	1	ENSGALG00000031301,ENSGALG00000032259,ENSGALG00000015488,ENSGALG00000032610,ENSGALG00000015150,ENSGALG00000042657,ENSGALG00000008735,ENSGALG00000029648,ENSGALG00000028091,ENSGALG00000009424,ENSGALG00000002287,ENSGALG00000006802,ENSGALG00000036255,ENSGALG00000028138,ENSGALG00000043480,ENSGALG00000042492,ENSGALG00000006626,ENSGALG00000001124,ENSGALG00000041878,ENSGALG00000006158,ENSGALG00000009261
biological_process	GO:0001655 urogenital system development	16 out of 1274 genes, 1.3%	216 out of 15747 genes, 1.4%	1	ENSGALG00000013294,ENSGALG00000023303,ENSGALG00000004163,ENSGALG00000040342,ENSGALG00000029197,ENSGALG00000006802,ENSGALG00000007706,ENSGALG00000036114,ENSGALG00000014227,ENSGALG00000032039,ENSGALG00000005689,ENSGALG00000006158,ENSGALG00000042416,ENSGALG00000032181,ENSGALG00000042136,ENSGALG00000040021
biological_process	GO:0001656 metanephros development	8 out of 1274 genes, 0.6%	64 out of 15747 genes, 0.4%	1	ENSGALG00000023303,ENSGALG00000004163,ENSGALG00000005689,ENSGALG00000007706,ENSGALG00000042416,ENSGALG00000006802,ENSGALG00000036114,ENSGALG00000040021
biological_process	GO:0001657 ureteric bud development	3 out of 1274 genes, 0.2%	63 out of 15747 genes, 0.4%	1	ENSGALG00000007706,ENSGALG00000005689,ENSGALG00000040021
biological_process	GO:0001658 branching involved in ureteric bud morphogenesis	3 out of 1274 genes, 0.2%	33 out of 15747 genes, 0.2%	1	ENSGALG00000007706,ENSGALG00000005689,ENSGALG00000040021
biological_process	GO:0001659 temperature homeostasis	2 out of 1274 genes, 0.2%	22 out of 15747 genes, 0.1%	1	ENSGALG00000040045,ENSGALG00000013659
biological_process	GO:0001661 conditioned taste aversion	2 out of 1274 genes, 0.2%	6 out of 15747 genes, 0.0%	1	ENSGALG00000036378,ENSGALG00000008898
molecular_function	GO:0001664 G-protein coupled receptor binding	19 out of 1274 genes, 1.5%	165 out of 15747 genes, 1.0%	1	ENSGALG00000042607,ENSGALG00000016670,ENSGALG00000022815,ENSGALG00000042657,ENSGALG00000008427,ENSGALG00000016668,ENSGALG00000036255,ENSGALG00000037494,ENSGALG00000042878,ENSGALG00000042193,ENSGALG00000007047,ENSGALG00000007222,ENSGALG00000003309,ENSGALG00000005733,ENSGALG00000030173,ENSGALG00000046048,ENSGALG00000009064,ENSGALG00000016669,ENSGALG00000011616
biological_process	GO:0001666 response to hypoxia	6 out of 1274 genes, 0.5%	112 out of 15747 genes, 0.7%	1	ENSGALG00000008177,ENSGALG00000039228,ENSGALG00000022557,ENSGALG00000031839,ENSGALG00000029648,ENSGALG00000030601
biological_process	GO:0001667 ameboidal-type cell migration	7 out of 1274 genes, 0.5%	121 out of 15747 genes, 0.8%	1	ENSGALG00000007681,ENSGALG00000007706,ENSGALG00000026957,ENSGALG00000042492,ENSGALG00000036114,ENSGALG00000013722,ENSGALG00000030542
cellular_component	GO:0001669 acrosomal vesicle	5 out of 1274 genes, 0.4%	39 out of 15747 genes, 0.2%	1	ENSGALG00000043839,ENSGALG00000009509,ENSGALG00000029000,ENSGALG00000037842,ENSGALG00000010980
molecular_function	GO:0001671 ATPase activator activity	2 out of 1274 genes, 0.2%	20 out of 15747 genes, 0.1%	1	ENSGALG00000027506,ENSGALG00000037093
biological_process	GO:0001676 long-chain fatty acid metabolic process	4 out of 1274 genes, 0.3%	36 out of 15747 genes, 0.2%	1	ENSGALG00000036831,ENSGALG00000034772,ENSGALG00000003751,ENSGALG00000038694
biological_process	GO:0001696 gastric acid secretion	2 out of 1274 genes, 0.2%	6 out of 15747 genes, 0.0%	1	ENSGALG00000009640,ENSGALG00000033638
biological_process	GO:0001701 in utero embryonic development	16 out of 1274 genes, 1.3%	238 out of 15747 genes, 1.5%	1	ENSGALG00000042607,ENSGALG00000039228,ENSGALG00000042657,ENSGALG00000014372,ENSGALG00000008014,ENSGALG00000016316,ENSGALG00000014840,ENSGALG00000000740,ENSGALG00000003467,ENSGALG00000000892,ENSGALG00000036114,ENSGALG00000009278,ENSGALG00000042492,ENSGALG00000029687,ENSGALG00000030173,ENSGALG00000026525
biological_process	GO:0001704 formation of primary germ layer	5 out of 1274 genes, 0.4%	79 out of 15747 genes, 0.5%	1	ENSGALG00000023303,ENSGALG00000006158,ENSGALG00000006992,ENSGALG00000042657,ENSGALG00000040021
biological_process	GO:0001707 mesoderm formation	4 out of 1274 genes, 0.3%	48 out of 15747 genes, 0.3%	1	ENSGALG00000023303,ENSGALG00000006158,ENSGALG00000042657,ENSGALG00000040021
biological_process	GO:0001708 cell fate specification	5 out of 1274 genes, 0.4%	55 out of 15747 genes, 0.3%	1	ENSGALG00000023303,ENSGALG00000041154,ENSGALG00000036114,ENSGALG00000040021,ENSGALG00000016384
biological_process	GO:0001710 mesodermal cell fate commitment	3 out of 1274 genes, 0.2%	6 out of 15747 genes, 0.0%	1	ENSGALG00000023303,ENSGALG00000042657,ENSGALG00000040021
cellular_component	GO:0001725 stress fiber	2 out of 1274 genes, 0.2%	43 out of 15747 genes, 0.3%	1	ENSGALG00000033953,ENSGALG00000008253
cellular_component	GO:0001726 ruffle	5 out of 1274 genes, 0.4%	83 out of 15747 genes, 0.5%	1	ENSGALG00000023703,ENSGALG00000030836,ENSGALG00000037736,ENSGALG00000042895,ENSGALG00000041826
cellular_component	GO:0001750 photoreceptor outer segment	11 out of 1274 genes, 0.9%	55 out of 15747 genes, 0.3%	1	ENSGALG00000031301,ENSGALG00000012770,ENSGALG00000037644,ENSGALG00000008427,ENSGALG00000031450,ENSGALG00000004251,ENSGALG00000002314,ENSGALG00000005752,ENSGALG00000008910,ENSGALG00000014136,ENSGALG00000016725
biological_process	GO:0001754 eye photoreceptor cell differentiation	6 out of 1274 genes, 0.5%	27 out of 15747 genes, 0.2%	1	ENSGALG00000031301,ENSGALG00000002287,ENSGALG00000032610,ENSGALG00000015150,ENSGALG00000029648,ENSGALG00000006626
biological_process	GO:0001755 neural crest cell migration	6 out of 1274 genes, 0.5%	52 out of 15747 genes, 0.3%	1	ENSGALG00000007681,ENSGALG00000026957,ENSGALG00000042492,ENSGALG00000036114,ENSGALG00000013722,ENSGALG00000030542
biological_process	GO:0001756 somitogenesis	6 out of 1274 genes, 0.5%	58 out of 15747 genes, 0.4%	1	ENSGALG00000028091,ENSGALG00000001191,ENSGALG00000028415,ENSGALG00000042657,ENSGALG00000016469,ENSGALG00000005689
biological_process	GO:0001759 organ induction	4 out of 1274 genes, 0.3%	15 out of 15747 genes, 0.1%	1	ENSGALG00000030173,ENSGALG00000042416,ENSGALG00000007706,ENSGALG00000040021
biological_process	GO:0001763 morphogenesis of a branching structure	16 out of 1274 genes, 1.3%	132 out of 15747 genes, 0.8%	1	ENSGALG00000042607,ENSGALG00000034688,ENSGALG00000012155,ENSGALG00000016316,ENSGALG00000007706,ENSGALG00000009948,ENSGALG00000010866,ENSGALG00000038848,ENSGALG00000038225,ENSGALG00000000892,ENSGALG00000004286,ENSGALG00000032039,ENSGALG00000042492,ENSGALG00000005689,ENSGALG00000005981,ENSGALG00000040021
biological_process	GO:0001764 neuron migration	8 out of 1274 genes, 0.6%	90 out of 15747 genes, 0.6%	1	ENSGALG00000008135,ENSGALG00000043480,ENSGALG00000042492,ENSGALG00000000653,ENSGALG00000029197,ENSGALG00000034095,ENSGALG00000009261,ENSGALG00000041273
biological_process	GO:0001775 cell activation	17 out of 1274 genes, 1.3%	327 out of 15747 genes, 2.1%	1	ENSGALG00000002428,ENSGALG00000039228,ENSGALG00000042657,ENSGALG00000037220,ENSGALG00000011058,ENSGALG00000025948,ENSGALG00000003485,ENSGALG00000036114,ENSGALG00000009266,ENSGALG00000010572,ENSGALG00000024083,ENSGALG00000038618,ENSGALG00000011434,ENSGALG00000005653,ENSGALG00000043016,ENSGALG00000040627,ENSGALG00000043051
molecular_function	GO:0001784 phosphotyrosine residue binding	3 out of 1274 genes, 0.2%	30 out of 15747 genes, 0.2%	1	ENSGALG00000010688,ENSGALG00000006368,ENSGALG00000036125
molecular_function	GO:0001786 phosphatidylserine binding	3 out of 1274 genes, 0.2%	29 out of 15747 genes, 0.2%	1	ENSGALG00000008055,ENSGALG00000006702,ENSGALG00000005265
biological_process	GO:0001816 cytokine production	5 out of 1274 genes, 0.4%	84 out of 15747 genes, 0.5%	1	ENSGALG00000037494,ENSGALG00000041129,ENSGALG00000011434,ENSGALG00000040045,ENSGALG00000011141
biological_process	GO:0001817 regulation of cytokine production	19 out of 1274 genes, 1.5%	314 out of 15747 genes, 2.0%	1	ENSGALG00000030407,ENSGALG00000033974,ENSGALG00000042657,ENSGALG00000044805,ENSGALG00000029367,ENSGALG00000008014,ENSGALG00000037854,ENSGALG00000007681,ENSGALG00000041129,ENSGALG00000000892,ENSGALG00000037494,ENSGALG00000011434,ENSGALG00000023541,ENSGALG00000039409,ENSGALG00000006158,ENSGALG00000043016,ENSGALG00000005981,ENSGALG00000032854,ENSGALG00000043051
biological_process	GO:0001818 negative regulation of cytokine production	5 out of 1274 genes, 0.4%	112 out of 15747 genes, 0.7%	1	ENSGALG00000006158,ENSGALG00000033974,ENSGALG00000011434,ENSGALG00000000892,ENSGALG00000032854
biological_process	GO:0001819 positive regulation of cytokine production	13 out of 1274 genes, 1.0%	194 out of 15747 genes, 1.2%	1	ENSGALG00000030407,ENSGALG00000033974,ENSGALG00000011434,ENSGALG00000042657,ENSGALG00000029367,ENSGALG00000008014,ENSGALG00000039409,ENSGALG00000043016,ENSGALG00000007681,ENSGALG00000041129,ENSGALG00000000892,ENSGALG00000005981,ENSGALG00000043051
biological_process	GO:0001822 kidney development	14 out of 1274 genes, 1.1%	173 out of 15747 genes, 1.1%	1	ENSGALG00000023303,ENSGALG00000004163,ENSGALG00000040342,ENSGALG00000005689,ENSGALG00000029197,ENSGALG00000006158,ENSGALG00000006802,ENSGALG00000042416,ENSGALG00000007706,ENSGALG00000032181,ENSGALG00000042136,ENSGALG00000036114,ENSGALG00000014227,ENSGALG00000040021
biological_process	GO:0001823 mesonephros development	3 out of 1274 genes, 0.2%	69 out of 15747 genes, 0.4%	1	ENSGALG00000007706,ENSGALG00000005689,ENSGALG00000040021
biological_process	GO:0001824 blastocyst development	2 out of 1274 genes, 0.2%	51 out of 15747 genes, 0.3%	1	ENSGALG00000009278,ENSGALG00000003467
biological_process	GO:0001825 blastocyst formation	2 out of 1274 genes, 0.2%	23 out of 15747 genes, 0.1%	1	ENSGALG00000009278,ENSGALG00000003467
biological_process	GO:0001829 trophectodermal cell differentiation	2 out of 1274 genes, 0.2%	13 out of 15747 genes, 0.1%	1	ENSGALG00000009278,ENSGALG00000003467
biological_process	GO:0001837 epithelial to mesenchymal transition	3 out of 1274 genes, 0.2%	56 out of 15747 genes, 0.4%	1	ENSGALG00000030173,ENSGALG00000007706,ENSGALG00000038848
biological_process	GO:0001838 embryonic epithelial tube formation	3 out of 1274 genes, 0.2%	95 out of 15747 genes, 0.6%	1	ENSGALG00000009064,ENSGALG00000013782,ENSGALG00000001124
biological_process	GO:0001841 neural tube formation	3 out of 1274 genes, 0.2%	76 out of 15747 genes, 0.5%	1	ENSGALG00000009064,ENSGALG00000013782,ENSGALG00000001124
biological_process	GO:0001843 neural tube closure	2 out of 1274 genes, 0.2%	64 out of 15747 genes, 0.4%	1	ENSGALG00000009064,ENSGALG00000001124
biological_process	GO:0001867 complement activation, lectin pathway	2 out of 1274 genes, 0.2%	5 out of 15747 genes, 0.0%	1	ENSGALG00000003016,ENSGALG00000037309
molecular_function	GO:0001871 pattern binding	2 out of 1274 genes, 0.2%	17 out of 15747 genes, 0.1%	1	ENSGALG00000003589,ENSGALG00000005824
biological_process	GO:0001881 receptor recycling	2 out of 1274 genes, 0.2%	12 out of 15747 genes, 0.1%	1	ENSGALG00000040351,ENSGALG00000046088
molecular_function	GO:0001882 nucleoside binding	12 out of 1274 genes, 0.9%	318 out of 15747 genes, 2.0%	1	ENSGALG00000012542,ENSGALG00000011913,ENSGALG00000008427,ENSGALG00000046382,ENSGALG00000027789,ENSGALG00000045347,ENSGALG00000040291,ENSGALG00000028186,ENSGALG00000041471,ENSGALG00000037953,ENSGALG00000028971,ENSGALG00000045515
molecular_function	GO:0001883 purine nucleoside binding	12 out of 1274 genes, 0.9%	312 out of 15747 genes, 2.0%	1	ENSGALG00000012542,ENSGALG00000011913,ENSGALG00000008427,ENSGALG00000046382,ENSGALG00000027789,ENSGALG00000045347,ENSGALG00000040291,ENSGALG00000028186,ENSGALG00000041471,ENSGALG00000037953,ENSGALG00000028971,ENSGALG00000045515
biological_process	GO:0001889 liver development	6 out of 1274 genes, 0.5%	61 out of 15747 genes, 0.4%	1	ENSGALG00000026525,ENSGALG00000033974,ENSGALG00000038618,ENSGALG00000007042,ENSGALG00000008014,ENSGALG00000039409
biological_process	GO:0001890 placenta development	7 out of 1274 genes, 0.5%	94 out of 15747 genes, 0.6%	1	ENSGALG00000042607,ENSGALG00000030173,ENSGALG00000016316,ENSGALG00000026525,ENSGALG00000039228,ENSGALG00000000892,ENSGALG00000008014
biological_process	GO:0001892 embryonic placenta development	7 out of 1274 genes, 0.5%	62 out of 15747 genes, 0.4%	1	ENSGALG00000042607,ENSGALG00000030173,ENSGALG00000016316,ENSGALG00000026525,ENSGALG00000039228,ENSGALG00000000892,ENSGALG00000008014
biological_process	GO:0001894 tissue homeostasis	10 out of 1274 genes, 0.8%	103 out of 15747 genes, 0.7%	1	ENSGALG00000031301,ENSGALG00000042878,ENSGALG00000012770,ENSGALG00000038769,ENSGALG00000040530,ENSGALG00000002314,ENSGALG00000032854,ENSGALG00000005752,ENSGALG00000036114,ENSGALG00000028147
biological_process	GO:0001895 retina homeostasis	5 out of 1274 genes, 0.4%	31 out of 15747 genes, 0.2%	1	ENSGALG00000031301,ENSGALG00000038769,ENSGALG00000012770,ENSGALG00000002314,ENSGALG00000005752
biological_process	GO:0001906 cell killing	2 out of 1274 genes, 0.2%	21 out of 15747 genes, 0.1%	1	ENSGALG00000035219,ENSGALG00000022815
cellular_component	GO:0001917 photoreceptor inner segment	7 out of 1274 genes, 0.5%	27 out of 15747 genes, 0.2%	1	ENSGALG00000031450,ENSGALG00000031301,ENSGALG00000004251,ENSGALG00000038769,ENSGALG00000012770,ENSGALG00000008910,ENSGALG00000008427
biological_process	GO:0001932 regulation of protein phosphorylation	59 out of 1274 genes, 4.6%	931 out of 15747 genes, 5.9%	1	ENSGALG00000001912,ENSGALG00000035777,ENSGALG00000030407,ENSGALG00000006992,ENSGALG00000042657,ENSGALG00000036452,ENSGALG00000016992,ENSGALG00000012297,ENSGALG00000036106,ENSGALG00000010866,ENSGALG00000007706,ENSGALG00000003485,ENSGALG00000017117,ENSGALG00000010688,ENSGALG00000003446,ENSGALG00000006239,ENSGALG00000011809,ENSGALG00000009266,ENSGALG00000009100,ENSGALG00000006508,ENSGALG00000024083,…
biological_process	GO:0001933 negative regulation of protein phosphorylation	7 out of 1274 genes, 0.5%	256 out of 15747 genes, 1.6%	1	ENSGALG00000027299,ENSGALG00000036106,ENSGALG00000035777,ENSGALG00000033974,ENSGALG00000036452,ENSGALG00000008302,ENSGALG00000036358
biological_process	GO:0001934 positive regulation of protein phosphorylation	47 out of 1274 genes, 3.7%	651 out of 15747 genes, 4.1%	1	ENSGALG00000001912,ENSGALG00000030407,ENSGALG00000006992,ENSGALG00000042657,ENSGALG00000016992,ENSGALG00000012297,ENSGALG00000010866,ENSGALG00000007706,ENSGALG00000003485,ENSGALG00000017117,ENSGALG00000010688,ENSGALG00000003446,ENSGALG00000006239,ENSGALG00000009266,ENSGALG00000006508,ENSGALG00000024083,ENSGALG00000023541,ENSGALG00000011434,ENSGALG00000009064,ENSGALG00000032181,ENSGALG00000021567,…
biological_process	GO:0001936 regulation of endothelial cell proliferation	4 out of 1274 genes, 0.3%	73 out of 15747 genes, 0.5%	1	ENSGALG00000007681,ENSGALG00000005981,ENSGALG00000000892,ENSGALG00000012671
biological_process	GO:0001937 negative regulation of endothelial cell proliferation	2 out of 1274 genes, 0.2%	25 out of 15747 genes, 0.2%	1	ENSGALG00000005981,ENSGALG00000012671
biological_process	GO:0001938 positive regulation of endothelial cell proliferation	3 out of 1274 genes, 0.2%	51 out of 15747 genes, 0.3%	1	ENSGALG00000007681,ENSGALG00000005981,ENSGALG00000000892
biological_process	GO:0001942 hair follicle development	5 out of 1274 genes, 0.4%	52 out of 15747 genes, 0.3%	1	ENSGALG00000039643,ENSGALG00000032181,ENSGALG00000039409,ENSGALG00000036114,ENSGALG00000001124
biological_process	GO:0001944 vasculature development	16 out of 1274 genes, 1.3%	324 out of 15747 genes, 2.1%	1	ENSGALG00000042607,ENSGALG00000039228,ENSGALG00000012155,ENSGALG00000007706,ENSGALG00000011058,ENSGALG00000038225,ENSGALG00000003196,ENSGALG00000036114,ENSGALG00000023541,ENSGALG00000042492,ENSGALG00000038801,ENSGALG00000030173,ENSGALG00000006708,ENSGALG00000006158,ENSGALG00000011784,ENSGALG00000005981
biological_process	GO:0001947 heart looping	4 out of 1274 genes, 0.3%	37 out of 15747 genes, 0.2%	1	ENSGALG00000007706,ENSGALG00000007042,ENSGALG00000042657,ENSGALG00000036114
biological_process	GO:0001952 regulation of cell-matrix adhesion	4 out of 1274 genes, 0.3%	74 out of 15747 genes, 0.5%	1	ENSGALG00000028091,ENSGALG00000038618,ENSGALG00000038225,ENSGALG00000008302
biological_process	GO:0001959 regulation of cytokine-mediated signaling pathway	3 out of 1274 genes, 0.2%	65 out of 15747 genes, 0.4%	1	ENSGALG00000030356,ENSGALG00000029212,ENSGALG00000023541
biological_process	GO:0001960 negative regulation of cytokine-mediated signaling pathway	2 out of 1274 genes, 0.2%	33 out of 15747 genes, 0.2%	1	ENSGALG00000030356,ENSGALG00000029212
biological_process	GO:0001963 synaptic transmission, dopaminergic	5 out of 1274 genes, 0.4%	12 out of 15747 genes, 0.1%	1	ENSGALG00000012542,ENSGALG00000034095,ENSGALG00000015117,ENSGALG00000029648,ENSGALG00000014994
biological_process	GO:0001964 startle response	2 out of 1274 genes, 0.2%	18 out of 15747 genes, 0.1%	1	ENSGALG00000008898,ENSGALG00000015117
biological_process	GO:0001974 blood vessel remodeling	4 out of 1274 genes, 0.3%	19 out of 15747 genes, 0.1%	1	ENSGALG00000042607,ENSGALG00000006158,ENSGALG00000007706,ENSGALG00000040045
biological_process	GO:0001975 response to amphetamine	4 out of 1274 genes, 0.3%	14 out of 15747 genes, 0.1%	1	ENSGALG00000008898,ENSGALG00000040761,ENSGALG00000040045,ENSGALG00000015117
biological_process	GO:0002009 morphogenesis of an epithelium	24 out of 1274 genes, 1.9%	298 out of 15747 genes, 1.9%	1	ENSGALG00000042607,ENSGALG00000023303,ENSGALG00000013782,ENSGALG00000007042,ENSGALG00000042657,ENSGALG00000034688,ENSGALG00000012155,ENSGALG00000016316,ENSGALG00000010866,ENSGALG00000007706,ENSGALG00000009948,ENSGALG00000038848,ENSGALG00000038225,ENSGALG00000000892,ENSGALG00000036114,ENSGALG00000039643,ENSGALG00000032039,ENSGALG00000042492,ENSGALG00000001124,ENSGALG00000005689,ENSGALG00000008253,…
molecular_function	GO:0002020 protease binding	2 out of 1274 genes, 0.2%	66 out of 15747 genes, 0.4%	1	ENSGALG00000033532,ENSGALG00000037089
biological_process	GO:0002026 regulation of the force of heart contraction	2 out of 1274 genes, 0.2%	19 out of 15747 genes, 0.1%	1	ENSGALG00000008177,ENSGALG00000004044
biological_process	GO:0002027 regulation of heart rate	4 out of 1274 genes, 0.3%	62 out of 15747 genes, 0.4%	1	ENSGALG00000027188,ENSGALG00000022696,ENSGALG00000005332,ENSGALG00000029694
biological_process	GO:0002028 regulation of sodium ion transport	4 out of 1274 genes, 0.3%	51 out of 15747 genes, 0.3%	1	ENSGALG00000008177,ENSGALG00000040761,ENSGALG00000036971,ENSGALG00000029694
biological_process	GO:0002029 desensitization of G-protein coupled receptor protein signaling pathway	2 out of 1274 genes, 0.2%	7 out of 15747 genes, 0.0%	1	ENSGALG00000007681,ENSGALG00000015117
biological_process	GO:0002031 G-protein coupled receptor internalization	2 out of 1274 genes, 0.2%	5 out of 15747 genes, 0.0%	1	ENSGALG00000007681,ENSGALG00000015117
biological_process	GO:0002040 sprouting angiogenesis	2 out of 1274 genes, 0.2%	40 out of 15747 genes, 0.3%	1	ENSGALG00000042607,ENSGALG00000038225
biological_process	GO:0002053 positive regulation of mesenchymal cell proliferation	3 out of 1274 genes, 0.2%	20 out of 15747 genes, 0.1%	1	ENSGALG00000030173,ENSGALG00000009424,ENSGALG00000036114
biological_process	GO:0002062 chondrocyte differentiation	4 out of 1274 genes, 0.3%	60 out of 15747 genes, 0.4%	1	ENSGALG00000006725,ENSGALG00000023303,ENSGALG00000038848,ENSGALG00000010583
biological_process	GO:0002063 chondrocyte development	3 out of 1274 genes, 0.2%	32 out of 15747 genes, 0.2%	1	ENSGALG00000006725,ENSGALG00000038848,ENSGALG00000010583
biological_process	GO:0002064 epithelial cell development	13 out of 1274 genes, 1.0%	137 out of 15747 genes, 0.9%	1	ENSGALG00000036255,ENSGALG00000039643,ENSGALG00000032259,ENSGALG00000022557,ENSGALG00000038618,ENSGALG00000004163,ENSGALG00000008735,ENSGALG00000006708,ENSGALG00000031450,ENSGALG00000006802,ENSGALG00000015145,ENSGALG00000036114,ENSGALG00000009100
biological_process	GO:0002065 columnar/cuboidal epithelial cell differentiation	6 out of 1274 genes, 0.5%	83 out of 15747 genes, 0.5%	1	ENSGALG00000031450,ENSGALG00000015145,ENSGALG00000007706,ENSGALG00000016662,ENSGALG00000036114,ENSGALG00000014918
biological_process	GO:0002066 columnar/cuboidal epithelial cell development	3 out of 1274 genes, 0.2%	39 out of 15747 genes, 0.2%	1	ENSGALG00000031450,ENSGALG00000015145,ENSGALG00000036114
biological_process	GO:0002067 glandular epithelial cell differentiation	3 out of 1274 genes, 0.2%	35 out of 15747 genes, 0.2%	1	ENSGALG00000007706,ENSGALG00000036114,ENSGALG00000014918
biological_process	GO:0002070 epithelial cell maturation	2 out of 1274 genes, 0.2%	12 out of 15747 genes, 0.1%	1	ENSGALG00000039643,ENSGALG00000032259
biological_process	GO:0002076 osteoblast development	4 out of 1274 genes, 0.3%	13 out of 15747 genes, 0.1%	1	ENSGALG00000008135,ENSGALG00000043641,ENSGALG00000038848,ENSGALG00000004538
cellular_component	GO:0002080 acrosomal membrane	2 out of 1274 genes, 0.2%	10 out of 15747 genes, 0.1%	1	ENSGALG00000043839,ENSGALG00000029000
biological_process	GO:0002088 lens development in camera-type eye	4 out of 1274 genes, 0.3%	51 out of 15747 genes, 0.3%	1	ENSGALG00000036255,ENSGALG00000032259,ENSGALG00000015488,ENSGALG00000008735
biological_process	GO:0002090 regulation of receptor internalization	4 out of 1274 genes, 0.3%	21 out of 15747 genes, 0.1%	1	ENSGALG00000027299,ENSGALG00000042657,ENSGALG00000012155,ENSGALG00000003309
biological_process	GO:0002092 positive regulation of receptor internalization	3 out of 1274 genes, 0.2%	13 out of 15747 genes, 0.1%	1	ENSGALG00000027299,ENSGALG00000042657,ENSGALG00000012155
biological_process	GO:0002118 aggressive behavior	2 out of 1274 genes, 0.2%	5 out of 15747 genes, 0.0%	1	ENSGALG00000014994,ENSGALG00000029197
biological_process	GO:0002181 cytoplasmic translation	2 out of 1274 genes, 0.2%	46 out of 15747 genes, 0.3%	1	ENSGALG00000030878,ENSGALG00000024398
biological_process	GO:0002218 activation of innate immune response	2 out of 1274 genes, 0.2%	51 out of 15747 genes, 0.3%	1	ENSGALG00000041129,ENSGALG00000035260
biological_process	GO:0002237 response to molecule of bacterial origin	12 out of 1274 genes, 0.9%	135 out of 15747 genes, 0.9%	1	ENSGALG00000008177,ENSGALG00000011434,ENSGALG00000029691,ENSGALG00000002170,ENSGALG00000008014,ENSGALG00000006160,ENSGALG00000041930,ENSGALG00000039409,ENSGALG00000043641,ENSGALG00000043016,ENSGALG00000000892,ENSGALG00000032854
biological_process	GO:0002244 hematopoietic progenitor cell differentiation	3 out of 1274 genes, 0.2%	65 out of 15747 genes, 0.4%	1	ENSGALG00000010935,ENSGALG00000030890,ENSGALG00000045792
biological_process	GO:0002250 adaptive immune response	5 out of 1274 genes, 0.4%	147 out of 15747 genes, 0.9%	1	ENSGALG00000011434,ENSGALG00000045508,ENSGALG00000042285,ENSGALG00000004771,ENSGALG00000005653
biological_process	GO:0002252 immune effector process	16 out of 1274 genes, 1.3%	251 out of 15747 genes, 1.6%	1	ENSGALG00000036909,ENSGALG00000010850,ENSGALG00000040832,ENSGALG00000045508,ENSGALG00000040045,ENSGALG00000003016,ENSGALG00000038101,ENSGALG00000004771,ENSGALG00000014840,ENSGALG00000041129,ENSGALG00000037309,ENSGALG00000015269,ENSGALG00000024083,ENSGALG00000011434,ENSGALG00000017040,ENSGALG00000042285
biological_process	GO:0002253 activation of immune response	14 out of 1274 genes, 1.1%	193 out of 15747 genes, 1.2%	1	ENSGALG00000010850,ENSGALG00000040832,ENSGALG00000045508,ENSGALG00000003016,ENSGALG00000035260,ENSGALG00000004771,ENSGALG00000014840,ENSGALG00000042895,ENSGALG00000041129,ENSGALG00000017040,ENSGALG00000022875,ENSGALG00000043735,ENSGALG00000042285,ENSGALG00000037309
biological_process	GO:0002263 cell activation involved in immune response	2 out of 1274 genes, 0.2%	80 out of 15747 genes, 0.5%	1	ENSGALG00000024083,ENSGALG00000011434
biological_process	GO:0002274 myeloid leukocyte activation	2 out of 1274 genes, 0.2%	47 out of 15747 genes, 0.3%	1	ENSGALG00000011434,ENSGALG00000043051
biological_process	GO:0002376 immune system process	64 out of 1274 genes, 5.0%	1019 out of 15747 genes, 6.5%	1	ENSGALG00000010850,ENSGALG00000043860,ENSGALG00000035075,ENSGALG00000029197,ENSGALG00000000162,ENSGALG00000041129,ENSGALG00000040822,ENSGALG00000037309,ENSGALG00000028437,ENSGALG00000024083,ENSGALG00000003589,ENSGALG00000005824,ENSGALG00000043016,ENSGALG00000026525,ENSGALG00000030890,ENSGALG00000043735,ENSGALG00000023822,ENSGALG00000008302,ENSGALG00000038189,ENSGALG00000003845,ENSGALG00000033185,…
biological_process	GO:0002429 immune response-activating cell surface receptor signaling pathway	5 out of 1274 genes, 0.4%	124 out of 15747 genes, 0.8%	1	ENSGALG00000042895,ENSGALG00000045508,ENSGALG00000022875,ENSGALG00000043735,ENSGALG00000042285
biological_process	GO:0002443 leukocyte mediated immunity	5 out of 1274 genes, 0.4%	123 out of 15747 genes, 0.8%	1	ENSGALG00000011434,ENSGALG00000045508,ENSGALG00000040045,ENSGALG00000042285,ENSGALG00000004771
biological_process	GO:0002449 lymphocyte mediated immunity	4 out of 1274 genes, 0.3%	108 out of 15747 genes, 0.7%	1	ENSGALG00000011434,ENSGALG00000045508,ENSGALG00000042285,ENSGALG00000004771
biological_process	GO:0002455 humoral immune response mediated by circulating immunoglobulin	3 out of 1274 genes, 0.2%	37 out of 15747 genes, 0.2%	1	ENSGALG00000045508,ENSGALG00000042285,ENSGALG00000004771
biological_process	GO:0002460 adaptive immune response based on somatic recombination of immune receptors built from immunoglobulin superfamily domains	5 out of 1274 genes, 0.4%	114 out of 15747 genes, 0.7%	1	ENSGALG00000011434,ENSGALG00000045508,ENSGALG00000042285,ENSGALG00000004771,ENSGALG00000005653
biological_process	GO:0002520 immune system development	21 out of 1274 genes, 1.6%	443 out of 15747 genes, 2.8%	1	ENSGALG00000038189,ENSGALG00000003845,ENSGALG00000017237,ENSGALG00000033185,ENSGALG00000039228,ENSGALG00000042657,ENSGALG00000045792,ENSGALG00000029197,ENSGALG00000011058,ENSGALG00000033234,ENSGALG00000009509,ENSGALG00000016370,ENSGALG00000010572,ENSGALG00000010935,ENSGALG00000038618,ENSGALG00000042492,ENSGALG00000005653,ENSGALG00000026525,ENSGALG00000030890,ENSGALG00000040627,ENSGALG00000008302
biological_process	GO:0002521 leukocyte differentiation	7 out of 1274 genes, 0.5%	238 out of 15747 genes, 1.5%	1	ENSGALG00000010572,ENSGALG00000026525,ENSGALG00000039228,ENSGALG00000038618,ENSGALG00000011058,ENSGALG00000009509,ENSGALG00000040627
biological_process	GO:0002526 acute inflammatory response	2 out of 1274 genes, 0.2%	17 out of 15747 genes, 0.1%	1	ENSGALG00000043016,ENSGALG00000008332
biological_process	GO:0002573 myeloid leukocyte differentiation	2 out of 1274 genes, 0.2%	68 out of 15747 genes, 0.4%	1	ENSGALG00000026525,ENSGALG00000009509
biological_process	GO:0002673 regulation of acute inflammatory response	5 out of 1274 genes, 0.4%	19 out of 15747 genes, 0.1%	1	ENSGALG00000009388,ENSGALG00000014840,ENSGALG00000012126,ENSGALG00000017040,ENSGALG00000007381
biological_process	GO:0002676 regulation of chronic inflammatory response	2 out of 1274 genes, 0.2%	4 out of 15747 genes, 0.0%	1	ENSGALG00000013294,ENSGALG00000000892
biological_process	GO:0002677 negative regulation of chronic inflammatory response	2 out of 1274 genes, 0.2%	3 out of 15747 genes, 0.0%	1	ENSGALG00000013294,ENSGALG00000000892
biological_process	GO:0002682 regulation of immune system process	44 out of 1274 genes, 3.5%	720 out of 15747 genes, 4.6%	1	ENSGALG00000013294,ENSGALG00000010850,ENSGALG00000038939,ENSGALG00000030356,ENSGALG00000030407,ENSGALG00000040832,ENSGALG00000042657,ENSGALG00000031735,ENSGALG00000004771,ENSGALG00000042895,ENSGALG00000041129,ENSGALG00000007381,ENSGALG00000037309,ENSGALG00000012140,ENSGALG00000009100,ENSGALG00000024083,ENSGALG00000011434,ENSGALG00000043016,ENSGALG00000026525,ENSGALG00000012126,ENSGALG00000043735,…
biological_process	GO:0002683 negative regulation of immune system process	16 out of 1274 genes, 1.3%	233 out of 15747 genes, 1.5%	1	ENSGALG00000013294,ENSGALG00000038939,ENSGALG00000030356,ENSGALG00000039228,ENSGALG00000031529,ENSGALG00000044805,ENSGALG00000008014,ENSGALG00000042491,ENSGALG00000029212,ENSGALG00000039061,ENSGALG00000037854,ENSGALG00000000892,ENSGALG00000007381,ENSGALG00000032272,ENSGALG00000032933,ENSGALG00000008302
biological_process	GO:0002684 positive regulation of immune system process	22 out of 1274 genes, 1.7%	476 out of 15747 genes, 3.0%	1	ENSGALG00000010850,ENSGALG00000030407,ENSGALG00000040832,ENSGALG00000039228,ENSGALG00000045508,ENSGALG00000003016,ENSGALG00000042657,ENSGALG00000035260,ENSGALG00000029367,ENSGALG00000031735,ENSGALG00000004771,ENSGALG00000014840,ENSGALG00000042895,ENSGALG00000041129,ENSGALG00000037309,ENSGALG00000011434,ENSGALG00000043016,ENSGALG00000026525,ENSGALG00000022875,ENSGALG00000017040,ENSGALG00000043735,…
biological_process	GO:0002685 regulation of leukocyte migration	3 out of 1274 genes, 0.2%	89 out of 15747 genes, 0.6%	1	ENSGALG00000013294,ENSGALG00000029212,ENSGALG00000008337
biological_process	GO:0002686 negative regulation of leukocyte migration	2 out of 1274 genes, 0.2%	23 out of 15747 genes, 0.1%	1	ENSGALG00000013294,ENSGALG00000029212
biological_process	GO:0002688 regulation of leukocyte chemotaxis	3 out of 1274 genes, 0.2%	61 out of 15747 genes, 0.4%	1	ENSGALG00000013294,ENSGALG00000029212,ENSGALG00000008337
biological_process	GO:0002689 negative regulation of leukocyte chemotaxis	2 out of 1274 genes, 0.2%	10 out of 15747 genes, 0.1%	1	ENSGALG00000013294,ENSGALG00000029212
biological_process	GO:0002694 regulation of leukocyte activation	11 out of 1274 genes, 0.9%	285 out of 15747 genes, 1.8%	1	ENSGALG00000030407,ENSGALG00000039228,ENSGALG00000031529,ENSGALG00000045508,ENSGALG00000042657,ENSGALG00000008014,ENSGALG00000031735,ENSGALG00000043016,ENSGALG00000026525,ENSGALG00000000892,ENSGALG00000042285
biological_process	GO:0002695 negative regulation of leukocyte activation	3 out of 1274 genes, 0.2%	88 out of 15747 genes, 0.6%	1	ENSGALG00000031529,ENSGALG00000000892,ENSGALG00000008014
biological_process	GO:0002696 positive regulation of leukocyte activation	7 out of 1274 genes, 0.5%	183 out of 15747 genes, 1.2%	1	ENSGALG00000043016,ENSGALG00000030407,ENSGALG00000026525,ENSGALG00000045508,ENSGALG00000042657,ENSGALG00000042285,ENSGALG00000031735
biological_process	GO:0002697 regulation of immune effector process	10 out of 1274 genes, 0.8%	168 out of 15747 genes, 1.1%	1	ENSGALG00000038939,ENSGALG00000044805,ENSGALG00000009388,ENSGALG00000014840,ENSGALG00000012126,ENSGALG00000037854,ENSGALG00000041129,ENSGALG00000017040,ENSGALG00000000892,ENSGALG00000007381
biological_process	GO:0002698 negative regulation of immune effector process	5 out of 1274 genes, 0.4%	53 out of 15747 genes, 0.3%	1	ENSGALG00000038939,ENSGALG00000037854,ENSGALG00000000892,ENSGALG00000044805,ENSGALG00000007381
biological_process	GO:0002757 immune response-activating signal transduction	5 out of 1274 genes, 0.4%	161 out of 15747 genes, 1.0%	1	ENSGALG00000042895,ENSGALG00000045508,ENSGALG00000022875,ENSGALG00000043735,ENSGALG00000042285
biological_process	GO:0002761 regulation of myeloid leukocyte differentiation	5 out of 1274 genes, 0.4%	64 out of 15747 genes, 0.4%	1	ENSGALG00000039228,ENSGALG00000008014,ENSGALG00000037875,ENSGALG00000012140,ENSGALG00000009100
biological_process	GO:0002764 immune response-regulating signaling pathway	5 out of 1274 genes, 0.4%	166 out of 15747 genes, 1.1%	1	ENSGALG00000042895,ENSGALG00000045508,ENSGALG00000022875,ENSGALG00000043735,ENSGALG00000042285
biological_process	GO:0002768 immune response-regulating cell surface receptor signaling pathway	5 out of 1274 genes, 0.4%	128 out of 15747 genes, 0.8%	1	ENSGALG00000042895,ENSGALG00000045508,ENSGALG00000022875,ENSGALG00000043735,ENSGALG00000042285
biological_process	GO:0002790 peptide secretion	8 out of 1274 genes, 0.6%	102 out of 15747 genes, 0.6%	1	ENSGALG00000029369,ENSGALG00000011141,ENSGALG00000042459,ENSGALG00000026264,ENSGALG00000006158,ENSGALG00000015332,ENSGALG00000034377,ENSGALG00000005212
biological_process	GO:0002791 regulation of peptide secretion	13 out of 1274 genes, 1.0%	220 out of 15747 genes, 1.4%	1	ENSGALG00000037325,ENSGALG00000027188,ENSGALG00000040761,ENSGALG00000008337,ENSGALG00000032986,ENSGALG00000007681,ENSGALG00000000892,ENSGALG00000015117,ENSGALG00000005265,ENSGALG00000014994,ENSGALG00000005212,ENSGALG00000014918,ENSGALG00000009266
biological_process	GO:0002792 negative regulation of peptide secretion	5 out of 1274 genes, 0.4%	67 out of 15747 genes, 0.4%	1	ENSGALG00000027188,ENSGALG00000040761,ENSGALG00000015117,ENSGALG00000000892,ENSGALG00000014994
biological_process	GO:0002793 positive regulation of peptide secretion	7 out of 1274 genes, 0.5%	114 out of 15747 genes, 0.7%	1	ENSGALG00000037325,ENSGALG00000007681,ENSGALG00000000892,ENSGALG00000032986,ENSGALG00000014918,ENSGALG00000005212,ENSGALG00000009266
biological_process	GO:0002819 regulation of adaptive immune response	3 out of 1274 genes, 0.2%	75 out of 15747 genes, 0.5%	1	ENSGALG00000030407,ENSGALG00000011434,ENSGALG00000000892
biological_process	GO:0002821 positive regulation of adaptive immune response	2 out of 1274 genes, 0.2%	53 out of 15747 genes, 0.3%	1	ENSGALG00000030407,ENSGALG00000011434
biological_process	GO:0002822 regulation of adaptive immune response based on somatic recombination of immune receptors built from immunoglobulin superfamily domains	3 out of 1274 genes, 0.2%	69 out of 15747 genes, 0.4%	1	ENSGALG00000030407,ENSGALG00000011434,ENSGALG00000000892
biological_process	GO:0002824 positive regulation of adaptive immune response based on somatic recombination of immune receptors built from immunoglobulin superfamily domains	2 out of 1274 genes, 0.2%	51 out of 15747 genes, 0.3%	1	ENSGALG00000030407,ENSGALG00000011434
biological_process	GO:0002825 regulation of T-helper 1 type immune response	3 out of 1274 genes, 0.2%	11 out of 15747 genes, 0.1%	1	ENSGALG00000030407,ENSGALG00000011434,ENSGALG00000000892
biological_process	GO:0002827 positive regulation of T-helper 1 type immune response	2 out of 1274 genes, 0.2%	9 out of 15747 genes, 0.1%	1	ENSGALG00000030407,ENSGALG00000011434
biological_process	GO:0002831 regulation of response to biotic stimulus	5 out of 1274 genes, 0.4%	63 out of 15747 genes, 0.4%	1	ENSGALG00000038939,ENSGALG00000037854,ENSGALG00000041129,ENSGALG00000044805,ENSGALG00000029367
biological_process	GO:0002832 negative regulation of response to biotic stimulus	3 out of 1274 genes, 0.2%	21 out of 15747 genes, 0.1%	1	ENSGALG00000038939,ENSGALG00000037854,ENSGALG00000044805
biological_process	GO:0002920 regulation of humoral immune response	5 out of 1274 genes, 0.4%	20 out of 15747 genes, 0.1%	1	ENSGALG00000009388,ENSGALG00000014840,ENSGALG00000012126,ENSGALG00000017040,ENSGALG00000007381
biological_process	GO:0003002 regionalization	28 out of 1274 genes, 2.2%	251 out of 15747 genes, 1.6%	1	ENSGALG00000023303,ENSGALG00000032259,ENSGALG00000013893,ENSGALG00000001191,ENSGALG00000043204,ENSGALG00000042657,ENSGALG00000012155,ENSGALG00000028091,ENSGALG00000028415,ENSGALG00000007706,ENSGALG00000009948,ENSGALG00000038848,ENSGALG00000036114,ENSGALG00000037494,ENSGALG00000036378,ENSGALG00000036255,ENSGALG00000030416,ENSGALG00000032039,ENSGALG00000042492,ENSGALG00000001124,ENSGALG00000005689,…
biological_process	GO:0003006 developmental process involved in reproduction	41 out of 1274 genes, 3.2%	383 out of 15747 genes, 2.4%	1	ENSGALG00000042607,ENSGALG00000041938,ENSGALG00000013294,ENSGALG00000038939,ENSGALG00000016662,ENSGALG00000006186,ENSGALG00000040342,ENSGALG00000032986,ENSGALG00000016316,ENSGALG00000010866,ENSGALG00000007706,ENSGALG00000016740,ENSGALG00000046180,ENSGALG00000007607,ENSGALG00000029000,ENSGALG00000012140,ENSGALG00000009100,ENSGALG00000031768,ENSGALG00000036504,ENSGALG00000032039,ENSGALG00000026525,…
biological_process	GO:0003007 heart morphogenesis	14 out of 1274 genes, 1.1%	186 out of 15747 genes, 1.2%	1	ENSGALG00000011242,ENSGALG00000016662,ENSGALG00000007042,ENSGALG00000042657,ENSGALG00000040342,ENSGALG00000042492,ENSGALG00000008253,ENSGALG00000030173,ENSGALG00000007681,ENSGALG00000007706,ENSGALG00000009064,ENSGALG00000008148,ENSGALG00000038848,ENSGALG00000036114
biological_process	GO:0003008 system process	106 out of 1274 genes, 8.3%	960 out of 15747 genes, 6.1%	1	ENSGALG00000004044,ENSGALG00000029648,ENSGALG00000002299,ENSGALG00000006208,ENSGALG00000008427,ENSGALG00000012297,ENSGALG00000006802,ENSGALG00000031170,ENSGALG00000015145,ENSGALG00000010342,ENSGALG00000034427,ENSGALG00000015126,ENSGALG00000018946,ENSGALG00000040305,ENSGALG00000045701,ENSGALG00000020143,ENSGALG00000005752,ENSGALG00000005215,ENSGALG00000027702,ENSGALG00000033185,ENSGALG00000040045,…
biological_process	GO:0003012 muscle system process	9 out of 1274 genes, 0.7%	141 out of 15747 genes, 0.9%	1	ENSGALG00000008177,ENSGALG00000004044,ENSGALG00000033185,ENSGALG00000010778,ENSGALG00000005332,ENSGALG00000007681,ENSGALG00000029694,ENSGALG00000018946,ENSGALG00000028721
biological_process	GO:0003013 circulatory system process	17 out of 1274 genes, 1.3%	208 out of 15747 genes, 1.3%	1	ENSGALG00000004044,ENSGALG00000033185,ENSGALG00000040045,ENSGALG00000000374,ENSGALG00000007681,ENSGALG00000005332,ENSGALG00000029694,ENSGALG00000008456,ENSGALG00000009100,ENSGALG00000009266,ENSGALG00000008177,ENSGALG00000017405,ENSGALG00000010778,ENSGALG00000007222,ENSGALG00000007466,ENSGALG00000010078,ENSGALG00000015117
biological_process	GO:0003015 heart process	4 out of 1274 genes, 0.3%	67 out of 15747 genes, 0.4%	1	ENSGALG00000004044,ENSGALG00000033185,ENSGALG00000005332,ENSGALG00000029694
biological_process	GO:0003018 vascular process in circulatory system	7 out of 1274 genes, 0.5%	87 out of 15747 genes, 0.6%	1	ENSGALG00000008177,ENSGALG00000007466,ENSGALG00000007681,ENSGALG00000040045,ENSGALG00000010778,ENSGALG00000007222,ENSGALG00000009266
biological_process	GO:0003073 regulation of systemic arterial blood pressure	2 out of 1274 genes, 0.2%	53 out of 15747 genes, 0.3%	1	ENSGALG00000015117,ENSGALG00000009100
biological_process	GO:0003143 embryonic heart tube morphogenesis	4 out of 1274 genes, 0.3%	41 out of 15747 genes, 0.3%	1	ENSGALG00000007706,ENSGALG00000007042,ENSGALG00000042657,ENSGALG00000036114
biological_process	GO:0003148 outflow tract septum morphogenesis	2 out of 1274 genes, 0.2%	18 out of 15747 genes, 0.1%	1	ENSGALG00000007706,ENSGALG00000038848
biological_process	GO:0003151 outflow tract morphogenesis	4 out of 1274 genes, 0.3%	50 out of 15747 genes, 0.3%	1	ENSGALG00000007706,ENSGALG00000009064,ENSGALG00000038848,ENSGALG00000042492
biological_process	GO:0003156 regulation of animal organ formation	5 out of 1274 genes, 0.4%	31 out of 15747 genes, 0.2%	1	ENSGALG00000030173,ENSGALG00000042416,ENSGALG00000007706,ENSGALG00000040021,ENSGALG00000008253
biological_process	GO:0003158 endothelium development	2 out of 1274 genes, 0.2%	48 out of 15747 genes, 0.3%	1	ENSGALG00000006708,ENSGALG00000006158
biological_process	GO:0003170 heart valve development	3 out of 1274 genes, 0.2%	36 out of 15747 genes, 0.2%	1	ENSGALG00000016662,ENSGALG00000042492,ENSGALG00000008253
biological_process	GO:0003171 atrioventricular valve development	2 out of 1274 genes, 0.2%	18 out of 15747 genes, 0.1%	1	ENSGALG00000042492,ENSGALG00000008253
biological_process	GO:0003179 heart valve morphogenesis	2 out of 1274 genes, 0.2%	31 out of 15747 genes, 0.2%	1	ENSGALG00000016662,ENSGALG00000008253
biological_process	GO:0003197 endocardial cushion development	4 out of 1274 genes, 0.3%	33 out of 15747 genes, 0.2%	1	ENSGALG00000007706,ENSGALG00000038848,ENSGALG00000016662,ENSGALG00000008253
biological_process	GO:0003198 epithelial to mesenchymal transition involved in endocardial cushion formation	2 out of 1274 genes, 0.2%	8 out of 15747 genes, 0.1%	1	ENSGALG00000007706,ENSGALG00000038848
biological_process	GO:0003203 endocardial cushion morphogenesis	2 out of 1274 genes, 0.2%	22 out of 15747 genes, 0.1%	1	ENSGALG00000007706,ENSGALG00000038848
biological_process	GO:0003205 cardiac chamber development	10 out of 1274 genes, 0.8%	124 out of 15747 genes, 0.8%	1	ENSGALG00000016662,ENSGALG00000040342,ENSGALG00000042492,ENSGALG00000008253,ENSGALG00000030173,ENSGALG00000007706,ENSGALG00000008148,ENSGALG00000038848,ENSGALG00000009064,ENSGALG00000036114
biological_process	GO:0003206 cardiac chamber morphogenesis	10 out of 1274 genes, 0.8%	97 out of 15747 genes, 0.6%	1	ENSGALG00000016662,ENSGALG00000040342,ENSGALG00000042492,ENSGALG00000008253,ENSGALG00000030173,ENSGALG00000007706,ENSGALG00000008148,ENSGALG00000038848,ENSGALG00000009064,ENSGALG00000036114
biological_process	GO:0003208 cardiac ventricle morphogenesis	2 out of 1274 genes, 0.2%	51 out of 15747 genes, 0.3%	1	ENSGALG00000008148,ENSGALG00000008253
biological_process	GO:0003209 cardiac atrium morphogenesis	5 out of 1274 genes, 0.4%	25 out of 15747 genes, 0.2%	1	ENSGALG00000030173,ENSGALG00000016662,ENSGALG00000042492,ENSGALG00000036114,ENSGALG00000008253
biological_process	GO:0003228 atrial cardiac muscle tissue development	2 out of 1274 genes, 0.2%	5 out of 15747 genes, 0.0%	1	ENSGALG00000030173,ENSGALG00000042492
biological_process	GO:0003229 ventricular cardiac muscle tissue development	2 out of 1274 genes, 0.2%	39 out of 15747 genes, 0.2%	1	ENSGALG00000008148,ENSGALG00000008253
biological_process	GO:0003230 cardiac atrium development	5 out of 1274 genes, 0.4%	27 out of 15747 genes, 0.2%	1	ENSGALG00000030173,ENSGALG00000016662,ENSGALG00000042492,ENSGALG00000036114,ENSGALG00000008253
biological_process	GO:0003231 cardiac ventricle development	4 out of 1274 genes, 0.3%	91 out of 15747 genes, 0.6%	1	ENSGALG00000009064,ENSGALG00000008148,ENSGALG00000042492,ENSGALG00000008253
biological_process	GO:0003272 endocardial cushion formation	2 out of 1274 genes, 0.2%	12 out of 15747 genes, 0.1%	1	ENSGALG00000007706,ENSGALG00000038848
biological_process	GO:0003279 cardiac septum development	7 out of 1274 genes, 0.5%	81 out of 15747 genes, 0.5%	1	ENSGALG00000007706,ENSGALG00000009064,ENSGALG00000038848,ENSGALG00000016662,ENSGALG00000042492,ENSGALG00000036114,ENSGALG00000008253
biological_process	GO:0003281 ventricular septum development	3 out of 1274 genes, 0.2%	50 out of 15747 genes, 0.3%	1	ENSGALG00000009064,ENSGALG00000042492,ENSGALG00000008253
biological_process	GO:0003283 atrial septum development	3 out of 1274 genes, 0.2%	16 out of 15747 genes, 0.1%	1	ENSGALG00000016662,ENSGALG00000036114,ENSGALG00000008253
biological_process	GO:0003300 cardiac muscle hypertrophy	2 out of 1274 genes, 0.2%	12 out of 15747 genes, 0.1%	1	ENSGALG00000004044,ENSGALG00000007681
biological_process	GO:0003309 type B pancreatic cell differentiation	2 out of 1274 genes, 0.2%	18 out of 15747 genes, 0.1%	1	ENSGALG00000036114,ENSGALG00000014918
biological_process	GO:0003333 amino acid transmembrane transport	7 out of 1274 genes, 0.5%	57 out of 15747 genes, 0.4%	1	ENSGALG00000041419,ENSGALG00000039254,ENSGALG00000041122,ENSGALG00000019958,ENSGALG00000003908,ENSGALG00000033002,ENSGALG00000041612
biological_process	GO:0003337 mesenchymal to epithelial transition involved in metanephros morphogenesis	2 out of 1274 genes, 0.2%	6 out of 15747 genes, 0.0%	1	ENSGALG00000023303,ENSGALG00000036114
biological_process	GO:0003338 metanephros morphogenesis	3 out of 1274 genes, 0.2%	24 out of 15747 genes, 0.2%	1	ENSGALG00000023303,ENSGALG00000036114,ENSGALG00000005689
biological_process	GO:0003341 cilium movement	6 out of 1274 genes, 0.5%	33 out of 15747 genes, 0.2%	1	ENSGALG00000012997,ENSGALG00000012100,ENSGALG00000007042,ENSGALG00000007257,ENSGALG00000045792,ENSGALG00000005247
biological_process	GO:0003352 regulation of cilium movement	2 out of 1274 genes, 0.2%	10 out of 15747 genes, 0.1%	1	ENSGALG00000007042,ENSGALG00000016591
biological_process	GO:0003376 sphingosine-1-phosphate receptor signaling pathway	2 out of 1274 genes, 0.2%	7 out of 15747 genes, 0.0%	1	ENSGALG00000046048,ENSGALG00000023541
biological_process	GO:0003382 epithelial cell morphogenesis	2 out of 1274 genes, 0.2%	25 out of 15747 genes, 0.2%	1	ENSGALG00000006708,ENSGALG00000022557
biological_process	GO:0003401 axis elongation	3 out of 1274 genes, 0.2%	23 out of 15747 genes, 0.1%	1	ENSGALG00000010866,ENSGALG00000032039,ENSGALG00000042657
biological_process	GO:0003407 neural retina development	3 out of 1274 genes, 0.2%	39 out of 15747 genes, 0.2%	1	ENSGALG00000043480,ENSGALG00000015150,ENSGALG00000006626
biological_process	GO:0003416 endochondral bone growth	2 out of 1274 genes, 0.2%	29 out of 15747 genes, 0.2%	1	ENSGALG00000038848,ENSGALG00000010583
molecular_function	GO:0003676 nucleic acid binding	184 out of 1274 genes, 14.4%	2516 out of 15747 genes, 16.0%	1	ENSGALG00000033532,ENSGALG00000040303,ENSGALG00000038939,ENSGALG00000033941,ENSGALG00000033656,ENSGALG00000015150,ENSGALG00000043835,ENSGALG00000043204,ENSGALG00000036867,ENSGALG00000016316,ENSGALG00000031812,ENSGALG00000035944,ENSGALG00000041659,ENSGALG00000037309,ENSGALG00000038598,ENSGALG00000029334,ENSGALG00000009278,ENSGALG00000037935,ENSGALG00000038343,ENSGALG00000026525,ENSGALG00000010226,…
molecular_function	GO:0003677 DNA binding	132 out of 1274 genes, 10.4%	1469 out of 15747 genes, 9.3%	1	ENSGALG00000033532,ENSGALG00000040303,ENSGALG00000033941,ENSGALG00000015150,ENSGALG00000043204,ENSGALG00000016316,ENSGALG00000035944,ENSGALG00000037309,ENSGALG00000038598,ENSGALG00000037935,ENSGALG00000038343,ENSGALG00000026525,ENSGALG00000010226,ENSGALG00000027188,ENSGALG00000045328,ENSGALG00000011783,ENSGALG00000041154,ENSGALG00000036519,ENSGALG00000038618,ENSGALG00000001252,ENSGALG00000032933,…
molecular_function	GO:0003682 chromatin binding	28 out of 1274 genes, 2.2%	373 out of 15747 genes, 2.4%	1	ENSGALG00000043062,ENSGALG00000038969,ENSGALG00000040303,ENSGALG00000035244,ENSGALG00000027188,ENSGALG00000001191,ENSGALG00000031874,ENSGALG00000006186,ENSGALG00000008014,ENSGALG00000030424,ENSGALG00000011783,ENSGALG00000038598,ENSGALG00000005411,ENSGALG00000008135,ENSGALG00000037930,ENSGALG00000011747,ENSGALG00000032039,ENSGALG00000027064,ENSGALG00000042492,ENSGALG00000039409,ENSGALG00000001124,…
molecular_function	GO:0003684 damaged DNA binding	5 out of 1274 genes, 0.4%	43 out of 15747 genes, 0.3%	1	ENSGALG00000033532,ENSGALG00000010226,ENSGALG00000016664,ENSGALG00000017493,ENSGALG00000006651
molecular_function	GO:0003690 double-stranded DNA binding	65 out of 1274 genes, 5.1%	711 out of 15747 genes, 4.5%	1	ENSGALG00000033941,ENSGALG00000016662,ENSGALG00000015150,ENSGALG00000016316,ENSGALG00000035944,ENSGALG00000037935,ENSGALG00000011747,ENSGALG00000026525,ENSGALG00000010226,ENSGALG00000027188,ENSGALG00000008014,ENSGALG00000045328,ENSGALG00000012236,ENSGALG00000011783,ENSGALG00000036519,ENSGALG00000033404,ENSGALG00000001252,ENSGALG00000041930,ENSGALG00000005689,ENSGALG00000041616,ENSGALG00000037167,…
molecular_function	GO:0003697 single-stranded DNA binding	3 out of 1274 genes, 0.2%	68 out of 15747 genes, 0.4%	1	ENSGALG00000005411,ENSGALG00000031447,ENSGALG00000012236
molecular_function	GO:0003700 DNA-binding transcription factor activity	72 out of 1274 genes, 5.7%	800 out of 15747 genes, 5.1%	1	ENSGALG00000033941,ENSGALG00000016662,ENSGALG00000015150,ENSGALG00000043204,ENSGALG00000016316,ENSGALG00000035944,ENSGALG00000037935,ENSGALG00000041630,ENSGALG00000005708,ENSGALG00000026525,ENSGALG00000027188,ENSGALG00000008014,ENSGALG00000045328,ENSGALG00000031713,ENSGALG00000042878,ENSGALG00000033404,ENSGALG00000038618,ENSGALG00000001252,ENSGALG00000041930,ENSGALG00000004322,ENSGALG00000041616,…
molecular_function	GO:0003705 transcription factor activity, RNA polymerase II distal enhancer sequence-specific binding	7 out of 1274 genes, 0.5%	67 out of 15747 genes, 0.4%	1	ENSGALG00000028091,ENSGALG00000023303,ENSGALG00000042878,ENSGALG00000032259,ENSGALG00000026525,ENSGALG00000008014,ENSGALG00000039409
molecular_function	GO:0003707 steroid hormone receptor activity	10 out of 1274 genes, 0.8%	49 out of 15747 genes, 0.3%	1	ENSGALG00000037935,ENSGALG00000033941,ENSGALG00000033404,ENSGALG00000015150,ENSGALG00000011801,ENSGALG00000002170,ENSGALG00000030601,ENSGALG00000001035,ENSGALG00000043010,ENSGALG00000005708
molecular_function	GO:0003708 retinoic acid receptor activity	2 out of 1274 genes, 0.2%	6 out of 15747 genes, 0.0%	1	ENSGALG00000037935,ENSGALG00000033404
molecular_function	GO:0003712 transcription coregulator activity	18 out of 1274 genes, 1.4%	347 out of 15747 genes, 2.2%	1	ENSGALG00000030873,ENSGALG00000032259,ENSGALG00000016662,ENSGALG00000012770,ENSGALG00000042657,ENSGALG00000002170,ENSGALG00000035260,ENSGALG00000041461,ENSGALG00000045105,ENSGALG00000028415,ENSGALG00000038848,ENSGALG00000038598,ENSGALG00000040453,ENSGALG00000041930,ENSGALG00000030998,ENSGALG00000043641,ENSGALG00000026525,ENSGALG00000045611
molecular_function	GO:0003713 transcription coactivator activity	13 out of 1274 genes, 1.0%	192 out of 15747 genes, 1.2%	1	ENSGALG00000032259,ENSGALG00000040453,ENSGALG00000016662,ENSGALG00000012770,ENSGALG00000042657,ENSGALG00000002170,ENSGALG00000035260,ENSGALG00000041930,ENSGALG00000045105,ENSGALG00000043641,ENSGALG00000030998,ENSGALG00000026525,ENSGALG00000045611
molecular_function	GO:0003714 transcription corepressor activity	4 out of 1274 genes, 0.3%	138 out of 15747 genes, 0.9%	1	ENSGALG00000030998,ENSGALG00000028415,ENSGALG00000038598,ENSGALG00000041461
molecular_function	GO:0003723 RNA binding	38 out of 1274 genes, 3.0%	778 out of 15747 genes, 4.9%	1	ENSGALG00000042641,ENSGALG00000038939,ENSGALG00000041204,ENSGALG00000033656,ENSGALG00000036867,ENSGALG00000040258,ENSGALG00000031812,ENSGALG00000031447,ENSGALG00000006797,ENSGALG00000032219,ENSGALG00000032984,ENSGALG00000032225,ENSGALG00000029334,ENSGALG00000009278,ENSGALG00000030824,ENSGALG00000029419,ENSGALG00000015928,ENSGALG00000011243,ENSGALG00000030890,ENSGALG00000016154,ENSGALG00000015195,…
molecular_function	GO:0003724 RNA helicase activity	3 out of 1274 genes, 0.2%	31 out of 15747 genes, 0.2%	1	ENSGALG00000029334,ENSGALG00000033656,ENSGALG00000011565
molecular_function	GO:0003725 double-stranded RNA binding	4 out of 1274 genes, 0.3%	56 out of 15747 genes, 0.4%	1	ENSGALG00000038939,ENSGALG00000044995,ENSGALG00000006797,ENSGALG00000038856
molecular_function	GO:0003726 double-stranded RNA adenosine deaminase activity	2 out of 1274 genes, 0.2%	5 out of 15747 genes, 0.0%	1	ENSGALG00000044995,ENSGALG00000006797
molecular_function	GO:0003727 single-stranded RNA binding	6 out of 1274 genes, 0.5%	58 out of 15747 genes, 0.4%	1	ENSGALG00000042641,ENSGALG00000002645,ENSGALG00000040453,ENSGALG00000038856,ENSGALG00000003765,ENSGALG00000036867
molecular_function	GO:0003729 mRNA binding	11 out of 1274 genes, 0.9%	201 out of 15747 genes, 1.3%	1	ENSGALG00000041204,ENSGALG00000036160,ENSGALG00000002645,ENSGALG00000039228,ENSGALG00000006160,ENSGALG00000044453,ENSGALG00000031447,ENSGALG00000011243,ENSGALG00000016154,ENSGALG00000046296,ENSGALG00000032225
molecular_function	GO:0003730 mRNA 3'-UTR binding	4 out of 1274 genes, 0.3%	54 out of 15747 genes, 0.3%	1	ENSGALG00000041204,ENSGALG00000036160,ENSGALG00000039228,ENSGALG00000011243
molecular_function	GO:0003735 structural constituent of ribosome	20 out of 1274 genes, 1.6%	143 out of 15747 genes, 0.9%	1	ENSGALG00000045753,ENSGALG00000012229,ENSGALG00000014874,ENSGALG00000037716,ENSGALG00000000456,ENSGALG00000034194,ENSGALG00000038667,ENSGALG00000039470,ENSGALG00000036004,ENSGALG00000031038,ENSGALG00000034352,ENSGALG00000038820,ENSGALG00000044453,ENSGALG00000024398,ENSGALG00000029419,ENSGALG00000030878,ENSGALG00000011290,ENSGALG00000014387,ENSGALG00000037441,ENSGALG00000015195
molecular_function	GO:0003755 peptidyl-prolyl cis-trans isomerase activity	3 out of 1274 genes, 0.2%	33 out of 15747 genes, 0.2%	1	ENSGALG00000035060,ENSGALG00000028600,ENSGALG00000015237
molecular_function	GO:0003774 motor activity	16 out of 1274 genes, 1.3%	123 out of 15747 genes, 0.8%	1	ENSGALG00000009602,ENSGALG00000039964,ENSGALG00000035594,ENSGALG00000043806,ENSGALG00000022206,ENSGALG00000011299,ENSGALG00000031553,ENSGALG00000005122,ENSGALG00000037864,ENSGALG00000013268,ENSGALG00000010116,ENSGALG00000031450,ENSGALG00000012997,ENSGALG00000010057,ENSGALG00000029660,ENSGALG00000004978
molecular_function	GO:0003777 microtubule motor activity	9 out of 1274 genes, 0.7%	65 out of 15747 genes, 0.4%	1	ENSGALG00000039964,ENSGALG00000013268,ENSGALG00000043806,ENSGALG00000022206,ENSGALG00000010116,ENSGALG00000011299,ENSGALG00000012997,ENSGALG00000010057,ENSGALG00000031553
molecular_function	GO:0003779 actin binding	21 out of 1274 genes, 1.6%	319 out of 15747 genes, 2.0%	1	ENSGALG00000031301,ENSGALG00000009602,ENSGALG00000038994,ENSGALG00000011242,ENSGALG00000034424,ENSGALG00000035594,ENSGALG00000003904,ENSGALG00000033953,ENSGALG00000015172,ENSGALG00000036175,ENSGALG00000040807,ENSGALG00000034510,ENSGALG00000039202,ENSGALG00000005122,ENSGALG00000018946,ENSGALG00000037864,ENSGALG00000015379,ENSGALG00000031450,ENSGALG00000029660,ENSGALG00000004978,ENSGALG00000028721
molecular_function	GO:0003810 protein-glutamine gamma-glutamyltransferase activity	3 out of 1274 genes, 0.2%	8 out of 15747 genes, 0.1%	1	ENSGALG00000021230,ENSGALG00000004804,ENSGALG00000021232
molecular_function	GO:0003823 antigen binding	2 out of 1274 genes, 0.2%	34 out of 15747 genes, 0.2%	1	ENSGALG00000045508,ENSGALG00000042285
molecular_function	GO:0003824 catalytic activity	382 out of 1274 genes, 30.0%	4739 out of 15747 genes, 30.1%	1	ENSGALG00000030533,ENSGALG00000033656,ENSGALG00000006208,ENSGALG00000004669,ENSGALG00000044213,ENSGALG00000040208,ENSGALG00000042984,ENSGALG00000005435,ENSGALG00000005318,ENSGALG00000010342,ENSGALG00000042246,ENSGALG00000004230,ENSGALG00000028147,ENSGALG00000037864,ENSGALG00000031980,ENSGALG00000015224,ENSGALG00000010490,ENSGALG00000000690,ENSGALG00000045045,ENSGALG00000009877,ENSGALG00000006819,…
molecular_function	GO:0003924 GTPase activity	11 out of 1274 genes, 0.9%	257 out of 15747 genes, 1.6%	1	ENSGALG00000031205,ENSGALG00000012542,ENSGALG00000011913,ENSGALG00000031980,ENSGALG00000008427,ENSGALG00000027789,ENSGALG00000040291,ENSGALG00000028186,ENSGALG00000041471,ENSGALG00000037953,ENSGALG00000028971
molecular_function	GO:0003951 NAD+ kinase activity	3 out of 1274 genes, 0.2%	16 out of 15747 genes, 0.1%	1	ENSGALG00000023541,ENSGALG00000033561,ENSGALG00000008910
molecular_function	GO:0003954 NADH dehydrogenase activity	6 out of 1274 genes, 0.5%	28 out of 15747 genes, 0.2%	1	ENSGALG00000000629,ENSGALG00000009703,ENSGALG00000040173,ENSGALG00000038714,ENSGALG00000039212,ENSGALG00000042809
molecular_function	GO:0004000 adenosine deaminase activity	2 out of 1274 genes, 0.2%	10 out of 15747 genes, 0.1%	1	ENSGALG00000044995,ENSGALG00000006797
molecular_function	GO:0004004 ATP-dependent RNA helicase activity	3 out of 1274 genes, 0.2%	30 out of 15747 genes, 0.2%	1	ENSGALG00000029334,ENSGALG00000033656,ENSGALG00000011565
molecular_function	GO:0004012 phospholipid-translocating ATPase activity	2 out of 1274 genes, 0.2%	21 out of 15747 genes, 0.1%	1	ENSGALG00000005752,ENSGALG00000043922
molecular_function	GO:0004016 adenylate cyclase activity	3 out of 1274 genes, 0.2%	13 out of 15747 genes, 0.1%	1	ENSGALG00000031170,ENSGALG00000030251,ENSGALG00000013060
molecular_function	GO:0004017 adenylate kinase activity	2 out of 1274 genes, 0.2%	8 out of 15747 genes, 0.1%	1	ENSGALG00000029150,ENSGALG00000011093
molecular_function	GO:0004070 aspartate carbamoyltransferase activity	2 out of 1274 genes, 0.2%	3 out of 15747 genes, 0.0%	1	ENSGALG00000016524,ENSGALG00000038362
molecular_function	GO:0004089 carbonate dehydratase activity	3 out of 1274 genes, 0.2%	12 out of 15747 genes, 0.1%	1	ENSGALG00000033720,ENSGALG00000037975,ENSGALG00000033428
molecular_function	GO:0004096 catalase activity	3 out of 1274 genes, 0.2%	5 out of 15747 genes, 0.0%	1	ENSGALG00000037829,ENSGALG00000005435,ENSGALG00000031869
molecular_function	GO:0004175 endopeptidase activity	38 out of 1274 genes, 3.0%	319 out of 15747 genes, 2.0%	1	ENSGALG00000040832,ENSGALG00000006992,ENSGALG00000040342,ENSGALG00000002018,ENSGALG00000016375,ENSGALG00000015730,ENSGALG00000005318,ENSGALG00000028886,ENSGALG00000028147,ENSGALG00000008332,ENSGALG00000045788,ENSGALG00000039545,ENSGALG00000012126,ENSGALG00000012483,ENSGALG00000013571,ENSGALG00000033974,ENSGALG00000029438,ENSGALG00000003016,ENSGALG00000009382,ENSGALG00000037220,ENSGALG00000041923,…
molecular_function	GO:0004177 aminopeptidase activity	2 out of 1274 genes, 0.2%	31 out of 15747 genes, 0.2%	1	ENSGALG00000000374,ENSGALG00000010200
molecular_function	GO:0004180 carboxypeptidase activity	7 out of 1274 genes, 0.5%	30 out of 15747 genes, 0.2%	1	ENSGALG00000041918,ENSGALG00000036909,ENSGALG00000006819,ENSGALG00000008087,ENSGALG00000028499,ENSGALG00000011727,ENSGALG00000016985
molecular_function	GO:0004181 metallocarboxypeptidase activity	6 out of 1274 genes, 0.5%	22 out of 15747 genes, 0.1%	1	ENSGALG00000041918,ENSGALG00000036909,ENSGALG00000006819,ENSGALG00000008087,ENSGALG00000011727,ENSGALG00000016985
molecular_function	GO:0004197 cysteine-type endopeptidase activity	7 out of 1274 genes, 0.5%	80 out of 15747 genes, 0.5%	1	ENSGALG00000041923,ENSGALG00000009050,ENSGALG00000013409,ENSGALG00000009382,ENSGALG00000028147,ENSGALG00000002018,ENSGALG00000012317
molecular_function	GO:0004198 calcium-dependent cysteine-type endopeptidase activity	4 out of 1274 genes, 0.3%	16 out of 15747 genes, 0.1%	1	ENSGALG00000009050,ENSGALG00000009382,ENSGALG00000002018,ENSGALG00000012317
molecular_function	GO:0004222 metalloendopeptidase activity	11 out of 1274 genes, 0.9%	89 out of 15747 genes, 0.6%	1	ENSGALG00000000151,ENSGALG00000006992,ENSGALG00000014736,ENSGALG00000040342,ENSGALG00000037220,ENSGALG00000028177,ENSGALG00000016375,ENSGALG00000019060,ENSGALG00000008704,ENSGALG00000019061,ENSGALG00000044168
molecular_function	GO:0004252 serine-type endopeptidase activity	19 out of 1274 genes, 1.5%	112 out of 15747 genes, 0.7%	1	ENSGALG00000029438,ENSGALG00000033974,ENSGALG00000040832,ENSGALG00000003016,ENSGALG00000015730,ENSGALG00000005318,ENSGALG00000028886,ENSGALG00000008332,ENSGALG00000029731,ENSGALG00000008905,ENSGALG00000039545,ENSGALG00000016832,ENSGALG00000012126,ENSGALG00000035308,ENSGALG00000012483,ENSGALG00000017040,ENSGALG00000019221,ENSGALG00000004293,ENSGALG00000013571
molecular_function	GO:0004364 glutathione transferase activity	3 out of 1274 genes, 0.2%	22 out of 15747 genes, 0.1%	1	ENSGALG00000042008,ENSGALG00000029395,ENSGALG00000032922
molecular_function	GO:0004386 helicase activity	4 out of 1274 genes, 0.3%	84 out of 15747 genes, 0.5%	1	ENSGALG00000029334,ENSGALG00000015928,ENSGALG00000033656,ENSGALG00000011565
molecular_function	GO:0004448 isocitrate dehydrogenase activity	2 out of 1274 genes, 0.2%	5 out of 15747 genes, 0.0%	1	ENSGALG00000029663,ENSGALG00000033888
molecular_function	GO:0004449 isocitrate dehydrogenase (NAD+) activity	2 out of 1274 genes, 0.2%	3 out of 15747 genes, 0.0%	1	ENSGALG00000029663,ENSGALG00000033888
molecular_function	GO:0004478 methionine adenosyltransferase activity	3 out of 1274 genes, 0.2%	4 out of 15747 genes, 0.0%	1	ENSGALG00000015366,ENSGALG00000044285,ENSGALG00000045002
molecular_function	GO:0004518 nuclease activity	7 out of 1274 genes, 0.5%	120 out of 15747 genes, 0.8%	1	ENSGALG00000038189,ENSGALG00000005411,ENSGALG00000007124,ENSGALG00000031768,ENSGALG00000002645,ENSGALG00000003196,ENSGALG00000010980
molecular_function	GO:0004519 endonuclease activity	5 out of 1274 genes, 0.4%	65 out of 15747 genes, 0.4%	1	ENSGALG00000038189,ENSGALG00000007124,ENSGALG00000031768,ENSGALG00000002645,ENSGALG00000003196
molecular_function	GO:0004521 endoribonuclease activity	2 out of 1274 genes, 0.2%	33 out of 15747 genes, 0.2%	1	ENSGALG00000007124,ENSGALG00000002645
molecular_function	GO:0004536 deoxyribonuclease activity	2 out of 1274 genes, 0.2%	32 out of 15747 genes, 0.2%	1	ENSGALG00000005411,ENSGALG00000031768
molecular_function	GO:0004540 ribonuclease activity	3 out of 1274 genes, 0.2%	67 out of 15747 genes, 0.4%	1	ENSGALG00000007124,ENSGALG00000002645,ENSGALG00000003196
molecular_function	GO:0004550 nucleoside diphosphate kinase activity	5 out of 1274 genes, 0.4%	16 out of 15747 genes, 0.1%	1	ENSGALG00000029677,ENSGALG00000029150,ENSGALG00000015224,ENSGALG00000031652,ENSGALG00000011093
molecular_function	GO:0004553 hydrolase activity, hydrolyzing O-glycosyl compounds	9 out of 1274 genes, 0.7%	84 out of 15747 genes, 0.5%	1	ENSGALG00000043872,ENSGALG00000037704,ENSGALG00000006208,ENSGALG00000040208,ENSGALG00000003519,ENSGALG00000010342,ENSGALG00000041152,ENSGALG00000027534,ENSGALG00000029000
molecular_function	GO:0004601 peroxidase activity	6 out of 1274 genes, 0.5%	33 out of 15747 genes, 0.2%	1	ENSGALG00000002595,ENSGALG00000037829,ENSGALG00000005435,ENSGALG00000031869,ENSGALG00000041510,ENSGALG00000016370
molecular_function	GO:0004620 phospholipase activity	10 out of 1274 genes, 0.8%	75 out of 15747 genes, 0.5%	1	ENSGALG00000045796,ENSGALG00000030128,ENSGALG00000010312,ENSGALG00000026584,ENSGALG00000009231,ENSGALG00000036106,ENSGALG00000033245,ENSGALG00000044307,ENSGALG00000029454,ENSGALG00000043401
molecular_function	GO:0004623 phospholipase A2 activity	6 out of 1274 genes, 0.5%	29 out of 15747 genes, 0.2%	1	ENSGALG00000045796,ENSGALG00000030128,ENSGALG00000026584,ENSGALG00000044307,ENSGALG00000043401,ENSGALG00000029454
molecular_function	GO:0004668 protein-arginine deiminase activity	2 out of 1274 genes, 0.2%	3 out of 15747 genes, 0.0%	1	ENSGALG00000039572,ENSGALG00000029212
molecular_function	GO:0004672 protein kinase activity	34 out of 1274 genes, 2.7%	525 out of 15747 genes, 3.3%	1	ENSGALG00000009602,ENSGALG00000001912,ENSGALG00000033061,ENSGALG00000033413,ENSGALG00000011326,ENSGALG00000031629,ENSGALG00000008462,ENSGALG00000003485,ENSGALG00000014979,ENSGALG00000006544,ENSGALG00000029510,ENSGALG00000009877,ENSGALG00000021567,ENSGALG00000034095,ENSGALG00000003845,ENSGALG00000012770,ENSGALG00000027983,ENSGALG00000031529,ENSGALG00000033058,ENSGALG00000015154,ENSGALG00000037242,…
molecular_function	GO:0004673 protein histidine kinase activity	2 out of 1274 genes, 0.2%	4 out of 15747 genes, 0.0%	1	ENSGALG00000009877,ENSGALG00000011262
molecular_function	GO:0004674 protein serine/threonine kinase activity	21 out of 1274 genes, 1.6%	335 out of 15747 genes, 2.1%	1	ENSGALG00000009602,ENSGALG00000003845,ENSGALG00000033061,ENSGALG00000012770,ENSGALG00000033413,ENSGALG00000011326,ENSGALG00000037242,ENSGALG00000015154,ENSGALG00000031629,ENSGALG00000028457,ENSGALG00000008462,ENSGALG00000016426,ENSGALG00000003485,ENSGALG00000006544,ENSGALG00000010909,ENSGALG00000011109,ENSGALG00000029510,ENSGALG00000037736,ENSGALG00000006158,ENSGALG00000034095,ENSGALG00000045933
molecular_function	GO:0004683 calmodulin-dependent protein kinase activity	2 out of 1274 genes, 0.2%	20 out of 15747 genes, 0.1%	1	ENSGALG00000003845,ENSGALG00000033061
molecular_function	GO:0004693 cyclin-dependent protein serine/threonine kinase activity	3 out of 1274 genes, 0.2%	20 out of 15747 genes, 0.1%	1	ENSGALG00000034095,ENSGALG00000003485,ENSGALG00000008462
molecular_function	GO:0004713 protein tyrosine kinase activity	7 out of 1274 genes, 0.5%	107 out of 15747 genes, 0.7%	1	ENSGALG00000014979,ENSGALG00000001912,ENSGALG00000031529,ENSGALG00000027983,ENSGALG00000021567,ENSGALG00000033234,ENSGALG00000008615
molecular_function	GO:0004714 transmembrane receptor protein tyrosine kinase activity	4 out of 1274 genes, 0.3%	57 out of 15747 genes, 0.4%	1	ENSGALG00000001912,ENSGALG00000031529,ENSGALG00000021567,ENSGALG00000008615
molecular_function	GO:0004715 non-membrane spanning protein tyrosine kinase activity	3 out of 1274 genes, 0.2%	39 out of 15747 genes, 0.2%	1	ENSGALG00000014979,ENSGALG00000027983,ENSGALG00000033234
molecular_function	GO:0004721 phosphoprotein phosphatase activity	5 out of 1274 genes, 0.4%	151 out of 15747 genes, 1.0%	1	ENSGALG00000010935,ENSGALG00000039061,ENSGALG00000039202,ENSGALG00000006368,ENSGALG00000044362
molecular_function	GO:0004725 protein tyrosine phosphatase activity	3 out of 1274 genes, 0.2%	93 out of 15747 genes, 0.6%	1	ENSGALG00000010935,ENSGALG00000039202,ENSGALG00000006368
molecular_function	GO:0004767 sphingomyelin phosphodiesterase activity	2 out of 1274 genes, 0.2%	6 out of 15747 genes, 0.0%	1	ENSGALG00000036106,ENSGALG00000033245
molecular_function	GO:0004806 triglyceride lipase activity	2 out of 1274 genes, 0.2%	14 out of 15747 genes, 0.1%	1	ENSGALG00000004230,ENSGALG00000009231
molecular_function	GO:0004812 aminoacyl-tRNA ligase activity	6 out of 1274 genes, 0.5%	39 out of 15747 genes, 0.2%	1	ENSGALG00000040258,ENSGALG00000026809,ENSGALG00000010789,ENSGALG00000043416,ENSGALG00000039230,ENSGALG00000039315
molecular_function	GO:0004842 ubiquitin-protein transferase activity	14 out of 1274 genes, 1.1%	304 out of 15747 genes, 1.9%	1	ENSGALG00000044188,ENSGALG00000000599,ENSGALG00000038164,ENSGALG00000033467,ENSGALG00000044805,ENSGALG00000032644,ENSGALG00000037089,ENSGALG00000036827,ENSGALG00000026849,ENSGALG00000006246,ENSGALG00000009530,ENSGALG00000007819,ENSGALG00000038598,ENSGALG00000028437
molecular_function	GO:0004843 thiol-dependent ubiquitin-specific protease activity	2 out of 1274 genes, 0.2%	69 out of 15747 genes, 0.4%	1	ENSGALG00000028499,ENSGALG00000038229
molecular_function	GO:0004857 enzyme inhibitor activity	20 out of 1274 genes, 1.6%	208 out of 15747 genes, 1.3%	1	ENSGALG00000035777,ENSGALG00000039764,ENSGALG00000017017,ENSGALG00000046159,ENSGALG00000014252,ENSGALG00000020390,ENSGALG00000000293,ENSGALG00000000740,ENSGALG00000023070,ENSGALG00000007367,ENSGALG00000007381,ENSGALG00000001697,ENSGALG00000031659,ENSGALG00000010657,ENSGALG00000038672,ENSGALG00000032231,ENSGALG00000009573,ENSGALG00000006833,ENSGALG00000017040,ENSGALG00000008302
molecular_function	GO:0004860 protein kinase inhibitor activity	2 out of 1274 genes, 0.2%	40 out of 15747 genes, 0.3%	1	ENSGALG00000035777,ENSGALG00000008302
molecular_function	GO:0004866 endopeptidase inhibitor activity	15 out of 1274 genes, 1.2%	102 out of 15747 genes, 0.6%	1	ENSGALG00000010657,ENSGALG00000039764,ENSGALG00000017017,ENSGALG00000046159,ENSGALG00000014252,ENSGALG00000020390,ENSGALG00000000293,ENSGALG00000032231,ENSGALG00000023070,ENSGALG00000006833,ENSGALG00000017040,ENSGALG00000007367,ENSGALG00000007381,ENSGALG00000001697,ENSGALG00000031659
molecular_function	GO:0004867 serine-type endopeptidase inhibitor activity	8 out of 1274 genes, 0.6%	54 out of 15747 genes, 0.3%	1	ENSGALG00000010657,ENSGALG00000017017,ENSGALG00000020390,ENSGALG00000006833,ENSGALG00000023070,ENSGALG00000007367,ENSGALG00000001697,ENSGALG00000007381
molecular_function	GO:0004896 cytokine receptor activity	4 out of 1274 genes, 0.3%	69 out of 15747 genes, 0.4%	1	ENSGALG00000030407,ENSGALG00000011058,ENSGALG00000016288,ENSGALG00000003446
molecular_function	GO:0004930 G-protein coupled receptor activity	56 out of 1274 genes, 4.4%	475 out of 15747 genes, 3.0%	1	ENSGALG00000037290,ENSGALG00000005242,ENSGALG00000019736,ENSGALG00000015150,ENSGALG00000016992,ENSGALG00000002299,ENSGALG00000044704,ENSGALG00000012297,ENSGALG00000038405,ENSGALG00000029764,ENSGALG00000005259,ENSGALG00000016725,ENSGALG00000016615,ENSGALG00000009100,ENSGALG00000015294,ENSGALG00000023541,ENSGALG00000010778,ENSGALG00000007047,ENSGALG00000016176,ENSGALG00000040305,ENSGALG00000008733,…
molecular_function	GO:0004946 bombesin receptor activity	2 out of 1274 genes, 0.2%	2 out of 15747 genes, 0.0%	1	ENSGALG00000013813,ENSGALG00000006406
molecular_function	GO:0004952 dopamine neurotransmitter receptor activity	2 out of 1274 genes, 0.2%	6 out of 15747 genes, 0.0%	1	ENSGALG00000040761,ENSGALG00000015117
molecular_function	GO:0004967 glucagon receptor activity	2 out of 1274 genes, 0.2%	4 out of 15747 genes, 0.0%	1	ENSGALG00000010078,ENSGALG00000041800
molecular_function	GO:0004970 ionotropic glutamate receptor activity	6 out of 1274 genes, 0.5%	18 out of 15747 genes, 0.1%	1	ENSGALG00000034109,ENSGALG00000008898,ENSGALG00000026241,ENSGALG00000041348,ENSGALG00000001172,ENSGALG00000011809
molecular_function	GO:0004972 NMDA glutamate receptor activity	3 out of 1274 genes, 0.2%	6 out of 15747 genes, 0.0%	1	ENSGALG00000008898,ENSGALG00000041348,ENSGALG00000011809
molecular_function	GO:0004984 olfactory receptor activity	6 out of 1274 genes, 0.5%	133 out of 15747 genes, 0.8%	1	ENSGALG00000040305,ENSGALG00000037290,ENSGALG00000031905,ENSGALG00000044550,ENSGALG00000036079,ENSGALG00000045701
molecular_function	GO:0004993 G-protein coupled serotonin receptor activity	5 out of 1274 genes, 0.4%	24 out of 15747 genes, 0.2%	1	ENSGALG00000007681,ENSGALG00000040761,ENSGALG00000009640,ENSGALG00000010778,ENSGALG00000016992
molecular_function	GO:0004999 vasoactive intestinal polypeptide receptor activity	2 out of 1274 genes, 0.2%	5 out of 15747 genes, 0.0%	1	ENSGALG00000005242,ENSGALG00000005259
molecular_function	GO:0005003 ephrin receptor activity	2 out of 1274 genes, 0.2%	17 out of 15747 genes, 0.1%	1	ENSGALG00000001912,ENSGALG00000021567
molecular_function	GO:0005005 transmembrane-ephrin receptor activity	2 out of 1274 genes, 0.2%	12 out of 15747 genes, 0.1%	1	ENSGALG00000001912,ENSGALG00000021567
molecular_function	GO:0005044 scavenger receptor activity	8 out of 1274 genes, 0.6%	46 out of 15747 genes, 0.3%	1	ENSGALG00000030311,ENSGALG00000003589,ENSGALG00000046331,ENSGALG00000031735,ENSGALG00000005824,ENSGALG00000015730,ENSGALG00000012126,ENSGALG00000043016
molecular_function	GO:0005085 guanyl-nucleotide exchange factor activity	5 out of 1274 genes, 0.4%	158 out of 15747 genes, 1.0%	1	ENSGALG00000029369,ENSGALG00000030836,ENSGALG00000013221,ENSGALG00000027476,ENSGALG00000007007
molecular_function	GO:0005088 Ras guanyl-nucleotide exchange factor activity	3 out of 1274 genes, 0.2%	99 out of 15747 genes, 0.6%	1	ENSGALG00000013221,ENSGALG00000027476,ENSGALG00000007007
molecular_function	GO:0005089 Rho guanyl-nucleotide exchange factor activity	2 out of 1274 genes, 0.2%	65 out of 15747 genes, 0.4%	1	ENSGALG00000013221,ENSGALG00000027476
molecular_function	GO:0005096 GTPase activator activity	9 out of 1274 genes, 0.7%	272 out of 15747 genes, 1.7%	1	ENSGALG00000029369,ENSGALG00000040351,ENSGALG00000046200,ENSGALG00000001536,ENSGALG00000046636,ENSGALG00000023703,ENSGALG00000007681,ENSGALG00000045905,ENSGALG00000014408
molecular_function	GO:0005102 signaling receptor binding	91 out of 1274 genes, 7.1%	998 out of 15747 genes, 6.3%	1	ENSGALG00000042607,ENSGALG00000030407,ENSGALG00000019736,ENSGALG00000035075,ENSGALG00000030164,ENSGALG00000016670,ENSGALG00000022815,ENSGALG00000011141,ENSGALG00000046159,ENSGALG00000042443,ENSGALG00000008427,ENSGALG00000006802,ENSGALG00000010866,ENSGALG00000026853,ENSGALG00000030542,ENSGALG00000037494,ENSGALG00000037935,ENSGALG00000024083,ENSGALG00000027874,ENSGALG00000005733,ENSGALG00000007927,…
molecular_function	GO:0005104 fibroblast growth factor receptor binding	3 out of 1274 genes, 0.2%	22 out of 15747 genes, 0.1%	1	ENSGALG00000017287,ENSGALG00000007706,ENSGALG00000026853
molecular_function	GO:0005109 frizzled binding	7 out of 1274 genes, 0.5%	37 out of 15747 genes, 0.2%	1	ENSGALG00000042607,ENSGALG00000037494,ENSGALG00000036255,ENSGALG00000030173,ENSGALG00000005733,ENSGALG00000009064,ENSGALG00000042657
molecular_function	GO:0005112 Notch binding	3 out of 1274 genes, 0.2%	17 out of 15747 genes, 0.1%	1	ENSGALG00000007927,ENSGALG00000024083,ENSGALG00000027874
molecular_function	GO:0005125 cytokine activity	7 out of 1274 genes, 0.5%	123 out of 15747 genes, 0.8%	1	ENSGALG00000030173,ENSGALG00000006329,ENSGALG00000006326,ENSGALG00000023822,ENSGALG00000005981,ENSGALG00000000892,ENSGALG00000006239
molecular_function	GO:0005126 cytokine receptor binding	12 out of 1274 genes, 0.9%	178 out of 15747 genes, 1.1%	1	ENSGALG00000006329,ENSGALG00000042193,ENSGALG00000030407,ENSGALG00000016670,ENSGALG00000022815,ENSGALG00000027299,ENSGALG00000006158,ENSGALG00000005981,ENSGALG00000023822,ENSGALG00000016669,ENSGALG00000006239,ENSGALG00000016668
molecular_function	GO:0005154 epidermal growth factor receptor binding	3 out of 1274 genes, 0.2%	25 out of 15747 genes, 0.2%	1	ENSGALG00000010866,ENSGALG00000002708,ENSGALG00000012155
molecular_function	GO:0005160 transforming growth factor beta receptor binding	3 out of 1274 genes, 0.2%	43 out of 15747 genes, 0.3%	1	ENSGALG00000006158,ENSGALG00000005981,ENSGALG00000006239
molecular_function	GO:0005178 integrin binding	6 out of 1274 genes, 0.5%	71 out of 15747 genes, 0.5%	1	ENSGALG00000046048,ENSGALG00000006802,ENSGALG00000006702,ENSGALG00000011141,ENSGALG00000016867,ENSGALG00000004538
molecular_function	GO:0005179 hormone activity	10 out of 1274 genes, 0.8%	76 out of 15747 genes, 0.5%	1	ENSGALG00000037020,ENSGALG00000042878,ENSGALG00000000277,ENSGALG00000019026,ENSGALG00000007047,ENSGALG00000012671,ENSGALG00000007222,ENSGALG00000040959,ENSGALG00000017117,ENSGALG00000012140
molecular_function	GO:0005184 neuropeptide hormone activity	3 out of 1274 genes, 0.2%	18 out of 15747 genes, 0.1%	1	ENSGALG00000019026,ENSGALG00000007047,ENSGALG00000040959
molecular_function	GO:0005198 structural molecule activity	53 out of 1274 genes, 4.2%	704 out of 15747 genes, 4.5%	1	ENSGALG00000045753,ENSGALG00000011913,ENSGALG00000004044,ENSGALG00000006864,ENSGALG00000008735,ENSGALG00000006208,ENSGALG00000034194,ENSGALG00000037953,ENSGALG00000004286,ENSGALG00000029694,ENSGALG00000040857,ENSGALG00000038022,ENSGALG00000009266,ENSGALG00000010657,ENSGALG00000031038,ENSGALG00000034352,ENSGALG00000038820,ENSGALG00000029419,ENSGALG00000011290,ENSGALG00000043689,ENSGALG00000041471,…
molecular_function	GO:0005200 structural constituent of cytoskeleton	6 out of 1274 genes, 0.5%	253 out of 15747 genes, 1.6%	1	ENSGALG00000032838,ENSGALG00000030405,ENSGALG00000041471,ENSGALG00000037953,ENSGALG00000026754,ENSGALG00000024138
molecular_function	GO:0005201 extracellular matrix structural constituent	9 out of 1274 genes, 0.7%	60 out of 15747 genes, 0.4%	1	ENSGALG00000010657,ENSGALG00000006864,ENSGALG00000006708,ENSGALG00000039411,ENSGALG00000026305,ENSGALG00000004286,ENSGALG00000043584,ENSGALG00000038022,ENSGALG00000040857
molecular_function	GO:0005217 intracellular ligand-gated ion channel activity	6 out of 1274 genes, 0.5%	31 out of 15747 genes, 0.2%	1	ENSGALG00000009705,ENSGALG00000034751,ENSGALG00000037644,ENSGALG00000040062,ENSGALG00000032986,ENSGALG00000014136
molecular_function	GO:0005221 intracellular cyclic nucleotide activated cation channel activity	2 out of 1274 genes, 0.2%	9 out of 15747 genes, 0.1%	1	ENSGALG00000037644,ENSGALG00000014136
molecular_function	GO:0005222 intracellular cAMP-activated cation channel activity	2 out of 1274 genes, 0.2%	9 out of 15747 genes, 0.1%	1	ENSGALG00000037644,ENSGALG00000014136
molecular_function	GO:0005223 intracellular cGMP-activated cation channel activity	2 out of 1274 genes, 0.2%	6 out of 15747 genes, 0.0%	1	ENSGALG00000037644,ENSGALG00000014136
molecular_function	GO:0005227 calcium activated cation channel activity	4 out of 1274 genes, 0.3%	20 out of 15747 genes, 0.1%	1	ENSGALG00000009265,ENSGALG00000005766,ENSGALG00000015126,ENSGALG00000045668
molecular_function	GO:0005229 intracellular calcium activated chloride channel activity	3 out of 1274 genes, 0.2%	11 out of 15747 genes, 0.1%	1	ENSGALG00000017271,ENSGALG00000011614,ENSGALG00000006322
molecular_function	GO:0005231 excitatory extracellular ligand-gated ion channel activity	3 out of 1274 genes, 0.2%	29 out of 15747 genes, 0.2%	1	ENSGALG00000015384,ENSGALG00000011809,ENSGALG00000010781
molecular_function	GO:0005246 calcium channel regulator activity	3 out of 1274 genes, 0.2%	25 out of 15747 genes, 0.2%	1	ENSGALG00000039061,ENSGALG00000041762,ENSGALG00000006576
molecular_function	GO:0005248 voltage-gated sodium channel activity	5 out of 1274 genes, 0.4%	16 out of 15747 genes, 0.1%	1	ENSGALG00000011040,ENSGALG00000011009,ENSGALG00000034427,ENSGALG00000006072,ENSGALG00000027702
molecular_function	GO:0005249 voltage-gated potassium channel activity	9 out of 1274 genes, 0.7%	88 out of 15747 genes, 0.6%	1	ENSGALG00000010173,ENSGALG00000022696,ENSGALG00000045668,ENSGALG00000012142,ENSGALG00000009877,ENSGALG00000009265,ENSGALG00000011262,ENSGALG00000035938,ENSGALG00000043764
molecular_function	GO:0005267 potassium channel activity	11 out of 1274 genes, 0.9%	111 out of 15747 genes, 0.7%	1	ENSGALG00000010173,ENSGALG00000022696,ENSGALG00000045668,ENSGALG00000012142,ENSGALG00000009877,ENSGALG00000010598,ENSGALG00000009265,ENSGALG00000005766,ENSGALG00000011262,ENSGALG00000035938,ENSGALG00000043764
molecular_function	GO:0005272 sodium channel activity	7 out of 1274 genes, 0.5%	34 out of 15747 genes, 0.2%	1	ENSGALG00000009366,ENSGALG00000011040,ENSGALG00000011009,ENSGALG00000005766,ENSGALG00000034427,ENSGALG00000006072,ENSGALG00000027702
molecular_function	GO:0005307 choline:sodium symporter activity	2 out of 1274 genes, 0.2%	2 out of 15747 genes, 0.0%	1	ENSGALG00000016804,ENSGALG00000017216
molecular_function	GO:0005310 dicarboxylic acid transmembrane transporter activity	6 out of 1274 genes, 0.5%	33 out of 15747 genes, 0.2%	1	ENSGALG00000039254,ENSGALG00000041122,ENSGALG00000012908,ENSGALG00000008874,ENSGALG00000033638,ENSGALG00000007959
molecular_function	GO:0005313 L-glutamate transmembrane transporter activity	2 out of 1274 genes, 0.2%	12 out of 15747 genes, 0.1%	1	ENSGALG00000039254,ENSGALG00000041122
molecular_function	GO:0005319 lipid transporter activity	15 out of 1274 genes, 1.2%	108 out of 15747 genes, 0.7%	1	ENSGALG00000034772,ENSGALG00000031293,ENSGALG00000002610,ENSGALG00000039354,ENSGALG00000013311,ENSGALG00000007109,ENSGALG00000011614,ENSGALG00000006795,ENSGALG00000001863,ENSGALG00000013154,ENSGALG00000009958,ENSGALG00000019276,ENSGALG00000005752,ENSGALG00000010891,ENSGALG00000043922
molecular_function	GO:0005337 nucleoside transmembrane transporter activity	2 out of 1274 genes, 0.2%	4 out of 15747 genes, 0.0%	1	ENSGALG00000012593,ENSGALG00000030863
molecular_function	GO:0005344 oxygen carrier activity	2 out of 1274 genes, 0.2%	10 out of 15747 genes, 0.1%	1	ENSGALG00000011859,ENSGALG00000028273
molecular_function	GO:0005351 carbohydrate:proton symporter activity	2 out of 1274 genes, 0.2%	8 out of 15747 genes, 0.1%	1	ENSGALG00000013980,ENSGALG00000003310
molecular_function	GO:0005355 glucose transmembrane transporter activity	2 out of 1274 genes, 0.2%	12 out of 15747 genes, 0.1%	1	ENSGALG00000013980,ENSGALG00000009306
molecular_function	GO:0005384 manganese ion transmembrane transporter activity	2 out of 1274 genes, 0.2%	5 out of 15747 genes, 0.0%	1	ENSGALG00000041533,ENSGALG00000011434
molecular_function	GO:0005385 zinc ion transmembrane transporter activity	2 out of 1274 genes, 0.2%	14 out of 15747 genes, 0.1%	1	ENSGALG00000034377,ENSGALG00000029687
molecular_function	GO:0005402 carbohydrate:cation symporter activity	2 out of 1274 genes, 0.2%	11 out of 15747 genes, 0.1%	1	ENSGALG00000013980,ENSGALG00000003310
molecular_function	GO:0005415 nucleoside:sodium symporter activity	2 out of 1274 genes, 0.2%	2 out of 15747 genes, 0.0%	1	ENSGALG00000012593,ENSGALG00000030863
molecular_function	GO:0005488 binding	731 out of 1274 genes, 57.4%	9098 out of 15747 genes, 57.8%	1	ENSGALG00000008055,ENSGALG00000040303,ENSGALG00000005242,ENSGALG00000036867,ENSGALG00000016316,ENSGALG00000002287,ENSGALG00000031812,ENSGALG00000037992,ENSGALG00000041659,ENSGALG00000007607,ENSGALG00000005265,ENSGALG00000028147,ENSGALG00000018946,ENSGALG00000037935,ENSGALG00000038343,ENSGALG00000015224,ENSGALG00000005824,ENSGALG00000006819,ENSGALG00000043016,ENSGALG00000041471,ENSGALG00000005752,…
molecular_function	GO:0005496 steroid binding	4 out of 1274 genes, 0.3%	57 out of 15747 genes, 0.4%	1	ENSGALG00000033941,ENSGALG00000011801,ENSGALG00000007109,ENSGALG00000003212
molecular_function	GO:0005501 retinoid binding	2 out of 1274 genes, 0.2%	18 out of 15747 genes, 0.1%	1	ENSGALG00000016725,ENSGALG00000005978
molecular_function	GO:0005506 iron ion binding	20 out of 1274 genes, 1.6%	129 out of 15747 genes, 0.8%	1	ENSGALG00000036831,ENSGALG00000013294,ENSGALG00000016690,ENSGALG00000041533,ENSGALG00000009926,ENSGALG00000029648,ENSGALG00000032620,ENSGALG00000011859,ENSGALG00000033511,ENSGALG00000044760,ENSGALG00000017524,ENSGALG00000039742,ENSGALG00000011413,ENSGALG00000019300,ENSGALG00000012754,ENSGALG00000008105,ENSGALG00000041222,ENSGALG00000032854,ENSGALG00000045351,ENSGALG00000038694
molecular_function	GO:0005507 copper ion binding	5 out of 1274 genes, 0.4%	40 out of 15747 genes, 0.3%	1	ENSGALG00000017237,ENSGALG00000041533,ENSGALG00000040045,ENSGALG00000007109,ENSGALG00000043027
molecular_function	GO:0005515 protein binding	371 out of 1274 genes, 29.1%	4881 out of 15747 genes, 31.0%	1	ENSGALG00000008055,ENSGALG00000040303,ENSGALG00000038939,ENSGALG00000035777,ENSGALG00000033941,ENSGALG00000032525,ENSGALG00000004669,ENSGALG00000016316,ENSGALG00000037992,ENSGALG00000007607,ENSGALG00000005265,ENSGALG00000028147,ENSGALG00000018946,ENSGALG00000037935,ENSGALG00000024083,ENSGALG00000037864,ENSGALG00000038343,ENSGALG00000010490,ENSGALG00000013822,ENSGALG00000005733,ENSGALG00000043016,…
molecular_function	GO:0005516 calmodulin binding	8 out of 1274 genes, 0.6%	73 out of 15747 genes, 0.5%	1	ENSGALG00000008177,ENSGALG00000012100,ENSGALG00000033061,ENSGALG00000023541,ENSGALG00000008898,ENSGALG00000031450,ENSGALG00000007607,ENSGALG00000035935
molecular_function	GO:0005518 collagen binding	2 out of 1274 genes, 0.2%	42 out of 15747 genes, 0.3%	1	ENSGALG00000010929,ENSGALG00000028147
molecular_function	GO:0005523 tropomyosin binding	3 out of 1274 genes, 0.2%	11 out of 15747 genes, 0.1%	1	ENSGALG00000041826,ENSGALG00000028721,ENSGALG00000018946
molecular_function	GO:0005524 ATP binding	92 out of 1274 genes, 7.2%	1171 out of 15747 genes, 7.4%	1	ENSGALG00000009602,ENSGALG00000035075,ENSGALG00000035594,ENSGALG00000031629,ENSGALG00000040415,ENSGALG00000008462,ENSGALG00000040258,ENSGALG00000011299,ENSGALG00000031170,ENSGALG00000039230,ENSGALG00000037864,ENSGALG00000015224,ENSGALG00000015928,ENSGALG00000002648,ENSGALG00000021567,ENSGALG00000005752,ENSGALG00000036263,ENSGALG00000007370,ENSGALG00000039964,ENSGALG00000003845,ENSGALG00000031529,…
molecular_function	GO:0005525 GTP binding	12 out of 1274 genes, 0.9%	309 out of 15747 genes, 2.0%	1	ENSGALG00000012542,ENSGALG00000011913,ENSGALG00000008427,ENSGALG00000046382,ENSGALG00000027789,ENSGALG00000045347,ENSGALG00000040291,ENSGALG00000028186,ENSGALG00000041471,ENSGALG00000037953,ENSGALG00000028971,ENSGALG00000045515
molecular_function	GO:0005539 glycosaminoglycan binding	10 out of 1274 genes, 0.8%	118 out of 15747 genes, 0.7%	1	ENSGALG00000042607,ENSGALG00000006725,ENSGALG00000037957,ENSGALG00000010583,ENSGALG00000040342,ENSGALG00000039411,ENSGALG00000036484,ENSGALG00000011205,ENSGALG00000042289,ENSGALG00000004286
molecular_function	GO:0005540 hyaluronic acid binding	3 out of 1274 genes, 0.2%	20 out of 15747 genes, 0.1%	1	ENSGALG00000006725,ENSGALG00000036484,ENSGALG00000042289
molecular_function	GO:0005543 phospholipid binding	21 out of 1274 genes, 1.6%	317 out of 15747 genes, 2.0%	1	ENSGALG00000031301,ENSGALG00000008055,ENSGALG00000037957,ENSGALG00000002610,ENSGALG00000026584,ENSGALG00000006702,ENSGALG00000030676,ENSGALG00000005265,ENSGALG00000043401,ENSGALG00000029454,ENSGALG00000045796,ENSGALG00000011861,ENSGALG00000026176,ENSGALG00000016258,ENSGALG00000007109,ENSGALG00000043172,ENSGALG00000030836,ENSGALG00000009573,ENSGALG00000044307,ENSGALG00000012092,ENSGALG00000035935
molecular_function	GO:0005544 calcium-dependent phospholipid binding	11 out of 1274 genes, 0.9%	54 out of 15747 genes, 0.3%	1	ENSGALG00000045796,ENSGALG00000008055,ENSGALG00000037957,ENSGALG00000026584,ENSGALG00000030676,ENSGALG00000009573,ENSGALG00000044307,ENSGALG00000005265,ENSGALG00000043401,ENSGALG00000012092,ENSGALG00000029454
molecular_function	GO:0005546 phosphatidylinositol-4,5-bisphosphate binding	3 out of 1274 genes, 0.2%	44 out of 15747 genes, 0.3%	1	ENSGALG00000031301,ENSGALG00000026176,ENSGALG00000005265
molecular_function	GO:0005548 phospholipid transporter activity	5 out of 1274 genes, 0.4%	56 out of 15747 genes, 0.4%	1	ENSGALG00000002610,ENSGALG00000013311,ENSGALG00000005752,ENSGALG00000011614,ENSGALG00000043922
molecular_function	GO:0005549 odorant binding	4 out of 1274 genes, 0.3%	81 out of 15747 genes, 0.5%	1	ENSGALG00000031905,ENSGALG00000044550,ENSGALG00000036079,ENSGALG00000045701
cellular_component	GO:0005579 membrane attack complex	2 out of 1274 genes, 0.2%	5 out of 15747 genes, 0.0%	1	ENSGALG00000010850,ENSGALG00000014840
cellular_component	GO:0005581 collagen trimer	6 out of 1274 genes, 0.5%	47 out of 15747 genes, 0.3%	1	ENSGALG00000026305,ENSGALG00000017117,ENSGALG00000004771,ENSGALG00000037309,ENSGALG00000015970,ENSGALG00000005253
cellular_component	GO:0005604 basement membrane	5 out of 1274 genes, 0.4%	53 out of 15747 genes, 0.3%	1	ENSGALG00000006725,ENSGALG00000006802,ENSGALG00000011205,ENSGALG00000040342,ENSGALG00000013081
cellular_component	GO:0005614 interstitial matrix	3 out of 1274 genes, 0.2%	11 out of 15747 genes, 0.1%	1	ENSGALG00000011205,ENSGALG00000010583,ENSGALG00000013081
cellular_component	GO:0005622 intracellular	734 out of 1274 genes, 57.6%	10207 out of 15747 genes, 64.8%	1	ENSGALG00000008055,ENSGALG00000040303,ENSGALG00000038940,ENSGALG00000036867,ENSGALG00000016316,ENSGALG00000031812,ENSGALG00000037992,ENSGALG00000041659,ENSGALG00000007607,ENSGALG00000005265,ENSGALG00000028147,ENSGALG00000018946,ENSGALG00000037935,ENSGALG00000040041,ENSGALG00000038343,ENSGALG00000015224,ENSGALG00000045045,ENSGALG00000041471,ENSGALG00000005752,ENSGALG00000007370,ENSGALG00000038771,…
cellular_component	GO:0005623 cell	918 out of 1274 genes, 72.1%	11714 out of 15747 genes, 74.4%	1	ENSGALG00000008055,ENSGALG00000040303,ENSGALG00000038940,ENSGALG00000036867,ENSGALG00000004945,ENSGALG00000016316,ENSGALG00000002287,ENSGALG00000031812,ENSGALG00000015145,ENSGALG00000037992,ENSGALG00000041659,ENSGALG00000007607,ENSGALG00000005265,ENSGALG00000028147,ENSGALG00000018946,ENSGALG00000037935,ENSGALG00000040041,ENSGALG00000038343,ENSGALG00000015224,ENSGALG00000005824,ENSGALG00000045045,…
cellular_component	GO:0005634 nucleus	304 out of 1274 genes, 23.9%	4641 out of 15747 genes, 29.5%	1	ENSGALG00000040303,ENSGALG00000038939,ENSGALG00000035777,ENSGALG00000033941,ENSGALG00000043204,ENSGALG00000038940,ENSGALG00000044213,ENSGALG00000036867,ENSGALG00000016316,ENSGALG00000041659,ENSGALG00000028147,ENSGALG00000009278,ENSGALG00000037935,ENSGALG00000024083,ENSGALG00000036504,ENSGALG00000038343,ENSGALG00000015224,ENSGALG00000026525,ENSGALG00000041471,ENSGALG00000008302,ENSGALG00000007370,…
cellular_component	GO:0005635 nuclear envelope	22 out of 1274 genes, 1.7%	311 out of 15747 genes, 2.0%	1	ENSGALG00000046361,ENSGALG00000013893,ENSGALG00000044928,ENSGALG00000025763,ENSGALG00000042657,ENSGALG00000025720,ENSGALG00000006454,ENSGALG00000032843,ENSGALG00000027506,ENSGALG00000044599,ENSGALG00000044464,ENSGALG00000041826,ENSGALG00000037527,ENSGALG00000030097,ENSGALG00000031056,ENSGALG00000015224,ENSGALG00000045947,ENSGALG00000003914,ENSGALG00000008003,ENSGALG00000041471,ENSGALG00000033069,…
cellular_component	GO:0005637 nuclear inner membrane	2 out of 1274 genes, 0.2%	33 out of 15747 genes, 0.2%	1	ENSGALG00000025720,ENSGALG00000005212
cellular_component	GO:0005640 nuclear outer membrane	2 out of 1274 genes, 0.2%	8 out of 15747 genes, 0.1%	1	ENSGALG00000042657,ENSGALG00000005212
cellular_component	GO:0005643 nuclear pore	3 out of 1274 genes, 0.2%	58 out of 15747 genes, 0.4%	1	ENSGALG00000032843,ENSGALG00000045947,ENSGALG00000044599
cellular_component	GO:0005654 nucleoplasm	97 out of 1274 genes, 7.6%	1892 out of 15747 genes, 12.0%	1	ENSGALG00000033532,ENSGALG00000038939,ENSGALG00000033941,ENSGALG00000016662,ENSGALG00000011141,ENSGALG00000037688,ENSGALG00000044213,ENSGALG00000041659,ENSGALG00000028147,ENSGALG00000038598,ENSGALG00000032225,ENSGALG00000024083,ENSGALG00000015224,ENSGALG00000016664,ENSGALG00000013600,ENSGALG00000029330,ENSGALG00000026525,ENSGALG00000032537,ENSGALG00000000793,ENSGALG00000008302,ENSGALG00000007370,…
cellular_component	GO:0005657 replication fork	6 out of 1274 genes, 0.5%	56 out of 15747 genes, 0.4%	1	ENSGALG00000036572,ENSGALG00000037932,ENSGALG00000031447,ENSGALG00000030099,ENSGALG00000026517,ENSGALG00000034688
cellular_component	GO:0005667 transcription factor complex	27 out of 1274 genes, 2.1%	299 out of 15747 genes, 1.9%	1	ENSGALG00000030873,ENSGALG00000023303,ENSGALG00000032259,ENSGALG00000019842,ENSGALG00000016662,ENSGALG00000002170,ENSGALG00000035260,ENSGALG00000008014,ENSGALG00000016316,ENSGALG00000031281,ENSGALG00000038598,ENSGALG00000008135,ENSGALG00000003045,ENSGALG00000046263,ENSGALG00000037935,ENSGALG00000033404,ENSGALG00000042492,ENSGALG00000041930,ENSGALG00000004322,ENSGALG00000043641,ENSGALG00000030998,…
cellular_component	GO:0005680 anaphase-promoting complex	2 out of 1274 genes, 0.2%	21 out of 15747 genes, 0.1%	1	ENSGALG00000026095,ENSGALG00000036827
cellular_component	GO:0005681 spliceosomal complex	3 out of 1274 genes, 0.2%	124 out of 15747 genes, 0.8%	1	ENSGALG00000029334,ENSGALG00000030824,ENSGALG00000035621
cellular_component	GO:0005694 chromosome	61 out of 1274 genes, 4.8%	696 out of 15747 genes, 4.4%	1	ENSGALG00000043062,ENSGALG00000038969,ENSGALG00000036572,ENSGALG00000041938,ENSGALG00000040303,ENSGALG00000035244,ENSGALG00000006186,ENSGALG00000038101,ENSGALG00000034688,ENSGALG00000037991,ENSGALG00000036867,ENSGALG00000031447,ENSGALG00000038598,ENSGALG00000042539,ENSGALG00000037930,ENSGALG00000031768,ENSGALG00000030087,ENSGALG00000011747,ENSGALG00000036504,ENSGALG00000026449,ENSGALG00000038343,…
cellular_component	GO:0005730 nucleolus	21 out of 1274 genes, 1.6%	583 out of 15747 genes, 3.7%	1	ENSGALG00000038101,ENSGALG00000036452,ENSGALG00000037242,ENSGALG00000037991,ENSGALG00000031243,ENSGALG00000042508,ENSGALG00000036175,ENSGALG00000041154,ENSGALG00000003467,ENSGALG00000006797,ENSGALG00000003196,ENSGALG00000007124,ENSGALG00000028937,ENSGALG00000030087,ENSGALG00000024083,ENSGALG00000044995,ENSGALG00000005689,ENSGALG00000039315,ENSGALG00000030890,ENSGALG00000014918,ENSGALG00000041643
cellular_component	GO:0005737 cytoplasm	472 out of 1274 genes, 37.0%	6839 out of 15747 genes, 43.4%	1	ENSGALG00000008055,ENSGALG00000038939,ENSGALG00000035777,ENSGALG00000004669,ENSGALG00000040208,ENSGALG00000042984,ENSGALG00000031812,ENSGALG00000037992,ENSGALG00000042246,ENSGALG00000007607,ENSGALG00000005265,ENSGALG00000018946,ENSGALG00000024083,ENSGALG00000031038,ENSGALG00000040041,ENSGALG00000015224,ENSGALG00000010490,ENSGALG00000045045,ENSGALG00000013822,ENSGALG00000021567,ENSGALG00000041471,…
cellular_component	GO:0005739 mitochondrion	62 out of 1274 genes, 4.9%	961 out of 15747 genes, 6.1%	1	ENSGALG00000045753,ENSGALG00000038590,ENSGALG00000030164,ENSGALG00000038714,ENSGALG00000037688,ENSGALG00000039725,ENSGALG00000042572,ENSGALG00000032465,ENSGALG00000026849,ENSGALG00000033441,ENSGALG00000029368,ENSGALG00000034194,ENSGALG00000031812,ENSGALG00000041129,ENSGALG00000040173,ENSGALG00000029663,ENSGALG00000042784,ENSGALG00000042246,ENSGALG00000041429,ENSGALG00000028937,ENSGALG00000026039,…
cellular_component	GO:0005740 mitochondrial envelope	21 out of 1274 genes, 1.6%	345 out of 15747 genes, 2.2%	1	ENSGALG00000026239,ENSGALG00000000629,ENSGALG00000009703,ENSGALG00000008337,ENSGALG00000038714,ENSGALG00000039725,ENSGALG00000042572,ENSGALG00000032465,ENSGALG00000029368,ENSGALG00000041129,ENSGALG00000040173,ENSGALG00000041429,ENSGALG00000028937,ENSGALG00000046347,ENSGALG00000007720,ENSGALG00000038801,ENSGALG00000042809,ENSGALG00000012692,ENSGALG00000038400,ENSGALG00000032595,ENSGALG00000039212
cellular_component	GO:0005741 mitochondrial outer membrane	3 out of 1274 genes, 0.2%	80 out of 15747 genes, 0.5%	1	ENSGALG00000038400,ENSGALG00000029368,ENSGALG00000041129
cellular_component	GO:0005743 mitochondrial inner membrane	17 out of 1274 genes, 1.3%	213 out of 15747 genes, 1.4%	1	ENSGALG00000026239,ENSGALG00000000629,ENSGALG00000009703,ENSGALG00000008337,ENSGALG00000038714,ENSGALG00000039725,ENSGALG00000032465,ENSGALG00000040173,ENSGALG00000041429,ENSGALG00000028937,ENSGALG00000046347,ENSGALG00000007720,ENSGALG00000038801,ENSGALG00000042809,ENSGALG00000012692,ENSGALG00000032595,ENSGALG00000039212
cellular_component	GO:0005746 mitochondrial respiratory chain	7 out of 1274 genes, 0.5%	65 out of 15747 genes, 0.4%	1	ENSGALG00000046347,ENSGALG00000032595,ENSGALG00000009703,ENSGALG00000040173,ENSGALG00000038714,ENSGALG00000039212,ENSGALG00000042809
cellular_component	GO:0005747 mitochondrial respiratory chain complex I	7 out of 1274 genes, 0.5%	42 out of 15747 genes, 0.3%	1	ENSGALG00000046347,ENSGALG00000032595,ENSGALG00000009703,ENSGALG00000040173,ENSGALG00000038714,ENSGALG00000039212,ENSGALG00000042809
cellular_component	GO:0005753 mitochondrial proton-transporting ATP synthase complex	2 out of 1274 genes, 0.2%	18 out of 15747 genes, 0.1%	1	ENSGALG00000038801,ENSGALG00000032465
cellular_component	GO:0005758 mitochondrial intermembrane space	4 out of 1274 genes, 0.3%	41 out of 15747 genes, 0.3%	1	ENSGALG00000012692,ENSGALG00000028937,ENSGALG00000038714,ENSGALG00000042572
cellular_component	GO:0005759 mitochondrial matrix	17 out of 1274 genes, 1.3%	174 out of 15747 genes, 1.1%	1	ENSGALG00000045753,ENSGALG00000029438,ENSGALG00000042460,ENSGALG00000029827,ENSGALG00000034194,ENSGALG00000038667,ENSGALG00000042246,ENSGALG00000041429,ENSGALG00000042446,ENSGALG00000036004,ENSGALG00000034352,ENSGALG00000038801,ENSGALG00000038820,ENSGALG00000029419,ENSGALG00000012692,ENSGALG00000014387,ENSGALG00000002200
cellular_component	GO:0005761 mitochondrial ribosome	9 out of 1274 genes, 0.7%	69 out of 15747 genes, 0.4%	1	ENSGALG00000045753,ENSGALG00000041429,ENSGALG00000036004,ENSGALG00000034352,ENSGALG00000038820,ENSGALG00000029419,ENSGALG00000034194,ENSGALG00000014387,ENSGALG00000038667
cellular_component	GO:0005762 mitochondrial large ribosomal subunit	8 out of 1274 genes, 0.6%	47 out of 15747 genes, 0.3%	1	ENSGALG00000045753,ENSGALG00000041429,ENSGALG00000036004,ENSGALG00000034352,ENSGALG00000038820,ENSGALG00000029419,ENSGALG00000034194,ENSGALG00000014387
cellular_component	GO:0005764 lysosome	17 out of 1274 genes, 1.3%	212 out of 15747 genes, 1.3%	1	ENSGALG00000038994,ENSGALG00000007027,ENSGALG00000016589,ENSGALG00000036106,ENSGALG00000034510,ENSGALG00000016740,ENSGALG00000013409,ENSGALG00000029000,ENSGALG00000016615,ENSGALG00000039643,ENSGALG00000011434,ENSGALG00000031450,ENSGALG00000030095,ENSGALG00000033530,ENSGALG00000007018,ENSGALG00000045611,ENSGALG00000032854
cellular_component	GO:0005765 lysosomal membrane	7 out of 1274 genes, 0.5%	71 out of 15747 genes, 0.5%	1	ENSGALG00000031450,ENSGALG00000039643,ENSGALG00000038994,ENSGALG00000016740,ENSGALG00000016589,ENSGALG00000007018,ENSGALG00000016615
cellular_component	GO:0005768 endosome	28 out of 1274 genes, 2.2%	473 out of 15747 genes, 3.0%	1	ENSGALG00000026727,ENSGALG00000002428,ENSGALG00000040351,ENSGALG00000031529,ENSGALG00000040038,ENSGALG00000029367,ENSGALG00000032986,ENSGALG00000036106,ENSGALG00000034510,ENSGALG00000008704,ENSGALG00000016740,ENSGALG00000037953,ENSGALG00000025948,ENSGALG00000029000,ENSGALG00000033638,ENSGALG00000009006,ENSGALG00000011434,ENSGALG00000014843,ENSGALG00000036412,ENSGALG00000004545,ENSGALG00000009722,…
cellular_component	GO:0005769 early endosome	10 out of 1274 genes, 0.8%	167 out of 15747 genes, 1.1%	1	ENSGALG00000026727,ENSGALG00000040351,ENSGALG00000036412,ENSGALG00000014843,ENSGALG00000032986,ENSGALG00000034510,ENSGALG00000016154,ENSGALG00000046088,ENSGALG00000029000,ENSGALG00000041273
cellular_component	GO:0005770 late endosome	5 out of 1274 genes, 0.4%	130 out of 15747 genes, 0.8%	1	ENSGALG00000030095,ENSGALG00000002428,ENSGALG00000034510,ENSGALG00000011434,ENSGALG00000025948
cellular_component	GO:0005773 vacuole	18 out of 1274 genes, 1.4%	284 out of 15747 genes, 1.8%	1	ENSGALG00000038994,ENSGALG00000007027,ENSGALG00000016589,ENSGALG00000036106,ENSGALG00000034510,ENSGALG00000016740,ENSGALG00000013409,ENSGALG00000029000,ENSGALG00000016615,ENSGALG00000039643,ENSGALG00000011434,ENSGALG00000031450,ENSGALG00000030095,ENSGALG00000033530,ENSGALG00000007018,ENSGALG00000045611,ENSGALG00000032854,ENSGALG00000038152
cellular_component	GO:0005774 vacuolar membrane	8 out of 1274 genes, 0.6%	109 out of 15747 genes, 0.7%	1	ENSGALG00000039643,ENSGALG00000038994,ENSGALG00000016589,ENSGALG00000031450,ENSGALG00000016740,ENSGALG00000007018,ENSGALG00000038152,ENSGALG00000016615
cellular_component	GO:0005777 peroxisome	2 out of 1274 genes, 0.2%	82 out of 15747 genes, 0.5%	1	ENSGALG00000008845,ENSGALG00000041129
cellular_component	GO:0005783 endoplasmic reticulum	66 out of 1274 genes, 5.2%	913 out of 15747 genes, 5.8%	1	ENSGALG00000035219,ENSGALG00000035075,ENSGALG00000040038,ENSGALG00000029648,ENSGALG00000041129,ENSGALG00000015722,ENSGALG00000029000,ENSGALG00000037325,ENSGALG00000038164,ENSGALG00000022850,ENSGALG00000030890,ENSGALG00000008302,ENSGALG00000038771,ENSGALG00000029369,ENSGALG00000000599,ENSGALG00000002428,ENSGALG00000040045,ENSGALG00000044805,ENSGALG00000023709,ENSGALG00000022030,ENSGALG00000041528,…
cellular_component	GO:0005788 endoplasmic reticulum lumen	3 out of 1274 genes, 0.2%	37 out of 15747 genes, 0.2%	1	ENSGALG00000003914,ENSGALG00000023709,ENSGALG00000032035
cellular_component	GO:0005789 endoplasmic reticulum membrane	30 out of 1274 genes, 2.4%	390 out of 15747 genes, 2.5%	1	ENSGALG00000029369,ENSGALG00000027608,ENSGALG00000034772,ENSGALG00000019756,ENSGALG00000037586,ENSGALG00000041762,ENSGALG00000035075,ENSGALG00000044805,ENSGALG00000022030,ENSGALG00000027762,ENSGALG00000032986,ENSGALG00000041528,ENSGALG00000019060,ENSGALG00000033511,ENSGALG00000041129,ENSGALG00000016740,ENSGALG00000041152,ENSGALG00000041063,ENSGALG00000027506,ENSGALG00000015722,ENSGALG00000037325,…
cellular_component	GO:0005790 smooth endoplasmic reticulum	2 out of 1274 genes, 0.2%	10 out of 15747 genes, 0.1%	1	ENSGALG00000009705,ENSGALG00000029648
cellular_component	GO:0005793 endoplasmic reticulum-Golgi intermediate compartment	5 out of 1274 genes, 0.4%	56 out of 15747 genes, 0.4%	1	ENSGALG00000027789,ENSGALG00000037586,ENSGALG00000033857,ENSGALG00000039088,ENSGALG00000015722
cellular_component	GO:0005794 Golgi apparatus	47 out of 1274 genes, 3.7%	877 out of 15747 genes, 5.6%	1	ENSGALG00000036909,ENSGALG00000035219,ENSGALG00000019756,ENSGALG00000007116,ENSGALG00000037586,ENSGALG00000040351,ENSGALG00000016375,ENSGALG00000041129,ENSGALG00000026195,ENSGALG00000034507,ENSGALG00000042116,ENSGALG00000026965,ENSGALG00000015722,ENSGALG00000043126,ENSGALG00000030542,ENSGALG00000016615,ENSGALG00000030383,ENSGALG00000031212,ENSGALG00000022850,ENSGALG00000040041,ENSGALG00000027874,…
cellular_component	GO:0005795 Golgi stack	4 out of 1274 genes, 0.3%	60 out of 15747 genes, 0.4%	1	ENSGALG00000031212,ENSGALG00000042116,ENSGALG00000026965,ENSGALG00000012988
cellular_component	GO:0005798 Golgi-associated vesicle	4 out of 1274 genes, 0.3%	90 out of 15747 genes, 0.6%	1	ENSGALG00000037586,ENSGALG00000041103,ENSGALG00000011326,ENSGALG00000015722
cellular_component	GO:0005802 trans-Golgi network	11 out of 1274 genes, 0.9%	149 out of 15747 genes, 0.9%	1	ENSGALG00000035957,ENSGALG00000019756,ENSGALG00000039643,ENSGALG00000004885,ENSGALG00000023763,ENSGALG00000040351,ENSGALG00000027874,ENSGALG00000043172,ENSGALG00000034507,ENSGALG00000046088,ENSGALG00000044464
cellular_component	GO:0005811 lipid droplet	2 out of 1274 genes, 0.2%	42 out of 15747 genes, 0.3%	1	ENSGALG00000037875,ENSGALG00000022827
cellular_component	GO:0005813 centrosome	21 out of 1274 genes, 1.6%	390 out of 15747 genes, 2.5%	1	ENSGALG00000011242,ENSGALG00000036392,ENSGALG00000034424,ENSGALG00000012770,ENSGALG00000011141,ENSGALG00000003657,ENSGALG00000036452,ENSGALG00000041923,ENSGALG00000032843,ENSGALG00000046038,ENSGALG00000044599,ENSGALG00000003045,ENSGALG00000045947,ENSGALG00000005689,ENSGALG00000015283,ENSGALG00000045282,ENSGALG00000011021,ENSGALG00000042136,ENSGALG00000008302,ENSGALG00000007319,ENSGALG00000021198
cellular_component	GO:0005814 centriole	3 out of 1274 genes, 0.2%	77 out of 15747 genes, 0.5%	1	ENSGALG00000036909,ENSGALG00000036175,ENSGALG00000044263
cellular_component	GO:0005815 microtubule organizing center	30 out of 1274 genes, 2.4%	509 out of 15747 genes, 3.2%	1	ENSGALG00000033532,ENSGALG00000036909,ENSGALG00000011242,ENSGALG00000036392,ENSGALG00000034424,ENSGALG00000035075,ENSGALG00000040045,ENSGALG00000012770,ENSGALG00000011141,ENSGALG00000003657,ENSGALG00000036452,ENSGALG00000031652,ENSGALG00000041923,ENSGALG00000036175,ENSGALG00000032843,ENSGALG00000046038,ENSGALG00000044599,ENSGALG00000003045,ENSGALG00000023763,ENSGALG00000045947,ENSGALG00000005689,…
cellular_component	GO:0005819 spindle	10 out of 1274 genes, 0.8%	188 out of 15747 genes, 1.2%	1	ENSGALG00000039964,ENSGALG00000036519,ENSGALG00000012770,ENSGALG00000003657,ENSGALG00000009722,ENSGALG00000041923,ENSGALG00000016664,ENSGALG00000036175,ENSGALG00000031553,ENSGALG00000042136
cellular_component	GO:0005829 cytosol	113 out of 1274 genes, 8.9%	2153 out of 15747 genes, 13.7%	1	ENSGALG00000033532,ENSGALG00000003416,ENSGALG00000040351,ENSGALG00000042220,ENSGALG00000036452,ENSGALG00000021696,ENSGALG00000004669,ENSGALG00000040208,ENSGALG00000039230,ENSGALG00000002618,ENSGALG00000024083,ENSGALG00000022850,ENSGALG00000041826,ENSGALG00000031038,ENSGALG00000037842,ENSGALG00000023703,ENSGALG00000032537,ENSGALG00000007370,ENSGALG00000012229,ENSGALG00000033185,ENSGALG00000031529,…
cellular_component	GO:0005833 hemoglobin complex	2 out of 1274 genes, 0.2%	7 out of 15747 genes, 0.0%	1	ENSGALG00000011859,ENSGALG00000028273
cellular_component	GO:0005834 heterotrimeric G-protein complex	3 out of 1274 genes, 0.2%	29 out of 15747 genes, 0.2%	1	ENSGALG00000031205,ENSGALG00000031980,ENSGALG00000008427
cellular_component	GO:0005840 ribosome	22 out of 1274 genes, 1.7%	182 out of 15747 genes, 1.2%	1	ENSGALG00000045753,ENSGALG00000012229,ENSGALG00000014874,ENSGALG00000037716,ENSGALG00000000456,ENSGALG00000041676,ENSGALG00000034194,ENSGALG00000038667,ENSGALG00000041429,ENSGALG00000039470,ENSGALG00000036004,ENSGALG00000031038,ENSGALG00000034352,ENSGALG00000038820,ENSGALG00000044453,ENSGALG00000024398,ENSGALG00000029419,ENSGALG00000030878,ENSGALG00000011290,ENSGALG00000014387,ENSGALG00000037441,…
cellular_component	GO:0005844 polysome	3 out of 1274 genes, 0.2%	53 out of 15747 genes, 0.3%	1	ENSGALG00000002645,ENSGALG00000011243,ENSGALG00000024398
cellular_component	GO:0005849 mRNA cleavage factor complex	3 out of 1274 genes, 0.2%	20 out of 15747 genes, 0.1%	1	ENSGALG00000040962,ENSGALG00000007370,ENSGALG00000032225
cellular_component	GO:0005856 cytoskeleton	106 out of 1274 genes, 8.3%	1609 out of 15747 genes, 10.2%	1	ENSGALG00000033532,ENSGALG00000009602,ENSGALG00000038994,ENSGALG00000035075,ENSGALG00000011141,ENSGALG00000008735,ENSGALG00000036452,ENSGALG00000035594,ENSGALG00000022206,ENSGALG00000011299,ENSGALG00000007607,ENSGALG00000018946,ENSGALG00000037325,ENSGALG00000017044,ENSGALG00000022850,ENSGALG00000037864,ENSGALG00000028138,ENSGALG00000037842,ENSGALG00000009722,ENSGALG00000016664,ENSGALG00000041471,…
cellular_component	GO:0005865 striated muscle thin filament	3 out of 1274 genes, 0.2%	23 out of 15747 genes, 0.1%	1	ENSGALG00000011242,ENSGALG00000028721,ENSGALG00000018946
cellular_component	GO:0005868 cytoplasmic dynein complex	2 out of 1274 genes, 0.2%	20 out of 15747 genes, 0.1%	1	ENSGALG00000009722,ENSGALG00000022206
cellular_component	GO:0005871 kinesin complex	4 out of 1274 genes, 0.3%	48 out of 15747 genes, 0.3%	1	ENSGALG00000039964,ENSGALG00000011299,ENSGALG00000031553,ENSGALG00000010057
cellular_component	GO:0005874 microtubule	13 out of 1274 genes, 1.0%	218 out of 15747 genes, 1.4%	1	ENSGALG00000037325,ENSGALG00000039964,ENSGALG00000006508,ENSGALG00000022850,ENSGALG00000039190,ENSGALG00000036452,ENSGALG00000016664,ENSGALG00000011299,ENSGALG00000010057,ENSGALG00000042784,ENSGALG00000031553,ENSGALG00000041471,ENSGALG00000037953
cellular_component	GO:0005875 microtubule associated complex	14 out of 1274 genes, 1.1%	113 out of 15747 genes, 0.7%	1	ENSGALG00000039964,ENSGALG00000013268,ENSGALG00000045792,ENSGALG00000009722,ENSGALG00000043806,ENSGALG00000022206,ENSGALG00000010116,ENSGALG00000008696,ENSGALG00000029677,ENSGALG00000011299,ENSGALG00000012997,ENSGALG00000031553,ENSGALG00000010057,ENSGALG00000021198
cellular_component	GO:0005876 spindle microtubule	2 out of 1274 genes, 0.2%	35 out of 15747 genes, 0.2%	1	ENSGALG00000016664,ENSGALG00000031553
cellular_component	GO:0005881 cytoplasmic microtubule	4 out of 1274 genes, 0.3%	39 out of 15747 genes, 0.2%	1	ENSGALG00000037325,ENSGALG00000022850,ENSGALG00000031553,ENSGALG00000037953
cellular_component	GO:0005882 intermediate filament	10 out of 1274 genes, 0.8%	273 out of 15747 genes, 1.7%	1	ENSGALG00000013893,ENSGALG00000008735,ENSGALG00000036846,ENSGALG00000026754,ENSGALG00000024138,ENSGALG00000006083,ENSGALG00000043689,ENSGALG00000030405,ENSGALG00000032838,ENSGALG00000034349
cellular_component	GO:0005884 actin filament	4 out of 1274 genes, 0.3%	75 out of 15747 genes, 0.5%	1	ENSGALG00000033953,ENSGALG00000038994,ENSGALG00000040807,ENSGALG00000008253
cellular_component	GO:0005901 caveola	4 out of 1274 genes, 0.3%	38 out of 15747 genes, 0.2%	1	ENSGALG00000017044,ENSGALG00000008177,ENSGALG00000033245,ENSGALG00000036114
cellular_component	GO:0005902 microvillus	3 out of 1274 genes, 0.2%	45 out of 15747 genes, 0.3%	1	ENSGALG00000002287,ENSGALG00000041878,ENSGALG00000006322
cellular_component	GO:0005903 brush border	5 out of 1274 genes, 0.4%	61 out of 15747 genes, 0.4%	1	ENSGALG00000009306,ENSGALG00000008704,ENSGALG00000014372,ENSGALG00000016884,ENSGALG00000039738
cellular_component	GO:0005905 clathrin-coated pit	2 out of 1274 genes, 0.2%	33 out of 15747 genes, 0.2%	1	ENSGALG00000041103,ENSGALG00000008704
cellular_component	GO:0005911 cell-cell junction	20 out of 1274 genes, 1.6%	268 out of 15747 genes, 1.7%	1	ENSGALG00000033089,ENSGALG00000015488,ENSGALG00000022557,ENSGALG00000004163,ENSGALG00000040038,ENSGALG00000033953,ENSGALG00000012923,ENSGALG00000002287,ENSGALG00000011009,ENSGALG00000005319,ENSGALG00000004286,ENSGALG00000032022,ENSGALG00000010891,ENSGALG00000012941,ENSGALG00000006508,ENSGALG00000017044,ENSGALG00000036097,ENSGALG00000030321,ENSGALG00000009306,ENSGALG00000008353
cellular_component	GO:0005912 adherens junction	14 out of 1274 genes, 1.1%	200 out of 15747 genes, 1.3%	1	ENSGALG00000012941,ENSGALG00000033089,ENSGALG00000036097,ENSGALG00000011141,ENSGALG00000030321,ENSGALG00000016867,ENSGALG00000033953,ENSGALG00000023703,ENSGALG00000002287,ENSGALG00000012923,ENSGALG00000042895,ENSGALG00000005319,ENSGALG00000028749,ENSGALG00000032022
cellular_component	GO:0005913 cell-cell adherens junction	7 out of 1274 genes, 0.5%	65 out of 15747 genes, 0.4%	1	ENSGALG00000012941,ENSGALG00000033089,ENSGALG00000012923,ENSGALG00000002287,ENSGALG00000036097,ENSGALG00000005319,ENSGALG00000032022
cellular_component	GO:0005923 bicellular tight junction	2 out of 1274 genes, 0.2%	67 out of 15747 genes, 0.4%	1	ENSGALG00000008353,ENSGALG00000022557
cellular_component	GO:0005924 cell-substrate adherens junction	5 out of 1274 genes, 0.4%	110 out of 15747 genes, 0.7%	1	ENSGALG00000023703,ENSGALG00000042895,ENSGALG00000011141,ENSGALG00000028749,ENSGALG00000016867
cellular_component	GO:0005925 focal adhesion	5 out of 1274 genes, 0.4%	107 out of 15747 genes, 0.7%	1	ENSGALG00000023703,ENSGALG00000042895,ENSGALG00000011141,ENSGALG00000028749,ENSGALG00000016867
cellular_component	GO:0005929 cilium	42 out of 1274 genes, 3.3%	369 out of 15747 genes, 2.3%	1	ENSGALG00000036909,ENSGALG00000019736,ENSGALG00000012100,ENSGALG00000005247,ENSGALG00000008427,ENSGALG00000029677,ENSGALG00000030307,ENSGALG00000015221,ENSGALG00000005766,ENSGALG00000008910,ENSGALG00000007607,ENSGALG00000029000,ENSGALG00000016725,ENSGALG00000017271,ENSGALG00000028138,ENSGALG00000029395,ENSGALG00000013268,ENSGALG00000010116,ENSGALG00000031450,ENSGALG00000012997,ENSGALG00000038769,…
cellular_component	GO:0005930 axoneme	10 out of 1274 genes, 0.8%	70 out of 15747 genes, 0.4%	1	ENSGALG00000013893,ENSGALG00000028138,ENSGALG00000013268,ENSGALG00000012770,ENSGALG00000007042,ENSGALG00000045792,ENSGALG00000016591,ENSGALG00000010116,ENSGALG00000029677,ENSGALG00000012997
cellular_component	GO:0005938 cell cortex	14 out of 1274 genes, 1.1%	239 out of 15747 genes, 1.5%	1	ENSGALG00000026176,ENSGALG00000017044,ENSGALG00000011913,ENSGALG00000003904,ENSGALG00000033953,ENSGALG00000046636,ENSGALG00000037736,ENSGALG00000034070,ENSGALG00000016154,ENSGALG00000045905,ENSGALG00000035935,ENSGALG00000014408,ENSGALG00000009266,ENSGALG00000023036
biological_process	GO:0005975 carbohydrate metabolic process	25 out of 1274 genes, 2.0%	295 out of 15747 genes, 1.9%	1	ENSGALG00000030533,ENSGALG00000013265,ENSGALG00000037704,ENSGALG00000006208,ENSGALG00000040208,ENSGALG00000043290,ENSGALG00000037854,ENSGALG00000010342,ENSGALG00000026195,ENSGALG00000016570,ENSGALG00000041152,ENSGALG00000001862,ENSGALG00000029000,ENSGALG00000044780,ENSGALG00000037325,ENSGALG00000043872,ENSGALG00000031212,ENSGALG00000038618,ENSGALG00000023761,ENSGALG00000045045,ENSGALG00000037736,…
biological_process	GO:0005976 polysaccharide metabolic process	2 out of 1274 genes, 0.2%	47 out of 15747 genes, 0.3%	1	ENSGALG00000043290,ENSGALG00000013265
biological_process	GO:0005977 glycogen metabolic process	2 out of 1274 genes, 0.2%	31 out of 15747 genes, 0.2%	1	ENSGALG00000043290,ENSGALG00000013265
biological_process	GO:0005996 monosaccharide metabolic process	11 out of 1274 genes, 0.9%	101 out of 15747 genes, 0.6%	1	ENSGALG00000037325,ENSGALG00000037704,ENSGALG00000038618,ENSGALG00000006208,ENSGALG00000023761,ENSGALG00000045045,ENSGALG00000037736,ENSGALG00000010342,ENSGALG00000016570,ENSGALG00000026195,ENSGALG00000044780
biological_process	GO:0006006 glucose metabolic process	4 out of 1274 genes, 0.3%	50 out of 15747 genes, 0.3%	1	ENSGALG00000045045,ENSGALG00000037325,ENSGALG00000037736,ENSGALG00000038618
biological_process	GO:0006022 aminoglycan metabolic process	5 out of 1274 genes, 0.4%	59 out of 15747 genes, 0.4%	1	ENSGALG00000007027,ENSGALG00000003519,ENSGALG00000006833,ENSGALG00000029000,ENSGALG00000001697
biological_process	GO:0006026 aminoglycan catabolic process	3 out of 1274 genes, 0.2%	14 out of 15747 genes, 0.1%	1	ENSGALG00000007027,ENSGALG00000003519,ENSGALG00000029000
biological_process	GO:0006027 glycosaminoglycan catabolic process	2 out of 1274 genes, 0.2%	10 out of 15747 genes, 0.1%	1	ENSGALG00000007027,ENSGALG00000029000
biological_process	GO:0006029 proteoglycan metabolic process	3 out of 1274 genes, 0.2%	47 out of 15747 genes, 0.3%	1	ENSGALG00000006725,ENSGALG00000001611,ENSGALG00000007027
biological_process	GO:0006040 amino sugar metabolic process	2 out of 1274 genes, 0.2%	32 out of 15747 genes, 0.2%	1	ENSGALG00000003519,ENSGALG00000034507
biological_process	GO:0006063 uronic acid metabolic process	2 out of 1274 genes, 0.2%	9 out of 15747 genes, 0.1%	1	ENSGALG00000044780,ENSGALG00000023761
biological_process	GO:0006066 alcohol metabolic process	15 out of 1274 genes, 1.2%	147 out of 15747 genes, 0.9%	1	ENSGALG00000003751,ENSGALG00000023541,ENSGALG00000040045,ENSGALG00000007109,ENSGALG00000032986,ENSGALG00000007267,ENSGALG00000008845,ENSGALG00000037854,ENSGALG00000026525,ENSGALG00000012834,ENSGALG00000011058,ENSGALG00000041222,ENSGALG00000004230,ENSGALG00000037875,ENSGALG00000005215
biological_process	GO:0006073 cellular glucan metabolic process	2 out of 1274 genes, 0.2%	31 out of 15747 genes, 0.2%	1	ENSGALG00000043290,ENSGALG00000013265
biological_process	GO:0006081 cellular aldehyde metabolic process	4 out of 1274 genes, 0.3%	37 out of 15747 genes, 0.2%	1	ENSGALG00000036683,ENSGALG00000030533,ENSGALG00000022166,ENSGALG00000005215
biological_process	GO:0006082 organic acid metabolic process	61 out of 1274 genes, 4.8%	584 out of 15747 genes, 3.7%	1	ENSGALG00000036831,ENSGALG00000034772,ENSGALG00000042220,ENSGALG00000029648,ENSGALG00000014966,ENSGALG00000032620,ENSGALG00000042984,ENSGALG00000040258,ENSGALG00000040340,ENSGALG00000029663,ENSGALG00000042246,ENSGALG00000016273,ENSGALG00000016524,ENSGALG00000017117,ENSGALG00000004230,ENSGALG00000039230,ENSGALG00000029000,ENSGALG00000001697,ENSGALG00000011413,ENSGALG00000026039,ENSGALG00000019300,…
biological_process	GO:0006084 acetyl-CoA metabolic process	3 out of 1274 genes, 0.2%	21 out of 15747 genes, 0.1%	1	ENSGALG00000010225,ENSGALG00000007267,ENSGALG00000035207
biological_process	GO:0006091 generation of precursor metabolites and energy	17 out of 1274 genes, 1.3%	219 out of 15747 genes, 1.4%	1	ENSGALG00000000629,ENSGALG00000013265,ENSGALG00000033185,ENSGALG00000009703,ENSGALG00000033888,ENSGALG00000029367,ENSGALG00000043290,ENSGALG00000032250,ENSGALG00000040173,ENSGALG00000029663,ENSGALG00000011058,ENSGALG00000015224,ENSGALG00000042809,ENSGALG00000023437,ENSGALG00000023032,ENSGALG00000026077,ENSGALG00000002266
biological_process	GO:0006099 tricarboxylic acid cycle	3 out of 1274 genes, 0.2%	23 out of 15747 genes, 0.1%	1	ENSGALG00000029663,ENSGALG00000033888,ENSGALG00000002266
biological_process	GO:0006101 citrate metabolic process	3 out of 1274 genes, 0.2%	25 out of 15747 genes, 0.2%	1	ENSGALG00000029663,ENSGALG00000033888,ENSGALG00000002266
biological_process	GO:0006109 regulation of carbohydrate metabolic process	6 out of 1274 genes, 0.5%	84 out of 15747 genes, 0.5%	1	ENSGALG00000043290,ENSGALG00000042878,ENSGALG00000037603,ENSGALG00000011058,ENSGALG00000016992,ENSGALG00000012155
biological_process	GO:0006111 regulation of gluconeogenesis	3 out of 1274 genes, 0.2%	24 out of 15747 genes, 0.2%	1	ENSGALG00000043290,ENSGALG00000037603,ENSGALG00000011058
biological_process	GO:0006112 energy reserve metabolic process	3 out of 1274 genes, 0.2%	37 out of 15747 genes, 0.2%	1	ENSGALG00000043290,ENSGALG00000013265,ENSGALG00000011058
biological_process	GO:0006119 oxidative phosphorylation	4 out of 1274 genes, 0.3%	50 out of 15747 genes, 0.3%	1	ENSGALG00000000629,ENSGALG00000033185,ENSGALG00000040173,ENSGALG00000042809
biological_process	GO:0006120 mitochondrial electron transport, NADH to ubiquinone	2 out of 1274 genes, 0.2%	16 out of 15747 genes, 0.1%	1	ENSGALG00000040173,ENSGALG00000042809
biological_process	GO:0006139 nucleobase-containing compound metabolic process	156 out of 1274 genes, 12.2%	2022 out of 15747 genes, 12.8%	1	ENSGALG00000033532,ENSGALG00000038939,ENSGALG00000030533,ENSGALG00000033941,ENSGALG00000015150,ENSGALG00000043204,ENSGALG00000044213,ENSGALG00000016316,ENSGALG00000031812,ENSGALG00000031170,ENSGALG00000046180,ENSGALG00000039230,ENSGALG00000007124,ENSGALG00000037935,ENSGALG00000036504,ENSGALG00000015224,ENSGALG00000026525,ENSGALG00000007370,ENSGALG00000010226,ENSGALG00000027188,ENSGALG00000011565,…
biological_process	GO:0006140 regulation of nucleotide metabolic process	2 out of 1274 genes, 0.2%	50 out of 15747 genes, 0.3%	1	ENSGALG00000008177,ENSGALG00000016992
biological_process	GO:0006144 purine nucleobase metabolic process	2 out of 1274 genes, 0.2%	20 out of 15747 genes, 0.1%	1	ENSGALG00000033199,ENSGALG00000005361
biological_process	GO:0006163 purine nucleotide metabolic process	22 out of 1274 genes, 1.7%	253 out of 15747 genes, 1.6%	1	ENSGALG00000000629,ENSGALG00000033185,ENSGALG00000013060,ENSGALG00000029827,ENSGALG00000032465,ENSGALG00000007267,ENSGALG00000035207,ENSGALG00000029677,ENSGALG00000031170,ENSGALG00000030251,ENSGALG00000040173,ENSGALG00000029150,ENSGALG00000033199,ENSGALG00000015753,ENSGALG00000042446,ENSGALG00000010225,ENSGALG00000005361,ENSGALG00000015224,ENSGALG00000038801,ENSGALG00000042809,ENSGALG00000026077,…
biological_process	GO:0006164 purine nucleotide biosynthetic process	13 out of 1274 genes, 1.0%	135 out of 15747 genes, 0.9%	1	ENSGALG00000015753,ENSGALG00000013060,ENSGALG00000010225,ENSGALG00000015224,ENSGALG00000005361,ENSGALG00000038801,ENSGALG00000032465,ENSGALG00000029677,ENSGALG00000026077,ENSGALG00000030251,ENSGALG00000031170,ENSGALG00000029150,ENSGALG00000033199
biological_process	GO:0006165 nucleoside diphosphate phosphorylation	6 out of 1274 genes, 0.5%	43 out of 15747 genes, 0.3%	1	ENSGALG00000029677,ENSGALG00000026077,ENSGALG00000029150,ENSGALG00000015224,ENSGALG00000031652,ENSGALG00000011093
biological_process	GO:0006171 cAMP biosynthetic process	3 out of 1274 genes, 0.2%	8 out of 15747 genes, 0.1%	1	ENSGALG00000031170,ENSGALG00000030251,ENSGALG00000013060
biological_process	GO:0006188 IMP biosynthetic process	2 out of 1274 genes, 0.2%	11 out of 15747 genes, 0.1%	1	ENSGALG00000033199,ENSGALG00000005361
biological_process	GO:0006206 pyrimidine nucleobase metabolic process	2 out of 1274 genes, 0.2%	11 out of 15747 genes, 0.1%	1	ENSGALG00000016524,ENSGALG00000038362
biological_process	GO:0006207 'de novo' pyrimidine nucleobase biosynthetic process	2 out of 1274 genes, 0.2%	7 out of 15747 genes, 0.0%	1	ENSGALG00000016524,ENSGALG00000038362
biological_process	GO:0006213 pyrimidine nucleoside metabolic process	2 out of 1274 genes, 0.2%	29 out of 15747 genes, 0.2%	1	ENSGALG00000029677,ENSGALG00000016524
biological_process	GO:0006220 pyrimidine nucleotide metabolic process	2 out of 1274 genes, 0.2%	43 out of 15747 genes, 0.3%	1	ENSGALG00000029677,ENSGALG00000016524
biological_process	GO:0006221 pyrimidine nucleotide biosynthetic process	2 out of 1274 genes, 0.2%	37 out of 15747 genes, 0.2%	1	ENSGALG00000029677,ENSGALG00000016524
biological_process	GO:0006228 UTP biosynthetic process	2 out of 1274 genes, 0.2%	9 out of 15747 genes, 0.1%	1	ENSGALG00000029677,ENSGALG00000016524
biological_process	GO:0006259 DNA metabolic process	32 out of 1274 genes, 2.5%	457 out of 15747 genes, 2.9%	1	ENSGALG00000036572,ENSGALG00000033532,ENSGALG00000041938,ENSGALG00000042215,ENSGALG00000006186,ENSGALG00000038101,ENSGALG00000034688,ENSGALG00000031812,ENSGALG00000046180,ENSGALG00000031768,ENSGALG00000036504,ENSGALG00000041630,ENSGALG00000016664,ENSGALG00000017493,ENSGALG00000041643,ENSGALG00000010226,ENSGALG00000011565,ENSGALG00000012236,ENSGALG00000041461,ENSGALG00000037932,ENSGALG00000006651,…
biological_process	GO:0006260 DNA replication	8 out of 1274 genes, 0.6%	127 out of 15747 genes, 0.8%	1	ENSGALG00000036572,ENSGALG00000030099,ENSGALG00000041630,ENSGALG00000026517,ENSGALG00000034688,ENSGALG00000013784,ENSGALG00000037932,ENSGALG00000041643
biological_process	GO:0006261 DNA-dependent DNA replication	6 out of 1274 genes, 0.5%	98 out of 15747 genes, 0.6%	1	ENSGALG00000036572,ENSGALG00000037932,ENSGALG00000030099,ENSGALG00000026517,ENSGALG00000034688,ENSGALG00000013784
biological_process	GO:0006275 regulation of DNA replication	4 out of 1274 genes, 0.3%	68 out of 15747 genes, 0.4%	1	ENSGALG00000036572,ENSGALG00000026517,ENSGALG00000034688,ENSGALG00000013784
biological_process	GO:0006281 DNA repair	16 out of 1274 genes, 1.3%	278 out of 15747 genes, 1.8%	1	ENSGALG00000036572,ENSGALG00000033532,ENSGALG00000010226,ENSGALG00000042215,ENSGALG00000006186,ENSGALG00000034688,ENSGALG00000012236,ENSGALG00000006651,ENSGALG00000005411,ENSGALG00000031768,ENSGALG00000036504,ENSGALG00000045889,ENSGALG00000032644,ENSGALG00000016664,ENSGALG00000030095,ENSGALG00000017493
biological_process	GO:0006282 regulation of DNA repair	5 out of 1274 genes, 0.4%	76 out of 15747 genes, 0.5%	1	ENSGALG00000038189,ENSGALG00000006651,ENSGALG00000025809,ENSGALG00000038229,ENSGALG00000034688
biological_process	GO:0006284 base-excision repair	5 out of 1274 genes, 0.4%	35 out of 15747 genes, 0.2%	1	ENSGALG00000010226,ENSGALG00000016664,ENSGALG00000017493,ENSGALG00000006651,ENSGALG00000032644
biological_process	GO:0006289 nucleotide-excision repair	3 out of 1274 genes, 0.2%	37 out of 15747 genes, 0.2%	1	ENSGALG00000033532,ENSGALG00000016664,ENSGALG00000006651
biological_process	GO:0006302 double-strand break repair	7 out of 1274 genes, 0.5%	125 out of 15747 genes, 0.8%	1	ENSGALG00000030095,ENSGALG00000005411,ENSGALG00000031768,ENSGALG00000036504,ENSGALG00000006186,ENSGALG00000045889,ENSGALG00000012236
biological_process	GO:0006304 DNA modification	8 out of 1274 genes, 0.6%	41 out of 15747 genes, 0.3%	1	ENSGALG00000038101,ENSGALG00000011565,ENSGALG00000019211,ENSGALG00000041461,ENSGALG00000030998,ENSGALG00000031812,ENSGALG00000046180,ENSGALG00000034574
biological_process	GO:0006305 DNA alkylation	7 out of 1274 genes, 0.5%	26 out of 15747 genes, 0.2%	1	ENSGALG00000030998,ENSGALG00000031812,ENSGALG00000046180,ENSGALG00000011565,ENSGALG00000019211,ENSGALG00000041461,ENSGALG00000034574
biological_process	GO:0006306 DNA methylation	7 out of 1274 genes, 0.5%	26 out of 15747 genes, 0.2%	1	ENSGALG00000030998,ENSGALG00000031812,ENSGALG00000046180,ENSGALG00000011565,ENSGALG00000019211,ENSGALG00000041461,ENSGALG00000034574
biological_process	GO:0006310 DNA recombination	7 out of 1274 genes, 0.5%	141 out of 15747 genes, 0.9%	1	ENSGALG00000030095,ENSGALG00000041938,ENSGALG00000005411,ENSGALG00000031768,ENSGALG00000036504,ENSGALG00000006186,ENSGALG00000012236
biological_process	GO:0006323 DNA packaging	20 out of 1274 genes, 1.6%	108 out of 15747 genes, 0.7%	1	ENSGALG00000043062,ENSGALG00000038969,ENSGALG00000040303,ENSGALG00000035244,ENSGALG00000031874,ENSGALG00000041398,ENSGALG00000035445,ENSGALG00000037991,ENSGALG00000030424,ENSGALG00000042491,ENSGALG00000011783,ENSGALG00000009100,ENSGALG00000002645,ENSGALG00000032272,ENSGALG00000037930,ENSGALG00000011747,ENSGALG00000027064,ENSGALG00000032933,ENSGALG00000031159,ENSGALG00000037167
biological_process	GO:0006325 chromatin organization	44 out of 1274 genes, 3.5%	436 out of 15747 genes, 2.8%	1	ENSGALG00000043062,ENSGALG00000038969,ENSGALG00000040303,ENSGALG00000035244,ENSGALG00000043204,ENSGALG00000037991,ENSGALG00000013272,ENSGALG00000009100,ENSGALG00000008135,ENSGALG00000037930,ENSGALG00000030087,ENSGALG00000011747,ENSGALG00000026449,ENSGALG00000038343,ENSGALG00000031159,ENSGALG00000000793,ENSGALG00000035715,ENSGALG00000031874,ENSGALG00000041398,ENSGALG00000035445,ENSGALG00000037242,…
biological_process	GO:0006335 DNA replication-dependent nucleosome assembly	3 out of 1274 genes, 0.2%	11 out of 15747 genes, 0.1%	1	ENSGALG00000042491,ENSGALG00000032272,ENSGALG00000032933
biological_process	GO:0006336 DNA replication-independent nucleosome assembly	3 out of 1274 genes, 0.2%	20 out of 15747 genes, 0.1%	1	ENSGALG00000042491,ENSGALG00000032272,ENSGALG00000032933
biological_process	GO:0006338 chromatin remodeling	9 out of 1274 genes, 0.7%	88 out of 15747 genes, 0.6%	1	ENSGALG00000008135,ENSGALG00000002645,ENSGALG00000030087,ENSGALG00000032489,ENSGALG00000043204,ENSGALG00000029212,ENSGALG00000000793,ENSGALG00000006031,ENSGALG00000009100
biological_process	GO:0006351 transcription, DNA-templated	57 out of 1274 genes, 4.5%	583 out of 15747 genes, 3.7%	1	ENSGALG00000045753,ENSGALG00000023303,ENSGALG00000032259,ENSGALG00000001191,ENSGALG00000033941,ENSGALG00000016662,ENSGALG00000015150,ENSGALG00000043204,ENSGALG00000002170,ENSGALG00000026264,ENSGALG00000016316,ENSGALG00000031281,ENSGALG00000032225,ENSGALG00000008135,ENSGALG00000037935,ENSGALG00000032039,ENSGALG00000041630,ENSGALG00000001124,ENSGALG00000043010,ENSGALG00000005653,ENSGALG00000005708,…
biological_process	GO:0006352 DNA-templated transcription, initiation	7 out of 1274 genes, 0.5%	68 out of 15747 genes, 0.4%	1	ENSGALG00000042491,ENSGALG00000032272,ENSGALG00000013600,ENSGALG00000032933,ENSGALG00000026747,ENSGALG00000041398,ENSGALG00000035445
biological_process	GO:0006355 regulation of transcription, DNA-templated	149 out of 1274 genes, 11.7%	2116 out of 15747 genes, 13.4%	1	ENSGALG00000033941,ENSGALG00000015150,ENSGALG00000043835,ENSGALG00000043204,ENSGALG00000036867,ENSGALG00000016316,ENSGALG00000041129,ENSGALG00000035944,ENSGALG00000038598,ENSGALG00000037935,ENSGALG00000024083,ENSGALG00000026525,ENSGALG00000009064,ENSGALG00000000793,ENSGALG00000008302,ENSGALG00000027188,ENSGALG00000045328,ENSGALG00000011783,ENSGALG00000041154,ENSGALG00000013081,ENSGALG00000042878,…
biological_process	GO:0006356 regulation of transcription by RNA polymerase I	2 out of 1274 genes, 0.2%	20 out of 15747 genes, 0.1%	1	ENSGALG00000031529,ENSGALG00000039315
biological_process	GO:0006357 regulation of transcription by RNA polymerase II	100 out of 1274 genes, 7.8%	1431 out of 15747 genes, 9.1%	1	ENSGALG00000004044,ENSGALG00000033941,ENSGALG00000016662,ENSGALG00000015150,ENSGALG00000043204,ENSGALG00000036452,ENSGALG00000036867,ENSGALG00000016316,ENSGALG00000041129,ENSGALG00000035944,ENSGALG00000026525,ENSGALG00000009064,ENSGALG00000012483,ENSGALG00000033659,ENSGALG00000027188,ENSGALG00000035260,ENSGALG00000008014,ENSGALG00000045328,ENSGALG00000041461,ENSGALG00000025948,ENSGALG00000013081,…
biological_process	GO:0006359 regulation of transcription by RNA polymerase III	2 out of 1274 genes, 0.2%	15 out of 15747 genes, 0.1%	1	ENSGALG00000026525,ENSGALG00000031529
biological_process	GO:0006364 rRNA processing	7 out of 1274 genes, 0.5%	135 out of 15747 genes, 0.9%	1	ENSGALG00000042508,ENSGALG00000007124,ENSGALG00000037441,ENSGALG00000003467,ENSGALG00000030890,ENSGALG00000024398,ENSGALG00000000576
biological_process	GO:0006366 transcription by RNA polymerase II	35 out of 1274 genes, 2.7%	415 out of 15747 genes, 2.6%	1	ENSGALG00000023303,ENSGALG00000032259,ENSGALG00000001191,ENSGALG00000016662,ENSGALG00000015150,ENSGALG00000026264,ENSGALG00000016316,ENSGALG00000032225,ENSGALG00000008135,ENSGALG00000037935,ENSGALG00000032039,ENSGALG00000001124,ENSGALG00000005653,ENSGALG00000008253,ENSGALG00000043641,ENSGALG00000013600,ENSGALG00000026525,ENSGALG00000040532,ENSGALG00000026747,ENSGALG00000041643,ENSGALG00000027188,…
biological_process	GO:0006367 transcription initiation from RNA polymerase II promoter	2 out of 1274 genes, 0.2%	32 out of 15747 genes, 0.2%	1	ENSGALG00000013600,ENSGALG00000026747
biological_process	GO:0006378 mRNA polyadenylation	2 out of 1274 genes, 0.2%	25 out of 15747 genes, 0.2%	1	ENSGALG00000007370,ENSGALG00000032225
biological_process	GO:0006382 adenosine to inosine editing	2 out of 1274 genes, 0.2%	6 out of 15747 genes, 0.0%	1	ENSGALG00000044995,ENSGALG00000006797
biological_process	GO:0006383 transcription by RNA polymerase III	2 out of 1274 genes, 0.2%	22 out of 15747 genes, 0.1%	1	ENSGALG00000031281,ENSGALG00000014650
biological_process	GO:0006396 RNA processing	23 out of 1274 genes, 1.8%	524 out of 15747 genes, 3.3%	1	ENSGALG00000038939,ENSGALG00000038101,ENSGALG00000044213,ENSGALG00000042508,ENSGALG00000003467,ENSGALG00000006797,ENSGALG00000032225,ENSGALG00000042287,ENSGALG00000007124,ENSGALG00000006773,ENSGALG00000034757,ENSGALG00000006544,ENSGALG00000044995,ENSGALG00000030824,ENSGALG00000046607,ENSGALG00000035621,ENSGALG00000024398,ENSGALG00000037441,ENSGALG00000032916,ENSGALG00000030890,ENSGALG00000004978,…
biological_process	GO:0006397 mRNA processing	7 out of 1274 genes, 0.5%	230 out of 15747 genes, 1.5%	1	ENSGALG00000006544,ENSGALG00000030824,ENSGALG00000035621,ENSGALG00000004978,ENSGALG00000044213,ENSGALG00000007370,ENSGALG00000032225
biological_process	GO:0006399 tRNA metabolic process	11 out of 1274 genes, 0.9%	140 out of 15747 genes, 0.9%	1	ENSGALG00000007124,ENSGALG00000034757,ENSGALG00000006773,ENSGALG00000043416,ENSGALG00000039315,ENSGALG00000040258,ENSGALG00000010789,ENSGALG00000026809,ENSGALG00000032916,ENSGALG00000039230,ENSGALG00000007370
biological_process	GO:0006400 tRNA modification	3 out of 1274 genes, 0.2%	66 out of 15747 genes, 0.4%	1	ENSGALG00000034757,ENSGALG00000006773,ENSGALG00000032916
biological_process	GO:0006401 RNA catabolic process	4 out of 1274 genes, 0.3%	101 out of 15747 genes, 0.6%	1	ENSGALG00000042641,ENSGALG00000039228,ENSGALG00000038101,ENSGALG00000010980
biological_process	GO:0006402 mRNA catabolic process	3 out of 1274 genes, 0.2%	83 out of 15747 genes, 0.5%	1	ENSGALG00000042641,ENSGALG00000039228,ENSGALG00000038101
biological_process	GO:0006403 RNA localization	8 out of 1274 genes, 0.6%	130 out of 15747 genes, 0.8%	1	ENSGALG00000041204,ENSGALG00000039228,ENSGALG00000016154,ENSGALG00000046296,ENSGALG00000030890,ENSGALG00000003765,ENSGALG00000004978,ENSGALG00000024172
biological_process	GO:0006405 RNA export from nucleus	4 out of 1274 genes, 0.3%	86 out of 15747 genes, 0.5%	1	ENSGALG00000030890,ENSGALG00000046296,ENSGALG00000004978,ENSGALG00000024172
biological_process	GO:0006406 mRNA export from nucleus	3 out of 1274 genes, 0.2%	67 out of 15747 genes, 0.4%	1	ENSGALG00000046296,ENSGALG00000004978,ENSGALG00000024172
biological_process	GO:0006412 translation	25 out of 1274 genes, 2.0%	273 out of 15747 genes, 1.7%	1	ENSGALG00000045753,ENSGALG00000012229,ENSGALG00000014874,ENSGALG00000037716,ENSGALG00000000456,ENSGALG00000040258,ENSGALG00000034194,ENSGALG00000038667,ENSGALG00000026809,ENSGALG00000039230,ENSGALG00000039470,ENSGALG00000036004,ENSGALG00000043416,ENSGALG00000031038,ENSGALG00000038820,ENSGALG00000044453,ENSGALG00000039315,ENSGALG00000024398,ENSGALG00000029419,ENSGALG00000030878,ENSGALG00000011290,…
biological_process	GO:0006417 regulation of translation	15 out of 1274 genes, 1.2%	197 out of 15747 genes, 1.3%	1	ENSGALG00000041429,ENSGALG00000037325,ENSGALG00000038939,ENSGALG00000041204,ENSGALG00000036160,ENSGALG00000002645,ENSGALG00000039228,ENSGALG00000031529,ENSGALG00000017238,ENSGALG00000031629,ENSGALG00000037603,ENSGALG00000011243,ENSGALG00000037992,ENSGALG00000003082,ENSGALG00000003196
biological_process	GO:0006418 tRNA aminoacylation for protein translation	6 out of 1274 genes, 0.5%	39 out of 15747 genes, 0.2%	1	ENSGALG00000040258,ENSGALG00000026809,ENSGALG00000010789,ENSGALG00000043416,ENSGALG00000039230,ENSGALG00000039315
biological_process	GO:0006446 regulation of translational initiation	4 out of 1274 genes, 0.3%	41 out of 15747 genes, 0.3%	1	ENSGALG00000036160,ENSGALG00000037992,ENSGALG00000011243,ENSGALG00000031629
biological_process	GO:0006448 regulation of translational elongation	2 out of 1274 genes, 0.2%	13 out of 15747 genes, 0.1%	1	ENSGALG00000017238,ENSGALG00000003082
biological_process	GO:0006450 regulation of translational fidelity	2 out of 1274 genes, 0.2%	18 out of 15747 genes, 0.1%	1	ENSGALG00000043416,ENSGALG00000044453
biological_process	GO:0006457 protein folding	6 out of 1274 genes, 0.5%	118 out of 15747 genes, 0.7%	1	ENSGALG00000003914,ENSGALG00000002006,ENSGALG00000028600,ENSGALG00000027506,ENSGALG00000023709,ENSGALG00000043051
biological_process	GO:0006464 cellular protein modification process	106 out of 1274 genes, 8.3%	1994 out of 15747 genes, 12.7%	1	ENSGALG00000009602,ENSGALG00000038143,ENSGALG00000036452,ENSGALG00000031629,ENSGALG00000008462,ENSGALG00000042116,ENSGALG00000039202,ENSGALG00000038598,ENSGALG00000028437,ENSGALG00000017524,ENSGALG00000037325,ENSGALG00000038164,ENSGALG00000009877,ENSGALG00000008814,ENSGALG00000021567,ENSGALG00000028600,ENSGALG00000009530,ENSGALG00000036263,ENSGALG00000016864,ENSGALG00000000599,ENSGALG00000003845,…
biological_process	GO:0006468 protein phosphorylation	37 out of 1274 genes, 2.9%	626 out of 15747 genes, 4.0%	1	ENSGALG00000009602,ENSGALG00000001912,ENSGALG00000033061,ENSGALG00000033413,ENSGALG00000011326,ENSGALG00000031629,ENSGALG00000008462,ENSGALG00000007706,ENSGALG00000014979,ENSGALG00000006544,ENSGALG00000029510,ENSGALG00000009877,ENSGALG00000021567,ENSGALG00000034095,ENSGALG00000003845,ENSGALG00000039228,ENSGALG00000012770,ENSGALG00000027983,ENSGALG00000031529,ENSGALG00000015154,ENSGALG00000037242,…
biological_process	GO:0006469 negative regulation of protein kinase activity	4 out of 1274 genes, 0.3%	141 out of 15747 genes, 0.9%	1	ENSGALG00000036106,ENSGALG00000035777,ENSGALG00000036452,ENSGALG00000008302
biological_process	GO:0006470 protein dephosphorylation	5 out of 1274 genes, 0.4%	168 out of 15747 genes, 1.1%	1	ENSGALG00000010935,ENSGALG00000039061,ENSGALG00000039202,ENSGALG00000006368,ENSGALG00000044362
biological_process	GO:0006473 protein acetylation	4 out of 1274 genes, 0.3%	97 out of 15747 genes, 0.6%	1	ENSGALG00000033857,ENSGALG00000041676,ENSGALG00000030958,ENSGALG00000033877
biological_process	GO:0006475 internal protein amino acid acetylation	3 out of 1274 genes, 0.2%	81 out of 15747 genes, 0.5%	1	ENSGALG00000033857,ENSGALG00000030958,ENSGALG00000033877
biological_process	GO:0006476 protein deacetylation	3 out of 1274 genes, 0.2%	39 out of 15747 genes, 0.2%	1	ENSGALG00000012692,ENSGALG00000030998,ENSGALG00000035260
biological_process	GO:0006479 protein methylation	4 out of 1274 genes, 0.3%	89 out of 15747 genes, 0.6%	1	ENSGALG00000031839,ENSGALG00000013272,ENSGALG00000030942,ENSGALG00000016864
biological_process	GO:0006486 protein glycosylation	11 out of 1274 genes, 0.9%	161 out of 15747 genes, 1.0%	1	ENSGALG00000037325,ENSGALG00000031212,ENSGALG00000001611,ENSGALG00000041152,ENSGALG00000041063,ENSGALG00000012536,ENSGALG00000042116,ENSGALG00000001862,ENSGALG00000030588,ENSGALG00000005063,ENSGALG00000026965
biological_process	GO:0006487 protein N-linked glycosylation	3 out of 1274 genes, 0.2%	54 out of 15747 genes, 0.3%	1	ENSGALG00000031212,ENSGALG00000041152,ENSGALG00000041063
biological_process	GO:0006497 protein lipidation	3 out of 1274 genes, 0.2%	74 out of 15747 genes, 0.5%	1	ENSGALG00000027608,ENSGALG00000022030,ENSGALG00000027762
biological_process	GO:0006505 GPI anchor metabolic process	3 out of 1274 genes, 0.2%	34 out of 15747 genes, 0.2%	1	ENSGALG00000027608,ENSGALG00000022030,ENSGALG00000027762
biological_process	GO:0006506 GPI anchor biosynthetic process	3 out of 1274 genes, 0.2%	30 out of 15747 genes, 0.2%	1	ENSGALG00000027608,ENSGALG00000022030,ENSGALG00000027762
biological_process	GO:0006508 proteolysis	72 out of 1274 genes, 5.7%	878 out of 15747 genes, 5.6%	1	ENSGALG00000033532,ENSGALG00000040342,ENSGALG00000042984,ENSGALG00000015730,ENSGALG00000005318,ENSGALG00000028147,ENSGALG00000038164,ENSGALG00000006819,ENSGALG00000012126,ENSGALG00000012483,ENSGALG00000013571,ENSGALG00000010200,ENSGALG00000008087,ENSGALG00000003016,ENSGALG00000019060,ENSGALG00000009050,ENSGALG00000019061,ENSGALG00000029226,ENSGALG00000012317,ENSGALG00000000151,ENSGALG00000026095,…
biological_process	GO:0006511 ubiquitin-dependent protein catabolic process	16 out of 1274 genes, 1.3%	395 out of 15747 genes, 2.5%	1	ENSGALG00000033532,ENSGALG00000036827,ENSGALG00000026849,ENSGALG00000033162,ENSGALG00000027506,ENSGALG00000029226,ENSGALG00000044188,ENSGALG00000045788,ENSGALG00000038164,ENSGALG00000039993,ENSGALG00000026095,ENSGALG00000032644,ENSGALG00000045817,ENSGALG00000037089,ENSGALG00000032035,ENSGALG00000036361
biological_process	GO:0006518 peptide metabolic process	30 out of 1274 genes, 2.4%	359 out of 15747 genes, 2.3%	1	ENSGALG00000045753,ENSGALG00000012229,ENSGALG00000014874,ENSGALG00000037716,ENSGALG00000000456,ENSGALG00000040258,ENSGALG00000034194,ENSGALG00000038667,ENSGALG00000026809,ENSGALG00000039230,ENSGALG00000033857,ENSGALG00000039470,ENSGALG00000036004,ENSGALG00000029395,ENSGALG00000043416,ENSGALG00000031038,ENSGALG00000027874,ENSGALG00000038820,ENSGALG00000044453,ENSGALG00000039315,ENSGALG00000024398,…
biological_process	GO:0006520 cellular amino acid metabolic process	25 out of 1274 genes, 2.0%	209 out of 15747 genes, 1.3%	1	ENSGALG00000009926,ENSGALG00000042460,ENSGALG00000029648,ENSGALG00000000109,ENSGALG00000035207,ENSGALG00000014966,ENSGALG00000000081,ENSGALG00000043290,ENSGALG00000042984,ENSGALG00000040258,ENSGALG00000040340,ENSGALG00000026809,ENSGALG00000042246,ENSGALG00000012418,ENSGALG00000016273,ENSGALG00000016524,ENSGALG00000039230,ENSGALG00000008177,ENSGALG00000019300,ENSGALG00000043416,ENSGALG00000039315,…
biological_process	GO:0006525 arginine metabolic process	2 out of 1274 genes, 0.2%	12 out of 15747 genes, 0.1%	1	ENSGALG00000008177,ENSGALG00000016524
biological_process	GO:0006541 glutamine metabolic process	2 out of 1274 genes, 0.2%	15 out of 15747 genes, 0.1%	1	ENSGALG00000016273,ENSGALG00000016524
biological_process	GO:0006556 S-adenosylmethionine biosynthetic process	3 out of 1274 genes, 0.2%	5 out of 15747 genes, 0.0%	1	ENSGALG00000015366,ENSGALG00000044285,ENSGALG00000045002
biological_process	GO:0006558 L-phenylalanine metabolic process	2 out of 1274 genes, 0.2%	5 out of 15747 genes, 0.0%	1	ENSGALG00000014966,ENSGALG00000012754
biological_process	GO:0006559 L-phenylalanine catabolic process	2 out of 1274 genes, 0.2%	5 out of 15747 genes, 0.0%	1	ENSGALG00000014966,ENSGALG00000012754
biological_process	GO:0006568 tryptophan metabolic process	4 out of 1274 genes, 0.3%	8 out of 15747 genes, 0.1%	1	ENSGALG00000009926,ENSGALG00000012418,ENSGALG00000000109,ENSGALG00000035207
biological_process	GO:0006569 tryptophan catabolic process	4 out of 1274 genes, 0.3%	8 out of 15747 genes, 0.1%	1	ENSGALG00000009926,ENSGALG00000012418,ENSGALG00000000109,ENSGALG00000035207
biological_process	GO:0006570 tyrosine metabolic process	2 out of 1274 genes, 0.2%	8 out of 15747 genes, 0.1%	1	ENSGALG00000029648,ENSGALG00000014966
biological_process	GO:0006575 cellular modified amino acid metabolic process	9 out of 1274 genes, 0.7%	104 out of 15747 genes, 0.7%	1	ENSGALG00000033857,ENSGALG00000021685,ENSGALG00000029395,ENSGALG00000042460,ENSGALG00000027874,ENSGALG00000040340,ENSGALG00000016370,ENSGALG00000041510,ENSGALG00000030646
biological_process	GO:0006576 cellular biogenic amine metabolic process	5 out of 1274 genes, 0.4%	28 out of 15747 genes, 0.2%	1	ENSGALG00000040045,ENSGALG00000009926,ENSGALG00000012418,ENSGALG00000000109,ENSGALG00000035207
biological_process	GO:0006582 melanin metabolic process	2 out of 1274 genes, 0.2%	10 out of 15747 genes, 0.1%	1	ENSGALG00000017237,ENSGALG00000016740
biological_process	GO:0006584 catecholamine metabolic process	2 out of 1274 genes, 0.2%	20 out of 15747 genes, 0.1%	1	ENSGALG00000040045,ENSGALG00000029648
biological_process	GO:0006586 indolalkylamine metabolic process	4 out of 1274 genes, 0.3%	8 out of 15747 genes, 0.1%	1	ENSGALG00000009926,ENSGALG00000012418,ENSGALG00000000109,ENSGALG00000035207
biological_process	GO:0006605 protein targeting	5 out of 1274 genes, 0.4%	140 out of 15747 genes, 0.9%	1	ENSGALG00000038400,ENSGALG00000038087,ENSGALG00000028937,ENSGALG00000039212,ENSGALG00000029226
biological_process	GO:0006606 protein import into nucleus	3 out of 1274 genes, 0.2%	71 out of 15747 genes, 0.5%	1	ENSGALG00000023303,ENSGALG00000032259,ENSGALG00000037527
biological_process	GO:0006611 protein export from nucleus	4 out of 1274 genes, 0.3%	111 out of 15747 genes, 0.7%	1	ENSGALG00000030890,ENSGALG00000046296,ENSGALG00000004978,ENSGALG00000024172
biological_process	GO:0006626 protein targeting to mitochondrion	3 out of 1274 genes, 0.2%	36 out of 15747 genes, 0.2%	1	ENSGALG00000038400,ENSGALG00000028937,ENSGALG00000039212
biological_process	GO:0006629 lipid metabolic process	56 out of 1274 genes, 4.4%	708 out of 15747 genes, 4.5%	1	ENSGALG00000036831,ENSGALG00000034772,ENSGALG00000013294,ENSGALG00000021685,ENSGALG00000006302,ENSGALG00000002170,ENSGALG00000027762,ENSGALG00000032986,ENSGALG00000040208,ENSGALG00000036106,ENSGALG00000033561,ENSGALG00000017117,ENSGALG00000010902,ENSGALG00000008910,ENSGALG00000004230,ENSGALG00000029454,ENSGALG00000037951,ENSGALG00000026039,ENSGALG00000023541,ENSGALG00000000690,ENSGALG00000009231,…
biological_process	GO:0006631 fatty acid metabolic process	14 out of 1274 genes, 1.1%	161 out of 15747 genes, 1.0%	1	ENSGALG00000033143,ENSGALG00000036831,ENSGALG00000034772,ENSGALG00000003751,ENSGALG00000026039,ENSGALG00000042446,ENSGALG00000029827,ENSGALG00000008845,ENSGALG00000037603,ENSGALG00000002200,ENSGALG00000004230,ENSGALG00000017117,ENSGALG00000038694,ENSGALG00000038771
biological_process	GO:0006633 fatty acid biosynthetic process	7 out of 1274 genes, 0.5%	58 out of 15747 genes, 0.4%	1	ENSGALG00000033143,ENSGALG00000003751,ENSGALG00000042446,ENSGALG00000002200,ENSGALG00000029827,ENSGALG00000004230,ENSGALG00000038771
biological_process	GO:0006637 acyl-CoA metabolic process	6 out of 1274 genes, 0.5%	46 out of 15747 genes, 0.3%	1	ENSGALG00000042446,ENSGALG00000002200,ENSGALG00000029827,ENSGALG00000010225,ENSGALG00000007267,ENSGALG00000035207
biological_process	GO:0006638 neutral lipid metabolic process	2 out of 1274 genes, 0.2%	49 out of 15747 genes, 0.3%	1	ENSGALG00000004230,ENSGALG00000007109
biological_process	GO:0006639 acylglycerol metabolic process	2 out of 1274 genes, 0.2%	48 out of 15747 genes, 0.3%	1	ENSGALG00000004230,ENSGALG00000007109
biological_process	GO:0006641 triglyceride metabolic process	2 out of 1274 genes, 0.2%	38 out of 15747 genes, 0.2%	1	ENSGALG00000004230,ENSGALG00000007109
biological_process	GO:0006643 membrane lipid metabolic process	12 out of 1274 genes, 0.9%	135 out of 15747 genes, 0.9%	1	ENSGALG00000027608,ENSGALG00000021685,ENSGALG00000003751,ENSGALG00000023541,ENSGALG00000022030,ENSGALG00000027762,ENSGALG00000040208,ENSGALG00000009231,ENSGALG00000036106,ENSGALG00000027534,ENSGALG00000008910,ENSGALG00000010902
biological_process	GO:0006644 phospholipid metabolic process	18 out of 1274 genes, 1.4%	252 out of 15747 genes, 1.6%	1	ENSGALG00000027608,ENSGALG00000021685,ENSGALG00000033185,ENSGALG00000026584,ENSGALG00000022030,ENSGALG00000027762,ENSGALG00000007267,ENSGALG00000045455,ENSGALG00000036106,ENSGALG00000025948,ENSGALG00000029454,ENSGALG00000043401,ENSGALG00000045796,ENSGALG00000030128,ENSGALG00000007109,ENSGALG00000009231,ENSGALG00000015542,ENSGALG00000044307
biological_process	GO:0006650 glycerophospholipid metabolic process	13 out of 1274 genes, 1.0%	190 out of 15747 genes, 1.2%	1	ENSGALG00000027608,ENSGALG00000045796,ENSGALG00000021685,ENSGALG00000033185,ENSGALG00000026584,ENSGALG00000022030,ENSGALG00000027762,ENSGALG00000007109,ENSGALG00000045455,ENSGALG00000025948,ENSGALG00000044307,ENSGALG00000029454,ENSGALG00000043401
biological_process	GO:0006661 phosphatidylinositol biosynthetic process	3 out of 1274 genes, 0.2%	50 out of 15747 genes, 0.3%	1	ENSGALG00000027608,ENSGALG00000022030,ENSGALG00000027762
biological_process	GO:0006664 glycolipid metabolic process	6 out of 1274 genes, 0.5%	70 out of 15747 genes, 0.4%	1	ENSGALG00000027608,ENSGALG00000027534,ENSGALG00000022030,ENSGALG00000027762,ENSGALG00000040208,ENSGALG00000009231
biological_process	GO:0006665 sphingolipid metabolic process	8 out of 1274 genes, 0.6%	91 out of 15747 genes, 0.6%	1	ENSGALG00000021685,ENSGALG00000003751,ENSGALG00000023541,ENSGALG00000040208,ENSGALG00000036106,ENSGALG00000008910,ENSGALG00000010902,ENSGALG00000027534
biological_process	GO:0006670 sphingosine metabolic process	2 out of 1274 genes, 0.2%	9 out of 15747 genes, 0.1%	1	ENSGALG00000003751,ENSGALG00000023541
biological_process	GO:0006672 ceramide metabolic process	5 out of 1274 genes, 0.4%	59 out of 15747 genes, 0.4%	1	ENSGALG00000003751,ENSGALG00000036106,ENSGALG00000027534,ENSGALG00000010902,ENSGALG00000040208
biological_process	GO:0006687 glycosphingolipid metabolic process	2 out of 1274 genes, 0.2%	29 out of 15747 genes, 0.2%	1	ENSGALG00000027534,ENSGALG00000040208
biological_process	GO:0006690 icosanoid metabolic process	2 out of 1274 genes, 0.2%	36 out of 15747 genes, 0.2%	1	ENSGALG00000036831,ENSGALG00000038694
biological_process	GO:0006694 steroid biosynthetic process	10 out of 1274 genes, 0.8%	58 out of 15747 genes, 0.4%	1	ENSGALG00000034772,ENSGALG00000013294,ENSGALG00000037951,ENSGALG00000027818,ENSGALG00000007109,ENSGALG00000032986,ENSGALG00000007267,ENSGALG00000012834,ENSGALG00000041222,ENSGALG00000005215
biological_process	GO:0006695 cholesterol biosynthetic process	3 out of 1274 genes, 0.2%	17 out of 15747 genes, 0.1%	1	ENSGALG00000007109,ENSGALG00000032986,ENSGALG00000007267
biological_process	GO:0006699 bile acid biosynthetic process	3 out of 1274 genes, 0.2%	7 out of 15747 genes, 0.0%	1	ENSGALG00000034772,ENSGALG00000012834,ENSGALG00000041222
biological_process	GO:0006706 steroid catabolic process	3 out of 1274 genes, 0.2%	11 out of 15747 genes, 0.1%	1	ENSGALG00000013294,ENSGALG00000012834,ENSGALG00000041222
biological_process	GO:0006707 cholesterol catabolic process	2 out of 1274 genes, 0.2%	7 out of 15747 genes, 0.0%	1	ENSGALG00000012834,ENSGALG00000041222
biological_process	GO:0006720 isoprenoid metabolic process	2 out of 1274 genes, 0.2%	52 out of 15747 genes, 0.3%	1	ENSGALG00000037875,ENSGALG00000007267
biological_process	GO:0006725 cellular aromatic compound metabolic process	171 out of 1274 genes, 13.4%	2136 out of 15747 genes, 13.6%	1	ENSGALG00000033532,ENSGALG00000038939,ENSGALG00000030533,ENSGALG00000033941,ENSGALG00000015150,ENSGALG00000043204,ENSGALG00000044213,ENSGALG00000016316,ENSGALG00000031812,ENSGALG00000031170,ENSGALG00000046180,ENSGALG00000041510,ENSGALG00000039230,ENSGALG00000007124,ENSGALG00000037935,ENSGALG00000036504,ENSGALG00000015224,ENSGALG00000026525,ENSGALG00000007370,ENSGALG00000010226,ENSGALG00000027188,…
biological_process	GO:0006730 one-carbon metabolic process	3 out of 1274 genes, 0.2%	15 out of 15747 genes, 0.1%	1	ENSGALG00000043290,ENSGALG00000042460,ENSGALG00000015366
biological_process	GO:0006732 coenzyme metabolic process	20 out of 1274 genes, 1.6%	187 out of 15747 genes, 1.2%	1	ENSGALG00000030533,ENSGALG00000009926,ENSGALG00000042460,ENSGALG00000029827,ENSGALG00000045002,ENSGALG00000007267,ENSGALG00000000109,ENSGALG00000035207,ENSGALG00000036683,ENSGALG00000043290,ENSGALG00000032250,ENSGALG00000016570,ENSGALG00000012418,ENSGALG00000027700,ENSGALG00000042446,ENSGALG00000010225,ENSGALG00000015366,ENSGALG00000044285,ENSGALG00000026077,ENSGALG00000002200
biological_process	GO:0006733 oxidoreduction coenzyme metabolic process	6 out of 1274 genes, 0.5%	74 out of 15747 genes, 0.5%	1	ENSGALG00000032250,ENSGALG00000030533,ENSGALG00000026077,ENSGALG00000009926,ENSGALG00000012418,ENSGALG00000000109
biological_process	GO:0006749 glutathione metabolic process	4 out of 1274 genes, 0.3%	30 out of 15747 genes, 0.2%	1	ENSGALG00000033857,ENSGALG00000029395,ENSGALG00000027874,ENSGALG00000030646
biological_process	GO:0006751 glutathione catabolic process	2 out of 1274 genes, 0.2%	6 out of 15747 genes, 0.0%	1	ENSGALG00000027874,ENSGALG00000030646
biological_process	GO:0006753 nucleoside phosphate metabolic process	31 out of 1274 genes, 2.4%	351 out of 15747 genes, 2.2%	1	ENSGALG00000030533,ENSGALG00000000629,ENSGALG00000033185,ENSGALG00000013060,ENSGALG00000009926,ENSGALG00000029827,ENSGALG00000032465,ENSGALG00000007267,ENSGALG00000000109,ENSGALG00000035207,ENSGALG00000031652,ENSGALG00000029677,ENSGALG00000031170,ENSGALG00000030251,ENSGALG00000040173,ENSGALG00000029150,ENSGALG00000012418,ENSGALG00000016524,ENSGALG00000033199,ENSGALG00000027700,ENSGALG00000042446,…
biological_process	GO:0006754 ATP biosynthetic process	4 out of 1274 genes, 0.3%	50 out of 15747 genes, 0.3%	1	ENSGALG00000026077,ENSGALG00000015224,ENSGALG00000038801,ENSGALG00000032465
biological_process	GO:0006757 ATP generation from ADP	2 out of 1274 genes, 0.2%	28 out of 15747 genes, 0.2%	1	ENSGALG00000026077,ENSGALG00000015224
biological_process	GO:0006766 vitamin metabolic process	5 out of 1274 genes, 0.4%	45 out of 15747 genes, 0.3%	1	ENSGALG00000036683,ENSGALG00000016570,ENSGALG00000009926,ENSGALG00000012418,ENSGALG00000037875
biological_process	GO:0006767 water-soluble vitamin metabolic process	4 out of 1274 genes, 0.3%	28 out of 15747 genes, 0.2%	1	ENSGALG00000036683,ENSGALG00000016570,ENSGALG00000009926,ENSGALG00000012418
biological_process	GO:0006790 sulfur compound metabolic process	16 out of 1274 genes, 1.3%	172 out of 15747 genes, 1.1%	1	ENSGALG00000029827,ENSGALG00000045002,ENSGALG00000007267,ENSGALG00000035207,ENSGALG00000043290,ENSGALG00000040340,ENSGALG00000034507,ENSGALG00000033857,ENSGALG00000042446,ENSGALG00000029395,ENSGALG00000010225,ENSGALG00000015366,ENSGALG00000027874,ENSGALG00000044285,ENSGALG00000002200,ENSGALG00000030646
biological_process	GO:0006793 phosphorus metabolic process	99 out of 1274 genes, 7.8%	1471 out of 15747 genes, 9.3%	1	ENSGALG00000009602,ENSGALG00000030533,ENSGALG00000042220,ENSGALG00000031629,ENSGALG00000008462,ENSGALG00000036106,ENSGALG00000031170,ENSGALG00000026195,ENSGALG00000039202,ENSGALG00000029454,ENSGALG00000015224,ENSGALG00000009877,ENSGALG00000026077,ENSGALG00000002648,ENSGALG00000021567,ENSGALG00000007370,ENSGALG00000003845,ENSGALG00000000629,ENSGALG00000033185,ENSGALG00000031529,ENSGALG00000022030,…
biological_process	GO:0006796 phosphate-containing compound metabolic process	97 out of 1274 genes, 7.6%	1447 out of 15747 genes, 9.2%	1	ENSGALG00000009602,ENSGALG00000030533,ENSGALG00000042220,ENSGALG00000031629,ENSGALG00000008462,ENSGALG00000036106,ENSGALG00000031170,ENSGALG00000039202,ENSGALG00000029454,ENSGALG00000015224,ENSGALG00000009877,ENSGALG00000026077,ENSGALG00000002648,ENSGALG00000021567,ENSGALG00000007370,ENSGALG00000003845,ENSGALG00000000629,ENSGALG00000033185,ENSGALG00000031529,ENSGALG00000022030,ENSGALG00000000109,…
biological_process	GO:0006801 superoxide metabolic process	3 out of 1274 genes, 0.2%	24 out of 15747 genes, 0.2%	1	ENSGALG00000029367,ENSGALG00000007109,ENSGALG00000013659
biological_process	GO:0006805 xenobiotic metabolic process	12 out of 1274 genes, 0.9%	52 out of 15747 genes, 0.3%	1	ENSGALG00000036831,ENSGALG00000016690,ENSGALG00000011413,ENSGALG00000029395,ENSGALG00000004322,ENSGALG00000023761,ENSGALG00000008105,ENSGALG00000008898,ENSGALG00000032620,ENSGALG00000045351,ENSGALG00000038694,ENSGALG00000044780
biological_process	GO:0006807 nitrogen compound metabolic process	374 out of 1274 genes, 29.4%	4987 out of 15747 genes, 31.7%	1	ENSGALG00000038939,ENSGALG00000030533,ENSGALG00000033941,ENSGALG00000043204,ENSGALG00000044213,ENSGALG00000040208,ENSGALG00000016316,ENSGALG00000042984,ENSGALG00000005318,ENSGALG00000031812,ENSGALG00000042246,ENSGALG00000028147,ENSGALG00000037309,ENSGALG00000037935,ENSGALG00000036504,ENSGALG00000031038,ENSGALG00000015224,ENSGALG00000009877,ENSGALG00000006819,ENSGALG00000026525,ENSGALG00000021567,…
biological_process	GO:0006813 potassium ion transport	14 out of 1274 genes, 1.1%	141 out of 15747 genes, 0.9%	1	ENSGALG00000010173,ENSGALG00000022696,ENSGALG00000045668,ENSGALG00000012142,ENSGALG00000039738,ENSGALG00000004945,ENSGALG00000009877,ENSGALG00000010598,ENSGALG00000009265,ENSGALG00000005766,ENSGALG00000035938,ENSGALG00000011262,ENSGALG00000043764,ENSGALG00000037093
biological_process	GO:0006826 iron ion transport	2 out of 1274 genes, 0.2%	23 out of 15747 genes, 0.1%	1	ENSGALG00000041533,ENSGALG00000011434
biological_process	GO:0006829 zinc ion transport	2 out of 1274 genes, 0.2%	19 out of 15747 genes, 0.1%	1	ENSGALG00000034377,ENSGALG00000029687
biological_process	GO:0006833 water transport	3 out of 1274 genes, 0.2%	13 out of 15747 genes, 0.1%	1	ENSGALG00000041878,ENSGALG00000032986,ENSGALG00000014227
biological_process	GO:0006835 dicarboxylic acid transport	6 out of 1274 genes, 0.5%	41 out of 15747 genes, 0.3%	1	ENSGALG00000039254,ENSGALG00000041122,ENSGALG00000012908,ENSGALG00000008874,ENSGALG00000033638,ENSGALG00000007959
biological_process	GO:0006836 neurotransmitter transport	19 out of 1274 genes, 1.5%	122 out of 15747 genes, 0.8%	1	ENSGALG00000008055,ENSGALG00000041103,ENSGALG00000039254,ENSGALG00000019291,ENSGALG00000012985,ENSGALG00000041122,ENSGALG00000019958,ENSGALG00000015332,ENSGALG00000005265,ENSGALG00000008456,ENSGALG00000017044,ENSGALG00000030321,ENSGALG00000004879,ENSGALG00000016804,ENSGALG00000041419,ENSGALG00000003908,ENSGALG00000019290,ENSGALG00000035935,ENSGALG00000017216
biological_process	GO:0006839 mitochondrial transport	6 out of 1274 genes, 0.5%	97 out of 15747 genes, 0.6%	1	ENSGALG00000038400,ENSGALG00000028937,ENSGALG00000026039,ENSGALG00000008337,ENSGALG00000016589,ENSGALG00000039212
biological_process	GO:0006842 tricarboxylic acid transport	2 out of 1274 genes, 0.2%	4 out of 15747 genes, 0.0%	1	ENSGALG00000012908,ENSGALG00000008874
biological_process	GO:0006855 drug transmembrane transport	10 out of 1274 genes, 0.8%	56 out of 15747 genes, 0.4%	1	ENSGALG00000041103,ENSGALG00000039254,ENSGALG00000033002,ENSGALG00000006454,ENSGALG00000041419,ENSGALG00000003908,ENSGALG00000009958,ENSGALG00000012908,ENSGALG00000041122,ENSGALG00000008874
biological_process	GO:0006865 amino acid transport	13 out of 1274 genes, 1.0%	75 out of 15747 genes, 0.5%	1	ENSGALG00000017044,ENSGALG00000039254,ENSGALG00000019291,ENSGALG00000011434,ENSGALG00000004879,ENSGALG00000033002,ENSGALG00000041612,ENSGALG00000012985,ENSGALG00000041419,ENSGALG00000041122,ENSGALG00000003908,ENSGALG00000019958,ENSGALG00000019290
biological_process	GO:0006869 lipid transport	23 out of 1274 genes, 1.8%	187 out of 15747 genes, 1.2%	1	ENSGALG00000034772,ENSGALG00000031293,ENSGALG00000002610,ENSGALG00000040761,ENSGALG00000032986,ENSGALG00000006795,ENSGALG00000013154,ENSGALG00000009958,ENSGALG00000004230,ENSGALG00000010891,ENSGALG00000012140,ENSGALG00000030128,ENSGALG00000039354,ENSGALG00000007109,ENSGALG00000013079,ENSGALG00000001863,ENSGALG00000011784,ENSGALG00000019276,ENSGALG00000015117,ENSGALG00000005752,ENSGALG00000012092,…
biological_process	GO:0006873 cellular ion homeostasis	44 out of 1274 genes, 3.5%	367 out of 15747 genes, 2.3%	1	ENSGALG00000004044,ENSGALG00000011875,ENSGALG00000041762,ENSGALG00000046159,ENSGALG00000016992,ENSGALG00000032986,ENSGALG00000012297,ENSGALG00000038405,ENSGALG00000002618,ENSGALG00000017044,ENSGALG00000011434,ENSGALG00000039738,ENSGALG00000030032,ENSGALG00000007972,ENSGALG00000012483,ENSGALG00000042136,ENSGALG00000007959,ENSGALG00000004885,ENSGALG00000006297,ENSGALG00000008337,ENSGALG00000014372,…
biological_process	GO:0006874 cellular calcium ion homeostasis	32 out of 1274 genes, 2.5%	248 out of 15747 genes, 1.6%	1	ENSGALG00000004044,ENSGALG00000011875,ENSGALG00000041762,ENSGALG00000046159,ENSGALG00000016992,ENSGALG00000012297,ENSGALG00000038405,ENSGALG00000017044,ENSGALG00000007972,ENSGALG00000042136,ENSGALG00000004885,ENSGALG00000006297,ENSGALG00000008337,ENSGALG00000007179,ENSGALG00000009050,ENSGALG00000007681,ENSGALG00000009509,ENSGALG00000012522,ENSGALG00000035957,ENSGALG00000042878,ENSGALG00000030506,…
biological_process	GO:0006875 cellular metal ion homeostasis	37 out of 1274 genes, 2.9%	311 out of 15747 genes, 2.0%	1	ENSGALG00000004044,ENSGALG00000011875,ENSGALG00000041762,ENSGALG00000046159,ENSGALG00000016992,ENSGALG00000012297,ENSGALG00000038405,ENSGALG00000002618,ENSGALG00000017044,ENSGALG00000011434,ENSGALG00000007972,ENSGALG00000012483,ENSGALG00000042136,ENSGALG00000004885,ENSGALG00000006297,ENSGALG00000008337,ENSGALG00000007179,ENSGALG00000007681,ENSGALG00000009050,ENSGALG00000009509,ENSGALG00000034377,…
biological_process	GO:0006879 cellular iron ion homeostasis	2 out of 1274 genes, 0.2%	29 out of 15747 genes, 0.2%	1	ENSGALG00000011434,ENSGALG00000012483
biological_process	GO:0006884 cell volume homeostasis	2 out of 1274 genes, 0.2%	22 out of 15747 genes, 0.1%	1	ENSGALG00000009100,ENSGALG00000004945
biological_process	GO:0006885 regulation of pH	7 out of 1274 genes, 0.5%	59 out of 15747 genes, 0.4%	1	ENSGALG00000033720,ENSGALG00000011434,ENSGALG00000038801,ENSGALG00000039738,ENSGALG00000032986,ENSGALG00000030032,ENSGALG00000007959
biological_process	GO:0006886 intracellular protein transport	24 out of 1274 genes, 1.9%	600 out of 15747 genes, 3.8%	1	ENSGALG00000029369,ENSGALG00000023303,ENSGALG00000032259,ENSGALG00000003904,ENSGALG00000038087,ENSGALG00000034510,ENSGALG00000008291,ENSGALG00000015722,ENSGALG00000029226,ENSGALG00000024172,ENSGALG00000028937,ENSGALG00000037527,ENSGALG00000037089,ENSGALG00000007864,ENSGALG00000032035,ENSGALG00000038400,ENSGALG00000031450,ENSGALG00000027789,ENSGALG00000037736,ENSGALG00000034095,ENSGALG00000046296,…
biological_process	GO:0006887 exocytosis	10 out of 1274 genes, 0.8%	143 out of 15747 genes, 0.9%	1	ENSGALG00000026176,ENSGALG00000011861,ENSGALG00000008055,ENSGALG00000039643,ENSGALG00000032986,ENSGALG00000015332,ENSGALG00000035853,ENSGALG00000005265,ENSGALG00000014994,ENSGALG00000035935
biological_process	GO:0006888 ER to Golgi vesicle-mediated transport	4 out of 1274 genes, 0.3%	100 out of 15747 genes, 0.6%	1	ENSGALG00000037586,ENSGALG00000028539,ENSGALG00000039088,ENSGALG00000015722
biological_process	GO:0006891 intra-Golgi vesicle-mediated transport	2 out of 1274 genes, 0.2%	24 out of 15747 genes, 0.2%	1	ENSGALG00000028539,ENSGALG00000043126
biological_process	GO:0006897 endocytosis	28 out of 1274 genes, 2.2%	304 out of 15747 genes, 1.9%	1	ENSGALG00000031301,ENSGALG00000006702,ENSGALG00000045508,ENSGALG00000046331,ENSGALG00000031735,ENSGALG00000038087,ENSGALG00000037253,ENSGALG00000015730,ENSGALG00000007681,ENSGALG00000004251,ENSGALG00000008704,ENSGALG00000011058,ENSGALG00000037712,ENSGALG00000037665,ENSGALG00000030311,ENSGALG00000011434,ENSGALG00000003589,ENSGALG00000036412,ENSGALG00000000653,ENSGALG00000005824,ENSGALG00000031450,…
biological_process	GO:0006898 receptor-mediated endocytosis	17 out of 1274 genes, 1.3%	134 out of 15747 genes, 0.9%	1	ENSGALG00000046331,ENSGALG00000031735,ENSGALG00000038087,ENSGALG00000015730,ENSGALG00000007681,ENSGALG00000008704,ENSGALG00000037712,ENSGALG00000037665,ENSGALG00000030311,ENSGALG00000036412,ENSGALG00000003589,ENSGALG00000000653,ENSGALG00000005824,ENSGALG00000043016,ENSGALG00000012126,ENSGALG00000029824,ENSGALG00000015117
biological_process	GO:0006904 vesicle docking involved in exocytosis	2 out of 1274 genes, 0.2%	32 out of 15747 genes, 0.2%	1	ENSGALG00000035935,ENSGALG00000032986
biological_process	GO:0006909 phagocytosis	8 out of 1274 genes, 0.6%	91 out of 15747 genes, 0.6%	1	ENSGALG00000031301,ENSGALG00000011434,ENSGALG00000006702,ENSGALG00000045508,ENSGALG00000031450,ENSGALG00000040291,ENSGALG00000011058,ENSGALG00000042285
biological_process	GO:0006910 phagocytosis, recognition	4 out of 1274 genes, 0.3%	37 out of 15747 genes, 0.2%	1	ENSGALG00000031301,ENSGALG00000006702,ENSGALG00000045508,ENSGALG00000042285
biological_process	GO:0006911 phagocytosis, engulfment	4 out of 1274 genes, 0.3%	48 out of 15747 genes, 0.3%	1	ENSGALG00000040291,ENSGALG00000006702,ENSGALG00000045508,ENSGALG00000042285
biological_process	GO:0006913 nucleocytoplasmic transport	8 out of 1274 genes, 0.6%	191 out of 15747 genes, 1.2%	1	ENSGALG00000023303,ENSGALG00000032259,ENSGALG00000037527,ENSGALG00000032843,ENSGALG00000046296,ENSGALG00000030890,ENSGALG00000004978,ENSGALG00000024172
biological_process	GO:0006914 autophagy	3 out of 1274 genes, 0.2%	110 out of 15747 genes, 0.7%	1	ENSGALG00000034510,ENSGALG00000041553,ENSGALG00000036957
biological_process	GO:0006915 apoptotic process	20 out of 1274 genes, 1.6%	346 out of 15747 genes, 2.2%	1	ENSGALG00000003845,ENSGALG00000032259,ENSGALG00000039228,ENSGALG00000036452,ENSGALG00000008014,ENSGALG00000045105,ENSGALG00000029368,ENSGALG00000004167,ENSGALG00000007706,ENSGALG00000011009,ENSGALG00000003045,ENSGALG00000026039,ENSGALG00000007720,ENSGALG00000019211,ENSGALG00000037736,ENSGALG00000034095,ENSGALG00000033069,ENSGALG00000039212,ENSGALG00000008302,ENSGALG00000016864
biological_process	GO:0006928 movement of cell or subcellular component	73 out of 1274 genes, 5.7%	854 out of 15747 genes, 5.4%	1	ENSGALG00000012100,ENSGALG00000016670,ENSGALG00000022815,ENSGALG00000011141,ENSGALG00000029197,ENSGALG00000022206,ENSGALG00000011299,ENSGALG00000006802,ENSGALG00000007607,ENSGALG00000030542,ENSGALG00000010490,ENSGALG00000009722,ENSGALG00000007927,ENSGALG00000040291,ENSGALG00000021567,ENSGALG00000016669,ENSGALG00000009902,ENSGALG00000041273,ENSGALG00000039964,ENSGALG00000031529,ENSGALG00000040045,…
biological_process	GO:0006929 substrate-dependent cell migration	2 out of 1274 genes, 0.2%	17 out of 15747 genes, 0.1%	1	ENSGALG00000021567,ENSGALG00000038801
biological_process	GO:0006935 chemotaxis	26 out of 1274 genes, 2.0%	305 out of 15747 genes, 1.9%	1	ENSGALG00000033974,ENSGALG00000031529,ENSGALG00000016670,ENSGALG00000022815,ENSGALG00000042657,ENSGALG00000027299,ENSGALG00000001608,ENSGALG00000042895,ENSGALG00000015152,ENSGALG00000006802,ENSGALG00000026957,ENSGALG00000036114,ENSGALG00000016668,ENSGALG00000030542,ENSGALG00000042193,ENSGALG00000008263,ENSGALG00000000653,ENSGALG00000010490,ENSGALG00000013722,ENSGALG00000001124,ENSGALG00000007927,…
biological_process	GO:0006936 muscle contraction	9 out of 1274 genes, 0.7%	115 out of 15747 genes, 0.7%	1	ENSGALG00000008177,ENSGALG00000004044,ENSGALG00000033185,ENSGALG00000010778,ENSGALG00000005332,ENSGALG00000007681,ENSGALG00000029694,ENSGALG00000018946,ENSGALG00000028721
biological_process	GO:0006937 regulation of muscle contraction	4 out of 1274 genes, 0.3%	82 out of 15747 genes, 0.5%	1	ENSGALG00000006508,ENSGALG00000022696,ENSGALG00000023541,ENSGALG00000010778
biological_process	GO:0006939 smooth muscle contraction	2 out of 1274 genes, 0.2%	38 out of 15747 genes, 0.2%	1	ENSGALG00000007681,ENSGALG00000010778
biological_process	GO:0006940 regulation of smooth muscle contraction	2 out of 1274 genes, 0.2%	30 out of 15747 genes, 0.2%	1	ENSGALG00000023541,ENSGALG00000010778
biological_process	GO:0006941 striated muscle contraction	6 out of 1274 genes, 0.5%	56 out of 15747 genes, 0.4%	1	ENSGALG00000008177,ENSGALG00000004044,ENSGALG00000033185,ENSGALG00000005332,ENSGALG00000029694,ENSGALG00000018946
biological_process	GO:0006942 regulation of striated muscle contraction	2 out of 1274 genes, 0.2%	48 out of 15747 genes, 0.3%	1	ENSGALG00000006508,ENSGALG00000022696
biological_process	GO:0006950 response to stress	111 out of 1274 genes, 8.7%	1676 out of 15747 genes, 10.6%	1	ENSGALG00000036572,ENSGALG00000033532,ENSGALG00000035219,ENSGALG00000038994,ENSGALG00000038939,ENSGALG00000035075,ENSGALG00000016670,ENSGALG00000022815,ENSGALG00000011141,ENSGALG00000038143,ENSGALG00000043204,ENSGALG00000036452,ENSGALG00000029648,ENSGALG00000006802,ENSGALG00000041129,ENSGALG00000041510,ENSGALG00000029000,ENSGALG00000037309,ENSGALG00000028437,ENSGALG00000037325,ENSGALG00000024083,…
biological_process	GO:0006952 defense response	38 out of 1274 genes, 3.0%	452 out of 15747 genes, 2.9%	1	ENSGALG00000036909,ENSGALG00000040832,ENSGALG00000035075,ENSGALG00000016670,ENSGALG00000022815,ENSGALG00000011141,ENSGALG00000038101,ENSGALG00000045105,ENSGALG00000041129,ENSGALG00000029000,ENSGALG00000037309,ENSGALG00000028437,ENSGALG00000008332,ENSGALG00000009266,ENSGALG00000042193,ENSGALG00000023541,ENSGALG00000011434,ENSGALG00000009231,ENSGALG00000043016,ENSGALG00000042285,ENSGALG00000032854,…
biological_process	GO:0006954 inflammatory response	15 out of 1274 genes, 1.2%	158 out of 15747 genes, 1.0%	1	ENSGALG00000023541,ENSGALG00000011434,ENSGALG00000011141,ENSGALG00000029367,ENSGALG00000006160,ENSGALG00000043016,ENSGALG00000006326,ENSGALG00000042642,ENSGALG00000000892,ENSGALG00000009737,ENSGALG00000014994,ENSGALG00000036114,ENSGALG00000029000,ENSGALG00000043051,ENSGALG00000008332
biological_process	GO:0006955 immune response	31 out of 1274 genes, 2.4%	493 out of 15747 genes, 3.1%	1	ENSGALG00000010850,ENSGALG00000043860,ENSGALG00000040832,ENSGALG00000045508,ENSGALG00000003016,ENSGALG00000029367,ENSGALG00000004771,ENSGALG00000045105,ENSGALG00000014840,ENSGALG00000006326,ENSGALG00000000162,ENSGALG00000042642,ENSGALG00000041129,ENSGALG00000000892,ENSGALG00000040822,ENSGALG00000037309,ENSGALG00000028437,ENSGALG00000009266,ENSGALG00000015269,ENSGALG00000024083,ENSGALG00000011434,…
biological_process	GO:0006956 complement activation	9 out of 1274 genes, 0.7%	49 out of 15747 genes, 0.3%	1	ENSGALG00000010850,ENSGALG00000040832,ENSGALG00000045508,ENSGALG00000003016,ENSGALG00000004771,ENSGALG00000014840,ENSGALG00000017040,ENSGALG00000042285,ENSGALG00000037309
biological_process	GO:0006958 complement activation, classical pathway	3 out of 1274 genes, 0.2%	36 out of 15747 genes, 0.2%	1	ENSGALG00000045508,ENSGALG00000042285,ENSGALG00000004771
biological_process	GO:0006959 humoral immune response	10 out of 1274 genes, 0.8%	104 out of 15747 genes, 0.7%	1	ENSGALG00000010850,ENSGALG00000040832,ENSGALG00000045508,ENSGALG00000003016,ENSGALG00000004771,ENSGALG00000014840,ENSGALG00000017040,ENSGALG00000042285,ENSGALG00000037309,ENSGALG00000009266
biological_process	GO:0006970 response to osmotic stress	3 out of 1274 genes, 0.2%	27 out of 15747 genes, 0.2%	1	ENSGALG00000009050,ENSGALG00000039228,ENSGALG00000011009
biological_process	GO:0006974 cellular response to DNA damage stimulus	26 out of 1274 genes, 2.0%	460 out of 15747 genes, 2.9%	1	ENSGALG00000036572,ENSGALG00000033532,ENSGALG00000010226,ENSGALG00000042215,ENSGALG00000006186,ENSGALG00000038229,ENSGALG00000036452,ENSGALG00000037242,ENSGALG00000034688,ENSGALG00000012236,ENSGALG00000045105,ENSGALG00000029368,ENSGALG00000006651,ENSGALG00000031839,ENSGALG00000005411,ENSGALG00000003045,ENSGALG00000031768,ENSGALG00000036504,ENSGALG00000032644,ENSGALG00000045889,ENSGALG00000019211,…
biological_process	GO:0006979 response to oxidative stress	12 out of 1274 genes, 0.9%	191 out of 15747 genes, 1.2%	1	ENSGALG00000025809,ENSGALG00000006992,ENSGALG00000007109,ENSGALG00000023437,ENSGALG00000029677,ENSGALG00000002595,ENSGALG00000040173,ENSGALG00000037603,ENSGALG00000006651,ENSGALG00000016370,ENSGALG00000034751,ENSGALG00000041510
biological_process	GO:0006986 response to unfolded protein	4 out of 1274 genes, 0.3%	49 out of 15747 genes, 0.3%	1	ENSGALG00000037325,ENSGALG00000001252,ENSGALG00000036452,ENSGALG00000037089
biological_process	GO:0006996 organelle organization	159 out of 1274 genes, 12.5%	2520 out of 15747 genes, 16.0%	1	ENSGALG00000040303,ENSGALG00000032610,ENSGALG00000038714,ENSGALG00000043204,ENSGALG00000031812,ENSGALG00000015722,ENSGALG00000007607,ENSGALG00000018946,ENSGALG00000016615,ENSGALG00000036504,ENSGALG00000038343,ENSGALG00000037842,ENSGALG00000040291,ENSGALG00000032595,ENSGALG00000026525,ENSGALG00000041471,ENSGALG00000000793,ENSGALG00000008302,ENSGALG00000013893,ENSGALG00000044928,ENSGALG00000004163,…
biological_process	GO:0006997 nucleus organization	6 out of 1274 genes, 0.5%	125 out of 15747 genes, 0.8%	1	ENSGALG00000045105,ENSGALG00000046361,ENSGALG00000002645,ENSGALG00000044928,ENSGALG00000025763,ENSGALG00000009100
biological_process	GO:0006998 nuclear envelope organization	3 out of 1274 genes, 0.2%	69 out of 15747 genes, 0.4%	1	ENSGALG00000046361,ENSGALG00000044928,ENSGALG00000025763
biological_process	GO:0007005 mitochondrion organization	18 out of 1274 genes, 1.4%	258 out of 15747 genes, 1.6%	1	ENSGALG00000036659,ENSGALG00000026239,ENSGALG00000033185,ENSGALG00000009703,ENSGALG00000038714,ENSGALG00000016589,ENSGALG00000039725,ENSGALG00000033441,ENSGALG00000040173,ENSGALG00000028937,ENSGALG00000046347,ENSGALG00000026039,ENSGALG00000038400,ENSGALG00000026525,ENSGALG00000011856,ENSGALG00000032595,ENSGALG00000037603,ENSGALG00000039212
biological_process	GO:0007006 mitochondrial membrane organization	5 out of 1274 genes, 0.4%	53 out of 15747 genes, 0.3%	1	ENSGALG00000028937,ENSGALG00000033185,ENSGALG00000026039,ENSGALG00000016589,ENSGALG00000039212
biological_process	GO:0007007 inner mitochondrial membrane organization	3 out of 1274 genes, 0.2%	21 out of 15747 genes, 0.1%	1	ENSGALG00000028937,ENSGALG00000033185,ENSGALG00000039212
biological_process	GO:0007009 plasma membrane organization	5 out of 1274 genes, 0.4%	57 out of 15747 genes, 0.4%	1	ENSGALG00000037736,ENSGALG00000002287,ENSGALG00000013311,ENSGALG00000011614,ENSGALG00000043051
biological_process	GO:0007010 cytoskeleton organization	46 out of 1274 genes, 3.6%	1051 out of 15747 genes, 6.7%	1	ENSGALG00000046361,ENSGALG00000038994,ENSGALG00000011913,ENSGALG00000004044,ENSGALG00000025763,ENSGALG00000033413,ENSGALG00000037549,ENSGALG00000022206,ENSGALG00000015172,ENSGALG00000011299,ENSGALG00000042895,ENSGALG00000040807,ENSGALG00000042784,ENSGALG00000037953,ENSGALG00000007607,ENSGALG00000018946,ENSGALG00000006508,ENSGALG00000028138,ENSGALG00000013268,ENSGALG00000037842,ENSGALG00000010116,…
biological_process	GO:0007015 actin filament organization	9 out of 1274 genes, 0.7%	199 out of 15747 genes, 1.3%	1	ENSGALG00000038994,ENSGALG00000011242,ENSGALG00000015172,ENSGALG00000033953,ENSGALG00000042895,ENSGALG00000040291,ENSGALG00000040807,ENSGALG00000018946,ENSGALG00000028721
biological_process	GO:0007017 microtubule-based process	36 out of 1274 genes, 2.8%	486 out of 15747 genes, 3.1%	1	ENSGALG00000012100,ENSGALG00000033413,ENSGALG00000005247,ENSGALG00000037549,ENSGALG00000022206,ENSGALG00000008696,ENSGALG00000011299,ENSGALG00000042784,ENSGALG00000037953,ENSGALG00000007607,ENSGALG00000006508,ENSGALG00000028138,ENSGALG00000013268,ENSGALG00000036412,ENSGALG00000037842,ENSGALG00000009722,ENSGALG00000010116,ENSGALG00000012997,ENSGALG00000041471,ENSGALG00000044263,ENSGALG00000008302,…
biological_process	GO:0007018 microtubule-based movement	19 out of 1274 genes, 1.5%	177 out of 15747 genes, 1.1%	1	ENSGALG00000039964,ENSGALG00000012100,ENSGALG00000012770,ENSGALG00000007042,ENSGALG00000045792,ENSGALG00000005247,ENSGALG00000043806,ENSGALG00000022206,ENSGALG00000008696,ENSGALG00000011299,ENSGALG00000031553,ENSGALG00000008291,ENSGALG00000013268,ENSGALG00000036412,ENSGALG00000009722,ENSGALG00000010116,ENSGALG00000012997,ENSGALG00000010057,ENSGALG00000007257
biological_process	GO:0007026 negative regulation of microtubule depolymerization	3 out of 1274 genes, 0.2%	18 out of 15747 genes, 0.1%	1	ENSGALG00000006508,ENSGALG00000008302,ENSGALG00000041078
biological_process	GO:0007029 endoplasmic reticulum organization	2 out of 1274 genes, 0.2%	38 out of 15747 genes, 0.2%	1	ENSGALG00000032537,ENSGALG00000023709
biological_process	GO:0007030 Golgi organization	2 out of 1274 genes, 0.2%	96 out of 15747 genes, 0.6%	1	ENSGALG00000011242,ENSGALG00000015722
biological_process	GO:0007032 endosome organization	4 out of 1274 genes, 0.3%	43 out of 15747 genes, 0.3%	1	ENSGALG00000003416,ENSGALG00000040351,ENSGALG00000044805,ENSGALG00000046088
biological_process	GO:0007033 vacuole organization	5 out of 1274 genes, 0.4%	98 out of 15747 genes, 0.6%	1	ENSGALG00000031450,ENSGALG00000003416,ENSGALG00000032610,ENSGALG00000034510,ENSGALG00000043172
biological_process	GO:0007034 vacuolar transport	3 out of 1274 genes, 0.2%	104 out of 15747 genes, 0.7%	1	ENSGALG00000038087,ENSGALG00000003416,ENSGALG00000034510
biological_process	GO:0007040 lysosome organization	4 out of 1274 genes, 0.3%	45 out of 15747 genes, 0.3%	1	ENSGALG00000031450,ENSGALG00000003416,ENSGALG00000032610,ENSGALG00000043172
biological_process	GO:0007041 lysosomal transport	3 out of 1274 genes, 0.2%	72 out of 15747 genes, 0.5%	1	ENSGALG00000038087,ENSGALG00000003416,ENSGALG00000034510
biological_process	GO:0007043 cell-cell junction assembly	7 out of 1274 genes, 0.5%	64 out of 15747 genes, 0.4%	1	ENSGALG00000012941,ENSGALG00000033089,ENSGALG00000012923,ENSGALG00000036097,ENSGALG00000022557,ENSGALG00000005319,ENSGALG00000032022
biological_process	GO:0007049 cell cycle	45 out of 1274 genes, 3.5%	657 out of 15747 genes, 4.2%	1	ENSGALG00000041938,ENSGALG00000011913,ENSGALG00000006186,ENSGALG00000036452,ENSGALG00000036827,ENSGALG00000034688,ENSGALG00000045105,ENSGALG00000011299,ENSGALG00000031812,ENSGALG00000037953,ENSGALG00000003485,ENSGALG00000031768,ENSGALG00000041826,ENSGALG00000036504,ENSGALG00000045232,ENSGALG00000011243,ENSGALG00000041471,ENSGALG00000030890,ENSGALG00000044263,ENSGALG00000008302,ENSGALG00000039964,…
biological_process	GO:0007050 cell cycle arrest	3 out of 1274 genes, 0.2%	57 out of 15747 genes, 0.4%	1	ENSGALG00000045105,ENSGALG00000029150,ENSGALG00000030601
biological_process	GO:0007051 spindle organization	3 out of 1274 genes, 0.2%	84 out of 15747 genes, 0.5%	1	ENSGALG00000039964,ENSGALG00000041471,ENSGALG00000021198
biological_process	GO:0007059 chromosome segregation	14 out of 1274 genes, 1.1%	189 out of 15747 genes, 1.2%	1	ENSGALG00000041938,ENSGALG00000005411,ENSGALG00000031768,ENSGALG00000036504,ENSGALG00000006186,ENSGALG00000045889,ENSGALG00000013784,ENSGALG00000025720,ENSGALG00000019211,ENSGALG00000012236,ENSGALG00000041923,ENSGALG00000014228,ENSGALG00000031553,ENSGALG00000030890
biological_process	GO:0007062 sister chromatid cohesion	2 out of 1274 genes, 0.2%	39 out of 15747 genes, 0.2%	1	ENSGALG00000014228,ENSGALG00000006186
biological_process	GO:0007080 mitotic metaphase plate congression	2 out of 1274 genes, 0.2%	28 out of 15747 genes, 0.2%	1	ENSGALG00000030890,ENSGALG00000013784
biological_process	GO:0007088 regulation of mitotic nuclear division	8 out of 1274 genes, 0.6%	122 out of 15747 genes, 0.8%	1	ENSGALG00000011242,ENSGALG00000036519,ENSGALG00000026095,ENSGALG00000013784,ENSGALG00000012155,ENSGALG00000011299,ENSGALG00000007706,ENSGALG00000003485
biological_process	GO:0007093 mitotic cell cycle checkpoint	3 out of 1274 genes, 0.2%	101 out of 15747 genes, 0.6%	1	ENSGALG00000036519,ENSGALG00000036452,ENSGALG00000037242
biological_process	GO:0007098 centrosome cycle	2 out of 1274 genes, 0.2%	58 out of 15747 genes, 0.4%	1	ENSGALG00000044263,ENSGALG00000021198
biological_process	GO:0007127 meiosis I	11 out of 1274 genes, 0.9%	67 out of 15747 genes, 0.4%	1	ENSGALG00000041938,ENSGALG00000005411,ENSGALG00000031768,ENSGALG00000036504,ENSGALG00000006186,ENSGALG00000045889,ENSGALG00000011565,ENSGALG00000025720,ENSGALG00000019211,ENSGALG00000012236,ENSGALG00000006031
biological_process	GO:0007129 synapsis	9 out of 1274 genes, 0.7%	31 out of 15747 genes, 0.2%	1	ENSGALG00000041938,ENSGALG00000005411,ENSGALG00000031768,ENSGALG00000036504,ENSGALG00000006186,ENSGALG00000045889,ENSGALG00000025720,ENSGALG00000019211,ENSGALG00000012236
biological_process	GO:0007130 synaptonemal complex assembly	3 out of 1274 genes, 0.2%	11 out of 15747 genes, 0.1%	1	ENSGALG00000031768,ENSGALG00000006186,ENSGALG00000045889
biological_process	GO:0007131 reciprocal meiotic recombination	4 out of 1274 genes, 0.3%	36 out of 15747 genes, 0.2%	1	ENSGALG00000005411,ENSGALG00000031768,ENSGALG00000036504,ENSGALG00000012236
biological_process	GO:0007141 male meiosis I	6 out of 1274 genes, 0.5%	14 out of 15747 genes, 0.1%	1	ENSGALG00000005411,ENSGALG00000031768,ENSGALG00000045889,ENSGALG00000011565,ENSGALG00000012236,ENSGALG00000006031
biological_process	GO:0007143 female meiotic nuclear division	4 out of 1274 genes, 0.3%	20 out of 15747 genes, 0.1%	1	ENSGALG00000005411,ENSGALG00000045232,ENSGALG00000011243,ENSGALG00000045889
biological_process	GO:0007144 female meiosis I	2 out of 1274 genes, 0.2%	7 out of 15747 genes, 0.0%	1	ENSGALG00000005411,ENSGALG00000045889
biological_process	GO:0007154 cell communication	249 out of 1274 genes, 19.5%	3219 out of 15747 genes, 20.4%	1	ENSGALG00000008055,ENSGALG00000005242,ENSGALG00000032937,ENSGALG00000019736,ENSGALG00000033941,ENSGALG00000015150,ENSGALG00000011141,ENSGALG00000031629,ENSGALG00000031170,ENSGALG00000041510,ENSGALG00000034427,ENSGALG00000005265,ENSGALG00000016615,ENSGALG00000037325,ENSGALG00000037494,ENSGALG00000005790,ENSGALG00000037935,ENSGALG00000031980,ENSGALG00000016176,ENSGALG00000023703,ENSGALG00000009877,…
biological_process	GO:0007155 cell adhesion	40 out of 1274 genes, 3.1%	452 out of 15747 genes, 2.9%	1	ENSGALG00000017197,ENSGALG00000037387,ENSGALG00000013782,ENSGALG00000011141,ENSGALG00000042657,ENSGALG00000029197,ENSGALG00000005319,ENSGALG00000016908,ENSGALG00000004286,ENSGALG00000040857,ENSGALG00000009266,ENSGALG00000012941,ENSGALG00000036097,ENSGALG00000008263,ENSGALG00000003589,ENSGALG00000013293,ENSGALG00000007927,ENSGALG00000043016,ENSGALG00000034095,ENSGALG00000002314,ENSGALG00000016934,…
biological_process	GO:0007156 homophilic cell adhesion via plasma membrane adhesion molecules	18 out of 1274 genes, 1.4%	120 out of 15747 genes, 0.8%	1	ENSGALG00000037387,ENSGALG00000033089,ENSGALG00000004630,ENSGALG00000013782,ENSGALG00000029197,ENSGALG00000012923,ENSGALG00000005319,ENSGALG00000016908,ENSGALG00000032022,ENSGALG00000016941,ENSGALG00000012941,ENSGALG00000036097,ENSGALG00000008263,ENSGALG00000031193,ENSGALG00000007927,ENSGALG00000017229,ENSGALG00000002314,ENSGALG00000016934
biological_process	GO:0007160 cell-matrix adhesion	9 out of 1274 genes, 0.7%	65 out of 15747 genes, 0.4%	1	ENSGALG00000043596,ENSGALG00000011141,ENSGALG00000003589,ENSGALG00000016867,ENSGALG00000004286,ENSGALG00000034095,ENSGALG00000004538,ENSGALG00000009266,ENSGALG00000040857
biological_process	GO:0007162 negative regulation of cell adhesion	7 out of 1274 genes, 0.5%	157 out of 15747 genes, 1.0%	1	ENSGALG00000031529,ENSGALG00000038225,ENSGALG00000013782,ENSGALG00000000892,ENSGALG00000008014,ENSGALG00000046159,ENSGALG00000038801
biological_process	GO:0007163 establishment or maintenance of cell polarity	4 out of 1274 genes, 0.3%	136 out of 15747 genes, 0.9%	1	ENSGALG00000011299,ENSGALG00000033413,ENSGALG00000001124,ENSGALG00000014408
biological_process	GO:0007165 signal transduction	221 out of 1274 genes, 17.3%	2917 out of 15747 genes, 18.5%	1	ENSGALG00000005242,ENSGALG00000019736,ENSGALG00000033941,ENSGALG00000015150,ENSGALG00000011141,ENSGALG00000031629,ENSGALG00000031170,ENSGALG00000041510,ENSGALG00000016615,ENSGALG00000037325,ENSGALG00000037494,ENSGALG00000005790,ENSGALG00000037935,ENSGALG00000031980,ENSGALG00000016176,ENSGALG00000023703,ENSGALG00000009877,ENSGALG00000005733,ENSGALG00000043016,ENSGALG00000040291,ENSGALG00000026525,…
biological_process	GO:0007166 cell surface receptor signaling pathway	94 out of 1274 genes, 7.4%	1218 out of 15747 genes, 7.7%	1	ENSGALG00000015079,ENSGALG00000005242,ENSGALG00000030407,ENSGALG00000011141,ENSGALG00000012297,ENSGALG00000010866,ENSGALG00000041510,ENSGALG00000040822,ENSGALG00000026853,ENSGALG00000003446,ENSGALG00000030542,ENSGALG00000037494,ENSGALG00000031980,ENSGALG00000023703,ENSGALG00000005733,ENSGALG00000043016,ENSGALG00000026525,ENSGALG00000009064,ENSGALG00000021567,ENSGALG00000043735,ENSGALG00000008302,…
biological_process	GO:0007167 enzyme linked receptor protein signaling pathway	31 out of 1274 genes, 2.4%	384 out of 15747 genes, 2.4%	1	ENSGALG00000001912,ENSGALG00000027188,ENSGALG00000026727,ENSGALG00000033974,ENSGALG00000031529,ENSGALG00000042657,ENSGALG00000035260,ENSGALG00000012155,ENSGALG00000027299,ENSGALG00000042895,ENSGALG00000010866,ENSGALG00000007706,ENSGALG00000036971,ENSGALG00000038848,ENSGALG00000007367,ENSGALG00000026153,ENSGALG00000026853,ENSGALG00000012140,ENSGALG00000003446,ENSGALG00000006239,ENSGALG00000014979,…
biological_process	GO:0007168 receptor guanylyl cyclase signaling pathway	2 out of 1274 genes, 0.2%	11 out of 15747 genes, 0.1%	1	ENSGALG00000015753,ENSGALG00000031980
biological_process	GO:0007169 transmembrane receptor protein tyrosine kinase signaling pathway	20 out of 1274 genes, 1.6%	246 out of 15747 genes, 1.6%	1	ENSGALG00000001912,ENSGALG00000027188,ENSGALG00000026727,ENSGALG00000033974,ENSGALG00000031529,ENSGALG00000012155,ENSGALG00000027299,ENSGALG00000042895,ENSGALG00000007706,ENSGALG00000010866,ENSGALG00000036971,ENSGALG00000026153,ENSGALG00000026853,ENSGALG00000003446,ENSGALG00000014979,ENSGALG00000017287,ENSGALG00000008615,ENSGALG00000023703,ENSGALG00000037736,ENSGALG00000021567
biological_process	GO:0007173 epidermal growth factor receptor signaling pathway	3 out of 1274 genes, 0.2%	30 out of 15747 genes, 0.2%	1	ENSGALG00000026727,ENSGALG00000010866,ENSGALG00000012155
biological_process	GO:0007178 transmembrane receptor protein serine/threonine kinase signaling pathway	10 out of 1274 genes, 0.8%	129 out of 15747 genes, 0.8%	1	ENSGALG00000042657,ENSGALG00000035260,ENSGALG00000006158,ENSGALG00000007706,ENSGALG00000032181,ENSGALG00000038848,ENSGALG00000005981,ENSGALG00000007367,ENSGALG00000006239,ENSGALG00000012140
biological_process	GO:0007179 transforming growth factor beta receptor signaling pathway	3 out of 1274 genes, 0.2%	56 out of 15747 genes, 0.4%	1	ENSGALG00000006158,ENSGALG00000007367,ENSGALG00000012140
biological_process	GO:0007186 G-protein coupled receptor signaling pathway	78 out of 1274 genes, 6.1%	693 out of 15747 genes, 4.4%	1	ENSGALG00000005242,ENSGALG00000019736,ENSGALG00000015150,ENSGALG00000016992,ENSGALG00000002299,ENSGALG00000008427,ENSGALG00000012297,ENSGALG00000031170,ENSGALG00000010866,ENSGALG00000038405,ENSGALG00000016615,ENSGALG00000031980,ENSGALG00000016176,ENSGALG00000040305,ENSGALG00000040959,ENSGALG00000045701,ENSGALG00000020143,ENSGALG00000005212,ENSGALG00000002840,ENSGALG00000019797,ENSGALG00000043556,…
biological_process	GO:0007188 adenylate cyclase-modulating G-protein coupled receptor signaling pathway	24 out of 1274 genes, 1.9%	148 out of 15747 genes, 0.9%	1	ENSGALG00000013060,ENSGALG00000040761,ENSGALG00000044704,ENSGALG00000008427,ENSGALG00000001094,ENSGALG00000031170,ENSGALG00000030251,ENSGALG00000005332,ENSGALG00000009509,ENSGALG00000029764,ENSGALG00000015269,ENSGALG00000009100,ENSGALG00000010572,ENSGALG00000042878,ENSGALG00000006576,ENSGALG00000010778,ENSGALG00000016176,ENSGALG00000010078,ENSGALG00000009640,ENSGALG00000015117,ENSGALG00000040627,…
biological_process	GO:0007189 adenylate cyclase-activating G-protein coupled receptor signaling pathway	16 out of 1274 genes, 1.3%	94 out of 15747 genes, 0.6%	1	ENSGALG00000013060,ENSGALG00000044704,ENSGALG00000001094,ENSGALG00000031170,ENSGALG00000030251,ENSGALG00000009509,ENSGALG00000029764,ENSGALG00000009100,ENSGALG00000010572,ENSGALG00000042878,ENSGALG00000016176,ENSGALG00000010078,ENSGALG00000015117,ENSGALG00000040627,ENSGALG00000005212,ENSGALG00000009684
biological_process	GO:0007190 activation of adenylate cyclase activity	3 out of 1274 genes, 0.2%	10 out of 15747 genes, 0.1%	1	ENSGALG00000010572,ENSGALG00000029764,ENSGALG00000009100
biological_process	GO:0007193 adenylate cyclase-inhibiting G-protein coupled receptor signaling pathway	8 out of 1274 genes, 0.6%	46 out of 15747 genes, 0.3%	1	ENSGALG00000040761,ENSGALG00000010778,ENSGALG00000006576,ENSGALG00000009640,ENSGALG00000015117,ENSGALG00000002840,ENSGALG00000009100,ENSGALG00000015269
biological_process	GO:0007195 adenylate cyclase-inhibiting dopamine receptor signaling pathway	2 out of 1274 genes, 0.2%	4 out of 15747 genes, 0.0%	1	ENSGALG00000040761,ENSGALG00000015117
biological_process	GO:0007196 adenylate cyclase-inhibiting G-protein coupled glutamate receptor signaling pathway	2 out of 1274 genes, 0.2%	6 out of 15747 genes, 0.0%	1	ENSGALG00000006576,ENSGALG00000002840
biological_process	GO:0007197 adenylate cyclase-inhibiting G-protein coupled acetylcholine receptor signaling pathway	2 out of 1274 genes, 0.2%	7 out of 15747 genes, 0.0%	1	ENSGALG00000009640,ENSGALG00000010778
biological_process	GO:0007200 phospholipase C-activating G-protein coupled receptor signaling pathway	4 out of 1274 genes, 0.3%	59 out of 15747 genes, 0.4%	1	ENSGALG00000012297,ENSGALG00000041730,ENSGALG00000016992,ENSGALG00000009100
biological_process	GO:0007202 activation of phospholipase C activity	3 out of 1274 genes, 0.2%	8 out of 15747 genes, 0.1%	1	ENSGALG00000042878,ENSGALG00000007681,ENSGALG00000016992
biological_process	GO:0007204 positive regulation of cytosolic calcium ion concentration	17 out of 1274 genes, 1.3%	148 out of 15747 genes, 0.9%	1	ENSGALG00000011875,ENSGALG00000008337,ENSGALG00000046159,ENSGALG00000016992,ENSGALG00000012297,ENSGALG00000007681,ENSGALG00000009050,ENSGALG00000009509,ENSGALG00000030506,ENSGALG00000008898,ENSGALG00000009705,ENSGALG00000010078,ENSGALG00000041730,ENSGALG00000009737,ENSGALG00000034751,ENSGALG00000041820,ENSGALG00000040062
biological_process	GO:0007205 protein kinase C-activating G-protein coupled receptor signaling pathway	2 out of 1274 genes, 0.2%	15 out of 15747 genes, 0.1%	1	ENSGALG00000007681,ENSGALG00000033561
biological_process	GO:0007210 serotonin receptor signaling pathway	5 out of 1274 genes, 0.4%	25 out of 15747 genes, 0.2%	1	ENSGALG00000007681,ENSGALG00000040761,ENSGALG00000009640,ENSGALG00000010778,ENSGALG00000016992
biological_process	GO:0007212 dopamine receptor signaling pathway	2 out of 1274 genes, 0.2%	21 out of 15747 genes, 0.1%	1	ENSGALG00000040761,ENSGALG00000015117
biological_process	GO:0007213 G-protein coupled acetylcholine receptor signaling pathway	2 out of 1274 genes, 0.2%	13 out of 15747 genes, 0.1%	1	ENSGALG00000009640,ENSGALG00000010778
biological_process	GO:0007214 gamma-aminobutyric acid signaling pathway	7 out of 1274 genes, 0.5%	23 out of 15747 genes, 0.1%	1	ENSGALG00000039293,ENSGALG00000038042,ENSGALG00000015776,ENSGALG00000001698,ENSGALG00000041042,ENSGALG00000020143,ENSGALG00000029392
biological_process	GO:0007216 G-protein coupled glutamate receptor signaling pathway	4 out of 1274 genes, 0.3%	13 out of 15747 genes, 0.1%	1	ENSGALG00000012297,ENSGALG00000017238,ENSGALG00000006576,ENSGALG00000002840
biological_process	GO:0007217 tachykinin receptor signaling pathway	2 out of 1274 genes, 0.2%	6 out of 15747 genes, 0.0%	1	ENSGALG00000010596,ENSGALG00000009737
biological_process	GO:0007218 neuropeptide signaling pathway	8 out of 1274 genes, 0.6%	79 out of 15747 genes, 0.5%	1	ENSGALG00000019736,ENSGALG00000007047,ENSGALG00000041820,ENSGALG00000040959,ENSGALG00000010781,ENSGALG00000011616,ENSGALG00000015269,ENSGALG00000016615
biological_process	GO:0007219 Notch signaling pathway	4 out of 1274 genes, 0.3%	75 out of 15747 genes, 0.5%	1	ENSGALG00000026525,ENSGALG00000028415,ENSGALG00000042289,ENSGALG00000038618
biological_process	GO:0007224 smoothened signaling pathway	4 out of 1274 genes, 0.3%	65 out of 15747 genes, 0.4%	1	ENSGALG00000015152,ENSGALG00000009948,ENSGALG00000005766,ENSGALG00000036114
biological_process	GO:0007229 integrin-mediated signaling pathway	3 out of 1274 genes, 0.2%	45 out of 15747 genes, 0.3%	1	ENSGALG00000042895,ENSGALG00000011141,ENSGALG00000016867
biological_process	GO:0007263 nitric oxide mediated signal transduction	2 out of 1274 genes, 0.2%	3 out of 15747 genes, 0.0%	1	ENSGALG00000008177,ENSGALG00000026264
biological_process	GO:0007264 small GTPase mediated signal transduction	5 out of 1274 genes, 0.4%	278 out of 15747 genes, 1.8%	1	ENSGALG00000027789,ENSGALG00000046636,ENSGALG00000007007,ENSGALG00000040291,ENSGALG00000045905
biological_process	GO:0007265 Ras protein signal transduction	2 out of 1274 genes, 0.2%	169 out of 15747 genes, 1.1%	1	ENSGALG00000027789,ENSGALG00000040291
biological_process	GO:0007269 neurotransmitter secretion	6 out of 1274 genes, 0.5%	68 out of 15747 genes, 0.4%	1	ENSGALG00000008055,ENSGALG00000030321,ENSGALG00000015332,ENSGALG00000005265,ENSGALG00000035935,ENSGALG00000008456
biological_process	GO:0007271 synaptic transmission, cholinergic	3 out of 1274 genes, 0.2%	15 out of 15747 genes, 0.1%	1	ENSGALG00000010778,ENSGALG00000016804,ENSGALG00000015384
biological_process	GO:0007272 ensheathment of neurons	5 out of 1274 genes, 0.4%	71 out of 15747 genes, 0.5%	1	ENSGALG00000037736,ENSGALG00000031529,ENSGALG00000001391,ENSGALG00000000653,ENSGALG00000043051
biological_process	GO:0007274 neuromuscular synaptic transmission	2 out of 1274 genes, 0.2%	20 out of 15747 genes, 0.1%	1	ENSGALG00000016804,ENSGALG00000015384
biological_process	GO:0007275 multicellular organism development	225 out of 1274 genes, 17.7%	2823 out of 15747 genes, 17.9%	1	ENSGALG00000042607,ENSGALG00000030356,ENSGALG00000035777,ENSGALG00000032610,ENSGALG00000015150,ENSGALG00000042220,ENSGALG00000043204,ENSGALG00000030676,ENSGALG00000036867,ENSGALG00000016316,ENSGALG00000002287,ENSGALG00000006802,ENSGALG00000031170,ENSGALG00000015145,ENSGALG00000041510,ENSGALG00000018946,ENSGALG00000037325,ENSGALG00000037494,ENSGALG00000009278,ENSGALG00000027874,ENSGALG00000016176,…
biological_process	GO:0007276 gamete generation	40 out of 1274 genes, 3.1%	324 out of 15747 genes, 2.1%	1	ENSGALG00000046361,ENSGALG00000041938,ENSGALG00000038939,ENSGALG00000025763,ENSGALG00000006186,ENSGALG00000040342,ENSGALG00000032986,ENSGALG00000031812,ENSGALG00000016740,ENSGALG00000046180,ENSGALG00000007607,ENSGALG00000009100,ENSGALG00000030383,ENSGALG00000031768,ENSGALG00000036504,ENSGALG00000037842,ENSGALG00000002006,ENSGALG00000045232,ENSGALG00000011243,ENSGALG00000016757,ENSGALG00000008302,…
biological_process	GO:0007281 germ cell development	21 out of 1274 genes, 1.6%	137 out of 15747 genes, 0.9%	1	ENSGALG00000041938,ENSGALG00000038939,ENSGALG00000036160,ENSGALG00000032986,ENSGALG00000012236,ENSGALG00000016740,ENSGALG00000046180,ENSGALG00000007607,ENSGALG00000009100,ENSGALG00000002645,ENSGALG00000031768,ENSGALG00000043839,ENSGALG00000036504,ENSGALG00000044995,ENSGALG00000045889,ENSGALG00000002006,ENSGALG00000011243,ENSGALG00000008302,ENSGALG00000007959,ENSGALG00000043975,ENSGALG00000045414
biological_process	GO:0007283 spermatogenesis	35 out of 1274 genes, 2.7%	236 out of 15747 genes, 1.5%	1	ENSGALG00000046361,ENSGALG00000041938,ENSGALG00000038939,ENSGALG00000025763,ENSGALG00000006186,ENSGALG00000032986,ENSGALG00000031812,ENSGALG00000016740,ENSGALG00000046180,ENSGALG00000007607,ENSGALG00000009100,ENSGALG00000030383,ENSGALG00000031768,ENSGALG00000036504,ENSGALG00000037842,ENSGALG00000002006,ENSGALG00000016757,ENSGALG00000008302,ENSGALG00000043975,ENSGALG00000007959,ENSGALG00000013893,…
biological_process	GO:0007286 spermatid development	16 out of 1274 genes, 1.3%	79 out of 15747 genes, 0.5%	1	ENSGALG00000038939,ENSGALG00000032986,ENSGALG00000012236,ENSGALG00000016740,ENSGALG00000007607,ENSGALG00000009100,ENSGALG00000002645,ENSGALG00000031768,ENSGALG00000043839,ENSGALG00000044995,ENSGALG00000045889,ENSGALG00000002006,ENSGALG00000007959,ENSGALG00000043975,ENSGALG00000008302,ENSGALG00000045414
biological_process	GO:0007289 spermatid nucleus differentiation	2 out of 1274 genes, 0.2%	11 out of 15747 genes, 0.1%	1	ENSGALG00000002645,ENSGALG00000009100
biological_process	GO:0007292 female gamete generation	9 out of 1274 genes, 0.7%	71 out of 15747 genes, 0.5%	1	ENSGALG00000041938,ENSGALG00000005411,ENSGALG00000031768,ENSGALG00000036504,ENSGALG00000040342,ENSGALG00000045889,ENSGALG00000012236,ENSGALG00000011243,ENSGALG00000045232
biological_process	GO:0007338 single fertilization	9 out of 1274 genes, 0.7%	65 out of 15747 genes, 0.4%	1	ENSGALG00000038939,ENSGALG00000015055,ENSGALG00000013083,ENSGALG00000011875,ENSGALG00000006297,ENSGALG00000002428,ENSGALG00000037220,ENSGALG00000029000,ENSGALG00000040021
biological_process	GO:0007339 binding of sperm to zona pellucida	2 out of 1274 genes, 0.2%	22 out of 15747 genes, 0.1%	1	ENSGALG00000013083,ENSGALG00000002428
biological_process	GO:0007343 egg activation	2 out of 1274 genes, 0.2%	7 out of 15747 genes, 0.0%	1	ENSGALG00000002428,ENSGALG00000037220
biological_process	GO:0007346 regulation of mitotic cell cycle	21 out of 1274 genes, 1.6%	357 out of 15747 genes, 2.3%	1	ENSGALG00000011242,ENSGALG00000039228,ENSGALG00000007618,ENSGALG00000040342,ENSGALG00000039190,ENSGALG00000036452,ENSGALG00000037242,ENSGALG00000012155,ENSGALG00000011299,ENSGALG00000007706,ENSGALG00000011205,ENSGALG00000003485,ENSGALG00000004448,ENSGALG00000003045,ENSGALG00000036519,ENSGALG00000023541,ENSGALG00000026095,ENSGALG00000045889,ENSGALG00000030601,ENSGALG00000013784,ENSGALG00000033659
biological_process	GO:0007368 determination of left/right symmetry	8 out of 1274 genes, 0.6%	75 out of 15747 genes, 0.5%	1	ENSGALG00000007042,ENSGALG00000042657,ENSGALG00000042492,ENSGALG00000016591,ENSGALG00000006158,ENSGALG00000007706,ENSGALG00000012997,ENSGALG00000036114
biological_process	GO:0007369 gastrulation	6 out of 1274 genes, 0.5%	103 out of 15747 genes, 0.7%	1	ENSGALG00000023303,ENSGALG00000006158,ENSGALG00000007706,ENSGALG00000006992,ENSGALG00000042657,ENSGALG00000040021
biological_process	GO:0007379 segment specification	2 out of 1274 genes, 0.2%	12 out of 15747 genes, 0.1%	1	ENSGALG00000001191,ENSGALG00000016469
biological_process	GO:0007389 pattern specification process	34 out of 1274 genes, 2.7%	313 out of 15747 genes, 2.0%	1	ENSGALG00000023303,ENSGALG00000032259,ENSGALG00000001191,ENSGALG00000043204,ENSGALG00000042657,ENSGALG00000007706,ENSGALG00000038848,ENSGALG00000037494,ENSGALG00000008135,ENSGALG00000032039,ENSGALG00000042492,ENSGALG00000001124,ENSGALG00000008253,ENSGALG00000012997,ENSGALG00000037262,ENSGALG00000032181,ENSGALG00000040532,ENSGALG00000016154,ENSGALG00000013893,ENSGALG00000007042,ENSGALG00000012155,…
biological_process	GO:0007399 nervous system development	122 out of 1274 genes, 9.6%	1384 out of 15747 genes, 8.8%	1	ENSGALG00000035777,ENSGALG00000032610,ENSGALG00000015150,ENSGALG00000042220,ENSGALG00000043204,ENSGALG00000030676,ENSGALG00000029648,ENSGALG00000036867,ENSGALG00000029197,ENSGALG00000041232,ENSGALG00000016316,ENSGALG00000002287,ENSGALG00000006802,ENSGALG00000031170,ENSGALG00000015145,ENSGALG00000041510,ENSGALG00000039202,ENSGALG00000030542,ENSGALG00000037494,ENSGALG00000037951,ENSGALG00000017044,…
biological_process	GO:0007405 neuroblast proliferation	2 out of 1274 genes, 0.2%	21 out of 15747 genes, 0.1%	1	ENSGALG00000009948,ENSGALG00000042657
biological_process	GO:0007409 axonogenesis	17 out of 1274 genes, 1.3%	219 out of 15747 genes, 1.4%	1	ENSGALG00000031529,ENSGALG00000042657,ENSGALG00000001608,ENSGALG00000015152,ENSGALG00000006802,ENSGALG00000031170,ENSGALG00000036114,ENSGALG00000008263,ENSGALG00000000653,ENSGALG00000001124,ENSGALG00000007927,ENSGALG00000039411,ENSGALG00000035504,ENSGALG00000021567,ENSGALG00000034095,ENSGALG00000009261,ENSGALG00000004538
biological_process	GO:0007411 axon guidance	14 out of 1274 genes, 1.1%	142 out of 15747 genes, 0.9%	1	ENSGALG00000031529,ENSGALG00000008263,ENSGALG00000042657,ENSGALG00000000653,ENSGALG00000001124,ENSGALG00000007927,ENSGALG00000001608,ENSGALG00000015152,ENSGALG00000006802,ENSGALG00000035504,ENSGALG00000021567,ENSGALG00000034095,ENSGALG00000036114,ENSGALG00000009261
biological_process	GO:0007416 synapse assembly	5 out of 1274 genes, 0.4%	40 out of 15747 genes, 0.3%	1	ENSGALG00000032181,ENSGALG00000034095,ENSGALG00000002864,ENSGALG00000029197,ENSGALG00000016941
biological_process	GO:0007417 central nervous system development	46 out of 1274 genes, 3.6%	534 out of 15747 genes, 3.4%	1	ENSGALG00000041204,ENSGALG00000032259,ENSGALG00000032610,ENSGALG00000019842,ENSGALG00000043204,ENSGALG00000042657,ENSGALG00000029197,ENSGALG00000016316,ENSGALG00000009424,ENSGALG00000006802,ENSGALG00000007706,ENSGALG00000041510,ENSGALG00000010688,ENSGALG00000030542,ENSGALG00000008135,ENSGALG00000037951,ENSGALG00000017044,ENSGALG00000006508,ENSGALG00000023541,ENSGALG00000010583,ENSGALG00000003589,…
biological_process	GO:0007420 brain development	33 out of 1274 genes, 2.6%	412 out of 15747 genes, 2.6%	1	ENSGALG00000041204,ENSGALG00000032259,ENSGALG00000032610,ENSGALG00000019842,ENSGALG00000042657,ENSGALG00000029197,ENSGALG00000009424,ENSGALG00000007706,ENSGALG00000041510,ENSGALG00000030542,ENSGALG00000008135,ENSGALG00000037951,ENSGALG00000006508,ENSGALG00000023541,ENSGALG00000036412,ENSGALG00000042492,ENSGALG00000001124,ENSGALG00000030032,ENSGALG00000012997,ENSGALG00000034095,ENSGALG00000040532,…
biological_process	GO:0007422 peripheral nervous system development	6 out of 1274 genes, 0.5%	54 out of 15747 genes, 0.3%	1	ENSGALG00000027299,ENSGALG00000037736,ENSGALG00000006802,ENSGALG00000035504,ENSGALG00000031529,ENSGALG00000034095
biological_process	GO:0007423 sensory organ development	38 out of 1274 genes, 3.0%	382 out of 15747 genes, 2.4%	1	ENSGALG00000023303,ENSGALG00000032259,ENSGALG00000030356,ENSGALG00000032610,ENSGALG00000015150,ENSGALG00000042657,ENSGALG00000008735,ENSGALG00000029648,ENSGALG00000004771,ENSGALG00000009424,ENSGALG00000002287,ENSGALG00000006802,ENSGALG00000015145,ENSGALG00000007706,ENSGALG00000041510,ENSGALG00000010935,ENSGALG00000028138,ENSGALG00000042492,ENSGALG00000006626,ENSGALG00000001124,ENSGALG00000031450,…
biological_process	GO:0007492 endoderm development	6 out of 1274 genes, 0.5%	51 out of 15747 genes, 0.3%	1	ENSGALG00000037494,ENSGALG00000007706,ENSGALG00000039228,ENSGALG00000038618,ENSGALG00000006992,ENSGALG00000016154
biological_process	GO:0007498 mesoderm development	8 out of 1274 genes, 0.6%	72 out of 15747 genes, 0.5%	1	ENSGALG00000023303,ENSGALG00000039228,ENSGALG00000042657,ENSGALG00000001124,ENSGALG00000006158,ENSGALG00000007706,ENSGALG00000036114,ENSGALG00000040021
biological_process	GO:0007501 mesodermal cell fate specification	2 out of 1274 genes, 0.2%	3 out of 15747 genes, 0.0%	1	ENSGALG00000023303,ENSGALG00000040021
biological_process	GO:0007507 heart development	24 out of 1274 genes, 1.9%	369 out of 15747 genes, 2.3%	1	ENSGALG00000011242,ENSGALG00000004044,ENSGALG00000033185,ENSGALG00000039228,ENSGALG00000031529,ENSGALG00000016662,ENSGALG00000007042,ENSGALG00000042657,ENSGALG00000040342,ENSGALG00000029648,ENSGALG00000007681,ENSGALG00000007706,ENSGALG00000038848,ENSGALG00000036114,ENSGALG00000006725,ENSGALG00000042492,ENSGALG00000008253,ENSGALG00000016591,ENSGALG00000030173,ENSGALG00000006158,ENSGALG00000012997,…
biological_process	GO:0007517 muscle organ development	18 out of 1274 genes, 1.4%	173 out of 15747 genes, 1.1%	1	ENSGALG00000011242,ENSGALG00000033185,ENSGALG00000043204,ENSGALG00000042657,ENSGALG00000009424,ENSGALG00000028091,ENSGALG00000036114,ENSGALG00000043584,ENSGALG00000018946,ENSGALG00000037325,ENSGALG00000042492,ENSGALG00000030173,ENSGALG00000035504,ENSGALG00000008148,ENSGALG00000009064,ENSGALG00000034095,ENSGALG00000016864,ENSGALG00000009261
biological_process	GO:0007519 skeletal muscle tissue development	12 out of 1274 genes, 0.9%	100 out of 15747 genes, 0.6%	1	ENSGALG00000033185,ENSGALG00000043204,ENSGALG00000042657,ENSGALG00000042492,ENSGALG00000009424,ENSGALG00000028091,ENSGALG00000034095,ENSGALG00000036114,ENSGALG00000043584,ENSGALG00000009261,ENSGALG00000016864,ENSGALG00000018946
biological_process	GO:0007528 neuromuscular junction development	5 out of 1274 genes, 0.4%	34 out of 15747 genes, 0.2%	1	ENSGALG00000006802,ENSGALG00000031529,ENSGALG00000032181,ENSGALG00000007819,ENSGALG00000035935
biological_process	GO:0007548 sex differentiation	15 out of 1274 genes, 1.2%	153 out of 15747 genes, 1.0%	1	ENSGALG00000013294,ENSGALG00000031768,ENSGALG00000032039,ENSGALG00000016662,ENSGALG00000006186,ENSGALG00000040342,ENSGALG00000008014,ENSGALG00000012236,ENSGALG00000007706,ENSGALG00000045232,ENSGALG00000011058,ENSGALG00000029000,ENSGALG00000012140,ENSGALG00000040021,ENSGALG00000009100
biological_process	GO:0007565 female pregnancy	3 out of 1274 genes, 0.2%	50 out of 15747 genes, 0.3%	1	ENSGALG00000006992,ENSGALG00000014994,ENSGALG00000003765
biological_process	GO:0007566 embryo implantation	2 out of 1274 genes, 0.2%	19 out of 15747 genes, 0.1%	1	ENSGALG00000006992,ENSGALG00000003765
biological_process	GO:0007568 aging	3 out of 1274 genes, 0.2%	73 out of 15747 genes, 0.5%	1	ENSGALG00000037325,ENSGALG00000017238,ENSGALG00000005212
biological_process	GO:0007584 response to nutrient	4 out of 1274 genes, 0.3%	42 out of 15747 genes, 0.3%	1	ENSGALG00000008898,ENSGALG00000017237,ENSGALG00000011875,ENSGALG00000037875
biological_process	GO:0007586 digestion	7 out of 1274 genes, 0.5%	36 out of 15747 genes, 0.2%	1	ENSGALG00000012834,ENSGALG00000040530,ENSGALG00000009640,ENSGALG00000010778,ENSGALG00000009382,ENSGALG00000041878,ENSGALG00000033638
biological_process	GO:0007588 excretion	2 out of 1274 genes, 0.2%	15 out of 15747 genes, 0.1%	1	ENSGALG00000009958,ENSGALG00000004163
biological_process	GO:0007589 body fluid secretion	4 out of 1274 genes, 0.3%	20 out of 15747 genes, 0.1%	1	ENSGALG00000010778,ENSGALG00000016524,ENSGALG00000041878,ENSGALG00000005212
biological_process	GO:0007595 lactation	2 out of 1274 genes, 0.2%	13 out of 15747 genes, 0.1%	1	ENSGALG00000016524,ENSGALG00000005212
biological_process	GO:0007596 blood coagulation	7 out of 1274 genes, 0.5%	71 out of 15747 genes, 0.5%	1	ENSGALG00000028886,ENSGALG00000042657,ENSGALG00000004293,ENSGALG00000016832,ENSGALG00000013571,ENSGALG00000009266,ENSGALG00000008332
biological_process	GO:0007599 hemostasis	7 out of 1274 genes, 0.5%	72 out of 15747 genes, 0.5%	1	ENSGALG00000028886,ENSGALG00000042657,ENSGALG00000004293,ENSGALG00000016832,ENSGALG00000013571,ENSGALG00000009266,ENSGALG00000008332
biological_process	GO:0007600 sensory perception	45 out of 1274 genes, 3.5%	400 out of 15747 genes, 2.5%	1	ENSGALG00000017197,ENSGALG00000037290,ENSGALG00000029648,ENSGALG00000006072,ENSGALG00000002299,ENSGALG00000006208,ENSGALG00000008427,ENSGALG00000012297,ENSGALG00000006802,ENSGALG00000015145,ENSGALG00000010342,ENSGALG00000005766,ENSGALG00000015126,ENSGALG00000040857,ENSGALG00000016725,ENSGALG00000010935,ENSGALG00000006626,ENSGALG00000043010,ENSGALG00000031450,ENSGALG00000040305,ENSGALG00000037829,…
biological_process	GO:0007601 visual perception	14 out of 1274 genes, 1.1%	95 out of 15747 genes, 0.6%	1	ENSGALG00000031301,ENSGALG00000007217,ENSGALG00000037644,ENSGALG00000029648,ENSGALG00000006626,ENSGALG00000002299,ENSGALG00000026627,ENSGALG00000031450,ENSGALG00000006802,ENSGALG00000015776,ENSGALG00000005752,ENSGALG00000005978,ENSGALG00000014136,ENSGALG00000016725
biological_process	GO:0007602 phototransduction	3 out of 1274 genes, 0.2%	25 out of 15747 genes, 0.2%	1	ENSGALG00000006626,ENSGALG00000002299,ENSGALG00000016725
biological_process	GO:0007605 sensory perception of sound	14 out of 1274 genes, 1.1%	96 out of 15747 genes, 0.6%	1	ENSGALG00000017197,ENSGALG00000010935,ENSGALG00000029392,ENSGALG00000006208,ENSGALG00000031450,ENSGALG00000037829,ENSGALG00000005332,ENSGALG00000010342,ENSGALG00000015145,ENSGALG00000038769,ENSGALG00000042706,ENSGALG00000005443,ENSGALG00000004978,ENSGALG00000040857
biological_process	GO:0007606 sensory perception of chemical stimulus	10 out of 1274 genes, 0.8%	171 out of 15747 genes, 1.1%	1	ENSGALG00000037290,ENSGALG00000030506,ENSGALG00000008427,ENSGALG00000031905,ENSGALG00000040305,ENSGALG00000044550,ENSGALG00000005766,ENSGALG00000036079,ENSGALG00000034751,ENSGALG00000045701
biological_process	GO:0007608 sensory perception of smell	6 out of 1274 genes, 0.5%	147 out of 15747 genes, 0.9%	1	ENSGALG00000040305,ENSGALG00000037290,ENSGALG00000031905,ENSGALG00000044550,ENSGALG00000036079,ENSGALG00000045701
biological_process	GO:0007610 behavior	44 out of 1274 genes, 3.5%	361 out of 15747 genes, 2.3%	1	ENSGALG00000032259,ENSGALG00000032610,ENSGALG00000037688,ENSGALG00000029648,ENSGALG00000006208,ENSGALG00000029197,ENSGALG00000012297,ENSGALG00000009424,ENSGALG00000031170,ENSGALG00000010688,ENSGALG00000011809,ENSGALG00000009100,ENSGALG00000006508,ENSGALG00000031980,ENSGALG00000030032,ENSGALG00000034095,ENSGALG00000040532,ENSGALG00000016154,ENSGALG00000040959,ENSGALG00000004978,ENSGALG00000040761,…
biological_process	GO:0007611 learning or memory	20 out of 1274 genes, 1.6%	142 out of 15747 genes, 0.9%	1	ENSGALG00000040045,ENSGALG00000029648,ENSGALG00000027299,ENSGALG00000009424,ENSGALG00000031170,ENSGALG00000030251,ENSGALG00000032843,ENSGALG00000010688,ENSGALG00000026153,ENSGALG00000011809,ENSGALG00000036378,ENSGALG00000006508,ENSGALG00000017238,ENSGALG00000000653,ENSGALG00000008898,ENSGALG00000010078,ENSGALG00000034095,ENSGALG00000015117,ENSGALG00000016154,ENSGALG00000027534
biological_process	GO:0007612 learning	11 out of 1274 genes, 0.9%	89 out of 15747 genes, 0.6%	1	ENSGALG00000036378,ENSGALG00000006508,ENSGALG00000040045,ENSGALG00000017238,ENSGALG00000029648,ENSGALG00000000653,ENSGALG00000008898,ENSGALG00000009424,ENSGALG00000032843,ENSGALG00000034095,ENSGALG00000015117
biological_process	GO:0007613 memory	10 out of 1274 genes, 0.8%	58 out of 15747 genes, 0.4%	1	ENSGALG00000006508,ENSGALG00000040045,ENSGALG00000029648,ENSGALG00000008898,ENSGALG00000027299,ENSGALG00000030251,ENSGALG00000031170,ENSGALG00000016154,ENSGALG00000026153,ENSGALG00000011809
biological_process	GO:0007616 long-term memory	4 out of 1274 genes, 0.3%	14 out of 15747 genes, 0.1%	1	ENSGALG00000008898,ENSGALG00000031170,ENSGALG00000030251,ENSGALG00000016154
biological_process	GO:0007617 mating behavior	2 out of 1274 genes, 0.2%	13 out of 15747 genes, 0.1%	1	ENSGALG00000008898,ENSGALG00000029648
biological_process	GO:0007618 mating	2 out of 1274 genes, 0.2%	16 out of 15747 genes, 0.1%	1	ENSGALG00000008898,ENSGALG00000029648
biological_process	GO:0007622 rhythmic behavior	2 out of 1274 genes, 0.2%	13 out of 15747 genes, 0.1%	1	ENSGALG00000032259,ENSGALG00000032610
biological_process	GO:0007623 circadian rhythm	5 out of 1274 genes, 0.4%	79 out of 15747 genes, 0.5%	1	ENSGALG00000027188,ENSGALG00000032259,ENSGALG00000032610,ENSGALG00000015117,ENSGALG00000034688
biological_process	GO:0007626 locomotory behavior	23 out of 1274 genes, 1.8%	151 out of 15747 genes, 1.0%	1	ENSGALG00000032610,ENSGALG00000040761,ENSGALG00000040045,ENSGALG00000037688,ENSGALG00000029648,ENSGALG00000006208,ENSGALG00000012297,ENSGALG00000034070,ENSGALG00000036971,ENSGALG00000015269,ENSGALG00000008456,ENSGALG00000009100,ENSGALG00000010572,ENSGALG00000012542,ENSGALG00000031980,ENSGALG00000017238,ENSGALG00000000653,ENSGALG00000030032,ENSGALG00000008898,ENSGALG00000016907,ENSGALG00000040532,…
biological_process	GO:0007628 adult walking behavior	3 out of 1274 genes, 0.2%	26 out of 15747 genes, 0.2%	1	ENSGALG00000016907,ENSGALG00000040532,ENSGALG00000000653
biological_process	GO:0007631 feeding behavior	3 out of 1274 genes, 0.2%	48 out of 15747 genes, 0.3%	1	ENSGALG00000036378,ENSGALG00000008898,ENSGALG00000029648
biological_process	GO:0007632 visual behavior	4 out of 1274 genes, 0.3%	35 out of 15747 genes, 0.2%	1	ENSGALG00000008898,ENSGALG00000040045,ENSGALG00000034095,ENSGALG00000015117
biological_process	GO:0007638 mechanosensory behavior	2 out of 1274 genes, 0.2%	9 out of 15747 genes, 0.1%	1	ENSGALG00000009424,ENSGALG00000035504
biological_process	GO:0008015 blood circulation	17 out of 1274 genes, 1.3%	200 out of 15747 genes, 1.3%	1	ENSGALG00000004044,ENSGALG00000033185,ENSGALG00000040045,ENSGALG00000000374,ENSGALG00000007681,ENSGALG00000005332,ENSGALG00000029694,ENSGALG00000008456,ENSGALG00000009100,ENSGALG00000009266,ENSGALG00000008177,ENSGALG00000017405,ENSGALG00000010778,ENSGALG00000007222,ENSGALG00000007466,ENSGALG00000010078,ENSGALG00000015117
biological_process	GO:0008016 regulation of heart contraction	10 out of 1274 genes, 0.8%	111 out of 15747 genes, 0.7%	1	ENSGALG00000027188,ENSGALG00000008177,ENSGALG00000006508,ENSGALG00000004044,ENSGALG00000022696,ENSGALG00000029648,ENSGALG00000005332,ENSGALG00000010078,ENSGALG00000029694,ENSGALG00000008456
molecular_function	GO:0008017 microtubule binding	12 out of 1274 genes, 0.9%	195 out of 15747 genes, 1.2%	1	ENSGALG00000039964,ENSGALG00000006508,ENSGALG00000032424,ENSGALG00000037549,ENSGALG00000015283,ENSGALG00000016664,ENSGALG00000011299,ENSGALG00000029677,ENSGALG00000031553,ENSGALG00000006651,ENSGALG00000010057,ENSGALG00000015221
molecular_function	GO:0008020 G-protein coupled photoreceptor activity	2 out of 1274 genes, 0.2%	15 out of 15747 genes, 0.1%	1	ENSGALG00000002299,ENSGALG00000016725
cellular_component	GO:0008021 synaptic vesicle	8 out of 1274 genes, 0.6%	93 out of 15747 genes, 0.6%	1	ENSGALG00000039254,ENSGALG00000008898,ENSGALG00000027299,ENSGALG00000019958,ENSGALG00000041122,ENSGALG00000035935,ENSGALG00000011809,ENSGALG00000027902
molecular_function	GO:0008022 protein C-terminus binding	4 out of 1274 genes, 0.3%	107 out of 15747 genes, 0.7%	1	ENSGALG00000006412,ENSGALG00000031529,ENSGALG00000041078,ENSGALG00000008456
cellular_component	GO:0008023 transcription elongation factor complex	2 out of 1274 genes, 0.2%	40 out of 15747 genes, 0.3%	1	ENSGALG00000032489,ENSGALG00000016767
molecular_function	GO:0008026 ATP-dependent helicase activity	3 out of 1274 genes, 0.2%	51 out of 15747 genes, 0.3%	1	ENSGALG00000029334,ENSGALG00000033656,ENSGALG00000011565
biological_process	GO:0008033 tRNA processing	5 out of 1274 genes, 0.4%	88 out of 15747 genes, 0.6%	1	ENSGALG00000007124,ENSGALG00000034757,ENSGALG00000006773,ENSGALG00000032916,ENSGALG00000007370
biological_process	GO:0008037 cell recognition	10 out of 1274 genes, 0.8%	96 out of 15747 genes, 0.6%	1	ENSGALG00000031301,ENSGALG00000013083,ENSGALG00000002428,ENSGALG00000006702,ENSGALG00000045508,ENSGALG00000008263,ENSGALG00000000653,ENSGALG00000007927,ENSGALG00000043016,ENSGALG00000042285
biological_process	GO:0008038 neuron recognition	3 out of 1274 genes, 0.2%	30 out of 15747 genes, 0.2%	1	ENSGALG00000007927,ENSGALG00000008263,ENSGALG00000000653
biological_process	GO:0008045 motor neuron axon guidance	2 out of 1274 genes, 0.2%	20 out of 15747 genes, 0.1%	1	ENSGALG00000031529,ENSGALG00000034095
molecular_function	GO:0008047 enzyme activator activity	16 out of 1274 genes, 1.3%	411 out of 15747 genes, 2.6%	1	ENSGALG00000029369,ENSGALG00000040351,ENSGALG00000007681,ENSGALG00000027506,ENSGALG00000046071,ENSGALG00000045905,ENSGALG00000037093,ENSGALG00000014408,ENSGALG00000001536,ENSGALG00000046200,ENSGALG00000030601,ENSGALG00000007109,ENSGALG00000046636,ENSGALG00000023703,ENSGALG00000030878,ENSGALG00000027534
biological_process	GO:0008064 regulation of actin polymerization or depolymerization	6 out of 1274 genes, 0.5%	122 out of 15747 genes, 0.8%	1	ENSGALG00000015172,ENSGALG00000036175,ENSGALG00000040291,ENSGALG00000039202,ENSGALG00000028721,ENSGALG00000018946
cellular_component	GO:0008076 voltage-gated potassium channel complex	6 out of 1274 genes, 0.5%	66 out of 15747 genes, 0.4%	1	ENSGALG00000010173,ENSGALG00000022696,ENSGALG00000012142,ENSGALG00000000653,ENSGALG00000041791,ENSGALG00000043764
molecular_function	GO:0008080 N-acetyltransferase activity	2 out of 1274 genes, 0.2%	61 out of 15747 genes, 0.4%	1	ENSGALG00000033857,ENSGALG00000041676
molecular_function	GO:0008081 phosphoric diester hydrolase activity	5 out of 1274 genes, 0.4%	75 out of 15747 genes, 0.5%	1	ENSGALG00000010312,ENSGALG00000036106,ENSGALG00000033245,ENSGALG00000006626,ENSGALG00000000690
molecular_function	GO:0008083 growth factor activity	13 out of 1274 genes, 1.0%	102 out of 15747 genes, 0.6%	1	ENSGALG00000017287,ENSGALG00000006508,ENSGALG00000030407,ENSGALG00000033974,ENSGALG00000012155,ENSGALG00000027299,ENSGALG00000007706,ENSGALG00000010866,ENSGALG00000036971,ENSGALG00000005981,ENSGALG00000023822,ENSGALG00000026853,ENSGALG00000006239
biological_process	GO:0008088 axo-dendritic transport	2 out of 1274 genes, 0.2%	35 out of 15747 genes, 0.2%	1	ENSGALG00000036412,ENSGALG00000008291
molecular_function	GO:0008092 cytoskeletal protein binding	56 out of 1274 genes, 4.4%	707 out of 15747 genes, 4.5%	1	ENSGALG00000036909,ENSGALG00000009602,ENSGALG00000038994,ENSGALG00000004044,ENSGALG00000034424,ENSGALG00000042220,ENSGALG00000035594,ENSGALG00000037549,ENSGALG00000015172,ENSGALG00000029677,ENSGALG00000011299,ENSGALG00000040807,ENSGALG00000034510,ENSGALG00000042784,ENSGALG00000015221,ENSGALG00000005319,ENSGALG00000005766,ENSGALG00000039202,ENSGALG00000018946,ENSGALG00000012941,ENSGALG00000006508,…
molecular_function	GO:0008094 DNA-dependent ATPase activity	2 out of 1274 genes, 0.2%	63 out of 15747 genes, 0.4%	1	ENSGALG00000026517,ENSGALG00000012236
biological_process	GO:0008104 protein localization	60 out of 1274 genes, 4.7%	1325 out of 15747 genes, 8.4%	1	ENSGALG00000046361,ENSGALG00000038994,ENSGALG00000023303,ENSGALG00000032259,ENSGALG00000004044,ENSGALG00000025763,ENSGALG00000011141,ENSGALG00000042657,ENSGALG00000016992,ENSGALG00000042572,ENSGALG00000026264,ENSGALG00000034510,ENSGALG00000015722,ENSGALG00000037325,ENSGALG00000026176,ENSGALG00000028937,ENSGALG00000031768,ENSGALG00000006508,ENSGALG00000042459,ENSGALG00000037089,ENSGALG00000007864,…
molecular_function	GO:0008134 transcription factor binding	28 out of 1274 genes, 2.2%	466 out of 15747 genes, 3.0%	1	ENSGALG00000023303,ENSGALG00000032259,ENSGALG00000033941,ENSGALG00000016662,ENSGALG00000015150,ENSGALG00000002170,ENSGALG00000036452,ENSGALG00000033992,ENSGALG00000016316,ENSGALG00000029212,ENSGALG00000031447,ENSGALG00000028415,ENSGALG00000041129,ENSGALG00000038848,ENSGALG00000026153,ENSGALG00000003045,ENSGALG00000037935,ENSGALG00000033404,ENSGALG00000030416,ENSGALG00000041930,ENSGALG00000005689,…
molecular_function	GO:0008137 NADH dehydrogenase (ubiquinone) activity	6 out of 1274 genes, 0.5%	24 out of 15747 genes, 0.2%	1	ENSGALG00000000629,ENSGALG00000009703,ENSGALG00000040173,ENSGALG00000038714,ENSGALG00000039212,ENSGALG00000042809
molecular_function	GO:0008144 drug binding	113 out of 1274 genes, 8.9%	1322 out of 15747 genes, 8.4%	1	ENSGALG00000035219,ENSGALG00000009602,ENSGALG00000010293,ENSGALG00000035075,ENSGALG00000035594,ENSGALG00000016992,ENSGALG00000031629,ENSGALG00000040415,ENSGALG00000008462,ENSGALG00000040258,ENSGALG00000011299,ENSGALG00000031170,ENSGALG00000041129,ENSGALG00000039230,ENSGALG00000016615,ENSGALG00000037864,ENSGALG00000015224,ENSGALG00000015928,ENSGALG00000002648,ENSGALG00000003519,ENSGALG00000021567,…
molecular_function	GO:0008146 sulfotransferase activity	6 out of 1274 genes, 0.5%	56 out of 15747 genes, 0.4%	1	ENSGALG00000045487,ENSGALG00000044026,ENSGALG00000046170,ENSGALG00000046375,ENSGALG00000034507,ENSGALG00000011287
biological_process	GO:0008152 metabolic process	479 out of 1274 genes, 37.6%	6098 out of 15747 genes, 38.7%	1	ENSGALG00000038939,ENSGALG00000030533,ENSGALG00000033941,ENSGALG00000043204,ENSGALG00000006208,ENSGALG00000044213,ENSGALG00000040208,ENSGALG00000016316,ENSGALG00000042984,ENSGALG00000005435,ENSGALG00000005318,ENSGALG00000031812,ENSGALG00000010342,ENSGALG00000042246,ENSGALG00000004230,ENSGALG00000028147,ENSGALG00000037309,ENSGALG00000037935,ENSGALG00000036504,ENSGALG00000031038,ENSGALG00000015224,…
biological_process	GO:0008156 negative regulation of DNA replication	2 out of 1274 genes, 0.2%	23 out of 15747 genes, 0.1%	1	ENSGALG00000036572,ENSGALG00000034688
molecular_function	GO:0008168 methyltransferase activity	12 out of 1274 genes, 0.9%	157 out of 15747 genes, 1.0%	1	ENSGALG00000006773,ENSGALG00000016685,ENSGALG00000044213,ENSGALG00000041461,ENSGALG00000043290,ENSGALG00000007727,ENSGALG00000031839,ENSGALG00000013272,ENSGALG00000030942,ENSGALG00000016864,ENSGALG00000000576,ENSGALG00000003206
molecular_function	GO:0008170 N-methyltransferase activity	6 out of 1274 genes, 0.5%	61 out of 15747 genes, 0.4%	1	ENSGALG00000043290,ENSGALG00000031839,ENSGALG00000013272,ENSGALG00000030942,ENSGALG00000000576,ENSGALG00000016864
molecular_function	GO:0008171 O-methyltransferase activity	2 out of 1274 genes, 0.2%	21 out of 15747 genes, 0.1%	1	ENSGALG00000007727,ENSGALG00000016685
molecular_function	GO:0008173 RNA methyltransferase activity	3 out of 1274 genes, 0.2%	51 out of 15747 genes, 0.3%	1	ENSGALG00000006773,ENSGALG00000044213,ENSGALG00000000576
molecular_function	GO:0008186 RNA-dependent ATPase activity	3 out of 1274 genes, 0.2%	32 out of 15747 genes, 0.2%	1	ENSGALG00000029334,ENSGALG00000033656,ENSGALG00000011565
molecular_function	GO:0008188 neuropeptide receptor activity	7 out of 1274 genes, 0.5%	46 out of 15747 genes, 0.3%	1	ENSGALG00000013813,ENSGALG00000010596,ENSGALG00000007047,ENSGALG00000006406,ENSGALG00000041820,ENSGALG00000016615,ENSGALG00000011616
molecular_function	GO:0008194 UDP-glycosyltransferase activity	9 out of 1274 genes, 0.7%	100 out of 15747 genes, 0.6%	1	ENSGALG00000027608,ENSGALG00000013265,ENSGALG00000031212,ENSGALG00000023761,ENSGALG00000001611,ENSGALG00000043351,ENSGALG00000012536,ENSGALG00000012988,ENSGALG00000044780
molecular_function	GO:0008198 ferrous iron binding	2 out of 1274 genes, 0.2%	17 out of 15747 genes, 0.1%	1	ENSGALG00000009926,ENSGALG00000032854
molecular_function	GO:0008200 ion channel inhibitor activity	2 out of 1274 genes, 0.2%	22 out of 15747 genes, 0.1%	1	ENSGALG00000039061,ENSGALG00000032986
molecular_function	GO:0008201 heparin binding	6 out of 1274 genes, 0.5%	83 out of 15747 genes, 0.5%	1	ENSGALG00000042607,ENSGALG00000039411,ENSGALG00000037957,ENSGALG00000011205,ENSGALG00000004286,ENSGALG00000040342
biological_process	GO:0008202 steroid metabolic process	13 out of 1274 genes, 1.0%	108 out of 15747 genes, 0.7%	1	ENSGALG00000034772,ENSGALG00000013294,ENSGALG00000037951,ENSGALG00000027818,ENSGALG00000007109,ENSGALG00000032986,ENSGALG00000007267,ENSGALG00000026525,ENSGALG00000012834,ENSGALG00000011058,ENSGALG00000041222,ENSGALG00000004230,ENSGALG00000005215
biological_process	GO:0008203 cholesterol metabolic process	8 out of 1274 genes, 0.6%	49 out of 15747 genes, 0.3%	1	ENSGALG00000007109,ENSGALG00000032986,ENSGALG00000007267,ENSGALG00000012834,ENSGALG00000026525,ENSGALG00000011058,ENSGALG00000041222,ENSGALG00000004230
biological_process	GO:0008206 bile acid metabolic process	3 out of 1274 genes, 0.2%	14 out of 15747 genes, 0.1%	1	ENSGALG00000034772,ENSGALG00000012834,ENSGALG00000041222
biological_process	GO:0008207 C21-steroid hormone metabolic process	3 out of 1274 genes, 0.2%	8 out of 15747 genes, 0.1%	1	ENSGALG00000037951,ENSGALG00000012834,ENSGALG00000005215
biological_process	GO:0008209 androgen metabolic process	2 out of 1274 genes, 0.2%	12 out of 15747 genes, 0.1%	1	ENSGALG00000013294,ENSGALG00000012834
biological_process	GO:0008213 protein alkylation	4 out of 1274 genes, 0.3%	89 out of 15747 genes, 0.6%	1	ENSGALG00000031839,ENSGALG00000013272,ENSGALG00000030942,ENSGALG00000016864
biological_process	GO:0008217 regulation of blood pressure	9 out of 1274 genes, 0.7%	93 out of 15747 genes, 0.6%	1	ENSGALG00000008177,ENSGALG00000017405,ENSGALG00000000374,ENSGALG00000007222,ENSGALG00000007466,ENSGALG00000010078,ENSGALG00000015117,ENSGALG00000008456,ENSGALG00000009100
biological_process	GO:0008219 cell death	23 out of 1274 genes, 1.8%	387 out of 15747 genes, 2.5%	1	ENSGALG00000003845,ENSGALG00000032259,ENSGALG00000039228,ENSGALG00000036452,ENSGALG00000008014,ENSGALG00000045105,ENSGALG00000029368,ENSGALG00000004167,ENSGALG00000007706,ENSGALG00000009050,ENSGALG00000011009,ENSGALG00000003045,ENSGALG00000039643,ENSGALG00000026039,ENSGALG00000007720,ENSGALG00000010490,ENSGALG00000019211,ENSGALG00000037736,ENSGALG00000034095,ENSGALG00000033069,ENSGALG00000039212,…
molecular_function	GO:0008227 G-protein coupled amine receptor activity	6 out of 1274 genes, 0.5%	42 out of 15747 genes, 0.3%	1	ENSGALG00000007681,ENSGALG00000040761,ENSGALG00000009640,ENSGALG00000015117,ENSGALG00000010778,ENSGALG00000016992
molecular_function	GO:0008233 peptidase activity	55 out of 1274 genes, 4.3%	479 out of 15747 genes, 3.0%	1	ENSGALG00000036909,ENSGALG00000040832,ENSGALG00000006992,ENSGALG00000040342,ENSGALG00000002018,ENSGALG00000013697,ENSGALG00000042984,ENSGALG00000016375,ENSGALG00000015730,ENSGALG00000005318,ENSGALG00000028886,ENSGALG00000028499,ENSGALG00000028147,ENSGALG00000008332,ENSGALG00000045788,ENSGALG00000041918,ENSGALG00000039545,ENSGALG00000006819,ENSGALG00000012126,ENSGALG00000012483,ENSGALG00000016985,…
molecular_function	GO:0008234 cysteine-type peptidase activity	10 out of 1274 genes, 0.8%	138 out of 15747 genes, 0.9%	1	ENSGALG00000038229,ENSGALG00000009382,ENSGALG00000002018,ENSGALG00000041923,ENSGALG00000009050,ENSGALG00000028499,ENSGALG00000013409,ENSGALG00000028147,ENSGALG00000036957,ENSGALG00000012317
molecular_function	GO:0008235 metalloexopeptidase activity	7 out of 1274 genes, 0.5%	47 out of 15747 genes, 0.3%	1	ENSGALG00000041918,ENSGALG00000036909,ENSGALG00000006819,ENSGALG00000008087,ENSGALG00000011727,ENSGALG00000016985,ENSGALG00000010200
molecular_function	GO:0008236 serine-type peptidase activity	21 out of 1274 genes, 1.6%	131 out of 15747 genes, 0.8%	1	ENSGALG00000029438,ENSGALG00000033974,ENSGALG00000040832,ENSGALG00000003016,ENSGALG00000015730,ENSGALG00000005318,ENSGALG00000028886,ENSGALG00000041791,ENSGALG00000008332,ENSGALG00000029731,ENSGALG00000008905,ENSGALG00000039545,ENSGALG00000016832,ENSGALG00000012126,ENSGALG00000035308,ENSGALG00000012483,ENSGALG00000017040,ENSGALG00000019221,ENSGALG00000004293,ENSGALG00000005978,ENSGALG00000013571
molecular_function	GO:0008237 metallopeptidase activity	20 out of 1274 genes, 1.6%	149 out of 15747 genes, 0.9%	1	ENSGALG00000036909,ENSGALG00000008087,ENSGALG00000006992,ENSGALG00000000374,ENSGALG00000040342,ENSGALG00000037220,ENSGALG00000042984,ENSGALG00000019060,ENSGALG00000016375,ENSGALG00000019061,ENSGALG00000008704,ENSGALG00000011727,ENSGALG00000041918,ENSGALG00000000151,ENSGALG00000014736,ENSGALG00000028177,ENSGALG00000006819,ENSGALG00000016985,ENSGALG00000044168,ENSGALG00000010200
molecular_function	GO:0008238 exopeptidase activity	13 out of 1274 genes, 1.0%	82 out of 15747 genes, 0.5%	1	ENSGALG00000029731,ENSGALG00000041918,ENSGALG00000036909,ENSGALG00000008087,ENSGALG00000000374,ENSGALG00000013697,ENSGALG00000006819,ENSGALG00000028499,ENSGALG00000011727,ENSGALG00000035853,ENSGALG00000016985,ENSGALG00000030646,ENSGALG00000010200
molecular_function	GO:0008251 tRNA-specific adenosine deaminase activity	2 out of 1274 genes, 0.2%	7 out of 15747 genes, 0.0%	1	ENSGALG00000044995,ENSGALG00000006797
molecular_function	GO:0008270 zinc ion binding	55 out of 1274 genes, 4.3%	553 out of 15747 genes, 3.5%	1	ENSGALG00000036909,ENSGALG00000037975,ENSGALG00000041533,ENSGALG00000033941,ENSGALG00000016662,ENSGALG00000015150,ENSGALG00000006992,ENSGALG00000002170,ENSGALG00000040342,ENSGALG00000030657,ENSGALG00000021696,ENSGALG00000045105,ENSGALG00000016316,ENSGALG00000036106,ENSGALG00000026195,ENSGALG00000033428,ENSGALG00000005031,ENSGALG00000039181,ENSGALG00000038598,ENSGALG00000028437,ENSGALG00000041918,…
molecular_function	GO:0008271 secondary active sulfate transmembrane transporter activity	4 out of 1274 genes, 0.3%	12 out of 15747 genes, 0.1%	1	ENSGALG00000007018,ENSGALG00000008874,ENSGALG00000033638,ENSGALG00000007959
biological_process	GO:0008272 sulfate transport	4 out of 1274 genes, 0.3%	16 out of 15747 genes, 0.1%	1	ENSGALG00000007018,ENSGALG00000008874,ENSGALG00000033638,ENSGALG00000007959
molecular_function	GO:0008273 calcium, potassium:sodium antiporter activity	3 out of 1274 genes, 0.2%	7 out of 15747 genes, 0.0%	1	ENSGALG00000035957,ENSGALG00000004885,ENSGALG00000007495
molecular_function	GO:0008276 protein methyltransferase activity	4 out of 1274 genes, 0.3%	62 out of 15747 genes, 0.4%	1	ENSGALG00000031839,ENSGALG00000013272,ENSGALG00000030942,ENSGALG00000016864
biological_process	GO:0008277 regulation of G-protein coupled receptor protein signaling pathway	7 out of 1274 genes, 0.5%	62 out of 15747 genes, 0.4%	1	ENSGALG00000008177,ENSGALG00000007681,ENSGALG00000015117,ENSGALG00000040959,ENSGALG00000000653,ENSGALG00000023036,ENSGALG00000003309
cellular_component	GO:0008278 cohesin complex	2 out of 1274 genes, 0.2%	8 out of 15747 genes, 0.1%	1	ENSGALG00000014228,ENSGALG00000006186
biological_process	GO:0008283 cell proliferation	30 out of 1274 genes, 2.4%	362 out of 15747 genes, 2.3%	1	ENSGALG00000038189,ENSGALG00000038939,ENSGALG00000023303,ENSGALG00000041204,ENSGALG00000032259,ENSGALG00000017237,ENSGALG00000033974,ENSGALG00000039228,ENSGALG00000042657,ENSGALG00000036452,ENSGALG00000008014,ENSGALG00000031447,ENSGALG00000007706,ENSGALG00000009948,ENSGALG00000010866,ENSGALG00000003467,ENSGALG00000016740,ENSGALG00000003485,ENSGALG00000012140,ENSGALG00000009100,ENSGALG00000036255,…
biological_process	GO:0008284 positive regulation of cell proliferation	38 out of 1274 genes, 3.0%	513 out of 15747 genes, 3.3%	1	ENSGALG00000023303,ENSGALG00000030407,ENSGALG00000038143,ENSGALG00000006992,ENSGALG00000043204,ENSGALG00000042657,ENSGALG00000040342,ENSGALG00000009424,ENSGALG00000010866,ENSGALG00000007706,ENSGALG00000003485,ENSGALG00000026853,ENSGALG00000023541,ENSGALG00000001124,ENSGALG00000008253,ENSGALG00000043016,ENSGALG00000042136,ENSGALG00000008302,ENSGALG00000005212,ENSGALG00000033974,ENSGALG00000031529,…
biological_process	GO:0008285 negative regulation of cell proliferation	19 out of 1274 genes, 1.5%	375 out of 15747 genes, 2.4%	1	ENSGALG00000031529,ENSGALG00000038143,ENSGALG00000007618,ENSGALG00000008014,ENSGALG00000012671,ENSGALG00000038848,ENSGALG00000028186,ENSGALG00000000892,ENSGALG00000027506,ENSGALG00000003045,ENSGALG00000030601,ENSGALG00000006519,ENSGALG00000008253,ENSGALG00000026525,ENSGALG00000005981,ENSGALG00000008302,ENSGALG00000033092,ENSGALG00000009261,ENSGALG00000004538
biological_process	GO:0008286 insulin receptor signaling pathway	3 out of 1274 genes, 0.2%	41 out of 15747 genes, 0.3%	1	ENSGALG00000037736,ENSGALG00000027188,ENSGALG00000026153
molecular_function	GO:0008289 lipid binding	34 out of 1274 genes, 2.7%	475 out of 15747 genes, 3.0%	1	ENSGALG00000035219,ENSGALG00000008055,ENSGALG00000037957,ENSGALG00000002610,ENSGALG00000033941,ENSGALG00000006702,ENSGALG00000030676,ENSGALG00000039479,ENSGALG00000005265,ENSGALG00000008910,ENSGALG00000029454,ENSGALG00000003212,ENSGALG00000016725,ENSGALG00000011861,ENSGALG00000026176,ENSGALG00000016258,ENSGALG00000030836,ENSGALG00000043016,ENSGALG00000009573,ENSGALG00000031301,ENSGALG00000026584,…
biological_process	GO:0008291 acetylcholine metabolic process	2 out of 1274 genes, 0.2%	2 out of 15747 genes, 0.0%	1	ENSGALG00000016804,ENSGALG00000017216
biological_process	GO:0008292 acetylcholine biosynthetic process	2 out of 1274 genes, 0.2%	2 out of 15747 genes, 0.0%	1	ENSGALG00000016804,ENSGALG00000017216
biological_process	GO:0008299 isoprenoid biosynthetic process	2 out of 1274 genes, 0.2%	23 out of 15747 genes, 0.1%	1	ENSGALG00000037875,ENSGALG00000007267
cellular_component	GO:0008305 integrin complex	2 out of 1274 genes, 0.2%	22 out of 15747 genes, 0.1%	1	ENSGALG00000011141,ENSGALG00000016867
biological_process	GO:0008306 associative learning	5 out of 1274 genes, 0.4%	50 out of 15747 genes, 0.3%	1	ENSGALG00000036378,ENSGALG00000008898,ENSGALG00000040045,ENSGALG00000034095,ENSGALG00000015117
molecular_function	GO:0008307 structural constituent of muscle	4 out of 1274 genes, 0.3%	20 out of 15747 genes, 0.1%	1	ENSGALG00000011242,ENSGALG00000004044,ENSGALG00000009050,ENSGALG00000008148
cellular_component	GO:0008328 ionotropic glutamate receptor complex	7 out of 1274 genes, 0.5%	34 out of 15747 genes, 0.2%	1	ENSGALG00000038087,ENSGALG00000034109,ENSGALG00000008898,ENSGALG00000026241,ENSGALG00000041348,ENSGALG00000013081,ENSGALG00000011809
molecular_function	GO:0008331 high voltage-gated calcium channel activity	2 out of 1274 genes, 0.2%	9 out of 15747 genes, 0.1%	1	ENSGALG00000005332,ENSGALG00000008456
molecular_function	GO:0008332 low voltage-gated calcium channel activity	2 out of 1274 genes, 0.2%	4 out of 15747 genes, 0.0%	1	ENSGALG00000042985,ENSGALG00000005215
biological_process	GO:0008333 endosome to lysosome transport	3 out of 1274 genes, 0.2%	41 out of 15747 genes, 0.3%	1	ENSGALG00000038087,ENSGALG00000003416,ENSGALG00000034510
biological_process	GO:0008344 adult locomotory behavior	8 out of 1274 genes, 0.6%	64 out of 15747 genes, 0.4%	1	ENSGALG00000010572,ENSGALG00000040761,ENSGALG00000000653,ENSGALG00000006208,ENSGALG00000008898,ENSGALG00000016907,ENSGALG00000036971,ENSGALG00000040532
biological_process	GO:0008360 regulation of cell shape	2 out of 1274 genes, 0.2%	95 out of 15747 genes, 0.6%	1	ENSGALG00000040807,ENSGALG00000038225
biological_process	GO:0008361 regulation of cell size	9 out of 1274 genes, 0.7%	117 out of 15747 genes, 0.7%	1	ENSGALG00000042657,ENSGALG00000013722,ENSGALG00000004945,ENSGALG00000008733,ENSGALG00000034095,ENSGALG00000017117,ENSGALG00000026957,ENSGALG00000009100,ENSGALG00000030542
biological_process	GO:0008366 axon ensheathment	5 out of 1274 genes, 0.4%	71 out of 15747 genes, 0.5%	1	ENSGALG00000037736,ENSGALG00000031529,ENSGALG00000001391,ENSGALG00000000653,ENSGALG00000043051
molecular_function	GO:0008373 sialyltransferase activity	2 out of 1274 genes, 0.2%	24 out of 15747 genes, 0.2%	1	ENSGALG00000005063,ENSGALG00000001862
molecular_function	GO:0008374 O-acyltransferase activity	2 out of 1274 genes, 0.2%	33 out of 15747 genes, 0.2%	1	ENSGALG00000045455,ENSGALG00000033185
molecular_function	GO:0008375 acetylglucosaminyltransferase activity	2 out of 1274 genes, 0.2%	43 out of 15747 genes, 0.3%	1	ENSGALG00000027608,ENSGALG00000031212
molecular_function	GO:0008376 acetylgalactosaminyltransferase activity	2 out of 1274 genes, 0.2%	30 out of 15747 genes, 0.2%	1	ENSGALG00000012536,ENSGALG00000012988
molecular_function	GO:0008378 galactosyltransferase activity	2 out of 1274 genes, 0.2%	22 out of 15747 genes, 0.1%	1	ENSGALG00000001611,ENSGALG00000043351
biological_process	GO:0008380 RNA splicing	6 out of 1274 genes, 0.5%	181 out of 15747 genes, 1.1%	1	ENSGALG00000006544,ENSGALG00000030824,ENSGALG00000046607,ENSGALG00000035621,ENSGALG00000044213,ENSGALG00000007370
molecular_function	GO:0008381 mechanosensitive ion channel activity	3 out of 1274 genes, 0.2%	11 out of 15747 genes, 0.1%	1	ENSGALG00000015145,ENSGALG00000006911,ENSGALG00000042706
molecular_function	GO:0008391 arachidonic acid monooxygenase activity	2 out of 1274 genes, 0.2%	4 out of 15747 genes, 0.0%	1	ENSGALG00000036831,ENSGALG00000038694
molecular_function	GO:0008392 arachidonic acid epoxygenase activity	2 out of 1274 genes, 0.2%	4 out of 15747 genes, 0.0%	1	ENSGALG00000036831,ENSGALG00000038694
biological_process	GO:0008406 gonad development	13 out of 1274 genes, 1.0%	114 out of 15747 genes, 0.7%	1	ENSGALG00000013294,ENSGALG00000031768,ENSGALG00000016662,ENSGALG00000006186,ENSGALG00000040342,ENSGALG00000008014,ENSGALG00000012236,ENSGALG00000007706,ENSGALG00000011058,ENSGALG00000029000,ENSGALG00000012140,ENSGALG00000040021,ENSGALG00000009100
molecular_function	GO:0008429 phosphatidylethanolamine binding	2 out of 1274 genes, 0.2%	6 out of 15747 genes, 0.0%	1	ENSGALG00000006702,ENSGALG00000012092
molecular_function	GO:0008484 sulfuric ester hydrolase activity	2 out of 1274 genes, 0.2%	16 out of 15747 genes, 0.1%	1	ENSGALG00000016648,ENSGALG00000007027
molecular_function	GO:0008494 translation activator activity	2 out of 1274 genes, 0.2%	8 out of 15747 genes, 0.1%	1	ENSGALG00000036160,ENSGALG00000011243
molecular_function	GO:0008519 ammonium transmembrane transporter activity	5 out of 1274 genes, 0.4%	22 out of 15747 genes, 0.1%	1	ENSGALG00000015055,ENSGALG00000041419,ENSGALG00000041103,ENSGALG00000016804,ENSGALG00000017216
molecular_function	GO:0008527 taste receptor activity	2 out of 1274 genes, 0.2%	7 out of 15747 genes, 0.0%	1	ENSGALG00000030506,ENSGALG00000005766
molecular_function	GO:0008528 G-protein coupled peptide receptor activity	19 out of 1274 genes, 1.5%	127 out of 15747 genes, 0.8%	1	ENSGALG00000019797,ENSGALG00000005242,ENSGALG00000006406,ENSGALG00000013813,ENSGALG00000009509,ENSGALG00000029764,ENSGALG00000005259,ENSGALG00000016615,ENSGALG00000015269,ENSGALG00000009100,ENSGALG00000010572,ENSGALG00000010596,ENSGALG00000007047,ENSGALG00000007466,ENSGALG00000010078,ENSGALG00000041800,ENSGALG00000041820,ENSGALG00000005212,ENSGALG00000011616
molecular_function	GO:0008534 oxidized purine nucleobase lesion DNA N-glycosylase activity	2 out of 1274 genes, 0.2%	3 out of 15747 genes, 0.0%	1	ENSGALG00000010226,ENSGALG00000006651
biological_process	GO:0008535 respiratory chain complex IV assembly	2 out of 1274 genes, 0.2%	19 out of 15747 genes, 0.1%	1	ENSGALG00000033441,ENSGALG00000039725
molecular_function	GO:0008536 Ran GTPase binding	3 out of 1274 genes, 0.2%	28 out of 15747 genes, 0.2%	1	ENSGALG00000037527,ENSGALG00000045947,ENSGALG00000044599
biological_process	GO:0008542 visual learning	4 out of 1274 genes, 0.3%	33 out of 15747 genes, 0.2%	1	ENSGALG00000008898,ENSGALG00000040045,ENSGALG00000034095,ENSGALG00000015117
biological_process	GO:0008543 fibroblast growth factor receptor signaling pathway	4 out of 1274 genes, 0.3%	37 out of 15747 genes, 0.2%	1	ENSGALG00000017287,ENSGALG00000007706,ENSGALG00000036971,ENSGALG00000026853
biological_process	GO:0008544 epidermis development	9 out of 1274 genes, 0.7%	132 out of 15747 genes, 0.8%	1	ENSGALG00000039643,ENSGALG00000010935,ENSGALG00000039409,ENSGALG00000004804,ENSGALG00000001124,ENSGALG00000031450,ENSGALG00000015145,ENSGALG00000032181,ENSGALG00000036114
molecular_function	GO:0008565 protein transporter activity	2 out of 1274 genes, 0.2%	50 out of 15747 genes, 0.3%	1	ENSGALG00000038400,ENSGALG00000028937
molecular_function	GO:0008569 ATP-dependent microtubule motor activity, minus-end-directed	4 out of 1274 genes, 0.3%	12 out of 15747 genes, 0.1%	1	ENSGALG00000012997,ENSGALG00000013268,ENSGALG00000043806,ENSGALG00000010116
biological_process	GO:0008584 male gonad development	5 out of 1274 genes, 0.4%	71 out of 15747 genes, 0.5%	1	ENSGALG00000016662,ENSGALG00000006186,ENSGALG00000012140,ENSGALG00000040021,ENSGALG00000009100
biological_process	GO:0008585 female gonad development	9 out of 1274 genes, 0.7%	52 out of 15747 genes, 0.3%	1	ENSGALG00000013294,ENSGALG00000031768,ENSGALG00000040342,ENSGALG00000008014,ENSGALG00000012236,ENSGALG00000011058,ENSGALG00000012140,ENSGALG00000029000,ENSGALG00000009100
biological_process	GO:0008589 regulation of smoothened signaling pathway	3 out of 1274 genes, 0.2%	60 out of 15747 genes, 0.4%	1	ENSGALG00000009948,ENSGALG00000040532,ENSGALG00000036114
biological_process	GO:0008593 regulation of Notch signaling pathway	2 out of 1274 genes, 0.2%	57 out of 15747 genes, 0.4%	1	ENSGALG00000007927,ENSGALG00000024083
biological_process	GO:0008610 lipid biosynthetic process	28 out of 1274 genes, 2.2%	285 out of 15747 genes, 1.8%	1	ENSGALG00000027608,ENSGALG00000034772,ENSGALG00000013294,ENSGALG00000027188,ENSGALG00000033185,ENSGALG00000029827,ENSGALG00000022030,ENSGALG00000027762,ENSGALG00000032986,ENSGALG00000007267,ENSGALG00000045455,ENSGALG00000036106,ENSGALG00000037875,ENSGALG00000004230,ENSGALG00000008910,ENSGALG00000010902,ENSGALG00000033143,ENSGALG00000003751,ENSGALG00000027818,ENSGALG00000037951,ENSGALG00000042446,…
biological_process	GO:0008630 intrinsic apoptotic signaling pathway in response to DNA damage	4 out of 1274 genes, 0.3%	48 out of 15747 genes, 0.3%	1	ENSGALG00000045105,ENSGALG00000029368,ENSGALG00000003045,ENSGALG00000019211
biological_process	GO:0008643 carbohydrate transport	4 out of 1274 genes, 0.3%	31 out of 15747 genes, 0.2%	1	ENSGALG00000013980,ENSGALG00000009306,ENSGALG00000037603,ENSGALG00000003310
biological_process	GO:0008645 hexose transmembrane transport	3 out of 1274 genes, 0.2%	19 out of 15747 genes, 0.1%	1	ENSGALG00000013980,ENSGALG00000009306,ENSGALG00000037603
biological_process	GO:0008652 cellular amino acid biosynthetic process	2 out of 1274 genes, 0.2%	54 out of 15747 genes, 0.3%	1	ENSGALG00000016273,ENSGALG00000016524
biological_process	GO:0008654 phospholipid biosynthetic process	6 out of 1274 genes, 0.5%	109 out of 15747 genes, 0.7%	1	ENSGALG00000027608,ENSGALG00000045455,ENSGALG00000033185,ENSGALG00000022030,ENSGALG00000027762,ENSGALG00000007267
molecular_function	GO:0008757 S-adenosylmethionine-dependent methyltransferase activity	9 out of 1274 genes, 0.7%	112 out of 15747 genes, 0.7%	1	ENSGALG00000016685,ENSGALG00000044213,ENSGALG00000041461,ENSGALG00000043290,ENSGALG00000031839,ENSGALG00000013272,ENSGALG00000016864,ENSGALG00000000576,ENSGALG00000030942
molecular_function	GO:0009055 electron transfer activity	3 out of 1274 genes, 0.2%	54 out of 15747 genes, 0.3%	1	ENSGALG00000023437,ENSGALG00000023032,ENSGALG00000029367
biological_process	GO:0009056 catabolic process	85 out of 1274 genes, 6.7%	1189 out of 15747 genes, 7.6%	1	ENSGALG00000033532,ENSGALG00000036831,ENSGALG00000042220,ENSGALG00000040208,ENSGALG00000032620,ENSGALG00000036106,ENSGALG00000026195,ENSGALG00000042246,ENSGALG00000004230,ENSGALG00000029000,ENSGALG00000028147,ENSGALG00000029454,ENSGALG00000038164,ENSGALG00000027874,ENSGALG00000008105,ENSGALG00000026077,ENSGALG00000003519,ENSGALG00000045351,ENSGALG00000010200,ENSGALG00000040045,ENSGALG00000000109,…
biological_process	GO:0009057 macromolecule catabolic process	30 out of 1274 genes, 2.4%	642 out of 15747 genes, 4.1%	1	ENSGALG00000033532,ENSGALG00000042641,ENSGALG00000007027,ENSGALG00000029438,ENSGALG00000039228,ENSGALG00000038101,ENSGALG00000036827,ENSGALG00000026849,ENSGALG00000040340,ENSGALG00000009050,ENSGALG00000033162,ENSGALG00000013409,ENSGALG00000027506,ENSGALG00000029000,ENSGALG00000028147,ENSGALG00000029226,ENSGALG00000045788,ENSGALG00000044188,ENSGALG00000031768,ENSGALG00000038164,ENSGALG00000039993,…
biological_process	GO:0009058 biosynthetic process	174 out of 1274 genes, 13.7%	1990 out of 15747 genes, 12.6%	1	ENSGALG00000013265,ENSGALG00000033941,ENSGALG00000015150,ENSGALG00000043204,ENSGALG00000016316,ENSGALG00000036106,ENSGALG00000031170,ENSGALG00000041510,ENSGALG00000004230,ENSGALG00000039230,ENSGALG00000037325,ENSGALG00000037935,ENSGALG00000031038,ENSGALG00000015224,ENSGALG00000026525,ENSGALG00000005215,ENSGALG00000038771,ENSGALG00000027188,ENSGALG00000012229,ENSGALG00000040045,ENSGALG00000000109,…
biological_process	GO:0009059 macromolecule biosynthetic process	106 out of 1274 genes, 8.3%	1296 out of 15747 genes, 8.2%	1	ENSGALG00000036572,ENSGALG00000013265,ENSGALG00000033941,ENSGALG00000016662,ENSGALG00000015150,ENSGALG00000043204,ENSGALG00000016316,ENSGALG00000040258,ENSGALG00000034194,ENSGALG00000042116,ENSGALG00000039230,ENSGALG00000032225,ENSGALG00000037325,ENSGALG00000037935,ENSGALG00000041630,ENSGALG00000031038,ENSGALG00000005708,ENSGALG00000029419,ENSGALG00000013600,ENSGALG00000026525,ENSGALG00000027188,…
biological_process	GO:0009060 aerobic respiration	5 out of 1274 genes, 0.4%	53 out of 15747 genes, 0.3%	1	ENSGALG00000009703,ENSGALG00000040173,ENSGALG00000029663,ENSGALG00000033888,ENSGALG00000002266
biological_process	GO:0009062 fatty acid catabolic process	3 out of 1274 genes, 0.2%	52 out of 15747 genes, 0.3%	1	ENSGALG00000033143,ENSGALG00000008845,ENSGALG00000037603
biological_process	GO:0009063 cellular amino acid catabolic process	11 out of 1274 genes, 0.9%	71 out of 15747 genes, 0.5%	1	ENSGALG00000008177,ENSGALG00000009926,ENSGALG00000000109,ENSGALG00000035207,ENSGALG00000014966,ENSGALG00000012754,ENSGALG00000000081,ENSGALG00000040340,ENSGALG00000006306,ENSGALG00000042246,ENSGALG00000012418
biological_process	GO:0009064 glutamine family amino acid metabolic process	4 out of 1274 genes, 0.3%	48 out of 15747 genes, 0.3%	1	ENSGALG00000008177,ENSGALG00000042460,ENSGALG00000016273,ENSGALG00000016524
biological_process	GO:0009074 aromatic amino acid family catabolic process	7 out of 1274 genes, 0.5%	20 out of 15747 genes, 0.1%	1	ENSGALG00000006306,ENSGALG00000009926,ENSGALG00000012418,ENSGALG00000000109,ENSGALG00000035207,ENSGALG00000014966,ENSGALG00000012754
biological_process	GO:0009084 glutamine family amino acid biosynthetic process	2 out of 1274 genes, 0.2%	16 out of 15747 genes, 0.1%	1	ENSGALG00000016273,ENSGALG00000016524
biological_process	GO:0009100 glycoprotein metabolic process	13 out of 1274 genes, 1.0%	226 out of 15747 genes, 1.4%	1	ENSGALG00000037325,ENSGALG00000006725,ENSGALG00000007027,ENSGALG00000031212,ENSGALG00000001611,ENSGALG00000041152,ENSGALG00000041063,ENSGALG00000012536,ENSGALG00000042116,ENSGALG00000026965,ENSGALG00000001862,ENSGALG00000030588,ENSGALG00000005063
biological_process	GO:0009101 glycoprotein biosynthetic process	12 out of 1274 genes, 0.9%	192 out of 15747 genes, 1.2%	1	ENSGALG00000037325,ENSGALG00000006725,ENSGALG00000031212,ENSGALG00000001611,ENSGALG00000041152,ENSGALG00000041063,ENSGALG00000012536,ENSGALG00000042116,ENSGALG00000001862,ENSGALG00000030588,ENSGALG00000005063,ENSGALG00000026965
biological_process	GO:0009108 coenzyme biosynthetic process	13 out of 1274 genes, 1.0%	119 out of 15747 genes, 0.8%	1	ENSGALG00000009926,ENSGALG00000042460,ENSGALG00000015366,ENSGALG00000010225,ENSGALG00000044285,ENSGALG00000045002,ENSGALG00000000109,ENSGALG00000036683,ENSGALG00000032250,ENSGALG00000026077,ENSGALG00000016570,ENSGALG00000012418,ENSGALG00000027700
biological_process	GO:0009110 vitamin biosynthetic process	2 out of 1274 genes, 0.2%	14 out of 15747 genes, 0.1%	1	ENSGALG00000036683,ENSGALG00000016570
biological_process	GO:0009112 nucleobase metabolic process	4 out of 1274 genes, 0.3%	30 out of 15747 genes, 0.2%	1	ENSGALG00000016524,ENSGALG00000033199,ENSGALG00000005361,ENSGALG00000038362
biological_process	GO:0009113 purine nucleobase biosynthetic process	2 out of 1274 genes, 0.2%	11 out of 15747 genes, 0.1%	1	ENSGALG00000033199,ENSGALG00000005361
biological_process	GO:0009116 nucleoside metabolic process	3 out of 1274 genes, 0.2%	72 out of 15747 genes, 0.5%	1	ENSGALG00000029677,ENSGALG00000016524,ENSGALG00000005361
biological_process	GO:0009117 nucleotide metabolic process	31 out of 1274 genes, 2.4%	348 out of 15747 genes, 2.2%	1	ENSGALG00000030533,ENSGALG00000000629,ENSGALG00000033185,ENSGALG00000013060,ENSGALG00000009926,ENSGALG00000029827,ENSGALG00000032465,ENSGALG00000007267,ENSGALG00000000109,ENSGALG00000035207,ENSGALG00000031652,ENSGALG00000029677,ENSGALG00000031170,ENSGALG00000030251,ENSGALG00000040173,ENSGALG00000029150,ENSGALG00000012418,ENSGALG00000016524,ENSGALG00000033199,ENSGALG00000027700,ENSGALG00000042446,…
biological_process	GO:0009119 ribonucleoside metabolic process	3 out of 1274 genes, 0.2%	61 out of 15747 genes, 0.4%	1	ENSGALG00000029677,ENSGALG00000016524,ENSGALG00000005361
biological_process	GO:0009123 nucleoside monophosphate metabolic process	12 out of 1274 genes, 0.9%	168 out of 15747 genes, 1.1%	1	ENSGALG00000000629,ENSGALG00000033185,ENSGALG00000015224,ENSGALG00000005361,ENSGALG00000038801,ENSGALG00000032465,ENSGALG00000042809,ENSGALG00000011093,ENSGALG00000026077,ENSGALG00000040173,ENSGALG00000029150,ENSGALG00000033199
biological_process	GO:0009124 nucleoside monophosphate biosynthetic process	7 out of 1274 genes, 0.5%	93 out of 15747 genes, 0.6%	1	ENSGALG00000026077,ENSGALG00000029150,ENSGALG00000033199,ENSGALG00000015224,ENSGALG00000005361,ENSGALG00000038801,ENSGALG00000032465
biological_process	GO:0009126 purine nucleoside monophosphate metabolic process	11 out of 1274 genes, 0.9%	138 out of 15747 genes, 0.9%	1	ENSGALG00000000629,ENSGALG00000033185,ENSGALG00000015224,ENSGALG00000005361,ENSGALG00000038801,ENSGALG00000032465,ENSGALG00000042809,ENSGALG00000026077,ENSGALG00000040173,ENSGALG00000029150,ENSGALG00000033199
biological_process	GO:0009127 purine nucleoside monophosphate biosynthetic process	7 out of 1274 genes, 0.5%	72 out of 15747 genes, 0.5%	1	ENSGALG00000026077,ENSGALG00000029150,ENSGALG00000033199,ENSGALG00000015224,ENSGALG00000005361,ENSGALG00000038801,ENSGALG00000032465
biological_process	GO:0009132 nucleoside diphosphate metabolic process	6 out of 1274 genes, 0.5%	54 out of 15747 genes, 0.3%	1	ENSGALG00000029677,ENSGALG00000026077,ENSGALG00000029150,ENSGALG00000015224,ENSGALG00000031652,ENSGALG00000011093
biological_process	GO:0009135 purine nucleoside diphosphate metabolic process	3 out of 1274 genes, 0.2%	36 out of 15747 genes, 0.2%	1	ENSGALG00000026077,ENSGALG00000029150,ENSGALG00000015224
biological_process	GO:0009141 nucleoside triphosphate metabolic process	13 out of 1274 genes, 1.0%	158 out of 15747 genes, 1.0%	1	ENSGALG00000000629,ENSGALG00000033185,ENSGALG00000015224,ENSGALG00000038801,ENSGALG00000032465,ENSGALG00000042809,ENSGALG00000031652,ENSGALG00000011093,ENSGALG00000029677,ENSGALG00000026077,ENSGALG00000040173,ENSGALG00000029150,ENSGALG00000016524
biological_process	GO:0009142 nucleoside triphosphate biosynthetic process	9 out of 1274 genes, 0.7%	76 out of 15747 genes, 0.5%	1	ENSGALG00000015224,ENSGALG00000038801,ENSGALG00000032465,ENSGALG00000031652,ENSGALG00000011093,ENSGALG00000029677,ENSGALG00000026077,ENSGALG00000029150,ENSGALG00000016524
biological_process	GO:0009144 purine nucleoside triphosphate metabolic process	10 out of 1274 genes, 0.8%	141 out of 15747 genes, 0.9%	1	ENSGALG00000000629,ENSGALG00000033185,ENSGALG00000015224,ENSGALG00000038801,ENSGALG00000032465,ENSGALG00000042809,ENSGALG00000029677,ENSGALG00000026077,ENSGALG00000040173,ENSGALG00000029150
biological_process	GO:0009145 purine nucleoside triphosphate biosynthetic process	5 out of 1274 genes, 0.4%	60 out of 15747 genes, 0.4%	1	ENSGALG00000029677,ENSGALG00000026077,ENSGALG00000015224,ENSGALG00000038801,ENSGALG00000032465
biological_process	GO:0009147 pyrimidine nucleoside triphosphate metabolic process	2 out of 1274 genes, 0.2%	20 out of 15747 genes, 0.1%	1	ENSGALG00000029677,ENSGALG00000016524
biological_process	GO:0009148 pyrimidine nucleoside triphosphate biosynthetic process	2 out of 1274 genes, 0.2%	18 out of 15747 genes, 0.1%	1	ENSGALG00000029677,ENSGALG00000016524
biological_process	GO:0009150 purine ribonucleotide metabolic process	22 out of 1274 genes, 1.7%	241 out of 15747 genes, 1.5%	1	ENSGALG00000000629,ENSGALG00000033185,ENSGALG00000013060,ENSGALG00000029827,ENSGALG00000032465,ENSGALG00000007267,ENSGALG00000035207,ENSGALG00000029677,ENSGALG00000031170,ENSGALG00000030251,ENSGALG00000040173,ENSGALG00000029150,ENSGALG00000033199,ENSGALG00000015753,ENSGALG00000042446,ENSGALG00000010225,ENSGALG00000005361,ENSGALG00000015224,ENSGALG00000038801,ENSGALG00000042809,ENSGALG00000026077,…
biological_process	GO:0009152 purine ribonucleotide biosynthetic process	13 out of 1274 genes, 1.0%	127 out of 15747 genes, 0.8%	1	ENSGALG00000015753,ENSGALG00000013060,ENSGALG00000010225,ENSGALG00000015224,ENSGALG00000005361,ENSGALG00000038801,ENSGALG00000032465,ENSGALG00000029677,ENSGALG00000026077,ENSGALG00000030251,ENSGALG00000031170,ENSGALG00000029150,ENSGALG00000033199
biological_process	GO:0009156 ribonucleoside monophosphate biosynthetic process	7 out of 1274 genes, 0.5%	84 out of 15747 genes, 0.5%	1	ENSGALG00000026077,ENSGALG00000029150,ENSGALG00000033199,ENSGALG00000015224,ENSGALG00000005361,ENSGALG00000038801,ENSGALG00000032465
biological_process	GO:0009161 ribonucleoside monophosphate metabolic process	11 out of 1274 genes, 0.9%	149 out of 15747 genes, 0.9%	1	ENSGALG00000000629,ENSGALG00000033185,ENSGALG00000015224,ENSGALG00000005361,ENSGALG00000038801,ENSGALG00000032465,ENSGALG00000042809,ENSGALG00000026077,ENSGALG00000040173,ENSGALG00000029150,ENSGALG00000033199
biological_process	GO:0009163 nucleoside biosynthetic process	3 out of 1274 genes, 0.2%	32 out of 15747 genes, 0.2%	1	ENSGALG00000029677,ENSGALG00000016524,ENSGALG00000005361
biological_process	GO:0009165 nucleotide biosynthetic process	20 out of 1274 genes, 1.6%	200 out of 15747 genes, 1.3%	1	ENSGALG00000013060,ENSGALG00000009926,ENSGALG00000032465,ENSGALG00000000109,ENSGALG00000029677,ENSGALG00000031170,ENSGALG00000030251,ENSGALG00000029150,ENSGALG00000012418,ENSGALG00000016524,ENSGALG00000033199,ENSGALG00000027700,ENSGALG00000015753,ENSGALG00000010225,ENSGALG00000005361,ENSGALG00000015224,ENSGALG00000038801,ENSGALG00000011093,ENSGALG00000026077,ENSGALG00000002648
biological_process	GO:0009167 purine ribonucleoside monophosphate metabolic process	11 out of 1274 genes, 0.9%	136 out of 15747 genes, 0.9%	1	ENSGALG00000000629,ENSGALG00000033185,ENSGALG00000015224,ENSGALG00000005361,ENSGALG00000038801,ENSGALG00000032465,ENSGALG00000042809,ENSGALG00000026077,ENSGALG00000040173,ENSGALG00000029150,ENSGALG00000033199
biological_process	GO:0009168 purine ribonucleoside monophosphate biosynthetic process	7 out of 1274 genes, 0.5%	71 out of 15747 genes, 0.5%	1	ENSGALG00000026077,ENSGALG00000029150,ENSGALG00000033199,ENSGALG00000015224,ENSGALG00000005361,ENSGALG00000038801,ENSGALG00000032465
biological_process	GO:0009179 purine ribonucleoside diphosphate metabolic process	3 out of 1274 genes, 0.2%	36 out of 15747 genes, 0.2%	1	ENSGALG00000026077,ENSGALG00000029150,ENSGALG00000015224
biological_process	GO:0009185 ribonucleoside diphosphate metabolic process	3 out of 1274 genes, 0.2%	38 out of 15747 genes, 0.2%	1	ENSGALG00000026077,ENSGALG00000029150,ENSGALG00000015224
biological_process	GO:0009187 cyclic nucleotide metabolic process	4 out of 1274 genes, 0.3%	34 out of 15747 genes, 0.2%	1	ENSGALG00000031170,ENSGALG00000030251,ENSGALG00000015753,ENSGALG00000013060
biological_process	GO:0009190 cyclic nucleotide biosynthetic process	4 out of 1274 genes, 0.3%	28 out of 15747 genes, 0.2%	1	ENSGALG00000031170,ENSGALG00000030251,ENSGALG00000015753,ENSGALG00000013060
biological_process	GO:0009199 ribonucleoside triphosphate metabolic process	11 out of 1274 genes, 0.9%	143 out of 15747 genes, 0.9%	1	ENSGALG00000000629,ENSGALG00000033185,ENSGALG00000015224,ENSGALG00000038801,ENSGALG00000032465,ENSGALG00000042809,ENSGALG00000029677,ENSGALG00000026077,ENSGALG00000040173,ENSGALG00000029150,ENSGALG00000016524
biological_process	GO:0009201 ribonucleoside triphosphate biosynthetic process	6 out of 1274 genes, 0.5%	66 out of 15747 genes, 0.4%	1	ENSGALG00000029677,ENSGALG00000026077,ENSGALG00000016524,ENSGALG00000015224,ENSGALG00000038801,ENSGALG00000032465
biological_process	GO:0009205 purine ribonucleoside triphosphate metabolic process	10 out of 1274 genes, 0.8%	136 out of 15747 genes, 0.9%	1	ENSGALG00000000629,ENSGALG00000033185,ENSGALG00000015224,ENSGALG00000038801,ENSGALG00000032465,ENSGALG00000042809,ENSGALG00000029677,ENSGALG00000026077,ENSGALG00000040173,ENSGALG00000029150
biological_process	GO:0009206 purine ribonucleoside triphosphate biosynthetic process	5 out of 1274 genes, 0.4%	59 out of 15747 genes, 0.4%	1	ENSGALG00000029677,ENSGALG00000026077,ENSGALG00000015224,ENSGALG00000038801,ENSGALG00000032465
biological_process	GO:0009208 pyrimidine ribonucleoside triphosphate metabolic process	2 out of 1274 genes, 0.2%	16 out of 15747 genes, 0.1%	1	ENSGALG00000029677,ENSGALG00000016524
biological_process	GO:0009209 pyrimidine ribonucleoside triphosphate biosynthetic process	2 out of 1274 genes, 0.2%	15 out of 15747 genes, 0.1%	1	ENSGALG00000029677,ENSGALG00000016524
biological_process	GO:0009218 pyrimidine ribonucleotide metabolic process	2 out of 1274 genes, 0.2%	22 out of 15747 genes, 0.1%	1	ENSGALG00000029677,ENSGALG00000016524
biological_process	GO:0009220 pyrimidine ribonucleotide biosynthetic process	2 out of 1274 genes, 0.2%	20 out of 15747 genes, 0.1%	1	ENSGALG00000029677,ENSGALG00000016524
biological_process	GO:0009225 nucleotide-sugar metabolic process	3 out of 1274 genes, 0.2%	28 out of 15747 genes, 0.2%	1	ENSGALG00000002648,ENSGALG00000026195,ENSGALG00000002500
biological_process	GO:0009226 nucleotide-sugar biosynthetic process	2 out of 1274 genes, 0.2%	16 out of 15747 genes, 0.1%	1	ENSGALG00000002648,ENSGALG00000002500
biological_process	GO:0009247 glycolipid biosynthetic process	3 out of 1274 genes, 0.2%	47 out of 15747 genes, 0.3%	1	ENSGALG00000027608,ENSGALG00000022030,ENSGALG00000027762
biological_process	GO:0009259 ribonucleotide metabolic process	23 out of 1274 genes, 1.8%	257 out of 15747 genes, 1.6%	1	ENSGALG00000000629,ENSGALG00000033185,ENSGALG00000013060,ENSGALG00000029827,ENSGALG00000032465,ENSGALG00000007267,ENSGALG00000035207,ENSGALG00000029677,ENSGALG00000031170,ENSGALG00000030251,ENSGALG00000040173,ENSGALG00000029150,ENSGALG00000016524,ENSGALG00000033199,ENSGALG00000015753,ENSGALG00000042446,ENSGALG00000010225,ENSGALG00000005361,ENSGALG00000015224,ENSGALG00000038801,ENSGALG00000042809,…
biological_process	GO:0009260 ribonucleotide biosynthetic process	14 out of 1274 genes, 1.1%	141 out of 15747 genes, 0.9%	1	ENSGALG00000015753,ENSGALG00000013060,ENSGALG00000010225,ENSGALG00000015224,ENSGALG00000005361,ENSGALG00000038801,ENSGALG00000032465,ENSGALG00000029677,ENSGALG00000026077,ENSGALG00000030251,ENSGALG00000031170,ENSGALG00000029150,ENSGALG00000016524,ENSGALG00000033199
biological_process	GO:0009266 response to temperature stimulus	7 out of 1274 genes, 0.5%	98 out of 15747 genes, 0.6%	1	ENSGALG00000008177,ENSGALG00000024083,ENSGALG00000007681,ENSGALG00000005319,ENSGALG00000034751,ENSGALG00000015126,ENSGALG00000043010
biological_process	GO:0009267 cellular response to starvation	5 out of 1274 genes, 0.4%	103 out of 15747 genes, 0.7%	1	ENSGALG00000035219,ENSGALG00000038994,ENSGALG00000027188,ENSGALG00000037603,ENSGALG00000039315
biological_process	GO:0009268 response to pH	2 out of 1274 genes, 0.2%	22 out of 15747 genes, 0.1%	1	ENSGALG00000009265,ENSGALG00000005766
biological_process	GO:0009306 protein secretion	7 out of 1274 genes, 0.5%	89 out of 15747 genes, 0.6%	1	ENSGALG00000029369,ENSGALG00000006158,ENSGALG00000011141,ENSGALG00000042459,ENSGALG00000034377,ENSGALG00000015332,ENSGALG00000026264
biological_process	GO:0009308 amine metabolic process	5 out of 1274 genes, 0.4%	31 out of 15747 genes, 0.2%	1	ENSGALG00000040045,ENSGALG00000009926,ENSGALG00000012418,ENSGALG00000000109,ENSGALG00000035207
biological_process	GO:0009310 amine catabolic process	4 out of 1274 genes, 0.3%	13 out of 15747 genes, 0.1%	1	ENSGALG00000009926,ENSGALG00000012418,ENSGALG00000000109,ENSGALG00000035207
biological_process	GO:0009311 oligosaccharide metabolic process	4 out of 1274 genes, 0.3%	27 out of 15747 genes, 0.2%	1	ENSGALG00000031212,ENSGALG00000041152,ENSGALG00000027534,ENSGALG00000001862
biological_process	GO:0009312 oligosaccharide biosynthetic process	2 out of 1274 genes, 0.2%	12 out of 15747 genes, 0.1%	1	ENSGALG00000031212,ENSGALG00000001862
biological_process	GO:0009314 response to radiation	20 out of 1274 genes, 1.6%	249 out of 15747 genes, 1.6%	1	ENSGALG00000031301,ENSGALG00000027188,ENSGALG00000017237,ENSGALG00000040045,ENSGALG00000025809,ENSGALG00000002299,ENSGALG00000006651,ENSGALG00000029000,ENSGALG00000016725,ENSGALG00000007217,ENSGALG00000006626,ENSGALG00000041930,ENSGALG00000030032,ENSGALG00000043010,ENSGALG00000017310,ENSGALG00000008898,ENSGALG00000043641,ENSGALG00000037736,ENSGALG00000015117,ENSGALG00000034095
biological_process	GO:0009395 phospholipid catabolic process	7 out of 1274 genes, 0.5%	27 out of 15747 genes, 0.2%	1	ENSGALG00000045796,ENSGALG00000036106,ENSGALG00000026584,ENSGALG00000044307,ENSGALG00000043401,ENSGALG00000029454,ENSGALG00000009231
biological_process	GO:0009408 response to heat	2 out of 1274 genes, 0.2%	63 out of 15747 genes, 0.4%	1	ENSGALG00000008177,ENSGALG00000024083
biological_process	GO:0009409 response to cold	2 out of 1274 genes, 0.2%	28 out of 15747 genes, 0.2%	1	ENSGALG00000005319,ENSGALG00000034751
biological_process	GO:0009410 response to xenobiotic stimulus	19 out of 1274 genes, 1.5%	103 out of 15747 genes, 0.7%	1	ENSGALG00000036831,ENSGALG00000016690,ENSGALG00000040761,ENSGALG00000040045,ENSGALG00000032620,ENSGALG00000044780,ENSGALG00000003045,ENSGALG00000011413,ENSGALG00000030506,ENSGALG00000029395,ENSGALG00000004322,ENSGALG00000023761,ENSGALG00000008898,ENSGALG00000008105,ENSGALG00000034095,ENSGALG00000015117,ENSGALG00000045351,ENSGALG00000038694,ENSGALG00000016864
biological_process	GO:0009411 response to UV	3 out of 1274 genes, 0.2%	88 out of 15747 genes, 0.6%	1	ENSGALG00000017237,ENSGALG00000025809,ENSGALG00000029000
biological_process	GO:0009416 response to light stimulus	16 out of 1274 genes, 1.3%	178 out of 15747 genes, 1.1%	1	ENSGALG00000031301,ENSGALG00000027188,ENSGALG00000017237,ENSGALG00000040045,ENSGALG00000025809,ENSGALG00000002299,ENSGALG00000029000,ENSGALG00000016725,ENSGALG00000007217,ENSGALG00000006626,ENSGALG00000030032,ENSGALG00000043010,ENSGALG00000008898,ENSGALG00000037736,ENSGALG00000015117,ENSGALG00000034095
biological_process	GO:0009435 NAD biosynthetic process	3 out of 1274 genes, 0.2%	16 out of 15747 genes, 0.1%	1	ENSGALG00000009926,ENSGALG00000012418,ENSGALG00000000109
biological_process	GO:0009451 RNA modification	9 out of 1274 genes, 0.7%	126 out of 15747 genes, 0.8%	1	ENSGALG00000034757,ENSGALG00000006773,ENSGALG00000044995,ENSGALG00000044213,ENSGALG00000032916,ENSGALG00000006797,ENSGALG00000003765,ENSGALG00000004978,ENSGALG00000000576
biological_process	GO:0009566 fertilization	17 out of 1274 genes, 1.3%	86 out of 15747 genes, 0.5%	1	ENSGALG00000038939,ENSGALG00000011875,ENSGALG00000006297,ENSGALG00000002428,ENSGALG00000006186,ENSGALG00000011565,ENSGALG00000037220,ENSGALG00000031812,ENSGALG00000032843,ENSGALG00000041510,ENSGALG00000029000,ENSGALG00000005411,ENSGALG00000013083,ENSGALG00000015055,ENSGALG00000019211,ENSGALG00000045232,ENSGALG00000040021
biological_process	GO:0009583 detection of light stimulus	5 out of 1274 genes, 0.4%	34 out of 15747 genes, 0.2%	1	ENSGALG00000031301,ENSGALG00000007217,ENSGALG00000006626,ENSGALG00000002299,ENSGALG00000016725
biological_process	GO:0009584 detection of visible light	5 out of 1274 genes, 0.4%	30 out of 15747 genes, 0.2%	1	ENSGALG00000031301,ENSGALG00000007217,ENSGALG00000006626,ENSGALG00000002299,ENSGALG00000016725
biological_process	GO:0009590 detection of gravity	2 out of 1274 genes, 0.2%	2 out of 15747 genes, 0.0%	1	ENSGALG00000030356,ENSGALG00000013659
biological_process	GO:0009593 detection of chemical stimulus	11 out of 1274 genes, 0.9%	162 out of 15747 genes, 1.0%	1	ENSGALG00000037290,ENSGALG00000030506,ENSGALG00000008427,ENSGALG00000040305,ENSGALG00000031905,ENSGALG00000044550,ENSGALG00000005766,ENSGALG00000036079,ENSGALG00000034751,ENSGALG00000045701,ENSGALG00000038405
biological_process	GO:0009605 response to external stimulus	87 out of 1274 genes, 6.8%	1013 out of 15747 genes, 6.4%	1	ENSGALG00000035219,ENSGALG00000038994,ENSGALG00000030356,ENSGALG00000015079,ENSGALG00000004044,ENSGALG00000011875,ENSGALG00000016670,ENSGALG00000022815,ENSGALG00000002299,ENSGALG00000005435,ENSGALG00000006802,ENSGALG00000015145,ENSGALG00000041129,ENSGALG00000041510,ENSGALG00000015126,ENSGALG00000029000,ENSGALG00000037309,ENSGALG00000030542,ENSGALG00000010490,ENSGALG00000033783,ENSGALG00000007927,…
biological_process	GO:0009607 response to biotic stimulus	37 out of 1274 genes, 2.9%	433 out of 15747 genes, 2.7%	1	ENSGALG00000036909,ENSGALG00000015079,ENSGALG00000016670,ENSGALG00000022815,ENSGALG00000002170,ENSGALG00000038101,ENSGALG00000041129,ENSGALG00000041510,ENSGALG00000033561,ENSGALG00000029000,ENSGALG00000037309,ENSGALG00000009266,ENSGALG00000042193,ENSGALG00000011434,ENSGALG00000009231,ENSGALG00000033783,ENSGALG00000043641,ENSGALG00000043016,ENSGALG00000042285,ENSGALG00000040959,ENSGALG00000032854,…
biological_process	GO:0009611 response to wounding	15 out of 1274 genes, 1.2%	201 out of 15747 genes, 1.3%	1	ENSGALG00000038939,ENSGALG00000039228,ENSGALG00000031529,ENSGALG00000011434,ENSGALG00000038143,ENSGALG00000043204,ENSGALG00000042657,ENSGALG00000016832,ENSGALG00000006802,ENSGALG00000028886,ENSGALG00000038848,ENSGALG00000004293,ENSGALG00000008332,ENSGALG00000009266,ENSGALG00000013571
biological_process	GO:0009612 response to mechanical stimulus	13 out of 1274 genes, 1.0%	87 out of 15747 genes, 0.6%	1	ENSGALG00000010935,ENSGALG00000004044,ENSGALG00000041930,ENSGALG00000039409,ENSGALG00000009424,ENSGALG00000043641,ENSGALG00000005435,ENSGALG00000044478,ENSGALG00000015145,ENSGALG00000035504,ENSGALG00000005766,ENSGALG00000042706,ENSGALG00000034751
biological_process	GO:0009615 response to virus	8 out of 1274 genes, 0.6%	127 out of 15747 genes, 0.8%	1	ENSGALG00000042287,ENSGALG00000036909,ENSGALG00000038101,ENSGALG00000041129,ENSGALG00000041510,ENSGALG00000029000,ENSGALG00000015269,ENSGALG00000043051
biological_process	GO:0009617 response to bacterium	26 out of 1274 genes, 2.0%	294 out of 15747 genes, 1.9%	1	ENSGALG00000015079,ENSGALG00000016670,ENSGALG00000045508,ENSGALG00000022815,ENSGALG00000002170,ENSGALG00000008014,ENSGALG00000008704,ENSGALG00000033561,ENSGALG00000000892,ENSGALG00000016668,ENSGALG00000009266,ENSGALG00000008177,ENSGALG00000042193,ENSGALG00000011434,ENSGALG00000043480,ENSGALG00000029691,ENSGALG00000006160,ENSGALG00000041930,ENSGALG00000039409,ENSGALG00000009231,ENSGALG00000033783,…
biological_process	GO:0009628 response to abiotic stimulus	47 out of 1274 genes, 3.7%	559 out of 15747 genes, 3.5%	1	ENSGALG00000030356,ENSGALG00000004044,ENSGALG00000029648,ENSGALG00000002299,ENSGALG00000012297,ENSGALG00000009424,ENSGALG00000009265,ENSGALG00000005435,ENSGALG00000015145,ENSGALG00000011009,ENSGALG00000005319,ENSGALG00000005766,ENSGALG00000015126,ENSGALG00000029000,ENSGALG00000016725,ENSGALG00000010935,ENSGALG00000024083,ENSGALG00000006626,ENSGALG00000030032,ENSGALG00000043010,ENSGALG00000043641,…
biological_process	GO:0009629 response to gravity	2 out of 1274 genes, 0.2%	2 out of 15747 genes, 0.0%	1	ENSGALG00000030356,ENSGALG00000013659
biological_process	GO:0009636 response to toxic substance	20 out of 1274 genes, 1.6%	175 out of 15747 genes, 1.1%	1	ENSGALG00000031869,ENSGALG00000040761,ENSGALG00000040045,ENSGALG00000000277,ENSGALG00000029648,ENSGALG00000034688,ENSGALG00000002595,ENSGALG00000005435,ENSGALG00000041510,ENSGALG00000016370,ENSGALG00000030506,ENSGALG00000029395,ENSGALG00000007109,ENSGALG00000008898,ENSGALG00000037829,ENSGALG00000037603,ENSGALG00000015117,ENSGALG00000034751,ENSGALG00000014994,ENSGALG00000015384
biological_process	GO:0009651 response to salt stress	2 out of 1274 genes, 0.2%	7 out of 15747 genes, 0.0%	1	ENSGALG00000009050,ENSGALG00000039228
biological_process	GO:0009653 anatomical structure morphogenesis	118 out of 1274 genes, 9.3%	1396 out of 15747 genes, 8.9%	1	ENSGALG00000042607,ENSGALG00000030356,ENSGALG00000004044,ENSGALG00000032610,ENSGALG00000016662,ENSGALG00000015150,ENSGALG00000043204,ENSGALG00000040342,ENSGALG00000029648,ENSGALG00000029197,ENSGALG00000016316,ENSGALG00000002287,ENSGALG00000006802,ENSGALG00000031170,ENSGALG00000010866,ENSGALG00000041510,ENSGALG00000018946,ENSGALG00000037325,ENSGALG00000037494,ENSGALG00000009278,ENSGALG00000010490,…
biological_process	GO:0009712 catechol-containing compound metabolic process	2 out of 1274 genes, 0.2%	20 out of 15747 genes, 0.1%	1	ENSGALG00000040045,ENSGALG00000029648
biological_process	GO:0009713 catechol-containing compound biosynthetic process	2 out of 1274 genes, 0.2%	8 out of 15747 genes, 0.1%	1	ENSGALG00000040045,ENSGALG00000029648
biological_process	GO:0009719 response to endogenous stimulus	73 out of 1274 genes, 5.7%	711 out of 15747 genes, 4.5%	1	ENSGALG00000030356,ENSGALG00000033941,ENSGALG00000015150,ENSGALG00000029648,ENSGALG00000010866,ENSGALG00000026853,ENSGALG00000003446,ENSGALG00000037951,ENSGALG00000037935,ENSGALG00000005708,ENSGALG00000021567,ENSGALG00000008302,ENSGALG00000005215,ENSGALG00000005212,ENSGALG00000007959,ENSGALG00000016864,ENSGALG00000027188,ENSGALG00000026727,ENSGALG00000031529,ENSGALG00000008014,ENSGALG00000027299,…
biological_process	GO:0009725 response to hormone	47 out of 1274 genes, 3.7%	395 out of 15747 genes, 2.5%	1	ENSGALG00000030356,ENSGALG00000033941,ENSGALG00000015150,ENSGALG00000002170,ENSGALG00000029648,ENSGALG00000010866,ENSGALG00000038848,ENSGALG00000028186,ENSGALG00000016524,ENSGALG00000029764,ENSGALG00000012140,ENSGALG00000003446,ENSGALG00000009100,ENSGALG00000037951,ENSGALG00000037935,ENSGALG00000010778,ENSGALG00000043010,ENSGALG00000005708,ENSGALG00000043641,ENSGALG00000021567,ENSGALG00000005215,…
biological_process	GO:0009743 response to carbohydrate	9 out of 1274 genes, 0.7%	56 out of 15747 genes, 0.4%	1	ENSGALG00000027188,ENSGALG00000013265,ENSGALG00000039228,ENSGALG00000013784,ENSGALG00000026264,ENSGALG00000006158,ENSGALG00000037603,ENSGALG00000034377,ENSGALG00000041222
biological_process	GO:0009746 response to hexose	7 out of 1274 genes, 0.5%	47 out of 15747 genes, 0.3%	1	ENSGALG00000027188,ENSGALG00000013265,ENSGALG00000006158,ENSGALG00000037603,ENSGALG00000041222,ENSGALG00000034377,ENSGALG00000026264
biological_process	GO:0009749 response to glucose	7 out of 1274 genes, 0.5%	46 out of 15747 genes, 0.3%	1	ENSGALG00000027188,ENSGALG00000013265,ENSGALG00000006158,ENSGALG00000037603,ENSGALG00000041222,ENSGALG00000034377,ENSGALG00000026264
biological_process	GO:0009755 hormone-mediated signaling pathway	18 out of 1274 genes, 1.4%	113 out of 15747 genes, 0.7%	1	ENSGALG00000033941,ENSGALG00000015150,ENSGALG00000002170,ENSGALG00000029212,ENSGALG00000029764,ENSGALG00000003446,ENSGALG00000012140,ENSGALG00000009100,ENSGALG00000010572,ENSGALG00000037935,ENSGALG00000011801,ENSGALG00000033404,ENSGALG00000001035,ENSGALG00000030601,ENSGALG00000043010,ENSGALG00000005708,ENSGALG00000014994,ENSGALG00000016864
biological_process	GO:0009790 embryo development	52 out of 1274 genes, 4.1%	681 out of 15747 genes, 4.3%	1	ENSGALG00000042607,ENSGALG00000023303,ENSGALG00000032259,ENSGALG00000030356,ENSGALG00000001191,ENSGALG00000035777,ENSGALG00000032610,ENSGALG00000013782,ENSGALG00000006992,ENSGALG00000043204,ENSGALG00000042657,ENSGALG00000029648,ENSGALG00000016316,ENSGALG00000000740,ENSGALG00000007706,ENSGALG00000038848,ENSGALG00000037494,ENSGALG00000008135,ENSGALG00000009278,ENSGALG00000010935,ENSGALG00000032039,…
biological_process	GO:0009791 post-embryonic development	6 out of 1274 genes, 0.5%	73 out of 15747 genes, 0.5%	1	ENSGALG00000037325,ENSGALG00000031450,ENSGALG00000009424,ENSGALG00000038042,ENSGALG00000006158,ENSGALG00000030032
biological_process	GO:0009792 embryo development ending in birth or egg hatching	32 out of 1274 genes, 2.5%	462 out of 15747 genes, 2.9%	1	ENSGALG00000042607,ENSGALG00000023303,ENSGALG00000001191,ENSGALG00000035777,ENSGALG00000013782,ENSGALG00000043204,ENSGALG00000042657,ENSGALG00000016316,ENSGALG00000000740,ENSGALG00000007706,ENSGALG00000008135,ENSGALG00000009278,ENSGALG00000042492,ENSGALG00000001124,ENSGALG00000026525,ENSGALG00000009064,ENSGALG00000039228,ENSGALG00000014372,ENSGALG00000008014,ENSGALG00000028091,ENSGALG00000014840,…
biological_process	GO:0009798 axis specification	7 out of 1274 genes, 0.5%	49 out of 15747 genes, 0.3%	1	ENSGALG00000037494,ENSGALG00000023303,ENSGALG00000032259,ENSGALG00000013893,ENSGALG00000042492,ENSGALG00000036114,ENSGALG00000012155
biological_process	GO:0009799 specification of symmetry	8 out of 1274 genes, 0.6%	79 out of 15747 genes, 0.5%	1	ENSGALG00000007042,ENSGALG00000042657,ENSGALG00000042492,ENSGALG00000016591,ENSGALG00000006158,ENSGALG00000007706,ENSGALG00000012997,ENSGALG00000036114
biological_process	GO:0009812 flavonoid metabolic process	2 out of 1274 genes, 0.2%	8 out of 15747 genes, 0.1%	1	ENSGALG00000044780,ENSGALG00000023761
biological_process	GO:0009855 determination of bilateral symmetry	8 out of 1274 genes, 0.6%	78 out of 15747 genes, 0.5%	1	ENSGALG00000007042,ENSGALG00000042657,ENSGALG00000042492,ENSGALG00000016591,ENSGALG00000006158,ENSGALG00000007706,ENSGALG00000012997,ENSGALG00000036114
biological_process	GO:0009880 embryonic pattern specification	3 out of 1274 genes, 0.2%	35 out of 15747 genes, 0.2%	1	ENSGALG00000008135,ENSGALG00000001191,ENSGALG00000007706
molecular_function	GO:0009881 photoreceptor activity	2 out of 1274 genes, 0.2%	16 out of 15747 genes, 0.1%	1	ENSGALG00000002299,ENSGALG00000016725
biological_process	GO:0009887 animal organ morphogenesis	59 out of 1274 genes, 4.6%	675 out of 15747 genes, 4.3%	1	ENSGALG00000023303,ENSGALG00000032259,ENSGALG00000030356,ENSGALG00000032610,ENSGALG00000016662,ENSGALG00000015150,ENSGALG00000043204,ENSGALG00000042657,ENSGALG00000040342,ENSGALG00000029648,ENSGALG00000002287,ENSGALG00000010866,ENSGALG00000007706,ENSGALG00000038848,ENSGALG00000041510,ENSGALG00000004286,ENSGALG00000037325,ENSGALG00000037494,ENSGALG00000008135,ENSGALG00000010935,ENSGALG00000032039,…
biological_process	GO:0009888 tissue development	84 out of 1274 genes, 6.6%	1070 out of 15747 genes, 6.8%	1	ENSGALG00000042607,ENSGALG00000038939,ENSGALG00000015079,ENSGALG00000004044,ENSGALG00000035777,ENSGALG00000016662,ENSGALG00000043204,ENSGALG00000008735,ENSGALG00000016316,ENSGALG00000006802,ENSGALG00000015145,ENSGALG00000010866,ENSGALG00000041510,ENSGALG00000029000,ENSGALG00000030542,ENSGALG00000018946,ENSGALG00000037494,ENSGALG00000010927,ENSGALG00000026077,ENSGALG00000009064,ENSGALG00000044263,…
biological_process	GO:0009889 regulation of biosynthetic process	186 out of 1274 genes, 14.6%	2548 out of 15747 genes, 16.2%	1	ENSGALG00000038939,ENSGALG00000033941,ENSGALG00000015150,ENSGALG00000043835,ENSGALG00000043204,ENSGALG00000031629,ENSGALG00000036867,ENSGALG00000016316,ENSGALG00000041129,ENSGALG00000037992,ENSGALG00000035944,ENSGALG00000038598,ENSGALG00000037325,ENSGALG00000037935,ENSGALG00000024083,ENSGALG00000026525,ENSGALG00000009064,ENSGALG00000000793,ENSGALG00000008302,ENSGALG00000027188,ENSGALG00000045328,…
biological_process	GO:0009890 negative regulation of biosynthetic process	71 out of 1274 genes, 5.6%	1001 out of 15747 genes, 6.4%	1	ENSGALG00000036572,ENSGALG00000033941,ENSGALG00000036867,ENSGALG00000037992,ENSGALG00000035944,ENSGALG00000038598,ENSGALG00000026525,ENSGALG00000009064,ENSGALG00000012483,ENSGALG00000027188,ENSGALG00000026727,ENSGALG00000008014,ENSGALG00000045328,ENSGALG00000041461,ENSGALG00000009050,ENSGALG00000011058,ENSGALG00000025948,ENSGALG00000003196,ENSGALG00000042878,ENSGALG00000027064,ENSGALG00000041930,…
biological_process	GO:0009891 positive regulation of biosynthetic process	99 out of 1274 genes, 7.8%	1327 out of 15747 genes, 8.4%	1	ENSGALG00000038939,ENSGALG00000004044,ENSGALG00000016662,ENSGALG00000015150,ENSGALG00000043204,ENSGALG00000036452,ENSGALG00000016992,ENSGALG00000031629,ENSGALG00000016316,ENSGALG00000041129,ENSGALG00000037325,ENSGALG00000011747,ENSGALG00000026525,ENSGALG00000009064,ENSGALG00000012483,ENSGALG00000027188,ENSGALG00000031529,ENSGALG00000035260,ENSGALG00000008014,ENSGALG00000011783,ENSGALG00000009050,…
biological_process	GO:0009892 negative regulation of metabolic process	126 out of 1274 genes, 9.9%	1775 out of 15747 genes, 11.3%	1	ENSGALG00000036572,ENSGALG00000038939,ENSGALG00000035777,ENSGALG00000039764,ENSGALG00000033941,ENSGALG00000036452,ENSGALG00000046159,ENSGALG00000014252,ENSGALG00000044213,ENSGALG00000036867,ENSGALG00000000293,ENSGALG00000011299,ENSGALG00000036106,ENSGALG00000037992,ENSGALG00000035944,ENSGALG00000046180,ENSGALG00000001697,ENSGALG00000038598,ENSGALG00000009278,ENSGALG00000011747,ENSGALG00000042459,…
biological_process	GO:0009893 positive regulation of metabolic process	163 out of 1274 genes, 12.8%	2348 out of 15747 genes, 14.9%	1	ENSGALG00000033532,ENSGALG00000038939,ENSGALG00000015150,ENSGALG00000043204,ENSGALG00000031629,ENSGALG00000016316,ENSGALG00000036106,ENSGALG00000041129,ENSGALG00000037325,ENSGALG00000009278,ENSGALG00000024083,ENSGALG00000026525,ENSGALG00000009064,ENSGALG00000021567,ENSGALG00000008302,ENSGALG00000027188,ENSGALG00000040045,ENSGALG00000003657,ENSGALG00000011783,ENSGALG00000027299,ENSGALG00000016426,…
biological_process	GO:0009894 regulation of catabolic process	28 out of 1274 genes, 2.2%	522 out of 15747 genes, 3.3%	1	ENSGALG00000033532,ENSGALG00000027188,ENSGALG00000041204,ENSGALG00000039228,ENSGALG00000036452,ENSGALG00000016992,ENSGALG00000012155,ENSGALG00000011299,ENSGALG00000007681,ENSGALG00000042642,ENSGALG00000011058,ENSGALG00000033162,ENSGALG00000000892,ENSGALG00000009509,ENSGALG00000027506,ENSGALG00000009278,ENSGALG00000003045,ENSGALG00000011434,ENSGALG00000042503,ENSGALG00000045889,ENSGALG00000006160,…
biological_process	GO:0009895 negative regulation of catabolic process	14 out of 1274 genes, 1.1%	179 out of 15747 genes, 1.1%	1	ENSGALG00000003045,ENSGALG00000009278,ENSGALG00000041204,ENSGALG00000011434,ENSGALG00000036452,ENSGALG00000006160,ENSGALG00000045889,ENSGALG00000039409,ENSGALG00000032035,ENSGALG00000011299,ENSGALG00000011856,ENSGALG00000007681,ENSGALG00000011058,ENSGALG00000000892
biological_process	GO:0009896 positive regulation of catabolic process	10 out of 1274 genes, 0.8%	262 out of 15747 genes, 1.7%	1	ENSGALG00000033532,ENSGALG00000039228,ENSGALG00000042503,ENSGALG00000016992,ENSGALG00000007109,ENSGALG00000012155,ENSGALG00000037603,ENSGALG00000027506,ENSGALG00000039212,ENSGALG00000043051
cellular_component	GO:0009897 external side of plasma membrane	15 out of 1274 genes, 1.2%	242 out of 15747 genes, 1.5%	1	ENSGALG00000030311,ENSGALG00000010293,ENSGALG00000030407,ENSGALG00000006702,ENSGALG00000045508,ENSGALG00000011141,ENSGALG00000046331,ENSGALG00000030173,ENSGALG00000043016,ENSGALG00000015145,ENSGALG00000011058,ENSGALG00000022875,ENSGALG00000043735,ENSGALG00000042285,ENSGALG00000009266
cellular_component	GO:0009898 cytoplasmic side of plasma membrane	12 out of 1274 genes, 0.9%	106 out of 15747 genes, 0.7%	1	ENSGALG00000031205,ENSGALG00000014979,ENSGALG00000041826,ENSGALG00000031980,ENSGALG00000004163,ENSGALG00000029648,ENSGALG00000004804,ENSGALG00000036867,ENSGALG00000008427,ENSGALG00000033953,ENSGALG00000012092,ENSGALG00000013272
biological_process	GO:0009913 epidermal cell differentiation	5 out of 1274 genes, 0.4%	72 out of 15747 genes, 0.5%	1	ENSGALG00000031450,ENSGALG00000039643,ENSGALG00000010935,ENSGALG00000015145,ENSGALG00000004804
biological_process	GO:0009914 hormone transport	8 out of 1274 genes, 0.6%	64 out of 15747 genes, 0.4%	1	ENSGALG00000000277,ENSGALG00000026264,ENSGALG00000006158,ENSGALG00000013154,ENSGALG00000015332,ENSGALG00000034377,ENSGALG00000005212,ENSGALG00000012140
cellular_component	GO:0009925 basal plasma membrane	3 out of 1274 genes, 0.2%	17 out of 15747 genes, 0.1%	1	ENSGALG00000033953,ENSGALG00000031529,ENSGALG00000041878
biological_process	GO:0009946 proximal/distal axis specification	2 out of 1274 genes, 0.2%	3 out of 15747 genes, 0.0%	1	ENSGALG00000037494,ENSGALG00000032259
biological_process	GO:0009948 anterior/posterior axis specification	2 out of 1274 genes, 0.2%	26 out of 15747 genes, 0.2%	1	ENSGALG00000037494,ENSGALG00000023303
biological_process	GO:0009952 anterior/posterior pattern specification	19 out of 1274 genes, 1.5%	167 out of 15747 genes, 1.1%	1	ENSGALG00000023303,ENSGALG00000032259,ENSGALG00000001191,ENSGALG00000042657,ENSGALG00000028091,ENSGALG00000007706,ENSGALG00000028415,ENSGALG00000038848,ENSGALG00000036114,ENSGALG00000037494,ENSGALG00000030416,ENSGALG00000032039,ENSGALG00000005689,ENSGALG00000006158,ENSGALG00000042416,ENSGALG00000037262,ENSGALG00000016154,ENSGALG00000016469,ENSGALG00000040021
biological_process	GO:0009953 dorsal/ventral pattern formation	10 out of 1274 genes, 0.8%	65 out of 15747 genes, 0.4%	1	ENSGALG00000032259,ENSGALG00000043204,ENSGALG00000042657,ENSGALG00000012155,ENSGALG00000001124,ENSGALG00000007706,ENSGALG00000009948,ENSGALG00000032181,ENSGALG00000036114,ENSGALG00000040021
biological_process	GO:0009954 proximal/distal pattern formation	5 out of 1274 genes, 0.4%	29 out of 15747 genes, 0.2%	1	ENSGALG00000037494,ENSGALG00000032259,ENSGALG00000042416,ENSGALG00000032181,ENSGALG00000040021
biological_process	GO:0009966 regulation of signal transduction	124 out of 1274 genes, 9.7%	1935 out of 15747 genes, 12.3%	1	ENSGALG00000042607,ENSGALG00000038994,ENSGALG00000030356,ENSGALG00000030407,ENSGALG00000036452,ENSGALG00000016992,ENSGALG00000012297,ENSGALG00000036106,ENSGALG00000010866,ENSGALG00000026853,ENSGALG00000028437,ENSGALG00000016615,ENSGALG00000037494,ENSGALG00000005790,ENSGALG00000024083,ENSGALG00000007927,ENSGALG00000005733,ENSGALG00000008003,ENSGALG00000023444,ENSGALG00000009064,ENSGALG00000021567,…
biological_process	GO:0009967 positive regulation of signal transduction	55 out of 1274 genes, 4.3%	935 out of 15747 genes, 5.9%	1	ENSGALG00000042607,ENSGALG00000001912,ENSGALG00000030407,ENSGALG00000006992,ENSGALG00000042657,ENSGALG00000036452,ENSGALG00000016992,ENSGALG00000012297,ENSGALG00000007706,ENSGALG00000038848,ENSGALG00000011205,ENSGALG00000010688,ENSGALG00000006239,ENSGALG00000028437,ENSGALG00000009266,ENSGALG00000009100,ENSGALG00000044188,ENSGALG00000037494,ENSGALG00000024083,ENSGALG00000023541,ENSGALG00000036412,…
biological_process	GO:0009968 negative regulation of signal transduction	44 out of 1274 genes, 3.5%	787 out of 15747 genes, 5.0%	1	ENSGALG00000001912,ENSGALG00000038994,ENSGALG00000032259,ENSGALG00000030356,ENSGALG00000006992,ENSGALG00000036452,ENSGALG00000029368,ENSGALG00000036106,ENSGALG00000009266,ENSGALG00000005790,ENSGALG00000024083,ENSGALG00000008003,ENSGALG00000009064,ENSGALG00000012483,ENSGALG00000021567,ENSGALG00000032181,ENSGALG00000042136,ENSGALG00000008302,ENSGALG00000043051,ENSGALG00000033092,ENSGALG00000033974,…
molecular_function	GO:0009975 cyclase activity	5 out of 1274 genes, 0.4%	31 out of 15747 genes, 0.2%	1	ENSGALG00000037854,ENSGALG00000031170,ENSGALG00000030251,ENSGALG00000015753,ENSGALG00000013060
cellular_component	GO:0009986 cell surface	46 out of 1274 genes, 3.6%	480 out of 15747 genes, 3.0%	1	ENSGALG00000037387,ENSGALG00000010293,ENSGALG00000030407,ENSGALG00000006702,ENSGALG00000011141,ENSGALG00000042657,ENSGALG00000042443,ENSGALG00000032986,ENSGALG00000015145,ENSGALG00000010866,ENSGALG00000005319,ENSGALG00000005766,ENSGALG00000010722,ENSGALG00000003446,ENSGALG00000009266,ENSGALG00000009100,ENSGALG00000012941,ENSGALG00000030311,ENSGALG00000017044,ENSGALG00000036097,ENSGALG00000043016,…
biological_process	GO:0009987 cellular process	818 out of 1274 genes, 64.2%	10389 out of 15747 genes, 66.0%	1	ENSGALG00000008055,ENSGALG00000040303,ENSGALG00000005242,ENSGALG00000032610,ENSGALG00000006864,ENSGALG00000036867,ENSGALG00000004945,ENSGALG00000016316,ENSGALG00000002287,ENSGALG00000031812,ENSGALG00000015145,ENSGALG00000007607,ENSGALG00000005265,ENSGALG00000004230,ENSGALG00000028147,ENSGALG00000018946,ENSGALG00000037935,ENSGALG00000038343,ENSGALG00000015224,ENSGALG00000043016,ENSGALG00000041471,…
biological_process	GO:0009988 cell-cell recognition	3 out of 1274 genes, 0.2%	27 out of 15747 genes, 0.2%	1	ENSGALG00000013083,ENSGALG00000043016,ENSGALG00000002428
biological_process	GO:0009991 response to extracellular stimulus	11 out of 1274 genes, 0.9%	205 out of 15747 genes, 1.3%	1	ENSGALG00000035219,ENSGALG00000038994,ENSGALG00000027188,ENSGALG00000017237,ENSGALG00000011875,ENSGALG00000012671,ENSGALG00000039315,ENSGALG00000008898,ENSGALG00000037603,ENSGALG00000011058,ENSGALG00000037875
biological_process	GO:0009994 oocyte differentiation	3 out of 1274 genes, 0.2%	25 out of 15747 genes, 0.2%	1	ENSGALG00000011243,ENSGALG00000045889,ENSGALG00000012236
biological_process	GO:0010001 glial cell differentiation	10 out of 1274 genes, 0.8%	110 out of 15747 genes, 0.7%	1	ENSGALG00000017044,ENSGALG00000031529,ENSGALG00000003589,ENSGALG00000000653,ENSGALG00000016316,ENSGALG00000037736,ENSGALG00000006802,ENSGALG00000034095,ENSGALG00000036114,ENSGALG00000043051
cellular_component	GO:0010008 endosome membrane	5 out of 1274 genes, 0.4%	162 out of 15747 genes, 1.0%	1	ENSGALG00000031529,ENSGALG00000011434,ENSGALG00000016740,ENSGALG00000036412,ENSGALG00000016154
biological_process	GO:0010033 response to organic substance	123 out of 1274 genes, 9.7%	1453 out of 15747 genes, 9.2%	1	ENSGALG00000038939,ENSGALG00000030356,ENSGALG00000013265,ENSGALG00000030407,ENSGALG00000011875,ENSGALG00000033941,ENSGALG00000015150,ENSGALG00000036452,ENSGALG00000029648,ENSGALG00000044213,ENSGALG00000010866,ENSGALG00000041129,ENSGALG00000041510,ENSGALG00000029000,ENSGALG00000026853,ENSGALG00000003446,ENSGALG00000037325,ENSGALG00000037951,ENSGALG00000037935,ENSGALG00000005708,ENSGALG00000043016,…
biological_process	GO:0010035 response to inorganic substance	17 out of 1274 genes, 1.3%	212 out of 15747 genes, 1.3%	1	ENSGALG00000008055,ENSGALG00000011875,ENSGALG00000009926,ENSGALG00000006992,ENSGALG00000030676,ENSGALG00000034688,ENSGALG00000009050,ENSGALG00000034377,ENSGALG00000038405,ENSGALG00000005265,ENSGALG00000009266,ENSGALG00000007109,ENSGALG00000043641,ENSGALG00000026525,ENSGALG00000034751,ENSGALG00000014994,ENSGALG00000005215
biological_process	GO:0010038 response to metal ion	14 out of 1274 genes, 1.1%	141 out of 15747 genes, 0.9%	1	ENSGALG00000008055,ENSGALG00000011875,ENSGALG00000009926,ENSGALG00000006992,ENSGALG00000030676,ENSGALG00000043641,ENSGALG00000026525,ENSGALG00000009050,ENSGALG00000034377,ENSGALG00000038405,ENSGALG00000005265,ENSGALG00000014994,ENSGALG00000005215,ENSGALG00000009266
biological_process	GO:0010043 response to zinc ion	2 out of 1274 genes, 0.2%	12 out of 15747 genes, 0.1%	1	ENSGALG00000009926,ENSGALG00000034377
biological_process	GO:0010107 potassium ion import	2 out of 1274 genes, 0.2%	36 out of 15747 genes, 0.2%	1	ENSGALG00000037093,ENSGALG00000004945
molecular_function	GO:0010181 FMN binding	4 out of 1274 genes, 0.3%	12 out of 15747 genes, 0.1%	1	ENSGALG00000036683,ENSGALG00000008845,ENSGALG00000008177,ENSGALG00000042809
biological_process	GO:0010243 response to organonitrogen compound	40 out of 1274 genes, 3.1%	435 out of 15747 genes, 2.8%	1	ENSGALG00000030356,ENSGALG00000011875,ENSGALG00000029648,ENSGALG00000034688,ENSGALG00000032986,ENSGALG00000040807,ENSGALG00000041510,ENSGALG00000037935,ENSGALG00000037089,ENSGALG00000043641,ENSGALG00000034095,ENSGALG00000007959,ENSGALG00000005212,ENSGALG00000010781,ENSGALG00000026727,ENSGALG00000027188,ENSGALG00000040761,ENSGALG00000039228,ENSGALG00000000277,ENSGALG00000040045,ENSGALG00000008014,…
biological_process	GO:0010256 endomembrane system organization	17 out of 1274 genes, 1.3%	301 out of 15747 genes, 1.9%	1	ENSGALG00000046361,ENSGALG00000003416,ENSGALG00000011242,ENSGALG00000044928,ENSGALG00000040351,ENSGALG00000025763,ENSGALG00000044805,ENSGALG00000023709,ENSGALG00000013311,ENSGALG00000002287,ENSGALG00000015722,ENSGALG00000043839,ENSGALG00000011614,ENSGALG00000037736,ENSGALG00000032537,ENSGALG00000046088,ENSGALG00000043051
biological_process	GO:0010257 NADH dehydrogenase complex assembly	9 out of 1274 genes, 0.7%	36 out of 15747 genes, 0.2%	1	ENSGALG00000036659,ENSGALG00000046347,ENSGALG00000033185,ENSGALG00000009703,ENSGALG00000038714,ENSGALG00000039725,ENSGALG00000032595,ENSGALG00000040173,ENSGALG00000039212
biological_process	GO:0010259 multicellular organism aging	2 out of 1274 genes, 0.2%	22 out of 15747 genes, 0.1%	1	ENSGALG00000037325,ENSGALG00000005212
biological_process	GO:0010324 membrane invagination	4 out of 1274 genes, 0.3%	58 out of 15747 genes, 0.4%	1	ENSGALG00000040291,ENSGALG00000006702,ENSGALG00000045508,ENSGALG00000042285
biological_process	GO:0010359 regulation of anion channel activity	2 out of 1274 genes, 0.2%	5 out of 15747 genes, 0.0%	1	ENSGALG00000017238,ENSGALG00000032986
biological_process	GO:0010389 regulation of G2/M transition of mitotic cell cycle	2 out of 1274 genes, 0.2%	50 out of 15747 genes, 0.3%	1	ENSGALG00000036519,ENSGALG00000036452
biological_process	GO:0010453 regulation of cell fate commitment	2 out of 1274 genes, 0.2%	17 out of 15747 genes, 0.1%	1	ENSGALG00000043204,ENSGALG00000042657
biological_process	GO:0010464 regulation of mesenchymal cell proliferation	3 out of 1274 genes, 0.2%	26 out of 15747 genes, 0.2%	1	ENSGALG00000030173,ENSGALG00000009424,ENSGALG00000036114
biological_process	GO:0010466 negative regulation of peptidase activity	18 out of 1274 genes, 1.4%	140 out of 15747 genes, 0.9%	1	ENSGALG00000039764,ENSGALG00000033974,ENSGALG00000006992,ENSGALG00000017017,ENSGALG00000046159,ENSGALG00000014252,ENSGALG00000020390,ENSGALG00000000293,ENSGALG00000023070,ENSGALG00000007367,ENSGALG00000007381,ENSGALG00000001697,ENSGALG00000031659,ENSGALG00000010657,ENSGALG00000005689,ENSGALG00000032231,ENSGALG00000006833,ENSGALG00000017040
biological_process	GO:0010467 gene expression	107 out of 1274 genes, 8.4%	1529 out of 15747 genes, 9.7%	1	ENSGALG00000038939,ENSGALG00000033941,ENSGALG00000016662,ENSGALG00000015150,ENSGALG00000043204,ENSGALG00000044213,ENSGALG00000016316,ENSGALG00000040258,ENSGALG00000034194,ENSGALG00000039230,ENSGALG00000017524,ENSGALG00000032225,ENSGALG00000007124,ENSGALG00000037935,ENSGALG00000006773,ENSGALG00000041630,ENSGALG00000031038,ENSGALG00000005708,ENSGALG00000029419,ENSGALG00000013600,ENSGALG00000026525,…
biological_process	GO:0010468 regulation of gene expression	195 out of 1274 genes, 15.3%	2695 out of 15747 genes, 17.1%	1	ENSGALG00000038939,ENSGALG00000033941,ENSGALG00000015150,ENSGALG00000043835,ENSGALG00000043204,ENSGALG00000031629,ENSGALG00000044213,ENSGALG00000036867,ENSGALG00000016316,ENSGALG00000041129,ENSGALG00000037992,ENSGALG00000035944,ENSGALG00000046180,ENSGALG00000038598,ENSGALG00000037325,ENSGALG00000009278,ENSGALG00000037935,ENSGALG00000024083,ENSGALG00000026525,ENSGALG00000009064,ENSGALG00000000793,…
biological_process	GO:0010469 regulation of signaling receptor activity	37 out of 1274 genes, 2.9%	319 out of 15747 genes, 2.0%	1	ENSGALG00000006329,ENSGALG00000030407,ENSGALG00000042657,ENSGALG00000010866,ENSGALG00000007706,ENSGALG00000017117,ENSGALG00000026853,ENSGALG00000012140,ENSGALG00000006239,ENSGALG00000006508,ENSGALG00000007047,ENSGALG00000007222,ENSGALG00000005733,ENSGALG00000023444,ENSGALG00000034095,ENSGALG00000023822,ENSGALG00000016154,ENSGALG00000040959,ENSGALG00000033974,ENSGALG00000000277,ENSGALG00000019026,…
biological_process	GO:0010470 regulation of gastrulation	2 out of 1274 genes, 0.2%	27 out of 15747 genes, 0.2%	1	ENSGALG00000042657,ENSGALG00000000892
biological_process	GO:0010498 proteasomal protein catabolic process	13 out of 1274 genes, 1.0%	242 out of 15747 genes, 1.5%	1	ENSGALG00000045788,ENSGALG00000044188,ENSGALG00000033532,ENSGALG00000039993,ENSGALG00000026095,ENSGALG00000037089,ENSGALG00000036827,ENSGALG00000045817,ENSGALG00000032035,ENSGALG00000026849,ENSGALG00000036361,ENSGALG00000027506,ENSGALG00000029226
biological_process	GO:0010506 regulation of autophagy	5 out of 1274 genes, 0.4%	157 out of 15747 genes, 1.0%	1	ENSGALG00000027188,ENSGALG00000011299,ENSGALG00000007681,ENSGALG00000037603,ENSGALG00000011058
biological_process	GO:0010507 negative regulation of autophagy	3 out of 1274 genes, 0.2%	43 out of 15747 genes, 0.3%	1	ENSGALG00000011299,ENSGALG00000007681,ENSGALG00000011058
biological_process	GO:0010511 regulation of phosphatidylinositol biosynthetic process	2 out of 1274 genes, 0.2%	5 out of 15747 genes, 0.0%	1	ENSGALG00000007681,ENSGALG00000016992
biological_process	GO:0010513 positive regulation of phosphatidylinositol biosynthetic process	2 out of 1274 genes, 0.2%	3 out of 15747 genes, 0.0%	1	ENSGALG00000007681,ENSGALG00000016992
biological_process	GO:0010517 regulation of phospholipase activity	3 out of 1274 genes, 0.2%	28 out of 15747 genes, 0.2%	1	ENSGALG00000042878,ENSGALG00000007681,ENSGALG00000016992
biological_process	GO:0010518 positive regulation of phospholipase activity	3 out of 1274 genes, 0.2%	20 out of 15747 genes, 0.1%	1	ENSGALG00000042878,ENSGALG00000007681,ENSGALG00000016992
biological_process	GO:0010522 regulation of calcium ion transport into cytosol	6 out of 1274 genes, 0.5%	55 out of 15747 genes, 0.3%	1	ENSGALG00000011875,ENSGALG00000009050,ENSGALG00000029367,ENSGALG00000041820,ENSGALG00000039712,ENSGALG00000016864
biological_process	GO:0010524 positive regulation of calcium ion transport into cytosol	3 out of 1274 genes, 0.2%	28 out of 15747 genes, 0.2%	1	ENSGALG00000011875,ENSGALG00000009050,ENSGALG00000041820
biological_process	GO:0010528 regulation of transposition	2 out of 1274 genes, 0.2%	5 out of 15747 genes, 0.0%	1	ENSGALG00000002645,ENSGALG00000011565
biological_process	GO:0010529 negative regulation of transposition	2 out of 1274 genes, 0.2%	4 out of 15747 genes, 0.0%	1	ENSGALG00000002645,ENSGALG00000011565
biological_process	GO:0010556 regulation of macromolecule biosynthetic process	170 out of 1274 genes, 13.3%	2453 out of 15747 genes, 15.6%	1	ENSGALG00000038939,ENSGALG00000033941,ENSGALG00000015150,ENSGALG00000043835,ENSGALG00000043204,ENSGALG00000031629,ENSGALG00000036867,ENSGALG00000016316,ENSGALG00000041129,ENSGALG00000037992,ENSGALG00000035944,ENSGALG00000038598,ENSGALG00000037325,ENSGALG00000037935,ENSGALG00000024083,ENSGALG00000026525,ENSGALG00000009064,ENSGALG00000000793,ENSGALG00000008302,ENSGALG00000027188,ENSGALG00000045328,…
biological_process	GO:0010557 positive regulation of macromolecule biosynthetic process	92 out of 1274 genes, 7.2%	1272 out of 15747 genes, 8.1%	1	ENSGALG00000038939,ENSGALG00000004044,ENSGALG00000016662,ENSGALG00000015150,ENSGALG00000043204,ENSGALG00000036452,ENSGALG00000031629,ENSGALG00000016316,ENSGALG00000041129,ENSGALG00000037325,ENSGALG00000011747,ENSGALG00000026525,ENSGALG00000009064,ENSGALG00000012483,ENSGALG00000027188,ENSGALG00000031529,ENSGALG00000035260,ENSGALG00000008014,ENSGALG00000011783,ENSGALG00000009050,ENSGALG00000006031,…
biological_process	GO:0010558 negative regulation of macromolecule biosynthetic process	67 out of 1274 genes, 5.3%	962 out of 15747 genes, 6.1%	1	ENSGALG00000036572,ENSGALG00000033941,ENSGALG00000036867,ENSGALG00000037992,ENSGALG00000035944,ENSGALG00000038598,ENSGALG00000026525,ENSGALG00000009064,ENSGALG00000012483,ENSGALG00000027188,ENSGALG00000008014,ENSGALG00000045328,ENSGALG00000041461,ENSGALG00000009050,ENSGALG00000025948,ENSGALG00000003196,ENSGALG00000042878,ENSGALG00000027064,ENSGALG00000041930,ENSGALG00000005689,ENSGALG00000019211,…
biological_process	GO:0010562 positive regulation of phosphorus metabolic process	51 out of 1274 genes, 4.0%	715 out of 15747 genes, 4.5%	1	ENSGALG00000001912,ENSGALG00000030407,ENSGALG00000006992,ENSGALG00000042657,ENSGALG00000016992,ENSGALG00000012297,ENSGALG00000036106,ENSGALG00000010866,ENSGALG00000007706,ENSGALG00000003485,ENSGALG00000017117,ENSGALG00000010688,ENSGALG00000003446,ENSGALG00000006239,ENSGALG00000009266,ENSGALG00000006508,ENSGALG00000024083,ENSGALG00000023541,ENSGALG00000011434,ENSGALG00000009064,ENSGALG00000032181,…
biological_process	GO:0010563 negative regulation of phosphorus metabolic process	8 out of 1274 genes, 0.6%	352 out of 15747 genes, 2.2%	1	ENSGALG00000035777,ENSGALG00000033974,ENSGALG00000036452,ENSGALG00000027299,ENSGALG00000023032,ENSGALG00000036106,ENSGALG00000008302,ENSGALG00000036358
biological_process	GO:0010564 regulation of cell cycle process	25 out of 1274 genes, 2.0%	395 out of 15747 genes, 2.5%	1	ENSGALG00000032259,ENSGALG00000011242,ENSGALG00000039228,ENSGALG00000038940,ENSGALG00000040342,ENSGALG00000039190,ENSGALG00000036452,ENSGALG00000035260,ENSGALG00000037242,ENSGALG00000012155,ENSGALG00000011299,ENSGALG00000007706,ENSGALG00000038848,ENSGALG00000003485,ENSGALG00000003045,ENSGALG00000024083,ENSGALG00000036519,ENSGALG00000026095,ENSGALG00000013784,ENSGALG00000005824,ENSGALG00000023703,…
biological_process	GO:0010565 regulation of cellular ketone metabolic process	6 out of 1274 genes, 0.5%	62 out of 15747 genes, 0.4%	1	ENSGALG00000012692,ENSGALG00000027188,ENSGALG00000011058,ENSGALG00000041222,ENSGALG00000007109,ENSGALG00000041078
biological_process	GO:0010591 regulation of lamellipodium assembly	2 out of 1274 genes, 0.2%	24 out of 15747 genes, 0.2%	1	ENSGALG00000040807,ENSGALG00000039202
[truncated: 3,209 more rows]

## Sheet: Sheet2
Catergory	GO_Term	Cluster frequency	Genome frequency of use	Corrected P-value	Genes annotated to the term
[truncated: 18 more rows]

## Sheet: Sheet3
Catergory	GO_Term	Cluster frequency	Genome frequency of use	Corrected P-value	Genes annotated to the term
[truncated: 41 more rows]

[truncated: 1 more sheets: Sheet4]
