# Supplementary material for: Thymic transcriptome analysis after Newcastle disease virus inoculation in chickens and the influence of host small RNAs on NDV replication
Source: Sci Rep. 2021 May 13;11:10270. doi: 10.1038/s41598-021-89464-1 (PMC8119446; doi:10.1038/s41598-021-89464-1)
Supplement: Supplementary file 14 — Supplementary Information 14. [file 41598_2021_89464_MOESM14_ESM.xlsx]

## Sheet: Sheet annotation
Thymic transcriptome analysis after Newcastle disease virus inoculation in chickens and the influence of host small RNAs on NDV replication
Liangxing Guo1, Zhaokun Mu2, Furong Nie1, Xuanniu Chang1, Haitao Duan1, Haoyan Li3, Jingfeng Zhang1, Jia Zhou1, Yudan Ji1, Mengyun Li1*
Supplementary Table 14：GO enrichment analysis for differentially expressed genes in D vs A group.
sheet1: GO enrichment analysis for differentially expressed genes in D vs A group. Significantly enriched terms were marked in red.
sheet2: Significantly enriched biological_process terms in D vs A group.
sheet3: Significantly enriched molecular_function terms in D vs A group.
sheet4: Significantly enriched cellular_component terms in D vs A group.

## Sheet: Sheet1
Catergory	GO_Term	Cluster frequency	Genome frequency of use	Corrected P-value	Genes annotated to the term
cellular_component	GO:0000786 nucleosome	27 out of 1069 genes, 2.5%	69 out of 15747 genes, 0.4%	7.59e-12	ENSGALG00000040303,ENSGALG00000035244,ENSGALG00000035715,ENSGALG00000031874,ENSGALG00000041398,ENSGALG00000035445,ENSGALG00000040004,ENSGALG00000037991,ENSGALG00000030424,ENSGALG00000042491,ENSGALG00000011783,ENSGALG00000039973,ENSGALG00000037930,ENSGALG00000032272,ENSGALG00000011747,ENSGALG00000031571,ENSGALG00000026449,ENSGALG00000032933,ENSGALG00000038343,ENSGALG00000029941,ENSGALG00000033447,…
cellular_component	GO:0044815 DNA packaging complex	27 out of 1069 genes, 2.5%	80 out of 15747 genes, 0.5%	5.05e-10	ENSGALG00000040303,ENSGALG00000035244,ENSGALG00000035715,ENSGALG00000031874,ENSGALG00000041398,ENSGALG00000035445,ENSGALG00000040004,ENSGALG00000037991,ENSGALG00000030424,ENSGALG00000042491,ENSGALG00000011783,ENSGALG00000039973,ENSGALG00000037930,ENSGALG00000032272,ENSGALG00000011747,ENSGALG00000031571,ENSGALG00000026449,ENSGALG00000032933,ENSGALG00000038343,ENSGALG00000029941,ENSGALG00000033447,…
molecular_function	GO:0003735 structural constituent of ribosome	32 out of 1069 genes, 3.0%	143 out of 15747 genes, 0.9%	1.03e-06	ENSGALG00000045753,ENSGALG00000002644,ENSGALG00000002813,ENSGALG00000035506,ENSGALG00000037438,ENSGALG00000031038,ENSGALG00000034352,ENSGALG00000038820,ENSGALG00000030994,ENSGALG00000042941,ENSGALG00000029419,ENSGALG00000011290,ENSGALG00000011472,ENSGALG00000015195,ENSGALG00000014874,ENSGALG00000012229,ENSGALG00000037716,ENSGALG00000000456,ENSGALG00000017299,ENSGALG00000032052,ENSGALG00000004588,…
cellular_component	GO:0032993 protein-DNA complex	30 out of 1069 genes, 2.8%	138 out of 15747 genes, 0.9%	4.96e-06	ENSGALG00000040303,ENSGALG00000035244,ENSGALG00000035715,ENSGALG00000031874,ENSGALG00000041398,ENSGALG00000035445,ENSGALG00000041973,ENSGALG00000040004,ENSGALG00000037991,ENSGALG00000030424,ENSGALG00000042491,ENSGALG00000011783,ENSGALG00000039973,ENSGALG00000037930,ENSGALG00000032272,ENSGALG00000011747,ENSGALG00000030099,ENSGALG00000031571,ENSGALG00000026449,ENSGALG00000032933,ENSGALG00000038343,…
cellular_component	GO:0032991 protein-containing complex	350 out of 1069 genes, 32.7%	3990 out of 15747 genes, 25.3%	6e-06	ENSGALG00000040303,ENSGALG00000038325,ENSGALG00000036867,ENSGALG00000039917,ENSGALG00000000751,ENSGALG00000016316,ENSGALG00000034437,ENSGALG00000017394,ENSGALG00000042246,ENSGALG00000035506,ENSGALG00000037309,ENSGALG00000037935,ENSGALG00000002237,ENSGALG00000031980,ENSGALG00000031038,ENSGALG00000038343,ENSGALG00000026380,ENSGALG00000043016,ENSGALG00000021567,ENSGALG00000041471,ENSGALG00000035623,…
cellular_component	GO:0005840 ribosome	35 out of 1069 genes, 3.3%	182 out of 15747 genes, 1.2%	8.8e-06	ENSGALG00000045753,ENSGALG00000002644,ENSGALG00000000122,ENSGALG00000002813,ENSGALG00000035506,ENSGALG00000041429,ENSGALG00000037438,ENSGALG00000031038,ENSGALG00000034352,ENSGALG00000038820,ENSGALG00000030994,ENSGALG00000042941,ENSGALG00000029419,ENSGALG00000011290,ENSGALG00000011472,ENSGALG00000015195,ENSGALG00000014874,ENSGALG00000012229,ENSGALG00000037716,ENSGALG00000000456,ENSGALG00000017299,…
molecular_function	GO:0005215 transporter activity	114 out of 1069 genes, 10.7%	992 out of 15747 genes, 6.3%	9.16e-06	ENSGALG00000030356,ENSGALG00000010293,ENSGALG00000019291,ENSGALG00000011875,ENSGALG00000035075,ENSGALG00000010091,ENSGALG00000004945,ENSGALG00000009286,ENSGALG00000006454,ENSGALG00000003582,ENSGALG00000015145,ENSGALG00000032749,ENSGALG00000034427,ENSGALG00000015126,ENSGALG00000030121,ENSGALG00000019662,ENSGALG00000029381,ENSGALG00000002237,ENSGALG00000030316,ENSGALG00000007479,ENSGALG00000040041,…
biological_process	GO:0055085 transmembrane transport	112 out of 1069 genes, 10.5%	948 out of 15747 genes, 6.0%	1.21e-05	ENSGALG00000030356,ENSGALG00000019291,ENSGALG00000011875,ENSGALG00000035075,ENSGALG00000010091,ENSGALG00000029872,ENSGALG00000016992,ENSGALG00000038325,ENSGALG00000004945,ENSGALG00000009286,ENSGALG00000006454,ENSGALG00000003582,ENSGALG00000015145,ENSGALG00000032749,ENSGALG00000034427,ENSGALG00000015126,ENSGALG00000030121,ENSGALG00000019662,ENSGALG00000029381,ENSGALG00000002237,ENSGALG00000030316,…
molecular_function	GO:0022857 transmembrane transporter activity	101 out of 1069 genes, 9.4%	863 out of 15747 genes, 5.5%	2.67e-05	ENSGALG00000030356,ENSGALG00000010293,ENSGALG00000019291,ENSGALG00000011875,ENSGALG00000035075,ENSGALG00000010091,ENSGALG00000004945,ENSGALG00000009286,ENSGALG00000006454,ENSGALG00000003582,ENSGALG00000015145,ENSGALG00000032749,ENSGALG00000034427,ENSGALG00000015126,ENSGALG00000030121,ENSGALG00000019662,ENSGALG00000029381,ENSGALG00000002237,ENSGALG00000030316,ENSGALG00000007479,ENSGALG00000040041,…
cellular_component	GO:0000785 chromatin	55 out of 1069 genes, 5.1%	378 out of 15747 genes, 2.4%	3.17e-05	ENSGALG00000036572,ENSGALG00000040303,ENSGALG00000035244,ENSGALG00000038101,ENSGALG00000034688,ENSGALG00000037991,ENSGALG00000036867,ENSGALG00000036359,ENSGALG00000038598,ENSGALG00000037930,ENSGALG00000011747,ENSGALG00000026449,ENSGALG00000038343,ENSGALG00000030396,ENSGALG00000043641,ENSGALG00000031159,ENSGALG00000039473,ENSGALG00000029304,ENSGALG00000035487,ENSGALG00000038018,ENSGALG00000042418,…
cellular_component	GO:0022627 cytosolic small ribosomal subunit	13 out of 1069 genes, 1.2%	36 out of 15747 genes, 0.2%	0.00016	ENSGALG00000032052,ENSGALG00000012229,ENSGALG00000004588,ENSGALG00000044453,ENSGALG00000024398,ENSGALG00000000122,ENSGALG00000005490,ENSGALG00000017299,ENSGALG00000017330,ENSGALG00000037441,ENSGALG00000002813,ENSGALG00000035506,ENSGALG00000015195
biological_process	GO:0006412 translation	44 out of 1069 genes, 4.1%	273 out of 15747 genes, 1.7%	0.00022	ENSGALG00000045753,ENSGALG00000033666,ENSGALG00000002644,ENSGALG00000000122,ENSGALG00000040258,ENSGALG00000035506,ENSGALG00000037438,ENSGALG00000005843,ENSGALG00000036976,ENSGALG00000031038,ENSGALG00000038820,ENSGALG00000030994,ENSGALG00000042941,ENSGALG00000029980,ENSGALG00000029419,ENSGALG00000011290,ENSGALG00000011472,ENSGALG00000043411,ENSGALG00000015195,ENSGALG00000014874,ENSGALG00000012229,…
molecular_function	GO:0015075 ion transmembrane transporter activity	85 out of 1069 genes, 8.0%	722 out of 15747 genes, 4.6%	0.00026	ENSGALG00000030356,ENSGALG00000010293,ENSGALG00000019291,ENSGALG00000011875,ENSGALG00000010091,ENSGALG00000004945,ENSGALG00000009286,ENSGALG00000003582,ENSGALG00000015145,ENSGALG00000034427,ENSGALG00000015126,ENSGALG00000002237,ENSGALG00000030316,ENSGALG00000007479,ENSGALG00000040041,ENSGALG00000045668,ENSGALG00000016804,ENSGALG00000013007,ENSGALG00000041612,ENSGALG00000029383,ENSGALG00000009877,…
biological_process	GO:0043043 peptide biosynthetic process	45 out of 1069 genes, 4.2%	284 out of 15747 genes, 1.8%	0.00026	ENSGALG00000045753,ENSGALG00000033666,ENSGALG00000002644,ENSGALG00000000122,ENSGALG00000040258,ENSGALG00000035506,ENSGALG00000037438,ENSGALG00000005843,ENSGALG00000036976,ENSGALG00000031038,ENSGALG00000008341,ENSGALG00000038820,ENSGALG00000030994,ENSGALG00000042941,ENSGALG00000029980,ENSGALG00000029419,ENSGALG00000011290,ENSGALG00000011472,ENSGALG00000043411,ENSGALG00000015195,ENSGALG00000014874,…
molecular_function	GO:0015318 inorganic molecular entity transmembrane transporter activity	81 out of 1069 genes, 7.6%	683 out of 15747 genes, 4.3%	0.00037	ENSGALG00000030356,ENSGALG00000019291,ENSGALG00000011875,ENSGALG00000010091,ENSGALG00000004945,ENSGALG00000009286,ENSGALG00000003582,ENSGALG00000015145,ENSGALG00000034427,ENSGALG00000015126,ENSGALG00000002237,ENSGALG00000030316,ENSGALG00000007479,ENSGALG00000040041,ENSGALG00000045668,ENSGALG00000016804,ENSGALG00000013007,ENSGALG00000041612,ENSGALG00000029383,ENSGALG00000009877,ENSGALG00000012908,…
molecular_function	GO:0031492 nucleosomal DNA binding	10 out of 1069 genes, 0.9%	22 out of 15747 genes, 0.1%	0.00043	ENSGALG00000040303,ENSGALG00000037930,ENSGALG00000035244,ENSGALG00000011747,ENSGALG00000031874,ENSGALG00000040004,ENSGALG00000030424,ENSGALG00000011783,ENSGALG00000031159,ENSGALG00000037167
cellular_component	GO:0044391 ribosomal subunit	28 out of 1069 genes, 2.6%	153 out of 15747 genes, 1.0%	0.00066	ENSGALG00000045753,ENSGALG00000012229,ENSGALG00000002644,ENSGALG00000017299,ENSGALG00000000122,ENSGALG00000002813,ENSGALG00000035506,ENSGALG00000041429,ENSGALG00000032052,ENSGALG00000039470,ENSGALG00000037438,ENSGALG00000036004,ENSGALG00000004588,ENSGALG00000031038,ENSGALG00000034352,ENSGALG00000038820,ENSGALG00000030994,ENSGALG00000044453,ENSGALG00000042941,ENSGALG00000024398,ENSGALG00000005490,…
cellular_component	GO:0044427 chromosomal part	75 out of 1069 genes, 7.0%	639 out of 15747 genes, 4.1%	0.00107	ENSGALG00000036572,ENSGALG00000041938,ENSGALG00000040303,ENSGALG00000028230,ENSGALG00000041973,ENSGALG00000037991,ENSGALG00000036867,ENSGALG00000038598,ENSGALG00000042539,ENSGALG00000011747,ENSGALG00000026449,ENSGALG00000038343,ENSGALG00000030396,ENSGALG00000009722,ENSGALG00000039473,ENSGALG00000029304,ENSGALG00000030931,ENSGALG00000008014,ENSGALG00000012236,ENSGALG00000011783,ENSGALG00000039973,…
biological_process	GO:0043604 amide biosynthetic process	50 out of 1069 genes, 4.7%	348 out of 15747 genes, 2.2%	0.00119	ENSGALG00000045753,ENSGALG00000033666,ENSGALG00000002644,ENSGALG00000000122,ENSGALG00000040258,ENSGALG00000036106,ENSGALG00000035506,ENSGALG00000016524,ENSGALG00000037438,ENSGALG00000005843,ENSGALG00000036976,ENSGALG00000031038,ENSGALG00000008341,ENSGALG00000038820,ENSGALG00000030994,ENSGALG00000042941,ENSGALG00000029980,ENSGALG00000029419,ENSGALG00000011290,ENSGALG00000011472,ENSGALG00000043411,…
biological_process	GO:0006518 peptide metabolic process	51 out of 1069 genes, 4.8%	359 out of 15747 genes, 2.3%	0.00129	ENSGALG00000045753,ENSGALG00000033666,ENSGALG00000002644,ENSGALG00000000122,ENSGALG00000040258,ENSGALG00000028204,ENSGALG00000035506,ENSGALG00000037438,ENSGALG00000005843,ENSGALG00000036976,ENSGALG00000029395,ENSGALG00000031038,ENSGALG00000027874,ENSGALG00000008341,ENSGALG00000038820,ENSGALG00000030994,ENSGALG00000042941,ENSGALG00000029980,ENSGALG00000029419,ENSGALG00000007298,ENSGALG00000011290,…
cellular_component	GO:0005694 chromosome	79 out of 1069 genes, 7.4%	696 out of 15747 genes, 4.4%	0.00207	ENSGALG00000036572,ENSGALG00000041938,ENSGALG00000040303,ENSGALG00000028230,ENSGALG00000041973,ENSGALG00000037991,ENSGALG00000036867,ENSGALG00000038598,ENSGALG00000042539,ENSGALG00000011747,ENSGALG00000026449,ENSGALG00000038343,ENSGALG00000030396,ENSGALG00000009722,ENSGALG00000029761,ENSGALG00000039473,ENSGALG00000030890,ENSGALG00000029304,ENSGALG00000030931,ENSGALG00000008014,ENSGALG00000012236,…
biological_process	GO:0006334 nucleosome assembly	18 out of 1069 genes, 1.7%	71 out of 15747 genes, 0.5%	0.00264	ENSGALG00000040303,ENSGALG00000035244,ENSGALG00000031874,ENSGALG00000041398,ENSGALG00000035445,ENSGALG00000040004,ENSGALG00000037991,ENSGALG00000030424,ENSGALG00000042491,ENSGALG00000011783,ENSGALG00000039973,ENSGALG00000032272,ENSGALG00000037930,ENSGALG00000011747,ENSGALG00000032933,ENSGALG00000039722,ENSGALG00000031159,ENSGALG00000037167
biological_process	GO:0044271 cellular nitrogen compound biosynthetic process	129 out of 1069 genes, 12.1%	1253 out of 15747 genes, 8.0%	0.00265	ENSGALG00000033941,ENSGALG00000015150,ENSGALG00000002644,ENSGALG00000043204,ENSGALG00000016316,ENSGALG00000036106,ENSGALG00000034437,ENSGALG00000043938,ENSGALG00000035506,ENSGALG00000037935,ENSGALG00000031038,ENSGALG00000015224,ENSGALG00000030994,ENSGALG00000038175,ENSGALG00000005076,ENSGALG00000034855,ENSGALG00000027188,ENSGALG00000012229,ENSGALG00000035641,ENSGALG00000000109,ENSGALG00000012418,…
cellular_component	GO:0098798 mitochondrial protein complex	33 out of 1069 genes, 3.1%	210 out of 15747 genes, 1.3%	0.00265	ENSGALG00000045753,ENSGALG00000038714,ENSGALG00000038325,ENSGALG00000032465,ENSGALG00000009286,ENSGALG00000040173,ENSGALG00000042246,ENSGALG00000041429,ENSGALG00000028937,ENSGALG00000034352,ENSGALG00000038820,ENSGALG00000030994,ENSGALG00000042941,ENSGALG00000038400,ENSGALG00000007205,ENSGALG00000029419,ENSGALG00000042242,ENSGALG00000002033,ENSGALG00000032875,ENSGALG00000009703,ENSGALG00000004845,…
biological_process	GO:0034220 ion transmembrane transport	80 out of 1069 genes, 7.5%	680 out of 15747 genes, 4.3%	0.0028	ENSGALG00000030356,ENSGALG00000011875,ENSGALG00000010091,ENSGALG00000016992,ENSGALG00000004945,ENSGALG00000009286,ENSGALG00000003582,ENSGALG00000015145,ENSGALG00000034427,ENSGALG00000015126,ENSGALG00000002237,ENSGALG00000030316,ENSGALG00000007479,ENSGALG00000045668,ENSGALG00000013007,ENSGALG00000041612,ENSGALG00000009877,ENSGALG00000012908,ENSGALG00000020143,ENSGALG00000027702,ENSGALG00000032875,…
biological_process	GO:0006811 ion transport	102 out of 1069 genes, 9.5%	937 out of 15747 genes, 6.0%	0.00354	ENSGALG00000030356,ENSGALG00000010293,ENSGALG00000019291,ENSGALG00000011875,ENSGALG00000010091,ENSGALG00000016992,ENSGALG00000004945,ENSGALG00000009286,ENSGALG00000003582,ENSGALG00000015145,ENSGALG00000007900,ENSGALG00000034427,ENSGALG00000015126,ENSGALG00000002237,ENSGALG00000030316,ENSGALG00000007479,ENSGALG00000045668,ENSGALG00000016804,ENSGALG00000013007,ENSGALG00000041612,ENSGALG00000029383,…
biological_process	GO:0031497 chromatin assembly	19 out of 1069 genes, 1.8%	80 out of 15747 genes, 0.5%	0.00387	ENSGALG00000040303,ENSGALG00000035244,ENSGALG00000031874,ENSGALG00000041398,ENSGALG00000035445,ENSGALG00000040004,ENSGALG00000037991,ENSGALG00000030424,ENSGALG00000042491,ENSGALG00000011783,ENSGALG00000039973,ENSGALG00000032272,ENSGALG00000037930,ENSGALG00000011747,ENSGALG00000032933,ENSGALG00000030396,ENSGALG00000039722,ENSGALG00000031159,ENSGALG00000037167
biological_process	GO:0009201 ribonucleoside triphosphate biosynthetic process	17 out of 1069 genes, 1.6%	66 out of 15747 genes, 0.4%	0.00418	ENSGALG00000032875,ENSGALG00000032465,ENSGALG00000021039,ENSGALG00000009286,ENSGALG00000029677,ENSGALG00000001992,ENSGALG00000042005,ENSGALG00000016524,ENSGALG00000003510,ENSGALG00000014442,ENSGALG00000015224,ENSGALG00000038801,ENSGALG00000030086,ENSGALG00000007606,ENSGALG00000026077,ENSGALG00000033446,ENSGALG00000034855
molecular_function	GO:0022804 active transmembrane transporter activity	37 out of 1069 genes, 3.5%	250 out of 15747 genes, 1.6%	0.00422	ENSGALG00000019291,ENSGALG00000035075,ENSGALG00000010091,ENSGALG00000032986,ENSGALG00000004945,ENSGALG00000009286,ENSGALG00000003582,ENSGALG00000013154,ENSGALG00000029381,ENSGALG00000002237,ENSGALG00000011434,ENSGALG00000016804,ENSGALG00000039738,ENSGALG00000036069,ENSGALG00000029383,ENSGALG00000012908,ENSGALG00000013180,ENSGALG00000038582,ENSGALG00000035094,ENSGALG00000004885,ENSGALG00000032875,…
biological_process	GO:0006333 chromatin assembly or disassembly	20 out of 1069 genes, 1.9%	89 out of 15747 genes, 0.6%	0.00521	ENSGALG00000040303,ENSGALG00000035244,ENSGALG00000031874,ENSGALG00000041398,ENSGALG00000035445,ENSGALG00000040004,ENSGALG00000037991,ENSGALG00000030424,ENSGALG00000042491,ENSGALG00000011783,ENSGALG00000039973,ENSGALG00000032272,ENSGALG00000037930,ENSGALG00000011747,ENSGALG00000032933,ENSGALG00000030396,ENSGALG00000039722,ENSGALG00000031159,ENSGALG00000037167,ENSGALG00000029304
biological_process	GO:0034728 nucleosome organization	20 out of 1069 genes, 1.9%	90 out of 15747 genes, 0.6%	0.00628	ENSGALG00000040303,ENSGALG00000035244,ENSGALG00000031874,ENSGALG00000041398,ENSGALG00000035445,ENSGALG00000040004,ENSGALG00000037991,ENSGALG00000030424,ENSGALG00000042491,ENSGALG00000011783,ENSGALG00000039973,ENSGALG00000032272,ENSGALG00000037930,ENSGALG00000011747,ENSGALG00000032933,ENSGALG00000039722,ENSGALG00000031159,ENSGALG00000037167,ENSGALG00000029304,ENSGALG00000000793
biological_process	GO:1901566 organonitrogen compound biosynthetic process	98 out of 1069 genes, 9.2%	907 out of 15747 genes, 5.8%	0.0081	ENSGALG00000033666,ENSGALG00000002644,ENSGALG00000029648,ENSGALG00000009286,ENSGALG00000040258,ENSGALG00000003582,ENSGALG00000036106,ENSGALG00000035506,ENSGALG00000037325,ENSGALG00000005843,ENSGALG00000031038,ENSGALG00000015224,ENSGALG00000030994,ENSGALG00000029419,ENSGALG00000003665,ENSGALG00000038175,ENSGALG00000007606,ENSGALG00000026077,ENSGALG00000005076,ENSGALG00000043411,ENSGALG00000034855,…
cellular_component	GO:0015935 small ribosomal subunit	14 out of 1069 genes, 1.3%	56 out of 15747 genes, 0.4%	0.00819	ENSGALG00000032052,ENSGALG00000012229,ENSGALG00000004588,ENSGALG00000044453,ENSGALG00000024398,ENSGALG00000000122,ENSGALG00000005490,ENSGALG00000017299,ENSGALG00000017330,ENSGALG00000037441,ENSGALG00000002813,ENSGALG00000026303,ENSGALG00000035506,ENSGALG00000015195
biological_process	GO:0043603 cellular amide metabolic process	62 out of 1069 genes, 5.8%	502 out of 15747 genes, 3.2%	0.01033	ENSGALG00000045753,ENSGALG00000033666,ENSGALG00000002644,ENSGALG00000040208,ENSGALG00000000122,ENSGALG00000040258,ENSGALG00000028204,ENSGALG00000036106,ENSGALG00000035506,ENSGALG00000016524,ENSGALG00000037438,ENSGALG00000005843,ENSGALG00000036976,ENSGALG00000029395,ENSGALG00000031038,ENSGALG00000027874,ENSGALG00000008341,ENSGALG00000038820,ENSGALG00000030994,ENSGALG00000042941,ENSGALG00000029980,…
biological_process	GO:0017144 drug metabolic process	46 out of 1069 genes, 4.3%	334 out of 15747 genes, 2.1%	0.01131	ENSGALG00000029648,ENSGALG00000045002,ENSGALG00000032465,ENSGALG00000014966,ENSGALG00000036683,ENSGALG00000009286,ENSGALG00000032620,ENSGALG00000028204,ENSGALG00000040173,ENSGALG00000029663,ENSGALG00000014442,ENSGALG00000015224,ENSGALG00000016804,ENSGALG00000046639,ENSGALG00000030466,ENSGALG00000007205,ENSGALG00000008105,ENSGALG00000007606,ENSGALG00000026077,ENSGALG00000040632,ENSGALG00000034855,…
biological_process	GO:0009199 ribonucleoside triphosphate metabolic process	26 out of 1069 genes, 2.4%	143 out of 15747 genes, 0.9%	0.01133	ENSGALG00000032875,ENSGALG00000002033,ENSGALG00000000629,ENSGALG00000033185,ENSGALG00000032465,ENSGALG00000021039,ENSGALG00000009286,ENSGALG00000029677,ENSGALG00000001992,ENSGALG00000040173,ENSGALG00000042005,ENSGALG00000016524,ENSGALG00000003510,ENSGALG00000014442,ENSGALG00000015224,ENSGALG00000041418,ENSGALG00000038801,ENSGALG00000042809,ENSGALG00000030086,ENSGALG00000007205,ENSGALG00000007606,…
biological_process	GO:0034622 cellular protein-containing complex assembly	69 out of 1069 genes, 6.5%	585 out of 15747 genes, 3.7%	0.01477	ENSGALG00000046371,ENSGALG00000040303,ENSGALG00000038714,ENSGALG00000037991,ENSGALG00000006558,ENSGALG00000003446,ENSGALG00000011747,ENSGALG00000026380,ENSGALG00000039473,ENSGALG00000040632,ENSGALG00000030890,ENSGALG00000035623,ENSGALG00000043411,ENSGALG00000007370,ENSGALG00000002033,ENSGALG00000033185,ENSGALG00000009703,ENSGALG00000007042,ENSGALG00000012236,ENSGALG00000037414,ENSGALG00000011783,…
cellular_component	GO:0022626 cytosolic ribosome	18 out of 1069 genes, 1.7%	91 out of 15747 genes, 0.6%	0.01733	ENSGALG00000012229,ENSGALG00000002644,ENSGALG00000000122,ENSGALG00000017299,ENSGALG00000002813,ENSGALG00000035506,ENSGALG00000032052,ENSGALG00000039470,ENSGALG00000004588,ENSGALG00000037438,ENSGALG00000031038,ENSGALG00000044453,ENSGALG00000024398,ENSGALG00000005490,ENSGALG00000030878,ENSGALG00000017330,ENSGALG00000037441,ENSGALG00000015195
biological_process	GO:0046034 ATP metabolic process	22 out of 1069 genes, 2.1%	114 out of 15747 genes, 0.7%	0.02333	ENSGALG00000032875,ENSGALG00000002033,ENSGALG00000000629,ENSGALG00000033185,ENSGALG00000032465,ENSGALG00000021039,ENSGALG00000009286,ENSGALG00000001992,ENSGALG00000040173,ENSGALG00000014442,ENSGALG00000015224,ENSGALG00000041418,ENSGALG00000038801,ENSGALG00000042809,ENSGALG00000030086,ENSGALG00000007205,ENSGALG00000007606,ENSGALG00000026077,ENSGALG00000033446,ENSGALG00000040632,ENSGALG00000034855,…
cellular_component	GO:0098800 inner mitochondrial membrane protein complex	20 out of 1069 genes, 1.9%	112 out of 15747 genes, 0.7%	0.03039	ENSGALG00000032875,ENSGALG00000002033,ENSGALG00000009703,ENSGALG00000038714,ENSGALG00000038325,ENSGALG00000032465,ENSGALG00000009286,ENSGALG00000040173,ENSGALG00000004845,ENSGALG00000027688,ENSGALG00000046347,ENSGALG00000041418,ENSGALG00000003625,ENSGALG00000038801,ENSGALG00000042809,ENSGALG00000030086,ENSGALG00000007205,ENSGALG00000033446,ENSGALG00000039212,ENSGALG00000042242
biological_process	GO:0009142 nucleoside triphosphate biosynthetic process	17 out of 1069 genes, 1.6%	76 out of 15747 genes, 0.5%	0.03331	ENSGALG00000032875,ENSGALG00000032465,ENSGALG00000021039,ENSGALG00000009286,ENSGALG00000029677,ENSGALG00000001992,ENSGALG00000042005,ENSGALG00000016524,ENSGALG00000003510,ENSGALG00000014442,ENSGALG00000015224,ENSGALG00000038801,ENSGALG00000030086,ENSGALG00000007606,ENSGALG00000026077,ENSGALG00000033446,ENSGALG00000034855
cellular_component	GO:0005747 mitochondrial respiratory chain complex I	11 out of 1069 genes, 1.0%	42 out of 15747 genes, 0.3%	0.04182	ENSGALG00000002033,ENSGALG00000046347,ENSGALG00000009703,ENSGALG00000038714,ENSGALG00000041418,ENSGALG00000003625,ENSGALG00000042809,ENSGALG00000040173,ENSGALG00000027688,ENSGALG00000039212,ENSGALG00000042242
cellular_component	GO:0045271 respiratory chain complex I	11 out of 1069 genes, 1.0%	42 out of 15747 genes, 0.3%	0.04182	ENSGALG00000002033,ENSGALG00000046347,ENSGALG00000009703,ENSGALG00000038714,ENSGALG00000041418,ENSGALG00000003625,ENSGALG00000042809,ENSGALG00000040173,ENSGALG00000027688,ENSGALG00000039212,ENSGALG00000042242
cellular_component	GO:0030964 NADH dehydrogenase complex	11 out of 1069 genes, 1.0%	42 out of 15747 genes, 0.3%	0.04182	ENSGALG00000002033,ENSGALG00000046347,ENSGALG00000009703,ENSGALG00000038714,ENSGALG00000041418,ENSGALG00000003625,ENSGALG00000042809,ENSGALG00000040173,ENSGALG00000027688,ENSGALG00000039212,ENSGALG00000042242
molecular_function	GO:0003954 NADH dehydrogenase activity	9 out of 1069 genes, 0.8%	28 out of 15747 genes, 0.2%	0.04472	ENSGALG00000000629,ENSGALG00000009703,ENSGALG00000038714,ENSGALG00000041418,ENSGALG00000042809,ENSGALG00000040173,ENSGALG00000037838,ENSGALG00000027688,ENSGALG00000039212
biological_process	GO:0034641 cellular nitrogen compound metabolic process	217 out of 1069 genes, 20.3%	2461 out of 15747 genes, 15.6%	0.04792	ENSGALG00000033532,ENSGALG00000030533,ENSGALG00000033941,ENSGALG00000015150,ENSGALG00000002644,ENSGALG00000043204,ENSGALG00000040208,ENSGALG00000043939,ENSGALG00000016316,ENSGALG00000021285,ENSGALG00000036106,ENSGALG00000034437,ENSGALG00000046180,ENSGALG00000043938,ENSGALG00000035506,ENSGALG00000038102,ENSGALG00000037935,ENSGALG00000031038,ENSGALG00000030396,ENSGALG00000027874,ENSGALG00000015224,…
biological_process	GO:0032981 mitochondrial respiratory chain complex I assembly	11 out of 1069 genes, 1.0%	36 out of 15747 genes, 0.2%	0.05434	ENSGALG00000002033,ENSGALG00000046347,ENSGALG00000033185,ENSGALG00000009703,ENSGALG00000038714,ENSGALG00000039725,ENSGALG00000003625,ENSGALG00000040173,ENSGALG00000027688,ENSGALG00000039212,ENSGALG00000042242
biological_process	GO:0010257 NADH dehydrogenase complex assembly	11 out of 1069 genes, 1.0%	36 out of 15747 genes, 0.2%	0.05434	ENSGALG00000002033,ENSGALG00000046347,ENSGALG00000033185,ENSGALG00000009703,ENSGALG00000038714,ENSGALG00000039725,ENSGALG00000003625,ENSGALG00000040173,ENSGALG00000027688,ENSGALG00000039212,ENSGALG00000042242
molecular_function	GO:0008509 anion transmembrane transporter activity	33 out of 1069 genes, 3.1%	240 out of 15747 genes, 1.5%	0.05921	ENSGALG00000010293,ENSGALG00000019291,ENSGALG00000033002,ENSGALG00000032986,ENSGALG00000014202,ENSGALG00000004945,ENSGALG00000013154,ENSGALG00000003582,ENSGALG00000041122,ENSGALG00000030826,ENSGALG00000030316,ENSGALG00000040041,ENSGALG00000041612,ENSGALG00000029383,ENSGALG00000012908,ENSGALG00000013180,ENSGALG00000020143,ENSGALG00000038582,ENSGALG00000010781,ENSGALG00000039254,ENSGALG00000010029,…
biological_process	GO:0006754 ATP biosynthetic process	13 out of 1069 genes, 1.2%	50 out of 15747 genes, 0.3%	0.06611	ENSGALG00000032875,ENSGALG00000014442,ENSGALG00000015224,ENSGALG00000038801,ENSGALG00000032465,ENSGALG00000030086,ENSGALG00000021039,ENSGALG00000009286,ENSGALG00000001992,ENSGALG00000007606,ENSGALG00000033446,ENSGALG00000026077,ENSGALG00000034855
biological_process	GO:0008152 metabolic process	478 out of 1069 genes, 44.7%	6098 out of 15747 genes, 38.7%	0.06674	ENSGALG00000030533,ENSGALG00000034917,ENSGALG00000033941,ENSGALG00000043204,ENSGALG00000040208,ENSGALG00000043939,ENSGALG00000016316,ENSGALG00000034437,ENSGALG00000017394,ENSGALG00000010342,ENSGALG00000042246,ENSGALG00000043938,ENSGALG00000035506,ENSGALG00000004230,ENSGALG00000038102,ENSGALG00000028147,ENSGALG00000037309,ENSGALG00000037935,ENSGALG00000031038,ENSGALG00000026380,ENSGALG00000015224,…
molecular_function	GO:0031491 nucleosome binding	10 out of 1069 genes, 0.9%	36 out of 15747 genes, 0.2%	0.07075	ENSGALG00000040303,ENSGALG00000037930,ENSGALG00000035244,ENSGALG00000011747,ENSGALG00000031874,ENSGALG00000040004,ENSGALG00000030424,ENSGALG00000011783,ENSGALG00000031159,ENSGALG00000037167
biological_process	GO:0009141 nucleoside triphosphate metabolic process	26 out of 1069 genes, 2.4%	158 out of 15747 genes, 1.0%	0.07254	ENSGALG00000032875,ENSGALG00000002033,ENSGALG00000000629,ENSGALG00000033185,ENSGALG00000032465,ENSGALG00000021039,ENSGALG00000009286,ENSGALG00000029677,ENSGALG00000001992,ENSGALG00000040173,ENSGALG00000042005,ENSGALG00000016524,ENSGALG00000003510,ENSGALG00000014442,ENSGALG00000015224,ENSGALG00000041418,ENSGALG00000038801,ENSGALG00000042809,ENSGALG00000030086,ENSGALG00000007205,ENSGALG00000007606,…
biological_process	GO:0009161 ribonucleoside monophosphate metabolic process	25 out of 1069 genes, 2.3%	149 out of 15747 genes, 0.9%	0.07388	ENSGALG00000032875,ENSGALG00000002033,ENSGALG00000000629,ENSGALG00000033185,ENSGALG00000032465,ENSGALG00000021039,ENSGALG00000009286,ENSGALG00000001992,ENSGALG00000040173,ENSGALG00000042005,ENSGALG00000033199,ENSGALG00000003510,ENSGALG00000014442,ENSGALG00000015224,ENSGALG00000041418,ENSGALG00000038801,ENSGALG00000042809,ENSGALG00000030086,ENSGALG00000007205,ENSGALG00000007606,ENSGALG00000033446,…
cellular_component	GO:0044429 mitochondrial part	55 out of 1069 genes, 5.1%	489 out of 15747 genes, 3.1%	0.07705	ENSGALG00000045753,ENSGALG00000038952,ENSGALG00000038714,ENSGALG00000039725,ENSGALG00000038325,ENSGALG00000032465,ENSGALG00000009286,ENSGALG00000028866,ENSGALG00000040173,ENSGALG00000042246,ENSGALG00000038102,ENSGALG00000041429,ENSGALG00000031493,ENSGALG00000031426,ENSGALG00000028937,ENSGALG00000034352,ENSGALG00000038820,ENSGALG00000030994,ENSGALG00000042941,ENSGALG00000030466,ENSGALG00000038400,…
biological_process	GO:1901576 organic substance biosynthetic process	176 out of 1069 genes, 16.5%	1943 out of 15747 genes, 12.3%	0.08446	ENSGALG00000013265,ENSGALG00000033941,ENSGALG00000015150,ENSGALG00000002644,ENSGALG00000043204,ENSGALG00000009560,ENSGALG00000016316,ENSGALG00000036106,ENSGALG00000034437,ENSGALG00000017394,ENSGALG00000043938,ENSGALG00000035506,ENSGALG00000004230,ENSGALG00000037325,ENSGALG00000037935,ENSGALG00000031038,ENSGALG00000015224,ENSGALG00000030994,ENSGALG00000038175,ENSGALG00000005076,ENSGALG00000034855,…
molecular_function	GO:0008137 NADH dehydrogenase (ubiquinone) activity	8 out of 1069 genes, 0.7%	24 out of 15747 genes, 0.2%	0.08615	ENSGALG00000000629,ENSGALG00000009703,ENSGALG00000038714,ENSGALG00000042809,ENSGALG00000040173,ENSGALG00000037838,ENSGALG00000027688,ENSGALG00000039212
molecular_function	GO:0050136 NADH dehydrogenase (quinone) activity	8 out of 1069 genes, 0.7%	24 out of 15747 genes, 0.2%	0.08615	ENSGALG00000000629,ENSGALG00000009703,ENSGALG00000038714,ENSGALG00000042809,ENSGALG00000040173,ENSGALG00000037838,ENSGALG00000027688,ENSGALG00000039212
cellular_component	GO:0044455 mitochondrial membrane part	25 out of 1069 genes, 2.3%	169 out of 15747 genes, 1.1%	0.09605	ENSGALG00000032875,ENSGALG00000002033,ENSGALG00000009703,ENSGALG00000008337,ENSGALG00000038714,ENSGALG00000039725,ENSGALG00000038325,ENSGALG00000032465,ENSGALG00000009286,ENSGALG00000040173,ENSGALG00000004845,ENSGALG00000027688,ENSGALG00000004927,ENSGALG00000031493,ENSGALG00000046347,ENSGALG00000041418,ENSGALG00000038801,ENSGALG00000003625,ENSGALG00000042809,ENSGALG00000030086,ENSGALG00000038400,…
biological_process	GO:0009206 purine ribonucleoside triphosphate biosynthetic process	14 out of 1069 genes, 1.3%	59 out of 15747 genes, 0.4%	0.09853	ENSGALG00000032875,ENSGALG00000014442,ENSGALG00000015224,ENSGALG00000038801,ENSGALG00000032465,ENSGALG00000030086,ENSGALG00000021039,ENSGALG00000009286,ENSGALG00000029677,ENSGALG00000001992,ENSGALG00000007606,ENSGALG00000033446,ENSGALG00000026077,ENSGALG00000034855
cellular_component	GO:1990904 ribonucleoprotein complex	68 out of 1069 genes, 6.4%	646 out of 15747 genes, 4.1%	0.09964	ENSGALG00000033666,ENSGALG00000030351,ENSGALG00000002644,ENSGALG00000042814,ENSGALG00000034738,ENSGALG00000046180,ENSGALG00000035506,ENSGALG00000029334,ENSGALG00000031038,ENSGALG00000034352,ENSGALG00000030994,ENSGALG00000009722,ENSGALG00000029419,ENSGALG00000041471,ENSGALG00000030890,ENSGALG00000035623,ENSGALG00000043411,ENSGALG00000014874,ENSGALG00000012229,ENSGALG00000033884,ENSGALG00000017299,…
biological_process	GO:0044249 cellular biosynthetic process	171 out of 1069 genes, 16.0%	1886 out of 15747 genes, 12.0%	0.10673	ENSGALG00000013265,ENSGALG00000033941,ENSGALG00000015150,ENSGALG00000002644,ENSGALG00000043204,ENSGALG00000016316,ENSGALG00000036106,ENSGALG00000034437,ENSGALG00000043938,ENSGALG00000035506,ENSGALG00000004230,ENSGALG00000037325,ENSGALG00000037935,ENSGALG00000031038,ENSGALG00000015224,ENSGALG00000030994,ENSGALG00000038175,ENSGALG00000005076,ENSGALG00000034855,ENSGALG00000038771,ENSGALG00000027188,…
molecular_function	GO:0016655 oxidoreductase activity, acting on NAD(P)H, quinone or similar compound as acceptor	9 out of 1069 genes, 0.8%	31 out of 15747 genes, 0.2%	0.10848	ENSGALG00000000629,ENSGALG00000009703,ENSGALG00000038714,ENSGALG00000042809,ENSGALG00000023437,ENSGALG00000040173,ENSGALG00000037838,ENSGALG00000027688,ENSGALG00000039212
biological_process	GO:0006323 DNA packaging	20 out of 1069 genes, 1.9%	108 out of 15747 genes, 0.7%	0.11253	ENSGALG00000040303,ENSGALG00000035244,ENSGALG00000031874,ENSGALG00000041398,ENSGALG00000035445,ENSGALG00000040004,ENSGALG00000037991,ENSGALG00000030424,ENSGALG00000042491,ENSGALG00000011783,ENSGALG00000039973,ENSGALG00000032272,ENSGALG00000037930,ENSGALG00000011747,ENSGALG00000032933,ENSGALG00000030396,ENSGALG00000039722,ENSGALG00000031159,ENSGALG00000037167,ENSGALG00000002511
biological_process	GO:0009145 purine nucleoside triphosphate biosynthetic process	14 out of 1069 genes, 1.3%	60 out of 15747 genes, 0.4%	0.12058	ENSGALG00000032875,ENSGALG00000014442,ENSGALG00000015224,ENSGALG00000038801,ENSGALG00000032465,ENSGALG00000030086,ENSGALG00000021039,ENSGALG00000009286,ENSGALG00000029677,ENSGALG00000001992,ENSGALG00000007606,ENSGALG00000033446,ENSGALG00000026077,ENSGALG00000034855
biological_process	GO:0071704 organic substance metabolic process	448 out of 1069 genes, 41.9%	5702 out of 15747 genes, 36.2%	0.12878	ENSGALG00000030533,ENSGALG00000034917,ENSGALG00000033941,ENSGALG00000043204,ENSGALG00000040208,ENSGALG00000043939,ENSGALG00000016316,ENSGALG00000034437,ENSGALG00000017394,ENSGALG00000010342,ENSGALG00000042246,ENSGALG00000043938,ENSGALG00000035506,ENSGALG00000004230,ENSGALG00000038102,ENSGALG00000028147,ENSGALG00000037309,ENSGALG00000037935,ENSGALG00000031038,ENSGALG00000026380,ENSGALG00000015224,…
cellular_component	GO:0070469 respiratory chain	14 out of 1069 genes, 1.3%	71 out of 15747 genes, 0.5%	0.1309	ENSGALG00000002033,ENSGALG00000046347,ENSGALG00000009703,ENSGALG00000038714,ENSGALG00000041418,ENSGALG00000003625,ENSGALG00000042809,ENSGALG00000007205,ENSGALG00000033446,ENSGALG00000040173,ENSGALG00000039212,ENSGALG00000037838,ENSGALG00000027688,ENSGALG00000042242
biological_process	GO:0009167 purine ribonucleoside monophosphate metabolic process	23 out of 1069 genes, 2.2%	136 out of 15747 genes, 0.9%	0.13639	ENSGALG00000032875,ENSGALG00000002033,ENSGALG00000000629,ENSGALG00000033185,ENSGALG00000032465,ENSGALG00000021039,ENSGALG00000009286,ENSGALG00000001992,ENSGALG00000040173,ENSGALG00000033199,ENSGALG00000014442,ENSGALG00000015224,ENSGALG00000041418,ENSGALG00000038801,ENSGALG00000042809,ENSGALG00000030086,ENSGALG00000007205,ENSGALG00000007606,ENSGALG00000026077,ENSGALG00000033446,ENSGALG00000040632,…
biological_process	GO:0009205 purine ribonucleoside triphosphate metabolic process	23 out of 1069 genes, 2.2%	136 out of 15747 genes, 0.9%	0.13639	ENSGALG00000032875,ENSGALG00000002033,ENSGALG00000000629,ENSGALG00000033185,ENSGALG00000032465,ENSGALG00000021039,ENSGALG00000009286,ENSGALG00000029677,ENSGALG00000001992,ENSGALG00000040173,ENSGALG00000014442,ENSGALG00000015224,ENSGALG00000041418,ENSGALG00000038801,ENSGALG00000042809,ENSGALG00000030086,ENSGALG00000007205,ENSGALG00000007606,ENSGALG00000026077,ENSGALG00000033446,ENSGALG00000040632,…
biological_process	GO:0065003 protein-containing complex assembly	92 out of 1069 genes, 8.6%	900 out of 15747 genes, 5.7%	0.14719	ENSGALG00000046371,ENSGALG00000040303,ENSGALG00000038714,ENSGALG00000037991,ENSGALG00000040258,ENSGALG00000012576,ENSGALG00000015126,ENSGALG00000006558,ENSGALG00000003446,ENSGALG00000002618,ENSGALG00000028774,ENSGALG00000011747,ENSGALG00000026380,ENSGALG00000039473,ENSGALG00000040632,ENSGALG00000030890,ENSGALG00000012425,ENSGALG00000035623,ENSGALG00000043411,ENSGALG00000007370,ENSGALG00000002033,…
biological_process	GO:0009058 biosynthetic process	178 out of 1069 genes, 16.7%	1990 out of 15747 genes, 12.6%	0.15398	ENSGALG00000013265,ENSGALG00000033941,ENSGALG00000015150,ENSGALG00000002644,ENSGALG00000043204,ENSGALG00000009560,ENSGALG00000016316,ENSGALG00000036106,ENSGALG00000034437,ENSGALG00000017394,ENSGALG00000043938,ENSGALG00000035506,ENSGALG00000004230,ENSGALG00000037325,ENSGALG00000037935,ENSGALG00000031038,ENSGALG00000015224,ENSGALG00000030994,ENSGALG00000038175,ENSGALG00000005076,ENSGALG00000034855,…
biological_process	GO:0098660 inorganic ion transmembrane transport	56 out of 1069 genes, 5.2%	480 out of 15747 genes, 3.0%	0.15863	ENSGALG00000009366,ENSGALG00000030356,ENSGALG00000011875,ENSGALG00000010091,ENSGALG00000042657,ENSGALG00000016992,ENSGALG00000032986,ENSGALG00000032465,ENSGALG00000014202,ENSGALG00000004945,ENSGALG00000009286,ENSGALG00000003582,ENSGALG00000015145,ENSGALG00000034427,ENSGALG00000030826,ENSGALG00000043764,ENSGALG00000002237,ENSGALG00000011434,ENSGALG00000007479,ENSGALG00000045668,ENSGALG00000013007,…
cellular_component	GO:0098803 respiratory chain complex	13 out of 1069 genes, 1.2%	64 out of 15747 genes, 0.4%	0.15875	ENSGALG00000002033,ENSGALG00000046347,ENSGALG00000009703,ENSGALG00000038714,ENSGALG00000041418,ENSGALG00000003625,ENSGALG00000042809,ENSGALG00000007205,ENSGALG00000033446,ENSGALG00000040173,ENSGALG00000027688,ENSGALG00000039212,ENSGALG00000042242
molecular_function	GO:0015078 proton transmembrane transporter activity	18 out of 1069 genes, 1.7%	105 out of 15747 genes, 0.7%	0.16484	ENSGALG00000009366,ENSGALG00000032875,ENSGALG00000030356,ENSGALG00000010091,ENSGALG00000032465,ENSGALG00000009286,ENSGALG00000001564,ENSGALG00000003310,ENSGALG00000019958,ENSGALG00000002237,ENSGALG00000011434,ENSGALG00000038801,ENSGALG00000039738,ENSGALG00000030086,ENSGALG00000036069,ENSGALG00000007205,ENSGALG00000033446,ENSGALG00000038582
biological_process	GO:0009126 purine nucleoside monophosphate metabolic process	23 out of 1069 genes, 2.2%	138 out of 15747 genes, 0.9%	0.17269	ENSGALG00000032875,ENSGALG00000002033,ENSGALG00000000629,ENSGALG00000033185,ENSGALG00000032465,ENSGALG00000021039,ENSGALG00000009286,ENSGALG00000001992,ENSGALG00000040173,ENSGALG00000033199,ENSGALG00000014442,ENSGALG00000015224,ENSGALG00000041418,ENSGALG00000038801,ENSGALG00000042809,ENSGALG00000030086,ENSGALG00000007205,ENSGALG00000007606,ENSGALG00000026077,ENSGALG00000033446,ENSGALG00000040632,…
cellular_component	GO:0044445 cytosolic part	24 out of 1069 genes, 2.2%	166 out of 15747 genes, 1.1%	0.18144	ENSGALG00000017419,ENSGALG00000012229,ENSGALG00000038773,ENSGALG00000002644,ENSGALG00000035817,ENSGALG00000020741,ENSGALG00000017299,ENSGALG00000000122,ENSGALG00000028145,ENSGALG00000002813,ENSGALG00000035506,ENSGALG00000032052,ENSGALG00000039470,ENSGALG00000037438,ENSGALG00000004588,ENSGALG00000031038,ENSGALG00000044453,ENSGALG00000024398,ENSGALG00000005490,ENSGALG00000030878,ENSGALG00000017330,…
cellular_component	GO:0005746 mitochondrial respiratory chain	13 out of 1069 genes, 1.2%	65 out of 15747 genes, 0.4%	0.1863	ENSGALG00000002033,ENSGALG00000046347,ENSGALG00000009703,ENSGALG00000038714,ENSGALG00000041418,ENSGALG00000003625,ENSGALG00000042809,ENSGALG00000007205,ENSGALG00000033446,ENSGALG00000040173,ENSGALG00000027688,ENSGALG00000039212,ENSGALG00000042242
biological_process	GO:0019693 ribose phosphate metabolic process	36 out of 1069 genes, 3.4%	267 out of 15747 genes, 1.7%	0.20017	ENSGALG00000030533,ENSGALG00000032465,ENSGALG00000009286,ENSGALG00000029677,ENSGALG00000028866,ENSGALG00000040173,ENSGALG00000016524,ENSGALG00000033199,ENSGALG00000014442,ENSGALG00000015224,ENSGALG00000007205,ENSGALG00000007606,ENSGALG00000026077,ENSGALG00000040632,ENSGALG00000002847,ENSGALG00000005076,ENSGALG00000034855,ENSGALG00000042242,ENSGALG00000000629,ENSGALG00000002033,ENSGALG00000032875,…
molecular_function	GO:0022890 inorganic cation transmembrane transporter activity	54 out of 1069 genes, 5.1%	490 out of 15747 genes, 3.1%	0.20341	ENSGALG00000009366,ENSGALG00000030356,ENSGALG00000019291,ENSGALG00000011875,ENSGALG00000010091,ENSGALG00000032465,ENSGALG00000004945,ENSGALG00000009286,ENSGALG00000003582,ENSGALG00000015145,ENSGALG00000034427,ENSGALG00000015126,ENSGALG00000043764,ENSGALG00000011809,ENSGALG00000002237,ENSGALG00000011434,ENSGALG00000007479,ENSGALG00000045668,ENSGALG00000016804,ENSGALG00000013007,ENSGALG00000039738,…
biological_process	GO:0009144 purine nucleoside triphosphate metabolic process	23 out of 1069 genes, 2.2%	141 out of 15747 genes, 0.9%	0.24344	ENSGALG00000032875,ENSGALG00000002033,ENSGALG00000000629,ENSGALG00000033185,ENSGALG00000032465,ENSGALG00000021039,ENSGALG00000009286,ENSGALG00000029677,ENSGALG00000001992,ENSGALG00000040173,ENSGALG00000014442,ENSGALG00000015224,ENSGALG00000041418,ENSGALG00000038801,ENSGALG00000042809,ENSGALG00000030086,ENSGALG00000007205,ENSGALG00000007606,ENSGALG00000026077,ENSGALG00000033446,ENSGALG00000040632,…
molecular_function	GO:0008324 cation transmembrane transporter activity	57 out of 1069 genes, 5.3%	529 out of 15747 genes, 3.4%	0.24849	ENSGALG00000009366,ENSGALG00000030356,ENSGALG00000019291,ENSGALG00000011875,ENSGALG00000010091,ENSGALG00000033002,ENSGALG00000032465,ENSGALG00000004945,ENSGALG00000009286,ENSGALG00000003582,ENSGALG00000015145,ENSGALG00000034427,ENSGALG00000015126,ENSGALG00000043764,ENSGALG00000011809,ENSGALG00000002237,ENSGALG00000011434,ENSGALG00000007479,ENSGALG00000045668,ENSGALG00000016804,ENSGALG00000013007,…
cellular_component	GO:0000794 condensed nuclear chromosome	13 out of 1069 genes, 1.2%	67 out of 15747 genes, 0.4%	0.25373	ENSGALG00000041938,ENSGALG00000042539,ENSGALG00000042418,ENSGALG00000006186,ENSGALG00000028230,ENSGALG00000036642,ENSGALG00000035136,ENSGALG00000012236,ENSGALG00000014228,ENSGALG00000002511,ENSGALG00000045232,ENSGALG00000030890,ENSGALG00000030942
cellular_component	GO:0005743 mitochondrial inner membrane	28 out of 1069 genes, 2.6%	213 out of 15747 genes, 1.4%	0.30076	ENSGALG00000038952,ENSGALG00000032875,ENSGALG00000002033,ENSGALG00000000629,ENSGALG00000009703,ENSGALG00000008337,ENSGALG00000038714,ENSGALG00000039725,ENSGALG00000038325,ENSGALG00000032465,ENSGALG00000009286,ENSGALG00000040173,ENSGALG00000004845,ENSGALG00000027688,ENSGALG00000041429,ENSGALG00000004927,ENSGALG00000028937,ENSGALG00000046347,ENSGALG00000041418,ENSGALG00000038801,ENSGALG00000003625,…
biological_process	GO:0071824 protein-DNA complex subunit organization	23 out of 1069 genes, 2.2%	143 out of 15747 genes, 0.9%	0.30396	ENSGALG00000040303,ENSGALG00000035244,ENSGALG00000031874,ENSGALG00000041398,ENSGALG00000035445,ENSGALG00000040004,ENSGALG00000012236,ENSGALG00000037991,ENSGALG00000030424,ENSGALG00000042491,ENSGALG00000011783,ENSGALG00000039973,ENSGALG00000037930,ENSGALG00000032272,ENSGALG00000011747,ENSGALG00000032933,ENSGALG00000013784,ENSGALG00000039722,ENSGALG00000013600,ENSGALG00000031159,ENSGALG00000037167,…
biological_process	GO:0006325 chromatin organization	51 out of 1069 genes, 4.8%	436 out of 15747 genes, 2.8%	0.31907	ENSGALG00000046371,ENSGALG00000040303,ENSGALG00000035244,ENSGALG00000043204,ENSGALG00000032699,ENSGALG00000037991,ENSGALG00000036359,ENSGALG00000008135,ENSGALG00000039710,ENSGALG00000037930,ENSGALG00000011747,ENSGALG00000026449,ENSGALG00000038343,ENSGALG00000031702,ENSGALG00000030396,ENSGALG00000038219,ENSGALG00000029761,ENSGALG00000031159,ENSGALG00000032329,ENSGALG00000029304,ENSGALG00000000793,…
molecular_function	GO:0042287 MHC protein binding	5 out of 1069 genes, 0.5%	11 out of 15747 genes, 0.1%	0.33205	ENSGALG00000029381,ENSGALG00000006326,ENSGALG00000035075,ENSGALG00000041471,ENSGALG00000038801
cellular_component	GO:0019866 organelle inner membrane	31 out of 1069 genes, 2.9%	247 out of 15747 genes, 1.6%	0.35042	ENSGALG00000038952,ENSGALG00000032875,ENSGALG00000002033,ENSGALG00000000629,ENSGALG00000009703,ENSGALG00000008337,ENSGALG00000038714,ENSGALG00000028996,ENSGALG00000028230,ENSGALG00000039725,ENSGALG00000038325,ENSGALG00000032465,ENSGALG00000009286,ENSGALG00000040173,ENSGALG00000004845,ENSGALG00000027688,ENSGALG00000041429,ENSGALG00000004927,ENSGALG00000028937,ENSGALG00000046347,ENSGALG00000041418,…
molecular_function	GO:0046943 carboxylic acid transmembrane transporter activity	19 out of 1069 genes, 1.8%	121 out of 15747 genes, 0.8%	0.35584	ENSGALG00000039254,ENSGALG00000019291,ENSGALG00000033002,ENSGALG00000003582,ENSGALG00000013154,ENSGALG00000041122,ENSGALG00000019958,ENSGALG00000033638,ENSGALG00000016483,ENSGALG00000030316,ENSGALG00000040041,ENSGALG00000041612,ENSGALG00000029383,ENSGALG00000003879,ENSGALG00000007596,ENSGALG00000012908,ENSGALG00000013180,ENSGALG00000038582,ENSGALG00000030511
cellular_component	GO:0005739 mitochondrion	91 out of 1069 genes, 8.5%	961 out of 15747 genes, 6.1%	0.35692	ENSGALG00000038952,ENSGALG00000030351,ENSGALG00000034917,ENSGALG00000030164,ENSGALG00000038714,ENSGALG00000038325,ENSGALG00000031099,ENSGALG00000009286,ENSGALG00000021285,ENSGALG00000013371,ENSGALG00000042246,ENSGALG00000043938,ENSGALG00000038102,ENSGALG00000007479,ENSGALG00000034352,ENSGALG00000030994,ENSGALG00000029761,ENSGALG00000036196,ENSGALG00000029419,ENSGALG00000040632,ENSGALG00000028600,…
molecular_function	GO:0005342 organic acid transmembrane transporter activity	19 out of 1069 genes, 1.8%	122 out of 15747 genes, 0.8%	0.39524	ENSGALG00000039254,ENSGALG00000019291,ENSGALG00000033002,ENSGALG00000003582,ENSGALG00000013154,ENSGALG00000041122,ENSGALG00000019958,ENSGALG00000033638,ENSGALG00000016483,ENSGALG00000030316,ENSGALG00000040041,ENSGALG00000041612,ENSGALG00000029383,ENSGALG00000003879,ENSGALG00000007596,ENSGALG00000012908,ENSGALG00000013180,ENSGALG00000038582,ENSGALG00000030511
biological_process	GO:0043933 protein-containing complex subunit organization	101 out of 1069 genes, 9.4%	1036 out of 15747 genes, 6.6%	0.39933	ENSGALG00000046371,ENSGALG00000043734,ENSGALG00000040303,ENSGALG00000038714,ENSGALG00000034747,ENSGALG00000037991,ENSGALG00000040258,ENSGALG00000012576,ENSGALG00000015126,ENSGALG00000004230,ENSGALG00000006558,ENSGALG00000003446,ENSGALG00000002618,ENSGALG00000028774,ENSGALG00000011747,ENSGALG00000026380,ENSGALG00000013600,ENSGALG00000039473,ENSGALG00000040632,ENSGALG00000030890,ENSGALG00000029304,…
molecular_function	GO:0043492 ATPase activity, coupled to movement of substances	17 out of 1069 genes, 1.6%	104 out of 15747 genes, 0.7%	0.43104	ENSGALG00000032875,ENSGALG00000035075,ENSGALG00000010091,ENSGALG00000032986,ENSGALG00000031243,ENSGALG00000006795,ENSGALG00000009286,ENSGALG00000044261,ENSGALG00000001564,ENSGALG00000029381,ENSGALG00000017106,ENSGALG00000002237,ENSGALG00000038801,ENSGALG00000030086,ENSGALG00000036069,ENSGALG00000013079,ENSGALG00000043922
biological_process	GO:0009259 ribonucleotide metabolic process	34 out of 1069 genes, 3.2%	257 out of 15747 genes, 1.6%	0.46098	ENSGALG00000032465,ENSGALG00000009286,ENSGALG00000029677,ENSGALG00000028866,ENSGALG00000040173,ENSGALG00000016524,ENSGALG00000033199,ENSGALG00000014442,ENSGALG00000015224,ENSGALG00000007205,ENSGALG00000007606,ENSGALG00000026077,ENSGALG00000040632,ENSGALG00000005076,ENSGALG00000034855,ENSGALG00000042242,ENSGALG00000000629,ENSGALG00000002033,ENSGALG00000032875,ENSGALG00000033185,ENSGALG00000021039,…
biological_process	GO:0009156 ribonucleoside monophosphate biosynthetic process	16 out of 1069 genes, 1.5%	84 out of 15747 genes, 0.5%	0.47355	ENSGALG00000032875,ENSGALG00000032465,ENSGALG00000021039,ENSGALG00000009286,ENSGALG00000001992,ENSGALG00000042005,ENSGALG00000033199,ENSGALG00000003510,ENSGALG00000014442,ENSGALG00000015224,ENSGALG00000038801,ENSGALG00000030086,ENSGALG00000007606,ENSGALG00000026077,ENSGALG00000033446,ENSGALG00000034855
molecular_function	GO:0042626 ATPase activity, coupled to transmembrane movement of substances	15 out of 1069 genes, 1.4%	87 out of 15747 genes, 0.6%	0.50067	ENSGALG00000029381,ENSGALG00000032875,ENSGALG00000002237,ENSGALG00000035075,ENSGALG00000010091,ENSGALG00000038801,ENSGALG00000032986,ENSGALG00000036069,ENSGALG00000031243,ENSGALG00000030086,ENSGALG00000006795,ENSGALG00000013079,ENSGALG00000009286,ENSGALG00000044261,ENSGALG00000001564
molecular_function	GO:0005254 chloride channel activity	11 out of 1069 genes, 1.0%	53 out of 15747 genes, 0.3%	0.51717	ENSGALG00000032986,ENSGALG00000029392,ENSGALG00000011614,ENSGALG00000010029,ENSGALG00000014202,ENSGALG00000016744,ENSGALG00000020143,ENSGALG00000029502,ENSGALG00000033638,ENSGALG00000030826,ENSGALG00000010781
biological_process	GO:0065004 protein-DNA complex assembly	20 out of 1069 genes, 1.9%	120 out of 15747 genes, 0.8%	0.51969	ENSGALG00000040303,ENSGALG00000035244,ENSGALG00000031874,ENSGALG00000041398,ENSGALG00000035445,ENSGALG00000040004,ENSGALG00000012236,ENSGALG00000037991,ENSGALG00000030424,ENSGALG00000042491,ENSGALG00000011783,ENSGALG00000039973,ENSGALG00000032272,ENSGALG00000037930,ENSGALG00000011747,ENSGALG00000032933,ENSGALG00000013784,ENSGALG00000039722,ENSGALG00000031159,ENSGALG00000037167
biological_process	GO:0031935 regulation of chromatin silencing	7 out of 1069 genes, 0.7%	19 out of 15747 genes, 0.1%	0.52014	ENSGALG00000011783,ENSGALG00000031159,ENSGALG00000037167,ENSGALG00000011747,ENSGALG00000031874,ENSGALG00000038219,ENSGALG00000038018
biological_process	GO:0009123 nucleoside monophosphate metabolic process	25 out of 1069 genes, 2.3%	168 out of 15747 genes, 1.1%	0.55479	ENSGALG00000032875,ENSGALG00000002033,ENSGALG00000000629,ENSGALG00000033185,ENSGALG00000032465,ENSGALG00000021039,ENSGALG00000009286,ENSGALG00000001992,ENSGALG00000040173,ENSGALG00000042005,ENSGALG00000033199,ENSGALG00000003510,ENSGALG00000014442,ENSGALG00000015224,ENSGALG00000041418,ENSGALG00000038801,ENSGALG00000042809,ENSGALG00000030086,ENSGALG00000007205,ENSGALG00000007606,ENSGALG00000033446,…
molecular_function	GO:0015291 secondary active transmembrane transporter activity	22 out of 1069 genes, 2.1%	155 out of 15747 genes, 1.0%	0.55859	ENSGALG00000004885,ENSGALG00000019291,ENSGALG00000008337,ENSGALG00000004945,ENSGALG00000003582,ENSGALG00000013154,ENSGALG00000019958,ENSGALG00000003310,ENSGALG00000033638,ENSGALG00000034284,ENSGALG00000011434,ENSGALG00000016804,ENSGALG00000007495,ENSGALG00000039738,ENSGALG00000029383,ENSGALG00000003879,ENSGALG00000012908,ENSGALG00000013180,ENSGALG00000007018,ENSGALG00000038582,ENSGALG00000035094,…
cellular_component	GO:0031975 envelope	65 out of 1069 genes, 6.1%	651 out of 15747 genes, 4.1%	0.55874	ENSGALG00000038952,ENSGALG00000038714,ENSGALG00000028230,ENSGALG00000038325,ENSGALG00000009286,ENSGALG00000006454,ENSGALG00000041826,ENSGALG00000015224,ENSGALG00000008003,ENSGALG00000041471,ENSGALG00000034855,ENSGALG00000005212,ENSGALG00000032875,ENSGALG00000013893,ENSGALG00000000629,ENSGALG00000002033,ENSGALG00000009703,ENSGALG00000004963,ENSGALG00000008337,ENSGALG00000038773,ENSGALG00000030931,…
cellular_component	GO:0031967 organelle envelope	65 out of 1069 genes, 6.1%	651 out of 15747 genes, 4.1%	0.55874	ENSGALG00000038952,ENSGALG00000038714,ENSGALG00000028230,ENSGALG00000038325,ENSGALG00000009286,ENSGALG00000006454,ENSGALG00000041826,ENSGALG00000015224,ENSGALG00000008003,ENSGALG00000041471,ENSGALG00000034855,ENSGALG00000005212,ENSGALG00000032875,ENSGALG00000013893,ENSGALG00000000629,ENSGALG00000002033,ENSGALG00000009703,ENSGALG00000004963,ENSGALG00000008337,ENSGALG00000038773,ENSGALG00000030931,…
biological_process	GO:0042255 ribosome assembly	12 out of 1069 genes, 1.1%	53 out of 15747 genes, 0.3%	0.5838	ENSGALG00000041429,ENSGALG00000039470,ENSGALG00000037438,ENSGALG00000004588,ENSGALG00000044453,ENSGALG00000024398,ENSGALG00000039473,ENSGALG00000002813,ENSGALG00000037441,ENSGALG00000026303,ENSGALG00000030890,ENSGALG00000015195
biological_process	GO:0000028 ribosomal small subunit assembly	6 out of 1069 genes, 0.6%	14 out of 15747 genes, 0.1%	0.59019	ENSGALG00000004588,ENSGALG00000037441,ENSGALG00000002813,ENSGALG00000044453,ENSGALG00000024398,ENSGALG00000015195
cellular_component	GO:0000800 lateral element	4 out of 1069 genes, 0.4%	8 out of 15747 genes, 0.1%	0.61016	ENSGALG00000041938,ENSGALG00000014228,ENSGALG00000045232,ENSGALG00000006186
cellular_component	GO:0005740 mitochondrial envelope	39 out of 1069 genes, 3.6%	345 out of 15747 genes, 2.2%	0.61362	ENSGALG00000038952,ENSGALG00000038714,ENSGALG00000039725,ENSGALG00000038325,ENSGALG00000032465,ENSGALG00000009286,ENSGALG00000040173,ENSGALG00000041429,ENSGALG00000031493,ENSGALG00000031426,ENSGALG00000028937,ENSGALG00000038400,ENSGALG00000007205,ENSGALG00000023621,ENSGALG00000034855,ENSGALG00000037838,ENSGALG00000042242,ENSGALG00000000629,ENSGALG00000002033,ENSGALG00000032875,ENSGALG00000009703,…
molecular_function	GO:0099095 ligand-gated anion channel activity	6 out of 1069 genes, 0.6%	18 out of 15747 genes, 0.1%	0.62665	ENSGALG00000020143,ENSGALG00000016744,ENSGALG00000032986,ENSGALG00000029392,ENSGALG00000014202,ENSGALG00000010781
biological_process	GO:0009117 nucleotide metabolic process	42 out of 1069 genes, 3.9%	348 out of 15747 genes, 2.2%	0.65469	ENSGALG00000030533,ENSGALG00000032465,ENSGALG00000009286,ENSGALG00000029677,ENSGALG00000028866,ENSGALG00000040173,ENSGALG00000016524,ENSGALG00000033199,ENSGALG00000014442,ENSGALG00000015224,ENSGALG00000007205,ENSGALG00000038175,ENSGALG00000007606,ENSGALG00000026077,ENSGALG00000040632,ENSGALG00000002847,ENSGALG00000005076,ENSGALG00000034855,ENSGALG00000042242,ENSGALG00000000629,ENSGALG00000002033,…
cellular_component	GO:0005737 cytoplasm	512 out of 1069 genes, 47.9%	6839 out of 15747 genes, 43.4%	0.67184	ENSGALG00000008055,ENSGALG00000037904,ENSGALG00000017394,ENSGALG00000043938,ENSGALG00000038102,ENSGALG00000008918,ENSGALG00000040041,ENSGALG00000015224,ENSGALG00000026858,ENSGALG00000041471,ENSGALG00000006323,ENSGALG00000035623,ENSGALG00000007370,ENSGALG00000038771,ENSGALG00000027188,ENSGALG00000017419,ENSGALG00000002033,ENSGALG00000039254,ENSGALG00000002428,ENSGALG00000035641,ENSGALG00000019958,…
biological_process	GO:0009260 ribonucleotide biosynthetic process	22 out of 1069 genes, 2.1%	141 out of 15747 genes, 0.9%	0.67223	ENSGALG00000032875,ENSGALG00000032465,ENSGALG00000021039,ENSGALG00000009286,ENSGALG00000001992,ENSGALG00000029677,ENSGALG00000028866,ENSGALG00000042005,ENSGALG00000016524,ENSGALG00000033199,ENSGALG00000003510,ENSGALG00000015753,ENSGALG00000014442,ENSGALG00000010225,ENSGALG00000015224,ENSGALG00000038801,ENSGALG00000030086,ENSGALG00000007606,ENSGALG00000033446,ENSGALG00000026077,ENSGALG00000005076,…
cellular_component	GO:0044444 cytoplasmic part	410 out of 1069 genes, 38.4%	5368 out of 15747 genes, 34.1%	0.71642	ENSGALG00000008055,ENSGALG00000034917,ENSGALG00000040471,ENSGALG00000038325,ENSGALG00000004669,ENSGALG00000040208,ENSGALG00000017394,ENSGALG00000042246,ENSGALG00000043938,ENSGALG00000035506,ENSGALG00000038102,ENSGALG00000037601,ENSGALG00000008918,ENSGALG00000002237,ENSGALG00000007479,ENSGALG00000031038,ENSGALG00000040041,ENSGALG00000026380,ENSGALG00000041471,ENSGALG00000006323,ENSGALG00000035623,…
biological_process	GO:0072524 pyridine-containing compound metabolic process	13 out of 1069 genes, 1.2%	62 out of 15747 genes, 0.4%	0.72358	ENSGALG00000030533,ENSGALG00000014442,ENSGALG00000000109,ENSGALG00000021039,ENSGALG00000036683,ENSGALG00000038175,ENSGALG00000001992,ENSGALG00000007606,ENSGALG00000026077,ENSGALG00000034434,ENSGALG00000012418,ENSGALG00000002847,ENSGALG00000034855
molecular_function	GO:0042277 peptide binding	22 out of 1069 genes, 2.1%	158 out of 15747 genes, 1.0%	0.72389	ENSGALG00000019797,ENSGALG00000029674,ENSGALG00000000740,ENSGALG00000039420,ENSGALG00000002210,ENSGALG00000003446,ENSGALG00000007114,ENSGALG00000015269,ENSGALG00000034630,ENSGALG00000015753,ENSGALG00000037527,ENSGALG00000029395,ENSGALG00000040035,ENSGALG00000008341,ENSGALG00000046164,ENSGALG00000010078,ENSGALG00000007298,ENSGALG00000041800,ENSGALG00000028600,ENSGALG00000005212,ENSGALG00000043051,…
biological_process	GO:0045815 positive regulation of gene expression, epigenetic	7 out of 1069 genes, 0.7%	20 out of 15747 genes, 0.1%	0.75354	ENSGALG00000011783,ENSGALG00000031159,ENSGALG00000037167,ENSGALG00000011747,ENSGALG00000042418,ENSGALG00000032489,ENSGALG00000031874
biological_process	GO:0006753 nucleoside phosphate metabolic process	42 out of 1069 genes, 3.9%	351 out of 15747 genes, 2.2%	0.78846	ENSGALG00000030533,ENSGALG00000032465,ENSGALG00000009286,ENSGALG00000029677,ENSGALG00000028866,ENSGALG00000040173,ENSGALG00000016524,ENSGALG00000033199,ENSGALG00000014442,ENSGALG00000015224,ENSGALG00000007205,ENSGALG00000038175,ENSGALG00000007606,ENSGALG00000026077,ENSGALG00000040632,ENSGALG00000002847,ENSGALG00000005076,ENSGALG00000034855,ENSGALG00000042242,ENSGALG00000000629,ENSGALG00000002033,…
molecular_function	GO:0015405 P-P-bond-hydrolysis-driven transmembrane transporter activity	15 out of 1069 genes, 1.4%	91 out of 15747 genes, 0.6%	0.80924	ENSGALG00000029381,ENSGALG00000032875,ENSGALG00000002237,ENSGALG00000035075,ENSGALG00000010091,ENSGALG00000038801,ENSGALG00000032986,ENSGALG00000036069,ENSGALG00000031243,ENSGALG00000030086,ENSGALG00000006795,ENSGALG00000013079,ENSGALG00000009286,ENSGALG00000044261,ENSGALG00000001564
biological_process	GO:0009168 purine ribonucleoside monophosphate biosynthetic process	14 out of 1069 genes, 1.3%	71 out of 15747 genes, 0.5%	0.83142	ENSGALG00000032875,ENSGALG00000014442,ENSGALG00000015224,ENSGALG00000038801,ENSGALG00000032465,ENSGALG00000030086,ENSGALG00000021039,ENSGALG00000009286,ENSGALG00000001992,ENSGALG00000007606,ENSGALG00000033446,ENSGALG00000026077,ENSGALG00000033199,ENSGALG00000034855
cellular_component	GO:0033177 proton-transporting two-sector ATPase complex, proton-transporting domain	6 out of 1069 genes, 0.6%	20 out of 15747 genes, 0.1%	0.84287	ENSGALG00000009286,ENSGALG00000002237,ENSGALG00000010091,ENSGALG00000032465,ENSGALG00000036069,ENSGALG00000030086
molecular_function	GO:0005216 ion channel activity	41 out of 1069 genes, 3.8%	368 out of 15747 genes, 2.3%	0.85227	ENSGALG00000009366,ENSGALG00000030356,ENSGALG00000011875,ENSGALG00000032986,ENSGALG00000014202,ENSGALG00000015145,ENSGALG00000034427,ENSGALG00000015126,ENSGALG00000030826,ENSGALG00000043764,ENSGALG00000011809,ENSGALG00000045668,ENSGALG00000013007,ENSGALG00000009877,ENSGALG00000020143,ENSGALG00000027702,ENSGALG00000010781,ENSGALG00000004885,ENSGALG00000006297,ENSGALG00000037644,ENSGALG00000015154,…
biological_process	GO:0016584 nucleosome positioning	5 out of 1069 genes, 0.5%	10 out of 15747 genes, 0.1%	0.88253	ENSGALG00000011783,ENSGALG00000031159,ENSGALG00000037167,ENSGALG00000011747,ENSGALG00000031874
molecular_function	GO:0015399 primary active transmembrane transporter activity	15 out of 1069 genes, 1.4%	92 out of 15747 genes, 0.6%	0.90751	ENSGALG00000029381,ENSGALG00000032875,ENSGALG00000002237,ENSGALG00000035075,ENSGALG00000010091,ENSGALG00000038801,ENSGALG00000032986,ENSGALG00000036069,ENSGALG00000031243,ENSGALG00000030086,ENSGALG00000006795,ENSGALG00000013079,ENSGALG00000009286,ENSGALG00000044261,ENSGALG00000001564
biological_process	GO:0044281 small molecule metabolic process	104 out of 1069 genes, 9.7%	1098 out of 15747 genes, 7.0%	0.93573	ENSGALG00000030533,ENSGALG00000034917,ENSGALG00000037704,ENSGALG00000042220,ENSGALG00000029648,ENSGALG00000009286,ENSGALG00000032620,ENSGALG00000040258,ENSGALG00000003582,ENSGALG00000017394,ENSGALG00000010342,ENSGALG00000042246,ENSGALG00000004230,ENSGALG00000029000,ENSGALG00000001697,ENSGALG00000037325,ENSGALG00000015224,ENSGALG00000008105,ENSGALG00000038175,ENSGALG00000007606,ENSGALG00000026077,…
cellular_component	GO:1990204 oxidoreductase complex	14 out of 1069 genes, 1.3%	86 out of 15747 genes, 0.5%	0.95587	ENSGALG00000002033,ENSGALG00000046347,ENSGALG00000009703,ENSGALG00000038714,ENSGALG00000029367,ENSGALG00000041418,ENSGALG00000003625,ENSGALG00000042809,ENSGALG00000040173,ENSGALG00000042246,ENSGALG00000014155,ENSGALG00000027688,ENSGALG00000039212,ENSGALG00000042242
cellular_component	GO:0000228 nuclear chromosome	43 out of 1069 genes, 4.0%	400 out of 15747 genes, 2.5%	0.95854	ENSGALG00000036572,ENSGALG00000041938,ENSGALG00000006186,ENSGALG00000031918,ENSGALG00000028230,ENSGALG00000041973,ENSGALG00000036642,ENSGALG00000034688,ENSGALG00000036359,ENSGALG00000042539,ENSGALG00000026449,ENSGALG00000038343,ENSGALG00000043641,ENSGALG00000045232,ENSGALG00000030890,ENSGALG00000029304,ENSGALG00000035487,ENSGALG00000042418,ENSGALG00000040016,ENSGALG00000035715,ENSGALG00000008014,…
biological_process	GO:0009127 purine nucleoside monophosphate biosynthetic process	14 out of 1069 genes, 1.3%	72 out of 15747 genes, 0.5%	0.96867	ENSGALG00000032875,ENSGALG00000014442,ENSGALG00000015224,ENSGALG00000038801,ENSGALG00000032465,ENSGALG00000030086,ENSGALG00000021039,ENSGALG00000009286,ENSGALG00000001992,ENSGALG00000007606,ENSGALG00000033446,ENSGALG00000026077,ENSGALG00000033199,ENSGALG00000034855
molecular_function	GO:0044769 ATPase activity, coupled to transmembrane movement of ions, rotational mechanism	7 out of 1069 genes, 0.7%	26 out of 15747 genes, 0.2%	0.97052	ENSGALG00000009286,ENSGALG00000032875,ENSGALG00000002237,ENSGALG00000010091,ENSGALG00000038801,ENSGALG00000036069,ENSGALG00000030086
cellular_component	GO:0098796 membrane protein complex	85 out of 1069 genes, 8.0%	917 out of 15747 genes, 5.8%	0.99191	ENSGALG00000010850,ENSGALG00000030407,ENSGALG00000011875,ENSGALG00000035075,ENSGALG00000010091,ENSGALG00000011141,ENSGALG00000038714,ENSGALG00000028230,ENSGALG00000038325,ENSGALG00000034747,ENSGALG00000008427,ENSGALG00000009286,ENSGALG00000017394,ENSGALG00000034427,ENSGALG00000029381,ENSGALG00000002237,ENSGALG00000031980,ENSGALG00000013007,ENSGALG00000003665,ENSGALG00000043016,ENSGALG00000037246,…
biological_process	GO:0002694 regulation of leukocyte activation	13 out of 1069 genes, 1.2%	285 out of 15747 genes, 1.8%	1	ENSGALG00000030407,ENSGALG00000039228,ENSGALG00000000466,ENSGALG00000042657,ENSGALG00000028015,ENSGALG00000008014,ENSGALG00000032819,ENSGALG00000031735,ENSGALG00000043016,ENSGALG00000032530,ENSGALG00000017330,ENSGALG00000029530,ENSGALG00000031325
molecular_function	GO:0004114 3',5'-cyclic-nucleotide phosphodiesterase activity	2 out of 1069 genes, 0.2%	26 out of 15747 genes, 0.2%	1	ENSGALG00000015373,ENSGALG00000006626
biological_process	GO:0000381 regulation of alternative mRNA splicing, via spliceosome	3 out of 1069 genes, 0.3%	51 out of 15747 genes, 0.3%	1	ENSGALG00000037946,ENSGALG00000000401,ENSGALG00000009288
biological_process	GO:0014044 Schwann cell development	6 out of 1069 genes, 0.6%	24 out of 15747 genes, 0.2%	1	ENSGALG00000015422,ENSGALG00000037736,ENSGALG00000012594,ENSGALG00000006802,ENSGALG00000034095,ENSGALG00000029761
biological_process	GO:0007492 endoderm development	3 out of 1069 genes, 0.3%	51 out of 15747 genes, 0.3%	1	ENSGALG00000038758,ENSGALG00000039228,ENSGALG00000031325
molecular_function	GO:0008092 cytoskeletal protein binding	45 out of 1069 genes, 4.2%	707 out of 15747 genes, 4.5%	1	ENSGALG00000009602,ENSGALG00000035297,ENSGALG00000042220,ENSGALG00000031918,ENSGALG00000005644,ENSGALG00000035594,ENSGALG00000037549,ENSGALG00000015172,ENSGALG00000029677,ENSGALG00000011299,ENSGALG00000034510,ENSGALG00000027777,ENSGALG00000000608,ENSGALG00000031684,ENSGALG00000006508,ENSGALG00000014442,ENSGALG00000036097,ENSGALG00000041826,ENSGALG00000009722,ENSGALG00000015283,ENSGALG00000031450,…
cellular_component	GO:0150034 distal axon	10 out of 1069 genes, 0.9%	99 out of 15747 genes, 0.6%	1	ENSGALG00000041204,ENSGALG00000008918,ENSGALG00000006508,ENSGALG00000046164,ENSGALG00000036867,ENSGALG00000012594,ENSGALG00000015332,ENSGALG00000007403,ENSGALG00000008302,ENSGALG00000023886
molecular_function	GO:0008094 DNA-dependent ATPase activity	4 out of 1069 genes, 0.4%	63 out of 15747 genes, 0.4%	1	ENSGALG00000036359,ENSGALG00000031918,ENSGALG00000026517,ENSGALG00000012236
biological_process	GO:0032489 regulation of Cdc42 protein signal transduction	2 out of 1069 genes, 0.2%	5 out of 15747 genes, 0.0%	1	ENSGALG00000033353,ENSGALG00000007114
biological_process	GO:0051147 regulation of muscle cell differentiation	3 out of 1069 genes, 0.3%	83 out of 15747 genes, 0.5%	1	ENSGALG00000015422,ENSGALG00000042657,ENSGALG00000038018
biological_process	GO:0019321 pentose metabolic process	2 out of 1069 genes, 0.2%	11 out of 15747 genes, 0.1%	1	ENSGALG00000010342,ENSGALG00000002847
biological_process	GO:0072350 tricarboxylic acid metabolic process	6 out of 1069 genes, 0.6%	28 out of 15747 genes, 0.2%	1	ENSGALG00000040632,ENSGALG00000034434,ENSGALG00000029663,ENSGALG00000033888,ENSGALG00000014155,ENSGALG00000030466
biological_process	GO:0050709 negative regulation of protein secretion	3 out of 1069 genes, 0.3%	64 out of 15747 genes, 0.4%	1	ENSGALG00000031426,ENSGALG00000027188,ENSGALG00000007114
biological_process	GO:0002064 epithelial cell development	11 out of 1069 genes, 1.0%	137 out of 15747 genes, 0.9%	1	ENSGALG00000039643,ENSGALG00000014913,ENSGALG00000004163,ENSGALG00000006708,ENSGALG00000031450,ENSGALG00000028204,ENSGALG00000015145,ENSGALG00000034585,ENSGALG00000006802,ENSGALG00000007650,ENSGALG00000033039
biological_process	GO:0048259 regulation of receptor-mediated endocytosis	3 out of 1069 genes, 0.3%	41 out of 15747 genes, 0.3%	1	ENSGALG00000042657,ENSGALG00000012155,ENSGALG00000043051
biological_process	GO:0002790 peptide secretion	9 out of 1069 genes, 0.8%	102 out of 15747 genes, 0.6%	1	ENSGALG00000029369,ENSGALG00000011141,ENSGALG00000042459,ENSGALG00000026264,ENSGALG00000008722,ENSGALG00000004649,ENSGALG00000002919,ENSGALG00000015332,ENSGALG00000005212
biological_process	GO:1901343 negative regulation of vasculature development	4 out of 1069 genes, 0.4%	72 out of 15747 genes, 0.5%	1	ENSGALG00000038225,ENSGALG00000016176,ENSGALG00000038018,ENSGALG00000042365
cellular_component	GO:0031362 anchored component of external side of plasma membrane	2 out of 1069 genes, 0.2%	7 out of 15747 genes, 0.0%	1	ENSGALG00000010293,ENSGALG00000006751
biological_process	GO:0019439 aromatic compound catabolic process	16 out of 1069 genes, 1.5%	232 out of 15747 genes, 1.5%	1	ENSGALG00000042641,ENSGALG00000039228,ENSGALG00000038101,ENSGALG00000009288,ENSGALG00000000109,ENSGALG00000035207,ENSGALG00000021039,ENSGALG00000014966,ENSGALG00000001992,ENSGALG00000012418,ENSGALG00000014442,ENSGALG00000007606,ENSGALG00000026077,ENSGALG00000035499,ENSGALG00000034855,ENSGALG00000010980
biological_process	GO:0051092 positive regulation of NF-kappaB transcription factor activity	5 out of 1069 genes, 0.5%	74 out of 15747 genes, 0.5%	1	ENSGALG00000017330,ENSGALG00000009050,ENSGALG00000039409,ENSGALG00000008302,ENSGALG00000043051
biological_process	GO:0030104 water homeostasis	3 out of 1069 genes, 0.3%	26 out of 15747 genes, 0.2%	1	ENSGALG00000039643,ENSGALG00000032986,ENSGALG00000005212
biological_process	GO:1901798 positive regulation of signal transduction by p53 class mediator	2 out of 1069 genes, 0.2%	14 out of 15747 genes, 0.1%	1	ENSGALG00000041926,ENSGALG00000036452
cellular_component	GO:0045171 intercellular bridge	2 out of 1069 genes, 0.2%	35 out of 15747 genes, 0.2%	1	ENSGALG00000040453,ENSGALG00000029395
biological_process	GO:0021675 nerve development	4 out of 1069 genes, 0.4%	63 out of 15747 genes, 0.4%	1	ENSGALG00000003582,ENSGALG00000028015,ENSGALG00000016744,ENSGALG00000029392
biological_process	GO:0042304 regulation of fatty acid biosynthetic process	3 out of 1069 genes, 0.3%	23 out of 15747 genes, 0.1%	1	ENSGALG00000035768,ENSGALG00000017394,ENSGALG00000041078
biological_process	GO:0060071 Wnt signaling pathway, planar cell polarity pathway	3 out of 1069 genes, 0.3%	21 out of 15747 genes, 0.1%	1	ENSGALG00000009064,ENSGALG00000008609,ENSGALG00000015208
biological_process	GO:0048263 determination of dorsal identity	2 out of 1069 genes, 0.2%	5 out of 15747 genes, 0.0%	1	ENSGALG00000042657,ENSGALG00000040297
biological_process	GO:0050910 detection of mechanical stimulus involved in sensory perception of sound	2 out of 1069 genes, 0.2%	9 out of 15747 genes, 0.1%	1	ENSGALG00000010935,ENSGALG00000015145
biological_process	GO:0007143 female meiotic nuclear division	4 out of 1069 genes, 0.4%	20 out of 15747 genes, 0.1%	1	ENSGALG00000005411,ENSGALG00000045232,ENSGALG00000011243,ENSGALG00000045889
biological_process	GO:0010721 negative regulation of cell development	20 out of 1069 genes, 1.9%	199 out of 15747 genes, 1.3%	1	ENSGALG00000043650,ENSGALG00000042657,ENSGALG00000033353,ENSGALG00000031684,ENSGALG00000026957,ENSGALG00000030542,ENSGALG00000008297,ENSGALG00000015422,ENSGALG00000001664,ENSGALG00000011686,ENSGALG00000007047,ENSGALG00000027768,ENSGALG00000035317,ENSGALG00000000653,ENSGALG00000028015,ENSGALG00000006751,ENSGALG00000014233,ENSGALG00000034095,ENSGALG00000008302,ENSGALG00000041273
cellular_component	GO:0097361 CIA complex	2 out of 1069 genes, 0.2%	4 out of 15747 genes, 0.0%	1	ENSGALG00000007572,ENSGALG00000035817
molecular_function	GO:0016810 hydrolase activity, acting on carbon-nitrogen (but not peptide) bonds	9 out of 1069 genes, 0.8%	97 out of 15747 genes, 0.6%	1	ENSGALG00000039710,ENSGALG00000003751,ENSGALG00000039159,ENSGALG00000004669,ENSGALG00000029761,ENSGALG00000000109,ENSGALG00000030998,ENSGALG00000006797,ENSGALG00000016524
biological_process	GO:0015698 inorganic anion transport	16 out of 1069 genes, 1.5%	117 out of 15747 genes, 0.7%	1	ENSGALG00000032986,ENSGALG00000010029,ENSGALG00000014202,ENSGALG00000004945,ENSGALG00000003582,ENSGALG00000016744,ENSGALG00000033638,ENSGALG00000030826,ENSGALG00000034284,ENSGALG00000011434,ENSGALG00000011614,ENSGALG00000029392,ENSGALG00000007018,ENSGALG00000020143,ENSGALG00000029502,ENSGALG00000010781
molecular_function	GO:0005030 neurotrophin receptor activity	2 out of 1069 genes, 0.2%	4 out of 15747 genes, 0.0%	1	ENSGALG00000033572,ENSGALG00000012594
biological_process	GO:0030316 osteoclast differentiation	2 out of 1069 genes, 0.2%	29 out of 15747 genes, 0.2%	1	ENSGALG00000009509,ENSGALG00000031325
biological_process	GO:0006111 regulation of gluconeogenesis	2 out of 1069 genes, 0.2%	24 out of 15747 genes, 0.2%	1	ENSGALG00000043290,ENSGALG00000037603
molecular_function	GO:0022803 passive transmembrane transporter activity	42 out of 1069 genes, 3.9%	390 out of 15747 genes, 2.5%	1	ENSGALG00000009366,ENSGALG00000030356,ENSGALG00000011875,ENSGALG00000032986,ENSGALG00000014202,ENSGALG00000015145,ENSGALG00000034427,ENSGALG00000015126,ENSGALG00000030826,ENSGALG00000043764,ENSGALG00000011809,ENSGALG00000045668,ENSGALG00000013007,ENSGALG00000009877,ENSGALG00000020143,ENSGALG00000027702,ENSGALG00000010781,ENSGALG00000004885,ENSGALG00000006297,ENSGALG00000037644,ENSGALG00000015154,…
biological_process	GO:0001970 positive regulation of activation of membrane attack complex	2 out of 1069 genes, 0.2%	2 out of 15747 genes, 0.0%	1	ENSGALG00000014840,ENSGALG00000030038
molecular_function	GO:0008234 cysteine-type peptidase activity	9 out of 1069 genes, 0.8%	138 out of 15747 genes, 0.9%	1	ENSGALG00000038229,ENSGALG00000027961,ENSGALG00000009382,ENSGALG00000037018,ENSGALG00000002018,ENSGALG00000041923,ENSGALG00000009050,ENSGALG00000028499,ENSGALG00000028147
biological_process	GO:1990138 neuron projection extension	2 out of 1069 genes, 0.2%	43 out of 15747 genes, 0.3%	1	ENSGALG00000011686,ENSGALG00000006802
biological_process	GO:0070286 axonemal dynein complex assembly	4 out of 1069 genes, 0.4%	23 out of 15747 genes, 0.1%	1	ENSGALG00000012997,ENSGALG00000007042,ENSGALG00000006558,ENSGALG00000016591
molecular_function	GO:0051959 dynein light intermediate chain binding	2 out of 1069 genes, 0.2%	26 out of 15747 genes, 0.2%	1	ENSGALG00000012997,ENSGALG00000043806
biological_process	GO:0046483 heterocycle metabolic process	178 out of 1069 genes, 16.7%	2104 out of 15747 genes, 13.4%	1	ENSGALG00000033532,ENSGALG00000030533,ENSGALG00000033941,ENSGALG00000015150,ENSGALG00000002644,ENSGALG00000043204,ENSGALG00000043939,ENSGALG00000016316,ENSGALG00000021285,ENSGALG00000034437,ENSGALG00000046180,ENSGALG00000043938,ENSGALG00000038102,ENSGALG00000037935,ENSGALG00000030396,ENSGALG00000015224,ENSGALG00000038175,ENSGALG00000000401,ENSGALG00000005076,ENSGALG00000034855,ENSGALG00000007370,…
biological_process	GO:0071229 cellular response to acid chemical	8 out of 1069 genes, 0.7%	97 out of 15747 genes, 0.6%	1	ENSGALG00000030931,ENSGALG00000035317,ENSGALG00000008014,ENSGALG00000012594,ENSGALG00000008609,ENSGALG00000037603,ENSGALG00000039212,ENSGALG00000038018
biological_process	GO:0006139 nucleobase-containing compound metabolic process	174 out of 1069 genes, 16.3%	2022 out of 15747 genes, 12.8%	1	ENSGALG00000033532,ENSGALG00000030533,ENSGALG00000033941,ENSGALG00000015150,ENSGALG00000002644,ENSGALG00000043204,ENSGALG00000043939,ENSGALG00000016316,ENSGALG00000021285,ENSGALG00000034437,ENSGALG00000046180,ENSGALG00000043938,ENSGALG00000038102,ENSGALG00000037935,ENSGALG00000030396,ENSGALG00000015224,ENSGALG00000038175,ENSGALG00000000401,ENSGALG00000005076,ENSGALG00000034855,ENSGALG00000007370,…
biological_process	GO:0009896 positive regulation of catabolic process	19 out of 1069 genes, 1.8%	262 out of 15747 genes, 1.7%	1	ENSGALG00000033532,ENSGALG00000039228,ENSGALG00000016992,ENSGALG00000032819,ENSGALG00000012155,ENSGALG00000000122,ENSGALG00000027506,ENSGALG00000033110,ENSGALG00000016514,ENSGALG00000002131,ENSGALG00000042503,ENSGALG00000040035,ENSGALG00000029761,ENSGALG00000026858,ENSGALG00000039473,ENSGALG00000037603,ENSGALG00000034855,ENSGALG00000039212,ENSGALG00000043051
cellular_component	GO:1990351 transporter complex	22 out of 1069 genes, 2.1%	223 out of 15747 genes, 1.4%	1	ENSGALG00000011875,ENSGALG00000006297,ENSGALG00000037644,ENSGALG00000032986,ENSGALG00000010029,ENSGALG00000005332,ENSGALG00000034427,ENSGALG00000015382,ENSGALG00000004845,ENSGALG00000013081,ENSGALG00000043764,ENSGALG00000008456,ENSGALG00000011809,ENSGALG00000028937,ENSGALG00000006112,ENSGALG00000000653,ENSGALG00000013007,ENSGALG00000038995,ENSGALG00000029392,ENSGALG00000029502,ENSGALG00000010781,…
biological_process	GO:0003231 cardiac ventricle development	6 out of 1069 genes, 0.6%	91 out of 15747 genes, 0.6%	1	ENSGALG00000015422,ENSGALG00000009064,ENSGALG00000008609,ENSGALG00000028015,ENSGALG00000000401,ENSGALG00000031325
biological_process	GO:0030902 hindbrain development	6 out of 1069 genes, 0.6%	93 out of 15747 genes, 0.6%	1	ENSGALG00000032610,ENSGALG00000034095,ENSGALG00000014155,ENSGALG00000028015,ENSGALG00000010094,ENSGALG00000007370
biological_process	GO:0060088 auditory receptor cell stereocilium organization	2 out of 1069 genes, 0.2%	11 out of 15747 genes, 0.1%	1	ENSGALG00000031450,ENSGALG00000007650
molecular_function	GO:0008238 exopeptidase activity	9 out of 1069 genes, 0.8%	82 out of 15747 genes, 0.5%	1	ENSGALG00000041918,ENSGALG00000011318,ENSGALG00000000374,ENSGALG00000013697,ENSGALG00000006175,ENSGALG00000028499,ENSGALG00000011727,ENSGALG00000002784,ENSGALG00000016985
biological_process	GO:0051282 regulation of sequestering of calcium ion	8 out of 1069 genes, 0.7%	76 out of 15747 genes, 0.5%	1	ENSGALG00000008337,ENSGALG00000029367,ENSGALG00000016992,ENSGALG00000008722,ENSGALG00000009050,ENSGALG00000034751,ENSGALG00000029502,ENSGALG00000006413
biological_process	GO:0008283 cell proliferation	25 out of 1069 genes, 2.3%	362 out of 15747 genes, 2.3%	1	ENSGALG00000038189,ENSGALG00000023303,ENSGALG00000041204,ENSGALG00000033974,ENSGALG00000042418,ENSGALG00000039228,ENSGALG00000042657,ENSGALG00000036452,ENSGALG00000008014,ENSGALG00000028204,ENSGALG00000009948,ENSGALG00000010866,ENSGALG00000003485,ENSGALG00000007114,ENSGALG00000031493,ENSGALG00000040453,ENSGALG00000014913,ENSGALG00000011434,ENSGALG00000008341,ENSGALG00000031947,ENSGALG00000029530,…
cellular_component	GO:0005614 interstitial matrix	2 out of 1069 genes, 0.2%	11 out of 15747 genes, 0.1%	1	ENSGALG00000014900,ENSGALG00000013081
biological_process	GO:2000278 regulation of DNA biosynthetic process	2 out of 1069 genes, 0.2%	67 out of 15747 genes, 0.4%	1	ENSGALG00000033974,ENSGALG00000026517
biological_process	GO:0051492 regulation of stress fiber assembly	3 out of 1069 genes, 0.3%	55 out of 15747 genes, 0.3%	1	ENSGALG00000028774,ENSGALG00000002198,ENSGALG00000007114
biological_process	GO:0019217 regulation of fatty acid metabolic process	4 out of 1069 genes, 0.4%	44 out of 15747 genes, 0.3%	1	ENSGALG00000035768,ENSGALG00000027188,ENSGALG00000017394,ENSGALG00000041078
biological_process	GO:0043535 regulation of blood vessel endothelial cell migration	5 out of 1069 genes, 0.5%	59 out of 15747 genes, 0.4%	1	ENSGALG00000039710,ENSGALG00000038801,ENSGALG00000035487,ENSGALG00000008302,ENSGALG00000042365
biological_process	GO:0030336 negative regulation of cell migration	13 out of 1069 genes, 1.2%	155 out of 15747 genes, 1.0%	1	ENSGALG00000015422,ENSGALG00000013294,ENSGALG00000042459,ENSGALG00000032819,ENSGALG00000006175,ENSGALG00000000608,ENSGALG00000027777,ENSGALG00000007650,ENSGALG00000033039,ENSGALG00000040297,ENSGALG00000000094,ENSGALG00000030542,ENSGALG00000042365
biological_process	GO:1904646 cellular response to amyloid-beta	2 out of 1069 genes, 0.2%	13 out of 15747 genes, 0.1%	1	ENSGALG00000017238,ENSGALG00000040035
biological_process	GO:0001947 heart looping	2 out of 1069 genes, 0.2%	37 out of 15747 genes, 0.2%	1	ENSGALG00000007042,ENSGALG00000042657
molecular_function	GO:0042165 neurotransmitter binding	5 out of 1069 genes, 0.5%	37 out of 15747 genes, 0.2%	1	ENSGALG00000043290,ENSGALG00000019291,ENSGALG00000016992,ENSGALG00000016804,ENSGALG00000010781
biological_process	GO:0046543 development of secondary female sexual characteristics	2 out of 1069 genes, 0.2%	5 out of 15747 genes, 0.0%	1	ENSGALG00000010866,ENSGALG00000031325
biological_process	GO:0008284 positive regulation of cell proliferation	28 out of 1069 genes, 2.6%	513 out of 15747 genes, 3.3%	1	ENSGALG00000023303,ENSGALG00000030407,ENSGALG00000033974,ENSGALG00000040493,ENSGALG00000038143,ENSGALG00000016589,ENSGALG00000043204,ENSGALG00000042657,ENSGALG00000040342,ENSGALG00000032699,ENSGALG00000012155,ENSGALG00000007267,ENSGALG00000012594,ENSGALG00000010866,ENSGALG00000003485,ENSGALG00000026853,ENSGALG00000015422,ENSGALG00000003045,ENSGALG00000004893,ENSGALG00000028015,ENSGALG00000043016,…
molecular_function	GO:0022824 transmitter-gated ion channel activity	9 out of 1069 genes, 0.8%	50 out of 15747 genes, 0.3%	1	ENSGALG00000001172,ENSGALG00000038995,ENSGALG00000029392,ENSGALG00000014202,ENSGALG00000015382,ENSGALG00000016744,ENSGALG00000020143,ENSGALG00000010781,ENSGALG00000011809
biological_process	GO:0015850 organic hydroxy compound transport	9 out of 1069 genes, 0.8%	86 out of 15747 genes, 0.5%	1	ENSGALG00000043734,ENSGALG00000030548,ENSGALG00000032986,ENSGALG00000001234,ENSGALG00000006795,ENSGALG00000013154,ENSGALG00000004230,ENSGALG00000044618,ENSGALG00000007114
biological_process	GO:0003143 embryonic heart tube morphogenesis	3 out of 1069 genes, 0.3%	41 out of 15747 genes, 0.3%	1	ENSGALG00000007042,ENSGALG00000042657,ENSGALG00000028015
cellular_component	GO:0098857 membrane microdomain	7 out of 1069 genes, 0.7%	131 out of 15747 genes, 0.8%	1	ENSGALG00000028774,ENSGALG00000000608,ENSGALG00000004163,ENSGALG00000000466,ENSGALG00000008341,ENSGALG00000033353,ENSGALG00000006751
biological_process	GO:0039531 regulation of viral-induced cytoplasmic pattern recognition receptor signaling pathway	2 out of 1069 genes, 0.2%	13 out of 15747 genes, 0.1%	1	ENSGALG00000039473,ENSGALG00000044053
biological_process	GO:0030301 cholesterol transport	7 out of 1069 genes, 0.7%	34 out of 15747 genes, 0.2%	1	ENSGALG00000043734,ENSGALG00000030548,ENSGALG00000004230,ENSGALG00000032986,ENSGALG00000001234,ENSGALG00000007114,ENSGALG00000006795
biological_process	GO:0048869 cellular developmental process	153 out of 1069 genes, 14.3%	2231 out of 15747 genes, 14.2%	1	ENSGALG00000032610,ENSGALG00000015150,ENSGALG00000042220,ENSGALG00000043204,ENSGALG00000034747,ENSGALG00000036867,ENSGALG00000000751,ENSGALG00000016316,ENSGALG00000006802,ENSGALG00000015145,ENSGALG00000046180,ENSGALG00000008297,ENSGALG00000009278,ENSGALG00000011686,ENSGALG00000036086,ENSGALG00000030396,ENSGALG00000027874,ENSGALG00000016176,ENSGALG00000026858,ENSGALG00000028567,ENSGALG00000009064,…
biological_process	GO:0061982 meiosis I cell cycle process	8 out of 1069 genes, 0.7%	69 out of 15747 genes, 0.4%	1	ENSGALG00000041938,ENSGALG00000005411,ENSGALG00000006186,ENSGALG00000045889,ENSGALG00000035136,ENSGALG00000019211,ENSGALG00000012236,ENSGALG00000002511
biological_process	GO:0000184 nuclear-transcribed mRNA catabolic process, nonsense-mediated decay	2 out of 1069 genes, 0.2%	20 out of 15747 genes, 0.1%	1	ENSGALG00000035499,ENSGALG00000009288
biological_process	GO:0006569 tryptophan catabolic process	3 out of 1069 genes, 0.3%	8 out of 15747 genes, 0.1%	1	ENSGALG00000012418,ENSGALG00000000109,ENSGALG00000035207
biological_process	GO:1902806 regulation of cell cycle G1/S phase transition	5 out of 1069 genes, 0.5%	73 out of 15747 genes, 0.5%	1	ENSGALG00000003045,ENSGALG00000027768,ENSGALG00000003485,ENSGALG00000040342,ENSGALG00000005824
biological_process	GO:0043543 protein acylation	9 out of 1069 genes, 0.8%	133 out of 15747 genes, 0.8%	1	ENSGALG00000046371,ENSGALG00000035203,ENSGALG00000041163,ENSGALG00000033877,ENSGALG00000038219,ENSGALG00000036359,ENSGALG00000014155,ENSGALG00000007362,ENSGALG00000033529
biological_process	GO:0048858 cell projection morphogenesis	14 out of 1069 genes, 1.3%	302 out of 15747 genes, 1.9%	1	ENSGALG00000017106,ENSGALG00000011686,ENSGALG00000037538,ENSGALG00000009514,ENSGALG00000042657,ENSGALG00000036101,ENSGALG00000000653,ENSGALG00000012594,ENSGALG00000015152,ENSGALG00000006802,ENSGALG00000035504,ENSGALG00000021567,ENSGALG00000034095,ENSGALG00000040297
molecular_function	GO:0070001 aspartic-type peptidase activity	3 out of 1069 genes, 0.3%	21 out of 15747 genes, 0.1%	1	ENSGALG00000007298,ENSGALG00000037220,ENSGALG00000010018
biological_process	GO:0007156 homophilic cell adhesion via plasma membrane adhesion molecules	6 out of 1069 genes, 0.6%	120 out of 15747 genes, 0.8%	1	ENSGALG00000036258,ENSGALG00000017229,ENSGALG00000036097,ENSGALG00000000608,ENSGALG00000035094,ENSGALG00000032022
biological_process	GO:0045944 positive regulation of transcription by RNA polymerase II	57 out of 1069 genes, 5.3%	856 out of 15747 genes, 5.4%	1	ENSGALG00000035768,ENSGALG00000023303,ENSGALG00000019842,ENSGALG00000016662,ENSGALG00000015150,ENSGALG00000043204,ENSGALG00000042657,ENSGALG00000002170,ENSGALG00000036452,ENSGALG00000026264,ENSGALG00000000751,ENSGALG00000016316,ENSGALG00000036359,ENSGALG00000034437,ENSGALG00000017394,ENSGALG00000007685,ENSGALG00000008135,ENSGALG00000011434,ENSGALG00000007047,ENSGALG00000031702,ENSGALG00000029761,…
biological_process	GO:0051904 pigment granule transport	2 out of 1069 genes, 0.2%	12 out of 15747 genes, 0.1%	1	ENSGALG00000031450,ENSGALG00000039101
biological_process	GO:0098916 anterograde trans-synaptic signaling	23 out of 1069 genes, 2.2%	251 out of 15747 genes, 1.6%	1	ENSGALG00000008055,ENSGALG00000039254,ENSGALG00000008926,ENSGALG00000029648,ENSGALG00000016992,ENSGALG00000034747,ENSGALG00000014202,ENSGALG00000012890,ENSGALG00000000740,ENSGALG00000041122,ENSGALG00000015382,ENSGALG00000015332,ENSGALG00000016744,ENSGALG00000010688,ENSGALG00000008456,ENSGALG00000011809,ENSGALG00000001172,ENSGALG00000016804,ENSGALG00000029392,ENSGALG00000037302,ENSGALG00000034095,…
cellular_component	GO:0001518 voltage-gated sodium channel complex	3 out of 1069 genes, 0.3%	13 out of 15747 genes, 0.1%	1	ENSGALG00000034427,ENSGALG00000006112,ENSGALG00000027702
biological_process	GO:0033036 macromolecule localization	95 out of 1069 genes, 8.9%	1546 out of 15747 genes, 9.8%	1	ENSGALG00000043734,ENSGALG00000011141,ENSGALG00000028230,ENSGALG00000016992,ENSGALG00000038325,ENSGALG00000034747,ENSGALG00000029202,ENSGALG00000017394,ENSGALG00000002919,ENSGALG00000015722,ENSGALG00000004230,ENSGALG00000009007,ENSGALG00000037601,ENSGALG00000037325,ENSGALG00000028774,ENSGALG00000042459,ENSGALG00000030548,ENSGALG00000036196,ENSGALG00000023703,ENSGALG00000039473,ENSGALG00000037246,…
biological_process	GO:0060401 cytosolic calcium ion transport	5 out of 1069 genes, 0.5%	56 out of 15747 genes, 0.4%	1	ENSGALG00000008722,ENSGALG00000008337,ENSGALG00000004649,ENSGALG00000034751,ENSGALG00000016992
biological_process	GO:0007044 cell-substrate junction assembly	2 out of 1069 genes, 0.2%	18 out of 15747 genes, 0.1%	1	ENSGALG00000031684,ENSGALG00000012425
biological_process	GO:0051402 neuron apoptotic process	3 out of 1069 genes, 0.3%	31 out of 15747 genes, 0.2%	1	ENSGALG00000037736,ENSGALG00000014442,ENSGALG00000034095
biological_process	GO:0006970 response to osmotic stress	2 out of 1069 genes, 0.2%	27 out of 15747 genes, 0.2%	1	ENSGALG00000009050,ENSGALG00000039228
cellular_component	GO:0031011 Ino80 complex	3 out of 1069 genes, 0.3%	13 out of 15747 genes, 0.1%	1	ENSGALG00000036359,ENSGALG00000035203,ENSGALG00000033069
biological_process	GO:0018394 peptidyl-lysine acetylation	6 out of 1069 genes, 0.6%	80 out of 15747 genes, 0.5%	1	ENSGALG00000046371,ENSGALG00000036359,ENSGALG00000035203,ENSGALG00000033877,ENSGALG00000033529,ENSGALG00000038219
molecular_function	GO:0045309 protein phosphorylated amino acid binding	5 out of 1069 genes, 0.5%	38 out of 15747 genes, 0.2%	1	ENSGALG00000000466,ENSGALG00000010688,ENSGALG00000006368,ENSGALG00000039775,ENSGALG00000036125
biological_process	GO:0055081 anion homeostasis	7 out of 1069 genes, 0.7%	37 out of 15747 genes, 0.2%	1	ENSGALG00000043734,ENSGALG00000007650,ENSGALG00000007484,ENSGALG00000001234,ENSGALG00000007114,ENSGALG00000004945,ENSGALG00000002618
molecular_function	GO:0003712 transcription coregulator activity	27 out of 1069 genes, 2.5%	347 out of 15747 genes, 2.2%	1	ENSGALG00000046371,ENSGALG00000016662,ENSGALG00000012770,ENSGALG00000042657,ENSGALG00000002170,ENSGALG00000035260,ENSGALG00000041461,ENSGALG00000007341,ENSGALG00000000751,ENSGALG00000036359,ENSGALG00000028415,ENSGALG00000038598,ENSGALG00000015422,ENSGALG00000007685,ENSGALG00000039710,ENSGALG00000029753,ENSGALG00000040453,ENSGALG00000030554,ENSGALG00000031702,ENSGALG00000028015,ENSGALG00000030396,…
biological_process	GO:0007229 integrin-mediated signaling pathway	8 out of 1069 genes, 0.7%	45 out of 15747 genes, 0.3%	1	ENSGALG00000028341,ENSGALG00000011141,ENSGALG00000006751,ENSGALG00000042895,ENSGALG00000012425,ENSGALG00000031684,ENSGALG00000035094,ENSGALG00000007114
biological_process	GO:0007623 circadian rhythm	7 out of 1069 genes, 0.7%	79 out of 15747 genes, 0.5%	1	ENSGALG00000027188,ENSGALG00000004888,ENSGALG00000012594,ENSGALG00000032610,ENSGALG00000040016,ENSGALG00000035317,ENSGALG00000034688
cellular_component	GO:0005882 intermediate filament	5 out of 1069 genes, 0.5%	273 out of 15747 genes, 1.7%	1	ENSGALG00000013893,ENSGALG00000011306,ENSGALG00000034585,ENSGALG00000036846,ENSGALG00000006083
biological_process	GO:0035270 endocrine system development	5 out of 1069 genes, 0.5%	100 out of 15747 genes, 0.6%	1	ENSGALG00000030407,ENSGALG00000028015,ENSGALG00000016287,ENSGALG00000005212,ENSGALG00000007114
biological_process	GO:0050856 regulation of T cell receptor signaling pathway	2 out of 1069 genes, 0.2%	23 out of 15747 genes, 0.1%	1	ENSGALG00000017330,ENSGALG00000006751
molecular_function	GO:0101005 ubiquitinyl hydrolase activity	3 out of 1069 genes, 0.3%	77 out of 15747 genes, 0.5%	1	ENSGALG00000028499,ENSGALG00000038229,ENSGALG00000037018
biological_process	GO:0043966 histone H3 acetylation	2 out of 1069 genes, 0.2%	34 out of 15747 genes, 0.2%	1	ENSGALG00000046371,ENSGALG00000033529
biological_process	GO:0070509 calcium ion import	3 out of 1069 genes, 0.3%	35 out of 15747 genes, 0.2%	1	ENSGALG00000005332,ENSGALG00000004649,ENSGALG00000034095
biological_process	GO:0040019 positive regulation of embryonic development	3 out of 1069 genes, 0.3%	30 out of 15747 genes, 0.2%	1	ENSGALG00000000122,ENSGALG00000042657,ENSGALG00000028015
biological_process	GO:0043173 nucleotide salvage	3 out of 1069 genes, 0.3%	17 out of 15747 genes, 0.1%	1	ENSGALG00000038175,ENSGALG00000042005,ENSGALG00000003510
biological_process	GO:0048738 cardiac muscle tissue development	4 out of 1069 genes, 0.4%	115 out of 15747 genes, 0.7%	1	ENSGALG00000015422,ENSGALG00000033185,ENSGALG00000042657,ENSGALG00000031325
biological_process	GO:0002831 regulation of response to biotic stimulus	4 out of 1069 genes, 0.4%	63 out of 15747 genes, 0.4%	1	ENSGALG00000039473,ENSGALG00000044053,ENSGALG00000029367,ENSGALG00000029761
cellular_component	GO:0031982 vesicle	85 out of 1069 genes, 8.0%	1002 out of 15747 genes, 6.4%	1	ENSGALG00000035219,ENSGALG00000008055,ENSGALG00000043734,ENSGALG00000032610,ENSGALG00000040351,ENSGALG00000010091,ENSGALG00000022815,ENSGALG00000027665,ENSGALG00000040342,ENSGALG00000029648,ENSGALG00000004945,ENSGALG00000036106,ENSGALG00000002919,ENSGALG00000015722,ENSGALG00000029000,ENSGALG00000008918,ENSGALG00000002237,ENSGALG00000009722,ENSGALG00000007298,ENSGALG00000005212,ENSGALG00000041273,…
biological_process	GO:1903829 positive regulation of cellular protein localization	17 out of 1069 genes, 1.6%	179 out of 15747 genes, 1.1%	1	ENSGALG00000042657,ENSGALG00000036452,ENSGALG00000000122,ENSGALG00000000608,ENSGALG00000033110,ENSGALG00000001664,ENSGALG00000035203,ENSGALG00000013784,ENSGALG00000037736,ENSGALG00000037246,ENSGALG00000037603,ENSGALG00000040532,ENSGALG00000034095,ENSGALG00000008302,ENSGALG00000031325,ENSGALG00000042365,ENSGALG00000006413
cellular_component	GO:0097346 INO80-type complex	3 out of 1069 genes, 0.3%	18 out of 15747 genes, 0.1%	1	ENSGALG00000036359,ENSGALG00000035203,ENSGALG00000033069
molecular_function	GO:0003697 single-stranded DNA binding	5 out of 1069 genes, 0.5%	68 out of 15747 genes, 0.4%	1	ENSGALG00000005411,ENSGALG00000031918,ENSGALG00000041973,ENSGALG00000035136,ENSGALG00000012236
biological_process	GO:1903201 regulation of oxidative stress-induced cell death	4 out of 1069 genes, 0.4%	39 out of 15747 genes, 0.2%	1	ENSGALG00000000122,ENSGALG00000028204,ENSGALG00000033974,ENSGALG00000009064
molecular_function	GO:0016675 oxidoreductase activity, acting on a heme group of donors	2 out of 1069 genes, 0.2%	17 out of 15747 genes, 0.1%	1	ENSGALG00000007205,ENSGALG00000033446
molecular_function	GO:0045503 dynein light chain binding	4 out of 1069 genes, 0.4%	20 out of 15747 genes, 0.1%	1	ENSGALG00000012997,ENSGALG00000006558,ENSGALG00000009722,ENSGALG00000043806
biological_process	GO:0140014 mitotic nuclear division	9 out of 1069 genes, 0.8%	115 out of 15747 genes, 0.7%	1	ENSGALG00000033792,ENSGALG00000039964,ENSGALG00000026380,ENSGALG00000036827,ENSGALG00000013784,ENSGALG00000033437,ENSGALG00000041923,ENSGALG00000031553,ENSGALG00000030890
biological_process	GO:0097193 intrinsic apoptotic signaling pathway	8 out of 1069 genes, 0.7%	95 out of 15747 genes, 0.6%	1	ENSGALG00000003045,ENSGALG00000031493,ENSGALG00000031426,ENSGALG00000030931,ENSGALG00000008014,ENSGALG00000019211,ENSGALG00000028204,ENSGALG00000042077
biological_process	GO:0034116 positive regulation of heterotypic cell-cell adhesion	2 out of 1069 genes, 0.2%	8 out of 15747 genes, 0.1%	1	ENSGALG00000000466,ENSGALG00000006751
biological_process	GO:2000027 regulation of animal organ morphogenesis	10 out of 1069 genes, 0.9%	125 out of 15747 genes, 0.8%	1	ENSGALG00000023303,ENSGALG00000033974,ENSGALG00000042657,ENSGALG00000028015,ENSGALG00000015208,ENSGALG00000042416,ENSGALG00000008609,ENSGALG00000009064,ENSGALG00000031325,ENSGALG00000030030
biological_process	GO:0031936 negative regulation of chromatin silencing	5 out of 1069 genes, 0.5%	11 out of 15747 genes, 0.1%	1	ENSGALG00000011783,ENSGALG00000031159,ENSGALG00000037167,ENSGALG00000011747,ENSGALG00000031874
biological_process	GO:0043066 negative regulation of apoptotic process	33 out of 1069 genes, 3.1%	526 out of 15747 genes, 3.3%	1	ENSGALG00000035219,ENSGALG00000019842,ENSGALG00000028204,ENSGALG00000026328,ENSGALG00000031426,ENSGALG00000014442,ENSGALG00000014913,ENSGALG00000029761,ENSGALG00000029980,ENSGALG00000008003,ENSGALG00000021567,ENSGALG00000045232,ENSGALG00000008302,ENSGALG00000043051,ENSGALG00000038018,ENSGALG00000026727,ENSGALG00000033974,ENSGALG00000016589,ENSGALG00000008014,ENSGALG00000006175,ENSGALG00000015208,…
molecular_function	GO:0070679 inositol 1,4,5 trisphosphate binding	2 out of 1069 genes, 0.2%	11 out of 15747 genes, 0.1%	1	ENSGALG00000011875,ENSGALG00000006297
biological_process	GO:2000249 regulation of actin cytoskeleton reorganization	2 out of 1069 genes, 0.2%	20 out of 15747 genes, 0.1%	1	ENSGALG00000038225,ENSGALG00000031325
biological_process	GO:0051235 maintenance of location	13 out of 1069 genes, 1.2%	150 out of 15747 genes, 1.0%	1	ENSGALG00000035219,ENSGALG00000046242,ENSGALG00000025763,ENSGALG00000028230,ENSGALG00000033353,ENSGALG00000032035,ENSGALG00000033123,ENSGALG00000017394,ENSGALG00000034095,ENSGALG00000027534,ENSGALG00000040297,ENSGALG00000034855,ENSGALG00000007114
molecular_function	GO:0005539 glycosaminoglycan binding	9 out of 1069 genes, 0.8%	118 out of 15747 genes, 0.7%	1	ENSGALG00000042607,ENSGALG00000037957,ENSGALG00000040493,ENSGALG00000040342,ENSGALG00000004286,ENSGALG00000033039,ENSGALG00000006413,ENSGALG00000011202,ENSGALG00000030030
cellular_component	GO:0042824 MHC class I peptide loading complex	2 out of 1069 genes, 0.2%	4 out of 15747 genes, 0.0%	1	ENSGALG00000029381,ENSGALG00000035075
biological_process	GO:0046467 membrane lipid biosynthetic process	6 out of 1069 genes, 0.6%	86 out of 15747 genes, 0.5%	1	ENSGALG00000003665,ENSGALG00000003751,ENSGALG00000039883,ENSGALG00000036106,ENSGALG00000022030,ENSGALG00000027762
biological_process	GO:0002090 regulation of receptor internalization	2 out of 1069 genes, 0.2%	21 out of 15747 genes, 0.1%	1	ENSGALG00000042657,ENSGALG00000012155
biological_process	GO:0030514 negative regulation of BMP signaling pathway	3 out of 1069 genes, 0.3%	46 out of 15747 genes, 0.3%	1	ENSGALG00000009064,ENSGALG00000040297,ENSGALG00000013081
molecular_function	GO:0051117 ATPase binding	3 out of 1069 genes, 0.3%	43 out of 15747 genes, 0.3%	1	ENSGALG00000000466,ENSGALG00000029694,ENSGALG00000036069
biological_process	GO:0090279 regulation of calcium ion import	2 out of 1069 genes, 0.2%	19 out of 15747 genes, 0.1%	1	ENSGALG00000037246,ENSGALG00000012155
biological_process	GO:0042490 mechanoreceptor differentiation	10 out of 1069 genes, 0.9%	60 out of 15747 genes, 0.4%	1	ENSGALG00000010572,ENSGALG00000010935,ENSGALG00000032610,ENSGALG00000028015,ENSGALG00000029392,ENSGALG00000031450,ENSGALG00000012594,ENSGALG00000015145,ENSGALG00000007650,ENSGALG00000016744
biological_process	GO:0002474 antigen processing and presentation of peptide antigen via MHC class I	3 out of 1069 genes, 0.3%	6 out of 15747 genes, 0.0%	1	ENSGALG00000029381,ENSGALG00000008022,ENSGALG00000035075
molecular_function	GO:0035591 signaling adaptor activity	3 out of 1069 genes, 0.3%	30 out of 15747 genes, 0.2%	1	ENSGALG00000000122,ENSGALG00000004610,ENSGALG00000025948
biological_process	GO:0048524 positive regulation of viral process	3 out of 1069 genes, 0.3%	54 out of 15747 genes, 0.3%	1	ENSGALG00000033532,ENSGALG00000035487,ENSGALG00000002210
biological_process	GO:0019752 carboxylic acid metabolic process	55 out of 1069 genes, 5.1%	534 out of 15747 genes, 3.4%	1	ENSGALG00000034917,ENSGALG00000029648,ENSGALG00000014966,ENSGALG00000040258,ENSGALG00000003582,ENSGALG00000029663,ENSGALG00000042246,ENSGALG00000016273,ENSGALG00000042184,ENSGALG00000016524,ENSGALG00000004230,ENSGALG00000029000,ENSGALG00000001697,ENSGALG00000014442,ENSGALG00000036976,ENSGALG00000030466,ENSGALG00000029980,ENSGALG00000007606,ENSGALG00000026077,ENSGALG00000040436,ENSGALG00000040632,…
biological_process	GO:0001817 regulation of cytokine production	21 out of 1069 genes, 2.0%	314 out of 15747 genes, 2.0%	1	ENSGALG00000030407,ENSGALG00000033974,ENSGALG00000042657,ENSGALG00000029367,ENSGALG00000008014,ENSGALG00000000751,ENSGALG00000007114,ENSGALG00000039710,ENSGALG00000014442,ENSGALG00000011434,ENSGALG00000044053,ENSGALG00000008341,ENSGALG00000039409,ENSGALG00000008722,ENSGALG00000043016,ENSGALG00000039473,ENSGALG00000017330,ENSGALG00000032530,ENSGALG00000031325,ENSGALG00000043051,ENSGALG00000030038
biological_process	GO:0098742 cell-cell adhesion via plasma-membrane adhesion molecules	7 out of 1069 genes, 0.7%	151 out of 15747 genes, 1.0%	1	ENSGALG00000036258,ENSGALG00000017229,ENSGALG00000043016,ENSGALG00000036097,ENSGALG00000000608,ENSGALG00000035094,ENSGALG00000032022
biological_process	GO:0070193 synaptonemal complex organization	3 out of 1069 genes, 0.3%	14 out of 15747 genes, 0.1%	1	ENSGALG00000006186,ENSGALG00000002511,ENSGALG00000045889
molecular_function	GO:0038191 neuropilin binding	3 out of 1069 genes, 0.3%	16 out of 15747 genes, 0.1%	1	ENSGALG00000026957,ENSGALG00000030542,ENSGALG00000008297
molecular_function	GO:0019899 enzyme binding	100 out of 1069 genes, 9.4%	1447 out of 15747 genes, 9.2%	1	ENSGALG00000033532,ENSGALG00000046371,ENSGALG00000013265,ENSGALG00000035297,ENSGALG00000030407,ENSGALG00000040471,ENSGALG00000036452,ENSGALG00000029648,ENSGALG00000029202,ENSGALG00000012890,ENSGALG00000016316,ENSGALG00000006454,ENSGALG00000034437,ENSGALG00000002919,ENSGALG00000005036,ENSGALG00000002210,ENSGALG00000037601,ENSGALG00000039710,ENSGALG00000005843,ENSGALG00000041826,ENSGALG00000026380,…
biological_process	GO:0006836 neurotransmitter transport	14 out of 1069 genes, 1.3%	122 out of 15747 genes, 0.8%	1	ENSGALG00000008055,ENSGALG00000039254,ENSGALG00000019291,ENSGALG00000008926,ENSGALG00000016804,ENSGALG00000012890,ENSGALG00000003582,ENSGALG00000037302,ENSGALG00000041122,ENSGALG00000019958,ENSGALG00000013180,ENSGALG00000015332,ENSGALG00000038582,ENSGALG00000008456
biological_process	GO:0014910 regulation of smooth muscle cell migration	2 out of 1069 genes, 0.2%	23 out of 15747 genes, 0.1%	1	ENSGALG00000040342,ENSGALG00000030542
biological_process	GO:0071840 cellular component organization or biogenesis	272 out of 1069 genes, 25.4%	3968 out of 15747 genes, 25.2%	1	ENSGALG00000040303,ENSGALG00000032610,ENSGALG00000043204,ENSGALG00000038325,ENSGALG00000036867,ENSGALG00000004945,ENSGALG00000004230,ENSGALG00000011686,ENSGALG00000038343,ENSGALG00000026380,ENSGALG00000026858,ENSGALG00000021567,ENSGALG00000041471,ENSGALG00000035623,ENSGALG00000034855,ENSGALG00000008302,ENSGALG00000007370,ENSGALG00000017419,ENSGALG00000002033,ENSGALG00000035187,ENSGALG00000014900,…
biological_process	GO:0046068 cGMP metabolic process	2 out of 1069 genes, 0.2%	16 out of 15747 genes, 0.1%	1	ENSGALG00000015753,ENSGALG00000005076
biological_process	GO:0042446 hormone biosynthetic process	3 out of 1069 genes, 0.3%	23 out of 15747 genes, 0.1%	1	ENSGALG00000013294,ENSGALG00000016804,ENSGALG00000016685
biological_process	GO:0001649 osteoblast differentiation	7 out of 1069 genes, 0.7%	69 out of 15747 genes, 0.4%	1	ENSGALG00000008135,ENSGALG00000043641,ENSGALG00000009064,ENSGALG00000004893,ENSGALG00000042657,ENSGALG00000035623,ENSGALG00000030030
biological_process	GO:0043551 regulation of phosphatidylinositol 3-kinase activity	2 out of 1069 genes, 0.2%	34 out of 15747 genes, 0.2%	1	ENSGALG00000021567,ENSGALG00000025948
biological_process	GO:0070997 neuron death	3 out of 1069 genes, 0.3%	35 out of 15747 genes, 0.2%	1	ENSGALG00000037736,ENSGALG00000014442,ENSGALG00000034095
molecular_function	GO:0032813 tumor necrosis factor receptor superfamily binding	2 out of 1069 genes, 0.2%	28 out of 15747 genes, 0.2%	1	ENSGALG00000011436,ENSGALG00000003987
biological_process	GO:1903533 regulation of protein targeting	6 out of 1069 genes, 0.6%	27 out of 15747 genes, 0.2%	1	ENSGALG00000037736,ENSGALG00000027188,ENSGALG00000034095,ENSGALG00000008302,ENSGALG00000026849,ENSGALG00000006413
biological_process	GO:2000259 positive regulation of protein activation cascade	2 out of 1069 genes, 0.2%	3 out of 15747 genes, 0.0%	1	ENSGALG00000014840,ENSGALG00000030038
biological_process	GO:0048012 hepatocyte growth factor receptor signaling pathway	3 out of 1069 genes, 0.3%	6 out of 15747 genes, 0.0%	1	ENSGALG00000042895,ENSGALG00000033974,ENSGALG00000029761
biological_process	GO:0014037 Schwann cell differentiation	6 out of 1069 genes, 0.6%	28 out of 15747 genes, 0.2%	1	ENSGALG00000015422,ENSGALG00000037736,ENSGALG00000012594,ENSGALG00000006802,ENSGALG00000034095,ENSGALG00000029761
biological_process	GO:0032459 regulation of protein oligomerization	2 out of 1069 genes, 0.2%	16 out of 15747 genes, 0.1%	1	ENSGALG00000000122,ENSGALG00000043051
biological_process	GO:0007215 glutamate receptor signaling pathway	4 out of 1069 genes, 0.4%	34 out of 15747 genes, 0.2%	1	ENSGALG00000017238,ENSGALG00000001172,ENSGALG00000038995,ENSGALG00000011809
cellular_component	GO:0120111 neuron projection cytoplasm	2 out of 1069 genes, 0.2%	42 out of 15747 genes, 0.3%	1	ENSGALG00000038773,ENSGALG00000008291
biological_process	GO:0000462 maturation of SSU-rRNA from tricistronic rRNA transcript (SSU-rRNA, 5.8S rRNA, LSU-rRNA)	4 out of 1069 genes, 0.4%	27 out of 15747 genes, 0.2%	1	ENSGALG00000042508,ENSGALG00000004588,ENSGALG00000030890,ENSGALG00000000638
biological_process	GO:0044262 cellular carbohydrate metabolic process	6 out of 1069 genes, 0.6%	112 out of 15747 genes, 0.7%	1	ENSGALG00000043290,ENSGALG00000013265,ENSGALG00000002847,ENSGALG00000007484,ENSGALG00000034855,ENSGALG00000021039
biological_process	GO:0032102 negative regulation of response to external stimulus	17 out of 1069 genes, 1.6%	183 out of 15747 genes, 1.2%	1	ENSGALG00000013294,ENSGALG00000033974,ENSGALG00000042657,ENSGALG00000028204,ENSGALG00000028886,ENSGALG00000026957,ENSGALG00000040297,ENSGALG00000030542,ENSGALG00000008297,ENSGALG00000007114,ENSGALG00000011686,ENSGALG00000044053,ENSGALG00000029761,ENSGALG00000017274,ENSGALG00000016985,ENSGALG00000004293,ENSGALG00000013571
molecular_function	GO:0043168 anion binding	145 out of 1069 genes, 13.6%	2149 out of 15747 genes, 13.6%	1	ENSGALG00000042607,ENSGALG00000008055,ENSGALG00000034917,ENSGALG00000043938,ENSGALG00000030548,ENSGALG00000026380,ENSGALG00000015224,ENSGALG00000021567,ENSGALG00000041471,ENSGALG00000034855,ENSGALG00000007370,ENSGALG00000003845,ENSGALG00000035641,ENSGALG00000016426,ENSGALG00000036191,ENSGALG00000033234,ENSGALG00000032468,ENSGALG00000012418,ENSGALG00000042005,ENSGALG00000015753,ENSGALG00000043416,…
biological_process	GO:0033365 protein localization to organelle	22 out of 1069 genes, 2.1%	409 out of 15747 genes, 2.6%	1	ENSGALG00000023303,ENSGALG00000040782,ENSGALG00000028230,ENSGALG00000016992,ENSGALG00000038325,ENSGALG00000029674,ENSGALG00000036359,ENSGALG00000017394,ENSGALG00000039420,ENSGALG00000031684,ENSGALG00000004845,ENSGALG00000009007,ENSGALG00000028937,ENSGALG00000037527,ENSGALG00000032035,ENSGALG00000038400,ENSGALG00000036196,ENSGALG00000039473,ENSGALG00000030890,ENSGALG00000034095,ENSGALG00000039212,…
biological_process	GO:0032387 negative regulation of intracellular transport	4 out of 1069 genes, 0.4%	39 out of 15747 genes, 0.2%	1	ENSGALG00000017394,ENSGALG00000034095,ENSGALG00000032035,ENSGALG00000026849
cellular_component	GO:0000776 kinetochore	4 out of 1069 genes, 0.4%	84 out of 15747 genes, 0.5%	1	ENSGALG00000043074,ENSGALG00000042539,ENSGALG00000013784,ENSGALG00000009722
molecular_function	GO:0005416 amino acid:cation symporter activity	4 out of 1069 genes, 0.4%	15 out of 15747 genes, 0.1%	1	ENSGALG00000003582,ENSGALG00000019291,ENSGALG00000019958,ENSGALG00000038582
biological_process	GO:0014070 response to organic cyclic compound	28 out of 1069 genes, 2.6%	377 out of 15747 genes, 2.4%	1	ENSGALG00000011875,ENSGALG00000039228,ENSGALG00000033941,ENSGALG00000015150,ENSGALG00000002170,ENSGALG00000032986,ENSGALG00000000751,ENSGALG00000036359,ENSGALG00000017394,ENSGALG00000010866,ENSGALG00000000608,ENSGALG00000016524,ENSGALG00000007403,ENSGALG00000037935,ENSGALG00000031328,ENSGALG00000035317,ENSGALG00000007484,ENSGALG00000029392,ENSGALG00000043010,ENSGALG00000029761,ENSGALG00000043641,…
molecular_function	GO:0140030 modification-dependent protein binding	4 out of 1069 genes, 0.4%	97 out of 15747 genes, 0.6%	1	ENSGALG00000033532,ENSGALG00000001595,ENSGALG00000028499,ENSGALG00000027506
biological_process	GO:1905954 positive regulation of lipid localization	6 out of 1069 genes, 0.6%	45 out of 15747 genes, 0.3%	1	ENSGALG00000041687,ENSGALG00000013294,ENSGALG00000043734,ENSGALG00000017106,ENSGALG00000007047,ENSGALG00000030038
biological_process	GO:0007088 regulation of mitotic nuclear division	8 out of 1069 genes, 0.7%	122 out of 15747 genes, 0.8%	1	ENSGALG00000042418,ENSGALG00000026095,ENSGALG00000026380,ENSGALG00000013784,ENSGALG00000012155,ENSGALG00000011299,ENSGALG00000003485,ENSGALG00000007403
cellular_component	GO:0031298 replication fork protection complex	2 out of 1069 genes, 0.2%	8 out of 15747 genes, 0.1%	1	ENSGALG00000036572,ENSGALG00000034688
molecular_function	GO:0015355 secondary active monocarboxylate transmembrane transporter activity	2 out of 1069 genes, 0.2%	10 out of 15747 genes, 0.1%	1	ENSGALG00000019291,ENSGALG00000019958
biological_process	GO:0098657 import into cell	25 out of 1069 genes, 2.3%	352 out of 15747 genes, 2.2%	1	ENSGALG00000005644,ENSGALG00000033002,ENSGALG00000031735,ENSGALG00000028284,ENSGALG00000033572,ENSGALG00000037253,ENSGALG00000003582,ENSGALG00000037712,ENSGALG00000032468,ENSGALG00000033110,ENSGALG00000037538,ENSGALG00000011434,ENSGALG00000040035,ENSGALG00000000653,ENSGALG00000039738,ENSGALG00000005824,ENSGALG00000031450,ENSGALG00000043016,ENSGALG00000017274,ENSGALG00000012126,ENSGALG00000037246,…
biological_process	GO:0046883 regulation of hormone secretion	8 out of 1069 genes, 0.7%	134 out of 15747 genes, 0.9%	1	ENSGALG00000037325,ENSGALG00000013294,ENSGALG00000027188,ENSGALG00000008337,ENSGALG00000007047,ENSGALG00000032986,ENSGALG00000008713,ENSGALG00000005212
biological_process	GO:0071230 cellular response to amino acid stimulus	4 out of 1069 genes, 0.4%	44 out of 15747 genes, 0.3%	1	ENSGALG00000012594,ENSGALG00000037603,ENSGALG00000008014,ENSGALG00000038018
biological_process	GO:0051301 cell division	5 out of 1069 genes, 0.5%	144 out of 15747 genes, 0.9%	1	ENSGALG00000003113,ENSGALG00000031553,ENSGALG00000042657,ENSGALG00000013784,ENSGALG00000033110
biological_process	GO:0021695 cerebellar cortex development	5 out of 1069 genes, 0.5%	38 out of 15747 genes, 0.2%	1	ENSGALG00000032610,ENSGALG00000034095,ENSGALG00000014155,ENSGALG00000010094,ENSGALG00000007370
biological_process	GO:0031145 anaphase-promoting complex-dependent catabolic process	3 out of 1069 genes, 0.3%	12 out of 15747 genes, 0.1%	1	ENSGALG00000026095,ENSGALG00000026380,ENSGALG00000036827
biological_process	GO:0050982 detection of mechanical stimulus	3 out of 1069 genes, 0.3%	28 out of 15747 genes, 0.2%	1	ENSGALG00000010935,ENSGALG00000015145,ENSGALG00000034751
biological_process	GO:0050794 regulation of cellular process	456 out of 1069 genes, 42.7%	7135 out of 15747 genes, 45.3%	1	ENSGALG00000008055,ENSGALG00000040471,ENSGALG00000033941,ENSGALG00000037904,ENSGALG00000043204,ENSGALG00000036867,ENSGALG00000000751,ENSGALG00000016316,ENSGALG00000000293,ENSGALG00000034437,ENSGALG00000017394,ENSGALG00000005036,ENSGALG00000038102,ENSGALG00000037601,ENSGALG00000009278,ENSGALG00000011686,ENSGALG00000037935,ENSGALG00000031980,ENSGALG00000026380,ENSGALG00000005824,ENSGALG00000009877,…
biological_process	GO:0046907 intracellular transport	59 out of 1069 genes, 5.5%	968 out of 15747 genes, 6.1%	1	ENSGALG00000008055,ENSGALG00000037586,ENSGALG00000023303,ENSGALG00000003416,ENSGALG00000040519,ENSGALG00000008926,ENSGALG00000040351,ENSGALG00000035075,ENSGALG00000028230,ENSGALG00000038325,ENSGALG00000034747,ENSGALG00000029202,ENSGALG00000033572,ENSGALG00000034510,ENSGALG00000015722,ENSGALG00000017553,ENSGALG00000037601,ENSGALG00000028937,ENSGALG00000030548,ENSGALG00000007864,ENSGALG00000009722,…
molecular_function	GO:0003690 double-stranded DNA binding	54 out of 1069 genes, 5.1%	711 out of 15747 genes, 4.5%	1	ENSGALG00000023303,ENSGALG00000044121,ENSGALG00000019842,ENSGALG00000033941,ENSGALG00000016662,ENSGALG00000015150,ENSGALG00000002170,ENSGALG00000026264,ENSGALG00000000751,ENSGALG00000016316,ENSGALG00000036359,ENSGALG00000035944,ENSGALG00000008135,ENSGALG00000037935,ENSGALG00000011747,ENSGALG00000044622,ENSGALG00000043010,ENSGALG00000005653,ENSGALG00000043641,ENSGALG00000031159,ENSGALG00000000836,…
biological_process	GO:0030193 regulation of blood coagulation	5 out of 1069 genes, 0.5%	45 out of 15747 genes, 0.3%	1	ENSGALG00000028886,ENSGALG00000017274,ENSGALG00000016985,ENSGALG00000004293,ENSGALG00000013571
molecular_function	GO:0003906 DNA-(apurinic or apyrimidinic site) endonuclease activity	2 out of 1069 genes, 0.2%	9 out of 15747 genes, 0.1%	1	ENSGALG00000017330,ENSGALG00000030396
biological_process	GO:0014066 regulation of phosphatidylinositol 3-kinase signaling	4 out of 1069 genes, 0.4%	57 out of 15747 genes, 0.4%	1	ENSGALG00000012594,ENSGALG00000039473,ENSGALG00000033974,ENSGALG00000007650
molecular_function	GO:0000983 transcription factor activity, RNA polymerase II core promoter sequence-specific DNA binding	2 out of 1069 genes, 0.2%	12 out of 15747 genes, 0.1%	1	ENSGALG00000043204,ENSGALG00000032249
cellular_component	GO:0048471 perinuclear region of cytoplasm	25 out of 1069 genes, 2.3%	308 out of 15747 genes, 2.0%	1	ENSGALG00000046371,ENSGALG00000041204,ENSGALG00000022976,ENSGALG00000040471,ENSGALG00000032819,ENSGALG00000012890,ENSGALG00000000122,ENSGALG00000033572,ENSGALG00000012594,ENSGALG00000000740,ENSGALG00000000608,ENSGALG00000012576,ENSGALG00000002210,ENSGALG00000043764,ENSGALG00000041826,ENSGALG00000014913,ENSGALG00000029528,ENSGALG00000014843,ENSGALG00000030548,ENSGALG00000019211,ENSGALG00000029761,…
biological_process	GO:0006626 protein targeting to mitochondrion	5 out of 1069 genes, 0.5%	36 out of 15747 genes, 0.2%	1	ENSGALG00000038400,ENSGALG00000028937,ENSGALG00000004845,ENSGALG00000039212,ENSGALG00000038325
biological_process	GO:0006857 oligopeptide transport	2 out of 1069 genes, 0.2%	6 out of 15747 genes, 0.0%	1	ENSGALG00000007650,ENSGALG00000035094
biological_process	GO:0099174 regulation of presynapse organization	2 out of 1069 genes, 0.2%	12 out of 15747 genes, 0.1%	1	ENSGALG00000042657,ENSGALG00000016288
biological_process	GO:0060219 camera-type eye photoreceptor cell differentiation	3 out of 1069 genes, 0.3%	11 out of 15747 genes, 0.1%	1	ENSGALG00000015150,ENSGALG00000006626,ENSGALG00000006751
biological_process	GO:0008203 cholesterol metabolic process	7 out of 1069 genes, 0.7%	49 out of 15747 genes, 0.3%	1	ENSGALG00000035768,ENSGALG00000017394,ENSGALG00000004230,ENSGALG00000032986,ENSGALG00000001234,ENSGALG00000007267,ENSGALG00000007114
biological_process	GO:0019226 transmission of nerve impulse	5 out of 1069 genes, 0.5%	42 out of 15747 genes, 0.3%	1	ENSGALG00000012594,ENSGALG00000009514,ENSGALG00000034427,ENSGALG00000006112,ENSGALG00000027702
biological_process	GO:0042537 benzene-containing compound metabolic process	4 out of 1069 genes, 0.4%	13 out of 15747 genes, 0.1%	1	ENSGALG00000029395,ENSGALG00000012418,ENSGALG00000000109,ENSGALG00000035207
biological_process	GO:0060485 mesenchyme development	11 out of 1069 genes, 1.0%	167 out of 15747 genes, 1.1%	1	ENSGALG00000023303,ENSGALG00000011686,ENSGALG00000040519,ENSGALG00000039228,ENSGALG00000016662,ENSGALG00000042657,ENSGALG00000028015,ENSGALG00000008609,ENSGALG00000026957,ENSGALG00000030542,ENSGALG00000008297
molecular_function	GO:0003730 mRNA 3'-UTR binding	4 out of 1069 genes, 0.4%	54 out of 15747 genes, 0.3%	1	ENSGALG00000041204,ENSGALG00000039228,ENSGALG00000011243,ENSGALG00000009288
biological_process	GO:0007283 spermatogenesis	22 out of 1069 genes, 2.1%	236 out of 15747 genes, 1.5%	1	ENSGALG00000041938,ENSGALG00000046242,ENSGALG00000013893,ENSGALG00000025763,ENSGALG00000006186,ENSGALG00000032986,ENSGALG00000012236,ENSGALG00000046180,ENSGALG00000007403,ENSGALG00000043839,ENSGALG00000014913,ENSGALG00000004893,ENSGALG00000045889,ENSGALG00000019211,ENSGALG00000002006,ENSGALG00000016757,ENSGALG00000002511,ENSGALG00000016287,ENSGALG00000008302,ENSGALG00000043975,ENSGALG00000045860,…
biological_process	GO:0045103 intermediate filament-based process	3 out of 1069 genes, 0.3%	35 out of 15747 genes, 0.2%	1	ENSGALG00000017106,ENSGALG00000011306,ENSGALG00000034585
biological_process	GO:0036473 cell death in response to oxidative stress	2 out of 1069 genes, 0.2%	15 out of 15747 genes, 0.1%	1	ENSGALG00000028204,ENSGALG00000028996
molecular_function	GO:0051787 misfolded protein binding	2 out of 1069 genes, 0.2%	12 out of 15747 genes, 0.1%	1	ENSGALG00000014904,ENSGALG00000043051
molecular_function	GO:0051019 mitogen-activated protein kinase binding	2 out of 1069 genes, 0.2%	17 out of 15747 genes, 0.1%	1	ENSGALG00000036452,ENSGALG00000007403
biological_process	GO:0045582 positive regulation of T cell differentiation	2 out of 1069 genes, 0.2%	45 out of 15747 genes, 0.3%	1	ENSGALG00000032530,ENSGALG00000031325
biological_process	GO:0006984 ER-nucleus signaling pathway	2 out of 1069 genes, 0.2%	15 out of 15747 genes, 0.1%	1	ENSGALG00000035768,ENSGALG00000017394
biological_process	GO:0050770 regulation of axonogenesis	10 out of 1069 genes, 0.9%	127 out of 15747 genes, 0.8%	1	ENSGALG00000011686,ENSGALG00000042657,ENSGALG00000036101,ENSGALG00000000653,ENSGALG00000012594,ENSGALG00000008733,ENSGALG00000034095,ENSGALG00000026957,ENSGALG00000008297,ENSGALG00000030542
biological_process	GO:1904659 glucose transmembrane transport	2 out of 1069 genes, 0.2%	14 out of 15747 genes, 0.1%	1	ENSGALG00000033572,ENSGALG00000037603
biological_process	GO:0031668 cellular response to extracellular stimulus	8 out of 1069 genes, 0.7%	136 out of 15747 genes, 0.9%	1	ENSGALG00000035219,ENSGALG00000027188,ENSGALG00000008926,ENSGALG00000002131,ENSGALG00000036101,ENSGALG00000039315,ENSGALG00000041687,ENSGALG00000037603
cellular_component	GO:0043226 organelle	618 out of 1069 genes, 57.8%	8619 out of 15747 genes, 54.7%	1	ENSGALG00000008055,ENSGALG00000040303,ENSGALG00000032610,ENSGALG00000036867,ENSGALG00000004945,ENSGALG00000043939,ENSGALG00000016316,ENSGALG00000017394,ENSGALG00000015145,ENSGALG00000043938,ENSGALG00000038102,ENSGALG00000028147,ENSGALG00000008918,ENSGALG00000037935,ENSGALG00000040041,ENSGALG00000038343,ENSGALG00000015224,ENSGALG00000026858,ENSGALG00000041471,ENSGALG00000006323,ENSGALG00000035623,…
molecular_function	GO:0043022 ribosome binding	2 out of 1069 genes, 0.2%	40 out of 15747 genes, 0.3%	1	ENSGALG00000000122,ENSGALG00000029343
cellular_component	GO:0030017 sarcomere	5 out of 1069 genes, 0.5%	112 out of 15747 genes, 0.7%	1	ENSGALG00000035187,ENSGALG00000028567,ENSGALG00000011306,ENSGALG00000005332,ENSGALG00000005292
biological_process	GO:0032469 endoplasmic reticulum calcium ion homeostasis	2 out of 1069 genes, 0.2%	15 out of 15747 genes, 0.1%	1	ENSGALG00000031493,ENSGALG00000031426
biological_process	GO:0050863 regulation of T cell activation	9 out of 1069 genes, 0.8%	149 out of 15747 genes, 0.9%	1	ENSGALG00000030407,ENSGALG00000000466,ENSGALG00000028015,ENSGALG00000008014,ENSGALG00000031735,ENSGALG00000043016,ENSGALG00000017330,ENSGALG00000032530,ENSGALG00000031325
cellular_component	GO:0032587 ruffle membrane	4 out of 1069 genes, 0.4%	40 out of 15747 genes, 0.3%	1	ENSGALG00000023703,ENSGALG00000030836,ENSGALG00000037736,ENSGALG00000017330
biological_process	GO:0042182 ketone catabolic process	2 out of 1069 genes, 0.2%	4 out of 15747 genes, 0.0%	1	ENSGALG00000022166,ENSGALG00000012418
biological_process	GO:0019377 glycolipid catabolic process	3 out of 1069 genes, 0.3%	15 out of 15747 genes, 0.1%	1	ENSGALG00000027534,ENSGALG00000040208,ENSGALG00000009231
biological_process	GO:0032092 positive regulation of protein binding	3 out of 1069 genes, 0.3%	69 out of 15747 genes, 0.4%	1	ENSGALG00000034095,ENSGALG00000042657,ENSGALG00000003987
molecular_function	GO:0030215 semaphorin receptor binding	6 out of 1069 genes, 0.6%	20 out of 15747 genes, 0.1%	1	ENSGALG00000011686,ENSGALG00000038225,ENSGALG00000026957,ENSGALG00000033353,ENSGALG00000030542,ENSGALG00000008297
biological_process	GO:1902533 positive regulation of intracellular signal transduction	35 out of 1069 genes, 3.3%	612 out of 15747 genes, 3.9%	1	ENSGALG00000030407,ENSGALG00000000466,ENSGALG00000036452,ENSGALG00000016992,ENSGALG00000036642,ENSGALG00000012890,ENSGALG00000000122,ENSGALG00000028204,ENSGALG00000033039,ENSGALG00000010688,ENSGALG00000044188,ENSGALG00000015422,ENSGALG00000041926,ENSGALG00000014913,ENSGALG00000037246,ENSGALG00000008733,ENSGALG00000021567,ENSGALG00000040672,ENSGALG00000008302,ENSGALG00000042365,ENSGALG00000026727,…
biological_process	GO:0014003 oligodendrocyte development	3 out of 1069 genes, 0.3%	24 out of 15747 genes, 0.2%	1	ENSGALG00000000653,ENSGALG00000031325,ENSGALG00000043051
molecular_function	GO:0046933 proton-transporting ATP synthase activity, rotational mechanism	4 out of 1069 genes, 0.4%	12 out of 15747 genes, 0.1%	1	ENSGALG00000009286,ENSGALG00000032875,ENSGALG00000038801,ENSGALG00000030086
molecular_function	GO:0016702 oxidoreductase activity, acting on single donors with incorporation of molecular oxygen, incorporation of two atoms of oxygen	2 out of 1069 genes, 0.2%	19 out of 15747 genes, 0.1%	1	ENSGALG00000035207,ENSGALG00000014966
molecular_function	GO:0008395 steroid hydroxylase activity	4 out of 1069 genes, 0.4%	29 out of 15747 genes, 0.2%	1	ENSGALG00000032620,ENSGALG00000008105,ENSGALG00000008283,ENSGALG00000046639
cellular_component	GO:0031256 leading edge membrane	10 out of 1069 genes, 0.9%	82 out of 15747 genes, 0.5%	1	ENSGALG00000032958,ENSGALG00000008918,ENSGALG00000005644,ENSGALG00000014202,ENSGALG00000023703,ENSGALG00000030836,ENSGALG00000037736,ENSGALG00000017330,ENSGALG00000016744,ENSGALG00000020143
biological_process	GO:1902023 L-arginine transport	2 out of 1069 genes, 0.2%	6 out of 15747 genes, 0.0%	1	ENSGALG00000011434,ENSGALG00000033002
biological_process	GO:0070098 chemokine-mediated signaling pathway	2 out of 1069 genes, 0.2%	50 out of 15747 genes, 0.3%	1	ENSGALG00000000401,ENSGALG00000008302
cellular_component	GO:0098791 Golgi subcompartment	24 out of 1069 genes, 2.2%	380 out of 15747 genes, 2.4%	1	ENSGALG00000035768,ENSGALG00000019756,ENSGALG00000037586,ENSGALG00000004885,ENSGALG00000040519,ENSGALG00000040351,ENSGALG00000001611,ENSGALG00000000608,ENSGALG00000034507,ENSGALG00000026965,ENSGALG00000012988,ENSGALG00000044464,ENSGALG00000039643,ENSGALG00000004002,ENSGALG00000031212,ENSGALG00000004276,ENSGALG00000040041,ENSGALG00000004166,ENSGALG00000008341,ENSGALG00000027874,ENSGALG00000030548,…
biological_process	GO:0070304 positive regulation of stress-activated protein kinase signaling cascade	2 out of 1069 genes, 0.2%	100 out of 15747 genes, 0.6%	1	ENSGALG00000017330,ENSGALG00000003987
biological_process	GO:0060628 regulation of ER to Golgi vesicle-mediated transport	2 out of 1069 genes, 0.2%	14 out of 15747 genes, 0.1%	1	ENSGALG00000029369,ENSGALG00000017394
cellular_component	GO:0071339 MLL1 complex	3 out of 1069 genes, 0.3%	21 out of 15747 genes, 0.1%	1	ENSGALG00000036359,ENSGALG00000035203,ENSGALG00000032249
molecular_function	GO:0042887 amide transmembrane transporter activity	6 out of 1069 genes, 0.6%	25 out of 15747 genes, 0.2%	1	ENSGALG00000038400,ENSGALG00000029381,ENSGALG00000035075,ENSGALG00000032749,ENSGALG00000035094,ENSGALG00000030511
biological_process	GO:0034599 cellular response to oxidative stress	9 out of 1069 genes, 0.8%	109 out of 15747 genes, 0.7%	1	ENSGALG00000030931,ENSGALG00000028996,ENSGALG00000003774,ENSGALG00000029761,ENSGALG00000000751,ENSGALG00000029677,ENSGALG00000028204,ENSGALG00000017330,ENSGALG00000037603
biological_process	GO:0071827 plasma lipoprotein particle organization	4 out of 1069 genes, 0.4%	19 out of 15747 genes, 0.1%	1	ENSGALG00000043734,ENSGALG00000004230,ENSGALG00000001234,ENSGALG00000007114
cellular_component	GO:0031226 intrinsic component of plasma membrane	75 out of 1069 genes, 7.0%	915 out of 15747 genes, 5.8%	1	ENSGALG00000010850,ENSGALG00000008055,ENSGALG00000030356,ENSGALG00000010293,ENSGALG00000030407,ENSGALG00000019291,ENSGALG00000011875,ENSGALG00000011141,ENSGALG00000016992,ENSGALG00000003582,ENSGALG00000015145,ENSGALG00000034427,ENSGALG00000030542,ENSGALG00000008297,ENSGALG00000015422,ENSGALG00000016176,ENSGALG00000009877,ENSGALG00000043016,ENSGALG00000007298,ENSGALG00000037246,ENSGALG00000021567,…
molecular_function	GO:0003951 NAD+ kinase activity	2 out of 1069 genes, 0.2%	16 out of 15747 genes, 0.1%	1	ENSGALG00000038110,ENSGALG00000012890
biological_process	GO:0045638 negative regulation of myeloid cell differentiation	6 out of 1069 genes, 0.6%	52 out of 15747 genes, 0.3%	1	ENSGALG00000042491,ENSGALG00000032272,ENSGALG00000039228,ENSGALG00000032933,ENSGALG00000000401,ENSGALG00000008302
biological_process	GO:0042246 tissue regeneration	2 out of 1069 genes, 0.2%	28 out of 15747 genes, 0.2%	1	ENSGALG00000028204,ENSGALG00000043204
biological_process	GO:0010828 positive regulation of glucose transmembrane transport	2 out of 1069 genes, 0.2%	35 out of 15747 genes, 0.2%	1	ENSGALG00000037736,ENSGALG00000030038
biological_process	GO:1903513 endoplasmic reticulum to cytosol transport	2 out of 1069 genes, 0.2%	19 out of 15747 genes, 0.1%	1	ENSGALG00000030148,ENSGALG00000032035
biological_process	GO:0086010 membrane depolarization during action potential	4 out of 1069 genes, 0.4%	22 out of 15747 genes, 0.1%	1	ENSGALG00000005332,ENSGALG00000034427,ENSGALG00000006112,ENSGALG00000027702
molecular_function	GO:0033218 amide binding	23 out of 1069 genes, 2.2%	193 out of 15747 genes, 1.2%	1	ENSGALG00000019797,ENSGALG00000029674,ENSGALG00000000740,ENSGALG00000039420,ENSGALG00000002210,ENSGALG00000003446,ENSGALG00000007114,ENSGALG00000015269,ENSGALG00000034630,ENSGALG00000015753,ENSGALG00000037527,ENSGALG00000029395,ENSGALG00000040035,ENSGALG00000008341,ENSGALG00000046164,ENSGALG00000010078,ENSGALG00000007298,ENSGALG00000041800,ENSGALG00000028600,ENSGALG00000005212,ENSGALG00000043051,…
biological_process	GO:0016197 endosomal transport	8 out of 1069 genes, 0.7%	143 out of 15747 genes, 0.9%	1	ENSGALG00000040351,ENSGALG00000038773,ENSGALG00000004166,ENSGALG00000033572,ENSGALG00000034510,ENSGALG00000032468,ENSGALG00000046088,ENSGALG00000033110
biological_process	GO:0002683 negative regulation of immune system process	18 out of 1069 genes, 1.7%	233 out of 15747 genes, 1.5%	1	ENSGALG00000013294,ENSGALG00000030356,ENSGALG00000039228,ENSGALG00000008014,ENSGALG00000042491,ENSGALG00000028204,ENSGALG00000040297,ENSGALG00000007114,ENSGALG00000031426,ENSGALG00000032272,ENSGALG00000032933,ENSGALG00000044053,ENSGALG00000028015,ENSGALG00000006751,ENSGALG00000029530,ENSGALG00000000401,ENSGALG00000008302,ENSGALG00000031325
biological_process	GO:0010639 negative regulation of organelle organization	23 out of 1069 genes, 2.2%	240 out of 15747 genes, 1.5%	1	ENSGALG00000033974,ENSGALG00000042418,ENSGALG00000031874,ENSGALG00000012770,ENSGALG00000030931,ENSGALG00000016589,ENSGALG00000038229,ENSGALG00000035260,ENSGALG00000032819,ENSGALG00000029202,ENSGALG00000041461,ENSGALG00000026849,ENSGALG00000011783,ENSGALG00000028204,ENSGALG00000011299,ENSGALG00000017394,ENSGALG00000041078,ENSGALG00000006508,ENSGALG00000011747,ENSGALG00000031159,ENSGALG00000037167,…
molecular_function	GO:0004435 phosphatidylinositol phospholipase C activity	2 out of 1069 genes, 0.2%	20 out of 15747 genes, 0.1%	1	ENSGALG00000010312,ENSGALG00000003345
biological_process	GO:1905114 cell surface receptor signaling pathway involved in cell-cell signaling	15 out of 1069 genes, 1.4%	176 out of 15747 genes, 1.1%	1	ENSGALG00000007685,ENSGALG00000042657,ENSGALG00000029392,ENSGALG00000015208,ENSGALG00000012155,ENSGALG00000012890,ENSGALG00000006965,ENSGALG00000009064,ENSGALG00000008609,ENSGALG00000034095,ENSGALG00000012425,ENSGALG00000015382,ENSGALG00000030038,ENSGALG00000010781,ENSGALG00000011809
biological_process	GO:1900371 regulation of purine nucleotide biosynthetic process	2 out of 1069 genes, 0.2%	36 out of 15747 genes, 0.2%	1	ENSGALG00000001418,ENSGALG00000016992
biological_process	GO:0072522 purine-containing compound biosynthetic process	19 out of 1069 genes, 1.8%	143 out of 15747 genes, 0.9%	1	ENSGALG00000032875,ENSGALG00000032465,ENSGALG00000021039,ENSGALG00000009286,ENSGALG00000001992,ENSGALG00000029677,ENSGALG00000028866,ENSGALG00000033199,ENSGALG00000015753,ENSGALG00000014442,ENSGALG00000010225,ENSGALG00000015224,ENSGALG00000038801,ENSGALG00000030086,ENSGALG00000007606,ENSGALG00000033446,ENSGALG00000026077,ENSGALG00000005076,ENSGALG00000034855
biological_process	GO:0022412 cellular process involved in reproduction in multicellular organism	20 out of 1069 genes, 1.9%	183 out of 15747 genes, 1.2%	1	ENSGALG00000041938,ENSGALG00000032986,ENSGALG00000012236,ENSGALG00000028284,ENSGALG00000046180,ENSGALG00000007403,ENSGALG00000005411,ENSGALG00000043839,ENSGALG00000004893,ENSGALG00000045889,ENSGALG00000019211,ENSGALG00000017274,ENSGALG00000002006,ENSGALG00000011243,ENSGALG00000002511,ENSGALG00000045232,ENSGALG00000031325,ENSGALG00000008302,ENSGALG00000043975,ENSGALG00000034574
biological_process	GO:0006222 UMP biosynthetic process	2 out of 1069 genes, 0.2%	9 out of 15747 genes, 0.1%	1	ENSGALG00000042005,ENSGALG00000003510
molecular_function	GO:0005080 protein kinase C binding	2 out of 1069 genes, 0.2%	28 out of 15747 genes, 0.2%	1	ENSGALG00000000122,ENSGALG00000039710
molecular_function	GO:0032561 guanyl ribonucleotide binding	15 out of 1069 genes, 1.4%	323 out of 15747 genes, 2.1%	1	ENSGALG00000044774,ENSGALG00000005843,ENSGALG00000036101,ENSGALG00000037644,ENSGALG00000033353,ENSGALG00000000433,ENSGALG00000033884,ENSGALG00000008427,ENSGALG00000027789,ENSGALG00000002984,ENSGALG00000012576,ENSGALG00000041471,ENSGALG00000037953,ENSGALG00000028971,ENSGALG00000014136
biological_process	GO:0071772 response to BMP	2 out of 1069 genes, 0.2%	60 out of 15747 genes, 0.4%	1	ENSGALG00000042657,ENSGALG00000015208
biological_process	GO:0072384 organelle transport along microtubule	4 out of 1069 genes, 0.4%	46 out of 15747 genes, 0.3%	1	ENSGALG00000038773,ENSGALG00000028230,ENSGALG00000008291,ENSGALG00000009722
biological_process	GO:0006997 nucleus organization	6 out of 1069 genes, 0.6%	125 out of 15747 genes, 0.8%	1	ENSGALG00000046242,ENSGALG00000042418,ENSGALG00000025763,ENSGALG00000002511,ENSGALG00000028230,ENSGALG00000037018
biological_process	GO:1905209 positive regulation of cardiocyte differentiation	2 out of 1069 genes, 0.2%	19 out of 15747 genes, 0.1%	1	ENSGALG00000015422,ENSGALG00000042657
biological_process	GO:0002218 activation of innate immune response	2 out of 1069 genes, 0.2%	51 out of 15747 genes, 0.3%	1	ENSGALG00000041926,ENSGALG00000035260
biological_process	GO:0071222 cellular response to lipopolysaccharide	5 out of 1069 genes, 0.5%	82 out of 15747 genes, 0.5%	1	ENSGALG00000043016,ENSGALG00000043650,ENSGALG00000029691,ENSGALG00000002170,ENSGALG00000039409
biological_process	GO:1903319 positive regulation of protein maturation	4 out of 1069 genes, 0.4%	13 out of 15747 genes, 0.1%	1	ENSGALG00000014840,ENSGALG00000000653,ENSGALG00000037220,ENSGALG00000030038
biological_process	GO:0002252 immune effector process	14 out of 1069 genes, 1.3%	251 out of 15747 genes, 1.6%	1	ENSGALG00000010850,ENSGALG00000040832,ENSGALG00000011434,ENSGALG00000005644,ENSGALG00000038101,ENSGALG00000004771,ENSGALG00000028284,ENSGALG00000014840,ENSGALG00000029530,ENSGALG00000030661,ENSGALG00000035094,ENSGALG00000037309,ENSGALG00000030038,ENSGALG00000015269
biological_process	GO:0051480 regulation of cytosolic calcium ion concentration	15 out of 1069 genes, 1.4%	172 out of 15747 genes, 1.1%	1	ENSGALG00000031493,ENSGALG00000011875,ENSGALG00000006297,ENSGALG00000008337,ENSGALG00000017238,ENSGALG00000016992,ENSGALG00000008722,ENSGALG00000015373,ENSGALG00000037246,ENSGALG00000009050,ENSGALG00000010078,ENSGALG00000004649,ENSGALG00000034751,ENSGALG00000009509,ENSGALG00000006413
biological_process	GO:0071377 cellular response to glucagon stimulus	2 out of 1069 genes, 0.2%	4 out of 15747 genes, 0.0%	1	ENSGALG00000010078,ENSGALG00000041800
molecular_function	GO:0005231 excitatory extracellular ligand-gated ion channel activity	3 out of 1069 genes, 0.3%	29 out of 15747 genes, 0.2%	1	ENSGALG00000015382,ENSGALG00000011809,ENSGALG00000010781
biological_process	GO:0035065 regulation of histone acetylation	4 out of 1069 genes, 0.4%	35 out of 15747 genes, 0.2%	1	ENSGALG00000036359,ENSGALG00000042418,ENSGALG00000008014,ENSGALG00000031325
biological_process	GO:0006812 cation transport	61 out of 1069 genes, 5.7%	589 out of 15747 genes, 3.7%	1	ENSGALG00000009366,ENSGALG00000030356,ENSGALG00000011875,ENSGALG00000041762,ENSGALG00000010091,ENSGALG00000042657,ENSGALG00000032699,ENSGALG00000016992,ENSGALG00000033002,ENSGALG00000032465,ENSGALG00000004945,ENSGALG00000009286,ENSGALG00000003582,ENSGALG00000015145,ENSGALG00000007900,ENSGALG00000034427,ENSGALG00000015126,ENSGALG00000043764,ENSGALG00000006508,ENSGALG00000002237,ENSGALG00000011434,…
biological_process	GO:0071375 cellular response to peptide hormone stimulus	15 out of 1069 genes, 1.4%	119 out of 15747 genes, 0.8%	1	ENSGALG00000027188,ENSGALG00000030356,ENSGALG00000026727,ENSGALG00000037935,ENSGALG00000039228,ENSGALG00000037904,ENSGALG00000007484,ENSGALG00000039775,ENSGALG00000039315,ENSGALG00000037736,ENSGALG00000001992,ENSGALG00000010078,ENSGALG00000041800,ENSGALG00000005212,ENSGALG00000003282
cellular_component	GO:0030141 secretory granule	10 out of 1069 genes, 0.9%	133 out of 15747 genes, 0.8%	1	ENSGALG00000043839,ENSGALG00000011434,ENSGALG00000022815,ENSGALG00000000374,ENSGALG00000037220,ENSGALG00000009509,ENSGALG00000044625,ENSGALG00000029000,ENSGALG00000005212,ENSGALG00000010980
biological_process	GO:0006400 tRNA modification	2 out of 1069 genes, 0.2%	66 out of 15747 genes, 0.4%	1	ENSGALG00000034757,ENSGALG00000032916
molecular_function	GO:0015298 solute:cation antiporter activity	5 out of 1069 genes, 0.5%	31 out of 15747 genes, 0.2%	1	ENSGALG00000004885,ENSGALG00000011434,ENSGALG00000008337,ENSGALG00000039738,ENSGALG00000007495
biological_process	GO:0043632 modification-dependent macromolecule catabolic process	20 out of 1069 genes, 1.9%	413 out of 15747 genes, 2.6%	1	ENSGALG00000033532,ENSGALG00000037018,ENSGALG00000036827,ENSGALG00000026849,ENSGALG00000030148,ENSGALG00000033162,ENSGALG00000027506,ENSGALG00000045788,ENSGALG00000044188,ENSGALG00000016514,ENSGALG00000038164,ENSGALG00000024112,ENSGALG00000026095,ENSGALG00000026380,ENSGALG00000032644,ENSGALG00000001682,ENSGALG00000029761,ENSGALG00000032035,ENSGALG00000031947,ENSGALG00000036361
molecular_function	GO:0016651 oxidoreductase activity, acting on NAD(P)H	11 out of 1069 genes, 1.0%	67 out of 15747 genes, 0.4%	1	ENSGALG00000000629,ENSGALG00000009703,ENSGALG00000038714,ENSGALG00000029367,ENSGALG00000041418,ENSGALG00000042809,ENSGALG00000023437,ENSGALG00000040173,ENSGALG00000037838,ENSGALG00000027688,ENSGALG00000039212
biological_process	GO:0006475 internal protein amino acid acetylation	6 out of 1069 genes, 0.6%	81 out of 15747 genes, 0.5%	1	ENSGALG00000046371,ENSGALG00000036359,ENSGALG00000035203,ENSGALG00000033877,ENSGALG00000033529,ENSGALG00000038219
biological_process	GO:0043403 skeletal muscle tissue regeneration	2 out of 1069 genes, 0.2%	16 out of 15747 genes, 0.1%	1	ENSGALG00000028204,ENSGALG00000043204
molecular_function	GO:0015485 cholesterol binding	4 out of 1069 genes, 0.4%	34 out of 15747 genes, 0.2%	1	ENSGALG00000035768,ENSGALG00000003212,ENSGALG00000001234,ENSGALG00000007114
biological_process	GO:0034620 cellular response to unfolded protein	4 out of 1069 genes, 0.4%	42 out of 15747 genes, 0.3%	1	ENSGALG00000037325,ENSGALG00000031426,ENSGALG00000001252,ENSGALG00000036452
biological_process	GO:0061178 regulation of insulin secretion involved in cellular response to glucose stimulus	2 out of 1069 genes, 0.2%	24 out of 15747 genes, 0.2%	1	ENSGALG00000032986,ENSGALG00000008713
biological_process	GO:0003333 amino acid transmembrane transport	10 out of 1069 genes, 0.9%	57 out of 15747 genes, 0.4%	1	ENSGALG00000039254,ENSGALG00000030316,ENSGALG00000033002,ENSGALG00000041612,ENSGALG00000003582,ENSGALG00000019958,ENSGALG00000041122,ENSGALG00000013180,ENSGALG00000038582,ENSGALG00000016483
biological_process	GO:0051252 regulation of RNA metabolic process	167 out of 1069 genes, 15.6%	2317 out of 15747 genes, 14.7%	1	ENSGALG00000033941,ENSGALG00000015150,ENSGALG00000043204,ENSGALG00000036867,ENSGALG00000000751,ENSGALG00000016316,ENSGALG00000034437,ENSGALG00000017394,ENSGALG00000035944,ENSGALG00000038102,ENSGALG00000038598,ENSGALG00000009278,ENSGALG00000037935,ENSGALG00000031702,ENSGALG00000030396,ENSGALG00000026858,ENSGALG00000002198,ENSGALG00000009064,ENSGALG00000035623,ENSGALG00000000793,ENSGALG00000000401,…
biological_process	GO:0045453 bone resorption	2 out of 1069 genes, 0.2%	17 out of 15747 genes, 0.1%	1	ENSGALG00000040035,ENSGALG00000028147
biological_process	GO:0090501 RNA phosphodiester bond hydrolysis	4 out of 1069 genes, 0.4%	95 out of 15747 genes, 0.6%	1	ENSGALG00000042508,ENSGALG00000033666,ENSGALG00000030890,ENSGALG00000038595
biological_process	GO:0009411 response to UV	5 out of 1069 genes, 0.5%	88 out of 15747 genes, 0.6%	1	ENSGALG00000031493,ENSGALG00000028204,ENSGALG00000036359,ENSGALG00000042418,ENSGALG00000029000
biological_process	GO:0042060 wound healing	14 out of 1069 genes, 1.3%	160 out of 15747 genes, 1.0%	1	ENSGALG00000011434,ENSGALG00000038143,ENSGALG00000043204,ENSGALG00000042657,ENSGALG00000036101,ENSGALG00000014233,ENSGALG00000020741,ENSGALG00000028204,ENSGALG00000028886,ENSGALG00000027777,ENSGALG00000008609,ENSGALG00000030027,ENSGALG00000004293,ENSGALG00000013571
biological_process	GO:0035108 limb morphogenesis	7 out of 1069 genes, 0.7%	124 out of 15747 genes, 0.8%	1	ENSGALG00000031493,ENSGALG00000042416,ENSGALG00000009274,ENSGALG00000042657,ENSGALG00000029393,ENSGALG00000015208,ENSGALG00000030030
biological_process	GO:0086002 cardiac muscle cell action potential involved in contraction	2 out of 1069 genes, 0.2%	24 out of 15747 genes, 0.2%	1	ENSGALG00000005332,ENSGALG00000029694
biological_process	GO:0030501 positive regulation of bone mineralization	2 out of 1069 genes, 0.2%	29 out of 15747 genes, 0.2%	1	ENSGALG00000004893,ENSGALG00000040035
biological_process	GO:0006446 regulation of translational initiation	3 out of 1069 genes, 0.3%	41 out of 15747 genes, 0.3%	1	ENSGALG00000029343,ENSGALG00000011243,ENSGALG00000037904
biological_process	GO:0007190 activation of adenylate cyclase activity	2 out of 1069 genes, 0.2%	10 out of 15747 genes, 0.1%	1	ENSGALG00000010572,ENSGALG00000040035
biological_process	GO:0008306 associative learning	4 out of 1069 genes, 0.4%	50 out of 15747 genes, 0.3%	1	ENSGALG00000026858,ENSGALG00000034095,ENSGALG00000010094,ENSGALG00000016744
biological_process	GO:0043410 positive regulation of MAPK cascade	19 out of 1069 genes, 1.8%	345 out of 15747 genes, 2.2%	1	ENSGALG00000026727,ENSGALG00000033974,ENSGALG00000016992,ENSGALG00000039775,ENSGALG00000015208,ENSGALG00000012155,ENSGALG00000012594,ENSGALG00000016426,ENSGALG00000010688,ENSGALG00000015422,ENSGALG00000014913,ENSGALG00000040035,ENSGALG00000003987,ENSGALG00000037246,ENSGALG00000017330,ENSGALG00000008733,ENSGALG00000021567,ENSGALG00000040672,ENSGALG00000008302
biological_process	GO:0000478 endonucleolytic cleavage involved in rRNA processing	2 out of 1069 genes, 0.2%	8 out of 15747 genes, 0.1%	1	ENSGALG00000042508,ENSGALG00000030890
biological_process	GO:0050658 RNA transport	7 out of 1069 genes, 0.7%	112 out of 15747 genes, 0.7%	1	ENSGALG00000043074,ENSGALG00000041204,ENSGALG00000039473,ENSGALG00000039228,ENSGALG00000030890,ENSGALG00000032057,ENSGALG00000024172
cellular_component	GO:0030119 AP-type membrane coat adaptor complex	2 out of 1069 genes, 0.2%	38 out of 15747 genes, 0.2%	1	ENSGALG00000008291,ENSGALG00000044464
biological_process	GO:0021766 hippocampus development	7 out of 1069 genes, 0.7%	50 out of 15747 genes, 0.3%	1	ENSGALG00000026858,ENSGALG00000003879,ENSGALG00000006508,ENSGALG00000034095,ENSGALG00000014155,ENSGALG00000042657,ENSGALG00000007403
biological_process	GO:0043009 chordate embryonic development	27 out of 1069 genes, 2.5%	448 out of 15747 genes, 2.8%	1	ENSGALG00000042607,ENSGALG00000023303,ENSGALG00000040519,ENSGALG00000042418,ENSGALG00000039228,ENSGALG00000043204,ENSGALG00000042657,ENSGALG00000008014,ENSGALG00000015208,ENSGALG00000036258,ENSGALG00000000751,ENSGALG00000016316,ENSGALG00000014840,ENSGALG00000000740,ENSGALG00000028415,ENSGALG00000008609,ENSGALG00000008135,ENSGALG00000009278,ENSGALG00000030416,ENSGALG00000036101,ENSGALG00000028015,…
biological_process	GO:0035282 segmentation	5 out of 1069 genes, 0.5%	74 out of 15747 genes, 0.5%	1	ENSGALG00000036258,ENSGALG00000028415,ENSGALG00000042657,ENSGALG00000028015,ENSGALG00000015208
biological_process	GO:0046683 response to organophosphorus	5 out of 1069 genes, 0.5%	55 out of 15747 genes, 0.3%	1	ENSGALG00000043641,ENSGALG00000011875,ENSGALG00000039228,ENSGALG00000007403,ENSGALG00000032986
biological_process	GO:1905897 regulation of response to endoplasmic reticulum stress	4 out of 1069 genes, 0.4%	48 out of 15747 genes, 0.3%	1	ENSGALG00000031493,ENSGALG00000031426,ENSGALG00000043051,ENSGALG00000032035
biological_process	GO:1905269 positive regulation of chromatin organization	8 out of 1069 genes, 0.7%	62 out of 15747 genes, 0.4%	1	ENSGALG00000001595,ENSGALG00000027188,ENSGALG00000043204,ENSGALG00000008014,ENSGALG00000041461,ENSGALG00000036359,ENSGALG00000031325,ENSGALG00000038018
biological_process	GO:1903364 positive regulation of cellular protein catabolic process	9 out of 1069 genes, 0.8%	94 out of 15747 genes, 0.6%	1	ENSGALG00000033532,ENSGALG00000016514,ENSGALG00000042503,ENSGALG00000012155,ENSGALG00000029761,ENSGALG00000000122,ENSGALG00000039473,ENSGALG00000027506,ENSGALG00000043051
biological_process	GO:0051875 pigment granule localization	2 out of 1069 genes, 0.2%	13 out of 15747 genes, 0.1%	1	ENSGALG00000031450,ENSGALG00000039101
cellular_component	GO:0016607 nuclear speck	7 out of 1069 genes, 0.7%	214 out of 15747 genes, 1.4%	1	ENSGALG00000035260,ENSGALG00000000793,ENSGALG00000000401,ENSGALG00000016287,ENSGALG00000037018,ENSGALG00000044464,ENSGALG00000012312
molecular_function	GO:0042054 histone methyltransferase activity	3 out of 1069 genes, 0.3%	39 out of 15747 genes, 0.2%	1	ENSGALG00000031839,ENSGALG00000031702,ENSGALG00000030942
biological_process	GO:0015718 monocarboxylic acid transport	8 out of 1069 genes, 0.7%	91 out of 15747 genes, 0.6%	1	ENSGALG00000030128,ENSGALG00000019291,ENSGALG00000013154,ENSGALG00000003879,ENSGALG00000007596,ENSGALG00000019958,ENSGALG00000007650,ENSGALG00000044618
molecular_function	GO:0003924 GTPase activity	14 out of 1069 genes, 1.3%	257 out of 15747 genes, 1.6%	1	ENSGALG00000044774,ENSGALG00000005843,ENSGALG00000031980,ENSGALG00000036101,ENSGALG00000033353,ENSGALG00000000433,ENSGALG00000033884,ENSGALG00000008427,ENSGALG00000002984,ENSGALG00000027789,ENSGALG00000012576,ENSGALG00000041471,ENSGALG00000037953,ENSGALG00000028971
biological_process	GO:0030522 intracellular receptor signaling pathway	8 out of 1069 genes, 0.7%	88 out of 15747 genes, 0.6%	1	ENSGALG00000027188,ENSGALG00000037935,ENSGALG00000033941,ENSGALG00000015150,ENSGALG00000002170,ENSGALG00000043010,ENSGALG00000016287,ENSGALG00000045611
biological_process	GO:0120032 regulation of plasma membrane bounded cell projection assembly	7 out of 1069 genes, 0.7%	114 out of 15747 genes, 0.7%	1	ENSGALG00000013893,ENSGALG00000000201,ENSGALG00000012770,ENSGALG00000031684,ENSGALG00000036101,ENSGALG00000026328,ENSGALG00000029202
molecular_function	GO:0015295 solute:proton symporter activity	3 out of 1069 genes, 0.3%	17 out of 15747 genes, 0.1%	1	ENSGALG00000019958,ENSGALG00000003310,ENSGALG00000038582
biological_process	GO:0000278 mitotic cell cycle	26 out of 1069 genes, 2.4%	410 out of 15747 genes, 2.6%	1	ENSGALG00000033792,ENSGALG00000046371,ENSGALG00000039964,ENSGALG00000042418,ENSGALG00000036452,ENSGALG00000032699,ENSGALG00000036827,ENSGALG00000036642,ENSGALG00000000433,ENSGALG00000041923,ENSGALG00000031553,ENSGALG00000037953,ENSGALG00000003485,ENSGALG00000043938,ENSGALG00000033110,ENSGALG00000003045,ENSGALG00000003113,ENSGALG00000014843,ENSGALG00000026380,ENSGALG00000013784,ENSGALG00000033437,…
biological_process	GO:0010499 proteasomal ubiquitin-independent protein catabolic process	2 out of 1069 genes, 0.2%	17 out of 15747 genes, 0.1%	1	ENSGALG00000045788,ENSGALG00000033123
biological_process	GO:1903038 negative regulation of leukocyte cell-cell adhesion	2 out of 1069 genes, 0.2%	63 out of 15747 genes, 0.4%	1	ENSGALG00000008014,ENSGALG00000031325
biological_process	GO:0002456 T cell mediated immunity	2 out of 1069 genes, 0.2%	45 out of 15747 genes, 0.3%	1	ENSGALG00000011434,ENSGALG00000005644
biological_process	GO:0060191 regulation of lipase activity	2 out of 1069 genes, 0.2%	36 out of 15747 genes, 0.2%	1	ENSGALG00000033572,ENSGALG00000016992
biological_process	GO:0044403 symbiont process	7 out of 1069 genes, 0.7%	137 out of 15747 genes, 0.9%	1	ENSGALG00000028284,ENSGALG00000035219,ENSGALG00000028204,ENSGALG00000014442,ENSGALG00000008341,ENSGALG00000035487,ENSGALG00000002210
biological_process	GO:0002520 immune system development	28 out of 1069 genes, 2.6%	443 out of 15747 genes, 2.8%	1	ENSGALG00000038189,ENSGALG00000003845,ENSGALG00000033185,ENSGALG00000043650,ENSGALG00000039228,ENSGALG00000000466,ENSGALG00000042657,ENSGALG00000033884,ENSGALG00000027777,ENSGALG00000033234,ENSGALG00000009509,ENSGALG00000016370,ENSGALG00000010572,ENSGALG00000031493,ENSGALG00000010935,ENSGALG00000004588,ENSGALG00000004610,ENSGALG00000028015,ENSGALG00000010996,ENSGALG00000005653,ENSGALG00000029530,…
biological_process	GO:0008347 glial cell migration	2 out of 1069 genes, 0.2%	24 out of 15747 genes, 0.2%	1	ENSGALG00000034095,ENSGALG00000028230
biological_process	GO:0097428 protein maturation by iron-sulfur cluster transfer	2 out of 1069 genes, 0.2%	10 out of 15747 genes, 0.1%	1	ENSGALG00000007572,ENSGALG00000035817
biological_process	GO:0015986 ATP synthesis coupled proton transport	6 out of 1069 genes, 0.6%	18 out of 15747 genes, 0.1%	1	ENSGALG00000009286,ENSGALG00000032875,ENSGALG00000033446,ENSGALG00000038801,ENSGALG00000032465,ENSGALG00000030086
biological_process	GO:0045981 positive regulation of nucleotide metabolic process	2 out of 1069 genes, 0.2%	19 out of 15747 genes, 0.1%	1	ENSGALG00000001418,ENSGALG00000016992
biological_process	GO:1901863 positive regulation of muscle tissue development	2 out of 1069 genes, 0.2%	51 out of 15747 genes, 0.3%	1	ENSGALG00000015422,ENSGALG00000042657
biological_process	GO:0016071 mRNA metabolic process	19 out of 1069 genes, 1.8%	320 out of 15747 genes, 2.0%	1	ENSGALG00000042641,ENSGALG00000027188,ENSGALG00000039228,ENSGALG00000038101,ENSGALG00000009288,ENSGALG00000043939,ENSGALG00000034738,ENSGALG00000035138,ENSGALG00000040048,ENSGALG00000038102,ENSGALG00000042282,ENSGALG00000034630,ENSGALG00000030824,ENSGALG00000035621,ENSGALG00000038595,ENSGALG00000035427,ENSGALG00000035499,ENSGALG00000037946,ENSGALG00000007370
biological_process	GO:0048609 multicellular organismal reproductive process	31 out of 1069 genes, 2.9%	381 out of 15747 genes, 2.4%	1	ENSGALG00000041938,ENSGALG00000046242,ENSGALG00000013893,ENSGALG00000025763,ENSGALG00000006186,ENSGALG00000040342,ENSGALG00000029648,ENSGALG00000032986,ENSGALG00000012236,ENSGALG00000028284,ENSGALG00000046180,ENSGALG00000007403,ENSGALG00000043129,ENSGALG00000029000,ENSGALG00000005411,ENSGALG00000043839,ENSGALG00000014913,ENSGALG00000004893,ENSGALG00000045889,ENSGALG00000019211,ENSGALG00000002006,…
biological_process	GO:0010975 regulation of neuron projection development	21 out of 1069 genes, 2.0%	292 out of 15747 genes, 1.9%	1	ENSGALG00000041204,ENSGALG00000009514,ENSGALG00000043650,ENSGALG00000042657,ENSGALG00000033353,ENSGALG00000012594,ENSGALG00000008609,ENSGALG00000026957,ENSGALG00000030542,ENSGALG00000008297,ENSGALG00000001664,ENSGALG00000011686,ENSGALG00000017106,ENSGALG00000036101,ENSGALG00000000653,ENSGALG00000006751,ENSGALG00000008733,ENSGALG00000034095,ENSGALG00000008302,ENSGALG00000023886,ENSGALG00000041273
biological_process	GO:0051988 regulation of attachment of spindle microtubules to kinetochore	2 out of 1069 genes, 0.2%	7 out of 15747 genes, 0.0%	1	ENSGALG00000031684,ENSGALG00000029761
biological_process	GO:1901799 negative regulation of proteasomal protein catabolic process	3 out of 1069 genes, 0.3%	38 out of 15747 genes, 0.2%	1	ENSGALG00000039473,ENSGALG00000005292,ENSGALG00000032035
biological_process	GO:0001570 vasculogenesis	5 out of 1069 genes, 0.5%	48 out of 15747 genes, 0.3%	1	ENSGALG00000039710,ENSGALG00000012594,ENSGALG00000039228,ENSGALG00000033039,ENSGALG00000031325
biological_process	GO:1905953 negative regulation of lipid localization	2 out of 1069 genes, 0.2%	24 out of 15747 genes, 0.2%	1	ENSGALG00000041687,ENSGALG00000012155
biological_process	GO:0045806 negative regulation of endocytosis	3 out of 1069 genes, 0.3%	26 out of 15747 genes, 0.2%	1	ENSGALG00000000122,ENSGALG00000027777,ENSGALG00000033110
biological_process	GO:0009220 pyrimidine ribonucleotide biosynthetic process	4 out of 1069 genes, 0.4%	20 out of 15747 genes, 0.1%	1	ENSGALG00000029677,ENSGALG00000042005,ENSGALG00000016524,ENSGALG00000003510
biological_process	GO:0051345 positive regulation of hydrolase activity	29 out of 1069 genes, 2.7%	543 out of 15747 genes, 3.4%	1	ENSGALG00000029369,ENSGALG00000040351,ENSGALG00000030931,ENSGALG00000000466,ENSGALG00000042657,ENSGALG00000016992,ENSGALG00000033898,ENSGALG00000029202,ENSGALG00000009368,ENSGALG00000000122,ENSGALG00000031684,ENSGALG00000027506,ENSGALG00000045905,ENSGALG00000014408,ENSGALG00000007114,ENSGALG00000037601,ENSGALG00000028774,ENSGALG00000031493,ENSGALG00000003113,ENSGALG00000002131,ENSGALG00000036101,…
biological_process	GO:2000145 regulation of cell motility	38 out of 1069 genes, 3.6%	537 out of 15747 genes, 3.4%	1	ENSGALG00000013294,ENSGALG00000040342,ENSGALG00000028230,ENSGALG00000032819,ENSGALG00000000122,ENSGALG00000042895,ENSGALG00000027777,ENSGALG00000000608,ENSGALG00000031684,ENSGALG00000033039,ENSGALG00000030542,ENSGALG00000008297,ENSGALG00000015422,ENSGALG00000039710,ENSGALG00000011686,ENSGALG00000028341,ENSGALG00000042459,ENSGALG00000014233,ENSGALG00000034095,ENSGALG00000035487,ENSGALG00000008302,…
biological_process	GO:0031214 biomineral tissue development	4 out of 1069 genes, 0.4%	43 out of 15747 genes, 0.3%	1	ENSGALG00000030128,ENSGALG00000040493,ENSGALG00000004545,ENSGALG00000030030
biological_process	GO:0034613 cellular protein localization	59 out of 1069 genes, 5.5%	1059 out of 15747 genes, 6.7%	1	ENSGALG00000023303,ENSGALG00000025763,ENSGALG00000042657,ENSGALG00000041163,ENSGALG00000028230,ENSGALG00000016992,ENSGALG00000038325,ENSGALG00000034747,ENSGALG00000029202,ENSGALG00000020741,ENSGALG00000036359,ENSGALG00000017394,ENSGALG00000034510,ENSGALG00000000608,ENSGALG00000031684,ENSGALG00000015722,ENSGALG00000017553,ENSGALG00000009007,ENSGALG00000011202,ENSGALG00000037601,ENSGALG00000028774,…
biological_process	GO:0051984 positive regulation of chromosome segregation	3 out of 1069 genes, 0.3%	24 out of 15747 genes, 0.2%	1	ENSGALG00000031684,ENSGALG00000013784,ENSGALG00000029761
molecular_function	GO:0015081 sodium ion transmembrane transporter activity	14 out of 1069 genes, 1.3%	118 out of 15747 genes, 0.7%	1	ENSGALG00000009366,ENSGALG00000004885,ENSGALG00000019291,ENSGALG00000008337,ENSGALG00000006112,ENSGALG00000016804,ENSGALG00000039738,ENSGALG00000007495,ENSGALG00000004945,ENSGALG00000003582,ENSGALG00000012908,ENSGALG00000034427,ENSGALG00000013180,ENSGALG00000027702
biological_process	GO:0034763 negative regulation of transmembrane transport	2 out of 1069 genes, 0.2%	63 out of 15747 genes, 0.4%	1	ENSGALG00000007650,ENSGALG00000029502
biological_process	GO:0006950 response to stress	127 out of 1069 genes, 11.9%	1676 out of 15747 genes, 10.6%	1	ENSGALG00000036572,ENSGALG00000033532,ENSGALG00000035219,ENSGALG00000035075,ENSGALG00000022815,ENSGALG00000011141,ENSGALG00000038143,ENSGALG00000043204,ENSGALG00000036452,ENSGALG00000029648,ENSGALG00000000751,ENSGALG00000021285,ENSGALG00000003582,ENSGALG00000017394,ENSGALG00000006802,ENSGALG00000006756,ENSGALG00000040048,ENSGALG00000043938,ENSGALG00000035506,ENSGALG00000029000,ENSGALG00000037309,…
biological_process	GO:0051270 regulation of cellular component movement	43 out of 1069 genes, 4.0%	582 out of 15747 genes, 3.7%	1	ENSGALG00000013294,ENSGALG00000042657,ENSGALG00000040342,ENSGALG00000028230,ENSGALG00000032819,ENSGALG00000000122,ENSGALG00000042895,ENSGALG00000027777,ENSGALG00000000608,ENSGALG00000031684,ENSGALG00000033039,ENSGALG00000030542,ENSGALG00000008297,ENSGALG00000015422,ENSGALG00000039710,ENSGALG00000006508,ENSGALG00000011686,ENSGALG00000028341,ENSGALG00000042459,ENSGALG00000014233,ENSGALG00000017274,…
molecular_function	GO:0015278 calcium-release channel activity	2 out of 1069 genes, 0.2%	21 out of 15747 genes, 0.1%	1	ENSGALG00000008722,ENSGALG00000034751
biological_process	GO:0003014 renal system process	3 out of 1069 genes, 0.3%	45 out of 15747 genes, 0.3%	1	ENSGALG00000004649,ENSGALG00000007650,ENSGALG00000030027
biological_process	GO:0032743 positive regulation of interleukin-2 production	2 out of 1069 genes, 0.2%	22 out of 15747 genes, 0.1%	1	ENSGALG00000032530,ENSGALG00000017330
biological_process	GO:0051304 chromosome separation	3 out of 1069 genes, 0.3%	27 out of 15747 genes, 0.2%	1	ENSGALG00000041923,ENSGALG00000005411,ENSGALG00000035136
cellular_component	GO:0005667 transcription factor complex	24 out of 1069 genes, 2.2%	299 out of 15747 genes, 1.9%	1	ENSGALG00000019304,ENSGALG00000046371,ENSGALG00000023303,ENSGALG00000019842,ENSGALG00000016662,ENSGALG00000002170,ENSGALG00000035260,ENSGALG00000032699,ENSGALG00000008014,ENSGALG00000016316,ENSGALG00000000751,ENSGALG00000031281,ENSGALG00000009274,ENSGALG00000038598,ENSGALG00000008135,ENSGALG00000003045,ENSGALG00000007685,ENSGALG00000046263,ENSGALG00000037935,ENSGALG00000043641,ENSGALG00000013600,…
biological_process	GO:2000758 positive regulation of peptidyl-lysine acetylation	3 out of 1069 genes, 0.3%	19 out of 15747 genes, 0.1%	1	ENSGALG00000036359,ENSGALG00000008014,ENSGALG00000031325
molecular_function	GO:0030971 receptor tyrosine kinase binding	5 out of 1069 genes, 0.5%	40 out of 15747 genes, 0.3%	1	ENSGALG00000000122,ENSGALG00000004610,ENSGALG00000010688,ENSGALG00000039775,ENSGALG00000032819
cellular_component	GO:0000775 chromosome, centromeric region	10 out of 1069 genes, 0.9%	126 out of 15747 genes, 0.8%	1	ENSGALG00000033792,ENSGALG00000043074,ENSGALG00000042539,ENSGALG00000008014,ENSGALG00000013784,ENSGALG00000009722,ENSGALG00000014228,ENSGALG00000031684,ENSGALG00000030942,ENSGALG00000038018
biological_process	GO:0042542 response to hydrogen peroxide	4 out of 1069 genes, 0.4%	47 out of 15747 genes, 0.3%	1	ENSGALG00000028204,ENSGALG00000017330,ENSGALG00000028996,ENSGALG00000034751
biological_process	GO:0006996 organelle organization	177 out of 1069 genes, 16.6%	2520 out of 15747 genes, 16.0%	1	ENSGALG00000040303,ENSGALG00000032610,ENSGALG00000038714,ENSGALG00000043204,ENSGALG00000038325,ENSGALG00000015722,ENSGALG00000006558,ENSGALG00000028774,ENSGALG00000038343,ENSGALG00000031702,ENSGALG00000030396,ENSGALG00000026380,ENSGALG00000028567,ENSGALG00000041471,ENSGALG00000035623,ENSGALG00000000793,ENSGALG00000034855,ENSGALG00000008302,ENSGALG00000017419,ENSGALG00000002033,ENSGALG00000013893,…
cellular_component	GO:0031253 cell projection membrane	12 out of 1069 genes, 1.1%	152 out of 15747 genes, 1.0%	1	ENSGALG00000008918,ENSGALG00000039738,ENSGALG00000014202,ENSGALG00000023703,ENSGALG00000030836,ENSGALG00000037736,ENSGALG00000017330,ENSGALG00000007650,ENSGALG00000013180,ENSGALG00000016744,ENSGALG00000020143,ENSGALG00000014136
cellular_component	GO:0098978 glutamatergic synapse	2 out of 1069 genes, 0.2%	27 out of 15747 genes, 0.2%	1	ENSGALG00000042657,ENSGALG00000016288
biological_process	GO:0010769 regulation of cell morphogenesis involved in differentiation	15 out of 1069 genes, 1.4%	193 out of 15747 genes, 1.2%	1	ENSGALG00000028774,ENSGALG00000011686,ENSGALG00000042657,ENSGALG00000036101,ENSGALG00000000653,ENSGALG00000014233,ENSGALG00000012594,ENSGALG00000008733,ENSGALG00000034095,ENSGALG00000031684,ENSGALG00000026957,ENSGALG00000008302,ENSGALG00000030542,ENSGALG00000007114,ENSGALG00000008297
biological_process	GO:0048563 post-embryonic animal organ morphogenesis	2 out of 1069 genes, 0.2%	6 out of 15747 genes, 0.0%	1	ENSGALG00000031450,ENSGALG00000031493
molecular_function	GO:0017022 myosin binding	2 out of 1069 genes, 0.2%	40 out of 15747 genes, 0.3%	1	ENSGALG00000028567,ENSGALG00000029528
biological_process	GO:0030952 establishment or maintenance of cytoskeleton polarity	2 out of 1069 genes, 0.2%	15 out of 15747 genes, 0.1%	1	ENSGALG00000044774,ENSGALG00000036101
biological_process	GO:0040007 growth	16 out of 1069 genes, 1.5%	272 out of 15747 genes, 1.7%	1	ENSGALG00000013294,ENSGALG00000046371,ENSGALG00000042418,ENSGALG00000039228,ENSGALG00000043204,ENSGALG00000042657,ENSGALG00000028284,ENSGALG00000028204,ENSGALG00000012594,ENSGALG00000006802,ENSGALG00000010866,ENSGALG00000008609,ENSGALG00000030030,ENSGALG00000011686,ENSGALG00000003357,ENSGALG00000031325
biological_process	GO:0072330 monocarboxylic acid biosynthetic process	12 out of 1069 genes, 1.1%	104 out of 15747 genes, 0.7%	1	ENSGALG00000003751,ENSGALG00000014442,ENSGALG00000004276,ENSGALG00000021039,ENSGALG00000007606,ENSGALG00000003582,ENSGALG00000001992,ENSGALG00000026077,ENSGALG00000005739,ENSGALG00000004230,ENSGALG00000034855,ENSGALG00000038771
biological_process	GO:0050821 protein stabilization	6 out of 1069 genes, 0.6%	105 out of 15747 genes, 0.7%	1	ENSGALG00000039473,ENSGALG00000014442,ENSGALG00000037018,ENSGALG00000002210,ENSGALG00000043051,ENSGALG00000007114
biological_process	GO:0001578 microtubule bundle formation	5 out of 1069 genes, 0.5%	63 out of 15747 genes, 0.4%	1	ENSGALG00000028138,ENSGALG00000012997,ENSGALG00000007042,ENSGALG00000006558,ENSGALG00000016591
molecular_function	GO:0003707 steroid hormone receptor activity	6 out of 1069 genes, 0.6%	49 out of 15747 genes, 0.3%	1	ENSGALG00000037935,ENSGALG00000033941,ENSGALG00000015150,ENSGALG00000002170,ENSGALG00000016287,ENSGALG00000043010
biological_process	GO:0021984 adenohypophysis development	2 out of 1069 genes, 0.2%	13 out of 15747 genes, 0.1%	1	ENSGALG00000028015,ENSGALG00000005212
cellular_component	GO:0000781 chromosome, telomeric region	5 out of 1069 genes, 0.5%	76 out of 15747 genes, 0.5%	1	ENSGALG00000040016,ENSGALG00000031918,ENSGALG00000032699,ENSGALG00000028230,ENSGALG00000012236
biological_process	GO:0046132 pyrimidine ribonucleoside biosynthetic process	4 out of 1069 genes, 0.4%	20 out of 15747 genes, 0.1%	1	ENSGALG00000029677,ENSGALG00000042005,ENSGALG00000016524,ENSGALG00000003510
biological_process	GO:0032372 negative regulation of sterol transport	2 out of 1069 genes, 0.2%	7 out of 15747 genes, 0.0%	1	ENSGALG00000041687,ENSGALG00000012155
biological_process	GO:0044331 cell-cell adhesion mediated by cadherin	3 out of 1069 genes, 0.3%	20 out of 15747 genes, 0.1%	1	ENSGALG00000036097,ENSGALG00000035094,ENSGALG00000032022
biological_process	GO:0048634 regulation of muscle organ development	6 out of 1069 genes, 0.6%	88 out of 15747 genes, 0.6%	1	ENSGALG00000015422,ENSGALG00000033974,ENSGALG00000042657,ENSGALG00000031325,ENSGALG00000026853,ENSGALG00000029761
biological_process	GO:0001907 killing by symbiont of host cells	2 out of 1069 genes, 0.2%	2 out of 15747 genes, 0.0%	1	ENSGALG00000035219,ENSGALG00000014442
biological_process	GO:2000725 regulation of cardiac muscle cell differentiation	2 out of 1069 genes, 0.2%	17 out of 15747 genes, 0.1%	1	ENSGALG00000015422,ENSGALG00000042657
biological_process	GO:0045446 endothelial cell differentiation	4 out of 1069 genes, 0.4%	44 out of 15747 genes, 0.3%	1	ENSGALG00000015422,ENSGALG00000006708,ENSGALG00000028204,ENSGALG00000033039
biological_process	GO:0000096 sulfur amino acid metabolic process	2 out of 1069 genes, 0.2%	27 out of 15747 genes, 0.2%	1	ENSGALG00000043290,ENSGALG00000006175
biological_process	GO:0032259 methylation	17 out of 1069 genes, 1.6%	210 out of 15747 genes, 1.3%	1	ENSGALG00000041461,ENSGALG00000043290,ENSGALG00000025844,ENSGALG00000046180,ENSGALG00000031839,ENSGALG00000030942,ENSGALG00000003206,ENSGALG00000016685,ENSGALG00000031702,ENSGALG00000019211,ENSGALG00000026858,ENSGALG00000030998,ENSGALG00000032916,ENSGALG00000000401,ENSGALG00000000576,ENSGALG00000034574,ENSGALG00000038018
molecular_function	GO:0072349 modified amino acid transmembrane transporter activity	2 out of 1069 genes, 0.2%	9 out of 15747 genes, 0.1%	1	ENSGALG00000015055,ENSGALG00000030511
biological_process	GO:0010739 positive regulation of protein kinase A signaling	2 out of 1069 genes, 0.2%	5 out of 15747 genes, 0.0%	1	ENSGALG00000037246,ENSGALG00000040035
biological_process	GO:0048096 chromatin-mediated maintenance of transcription	2 out of 1069 genes, 0.2%	6 out of 15747 genes, 0.0%	1	ENSGALG00000042418,ENSGALG00000032489
biological_process	GO:0009893 positive regulation of metabolic process	169 out of 1069 genes, 15.8%	2348 out of 15747 genes, 14.9%	1	ENSGALG00000033532,ENSGALG00000015150,ENSGALG00000043204,ENSGALG00000000751,ENSGALG00000016316,ENSGALG00000036106,ENSGALG00000034437,ENSGALG00000017394,ENSGALG00000005036,ENSGALG00000037325,ENSGALG00000009278,ENSGALG00000031702,ENSGALG00000030396,ENSGALG00000026858,ENSGALG00000002198,ENSGALG00000009064,ENSGALG00000021567,ENSGALG00000000401,ENSGALG00000034855,ENSGALG00000008302,ENSGALG00000023886,…
biological_process	GO:0007005 mitochondrion organization	22 out of 1069 genes, 2.1%	258 out of 15747 genes, 1.6%	1	ENSGALG00000038952,ENSGALG00000002033,ENSGALG00000033185,ENSGALG00000009703,ENSGALG00000038714,ENSGALG00000030931,ENSGALG00000016589,ENSGALG00000039725,ENSGALG00000038325,ENSGALG00000040173,ENSGALG00000004845,ENSGALG00000027688,ENSGALG00000028937,ENSGALG00000031493,ENSGALG00000046347,ENSGALG00000003625,ENSGALG00000038400,ENSGALG00000040632,ENSGALG00000037603,ENSGALG00000039212,ENSGALG00000034855,…
biological_process	GO:0032271 regulation of protein polymerization	6 out of 1069 genes, 0.6%	136 out of 15747 genes, 0.9%	1	ENSGALG00000032588,ENSGALG00000015172,ENSGALG00000017330,ENSGALG00000042220,ENSGALG00000029528,ENSGALG00000011170
biological_process	GO:0072202 cell differentiation involved in metanephros development	3 out of 1069 genes, 0.3%	13 out of 15747 genes, 0.1%	1	ENSGALG00000023303,ENSGALG00000006802,ENSGALG00000004163
biological_process	GO:0016236 macroautophagy	5 out of 1069 genes, 0.5%	81 out of 15747 genes, 0.5%	1	ENSGALG00000038097,ENSGALG00000034510,ENSGALG00000042016,ENSGALG00000003774,ENSGALG00000036069
cellular_component	GO:1905360 GTPase complex	2 out of 1069 genes, 0.2%	29 out of 15747 genes, 0.2%	1	ENSGALG00000031980,ENSGALG00000008427
biological_process	GO:0043200 response to amino acid	6 out of 1069 genes, 0.6%	53 out of 15747 genes, 0.3%	1	ENSGALG00000031426,ENSGALG00000012594,ENSGALG00000037603,ENSGALG00000008014,ENSGALG00000038018,ENSGALG00000010781
biological_process	GO:0071402 cellular response to lipoprotein particle stimulus	2 out of 1069 genes, 0.2%	16 out of 15747 genes, 0.1%	1	ENSGALG00000041687,ENSGALG00000017274
molecular_function	GO:0019783 ubiquitin-like protein-specific protease activity	3 out of 1069 genes, 0.3%	82 out of 15747 genes, 0.5%	1	ENSGALG00000028499,ENSGALG00000038229,ENSGALG00000037018
biological_process	GO:0002700 regulation of production of molecular mediator of immune response	4 out of 1069 genes, 0.4%	69 out of 15747 genes, 0.4%	1	ENSGALG00000031426,ENSGALG00000032530,ENSGALG00000029530,ENSGALG00000007114
biological_process	GO:0035904 aorta development	2 out of 1069 genes, 0.2%	33 out of 15747 genes, 0.2%	1	ENSGALG00000032468,ENSGALG00000028015
biological_process	GO:0042476 odontogenesis	2 out of 1069 genes, 0.2%	59 out of 15747 genes, 0.4%	1	ENSGALG00000035317,ENSGALG00000004545
biological_process	GO:2000105 positive regulation of DNA-dependent DNA replication	2 out of 1069 genes, 0.2%	9 out of 15747 genes, 0.1%	1	ENSGALG00000032699,ENSGALG00000013784
biological_process	GO:0001667 ameboidal-type cell migration	6 out of 1069 genes, 0.6%	121 out of 15747 genes, 0.8%	1	ENSGALG00000028204,ENSGALG00000011686,ENSGALG00000026957,ENSGALG00000030542,ENSGALG00000008297,ENSGALG00000007114
molecular_function	GO:0003779 actin binding	15 out of 1069 genes, 1.4%	319 out of 15747 genes, 2.0%	1	ENSGALG00000032588,ENSGALG00000009602,ENSGALG00000037538,ENSGALG00000035187,ENSGALG00000005644,ENSGALG00000035594,ENSGALG00000012732,ENSGALG00000015172,ENSGALG00000031450,ENSGALG00000034510,ENSGALG00000027777,ENSGALG00000012425,ENSGALG00000005122,ENSGALG00000011170,ENSGALG00000029660
biological_process	GO:2001236 regulation of extrinsic apoptotic signaling pathway	7 out of 1069 genes, 0.7%	99 out of 15747 genes, 0.6%	1	ENSGALG00000028204,ENSGALG00000011436,ENSGALG00000008003,ENSGALG00000033974,ENSGALG00000040016,ENSGALG00000030931,ENSGALG00000039409
molecular_function	GO:0016757 transferase activity, transferring glycosyl groups	13 out of 1069 genes, 1.2%	238 out of 15747 genes, 1.5%	1	ENSGALG00000013265,ENSGALG00000034757,ENSGALG00000031212,ENSGALG00000008503,ENSGALG00000023761,ENSGALG00000001611,ENSGALG00000034078,ENSGALG00000038175,ENSGALG00000039883,ENSGALG00000010094,ENSGALG00000012988,ENSGALG00000009078,ENSGALG00000044780
molecular_function	GO:0060090 molecular adaptor activity	4 out of 1069 genes, 0.4%	80 out of 15747 genes, 0.5%	1	ENSGALG00000000122,ENSGALG00000040519,ENSGALG00000004610,ENSGALG00000025948
cellular_component	GO:0045263 proton-transporting ATP synthase complex, coupling factor F(o)	3 out of 1069 genes, 0.3%	10 out of 15747 genes, 0.1%	1	ENSGALG00000009286,ENSGALG00000032465,ENSGALG00000030086
biological_process	GO:0009165 nucleotide biosynthetic process	26 out of 1069 genes, 2.4%	200 out of 15747 genes, 1.3%	1	ENSGALG00000032875,ENSGALG00000032465,ENSGALG00000000109,ENSGALG00000021039,ENSGALG00000009286,ENSGALG00000001992,ENSGALG00000029677,ENSGALG00000028866,ENSGALG00000012418,ENSGALG00000042005,ENSGALG00000016524,ENSGALG00000033199,ENSGALG00000027700,ENSGALG00000003510,ENSGALG00000015753,ENSGALG00000014442,ENSGALG00000010225,ENSGALG00000015224,ENSGALG00000038801,ENSGALG00000030086,ENSGALG00000038175,…
biological_process	GO:1903428 positive regulation of reactive oxygen species biosynthetic process	4 out of 1069 genes, 0.4%	18 out of 15747 genes, 0.1%	1	ENSGALG00000028284,ENSGALG00000029367,ENSGALG00000003432,ENSGALG00000043051
biological_process	GO:0043968 histone H2A acetylation	2 out of 1069 genes, 0.2%	13 out of 15747 genes, 0.1%	1	ENSGALG00000036359,ENSGALG00000038219
biological_process	GO:0048490 anterograde synaptic vesicle transport	2 out of 1069 genes, 0.2%	12 out of 15747 genes, 0.1%	1	ENSGALG00000038773,ENSGALG00000008291
cellular_component	GO:0043186 P granule	3 out of 1069 genes, 0.3%	12 out of 15747 genes, 0.1%	1	ENSGALG00000046180,ENSGALG00000019211,ENSGALG00000034574
molecular_function	GO:0005328 neurotransmitter:sodium symporter activity	4 out of 1069 genes, 0.4%	26 out of 15747 genes, 0.2%	1	ENSGALG00000003582,ENSGALG00000019291,ENSGALG00000013180,ENSGALG00000016804
biological_process	GO:0072175 epithelial tube formation	4 out of 1069 genes, 0.4%	100 out of 15747 genes, 0.6%	1	ENSGALG00000009064,ENSGALG00000008609,ENSGALG00000036101,ENSGALG00000031325
biological_process	GO:0090630 activation of GTPase activity	5 out of 1069 genes, 0.5%	56 out of 15747 genes, 0.4%	1	ENSGALG00000037601,ENSGALG00000037736,ENSGALG00000031684,ENSGALG00000007954,ENSGALG00000029202
cellular_component	GO:0005912 adherens junction	13 out of 1069 genes, 1.2%	200 out of 15747 genes, 1.3%	1	ENSGALG00000039779,ENSGALG00000036097,ENSGALG00000040016,ENSGALG00000011141,ENSGALG00000023703,ENSGALG00000042895,ENSGALG00000011306,ENSGALG00000000608,ENSGALG00000028749,ENSGALG00000012425,ENSGALG00000035623,ENSGALG00000032022,ENSGALG00000035094
biological_process	GO:1990542 mitochondrial transmembrane transport	8 out of 1069 genes, 0.7%	50 out of 15747 genes, 0.3%	1	ENSGALG00000028937,ENSGALG00000008337,ENSGALG00000007479,ENSGALG00000038325,ENSGALG00000038400,ENSGALG00000033446,ENSGALG00000004845,ENSGALG00000039212
biological_process	GO:0009173 pyrimidine ribonucleoside monophosphate metabolic process	2 out of 1069 genes, 0.2%	9 out of 15747 genes, 0.1%	1	ENSGALG00000042005,ENSGALG00000003510
molecular_function	GO:0036122 BMP binding	2 out of 1069 genes, 0.2%	7 out of 15747 genes, 0.0%	1	ENSGALG00000033039,ENSGALG00000040297
biological_process	GO:0006355 regulation of transcription, DNA-templated	151 out of 1069 genes, 14.1%	2116 out of 15747 genes, 13.4%	1	ENSGALG00000033941,ENSGALG00000015150,ENSGALG00000043204,ENSGALG00000036867,ENSGALG00000000751,ENSGALG00000016316,ENSGALG00000034437,ENSGALG00000017394,ENSGALG00000035944,ENSGALG00000038598,ENSGALG00000037935,ENSGALG00000031702,ENSGALG00000030396,ENSGALG00000002198,ENSGALG00000009064,ENSGALG00000035623,ENSGALG00000000793,ENSGALG00000000401,ENSGALG00000008302,ENSGALG00000003282,ENSGALG00000019304,…
biological_process	GO:0045185 maintenance of protein location	10 out of 1069 genes, 0.9%	114 out of 15747 genes, 0.7%	1	ENSGALG00000046242,ENSGALG00000025763,ENSGALG00000028230,ENSGALG00000033353,ENSGALG00000032035,ENSGALG00000033123,ENSGALG00000017394,ENSGALG00000034095,ENSGALG00000040297,ENSGALG00000034855
biological_process	GO:0000070 mitotic sister chromatid segregation	6 out of 1069 genes, 0.6%	86 out of 15747 genes, 0.5%	1	ENSGALG00000041923,ENSGALG00000033792,ENSGALG00000031553,ENSGALG00000030890,ENSGALG00000013784,ENSGALG00000033437
molecular_function	GO:0019900 kinase binding	32 out of 1069 genes, 3.0%	469 out of 15747 genes, 3.0%	1	ENSGALG00000033532,ENSGALG00000013265,ENSGALG00000040471,ENSGALG00000000466,ENSGALG00000036452,ENSGALG00000036642,ENSGALG00000032819,ENSGALG00000000122,ENSGALG00000042895,ENSGALG00000031684,ENSGALG00000003485,ENSGALG00000010688,ENSGALG00000039710,ENSGALG00000005843,ENSGALG00000004610,ENSGALG00000029980,ENSGALG00000008003,ENSGALG00000044774,ENSGALG00000027188,ENSGALG00000040493,ENSGALG00000008014,…
cellular_component	GO:0034705 potassium channel complex	2 out of 1069 genes, 0.2%	73 out of 15747 genes, 0.5%	1	ENSGALG00000000653,ENSGALG00000043764
biological_process	GO:0009755 hormone-mediated signaling pathway	10 out of 1069 genes, 0.9%	113 out of 15747 genes, 0.7%	1	ENSGALG00000010572,ENSGALG00000037935,ENSGALG00000033941,ENSGALG00000015150,ENSGALG00000002170,ENSGALG00000043010,ENSGALG00000016287,ENSGALG00000003446,ENSGALG00000000094,ENSGALG00000039101
biological_process	GO:0045017 glycerolipid biosynthetic process	8 out of 1069 genes, 0.7%	94 out of 15747 genes, 0.6%	1	ENSGALG00000033185,ENSGALG00000022030,ENSGALG00000027762,ENSGALG00000003665,ENSGALG00000045455,ENSGALG00000039883,ENSGALG00000007114,ENSGALG00000038110
biological_process	GO:0002366 leukocyte activation involved in immune response	3 out of 1069 genes, 0.3%	76 out of 15747 genes, 0.5%	1	ENSGALG00000029530,ENSGALG00000011434,ENSGALG00000035094
molecular_function	GO:0001540 amyloid-beta binding	6 out of 1069 genes, 0.6%	35 out of 15747 genes, 0.2%	1	ENSGALG00000007298,ENSGALG00000000740,ENSGALG00000040035,ENSGALG00000046164,ENSGALG00000043051,ENSGALG00000007114
cellular_component	GO:0044432 endoplasmic reticulum part	33 out of 1069 genes, 3.1%	461 out of 15747 genes, 2.9%	1	ENSGALG00000035768,ENSGALG00000019756,ENSGALG00000037586,ENSGALG00000041762,ENSGALG00000035075,ENSGALG00000028996,ENSGALG00000032819,ENSGALG00000027762,ENSGALG00000032986,ENSGALG00000017394,ENSGALG00000015722,ENSGALG00000002210,ENSGALG00000037325,ENSGALG00000029381,ENSGALG00000031426,ENSGALG00000038164,ENSGALG00000030548,ENSGALG00000003665,ENSGALG00000005739,ENSGALG00000029369,ENSGALG00000040782,…
cellular_component	GO:0005813 centrosome	22 out of 1069 genes, 2.1%	390 out of 15747 genes, 2.5%	1	ENSGALG00000036392,ENSGALG00000042418,ENSGALG00000012770,ENSGALG00000011141,ENSGALG00000031918,ENSGALG00000000466,ENSGALG00000036452,ENSGALG00000032699,ENSGALG00000041923,ENSGALG00000006714,ENSGALG00000036359,ENSGALG00000032843,ENSGALG00000044599,ENSGALG00000033619,ENSGALG00000003045,ENSGALG00000002237,ENSGALG00000003113,ENSGALG00000015283,ENSGALG00000029761,ENSGALG00000031947,ENSGALG00000008302,…
biological_process	GO:0009060 aerobic respiration	10 out of 1069 genes, 0.9%	53 out of 15747 genes, 0.3%	1	ENSGALG00000009703,ENSGALG00000033888,ENSGALG00000030466,ENSGALG00000007205,ENSGALG00000033446,ENSGALG00000040632,ENSGALG00000040173,ENSGALG00000029663,ENSGALG00000034434,ENSGALG00000014155
biological_process	GO:0046173 polyol biosynthetic process	2 out of 1069 genes, 0.2%	34 out of 15747 genes, 0.2%	1	ENSGALG00000003751,ENSGALG00000007484
biological_process	GO:0007187 G-protein coupled receptor signaling pathway, coupled to cyclic nucleotide second messenger	15 out of 1069 genes, 1.4%	162 out of 15747 genes, 1.0%	1	ENSGALG00000010572,ENSGALG00000016511,ENSGALG00000040035,ENSGALG00000016992,ENSGALG00000016176,ENSGALG00000008427,ENSGALG00000013371,ENSGALG00000037246,ENSGALG00000005332,ENSGALG00000010078,ENSGALG00000007650,ENSGALG00000009509,ENSGALG00000040627,ENSGALG00000005212,ENSGALG00000015269
biological_process	GO:0072337 modified amino acid transport	3 out of 1069 genes, 0.3%	13 out of 15747 genes, 0.1%	1	ENSGALG00000015055,ENSGALG00000007650,ENSGALG00000030511
molecular_function	GO:0008200 ion channel inhibitor activity	2 out of 1069 genes, 0.2%	22 out of 15747 genes, 0.1%	1	ENSGALG00000000122,ENSGALG00000032986
biological_process	GO:0030513 positive regulation of BMP signaling pathway	3 out of 1069 genes, 0.3%	27 out of 15747 genes, 0.2%	1	ENSGALG00000003357,ENSGALG00000033039,ENSGALG00000028015
biological_process	GO:0031111 negative regulation of microtubule polymerization or depolymerization	3 out of 1069 genes, 0.3%	23 out of 15747 genes, 0.1%	1	ENSGALG00000006508,ENSGALG00000008302,ENSGALG00000041078
biological_process	GO:0007601 visual perception	11 out of 1069 genes, 1.0%	95 out of 15747 genes, 0.6%	1	ENSGALG00000017106,ENSGALG00000011686,ENSGALG00000037644,ENSGALG00000029648,ENSGALG00000006626,ENSGALG00000026627,ENSGALG00000031450,ENSGALG00000001418,ENSGALG00000006802,ENSGALG00000005978,ENSGALG00000014136
biological_process	GO:0006354 DNA-templated transcription, elongation	2 out of 1069 genes, 0.2%	20 out of 15747 genes, 0.1%	1	ENSGALG00000032489,ENSGALG00000038595
biological_process	GO:0007224 smoothened signaling pathway	5 out of 1069 genes, 0.5%	65 out of 15747 genes, 0.4%	1	ENSGALG00000003357,ENSGALG00000015152,ENSGALG00000009948,ENSGALG00000028015,ENSGALG00000015208
biological_process	GO:0042157 lipoprotein metabolic process	9 out of 1069 genes, 0.8%	89 out of 15747 genes, 0.6%	1	ENSGALG00000004002,ENSGALG00000041163,ENSGALG00000022030,ENSGALG00000027762,ENSGALG00000003665,ENSGALG00000011784,ENSGALG00000039883,ENSGALG00000007362,ENSGALG00000007114
biological_process	GO:0008213 protein alkylation	4 out of 1069 genes, 0.4%	89 out of 15747 genes, 0.6%	1	ENSGALG00000026858,ENSGALG00000031839,ENSGALG00000031702,ENSGALG00000030942
biological_process	GO:0032879 regulation of localization	117 out of 1069 genes, 10.9%	1596 out of 15747 genes, 10.1%	1	ENSGALG00000008055,ENSGALG00000043734,ENSGALG00000011875,ENSGALG00000040342,ENSGALG00000036452,ENSGALG00000028230,ENSGALG00000016992,ENSGALG00000034747,ENSGALG00000017394,ENSGALG00000015145,ENSGALG00000034427,ENSGALG00000029000,ENSGALG00000030542,ENSGALG00000008297,ENSGALG00000002618,ENSGALG00000037325,ENSGALG00000015422,ENSGALG00000039710,ENSGALG00000011686,ENSGALG00000042459,ENSGALG00000009877,…
biological_process	GO:0051606 detection of stimulus	19 out of 1069 genes, 1.8%	241 out of 15747 genes, 1.5%	1	ENSGALG00000037290,ENSGALG00000030356,ENSGALG00000016522,ENSGALG00000008427,ENSGALG00000001418,ENSGALG00000015145,ENSGALG00000015126,ENSGALG00000010935,ENSGALG00000011686,ENSGALG00000017106,ENSGALG00000006626,ENSGALG00000043010,ENSGALG00000036768,ENSGALG00000015373,ENSGALG00000031905,ENSGALG00000017330,ENSGALG00000004649,ENSGALG00000036079,ENSGALG00000034751
biological_process	GO:0032414 positive regulation of ion transmembrane transporter activity	4 out of 1069 genes, 0.4%	44 out of 15747 genes, 0.3%	1	ENSGALG00000041762,ENSGALG00000007047,ENSGALG00000040035,ENSGALG00000032986
molecular_function	GO:0004197 cysteine-type endopeptidase activity	7 out of 1069 genes, 0.7%	80 out of 15747 genes, 0.5%	1	ENSGALG00000041923,ENSGALG00000009050,ENSGALG00000027961,ENSGALG00000009382,ENSGALG00000037018,ENSGALG00000028147,ENSGALG00000002018
biological_process	GO:0048663 neuron fate commitment	5 out of 1069 genes, 0.5%	58 out of 15747 genes, 0.4%	1	ENSGALG00000015422,ENSGALG00000008135,ENSGALG00000043204,ENSGALG00000029393,ENSGALG00000028015
biological_process	GO:0060124 positive regulation of growth hormone secretion	2 out of 1069 genes, 0.2%	6 out of 15747 genes, 0.0%	1	ENSGALG00000037325,ENSGALG00000005212
molecular_function	GO:0004396 hexokinase activity	2 out of 1069 genes, 0.2%	7 out of 15747 genes, 0.0%	1	ENSGALG00000034855,ENSGALG00000021039
biological_process	GO:0090314 positive regulation of protein targeting to membrane	4 out of 1069 genes, 0.4%	16 out of 15747 genes, 0.1%	1	ENSGALG00000037736,ENSGALG00000034095,ENSGALG00000008302,ENSGALG00000006413
biological_process	GO:0042462 eye photoreceptor cell development	6 out of 1069 genes, 0.6%	19 out of 15747 genes, 0.1%	1	ENSGALG00000012594,ENSGALG00000032610,ENSGALG00000015150,ENSGALG00000029648,ENSGALG00000006626,ENSGALG00000006751
cellular_component	GO:0042995 cell projection	93 out of 1069 genes, 8.7%	1203 out of 15747 genes, 7.6%	1	ENSGALG00000035297,ENSGALG00000019291,ENSGALG00000029648,ENSGALG00000016992,ENSGALG00000036867,ENSGALG00000012890,ENSGALG00000008427,ENSGALG00000003582,ENSGALG00000015145,ENSGALG00000034427,ENSGALG00000006558,ENSGALG00000029000,ENSGALG00000009007,ENSGALG00000015422,ENSGALG00000008918,ENSGALG00000028138,ENSGALG00000041826,ENSGALG00000031038,ENSGALG00000016804,ENSGALG00000023703,ENSGALG00000015373,…
cellular_component	GO:0098802 plasma membrane receptor complex	9 out of 1069 genes, 0.8%	121 out of 15747 genes, 0.8%	1	ENSGALG00000030407,ENSGALG00000011141,ENSGALG00000030931,ENSGALG00000038995,ENSGALG00000043016,ENSGALG00000037246,ENSGALG00000015382,ENSGALG00000013081,ENSGALG00000011809
biological_process	GO:0061025 membrane fusion	3 out of 1069 genes, 0.3%	95 out of 15747 genes, 0.6%	1	ENSGALG00000031493,ENSGALG00000014442,ENSGALG00000017274
biological_process	GO:0048812 neuron projection morphogenesis	14 out of 1069 genes, 1.3%	297 out of 15747 genes, 1.9%	1	ENSGALG00000017106,ENSGALG00000011686,ENSGALG00000037538,ENSGALG00000009514,ENSGALG00000042657,ENSGALG00000036101,ENSGALG00000000653,ENSGALG00000012594,ENSGALG00000015152,ENSGALG00000006802,ENSGALG00000035504,ENSGALG00000021567,ENSGALG00000034095,ENSGALG00000040297
biological_process	GO:0006732 coenzyme metabolic process	25 out of 1069 genes, 2.3%	187 out of 15747 genes, 1.2%	1	ENSGALG00000030533,ENSGALG00000042460,ENSGALG00000045002,ENSGALG00000007267,ENSGALG00000000109,ENSGALG00000035207,ENSGALG00000021039,ENSGALG00000036683,ENSGALG00000043290,ENSGALG00000001992,ENSGALG00000028866,ENSGALG00000012418,ENSGALG00000027700,ENSGALG00000004927,ENSGALG00000035816,ENSGALG00000014442,ENSGALG00000010225,ENSGALG00000015366,ENSGALG00000038175,ENSGALG00000007606,ENSGALG00000026077,…
biological_process	GO:0032774 RNA biosynthetic process	51 out of 1069 genes, 4.8%	590 out of 15747 genes, 3.7%	1	ENSGALG00000045753,ENSGALG00000046371,ENSGALG00000023303,ENSGALG00000033941,ENSGALG00000016662,ENSGALG00000015150,ENSGALG00000043204,ENSGALG00000002170,ENSGALG00000041973,ENSGALG00000026264,ENSGALG00000016316,ENSGALG00000031281,ENSGALG00000034437,ENSGALG00000008135,ENSGALG00000037935,ENSGALG00000035317,ENSGALG00000038595,ENSGALG00000043010,ENSGALG00000005653,ENSGALG00000041832,ENSGALG00000043641,…
biological_process	GO:0007009 plasma membrane organization	4 out of 1069 genes, 0.4%	57 out of 15747 genes, 0.4%	1	ENSGALG00000037736,ENSGALG00000011614,ENSGALG00000043051,ENSGALG00000033110
biological_process	GO:0035082 axoneme assembly	5 out of 1069 genes, 0.5%	40 out of 15747 genes, 0.3%	1	ENSGALG00000028138,ENSGALG00000012997,ENSGALG00000007042,ENSGALG00000006558,ENSGALG00000016591
biological_process	GO:0000902 cell morphogenesis	27 out of 1069 genes, 2.5%	453 out of 15747 genes, 2.9%	1	ENSGALG00000033974,ENSGALG00000009514,ENSGALG00000042657,ENSGALG00000003582,ENSGALG00000012594,ENSGALG00000015152,ENSGALG00000006802,ENSGALG00000040297,ENSGALG00000014227,ENSGALG00000015422,ENSGALG00000010935,ENSGALG00000011686,ENSGALG00000017106,ENSGALG00000037538,ENSGALG00000036101,ENSGALG00000028015,ENSGALG00000000653,ENSGALG00000019211,ENSGALG00000006708,ENSGALG00000031450,ENSGALG00000035504,…
biological_process	GO:0021549 cerebellum development	5 out of 1069 genes, 0.5%	59 out of 15747 genes, 0.4%	1	ENSGALG00000032610,ENSGALG00000034095,ENSGALG00000014155,ENSGALG00000010094,ENSGALG00000007370
biological_process	GO:0003229 ventricular cardiac muscle tissue development	2 out of 1069 genes, 0.2%	39 out of 15747 genes, 0.2%	1	ENSGALG00000015422,ENSGALG00000031325
biological_process	GO:0007417 central nervous system development	38 out of 1069 genes, 3.6%	534 out of 15747 genes, 3.4%	1	ENSGALG00000041204,ENSGALG00000032610,ENSGALG00000019842,ENSGALG00000043204,ENSGALG00000042657,ENSGALG00000028230,ENSGALG00000034747,ENSGALG00000014202,ENSGALG00000016316,ENSGALG00000006802,ENSGALG00000033039,ENSGALG00000010094,ENSGALG00000010688,ENSGALG00000030542,ENSGALG00000008135,ENSGALG00000015422,ENSGALG00000006508,ENSGALG00000035317,ENSGALG00000029980,ENSGALG00000026858,ENSGALG00000012997,…
cellular_component	GO:0044449 contractile fiber part	5 out of 1069 genes, 0.5%	124 out of 15747 genes, 0.8%	1	ENSGALG00000035187,ENSGALG00000028567,ENSGALG00000011306,ENSGALG00000005332,ENSGALG00000005292
biological_process	GO:0009887 animal organ morphogenesis	44 out of 1069 genes, 4.1%	675 out of 15747 genes, 4.3%	1	ENSGALG00000023303,ENSGALG00000030356,ENSGALG00000032610,ENSGALG00000016662,ENSGALG00000015150,ENSGALG00000043204,ENSGALG00000042657,ENSGALG00000040342,ENSGALG00000029648,ENSGALG00000017394,ENSGALG00000010866,ENSGALG00000008609,ENSGALG00000004286,ENSGALG00000030030,ENSGALG00000037325,ENSGALG00000008135,ENSGALG00000015422,ENSGALG00000031493,ENSGALG00000010935,ENSGALG00000035317,ENSGALG00000006626,…
biological_process	GO:0006497 protein lipidation	6 out of 1069 genes, 0.6%	74 out of 15747 genes, 0.5%	1	ENSGALG00000003665,ENSGALG00000039883,ENSGALG00000041163,ENSGALG00000022030,ENSGALG00000027762,ENSGALG00000007362
molecular_function	GO:0005221 intracellular cyclic nucleotide activated cation channel activity	2 out of 1069 genes, 0.2%	9 out of 15747 genes, 0.1%	1	ENSGALG00000037644,ENSGALG00000014136
biological_process	GO:0048672 positive regulation of collateral sprouting	3 out of 1069 genes, 0.3%	11 out of 15747 genes, 0.1%	1	ENSGALG00000012594,ENSGALG00000008733,ENSGALG00000042657
biological_process	GO:0033554 cellular response to stress	68 out of 1069 genes, 6.4%	953 out of 15747 genes, 6.1%	1	ENSGALG00000036572,ENSGALG00000033532,ENSGALG00000035219,ENSGALG00000036452,ENSGALG00000000751,ENSGALG00000021285,ENSGALG00000017394,ENSGALG00000006802,ENSGALG00000040048,ENSGALG00000043938,ENSGALG00000037325,ENSGALG00000030396,ENSGALG00000029761,ENSGALG00000026858,ENSGALG00000039473,ENSGALG00000034855,ENSGALG00000008302,ENSGALG00000027188,ENSGALG00000030931,ENSGALG00000008014,ENSGALG00000012236,…
biological_process	GO:1902369 negative regulation of RNA catabolic process	6 out of 1069 genes, 0.6%	37 out of 15747 genes, 0.2%	1	ENSGALG00000003045,ENSGALG00000009278,ENSGALG00000041204,ENSGALG00000011434,ENSGALG00000006160,ENSGALG00000045889
biological_process	GO:0017004 cytochrome complex assembly	2 out of 1069 genes, 0.2%	28 out of 15747 genes, 0.2%	1	ENSGALG00000029367,ENSGALG00000039725
molecular_function	GO:0004768 stearoyl-CoA 9-desaturase activity	2 out of 1069 genes, 0.2%	3 out of 15747 genes, 0.0%	1	ENSGALG00000007178,ENSGALG00000005739
biological_process	GO:0051260 protein homooligomerization	10 out of 1069 genes, 0.9%	184 out of 15747 genes, 1.2%	1	ENSGALG00000046371,ENSGALG00000030931,ENSGALG00000028996,ENSGALG00000035207,ENSGALG00000043290,ENSGALG00000012576,ENSGALG00000034751,ENSGALG00000002618,ENSGALG00000010781,ENSGALG00000043764
biological_process	GO:0071804 cellular potassium ion transport	8 out of 1069 genes, 0.7%	137 out of 15747 genes, 0.9%	1	ENSGALG00000030554,ENSGALG00000045668,ENSGALG00000039738,ENSGALG00000004945,ENSGALG00000009877,ENSGALG00000003582,ENSGALG00000011262,ENSGALG00000043764
biological_process	GO:0048523 negative regulation of cellular process	217 out of 1069 genes, 20.3%	2967 out of 15747 genes, 18.8%	1	ENSGALG00000030356,ENSGALG00000040471,ENSGALG00000033941,ENSGALG00000015150,ENSGALG00000038143,ENSGALG00000037904,ENSGALG00000036867,ENSGALG00000000293,ENSGALG00000036106,ENSGALG00000034437,ENSGALG00000017394,ENSGALG00000035944,ENSGALG00000038598,ENSGALG00000008297,ENSGALG00000009278,ENSGALG00000011686,ENSGALG00000030396,ENSGALG00000005824,ENSGALG00000026858,ENSGALG00000008003,ENSGALG00000009064,…
cellular_component	GO:0043679 axon terminus	3 out of 1069 genes, 0.3%	43 out of 15747 genes, 0.3%	1	ENSGALG00000012594,ENSGALG00000015332,ENSGALG00000007403
biological_process	GO:1990778 protein localization to cell periphery	6 out of 1069 genes, 0.6%	141 out of 15747 genes, 0.9%	1	ENSGALG00000028774,ENSGALG00000037736,ENSGALG00000006508,ENSGALG00000037246,ENSGALG00000000608,ENSGALG00000007650
biological_process	GO:0042698 ovulation cycle	2 out of 1069 genes, 0.2%	25 out of 15747 genes, 0.2%	1	ENSGALG00000028284,ENSGALG00000040342
biological_process	GO:0042491 inner ear auditory receptor cell differentiation	4 out of 1069 genes, 0.4%	27 out of 15747 genes, 0.2%	1	ENSGALG00000031450,ENSGALG00000015145,ENSGALG00000007650,ENSGALG00000028015
biological_process	GO:0035089 establishment of apical/basal cell polarity	2 out of 1069 genes, 0.2%	12 out of 15747 genes, 0.1%	1	ENSGALG00000008609,ENSGALG00000007650
biological_process	GO:1904062 regulation of cation transmembrane transport	13 out of 1069 genes, 1.2%	173 out of 15747 genes, 1.1%	1	ENSGALG00000041762,ENSGALG00000007047,ENSGALG00000040035,ENSGALG00000029367,ENSGALG00000005332,ENSGALG00000009050,ENSGALG00000015145,ENSGALG00000037246,ENSGALG00000007650,ENSGALG00000029694,ENSGALG00000029502,ENSGALG00000006413,ENSGALG00000043764
biological_process	GO:0071456 cellular response to hypoxia	4 out of 1069 genes, 0.4%	53 out of 15747 genes, 0.3%	1	ENSGALG00000039473,ENSGALG00000039228,ENSGALG00000031839,ENSGALG00000029761
biological_process	GO:0090087 regulation of peptide transport	21 out of 1069 genes, 2.0%	348 out of 15747 genes, 2.2%	1	ENSGALG00000027188,ENSGALG00000008337,ENSGALG00000003774,ENSGALG00000032986,ENSGALG00000008713,ENSGALG00000026849,ENSGALG00000000122,ENSGALG00000017394,ENSGALG00000000608,ENSGALG00000007114,ENSGALG00000037325,ENSGALG00000031426,ENSGALG00000014442,ENSGALG00000032035,ENSGALG00000037736,ENSGALG00000034095,ENSGALG00000040532,ENSGALG00000005212,ENSGALG00000008302,ENSGALG00000031325,ENSGALG00000006413
biological_process	GO:0016578 histone deubiquitination	2 out of 1069 genes, 0.2%	17 out of 15747 genes, 0.1%	1	ENSGALG00000046371,ENSGALG00000037018
cellular_component	GO:0042470 melanosome	3 out of 1069 genes, 0.3%	30 out of 15747 genes, 0.2%	1	ENSGALG00000031450,ENSGALG00000019756,ENSGALG00000029648
biological_process	GO:0001754 eye photoreceptor cell differentiation	6 out of 1069 genes, 0.6%	27 out of 15747 genes, 0.2%	1	ENSGALG00000012594,ENSGALG00000032610,ENSGALG00000015150,ENSGALG00000029648,ENSGALG00000006626,ENSGALG00000006751
biological_process	GO:0033135 regulation of peptidyl-serine phosphorylation	7 out of 1069 genes, 0.7%	88 out of 15747 genes, 0.6%	1	ENSGALG00000000122,ENSGALG00000031493,ENSGALG00000012594,ENSGALG00000037246,ENSGALG00000033974,ENSGALG00000042657,ENSGALG00000005036
biological_process	GO:0090103 cochlea morphogenesis	2 out of 1069 genes, 0.2%	17 out of 15747 genes, 0.1%	1	ENSGALG00000010572,ENSGALG00000008609
biological_process	GO:0042455 ribonucleoside biosynthetic process	4 out of 1069 genes, 0.4%	32 out of 15747 genes, 0.2%	1	ENSGALG00000029677,ENSGALG00000042005,ENSGALG00000016524,ENSGALG00000003510
biological_process	GO:0045685 regulation of glial cell differentiation	2 out of 1069 genes, 0.2%	39 out of 15747 genes, 0.2%	1	ENSGALG00000028015,ENSGALG00000000653
biological_process	GO:0043984 histone H4-K16 acetylation	2 out of 1069 genes, 0.2%	11 out of 15747 genes, 0.1%	1	ENSGALG00000035203,ENSGALG00000033877
biological_process	GO:0051247 positive regulation of protein metabolic process	76 out of 1069 genes, 7.1%	1062 out of 15747 genes, 6.7%	1	ENSGALG00000033532,ENSGALG00000030407,ENSGALG00000043204,ENSGALG00000036452,ENSGALG00000016992,ENSGALG00000000751,ENSGALG00000036106,ENSGALG00000010866,ENSGALG00000005036,ENSGALG00000003446,ENSGALG00000037325,ENSGALG00000015422,ENSGALG00000029761,ENSGALG00000039473,ENSGALG00000037246,ENSGALG00000009064,ENSGALG00000021567,ENSGALG00000008302,ENSGALG00000027188,ENSGALG00000026727,ENSGALG00000030931,…
biological_process	GO:0048678 response to axon injury	2 out of 1069 genes, 0.2%	13 out of 15747 genes, 0.1%	1	ENSGALG00000006802,ENSGALG00000006149
biological_process	GO:0002761 regulation of myeloid leukocyte differentiation	2 out of 1069 genes, 0.2%	64 out of 15747 genes, 0.4%	1	ENSGALG00000039228,ENSGALG00000008014
biological_process	GO:0030029 actin filament-based process	21 out of 1069 genes, 2.0%	411 out of 15747 genes, 2.6%	1	ENSGALG00000044774,ENSGALG00000035187,ENSGALG00000004163,ENSGALG00000028230,ENSGALG00000039775,ENSGALG00000038325,ENSGALG00000012732,ENSGALG00000015172,ENSGALG00000042895,ENSGALG00000005332,ENSGALG00000009050,ENSGALG00000027777,ENSGALG00000008609,ENSGALG00000029694,ENSGALG00000014408,ENSGALG00000032588,ENSGALG00000036101,ENSGALG00000031450,ENSGALG00000028567,ENSGALG00000007650,ENSGALG00000011170
biological_process	GO:0051445 regulation of meiotic cell cycle	3 out of 1069 genes, 0.3%	32 out of 15747 genes, 0.2%	1	ENSGALG00000011243,ENSGALG00000045889,ENSGALG00000029761
cellular_component	GO:0000153 cytoplasmic ubiquitin ligase complex	2 out of 1069 genes, 0.2%	8 out of 15747 genes, 0.1%	1	ENSGALG00000030148,ENSGALG00000032035
cellular_component	GO:0019898 extrinsic component of membrane	18 out of 1069 genes, 1.7%	183 out of 15747 genes, 1.2%	1	ENSGALG00000000466,ENSGALG00000009368,ENSGALG00000008427,ENSGALG00000019060,ENSGALG00000000608,ENSGALG00000025948,ENSGALG00000032022,ENSGALG00000044464,ENSGALG00000033110,ENSGALG00000014979,ENSGALG00000004927,ENSGALG00000028774,ENSGALG00000036097,ENSGALG00000041826,ENSGALG00000031980,ENSGALG00000004804,ENSGALG00000012425,ENSGALG00000035094
molecular_function	GO:0052689 carboxylic ester hydrolase activity	9 out of 1069 genes, 0.8%	99 out of 15747 genes, 0.6%	1	ENSGALG00000020458,ENSGALG00000043734,ENSGALG00000030533,ENSGALG00000030128,ENSGALG00000004002,ENSGALG00000026584,ENSGALG00000009231,ENSGALG00000004230,ENSGALG00000044307
cellular_component	GO:0043025 neuronal cell body	15 out of 1069 genes, 1.4%	181 out of 15747 genes, 1.1%	1	ENSGALG00000030554,ENSGALG00000007047,ENSGALG00000029648,ENSGALG00000016804,ENSGALG00000000653,ENSGALG00000003774,ENSGALG00000036867,ENSGALG00000029761,ENSGALG00000000122,ENSGALG00000030836,ENSGALG00000003582,ENSGALG00000007403,ENSGALG00000008302,ENSGALG00000008456,ENSGALG00000023886
molecular_function	GO:0005178 integrin binding	7 out of 1069 genes, 0.7%	71 out of 15747 genes, 0.5%	1	ENSGALG00000015422,ENSGALG00000028341,ENSGALG00000006802,ENSGALG00000017274,ENSGALG00000011141,ENSGALG00000006751,ENSGALG00000035094
biological_process	GO:0062012 regulation of small molecule metabolic process	13 out of 1069 genes, 1.2%	164 out of 15747 genes, 1.0%	1	ENSGALG00000035768,ENSGALG00000027188,ENSGALG00000043650,ENSGALG00000016992,ENSGALG00000012197,ENSGALG00000012155,ENSGALG00000043290,ENSGALG00000001418,ENSGALG00000017394,ENSGALG00000037603,ENSGALG00000040672,ENSGALG00000000094,ENSGALG00000041078
cellular_component	GO:0005623 cell	832 out of 1069 genes, 77.8%	11714 out of 15747 genes, 74.4%	1	ENSGALG00000008055,ENSGALG00000040303,ENSGALG00000037904,ENSGALG00000036867,ENSGALG00000004945,ENSGALG00000043939,ENSGALG00000016316,ENSGALG00000017394,ENSGALG00000015145,ENSGALG00000043938,ENSGALG00000005036,ENSGALG00000038102,ENSGALG00000028147,ENSGALG00000008918,ENSGALG00000037935,ENSGALG00000040041,ENSGALG00000038343,ENSGALG00000015224,ENSGALG00000005824,ENSGALG00000026858,ENSGALG00000043016,…
biological_process	GO:0001818 negative regulation of cytokine production	7 out of 1069 genes, 0.7%	112 out of 15747 genes, 0.7%	1	ENSGALG00000039710,ENSGALG00000033974,ENSGALG00000011434,ENSGALG00000044053,ENSGALG00000008341,ENSGALG00000031325,ENSGALG00000007114
biological_process	GO:0033619 membrane protein proteolysis	2 out of 1069 genes, 0.2%	23 out of 15747 genes, 0.1%	1	ENSGALG00000045163,ENSGALG00000007298
biological_process	GO:1902115 regulation of organelle assembly	6 out of 1069 genes, 0.6%	119 out of 15747 genes, 0.8%	1	ENSGALG00000013893,ENSGALG00000002131,ENSGALG00000012770,ENSGALG00000036101,ENSGALG00000035260,ENSGALG00000029202
biological_process	GO:0050806 positive regulation of synaptic transmission	6 out of 1069 genes, 0.6%	72 out of 15747 genes, 0.5%	1	ENSGALG00000012594,ENSGALG00000003582,ENSGALG00000003113,ENSGALG00000040035,ENSGALG00000007495,ENSGALG00000011809
biological_process	GO:0000712 resolution of meiotic recombination intermediates	2 out of 1069 genes, 0.2%	16 out of 15747 genes, 0.1%	1	ENSGALG00000005411,ENSGALG00000035136
cellular_component	GO:0005764 lysosome	22 out of 1069 genes, 2.1%	212 out of 15747 genes, 1.3%	1	ENSGALG00000035297,ENSGALG00000032051,ENSGALG00000016589,ENSGALG00000008319,ENSGALG00000004193,ENSGALG00000003774,ENSGALG00000020741,ENSGALG00000036106,ENSGALG00000034510,ENSGALG00000029000,ENSGALG00000016514,ENSGALG00000039643,ENSGALG00000008918,ENSGALG00000002131,ENSGALG00000011434,ENSGALG00000031450,ENSGALG00000033530,ENSGALG00000037246,ENSGALG00000011436,ENSGALG00000007018,ENSGALG00000006323,…
cellular_component	GO:0000790 nuclear chromatin	27 out of 1069 genes, 2.5%	243 out of 15747 genes, 1.5%	1	ENSGALG00000036572,ENSGALG00000035715,ENSGALG00000008014,ENSGALG00000034688,ENSGALG00000042491,ENSGALG00000036359,ENSGALG00000000669,ENSGALG00000030942,ENSGALG00000003045,ENSGALG00000032272,ENSGALG00000035203,ENSGALG00000031571,ENSGALG00000026449,ENSGALG00000032933,ENSGALG00000038343,ENSGALG00000039409,ENSGALG00000033447,ENSGALG00000029941,ENSGALG00000032645,ENSGALG00000043641,ENSGALG00000030998,…
molecular_function	GO:0140110 transcription regulator activity	79 out of 1069 genes, 7.4%	1058 out of 15747 genes, 6.7%	1	ENSGALG00000040270,ENSGALG00000046371,ENSGALG00000033941,ENSGALG00000016662,ENSGALG00000015150,ENSGALG00000043204,ENSGALG00000000751,ENSGALG00000016316,ENSGALG00000035944,ENSGALG00000038598,ENSGALG00000007685,ENSGALG00000015422,ENSGALG00000039710,ENSGALG00000037935,ENSGALG00000031702,ENSGALG00000030396,ENSGALG00000035623,ENSGALG00000003282,ENSGALG00000027188,ENSGALG00000035260,ENSGALG00000027823,…
biological_process	GO:0042738 exogenous drug catabolic process	4 out of 1069 genes, 0.4%	23 out of 15747 genes, 0.1%	1	ENSGALG00000032620,ENSGALG00000008105,ENSGALG00000008283,ENSGALG00000046639
biological_process	GO:0060322 head development	28 out of 1069 genes, 2.6%	443 out of 15747 genes, 2.8%	1	ENSGALG00000041204,ENSGALG00000032610,ENSGALG00000019842,ENSGALG00000030931,ENSGALG00000042657,ENSGALG00000028230,ENSGALG00000034747,ENSGALG00000012594,ENSGALG00000010094,ENSGALG00000007403,ENSGALG00000030542,ENSGALG00000008135,ENSGALG00000015422,ENSGALG00000003045,ENSGALG00000006508,ENSGALG00000036101,ENSGALG00000028015,ENSGALG00000000653,ENSGALG00000029980,ENSGALG00000026858,ENSGALG00000003879,…
biological_process	GO:2000059 negative regulation of ubiquitin-dependent protein catabolic process	2 out of 1069 genes, 0.2%	31 out of 15747 genes, 0.2%	1	ENSGALG00000039473,ENSGALG00000005292
biological_process	GO:0097094 craniofacial suture morphogenesis	2 out of 1069 genes, 0.2%	11 out of 15747 genes, 0.1%	1	ENSGALG00000017394,ENSGALG00000005426
biological_process	GO:0035113 embryonic appendage morphogenesis	5 out of 1069 genes, 0.5%	107 out of 15747 genes, 0.7%	1	ENSGALG00000042416,ENSGALG00000009274,ENSGALG00000029393,ENSGALG00000015208,ENSGALG00000030030
biological_process	GO:0032438 melanosome organization	2 out of 1069 genes, 0.2%	12 out of 15747 genes, 0.1%	1	ENSGALG00000017419,ENSGALG00000039101
biological_process	GO:0010259 multicellular organism aging	2 out of 1069 genes, 0.2%	22 out of 15747 genes, 0.1%	1	ENSGALG00000037325,ENSGALG00000005212
biological_process	GO:0032502 developmental process	229 out of 1069 genes, 21.4%	3259 out of 15747 genes, 20.7%	1	ENSGALG00000042607,ENSGALG00000030356,ENSGALG00000032610,ENSGALG00000015150,ENSGALG00000042220,ENSGALG00000043204,ENSGALG00000042443,ENSGALG00000034747,ENSGALG00000036867,ENSGALG00000000751,ENSGALG00000016316,ENSGALG00000017394,ENSGALG00000006802,ENSGALG00000015145,ENSGALG00000046180,ENSGALG00000010094,ENSGALG00000008297,ENSGALG00000037325,ENSGALG00000009278,ENSGALG00000011686,ENSGALG00000036086,…
biological_process	GO:0010675 regulation of cellular carbohydrate metabolic process	4 out of 1069 genes, 0.4%	72 out of 15747 genes, 0.5%	1	ENSGALG00000043290,ENSGALG00000037603,ENSGALG00000040672,ENSGALG00000000094
biological_process	GO:0051294 establishment of spindle orientation	2 out of 1069 genes, 0.2%	22 out of 15747 genes, 0.1%	1	ENSGALG00000011299,ENSGALG00000014408
biological_process	GO:0009651 response to salt stress	2 out of 1069 genes, 0.2%	7 out of 15747 genes, 0.0%	1	ENSGALG00000009050,ENSGALG00000039228
biological_process	GO:0090304 nucleic acid metabolic process	129 out of 1069 genes, 12.1%	1622 out of 15747 genes, 10.3%	1	ENSGALG00000033532,ENSGALG00000033941,ENSGALG00000015150,ENSGALG00000002644,ENSGALG00000043204,ENSGALG00000043939,ENSGALG00000016316,ENSGALG00000021285,ENSGALG00000034437,ENSGALG00000046180,ENSGALG00000043938,ENSGALG00000038102,ENSGALG00000037935,ENSGALG00000030396,ENSGALG00000000401,ENSGALG00000007370,ENSGALG00000027188,ENSGALG00000035641,ENSGALG00000004588,ENSGALG00000001252,ENSGALG00000043416,…
molecular_function	GO:0004070 aspartate carbamoyltransferase activity	2 out of 1069 genes, 0.2%	3 out of 15747 genes, 0.0%	1	ENSGALG00000016524,ENSGALG00000038362
biological_process	GO:1901699 cellular response to nitrogen compound	26 out of 1069 genes, 2.4%	319 out of 15747 genes, 2.0%	1	ENSGALG00000027188,ENSGALG00000030356,ENSGALG00000026727,ENSGALG00000039228,ENSGALG00000037904,ENSGALG00000008014,ENSGALG00000039775,ENSGALG00000034688,ENSGALG00000032986,ENSGALG00000001992,ENSGALG00000012594,ENSGALG00000000608,ENSGALG00000037935,ENSGALG00000017238,ENSGALG00000040035,ENSGALG00000007484,ENSGALG00000029392,ENSGALG00000039315,ENSGALG00000029761,ENSGALG00000037736,ENSGALG00000010078,…
biological_process	GO:0001894 tissue homeostasis	6 out of 1069 genes, 0.6%	103 out of 15747 genes, 0.7%	1	ENSGALG00000032530,ENSGALG00000002503,ENSGALG00000040530,ENSGALG00000012770,ENSGALG00000040035,ENSGALG00000028147
biological_process	GO:0009065 glutamine family amino acid catabolic process	2 out of 1069 genes, 0.2%	14 out of 15747 genes, 0.1%	1	ENSGALG00000042184,ENSGALG00000007484
biological_process	GO:0048708 astrocyte differentiation	2 out of 1069 genes, 0.2%	31 out of 15747 genes, 0.2%	1	ENSGALG00000016316,ENSGALG00000006802
biological_process	GO:0022037 metencephalon development	5 out of 1069 genes, 0.5%	67 out of 15747 genes, 0.4%	1	ENSGALG00000032610,ENSGALG00000034095,ENSGALG00000014155,ENSGALG00000010094,ENSGALG00000007370
biological_process	GO:0046606 negative regulation of centrosome cycle	2 out of 1069 genes, 0.2%	13 out of 15747 genes, 0.1%	1	ENSGALG00000011299,ENSGALG00000035260
biological_process	GO:0010812 negative regulation of cell-substrate adhesion	3 out of 1069 genes, 0.3%	41 out of 15747 genes, 0.3%	1	ENSGALG00000038225,ENSGALG00000031684,ENSGALG00000014233
biological_process	GO:0048260 positive regulation of receptor-mediated endocytosis	3 out of 1069 genes, 0.3%	26 out of 15747 genes, 0.2%	1	ENSGALG00000042657,ENSGALG00000012155,ENSGALG00000043051
biological_process	GO:2000026 regulation of multicellular organismal development	78 out of 1069 genes, 7.3%	1211 out of 15747 genes, 7.7%	1	ENSGALG00000042220,ENSGALG00000042814,ENSGALG00000016316,ENSGALG00000029000,ENSGALG00000028147,ENSGALG00000026853,ENSGALG00000030542,ENSGALG00000008297,ENSGALG00000007685,ENSGALG00000015422,ENSGALG00000039710,ENSGALG00000011686,ENSGALG00000028682,ENSGALG00000016176,ENSGALG00000029761,ENSGALG00000040632,ENSGALG00000009064,ENSGALG00000000401,ENSGALG00000034855,ENSGALG00000008302,ENSGALG00000041273,…
biological_process	GO:0071695 anatomical structure maturation	7 out of 1069 genes, 0.7%	83 out of 15747 genes, 0.5%	1	ENSGALG00000039643,ENSGALG00000009514,ENSGALG00000021567,ENSGALG00000011243,ENSGALG00000016176,ENSGALG00000000653,ENSGALG00000012236
biological_process	GO:0030540 female genitalia development	2 out of 1069 genes, 0.2%	13 out of 15747 genes, 0.1%	1	ENSGALG00000013294,ENSGALG00000031493
cellular_component	GO:0099634 postsynaptic specialization membrane	2 out of 1069 genes, 0.2%	29 out of 15747 genes, 0.2%	1	ENSGALG00000017238,ENSGALG00000011809
biological_process	GO:0072001 renal system development	10 out of 1069 genes, 0.9%	188 out of 15747 genes, 1.2%	1	ENSGALG00000045163,ENSGALG00000023303,ENSGALG00000004163,ENSGALG00000040342,ENSGALG00000035317,ENSGALG00000028015,ENSGALG00000042416,ENSGALG00000006802,ENSGALG00000014227,ENSGALG00000031325
biological_process	GO:0050896 response to stimulus	347 out of 1069 genes, 32.5%	4859 out of 15747 genes, 30.9%	1	ENSGALG00000008055,ENSGALG00000040471,ENSGALG00000033941,ENSGALG00000037904,ENSGALG00000043204,ENSGALG00000000751,ENSGALG00000017394,ENSGALG00000015145,ENSGALG00000006756,ENSGALG00000043938,ENSGALG00000035506,ENSGALG00000005036,ENSGALG00000037309,ENSGALG00000011686,ENSGALG00000037935,ENSGALG00000002237,ENSGALG00000031980,ENSGALG00000005824,ENSGALG00000009877,ENSGALG00000026858,ENSGALG00000043016,…
biological_process	GO:0019233 sensory perception of pain	5 out of 1069 genes, 0.5%	35 out of 15747 genes, 0.2%	1	ENSGALG00000004649,ENSGALG00000034095,ENSGALG00000034751,ENSGALG00000043010,ENSGALG00000015269
cellular_component	GO:0000118 histone deacetylase complex	3 out of 1069 genes, 0.3%	49 out of 15747 genes, 0.3%	1	ENSGALG00000008135,ENSGALG00000039710,ENSGALG00000030998
molecular_function	GO:0099604 ligand-gated calcium channel activity	2 out of 1069 genes, 0.2%	26 out of 15747 genes, 0.2%	1	ENSGALG00000008722,ENSGALG00000034751
biological_process	GO:0043393 regulation of protein binding	10 out of 1069 genes, 0.9%	141 out of 15747 genes, 0.9%	1	ENSGALG00000015422,ENSGALG00000031493,ENSGALG00000031426,ENSGALG00000043204,ENSGALG00000042657,ENSGALG00000040035,ENSGALG00000003987,ENSGALG00000036359,ENSGALG00000034095,ENSGALG00000027506
biological_process	GO:0009266 response to temperature stimulus	7 out of 1069 genes, 0.7%	98 out of 15747 genes, 0.6%	1	ENSGALG00000004649,ENSGALG00000030931,ENSGALG00000034751,ENSGALG00000015126,ENSGALG00000040035,ENSGALG00000007403,ENSGALG00000043010
biological_process	GO:0051648 vesicle localization	10 out of 1069 genes, 0.9%	133 out of 15747 genes, 0.8%	1	ENSGALG00000008055,ENSGALG00000040519,ENSGALG00000008926,ENSGALG00000038773,ENSGALG00000009722,ENSGALG00000031450,ENSGALG00000015332,ENSGALG00000034095,ENSGALG00000008291,ENSGALG00000039101
biological_process	GO:0016482 cytosolic transport	5 out of 1069 genes, 0.5%	91 out of 15747 genes, 0.6%	1	ENSGALG00000033572,ENSGALG00000003416,ENSGALG00000040351,ENSGALG00000004166,ENSGALG00000046088
biological_process	GO:0010524 positive regulation of calcium ion transport into cytosol	5 out of 1069 genes, 0.5%	28 out of 15747 genes, 0.2%	1	ENSGALG00000031493,ENSGALG00000037246,ENSGALG00000011875,ENSGALG00000009050,ENSGALG00000006413
molecular_function	GO:0005525 GTP binding	13 out of 1069 genes, 1.2%	309 out of 15747 genes, 2.0%	1	ENSGALG00000044774,ENSGALG00000005843,ENSGALG00000036101,ENSGALG00000033353,ENSGALG00000000433,ENSGALG00000033884,ENSGALG00000008427,ENSGALG00000002984,ENSGALG00000027789,ENSGALG00000012576,ENSGALG00000041471,ENSGALG00000037953,ENSGALG00000028971
biological_process	GO:0042113 B cell activation	5 out of 1069 genes, 0.5%	95 out of 15747 genes, 0.6%	1	ENSGALG00000010572,ENSGALG00000031493,ENSGALG00000040627,ENSGALG00000010996,ENSGALG00000035094
biological_process	GO:0009132 nucleoside diphosphate metabolic process	8 out of 1069 genes, 0.7%	54 out of 15747 genes, 0.3%	1	ENSGALG00000014442,ENSGALG00000015224,ENSGALG00000021039,ENSGALG00000029677,ENSGALG00000001992,ENSGALG00000007606,ENSGALG00000026077,ENSGALG00000034855
molecular_function	GO:0031267 small GTPase binding	14 out of 1069 genes, 1.3%	311 out of 15747 genes, 2.0%	1	ENSGALG00000037601,ENSGALG00000026176,ENSGALG00000037527,ENSGALG00000016258,ENSGALG00000032819,ENSGALG00000007954,ENSGALG00000029202,ENSGALG00000012890,ENSGALG00000020741,ENSGALG00000031684,ENSGALG00000044599,ENSGALG00000008302,ENSGALG00000033619,ENSGALG00000014408
biological_process	GO:0000959 mitochondrial RNA metabolic process	2 out of 1069 genes, 0.2%	27 out of 15747 genes, 0.2%	1	ENSGALG00000045753,ENSGALG00000038102
biological_process	GO:0044786 cell cycle DNA replication	2 out of 1069 genes, 0.2%	18 out of 15747 genes, 0.1%	1	ENSGALG00000043938,ENSGALG00000013784
biological_process	GO:0019935 cyclic-nucleotide-mediated signaling	13 out of 1069 genes, 1.2%	111 out of 15747 genes, 0.7%	1	ENSGALG00000010572,ENSGALG00000016511,ENSGALG00000037904,ENSGALG00000007047,ENSGALG00000040035,ENSGALG00000016176,ENSGALG00000013371,ENSGALG00000010078,ENSGALG00000037246,ENSGALG00000007650,ENSGALG00000009509,ENSGALG00000040627,ENSGALG00000005212
biological_process	GO:1901976 regulation of cell cycle checkpoint	2 out of 1069 genes, 0.2%	23 out of 15747 genes, 0.1%	1	ENSGALG00000035465,ENSGALG00000013784
biological_process	GO:0022409 positive regulation of cell-cell adhesion	10 out of 1069 genes, 0.9%	117 out of 15747 genes, 0.7%	1	ENSGALG00000030407,ENSGALG00000000466,ENSGALG00000042657,ENSGALG00000028015,ENSGALG00000031735,ENSGALG00000006751,ENSGALG00000043016,ENSGALG00000032530,ENSGALG00000017330,ENSGALG00000031325
biological_process	GO:0061469 regulation of type B pancreatic cell proliferation	2 out of 1069 genes, 0.2%	5 out of 15747 genes, 0.0%	1	ENSGALG00000042657,ENSGALG00000008713
biological_process	GO:0071501 cellular response to sterol depletion	2 out of 1069 genes, 0.2%	7 out of 15747 genes, 0.0%	1	ENSGALG00000035768,ENSGALG00000017394
biological_process	GO:0070861 regulation of protein exit from endoplasmic reticulum	2 out of 1069 genes, 0.2%	20 out of 15747 genes, 0.1%	1	ENSGALG00000017394,ENSGALG00000032035
cellular_component	GO:0120038 plasma membrane bounded cell projection part	59 out of 1069 genes, 5.5%	743 out of 15747 genes, 4.7%	1	ENSGALG00000041204,ENSGALG00000035297,ENSGALG00000016992,ENSGALG00000036867,ENSGALG00000014202,ENSGALG00000012890,ENSGALG00000008427,ENSGALG00000000122,ENSGALG00000029677,ENSGALG00000000740,ENSGALG00000015145,ENSGALG00000006558,ENSGALG00000029000,ENSGALG00000009007,ENSGALG00000006508,ENSGALG00000008918,ENSGALG00000028138,ENSGALG00000029395,ENSGALG00000031038,ENSGALG00000016804,ENSGALG00000046164,…
biological_process	GO:0018208 peptidyl-proline modification	5 out of 1069 genes, 0.5%	46 out of 15747 genes, 0.3%	1	ENSGALG00000003357,ENSGALG00000034630,ENSGALG00000025764,ENSGALG00000028600,ENSGALG00000002210
cellular_component	GO:0030659 cytoplasmic vesicle membrane	17 out of 1069 genes, 1.6%	163 out of 15747 genes, 1.0%	1	ENSGALG00000040519,ENSGALG00000039254,ENSGALG00000027665,ENSGALG00000029648,ENSGALG00000033572,ENSGALG00000019958,ENSGALG00000041122,ENSGALG00000029000,ENSGALG00000044464,ENSGALG00000033110,ENSGALG00000027902,ENSGALG00000008918,ENSGALG00000043839,ENSGALG00000011434,ENSGALG00000029392,ENSGALG00000037302,ENSGALG00000006413
molecular_function	GO:0000030 mannosyltransferase activity	2 out of 1069 genes, 0.2%	20 out of 15747 genes, 0.1%	1	ENSGALG00000039883,ENSGALG00000008503
biological_process	GO:0045995 regulation of embryonic development	7 out of 1069 genes, 0.7%	92 out of 15747 genes, 0.6%	1	ENSGALG00000000122,ENSGALG00000016316,ENSGALG00000009064,ENSGALG00000008609,ENSGALG00000042657,ENSGALG00000028015,ENSGALG00000007114
biological_process	GO:0031589 cell-substrate adhesion	8 out of 1069 genes, 0.7%	98 out of 15747 genes, 0.6%	1	ENSGALG00000028341,ENSGALG00000005426,ENSGALG00000011141,ENSGALG00000005644,ENSGALG00000004286,ENSGALG00000012425,ENSGALG00000031684,ENSGALG00000034095
cellular_component	GO:0035770 ribonucleoprotein granule	12 out of 1069 genes, 1.1%	143 out of 15747 genes, 0.9%	1	ENSGALG00000042641,ENSGALG00000041204,ENSGALG00000039228,ENSGALG00000031038,ENSGALG00000019211,ENSGALG00000009722,ENSGALG00000042814,ENSGALG00000041471,ENSGALG00000046180,ENSGALG00000037953,ENSGALG00000035623,ENSGALG00000034574
biological_process	GO:0090178 regulation of establishment of planar polarity involved in neural tube closure	2 out of 1069 genes, 0.2%	12 out of 15747 genes, 0.1%	1	ENSGALG00000009064,ENSGALG00000008609
molecular_function	GO:0071855 neuropeptide receptor binding	2 out of 1069 genes, 0.2%	15 out of 15747 genes, 0.1%	1	ENSGALG00000007047,ENSGALG00000039101
biological_process	GO:1903900 regulation of viral life cycle	4 out of 1069 genes, 0.4%	72 out of 15747 genes, 0.5%	1	ENSGALG00000033532,ENSGALG00000028284,ENSGALG00000030351,ENSGALG00000002210
biological_process	GO:0009725 response to hormone	37 out of 1069 genes, 3.5%	395 out of 15747 genes, 2.5%	1	ENSGALG00000035768,ENSGALG00000030356,ENSGALG00000033941,ENSGALG00000015150,ENSGALG00000037904,ENSGALG00000002170,ENSGALG00000029648,ENSGALG00000033572,ENSGALG00000036359,ENSGALG00000010866,ENSGALG00000016524,ENSGALG00000003446,ENSGALG00000037935,ENSGALG00000043010,ENSGALG00000043641,ENSGALG00000027070,ENSGALG00000037246,ENSGALG00000021567,ENSGALG00000003282,ENSGALG00000005212,ENSGALG00000026727,…
molecular_function	GO:0016018 cyclosporin A binding	3 out of 1069 genes, 0.3%	12 out of 15747 genes, 0.1%	1	ENSGALG00000034630,ENSGALG00000028600,ENSGALG00000002210
molecular_function	GO:0140103 catalytic activity, acting on a glycoprotein	2 out of 1069 genes, 0.2%	14 out of 15747 genes, 0.1%	1	ENSGALG00000031212,ENSGALG00000012988
biological_process	GO:0050672 negative regulation of lymphocyte proliferation	2 out of 1069 genes, 0.2%	40 out of 15747 genes, 0.3%	1	ENSGALG00000008014,ENSGALG00000031325
biological_process	GO:0022414 reproductive process	56 out of 1069 genes, 5.2%	693 out of 15747 genes, 4.4%	1	ENSGALG00000042607,ENSGALG00000041938,ENSGALG00000013294,ENSGALG00000011875,ENSGALG00000025763,ENSGALG00000016662,ENSGALG00000006186,ENSGALG00000040342,ENSGALG00000029648,ENSGALG00000032986,ENSGALG00000000751,ENSGALG00000016316,ENSGALG00000010866,ENSGALG00000046180,ENSGALG00000029000,ENSGALG00000031493,ENSGALG00000013083,ENSGALG00000014913,ENSGALG00000045668,ENSGALG00000035824,ENSGALG00000017274,…
biological_process	GO:0030641 regulation of cellular pH	7 out of 1069 genes, 0.7%	54 out of 15747 genes, 0.3%	1	ENSGALG00000034284,ENSGALG00000002237,ENSGALG00000011434,ENSGALG00000038801,ENSGALG00000039738,ENSGALG00000032986,ENSGALG00000036069
cellular_component	GO:0098858 actin-based cell projection	11 out of 1069 genes, 1.0%	110 out of 15747 genes, 0.7%	1	ENSGALG00000041204,ENSGALG00000006508,ENSGALG00000005644,ENSGALG00000036867,ENSGALG00000031450,ENSGALG00000037829,ENSGALG00000015145,ENSGALG00000034095,ENSGALG00000007650,ENSGALG00000008302,ENSGALG00000006149
biological_process	GO:0009451 RNA modification	6 out of 1069 genes, 0.6%	126 out of 15747 genes, 0.8%	1	ENSGALG00000033666,ENSGALG00000034757,ENSGALG00000032916,ENSGALG00000006797,ENSGALG00000000401,ENSGALG00000000576
biological_process	GO:0032776 DNA methylation on cytosine	2 out of 1069 genes, 0.2%	3 out of 15747 genes, 0.0%	1	ENSGALG00000038018,ENSGALG00000041461
biological_process	GO:0032673 regulation of interleukin-4 production	2 out of 1069 genes, 0.2%	16 out of 15747 genes, 0.1%	1	ENSGALG00000032530,ENSGALG00000008014
biological_process	GO:0032946 positive regulation of mononuclear cell proliferation	6 out of 1069 genes, 0.6%	75 out of 15747 genes, 0.5%	1	ENSGALG00000043016,ENSGALG00000032530,ENSGALG00000030407,ENSGALG00000017330,ENSGALG00000042657,ENSGALG00000028015
molecular_function	GO:0005272 sodium channel activity	4 out of 1069 genes, 0.4%	34 out of 15747 genes, 0.2%	1	ENSGALG00000009366,ENSGALG00000034427,ENSGALG00000006112,ENSGALG00000027702
biological_process	GO:0030509 BMP signaling pathway	2 out of 1069 genes, 0.2%	50 out of 15747 genes, 0.3%	1	ENSGALG00000042657,ENSGALG00000015208
molecular_function	GO:0005518 collagen binding	2 out of 1069 genes, 0.2%	42 out of 15747 genes, 0.3%	1	ENSGALG00000010929,ENSGALG00000028147
biological_process	GO:0007140 male meiotic nuclear division	6 out of 1069 genes, 0.6%	28 out of 15747 genes, 0.2%	1	ENSGALG00000005411,ENSGALG00000045232,ENSGALG00000045889,ENSGALG00000019211,ENSGALG00000012236,ENSGALG00000034574
biological_process	GO:0051493 regulation of cytoskeleton organization	20 out of 1069 genes, 1.9%	357 out of 15747 genes, 2.3%	1	ENSGALG00000044774,ENSGALG00000042418,ENSGALG00000042220,ENSGALG00000042657,ENSGALG00000035260,ENSGALG00000015172,ENSGALG00000011299,ENSGALG00000038225,ENSGALG00000041078,ENSGALG00000007114,ENSGALG00000028774,ENSGALG00000032588,ENSGALG00000006508,ENSGALG00000029528,ENSGALG00000036101,ENSGALG00000002198,ENSGALG00000017330,ENSGALG00000011170,ENSGALG00000008302,ENSGALG00000031325
biological_process	GO:0098869 cellular oxidant detoxification	8 out of 1069 genes, 0.7%	56 out of 15747 genes, 0.4%	1	ENSGALG00000031869,ENSGALG00000039554,ENSGALG00000037829,ENSGALG00000002595,ENSGALG00000028204,ENSGALG00000037603,ENSGALG00000016370,ENSGALG00000029502
biological_process	GO:0042886 amide transport	54 out of 1069 genes, 5.1%	874 out of 15747 genes, 5.6%	1	ENSGALG00000023303,ENSGALG00000035075,ENSGALG00000011141,ENSGALG00000038325,ENSGALG00000034747,ENSGALG00000029202,ENSGALG00000026264,ENSGALG00000034510,ENSGALG00000002919,ENSGALG00000032749,ENSGALG00000015722,ENSGALG00000017553,ENSGALG00000037601,ENSGALG00000037325,ENSGALG00000029381,ENSGALG00000028937,ENSGALG00000042459,ENSGALG00000007864,ENSGALG00000038400,ENSGALG00000031450,ENSGALG00000002984,…
molecular_function	GO:0004812 aminoacyl-tRNA ligase activity	8 out of 1069 genes, 0.7%	39 out of 15747 genes, 0.2%	1	ENSGALG00000036976,ENSGALG00000043416,ENSGALG00000039315,ENSGALG00000035641,ENSGALG00000029980,ENSGALG00000040258,ENSGALG00000010789,ENSGALG00000026809
biological_process	GO:0001569 branching involved in blood vessel morphogenesis	2 out of 1069 genes, 0.2%	26 out of 15747 genes, 0.2%	1	ENSGALG00000038225,ENSGALG00000000401
molecular_function	GO:0102568 phospholipase A2 activity consuming 1,2-dioleoylphosphatidylethanolamine)	2 out of 1069 genes, 0.2%	14 out of 15747 genes, 0.1%	1	ENSGALG00000020458,ENSGALG00000044307
biological_process	GO:0046324 regulation of glucose import	2 out of 1069 genes, 0.2%	46 out of 15747 genes, 0.3%	1	ENSGALG00000037736,ENSGALG00000034855
biological_process	GO:1901032 negative regulation of response to reactive oxygen species	2 out of 1069 genes, 0.2%	13 out of 15747 genes, 0.1%	1	ENSGALG00000000122,ENSGALG00000033974
molecular_function	GO:0008565 protein transporter activity	5 out of 1069 genes, 0.5%	50 out of 15747 genes, 0.3%	1	ENSGALG00000038400,ENSGALG00000028937,ENSGALG00000037246,ENSGALG00000039420,ENSGALG00000004845
molecular_function	GO:0022853 active ion transmembrane transporter activity	8 out of 1069 genes, 0.7%	46 out of 15747 genes, 0.3%	1	ENSGALG00000032875,ENSGALG00000002237,ENSGALG00000010091,ENSGALG00000038801,ENSGALG00000036069,ENSGALG00000030086,ENSGALG00000009286,ENSGALG00000001564
biological_process	GO:0048592 eye morphogenesis	8 out of 1069 genes, 0.7%	102 out of 15747 genes, 0.6%	1	ENSGALG00000031493,ENSGALG00000017106,ENSGALG00000032610,ENSGALG00000015150,ENSGALG00000029648,ENSGALG00000006626,ENSGALG00000006751,ENSGALG00000012594
molecular_function	GO:0016676 oxidoreductase activity, acting on a heme group of donors, oxygen as acceptor	2 out of 1069 genes, 0.2%	17 out of 15747 genes, 0.1%	1	ENSGALG00000007205,ENSGALG00000033446
biological_process	GO:0071559 response to transforming growth factor beta	3 out of 1069 genes, 0.3%	92 out of 15747 genes, 0.6%	1	ENSGALG00000039228,ENSGALG00000012425,ENSGALG00000031325
biological_process	GO:1903959 regulation of anion transmembrane transport	2 out of 1069 genes, 0.2%	14 out of 15747 genes, 0.1%	1	ENSGALG00000017238,ENSGALG00000032986
molecular_function	GO:0030507 spectrin binding	2 out of 1069 genes, 0.2%	21 out of 15747 genes, 0.1%	1	ENSGALG00000031450,ENSGALG00000009722
biological_process	GO:0045931 positive regulation of mitotic cell cycle	8 out of 1069 genes, 0.7%	99 out of 15747 genes, 0.6%	1	ENSGALG00000040342,ENSGALG00000028015,ENSGALG00000026380,ENSGALG00000013784,ENSGALG00000012155,ENSGALG00000003485,ENSGALG00000031684,ENSGALG00000007403
biological_process	GO:0006029 proteoglycan metabolic process	2 out of 1069 genes, 0.2%	47 out of 15747 genes, 0.3%	1	ENSGALG00000001611,ENSGALG00000004276
biological_process	GO:0009112 nucleobase metabolic process	3 out of 1069 genes, 0.3%	30 out of 15747 genes, 0.2%	1	ENSGALG00000016524,ENSGALG00000033199,ENSGALG00000038362
biological_process	GO:0031060 regulation of histone methylation	5 out of 1069 genes, 0.5%	42 out of 15747 genes, 0.3%	1	ENSGALG00000001595,ENSGALG00000043650,ENSGALG00000043204,ENSGALG00000038018,ENSGALG00000041461
cellular_component	GO:0045239 tricarboxylic acid cycle enzyme complex	2 out of 1069 genes, 0.2%	11 out of 15747 genes, 0.1%	1	ENSGALG00000042246,ENSGALG00000014155
biological_process	GO:0048169 regulation of long-term neuronal synaptic plasticity	2 out of 1069 genes, 0.2%	14 out of 15747 genes, 0.1%	1	ENSGALG00000017238,ENSGALG00000027665
biological_process	GO:0072655 establishment of protein localization to mitochondrion	6 out of 1069 genes, 0.6%	42 out of 15747 genes, 0.3%	1	ENSGALG00000038400,ENSGALG00000028937,ENSGALG00000004845,ENSGALG00000039212,ENSGALG00000038325,ENSGALG00000034855
biological_process	GO:0042670 retinal cone cell differentiation	3 out of 1069 genes, 0.3%	5 out of 15747 genes, 0.0%	1	ENSGALG00000015150,ENSGALG00000006626,ENSGALG00000006751
biological_process	GO:0072359 circulatory system development	34 out of 1069 genes, 3.2%	569 out of 15747 genes, 3.6%	1	ENSGALG00000042607,ENSGALG00000016662,ENSGALG00000042657,ENSGALG00000040342,ENSGALG00000029648,ENSGALG00000028204,ENSGALG00000008609,ENSGALG00000038225,ENSGALG00000033039,ENSGALG00000015422,ENSGALG00000041926,ENSGALG00000039710,ENSGALG00000031493,ENSGALG00000035317,ENSGALG00000012997,ENSGALG00000037246,ENSGALG00000009064,ENSGALG00000000401,ENSGALG00000009514,ENSGALG00000033185,ENSGALG00000007042,…
biological_process	GO:0002009 morphogenesis of an epithelium	22 out of 1069 genes, 2.1%	298 out of 15747 genes, 1.9%	1	ENSGALG00000042607,ENSGALG00000023303,ENSGALG00000040016,ENSGALG00000007042,ENSGALG00000042657,ENSGALG00000034688,ENSGALG00000012155,ENSGALG00000036258,ENSGALG00000016316,ENSGALG00000033631,ENSGALG00000009948,ENSGALG00000010866,ENSGALG00000008609,ENSGALG00000038225,ENSGALG00000030030,ENSGALG00000039643,ENSGALG00000036101,ENSGALG00000028015,ENSGALG00000009064,ENSGALG00000007650,ENSGALG00000000401,…
biological_process	GO:2001056 positive regulation of cysteine-type endopeptidase activity	7 out of 1069 genes, 0.7%	71 out of 15747 genes, 0.5%	1	ENSGALG00000000122,ENSGALG00000031493,ENSGALG00000017330,ENSGALG00000030931,ENSGALG00000000466,ENSGALG00000042657,ENSGALG00000039212
biological_process	GO:0042303 molting cycle	2 out of 1069 genes, 0.2%	56 out of 15747 genes, 0.4%	1	ENSGALG00000039643,ENSGALG00000039409
biological_process	GO:0018149 peptide cross-linking	2 out of 1069 genes, 0.2%	16 out of 15747 genes, 0.1%	1	ENSGALG00000004804,ENSGALG00000021232
cellular_component	GO:1902554 serine/threonine protein kinase complex	5 out of 1069 genes, 0.5%	69 out of 15747 genes, 0.4%	1	ENSGALG00000041832,ENSGALG00000034437,ENSGALG00000037603,ENSGALG00000003485,ENSGALG00000032699
biological_process	GO:0009648 photoperiodism	2 out of 1069 genes, 0.2%	13 out of 15747 genes, 0.1%	1	ENSGALG00000040016,ENSGALG00000043010
cellular_component	GO:0030662 coated vesicle membrane	3 out of 1069 genes, 0.3%	58 out of 15747 genes, 0.4%	1	ENSGALG00000040519,ENSGALG00000044464,ENSGALG00000006413
biological_process	GO:1901985 positive regulation of protein acetylation	3 out of 1069 genes, 0.3%	25 out of 15747 genes, 0.2%	1	ENSGALG00000036359,ENSGALG00000008014,ENSGALG00000031325
biological_process	GO:0044248 cellular catabolic process	78 out of 1069 genes, 7.3%	1064 out of 15747 genes, 6.8%	1	ENSGALG00000033532,ENSGALG00000035297,ENSGALG00000034917,ENSGALG00000042220,ENSGALG00000040208,ENSGALG00000032620,ENSGALG00000036106,ENSGALG00000042246,ENSGALG00000004230,ENSGALG00000029000,ENSGALG00000028147,ENSGALG00000038164,ENSGALG00000027874,ENSGALG00000026380,ENSGALG00000029761,ENSGALG00000008105,ENSGALG00000007606,ENSGALG00000026077,ENSGALG00000034855,ENSGALG00000030931,ENSGALG00000037018,…
biological_process	GO:1902680 positive regulation of RNA biosynthetic process	85 out of 1069 genes, 8.0%	1127 out of 15747 genes, 7.2%	1	ENSGALG00000046371,ENSGALG00000030351,ENSGALG00000016662,ENSGALG00000015150,ENSGALG00000043204,ENSGALG00000036452,ENSGALG00000000751,ENSGALG00000016316,ENSGALG00000034437,ENSGALG00000017394,ENSGALG00000007685,ENSGALG00000011747,ENSGALG00000031702,ENSGALG00000030396,ENSGALG00000029761,ENSGALG00000002198,ENSGALG00000009064,ENSGALG00000000401,ENSGALG00000042309,ENSGALG00000027188,ENSGALG00000035260,…
biological_process	GO:0051702 interaction with symbiont	5 out of 1069 genes, 0.5%	38 out of 15747 genes, 0.2%	1	ENSGALG00000028284,ENSGALG00000028204,ENSGALG00000014442,ENSGALG00000035487,ENSGALG00000002210
biological_process	GO:0061458 reproductive system development	19 out of 1069 genes, 1.8%	259 out of 15747 genes, 1.6%	1	ENSGALG00000042607,ENSGALG00000013294,ENSGALG00000039228,ENSGALG00000016662,ENSGALG00000006186,ENSGALG00000040342,ENSGALG00000008014,ENSGALG00000015208,ENSGALG00000012236,ENSGALG00000028284,ENSGALG00000000751,ENSGALG00000016316,ENSGALG00000043129,ENSGALG00000029000,ENSGALG00000031493,ENSGALG00000028015,ENSGALG00000045232,ENSGALG00000016287,ENSGALG00000000401
cellular_component	GO:0031588 nucleotide-activated protein kinase complex	2 out of 1069 genes, 0.2%	11 out of 15747 genes, 0.1%	1	ENSGALG00000001678,ENSGALG00000037603
biological_process	GO:0023014 signal transduction by protein phosphorylation	10 out of 1069 genes, 0.9%	126 out of 15747 genes, 0.8%	1	ENSGALG00000015422,ENSGALG00000039228,ENSGALG00000014913,ENSGALG00000039775,ENSGALG00000015208,ENSGALG00000012155,ENSGALG00000009877,ENSGALG00000016426,ENSGALG00000011262,ENSGALG00000007403
cellular_component	GO:0098588 bounding membrane of organelle	50 out of 1069 genes, 4.7%	745 out of 15747 genes, 4.7%	1	ENSGALG00000035768,ENSGALG00000037586,ENSGALG00000040519,ENSGALG00000035297,ENSGALG00000032051,ENSGALG00000028996,ENSGALG00000027665,ENSGALG00000042657,ENSGALG00000041163,ENSGALG00000029648,ENSGALG00000034747,ENSGALG00000020741,ENSGALG00000041122,ENSGALG00000031684,ENSGALG00000026965,ENSGALG00000029000,ENSGALG00000031493,ENSGALG00000008918,ENSGALG00000002237,ENSGALG00000011434,ENSGALG00000002131,…
biological_process	GO:0110053 regulation of actin filament organization	8 out of 1069 genes, 0.7%	174 out of 15747 genes, 1.1%	1	ENSGALG00000032588,ENSGALG00000028774,ENSGALG00000029528,ENSGALG00000036101,ENSGALG00000015172,ENSGALG00000002198,ENSGALG00000011170,ENSGALG00000007114
biological_process	GO:0009416 response to light stimulus	17 out of 1069 genes, 1.6%	178 out of 15747 genes, 1.1%	1	ENSGALG00000027188,ENSGALG00000042418,ENSGALG00000040016,ENSGALG00000028204,ENSGALG00000001418,ENSGALG00000003582,ENSGALG00000036359,ENSGALG00000010094,ENSGALG00000029000,ENSGALG00000011686,ENSGALG00000017106,ENSGALG00000031493,ENSGALG00000006626,ENSGALG00000043010,ENSGALG00000015373,ENSGALG00000037736,ENSGALG00000034095
biological_process	GO:0009074 aromatic amino acid family catabolic process	4 out of 1069 genes, 0.4%	20 out of 15747 genes, 0.1%	1	ENSGALG00000012418,ENSGALG00000000109,ENSGALG00000035207,ENSGALG00000014966
cellular_component	GO:0000307 cyclin-dependent protein kinase holoenzyme complex	4 out of 1069 genes, 0.4%	38 out of 15747 genes, 0.2%	1	ENSGALG00000041832,ENSGALG00000034437,ENSGALG00000003485,ENSGALG00000032699
biological_process	GO:0016079 synaptic vesicle exocytosis	3 out of 1069 genes, 0.3%	50 out of 15747 genes, 0.3%	1	ENSGALG00000008055,ENSGALG00000008926,ENSGALG00000015332
biological_process	GO:0046165 alcohol biosynthetic process	6 out of 1069 genes, 0.6%	61 out of 15747 genes, 0.4%	1	ENSGALG00000003751,ENSGALG00000017394,ENSGALG00000007484,ENSGALG00000032986,ENSGALG00000007267,ENSGALG00000007114
cellular_component	GO:0030286 dynein complex	5 out of 1069 genes, 0.5%	38 out of 15747 genes, 0.2%	1	ENSGALG00000029677,ENSGALG00000012997,ENSGALG00000006558,ENSGALG00000009722,ENSGALG00000043806
biological_process	GO:0032101 regulation of response to external stimulus	26 out of 1069 genes, 2.4%	406 out of 15747 genes, 2.6%	1	ENSGALG00000013294,ENSGALG00000033974,ENSGALG00000008337,ENSGALG00000042657,ENSGALG00000029367,ENSGALG00000028204,ENSGALG00000014840,ENSGALG00000028886,ENSGALG00000009050,ENSGALG00000026957,ENSGALG00000040297,ENSGALG00000030542,ENSGALG00000008297,ENSGALG00000007114,ENSGALG00000011686,ENSGALG00000044053,ENSGALG00000039409,ENSGALG00000029761,ENSGALG00000043016,ENSGALG00000039473,ENSGALG00000012126,…
biological_process	GO:0048839 inner ear development	17 out of 1069 genes, 1.6%	149 out of 15747 genes, 0.9%	1	ENSGALG00000030356,ENSGALG00000032610,ENSGALG00000042657,ENSGALG00000004771,ENSGALG00000015208,ENSGALG00000017394,ENSGALG00000015145,ENSGALG00000008609,ENSGALG00000016744,ENSGALG00000010572,ENSGALG00000010935,ENSGALG00000017106,ENSGALG00000030128,ENSGALG00000028015,ENSGALG00000029392,ENSGALG00000031450,ENSGALG00000007650
biological_process	GO:0019751 polyol metabolic process	2 out of 1069 genes, 0.2%	62 out of 15747 genes, 0.4%	1	ENSGALG00000003751,ENSGALG00000007484
biological_process	GO:0034766 negative regulation of ion transmembrane transport	2 out of 1069 genes, 0.2%	47 out of 15747 genes, 0.3%	1	ENSGALG00000007650,ENSGALG00000029502
biological_process	GO:0030510 regulation of BMP signaling pathway	6 out of 1069 genes, 0.6%	77 out of 15747 genes, 0.5%	1	ENSGALG00000003357,ENSGALG00000009064,ENSGALG00000033039,ENSGALG00000028015,ENSGALG00000040297,ENSGALG00000013081
biological_process	GO:1903321 negative regulation of protein modification by small protein conjugation or removal	7 out of 1069 genes, 0.7%	53 out of 15747 genes, 0.3%	1	ENSGALG00000017330,ENSGALG00000009050,ENSGALG00000042459,ENSGALG00000034095,ENSGALG00000005292,ENSGALG00000038229,ENSGALG00000039409
biological_process	GO:0045055 regulated exocytosis	4 out of 1069 genes, 0.4%	82 out of 15747 genes, 0.5%	1	ENSGALG00000008055,ENSGALG00000039643,ENSGALG00000008926,ENSGALG00000015332
biological_process	GO:0014033 neural crest cell differentiation	6 out of 1069 genes, 0.6%	75 out of 15747 genes, 0.5%	1	ENSGALG00000011686,ENSGALG00000040519,ENSGALG00000028015,ENSGALG00000026957,ENSGALG00000030542,ENSGALG00000008297
biological_process	GO:0001816 cytokine production	3 out of 1069 genes, 0.3%	84 out of 15747 genes, 0.5%	1	ENSGALG00000008722,ENSGALG00000011434,ENSGALG00000011141
biological_process	GO:0006835 dicarboxylic acid transport	8 out of 1069 genes, 0.7%	41 out of 15747 genes, 0.3%	1	ENSGALG00000039254,ENSGALG00000029383,ENSGALG00000003582,ENSGALG00000012594,ENSGALG00000012908,ENSGALG00000041122,ENSGALG00000033638,ENSGALG00000030511
biological_process	GO:0060670 branching involved in labyrinthine layer morphogenesis	2 out of 1069 genes, 0.2%	8 out of 15747 genes, 0.1%	1	ENSGALG00000042607,ENSGALG00000016316
biological_process	GO:0009209 pyrimidine ribonucleoside triphosphate biosynthetic process	4 out of 1069 genes, 0.4%	15 out of 15747 genes, 0.1%	1	ENSGALG00000029677,ENSGALG00000042005,ENSGALG00000016524,ENSGALG00000003510
biological_process	GO:0044839 cell cycle G2/M phase transition	3 out of 1069 genes, 0.3%	28 out of 15747 genes, 0.2%	1	ENSGALG00000031947,ENSGALG00000042418,ENSGALG00000014843
molecular_function	GO:0019905 syntaxin binding	3 out of 1069 genes, 0.3%	47 out of 15747 genes, 0.3%	1	ENSGALG00000008055,ENSGALG00000015332,ENSGALG00000034747
biological_process	GO:0090313 regulation of protein targeting to membrane	4 out of 1069 genes, 0.4%	18 out of 15747 genes, 0.1%	1	ENSGALG00000037736,ENSGALG00000034095,ENSGALG00000008302,ENSGALG00000006413
biological_process	GO:0046470 phosphatidylcholine metabolic process	2 out of 1069 genes, 0.2%	22 out of 15747 genes, 0.1%	1	ENSGALG00000001234,ENSGALG00000007114
molecular_function	GO:0008026 ATP-dependent helicase activity	3 out of 1069 genes, 0.3%	51 out of 15747 genes, 0.3%	1	ENSGALG00000029334,ENSGALG00000036359,ENSGALG00000035499
biological_process	GO:2000008 regulation of protein localization to cell surface	2 out of 1069 genes, 0.2%	22 out of 15747 genes, 0.1%	1	ENSGALG00000012155,ENSGALG00000033110
biological_process	GO:0045653 negative regulation of megakaryocyte differentiation	4 out of 1069 genes, 0.4%	7 out of 15747 genes, 0.0%	1	ENSGALG00000042491,ENSGALG00000032272,ENSGALG00000032933,ENSGALG00000008302
biological_process	GO:0051225 spindle assembly	4 out of 1069 genes, 0.4%	53 out of 15747 genes, 0.3%	1	ENSGALG00000039964,ENSGALG00000017330,ENSGALG00000041471,ENSGALG00000021198
biological_process	GO:0032990 cell part morphogenesis	14 out of 1069 genes, 1.3%	317 out of 15747 genes, 2.0%	1	ENSGALG00000017106,ENSGALG00000011686,ENSGALG00000037538,ENSGALG00000009514,ENSGALG00000042657,ENSGALG00000036101,ENSGALG00000000653,ENSGALG00000012594,ENSGALG00000015152,ENSGALG00000006802,ENSGALG00000035504,ENSGALG00000021567,ENSGALG00000034095,ENSGALG00000040297
biological_process	GO:1903307 positive regulation of regulated secretory pathway	2 out of 1069 genes, 0.2%	25 out of 15747 genes, 0.2%	1	ENSGALG00000034095,ENSGALG00000029000
molecular_function	GO:0001784 phosphotyrosine residue binding	5 out of 1069 genes, 0.5%	30 out of 15747 genes, 0.2%	1	ENSGALG00000000466,ENSGALG00000010688,ENSGALG00000006368,ENSGALG00000039775,ENSGALG00000036125
cellular_component	GO:0043227 membrane-bounded organelle	541 out of 1069 genes, 50.6%	7311 out of 15747 genes, 46.4%	1	ENSGALG00000008055,ENSGALG00000040303,ENSGALG00000032610,ENSGALG00000036867,ENSGALG00000004945,ENSGALG00000043939,ENSGALG00000016316,ENSGALG00000017394,ENSGALG00000043938,ENSGALG00000038102,ENSGALG00000028147,ENSGALG00000008918,ENSGALG00000037935,ENSGALG00000040041,ENSGALG00000038343,ENSGALG00000015224,ENSGALG00000026858,ENSGALG00000041471,ENSGALG00000006323,ENSGALG00000035623,ENSGALG00000007370,…
biological_process	GO:0007628 adult walking behavior	3 out of 1069 genes, 0.3%	26 out of 15747 genes, 0.2%	1	ENSGALG00000030931,ENSGALG00000040532,ENSGALG00000000653
biological_process	GO:0032413 negative regulation of ion transmembrane transporter activity	2 out of 1069 genes, 0.2%	36 out of 15747 genes, 0.2%	1	ENSGALG00000007650,ENSGALG00000029502
biological_process	GO:0030808 regulation of nucleotide biosynthetic process	2 out of 1069 genes, 0.2%	36 out of 15747 genes, 0.2%	1	ENSGALG00000001418,ENSGALG00000016992
biological_process	GO:0046500 S-adenosylmethionine metabolic process	3 out of 1069 genes, 0.3%	9 out of 15747 genes, 0.1%	1	ENSGALG00000043290,ENSGALG00000015366,ENSGALG00000045002
cellular_component	GO:0043235 receptor complex	21 out of 1069 genes, 2.0%	297 out of 15747 genes, 1.9%	1	ENSGALG00000030407,ENSGALG00000011141,ENSGALG00000030931,ENSGALG00000015208,ENSGALG00000012155,ENSGALG00000014202,ENSGALG00000000751,ENSGALG00000012594,ENSGALG00000015382,ENSGALG00000033039,ENSGALG00000016744,ENSGALG00000013081,ENSGALG00000011809,ENSGALG00000014913,ENSGALG00000040035,ENSGALG00000029392,ENSGALG00000038995,ENSGALG00000043016,ENSGALG00000037246,ENSGALG00000021567,ENSGALG00000020143
molecular_function	GO:0004415 hyalurononglucosaminidase activity	2 out of 1069 genes, 0.2%	6 out of 15747 genes, 0.0%	1	ENSGALG00000029000,ENSGALG00000006413
cellular_component	GO:0001650 fibrillar center	4 out of 1069 genes, 0.4%	96 out of 15747 genes, 0.6%	1	ENSGALG00000028937,ENSGALG00000039473,ENSGALG00000030890,ENSGALG00000000638
molecular_function	GO:0016627 oxidoreductase activity, acting on the CH-CH group of donors	2 out of 1069 genes, 0.2%	43 out of 15747 genes, 0.3%	1	ENSGALG00000034917,ENSGALG00000038771
biological_process	GO:0099518 vesicle cytoskeletal trafficking	3 out of 1069 genes, 0.3%	33 out of 15747 genes, 0.2%	1	ENSGALG00000038773,ENSGALG00000008291,ENSGALG00000009722
cellular_component	GO:0120114 Sm-like protein family complex	5 out of 1069 genes, 0.5%	59 out of 15747 genes, 0.4%	1	ENSGALG00000035427,ENSGALG00000034738,ENSGALG00000042282,ENSGALG00000030824,ENSGALG00000032223
molecular_function	GO:0003724 RNA helicase activity	2 out of 1069 genes, 0.2%	31 out of 15747 genes, 0.2%	1	ENSGALG00000029334,ENSGALG00000035499
biological_process	GO:0051607 defense response to virus	3 out of 1069 genes, 0.3%	75 out of 15747 genes, 0.5%	1	ENSGALG00000030661,ENSGALG00000038101,ENSGALG00000015269
biological_process	GO:0002705 positive regulation of leukocyte mediated immunity	3 out of 1069 genes, 0.3%	60 out of 15747 genes, 0.4%	1	ENSGALG00000032530,ENSGALG00000029530,ENSGALG00000030038
molecular_function	GO:0003676 nucleic acid binding	177 out of 1069 genes, 16.6%	2516 out of 15747 genes, 16.0%	1	ENSGALG00000033532,ENSGALG00000040303,ENSGALG00000033941,ENSGALG00000015150,ENSGALG00000002644,ENSGALG00000043204,ENSGALG00000036867,ENSGALG00000043939,ENSGALG00000039917,ENSGALG00000000751,ENSGALG00000016316,ENSGALG00000034437,ENSGALG00000035944,ENSGALG00000043938,ENSGALG00000037309,ENSGALG00000038598,ENSGALG00000029334,ENSGALG00000009278,ENSGALG00000037935,ENSGALG00000038343,ENSGALG00000031702,…
biological_process	GO:0015991 ATP hydrolysis coupled proton transport	5 out of 1069 genes, 0.5%	26 out of 15747 genes, 0.2%	1	ENSGALG00000009286,ENSGALG00000002237,ENSGALG00000010091,ENSGALG00000036069,ENSGALG00000030086
cellular_component	GO:0005615 extracellular space	75 out of 1069 genes, 7.0%	844 out of 15747 genes, 5.4%	1	ENSGALG00000035219,ENSGALG00000043734,ENSGALG00000032610,ENSGALG00000030407,ENSGALG00000022815,ENSGALG00000014252,ENSGALG00000039479,ENSGALG00000004945,ENSGALG00000000293,ENSGALG00000036106,ENSGALG00000010866,ENSGALG00000006756,ENSGALG00000035506,ENSGALG00000004230,ENSGALG00000028147,ENSGALG00000037309,ENSGALG00000030542,ENSGALG00000008297,ENSGALG00000043027,ENSGALG00000028682,ENSGALG00000010929,…
biological_process	GO:0043534 blood vessel endothelial cell migration	2 out of 1069 genes, 0.2%	18 out of 15747 genes, 0.1%	1	ENSGALG00000028204,ENSGALG00000007114
biological_process	GO:0006112 energy reserve metabolic process	2 out of 1069 genes, 0.2%	37 out of 15747 genes, 0.2%	1	ENSGALG00000043290,ENSGALG00000013265
molecular_function	GO:0042288 MHC class I protein binding	3 out of 1069 genes, 0.3%	6 out of 15747 genes, 0.0%	1	ENSGALG00000035075,ENSGALG00000041471,ENSGALG00000038801
biological_process	GO:0008037 cell recognition	6 out of 1069 genes, 0.6%	96 out of 15747 genes, 0.6%	1	ENSGALG00000035824,ENSGALG00000013083,ENSGALG00000043016,ENSGALG00000002428,ENSGALG00000036101,ENSGALG00000000653
biological_process	GO:0051707 response to other organism	31 out of 1069 genes, 2.9%	419 out of 15747 genes, 2.7%	1	ENSGALG00000043650,ENSGALG00000022815,ENSGALG00000002170,ENSGALG00000038101,ENSGALG00000008014,ENSGALG00000039775,ENSGALG00000028284,ENSGALG00000028204,ENSGALG00000006756,ENSGALG00000035506,ENSGALG00000029000,ENSGALG00000016668,ENSGALG00000037309,ENSGALG00000015269,ENSGALG00000042287,ENSGALG00000031493,ENSGALG00000014442,ENSGALG00000011434,ENSGALG00000029691,ENSGALG00000006160,ENSGALG00000039409,…
cellular_component	GO:0045240 dihydrolipoyl dehydrogenase complex	2 out of 1069 genes, 0.2%	9 out of 15747 genes, 0.1%	1	ENSGALG00000042246,ENSGALG00000014155
biological_process	GO:0007369 gastrulation	3 out of 1069 genes, 0.3%	103 out of 15747 genes, 0.7%	1	ENSGALG00000023303,ENSGALG00000038758,ENSGALG00000042657
biological_process	GO:0090092 regulation of transmembrane receptor protein serine/threonine kinase signaling pathway	8 out of 1069 genes, 0.7%	173 out of 15747 genes, 1.1%	1	ENSGALG00000007685,ENSGALG00000014900,ENSGALG00000028015,ENSGALG00000003357,ENSGALG00000009064,ENSGALG00000033039,ENSGALG00000013081,ENSGALG00000040297
biological_process	GO:0055080 cation homeostasis	33 out of 1069 genes, 3.1%	406 out of 15747 genes, 2.6%	1	ENSGALG00000011875,ENSGALG00000041762,ENSGALG00000000466,ENSGALG00000016992,ENSGALG00000032986,ENSGALG00000004945,ENSGALG00000002618,ENSGALG00000031493,ENSGALG00000031426,ENSGALG00000002237,ENSGALG00000011434,ENSGALG00000039738,ENSGALG00000036069,ENSGALG00000015373,ENSGALG00000037246,ENSGALG00000004885,ENSGALG00000006297,ENSGALG00000008337,ENSGALG00000003774,ENSGALG00000009050,ENSGALG00000001564,…
biological_process	GO:0009895 negative regulation of catabolic process	20 out of 1069 genes, 1.9%	179 out of 15747 genes, 1.1%	1	ENSGALG00000041204,ENSGALG00000030931,ENSGALG00000036452,ENSGALG00000037018,ENSGALG00000032819,ENSGALG00000011299,ENSGALG00000005292,ENSGALG00000043129,ENSGALG00000009278,ENSGALG00000015422,ENSGALG00000003045,ENSGALG00000011434,ENSGALG00000045889,ENSGALG00000006160,ENSGALG00000008341,ENSGALG00000039409,ENSGALG00000029761,ENSGALG00000032035,ENSGALG00000039473,ENSGALG00000027070
biological_process	GO:0010647 positive regulation of cell communication	60 out of 1069 genes, 5.6%	1027 out of 15747 genes, 6.5%	1	ENSGALG00000042607,ENSGALG00000013294,ENSGALG00000030407,ENSGALG00000000466,ENSGALG00000042657,ENSGALG00000036452,ENSGALG00000016992,ENSGALG00000036642,ENSGALG00000032986,ENSGALG00000012890,ENSGALG00000000122,ENSGALG00000028204,ENSGALG00000003582,ENSGALG00000008609,ENSGALG00000033039,ENSGALG00000010688,ENSGALG00000030030,ENSGALG00000011809,ENSGALG00000044188,ENSGALG00000037325,ENSGALG00000015422,…
biological_process	GO:0060993 kidney morphogenesis	2 out of 1069 genes, 0.2%	69 out of 15747 genes, 0.4%	1	ENSGALG00000023303,ENSGALG00000028015
cellular_component	GO:0098573 intrinsic component of mitochondrial membrane	3 out of 1069 genes, 0.3%	51 out of 15747 genes, 0.3%	1	ENSGALG00000031493,ENSGALG00000008337,ENSGALG00000039725
biological_process	GO:0097502 mannosylation	2 out of 1069 genes, 0.2%	27 out of 15747 genes, 0.2%	1	ENSGALG00000039883,ENSGALG00000008503
molecular_function	GO:0001228 DNA-binding transcription activator activity, RNA polymerase II-specific	20 out of 1069 genes, 1.9%	321 out of 15747 genes, 2.0%	1	ENSGALG00000023303,ENSGALG00000016662,ENSGALG00000015150,ENSGALG00000008014,ENSGALG00000026264,ENSGALG00000016316,ENSGALG00000008135,ENSGALG00000037935,ENSGALG00000001252,ENSGALG00000030416,ENSGALG00000029393,ENSGALG00000010996,ENSGALG00000005653,ENSGALG00000043641,ENSGALG00000041616,ENSGALG00000035504,ENSGALG00000042416,ENSGALG00000029530,ENSGALG00000040532,ENSGALG00000035487
biological_process	GO:0051146 striated muscle cell differentiation	8 out of 1069 genes, 0.7%	141 out of 15747 genes, 0.9%	1	ENSGALG00000029753,ENSGALG00000041762,ENSGALG00000042657,ENSGALG00000028204,ENSGALG00000033572,ENSGALG00000009050,ENSGALG00000028567,ENSGALG00000005292
biological_process	GO:0097755 positive regulation of blood vessel diameter	2 out of 1069 genes, 0.2%	26 out of 15747 genes, 0.2%	1	ENSGALG00000028204,ENSGALG00000040035
biological_process	GO:1902749 regulation of cell cycle G2/M phase transition	5 out of 1069 genes, 0.5%	62 out of 15747 genes, 0.4%	1	ENSGALG00000039473,ENSGALG00000042418,ENSGALG00000031684,ENSGALG00000036452,ENSGALG00000032699
biological_process	GO:0051283 negative regulation of sequestering of calcium ion	4 out of 1069 genes, 0.4%	38 out of 15747 genes, 0.2%	1	ENSGALG00000008722,ENSGALG00000008337,ENSGALG00000034751,ENSGALG00000016992
biological_process	GO:0007611 learning or memory	18 out of 1069 genes, 1.7%	142 out of 15747 genes, 0.9%	1	ENSGALG00000040493,ENSGALG00000037904,ENSGALG00000029648,ENSGALG00000012890,ENSGALG00000012594,ENSGALG00000032843,ENSGALG00000010094,ENSGALG00000010688,ENSGALG00000016744,ENSGALG00000011809,ENSGALG00000006508,ENSGALG00000003113,ENSGALG00000017238,ENSGALG00000000653,ENSGALG00000026858,ENSGALG00000010078,ENSGALG00000034095,ENSGALG00000027534
biological_process	GO:0002703 regulation of leukocyte mediated immunity	3 out of 1069 genes, 0.3%	85 out of 15747 genes, 0.5%	1	ENSGALG00000032530,ENSGALG00000029530,ENSGALG00000030038
biological_process	GO:0014020 primary neural tube formation	4 out of 1069 genes, 0.4%	68 out of 15747 genes, 0.4%	1	ENSGALG00000009064,ENSGALG00000008609,ENSGALG00000036101,ENSGALG00000031325
biological_process	GO:1901565 organonitrogen compound catabolic process	47 out of 1069 genes, 4.4%	685 out of 15747 genes, 4.4%	1	ENSGALG00000033532,ENSGALG00000036827,ENSGALG00000032819,ENSGALG00000040208,ENSGALG00000026849,ENSGALG00000014966,ENSGALG00000036106,ENSGALG00000042246,ENSGALG00000033162,ENSGALG00000042184,ENSGALG00000029000,ENSGALG00000028147,ENSGALG00000045788,ENSGALG00000044188,ENSGALG00000016514,ENSGALG00000038164,ENSGALG00000004002,ENSGALG00000024112,ENSGALG00000027874,ENSGALG00000026380,ENSGALG00000036069,…
biological_process	GO:2000401 regulation of lymphocyte migration	2 out of 1069 genes, 0.2%	24 out of 15747 genes, 0.2%	1	ENSGALG00000028341,ENSGALG00000008337
biological_process	GO:0002684 positive regulation of immune system process	25 out of 1069 genes, 2.3%	476 out of 15747 genes, 3.0%	1	ENSGALG00000010850,ENSGALG00000030407,ENSGALG00000040832,ENSGALG00000039228,ENSGALG00000005644,ENSGALG00000000466,ENSGALG00000042657,ENSGALG00000035260,ENSGALG00000029367,ENSGALG00000031735,ENSGALG00000004771,ENSGALG00000014840,ENSGALG00000042895,ENSGALG00000037309,ENSGALG00000041926,ENSGALG00000028341,ENSGALG00000011434,ENSGALG00000028015,ENSGALG00000006751,ENSGALG00000043016,ENSGALG00000032530,…
cellular_component	GO:0031519 PcG protein complex	2 out of 1069 genes, 0.2%	37 out of 15747 genes, 0.2%	1	ENSGALG00000001595,ENSGALG00000036867
biological_process	GO:1903795 regulation of inorganic anion transmembrane transport	2 out of 1069 genes, 0.2%	4 out of 15747 genes, 0.0%	1	ENSGALG00000017238,ENSGALG00000032986
biological_process	GO:0060627 regulation of vesicle-mediated transport	23 out of 1069 genes, 2.2%	247 out of 15747 genes, 1.6%	1	ENSGALG00000029369,ENSGALG00000008926,ENSGALG00000002503,ENSGALG00000042657,ENSGALG00000029367,ENSGALG00000033353,ENSGALG00000034747,ENSGALG00000003774,ENSGALG00000032986,ENSGALG00000012155,ENSGALG00000028284,ENSGALG00000000122,ENSGALG00000017394,ENSGALG00000034510,ENSGALG00000027777,ENSGALG00000029000,ENSGALG00000016288,ENSGALG00000033110,ENSGALG00000011434,ENSGALG00000037736,ENSGALG00000034095,…
biological_process	GO:0042181 ketone biosynthetic process	3 out of 1069 genes, 0.3%	20 out of 15747 genes, 0.1%	1	ENSGALG00000004927,ENSGALG00000013294,ENSGALG00000035816
biological_process	GO:0030335 positive regulation of cell migration	19 out of 1069 genes, 1.8%	287 out of 15747 genes, 1.8%	1	ENSGALG00000033974,ENSGALG00000040342,ENSGALG00000028230,ENSGALG00000015208,ENSGALG00000012155,ENSGALG00000000122,ENSGALG00000042895,ENSGALG00000026957,ENSGALG00000030542,ENSGALG00000008297,ENSGALG00000039710,ENSGALG00000011686,ENSGALG00000028341,ENSGALG00000006751,ENSGALG00000038801,ENSGALG00000008302,ENSGALG00000031325,ENSGALG00000035487,ENSGALG00000006413
cellular_component	GO:0035869 ciliary transition zone	2 out of 1069 genes, 0.2%	48 out of 15747 genes, 0.3%	1	ENSGALG00000031450,ENSGALG00000012770
molecular_function	GO:0016538 cyclin-dependent protein serine/threonine kinase regulator activity	3 out of 1069 genes, 0.3%	36 out of 15747 genes, 0.2%	1	ENSGALG00000041832,ENSGALG00000041926,ENSGALG00000003485
biological_process	GO:0060055 angiogenesis involved in wound healing	2 out of 1069 genes, 0.2%	8 out of 15747 genes, 0.1%	1	ENSGALG00000028204,ENSGALG00000030027
biological_process	GO:0097659 nucleic acid-templated transcription	50 out of 1069 genes, 4.7%	584 out of 15747 genes, 3.7%	1	ENSGALG00000045753,ENSGALG00000046371,ENSGALG00000023303,ENSGALG00000033941,ENSGALG00000016662,ENSGALG00000015150,ENSGALG00000043204,ENSGALG00000002170,ENSGALG00000026264,ENSGALG00000016316,ENSGALG00000031281,ENSGALG00000034437,ENSGALG00000008135,ENSGALG00000037935,ENSGALG00000035317,ENSGALG00000038595,ENSGALG00000043010,ENSGALG00000005653,ENSGALG00000041832,ENSGALG00000043641,ENSGALG00000013600,…
biological_process	GO:0032760 positive regulation of tumor necrosis factor production	3 out of 1069 genes, 0.3%	31 out of 15747 genes, 0.2%	1	ENSGALG00000032530,ENSGALG00000029367,ENSGALG00000043051
cellular_component	GO:0071159 NF-kappaB complex	2 out of 1069 genes, 0.2%	2 out of 15747 genes, 0.0%	1	ENSGALG00000017330,ENSGALG00000039409
biological_process	GO:0060795 cell fate commitment involved in formation of primary germ layer	2 out of 1069 genes, 0.2%	18 out of 15747 genes, 0.1%	1	ENSGALG00000023303,ENSGALG00000042657
molecular_function	GO:1904680 peptide transmembrane transporter activity	4 out of 1069 genes, 0.4%	16 out of 15747 genes, 0.1%	1	ENSGALG00000038400,ENSGALG00000029381,ENSGALG00000035075,ENSGALG00000035094
cellular_component	GO:0005640 nuclear outer membrane	3 out of 1069 genes, 0.3%	8 out of 15747 genes, 0.1%	1	ENSGALG00000028996,ENSGALG00000042657,ENSGALG00000005212
molecular_function	GO:0030553 cGMP binding	2 out of 1069 genes, 0.2%	11 out of 15747 genes, 0.1%	1	ENSGALG00000037644,ENSGALG00000014136
biological_process	GO:0072595 maintenance of protein localization in organelle	5 out of 1069 genes, 0.5%	31 out of 15747 genes, 0.2%	1	ENSGALG00000017394,ENSGALG00000034095,ENSGALG00000028230,ENSGALG00000034855,ENSGALG00000032035
biological_process	GO:0035107 appendage morphogenesis	7 out of 1069 genes, 0.7%	125 out of 15747 genes, 0.8%	1	ENSGALG00000031493,ENSGALG00000042416,ENSGALG00000009274,ENSGALG00000042657,ENSGALG00000029393,ENSGALG00000015208,ENSGALG00000030030
biological_process	GO:0043981 histone H4-K5 acetylation	2 out of 1069 genes, 0.2%	12 out of 15747 genes, 0.1%	1	ENSGALG00000035203,ENSGALG00000033877
biological_process	GO:0060402 calcium ion transport into cytosol	5 out of 1069 genes, 0.5%	48 out of 15747 genes, 0.3%	1	ENSGALG00000008722,ENSGALG00000008337,ENSGALG00000004649,ENSGALG00000034751,ENSGALG00000016992
biological_process	GO:0043392 negative regulation of DNA binding	2 out of 1069 genes, 0.2%	34 out of 15747 genes, 0.2%	1	ENSGALG00000003045,ENSGALG00000035317
biological_process	GO:0051347 positive regulation of transferase activity	31 out of 1069 genes, 2.9%	400 out of 15747 genes, 2.5%	1	ENSGALG00000030407,ENSGALG00000033974,ENSGALG00000042657,ENSGALG00000016992,ENSGALG00000039775,ENSGALG00000036827,ENSGALG00000046188,ENSGALG00000012155,ENSGALG00000016426,ENSGALG00000003485,ENSGALG00000010688,ENSGALG00000003446,ENSGALG00000015422,ENSGALG00000006508,ENSGALG00000005843,ENSGALG00000011434,ENSGALG00000017238,ENSGALG00000040035,ENSGALG00000026517,ENSGALG00000003987,ENSGALG00000041832,…
biological_process	GO:2000727 positive regulation of cardiac muscle cell differentiation	2 out of 1069 genes, 0.2%	11 out of 15747 genes, 0.1%	1	ENSGALG00000015422,ENSGALG00000042657
biological_process	GO:0055088 lipid homeostasis	9 out of 1069 genes, 0.8%	78 out of 15747 genes, 0.5%	1	ENSGALG00000043734,ENSGALG00000002170,ENSGALG00000007484,ENSGALG00000001234,ENSGALG00000041687,ENSGALG00000017394,ENSGALG00000037603,ENSGALG00000004230,ENSGALG00000007114
biological_process	GO:0006476 protein deacetylation	4 out of 1069 genes, 0.4%	39 out of 15747 genes, 0.2%	1	ENSGALG00000039710,ENSGALG00000030998,ENSGALG00000035260,ENSGALG00000029761
biological_process	GO:0044088 regulation of vacuole organization	2 out of 1069 genes, 0.2%	26 out of 15747 genes, 0.2%	1	ENSGALG00000034510,ENSGALG00000002131
biological_process	GO:0030901 midbrain development	3 out of 1069 genes, 0.3%	35 out of 15747 genes, 0.2%	1	ENSGALG00000019842,ENSGALG00000042657,ENSGALG00000028015
biological_process	GO:0009179 purine ribonucleoside diphosphate metabolic process	7 out of 1069 genes, 0.7%	36 out of 15747 genes, 0.2%	1	ENSGALG00000007606,ENSGALG00000001992,ENSGALG00000026077,ENSGALG00000014442,ENSGALG00000015224,ENSGALG00000034855,ENSGALG00000021039
biological_process	GO:0032507 maintenance of protein location in cell	8 out of 1069 genes, 0.7%	97 out of 15747 genes, 0.6%	1	ENSGALG00000046242,ENSGALG00000025763,ENSGALG00000028230,ENSGALG00000033353,ENSGALG00000032035,ENSGALG00000017394,ENSGALG00000034095,ENSGALG00000034855
biological_process	GO:0045744 negative regulation of G-protein coupled receptor protein signaling pathway	2 out of 1069 genes, 0.2%	23 out of 15747 genes, 0.1%	1	ENSGALG00000003113,ENSGALG00000040035
biological_process	GO:0031346 positive regulation of cell projection organization	12 out of 1069 genes, 1.1%	195 out of 15747 genes, 1.2%	1	ENSGALG00000041204,ENSGALG00000017106,ENSGALG00000013893,ENSGALG00000000201,ENSGALG00000042657,ENSGALG00000036101,ENSGALG00000033353,ENSGALG00000012594,ENSGALG00000008609,ENSGALG00000008733,ENSGALG00000026328,ENSGALG00000023886
biological_process	GO:0050962 detection of light stimulus involved in sensory perception	2 out of 1069 genes, 0.2%	10 out of 15747 genes, 0.1%	1	ENSGALG00000017106,ENSGALG00000011686
molecular_function	GO:0008235 metalloexopeptidase activity	5 out of 1069 genes, 0.5%	47 out of 15747 genes, 0.3%	1	ENSGALG00000041918,ENSGALG00000011318,ENSGALG00000011727,ENSGALG00000016985,ENSGALG00000006175
biological_process	GO:0019953 sexual reproduction	39 out of 1069 genes, 3.6%	397 out of 15747 genes, 2.5%	1	ENSGALG00000041938,ENSGALG00000011875,ENSGALG00000025763,ENSGALG00000006186,ENSGALG00000040342,ENSGALG00000029648,ENSGALG00000032986,ENSGALG00000046180,ENSGALG00000029000,ENSGALG00000013083,ENSGALG00000014913,ENSGALG00000035824,ENSGALG00000002006,ENSGALG00000017274,ENSGALG00000045232,ENSGALG00000011243,ENSGALG00000016757,ENSGALG00000008302,ENSGALG00000043975,ENSGALG00000013893,ENSGALG00000046242,…
biological_process	GO:0043269 regulation of ion transport	34 out of 1069 genes, 3.2%	371 out of 15747 genes, 2.4%	1	ENSGALG00000008055,ENSGALG00000011875,ENSGALG00000041762,ENSGALG00000032986,ENSGALG00000015145,ENSGALG00000034427,ENSGALG00000029694,ENSGALG00000043764,ENSGALG00000011809,ENSGALG00000031493,ENSGALG00000031426,ENSGALG00000014913,ENSGALG00000007047,ENSGALG00000009877,ENSGALG00000037246,ENSGALG00000027702,ENSGALG00000026727,ENSGALG00000008337,ENSGALG00000008014,ENSGALG00000029367,ENSGALG00000010029,…
cellular_component	GO:0030427 site of polarized growth	7 out of 1069 genes, 0.7%	59 out of 15747 genes, 0.4%	1	ENSGALG00000041204,ENSGALG00000008918,ENSGALG00000006508,ENSGALG00000046164,ENSGALG00000008302,ENSGALG00000036867,ENSGALG00000023886
biological_process	GO:0051272 positive regulation of cellular component movement	20 out of 1069 genes, 1.9%	297 out of 15747 genes, 1.9%	1	ENSGALG00000033974,ENSGALG00000040342,ENSGALG00000028230,ENSGALG00000015208,ENSGALG00000012155,ENSGALG00000000122,ENSGALG00000042895,ENSGALG00000026957,ENSGALG00000030542,ENSGALG00000008297,ENSGALG00000039710,ENSGALG00000010596,ENSGALG00000011686,ENSGALG00000028341,ENSGALG00000038801,ENSGALG00000006751,ENSGALG00000008302,ENSGALG00000031325,ENSGALG00000035487,ENSGALG00000006413
molecular_function	GO:0030594 neurotransmitter receptor activity	11 out of 1069 genes, 1.0%	86 out of 15747 genes, 0.5%	1	ENSGALG00000017238,ENSGALG00000016992,ENSGALG00000001172,ENSGALG00000038995,ENSGALG00000029392,ENSGALG00000014202,ENSGALG00000015382,ENSGALG00000020143,ENSGALG00000016744,ENSGALG00000010781,ENSGALG00000011809
biological_process	GO:0071482 cellular response to light stimulus	5 out of 1069 genes, 0.5%	70 out of 15747 genes, 0.4%	1	ENSGALG00000037736,ENSGALG00000031493,ENSGALG00000036359,ENSGALG00000042418,ENSGALG00000029000
biological_process	GO:0050768 negative regulation of neurogenesis	17 out of 1069 genes, 1.6%	173 out of 15747 genes, 1.1%	1	ENSGALG00000043650,ENSGALG00000042657,ENSGALG00000033353,ENSGALG00000026957,ENSGALG00000030542,ENSGALG00000008297,ENSGALG00000015422,ENSGALG00000001664,ENSGALG00000011686,ENSGALG00000027768,ENSGALG00000000653,ENSGALG00000028015,ENSGALG00000035317,ENSGALG00000006751,ENSGALG00000034095,ENSGALG00000008302,ENSGALG00000041273
biological_process	GO:0043583 ear development	18 out of 1069 genes, 1.7%	168 out of 15747 genes, 1.1%	1	ENSGALG00000023303,ENSGALG00000030356,ENSGALG00000032610,ENSGALG00000042657,ENSGALG00000004771,ENSGALG00000015208,ENSGALG00000017394,ENSGALG00000015145,ENSGALG00000008609,ENSGALG00000016744,ENSGALG00000010572,ENSGALG00000010935,ENSGALG00000017106,ENSGALG00000030128,ENSGALG00000028015,ENSGALG00000029392,ENSGALG00000031450,ENSGALG00000007650
biological_process	GO:0051336 regulation of hydrolase activity	55 out of 1069 genes, 5.1%	855 out of 15747 genes, 5.4%	1	ENSGALG00000040351,ENSGALG00000000466,ENSGALG00000042657,ENSGALG00000036452,ENSGALG00000016992,ENSGALG00000014252,ENSGALG00000020390,ENSGALG00000033898,ENSGALG00000029202,ENSGALG00000012890,ENSGALG00000009368,ENSGALG00000000122,ENSGALG00000000293,ENSGALG00000033572,ENSGALG00000028204,ENSGALG00000031684,ENSGALG00000001697,ENSGALG00000037601,ENSGALG00000028774,ENSGALG00000010657,ENSGALG00000031493,…
biological_process	GO:0001701 in utero embryonic development	13 out of 1069 genes, 1.2%	238 out of 15747 genes, 1.5%	1	ENSGALG00000042607,ENSGALG00000009278,ENSGALG00000042418,ENSGALG00000039228,ENSGALG00000042657,ENSGALG00000028015,ENSGALG00000008014,ENSGALG00000029687,ENSGALG00000016316,ENSGALG00000000751,ENSGALG00000033123,ENSGALG00000014840,ENSGALG00000000740
biological_process	GO:0022900 electron transport chain	12 out of 1069 genes, 1.1%	105 out of 15747 genes, 0.7%	1	ENSGALG00000002033,ENSGALG00000000629,ENSGALG00000033185,ENSGALG00000029367,ENSGALG00000041418,ENSGALG00000042809,ENSGALG00000007205,ENSGALG00000023437,ENSGALG00000033446,ENSGALG00000040632,ENSGALG00000040173,ENSGALG00000042242
biological_process	GO:0003015 heart process	5 out of 1069 genes, 0.5%	67 out of 15747 genes, 0.4%	1	ENSGALG00000028204,ENSGALG00000033185,ENSGALG00000037246,ENSGALG00000005332,ENSGALG00000029694
biological_process	GO:0043154 negative regulation of cysteine-type endopeptidase activity involved in apoptotic process	3 out of 1069 genes, 0.3%	44 out of 15747 genes, 0.3%	1	ENSGALG00000028204,ENSGALG00000033974,ENSGALG00000006175
cellular_component	GO:0005903 brush border	3 out of 1069 genes, 0.3%	61 out of 15747 genes, 0.4%	1	ENSGALG00000007650,ENSGALG00000013180,ENSGALG00000039738
biological_process	GO:2000780 negative regulation of double-strand break repair	2 out of 1069 genes, 0.2%	22 out of 15747 genes, 0.1%	1	ENSGALG00000039779,ENSGALG00000038229
cellular_component	GO:0030016 myofibril	5 out of 1069 genes, 0.5%	128 out of 15747 genes, 0.8%	1	ENSGALG00000035187,ENSGALG00000028567,ENSGALG00000011306,ENSGALG00000005332,ENSGALG00000005292
biological_process	GO:0045454 cell redox homeostasis	4 out of 1069 genes, 0.4%	48 out of 15747 genes, 0.3%	1	ENSGALG00000028204,ENSGALG00000029677,ENSGALG00000002006,ENSGALG00000007350
biological_process	GO:0043067 regulation of programmed cell death	57 out of 1069 genes, 5.3%	868 out of 15747 genes, 5.5%	1	ENSGALG00000035219,ENSGALG00000019842,ENSGALG00000028996,ENSGALG00000000466,ENSGALG00000042657,ENSGALG00000036642,ENSGALG00000009288,ENSGALG00000000122,ENSGALG00000028204,ENSGALG00000004266,ENSGALG00000026328,ENSGALG00000031493,ENSGALG00000031426,ENSGALG00000014442,ENSGALG00000005843,ENSGALG00000014913,ENSGALG00000046164,ENSGALG00000029761,ENSGALG00000036196,ENSGALG00000029980,ENSGALG00000039473,…
biological_process	GO:0030890 positive regulation of B cell proliferation	2 out of 1069 genes, 0.2%	28 out of 15747 genes, 0.2%	1	ENSGALG00000032530,ENSGALG00000042657
cellular_component	GO:0099512 supramolecular fiber	24 out of 1069 genes, 2.2%	707 out of 15747 genes, 4.5%	1	ENSGALG00000039964,ENSGALG00000013893,ENSGALG00000035187,ENSGALG00000036452,ENSGALG00000000433,ENSGALG00000006083,ENSGALG00000011299,ENSGALG00000011306,ENSGALG00000005332,ENSGALG00000031553,ENSGALG00000037953,ENSGALG00000005292,ENSGALG00000037325,ENSGALG00000006508,ENSGALG00000022850,ENSGALG00000036846,ENSGALG00000014233,ENSGALG00000029761,ENSGALG00000033123,ENSGALG00000034585,ENSGALG00000028567,…
biological_process	GO:0016125 sterol metabolic process	7 out of 1069 genes, 0.7%	61 out of 15747 genes, 0.4%	1	ENSGALG00000035768,ENSGALG00000017394,ENSGALG00000004230,ENSGALG00000032986,ENSGALG00000001234,ENSGALG00000007267,ENSGALG00000007114
biological_process	GO:0051236 establishment of RNA localization	7 out of 1069 genes, 0.7%	114 out of 15747 genes, 0.7%	1	ENSGALG00000043074,ENSGALG00000041204,ENSGALG00000039473,ENSGALG00000039228,ENSGALG00000030890,ENSGALG00000032057,ENSGALG00000024172
biological_process	GO:0030879 mammary gland development	10 out of 1069 genes, 0.9%	75 out of 15747 genes, 0.5%	1	ENSGALG00000013294,ENSGALG00000042657,ENSGALG00000036101,ENSGALG00000008014,ENSGALG00000012155,ENSGALG00000010866,ENSGALG00000029530,ENSGALG00000016524,ENSGALG00000031325,ENSGALG00000005212
cellular_component	GO:0005856 cytoskeleton	90 out of 1069 genes, 8.4%	1609 out of 15747 genes, 10.2%	1	ENSGALG00000033532,ENSGALG00000009602,ENSGALG00000035297,ENSGALG00000040471,ENSGALG00000035075,ENSGALG00000011141,ENSGALG00000036452,ENSGALG00000035594,ENSGALG00000011299,ENSGALG00000006558,ENSGALG00000037325,ENSGALG00000022850,ENSGALG00000002237,ENSGALG00000028138,ENSGALG00000009722,ENSGALG00000029761,ENSGALG00000028567,ENSGALG00000002198,ENSGALG00000041471,ENSGALG00000012425,ENSGALG00000008302,…
cellular_component	GO:0031974 membrane-enclosed lumen	194 out of 1069 genes, 18.1%	2745 out of 15747 genes, 17.4%	1	ENSGALG00000033532,ENSGALG00000033941,ENSGALG00000011141,ENSGALG00000038714,ENSGALG00000039917,ENSGALG00000000751,ENSGALG00000034437,ENSGALG00000042246,ENSGALG00000010094,ENSGALG00000038102,ENSGALG00000028147,ENSGALG00000038598,ENSGALG00000042539,ENSGALG00000038343,ENSGALG00000031702,ENSGALG00000030548,ENSGALG00000015224,ENSGALG00000030994,ENSGALG00000029330,ENSGALG00000041471,ENSGALG00000000793,…
biological_process	GO:0000375 RNA splicing, via transesterification reactions	10 out of 1069 genes, 0.9%	148 out of 15747 genes, 0.9%	1	ENSGALG00000042282,ENSGALG00000034630,ENSGALG00000030824,ENSGALG00000035621,ENSGALG00000009288,ENSGALG00000034738,ENSGALG00000035427,ENSGALG00000035138,ENSGALG00000037946,ENSGALG00000040048
biological_process	GO:1900024 regulation of substrate adhesion-dependent cell spreading	5 out of 1069 genes, 0.5%	33 out of 15747 genes, 0.2%	1	ENSGALG00000028774,ENSGALG00000031684,ENSGALG00000008302,ENSGALG00000007114,ENSGALG00000014233
biological_process	GO:0006865 amino acid transport	13 out of 1069 genes, 1.2%	75 out of 15747 genes, 0.5%	1	ENSGALG00000039254,ENSGALG00000019291,ENSGALG00000030316,ENSGALG00000011434,ENSGALG00000033002,ENSGALG00000041612,ENSGALG00000003582,ENSGALG00000012594,ENSGALG00000019958,ENSGALG00000041122,ENSGALG00000013180,ENSGALG00000038582,ENSGALG00000016483
biological_process	GO:0060968 regulation of gene silencing	10 out of 1069 genes, 0.9%	48 out of 15747 genes, 0.3%	1	ENSGALG00000011747,ENSGALG00000031874,ENSGALG00000032699,ENSGALG00000019211,ENSGALG00000038219,ENSGALG00000011783,ENSGALG00000031159,ENSGALG00000037167,ENSGALG00000035623,ENSGALG00000038018
biological_process	GO:0061008 hepaticobiliary system development	6 out of 1069 genes, 0.6%	62 out of 15747 genes, 0.4%	1	ENSGALG00000046371,ENSGALG00000033974,ENSGALG00000007042,ENSGALG00000028015,ENSGALG00000008014,ENSGALG00000039409
biological_process	GO:0016048 detection of temperature stimulus	3 out of 1069 genes, 0.3%	8 out of 15747 genes, 0.1%	1	ENSGALG00000004649,ENSGALG00000015126,ENSGALG00000043010
molecular_function	GO:0008374 O-acyltransferase activity	2 out of 1069 genes, 0.2%	33 out of 15747 genes, 0.2%	1	ENSGALG00000045455,ENSGALG00000033185
molecular_function	GO:0016763 transferase activity, transferring pentosyl groups	2 out of 1069 genes, 0.2%	56 out of 15747 genes, 0.4%	1	ENSGALG00000038175,ENSGALG00000034757
biological_process	GO:0006744 ubiquinone biosynthetic process	2 out of 1069 genes, 0.2%	15 out of 15747 genes, 0.1%	1	ENSGALG00000004927,ENSGALG00000035816
biological_process	GO:0021801 cerebral cortex radial glia guided migration	2 out of 1069 genes, 0.2%	20 out of 15747 genes, 0.1%	1	ENSGALG00000034095,ENSGALG00000028230
biological_process	GO:0034654 nucleobase-containing compound biosynthetic process	81 out of 1069 genes, 7.6%	885 out of 15747 genes, 5.6%	1	ENSGALG00000033666,ENSGALG00000046371,ENSGALG00000033941,ENSGALG00000016662,ENSGALG00000015150,ENSGALG00000043204,ENSGALG00000041973,ENSGALG00000009286,ENSGALG00000016316,ENSGALG00000034437,ENSGALG00000043938,ENSGALG00000037935,ENSGALG00000015224,ENSGALG00000038175,ENSGALG00000007606,ENSGALG00000013600,ENSGALG00000026077,ENSGALG00000005076,ENSGALG00000034855,ENSGALG00000032875,ENSGALG00000027188,…
molecular_function	GO:0070851 growth factor receptor binding	8 out of 1069 genes, 0.7%	90 out of 15747 genes, 0.6%	1	ENSGALG00000006329,ENSGALG00000030407,ENSGALG00000003447,ENSGALG00000032819,ENSGALG00000012155,ENSGALG00000010866,ENSGALG00000007650,ENSGALG00000026853
biological_process	GO:0051642 centrosome localization	2 out of 1069 genes, 0.2%	26 out of 15747 genes, 0.2%	1	ENSGALG00000002198,ENSGALG00000028230
biological_process	GO:0071496 cellular response to external stimulus	9 out of 1069 genes, 0.8%	163 out of 15747 genes, 1.0%	1	ENSGALG00000035219,ENSGALG00000031493,ENSGALG00000027188,ENSGALG00000008926,ENSGALG00000002131,ENSGALG00000036101,ENSGALG00000039315,ENSGALG00000041687,ENSGALG00000037603
biological_process	GO:2000272 negative regulation of signaling receptor activity	2 out of 1069 genes, 0.2%	22 out of 15747 genes, 0.1%	1	ENSGALG00000037246,ENSGALG00000046632
biological_process	GO:0036297 interstrand cross-link repair	2 out of 1069 genes, 0.2%	22 out of 15747 genes, 0.1%	1	ENSGALG00000042215,ENSGALG00000031918
cellular_component	GO:0043596 nuclear replication fork	4 out of 1069 genes, 0.4%	31 out of 15747 genes, 0.2%	1	ENSGALG00000036572,ENSGALG00000030099,ENSGALG00000041973,ENSGALG00000034688
biological_process	GO:1904504 positive regulation of lipophagy	2 out of 1069 genes, 0.2%	5 out of 15747 genes, 0.0%	1	ENSGALG00000037603,ENSGALG00000040035
biological_process	GO:0051438 regulation of ubiquitin-protein transferase activity	2 out of 1069 genes, 0.2%	35 out of 15747 genes, 0.2%	1	ENSGALG00000036827,ENSGALG00000046188
biological_process	GO:0021954 central nervous system neuron development	6 out of 1069 genes, 0.6%	58 out of 15747 genes, 0.4%	1	ENSGALG00000026858,ENSGALG00000012594,ENSGALG00000034095,ENSGALG00000014155,ENSGALG00000036101,ENSGALG00000000653
biological_process	GO:0009174 pyrimidine ribonucleoside monophosphate biosynthetic process	2 out of 1069 genes, 0.2%	9 out of 15747 genes, 0.1%	1	ENSGALG00000042005,ENSGALG00000003510
biological_process	GO:0019915 lipid storage	2 out of 1069 genes, 0.2%	19 out of 15747 genes, 0.1%	1	ENSGALG00000027534,ENSGALG00000007114
biological_process	GO:0044364 disruption of cells of other organism	3 out of 1069 genes, 0.3%	9 out of 15747 genes, 0.1%	1	ENSGALG00000035219,ENSGALG00000014442,ENSGALG00000022815
cellular_component	GO:0097225 sperm midpiece	4 out of 1069 genes, 0.4%	15 out of 15747 genes, 0.1%	1	ENSGALG00000010596,ENSGALG00000035297,ENSGALG00000007650,ENSGALG00000029000
biological_process	GO:0043550 regulation of lipid kinase activity	3 out of 1069 genes, 0.3%	41 out of 15747 genes, 0.3%	1	ENSGALG00000005843,ENSGALG00000021567,ENSGALG00000025948
biological_process	GO:0032273 positive regulation of protein polymerization	5 out of 1069 genes, 0.5%	82 out of 15747 genes, 0.5%	1	ENSGALG00000032588,ENSGALG00000015172,ENSGALG00000017330,ENSGALG00000029528,ENSGALG00000011170
molecular_function	GO:0034062 5'-3' RNA polymerase activity	4 out of 1069 genes, 0.4%	31 out of 15747 genes, 0.2%	1	ENSGALG00000032698,ENSGALG00000014650,ENSGALG00000041973,ENSGALG00000038595
biological_process	GO:0043491 protein kinase B signaling	4 out of 1069 genes, 0.4%	26 out of 15747 genes, 0.2%	1	ENSGALG00000037736,ENSGALG00000039228,ENSGALG00000037603,ENSGALG00000029761
cellular_component	GO:0032281 AMPA glutamate receptor complex	2 out of 1069 genes, 0.2%	22 out of 15747 genes, 0.1%	1	ENSGALG00000038995,ENSGALG00000013081
biological_process	GO:0042148 strand invasion	2 out of 1069 genes, 0.2%	4 out of 15747 genes, 0.0%	1	ENSGALG00000031918,ENSGALG00000012236
biological_process	GO:0042130 negative regulation of T cell proliferation	2 out of 1069 genes, 0.2%	34 out of 15747 genes, 0.2%	1	ENSGALG00000008014,ENSGALG00000031325
biological_process	GO:0035567 non-canonical Wnt signaling pathway	3 out of 1069 genes, 0.3%	34 out of 15747 genes, 0.2%	1	ENSGALG00000009064,ENSGALG00000008609,ENSGALG00000015208
molecular_function	GO:0015175 neutral amino acid transmembrane transporter activity	3 out of 1069 genes, 0.3%	21 out of 15747 genes, 0.1%	1	ENSGALG00000030316,ENSGALG00000013180,ENSGALG00000038582
biological_process	GO:0046134 pyrimidine nucleoside biosynthetic process	4 out of 1069 genes, 0.4%	20 out of 15747 genes, 0.1%	1	ENSGALG00000029677,ENSGALG00000042005,ENSGALG00000016524,ENSGALG00000003510
biological_process	GO:0022607 cellular component assembly	129 out of 1069 genes, 12.1%	1519 out of 15747 genes, 9.6%	1	ENSGALG00000040303,ENSGALG00000038714,ENSGALG00000006558,ENSGALG00000002618,ENSGALG00000028774,ENSGALG00000030396,ENSGALG00000026380,ENSGALG00000028567,ENSGALG00000041471,ENSGALG00000035623,ENSGALG00000007370,ENSGALG00000017419,ENSGALG00000002033,ENSGALG00000011783,ENSGALG00000014408,ENSGALG00000039470,ENSGALG00000037538,ENSGALG00000004588,ENSGALG00000032933,ENSGALG00000008722,ENSGALG00000037167,…
molecular_function	GO:0001085 RNA polymerase II transcription factor binding	4 out of 1069 genes, 0.4%	109 out of 15747 genes, 0.7%	1	ENSGALG00000030998,ENSGALG00000013600,ENSGALG00000016662,ENSGALG00000035317
biological_process	GO:0002250 adaptive immune response	6 out of 1069 genes, 0.6%	147 out of 15747 genes, 0.9%	1	ENSGALG00000029530,ENSGALG00000011434,ENSGALG00000005644,ENSGALG00000031325,ENSGALG00000004771,ENSGALG00000005653
biological_process	GO:0000075 cell cycle checkpoint	8 out of 1069 genes, 0.7%	135 out of 15747 genes, 0.9%	1	ENSGALG00000036572,ENSGALG00000003045,ENSGALG00000042418,ENSGALG00000036452,ENSGALG00000036642,ENSGALG00000034688,ENSGALG00000013784,ENSGALG00000039473
biological_process	GO:0006979 response to oxidative stress	19 out of 1069 genes, 1.8%	191 out of 15747 genes, 1.2%	1	ENSGALG00000030931,ENSGALG00000028996,ENSGALG00000003774,ENSGALG00000000751,ENSGALG00000028204,ENSGALG00000029677,ENSGALG00000002595,ENSGALG00000040173,ENSGALG00000016370,ENSGALG00000007403,ENSGALG00000027688,ENSGALG00000041418,ENSGALG00000039554,ENSGALG00000029761,ENSGALG00000038175,ENSGALG00000023437,ENSGALG00000017330,ENSGALG00000037603,ENSGALG00000034751
cellular_component	GO:0044306 neuron projection terminus	6 out of 1069 genes, 0.6%	54 out of 15747 genes, 0.3%	1	ENSGALG00000001664,ENSGALG00000032958,ENSGALG00000012594,ENSGALG00000019958,ENSGALG00000015332,ENSGALG00000007403
biological_process	GO:0001508 action potential	7 out of 1069 genes, 0.7%	64 out of 15747 genes, 0.4%	1	ENSGALG00000012594,ENSGALG00000009514,ENSGALG00000005332,ENSGALG00000034427,ENSGALG00000006112,ENSGALG00000029694,ENSGALG00000027702
biological_process	GO:0046328 regulation of JNK cascade	2 out of 1069 genes, 0.2%	107 out of 15747 genes, 0.7%	1	ENSGALG00000017330,ENSGALG00000003987
biological_process	GO:0098732 macromolecule deacylation	6 out of 1069 genes, 0.6%	49 out of 15747 genes, 0.3%	1	ENSGALG00000039710,ENSGALG00000030998,ENSGALG00000004002,ENSGALG00000041163,ENSGALG00000035260,ENSGALG00000029761
cellular_component	GO:0098552 side of membrane	21 out of 1069 genes, 2.0%	360 out of 15747 genes, 2.3%	1	ENSGALG00000010293,ENSGALG00000030407,ENSGALG00000011141,ENSGALG00000004163,ENSGALG00000030931,ENSGALG00000000466,ENSGALG00000029648,ENSGALG00000036867,ENSGALG00000008427,ENSGALG00000015145,ENSGALG00000000608,ENSGALG00000033039,ENSGALG00000030027,ENSGALG00000014979,ENSGALG00000041826,ENSGALG00000031980,ENSGALG00000004804,ENSGALG00000006751,ENSGALG00000043016,ENSGALG00000017274,ENSGALG00000012425
biological_process	GO:0010468 regulation of gene expression	198 out of 1069 genes, 18.5%	2695 out of 15747 genes, 17.1%	1	ENSGALG00000033941,ENSGALG00000015150,ENSGALG00000037904,ENSGALG00000043204,ENSGALG00000036867,ENSGALG00000000751,ENSGALG00000016316,ENSGALG00000034437,ENSGALG00000017394,ENSGALG00000035944,ENSGALG00000046180,ENSGALG00000038102,ENSGALG00000038598,ENSGALG00000037325,ENSGALG00000009278,ENSGALG00000037935,ENSGALG00000031702,ENSGALG00000030396,ENSGALG00000026858,ENSGALG00000002198,ENSGALG00000009064,…
biological_process	GO:0030216 keratinocyte differentiation	2 out of 1069 genes, 0.2%	38 out of 15747 genes, 0.2%	1	ENSGALG00000039643,ENSGALG00000004804
biological_process	GO:0007632 visual behavior	2 out of 1069 genes, 0.2%	35 out of 15747 genes, 0.2%	1	ENSGALG00000034095,ENSGALG00000010094
biological_process	GO:0006119 oxidative phosphorylation	10 out of 1069 genes, 0.9%	50 out of 15747 genes, 0.3%	1	ENSGALG00000002033,ENSGALG00000000629,ENSGALG00000033185,ENSGALG00000041418,ENSGALG00000042809,ENSGALG00000007205,ENSGALG00000033446,ENSGALG00000040173,ENSGALG00000040632,ENSGALG00000042242
cellular_component	GO:0005681 spliceosomal complex	7 out of 1069 genes, 0.7%	124 out of 15747 genes, 0.8%	1	ENSGALG00000029334,ENSGALG00000034738,ENSGALG00000042282,ENSGALG00000034630,ENSGALG00000030824,ENSGALG00000013352,ENSGALG00000035621
biological_process	GO:0061377 mammary gland lobule development	2 out of 1069 genes, 0.2%	16 out of 15747 genes, 0.1%	1	ENSGALG00000010866,ENSGALG00000012155
biological_process	GO:0045738 negative regulation of DNA repair	3 out of 1069 genes, 0.3%	23 out of 15747 genes, 0.1%	1	ENSGALG00000039779,ENSGALG00000017330,ENSGALG00000038229
biological_process	GO:0043254 regulation of protein complex assembly	17 out of 1069 genes, 1.6%	279 out of 15747 genes, 1.8%	1	ENSGALG00000029369,ENSGALG00000042220,ENSGALG00000008014,ENSGALG00000034747,ENSGALG00000015172,ENSGALG00000000122,ENSGALG00000017394,ENSGALG00000034510,ENSGALG00000032588,ENSGALG00000029528,ENSGALG00000013784,ENSGALG00000029761,ENSGALG00000017330,ENSGALG00000039473,ENSGALG00000011170,ENSGALG00000035094,ENSGALG00000043051
biological_process	GO:1903532 positive regulation of secretion by cell	11 out of 1069 genes, 1.0%	168 out of 15747 genes, 1.1%	1	ENSGALG00000037325,ENSGALG00000013294,ENSGALG00000014442,ENSGALG00000008926,ENSGALG00000007047,ENSGALG00000003774,ENSGALG00000032986,ENSGALG00000034095,ENSGALG00000029000,ENSGALG00000005212,ENSGALG00000011809
biological_process	GO:0016339 calcium-dependent cell-cell adhesion via plasma membrane cell adhesion molecules	3 out of 1069 genes, 0.3%	19 out of 15747 genes, 0.1%	1	ENSGALG00000036097,ENSGALG00000035094,ENSGALG00000032022
biological_process	GO:0046602 regulation of mitotic centrosome separation	2 out of 1069 genes, 0.2%	8 out of 15747 genes, 0.1%	1	ENSGALG00000011299,ENSGALG00000042418
biological_process	GO:0021781 glial cell fate commitment	2 out of 1069 genes, 0.2%	12 out of 15747 genes, 0.1%	1	ENSGALG00000016316,ENSGALG00000015422
biological_process	GO:0015833 peptide transport	50 out of 1069 genes, 4.7%	851 out of 15747 genes, 5.4%	1	ENSGALG00000023303,ENSGALG00000035075,ENSGALG00000011141,ENSGALG00000038325,ENSGALG00000034747,ENSGALG00000029202,ENSGALG00000026264,ENSGALG00000034510,ENSGALG00000002919,ENSGALG00000015722,ENSGALG00000017553,ENSGALG00000037601,ENSGALG00000037325,ENSGALG00000028937,ENSGALG00000042459,ENSGALG00000007864,ENSGALG00000038400,ENSGALG00000031450,ENSGALG00000002984,ENSGALG00000039473,ENSGALG00000037246,…
biological_process	GO:0038034 signal transduction in absence of ligand	2 out of 1069 genes, 0.2%	16 out of 15747 genes, 0.1%	1	ENSGALG00000031493,ENSGALG00000003845
biological_process	GO:1903046 meiotic cell cycle process	12 out of 1069 genes, 1.1%	113 out of 15747 genes, 0.7%	1	ENSGALG00000041938,ENSGALG00000005411,ENSGALG00000006186,ENSGALG00000045889,ENSGALG00000035136,ENSGALG00000019211,ENSGALG00000012236,ENSGALG00000041923,ENSGALG00000045232,ENSGALG00000002511,ENSGALG00000011243,ENSGALG00000034574
molecular_function	GO:0016875 ligase activity, forming carbon-oxygen bonds	8 out of 1069 genes, 0.7%	39 out of 15747 genes, 0.2%	1	ENSGALG00000036976,ENSGALG00000043416,ENSGALG00000039315,ENSGALG00000035641,ENSGALG00000029980,ENSGALG00000040258,ENSGALG00000010789,ENSGALG00000026809
molecular_function	GO:0048029 monosaccharide binding	6 out of 1069 genes, 0.6%	42 out of 15747 genes, 0.3%	1	ENSGALG00000013265,ENSGALG00000002503,ENSGALG00000033039,ENSGALG00000034855,ENSGALG00000037309,ENSGALG00000021039
molecular_function	GO:0033613 activating transcription factor binding	2 out of 1069 genes, 0.2%	60 out of 15747 genes, 0.4%	1	ENSGALG00000039710,ENSGALG00000030416
biological_process	GO:0072088 nephron epithelium morphogenesis	2 out of 1069 genes, 0.2%	54 out of 15747 genes, 0.3%	1	ENSGALG00000023303,ENSGALG00000028015
cellular_component	GO:0030684 preribosome	3 out of 1069 genes, 0.3%	67 out of 15747 genes, 0.4%	1	ENSGALG00000042508,ENSGALG00000030890,ENSGALG00000000638
molecular_function	GO:0004364 glutathione transferase activity	2 out of 1069 genes, 0.2%	22 out of 15747 genes, 0.1%	1	ENSGALG00000029395,ENSGALG00000032922
biological_process	GO:0002791 regulation of peptide secretion	10 out of 1069 genes, 0.9%	220 out of 15747 genes, 1.4%	1	ENSGALG00000037325,ENSGALG00000031426,ENSGALG00000027188,ENSGALG00000014442,ENSGALG00000008337,ENSGALG00000003774,ENSGALG00000032986,ENSGALG00000008713,ENSGALG00000005212,ENSGALG00000007114
biological_process	GO:0006241 CTP biosynthetic process	3 out of 1069 genes, 0.3%	14 out of 15747 genes, 0.1%	1	ENSGALG00000029677,ENSGALG00000042005,ENSGALG00000003510
cellular_component	GO:0044464 cell part	828 out of 1069 genes, 77.5%	11652 out of 15747 genes, 74.0%	1	ENSGALG00000008055,ENSGALG00000040303,ENSGALG00000037904,ENSGALG00000036867,ENSGALG00000004945,ENSGALG00000043939,ENSGALG00000016316,ENSGALG00000017394,ENSGALG00000015145,ENSGALG00000043938,ENSGALG00000005036,ENSGALG00000038102,ENSGALG00000028147,ENSGALG00000008918,ENSGALG00000037935,ENSGALG00000040041,ENSGALG00000038343,ENSGALG00000015224,ENSGALG00000005824,ENSGALG00000026858,ENSGALG00000043016,…
biological_process	GO:0071216 cellular response to biotic stimulus	6 out of 1069 genes, 0.6%	93 out of 15747 genes, 0.6%	1	ENSGALG00000043016,ENSGALG00000043650,ENSGALG00000029691,ENSGALG00000002170,ENSGALG00000039409,ENSGALG00000029761
biological_process	GO:0045600 positive regulation of fat cell differentiation	4 out of 1069 genes, 0.4%	39 out of 15747 genes, 0.2%	1	ENSGALG00000039228,ENSGALG00000008014,ENSGALG00000016992,ENSGALG00000036358
molecular_function	GO:0043169 cation binding	158 out of 1069 genes, 14.8%	2236 out of 15747 genes, 14.2%	1	ENSGALG00000008055,ENSGALG00000033941,ENSGALG00000015150,ENSGALG00000042443,ENSGALG00000004669,ENSGALG00000009560,ENSGALG00000016316,ENSGALG00000036106,ENSGALG00000046180,ENSGALG00000037309,ENSGALG00000038598,ENSGALG00000028774,ENSGALG00000037935,ENSGALG00000041826,ENSGALG00000031702,ENSGALG00000035656,ENSGALG00000023703,ENSGALG00000015373,ENSGALG00000028567,ENSGALG00000008003,ENSGALG00000025764,…
biological_process	GO:0002209 behavioral defense response	2 out of 1069 genes, 0.2%	25 out of 15747 genes, 0.2%	1	ENSGALG00000016744,ENSGALG00000001682
biological_process	GO:0050918 positive chemotaxis	4 out of 1069 genes, 0.4%	33 out of 15747 genes, 0.2%	1	ENSGALG00000033974,ENSGALG00000022815,ENSGALG00000016669,ENSGALG00000016668
biological_process	GO:0051403 stress-activated MAPK cascade	2 out of 1069 genes, 0.2%	38 out of 15747 genes, 0.2%	1	ENSGALG00000039228,ENSGALG00000015208
molecular_function	GO:0005310 dicarboxylic acid transmembrane transporter activity	7 out of 1069 genes, 0.7%	33 out of 15747 genes, 0.2%	1	ENSGALG00000029383,ENSGALG00000003582,ENSGALG00000039254,ENSGALG00000041122,ENSGALG00000012908,ENSGALG00000033638,ENSGALG00000030511
biological_process	GO:0007041 lysosomal transport	4 out of 1069 genes, 0.4%	72 out of 15747 genes, 0.5%	1	ENSGALG00000033572,ENSGALG00000003416,ENSGALG00000034510,ENSGALG00000004166
molecular_function	GO:0004843 thiol-dependent ubiquitin-specific protease activity	3 out of 1069 genes, 0.3%	69 out of 15747 genes, 0.4%	1	ENSGALG00000028499,ENSGALG00000038229,ENSGALG00000037018
biological_process	GO:0032755 positive regulation of interleukin-6 production	2 out of 1069 genes, 0.2%	41 out of 15747 genes, 0.3%	1	ENSGALG00000030407,ENSGALG00000029367
biological_process	GO:0097237 cellular response to toxic substance	12 out of 1069 genes, 1.1%	100 out of 15747 genes, 0.6%	1	ENSGALG00000031869,ENSGALG00000029395,ENSGALG00000028996,ENSGALG00000034688,ENSGALG00000039554,ENSGALG00000037829,ENSGALG00000002595,ENSGALG00000028204,ENSGALG00000017330,ENSGALG00000037603,ENSGALG00000016370,ENSGALG00000029502
cellular_component	GO:0031225 anchored component of membrane	5 out of 1069 genes, 0.5%	51 out of 15747 genes, 0.3%	1	ENSGALG00000010293,ENSGALG00000046632,ENSGALG00000000653,ENSGALG00000006751,ENSGALG00000006175
biological_process	GO:0032388 positive regulation of intracellular transport	6 out of 1069 genes, 0.6%	108 out of 15747 genes, 0.7%	1	ENSGALG00000037736,ENSGALG00000000608,ENSGALG00000034095,ENSGALG00000040532,ENSGALG00000008302,ENSGALG00000006413
biological_process	GO:0003156 regulation of animal organ formation	2 out of 1069 genes, 0.2%	31 out of 15747 genes, 0.2%	1	ENSGALG00000042416,ENSGALG00000028015
molecular_function	GO:0043167 ion binding	280 out of 1069 genes, 26.2%	3947 out of 15747 genes, 25.1%	1	ENSGALG00000008055,ENSGALG00000034917,ENSGALG00000033941,ENSGALG00000004669,ENSGALG00000016316,ENSGALG00000043938,ENSGALG00000037309,ENSGALG00000037935,ENSGALG00000026380,ENSGALG00000015224,ENSGALG00000035656,ENSGALG00000021567,ENSGALG00000041471,ENSGALG00000035717,ENSGALG00000006323,ENSGALG00000035623,ENSGALG00000034855,ENSGALG00000008302,ENSGALG00000007370,ENSGALG00000023886,ENSGALG00000011318,…
biological_process	GO:0043497 regulation of protein heterodimerization activity	2 out of 1069 genes, 0.2%	6 out of 15747 genes, 0.0%	1	ENSGALG00000015422,ENSGALG00000031493
molecular_function	GO:0050699 WW domain binding	2 out of 1069 genes, 0.2%	15 out of 15747 genes, 0.1%	1	ENSGALG00000037487,ENSGALG00000003987
biological_process	GO:0006357 regulation of transcription by RNA polymerase II	105 out of 1069 genes, 9.8%	1431 out of 15747 genes, 9.1%	1	ENSGALG00000033941,ENSGALG00000016662,ENSGALG00000015150,ENSGALG00000043204,ENSGALG00000036452,ENSGALG00000036867,ENSGALG00000000751,ENSGALG00000016316,ENSGALG00000034437,ENSGALG00000017394,ENSGALG00000035944,ENSGALG00000007685,ENSGALG00000039710,ENSGALG00000031702,ENSGALG00000029761,ENSGALG00000039473,ENSGALG00000002198,ENSGALG00000009064,ENSGALG00000000401,ENSGALG00000019304,ENSGALG00000027188,…
cellular_component	GO:0034364 high-density lipoprotein particle	3 out of 1069 genes, 0.3%	9 out of 15747 genes, 0.1%	1	ENSGALG00000001234,ENSGALG00000043051,ENSGALG00000007114
biological_process	GO:0099175 regulation of postsynapse organization	2 out of 1069 genes, 0.2%	26 out of 15747 genes, 0.2%	1	ENSGALG00000034095,ENSGALG00000016288
biological_process	GO:0044282 small molecule catabolic process	16 out of 1069 genes, 1.5%	207 out of 15747 genes, 1.3%	1	ENSGALG00000034917,ENSGALG00000000109,ENSGALG00000035207,ENSGALG00000014966,ENSGALG00000025844,ENSGALG00000042246,ENSGALG00000022166,ENSGALG00000012418,ENSGALG00000042184,ENSGALG00000029000,ENSGALG00000007484,ENSGALG00000012312,ENSGALG00000037603,ENSGALG00000002847,ENSGALG00000003432,ENSGALG00000006413
cellular_component	GO:0015629 actin cytoskeleton	22 out of 1069 genes, 2.1%	399 out of 15747 genes, 2.5%	1	ENSGALG00000009602,ENSGALG00000035297,ENSGALG00000035187,ENSGALG00000005644,ENSGALG00000035594,ENSGALG00000042895,ENSGALG00000000608,ENSGALG00000005122,ENSGALG00000045905,ENSGALG00000014408,ENSGALG00000032588,ENSGALG00000037538,ENSGALG00000036101,ENSGALG00000046636,ENSGALG00000031450,ENSGALG00000033123,ENSGALG00000002198,ENSGALG00000028567,ENSGALG00000032329,ENSGALG00000012425,ENSGALG00000029660,…
biological_process	GO:1900542 regulation of purine nucleotide metabolic process	2 out of 1069 genes, 0.2%	49 out of 15747 genes, 0.3%	1	ENSGALG00000001418,ENSGALG00000016992
biological_process	GO:0006820 anion transport	42 out of 1069 genes, 3.9%	364 out of 15747 genes, 2.3%	1	ENSGALG00000010293,ENSGALG00000002610,ENSGALG00000019291,ENSGALG00000033002,ENSGALG00000032986,ENSGALG00000014202,ENSGALG00000004945,ENSGALG00000013154,ENSGALG00000003582,ENSGALG00000041122,ENSGALG00000030826,ENSGALG00000030316,ENSGALG00000011434,ENSGALG00000041612,ENSGALG00000029383,ENSGALG00000012908,ENSGALG00000013180,ENSGALG00000020143,ENSGALG00000038582,ENSGALG00000043922,ENSGALG00000010781,…
cellular_component	GO:0005634 nucleus	327 out of 1069 genes, 30.6%	4641 out of 15747 genes, 29.5%	1	ENSGALG00000040303,ENSGALG00000040471,ENSGALG00000033941,ENSGALG00000043204,ENSGALG00000036867,ENSGALG00000043939,ENSGALG00000039917,ENSGALG00000000751,ENSGALG00000016316,ENSGALG00000034437,ENSGALG00000043938,ENSGALG00000028147,ENSGALG00000009278,ENSGALG00000037935,ENSGALG00000038343,ENSGALG00000026380,ENSGALG00000015224,ENSGALG00000026858,ENSGALG00000041471,ENSGALG00000035623,ENSGALG00000008302,…
molecular_function	GO:0016701 oxidoreductase activity, acting on single donors with incorporation of molecular oxygen	2 out of 1069 genes, 0.2%	20 out of 15747 genes, 0.1%	1	ENSGALG00000035207,ENSGALG00000014966
biological_process	GO:0006417 regulation of translation	16 out of 1069 genes, 1.5%	197 out of 15747 genes, 1.3%	1	ENSGALG00000030351,ENSGALG00000041204,ENSGALG00000039228,ENSGALG00000037904,ENSGALG00000033884,ENSGALG00000000122,ENSGALG00000037325,ENSGALG00000041429,ENSGALG00000004588,ENSGALG00000014442,ENSGALG00000017238,ENSGALG00000029343,ENSGALG00000026858,ENSGALG00000017330,ENSGALG00000011243,ENSGALG00000037603
biological_process	GO:0043123 positive regulation of I-kappaB kinase/NF-kappaB signaling	2 out of 1069 genes, 0.2%	82 out of 15747 genes, 0.5%	1	ENSGALG00000044188,ENSGALG00000039409
biological_process	GO:0050773 regulation of dendrite development	2 out of 1069 genes, 0.2%	77 out of 15747 genes, 0.5%	1	ENSGALG00000034095,ENSGALG00000041273
molecular_function	GO:0016860 intramolecular oxidoreductase activity	4 out of 1069 genes, 0.4%	34 out of 15747 genes, 0.2%	1	ENSGALG00000006326,ENSGALG00000002006,ENSGALG00000030164,ENSGALG00000029296
biological_process	GO:0017158 regulation of calcium ion-dependent exocytosis	3 out of 1069 genes, 0.3%	37 out of 15747 genes, 0.2%	1	ENSGALG00000034095,ENSGALG00000034747,ENSGALG00000029000
biological_process	GO:0070932 histone H3 deacetylation	2 out of 1069 genes, 0.2%	14 out of 15747 genes, 0.1%	1	ENSGALG00000039710,ENSGALG00000029761
molecular_function	GO:1904315 transmitter-gated ion channel activity involved in regulation of postsynaptic membrane potential	4 out of 1069 genes, 0.4%	28 out of 15747 genes, 0.2%	1	ENSGALG00000015382,ENSGALG00000020143,ENSGALG00000016744,ENSGALG00000014202
biological_process	GO:1905037 autophagosome organization	2 out of 1069 genes, 0.2%	50 out of 15747 genes, 0.3%	1	ENSGALG00000042016,ENSGALG00000003774
biological_process	GO:0032371 regulation of sterol transport	5 out of 1069 genes, 0.5%	28 out of 15747 genes, 0.2%	1	ENSGALG00000041687,ENSGALG00000043734,ENSGALG00000012155,ENSGALG00000001234,ENSGALG00000007114
molecular_function	GO:0003705 transcription factor activity, RNA polymerase II distal enhancer sequence-specific binding	4 out of 1069 genes, 0.4%	67 out of 15747 genes, 0.4%	1	ENSGALG00000000751,ENSGALG00000023303,ENSGALG00000008014,ENSGALG00000039409
biological_process	GO:0035148 tube formation	4 out of 1069 genes, 0.4%	112 out of 15747 genes, 0.7%	1	ENSGALG00000009064,ENSGALG00000008609,ENSGALG00000036101,ENSGALG00000031325
biological_process	GO:0045445 myoblast differentiation	3 out of 1069 genes, 0.3%	27 out of 15747 genes, 0.2%	1	ENSGALG00000015422,ENSGALG00000008479,ENSGALG00000007114
biological_process	GO:0071428 rRNA-containing ribonucleoprotein complex export from nucleus	2 out of 1069 genes, 0.2%	14 out of 15747 genes, 0.1%	1	ENSGALG00000039473,ENSGALG00000030890
biological_process	GO:0010821 regulation of mitochondrion organization	10 out of 1069 genes, 0.9%	70 out of 15747 genes, 0.4%	1	ENSGALG00000027188,ENSGALG00000033974,ENSGALG00000030931,ENSGALG00000016589,ENSGALG00000032819,ENSGALG00000003774,ENSGALG00000026849,ENSGALG00000028204,ENSGALG00000030661,ENSGALG00000034855
biological_process	GO:0010469 regulation of signaling receptor activity	17 out of 1069 genes, 1.6%	319 out of 15747 genes, 2.0%	1	ENSGALG00000006329,ENSGALG00000030407,ENSGALG00000033974,ENSGALG00000040493,ENSGALG00000042657,ENSGALG00000012155,ENSGALG00000006326,ENSGALG00000010866,ENSGALG00000046632,ENSGALG00000040297,ENSGALG00000026853,ENSGALG00000006508,ENSGALG00000007047,ENSGALG00000040035,ENSGALG00000037246,ENSGALG00000034095,ENSGALG00000031325
biological_process	GO:0008610 lipid biosynthetic process	21 out of 1069 genes, 2.0%	285 out of 15747 genes, 1.8%	1	ENSGALG00000013294,ENSGALG00000027188,ENSGALG00000033185,ENSGALG00000022030,ENSGALG00000027762,ENSGALG00000032986,ENSGALG00000009560,ENSGALG00000007267,ENSGALG00000045455,ENSGALG00000036106,ENSGALG00000017394,ENSGALG00000004230,ENSGALG00000038110,ENSGALG00000007114,ENSGALG00000028880,ENSGALG00000003751,ENSGALG00000003665,ENSGALG00000039883,ENSGALG00000005739,ENSGALG00000016287,ENSGALG00000038771
cellular_component	GO:0005765 lysosomal membrane	9 out of 1069 genes, 0.8%	71 out of 15747 genes, 0.5%	1	ENSGALG00000039643,ENSGALG00000032051,ENSGALG00000002131,ENSGALG00000016589,ENSGALG00000003774,ENSGALG00000031450,ENSGALG00000020741,ENSGALG00000011436,ENSGALG00000007018
biological_process	GO:0048145 regulation of fibroblast proliferation	3 out of 1069 genes, 0.3%	48 out of 15747 genes, 0.3%	1	ENSGALG00000003045,ENSGALG00000038143,ENSGALG00000031325
biological_process	GO:0007250 activation of NF-kappaB-inducing kinase activity	2 out of 1069 genes, 0.2%	10 out of 15747 genes, 0.1%	1	ENSGALG00000003987,ENSGALG00000042365
biological_process	GO:0043122 regulation of I-kappaB kinase/NF-kappaB signaling	4 out of 1069 genes, 0.4%	116 out of 15747 genes, 0.7%	1	ENSGALG00000044188,ENSGALG00000009050,ENSGALG00000044053,ENSGALG00000039409
biological_process	GO:0031440 regulation of mRNA 3'-end processing	2 out of 1069 genes, 0.2%	15 out of 15747 genes, 0.1%	1	ENSGALG00000034437,ENSGALG00000039228
biological_process	GO:0006418 tRNA aminoacylation for protein translation	8 out of 1069 genes, 0.7%	39 out of 15747 genes, 0.2%	1	ENSGALG00000036976,ENSGALG00000043416,ENSGALG00000039315,ENSGALG00000035641,ENSGALG00000029980,ENSGALG00000040258,ENSGALG00000010789,ENSGALG00000026809
cellular_component	GO:0097458 neuron part	84 out of 1069 genes, 7.9%	949 out of 15747 genes, 6.0%	1	ENSGALG00000008055,ENSGALG00000019291,ENSGALG00000027665,ENSGALG00000029648,ENSGALG00000016992,ENSGALG00000036867,ENSGALG00000012890,ENSGALG00000008427,ENSGALG00000003582,ENSGALG00000015145,ENSGALG00000034427,ENSGALG00000009007,ENSGALG00000015422,ENSGALG00000008918,ENSGALG00000031038,ENSGALG00000016804,ENSGALG00000029761,ENSGALG00000015373,ENSGALG00000007298,ENSGALG00000021567,ENSGALG00000020143,…
biological_process	GO:0033138 positive regulation of peptidyl-serine phosphorylation	4 out of 1069 genes, 0.4%	66 out of 15747 genes, 0.4%	1	ENSGALG00000012594,ENSGALG00000037246,ENSGALG00000042657,ENSGALG00000005036
biological_process	GO:2000772 regulation of cellular senescence	2 out of 1069 genes, 0.2%	26 out of 15747 genes, 0.2%	1	ENSGALG00000026727,ENSGALG00000030396
biological_process	GO:0001906 cell killing	3 out of 1069 genes, 0.3%	21 out of 15747 genes, 0.1%	1	ENSGALG00000035219,ENSGALG00000014442,ENSGALG00000022815
cellular_component	GO:0044665 MLL1/2 complex	3 out of 1069 genes, 0.3%	21 out of 15747 genes, 0.1%	1	ENSGALG00000036359,ENSGALG00000035203,ENSGALG00000032249
biological_process	GO:0034587 piRNA metabolic process	3 out of 1069 genes, 0.3%	9 out of 15747 genes, 0.1%	1	ENSGALG00000046180,ENSGALG00000019211,ENSGALG00000034574
biological_process	GO:1903531 negative regulation of secretion by cell	5 out of 1069 genes, 0.5%	92 out of 15747 genes, 0.6%	1	ENSGALG00000031426,ENSGALG00000027188,ENSGALG00000022166,ENSGALG00000016288,ENSGALG00000007114
biological_process	GO:0034249 negative regulation of cellular amide metabolic process	9 out of 1069 genes, 0.8%	91 out of 15747 genes, 0.6%	1	ENSGALG00000030351,ENSGALG00000041204,ENSGALG00000014442,ENSGALG00000039228,ENSGALG00000037904,ENSGALG00000026858,ENSGALG00000017330,ENSGALG00000037603,ENSGALG00000043051
biological_process	GO:0019359 nicotinamide nucleotide biosynthetic process	9 out of 1069 genes, 0.8%	41 out of 15747 genes, 0.3%	1	ENSGALG00000014442,ENSGALG00000000109,ENSGALG00000021039,ENSGALG00000038175,ENSGALG00000001992,ENSGALG00000007606,ENSGALG00000026077,ENSGALG00000012418,ENSGALG00000034855
biological_process	GO:0007030 Golgi organization	3 out of 1069 genes, 0.3%	96 out of 15747 genes, 0.6%	1	ENSGALG00000015722,ENSGALG00000038325,ENSGALG00000037414
biological_process	GO:0007612 learning	13 out of 1069 genes, 1.2%	89 out of 15747 genes, 0.6%	1	ENSGALG00000006508,ENSGALG00000003113,ENSGALG00000040493,ENSGALG00000017238,ENSGALG00000029648,ENSGALG00000000653,ENSGALG00000012890,ENSGALG00000026858,ENSGALG00000012594,ENSGALG00000032843,ENSGALG00000034095,ENSGALG00000010094,ENSGALG00000016744
biological_process	GO:0048583 regulation of response to stimulus	147 out of 1069 genes, 13.8%	2476 out of 15747 genes, 15.7%	1	ENSGALG00000042607,ENSGALG00000010850,ENSGALG00000008055,ENSGALG00000030356,ENSGALG00000036106,ENSGALG00000017394,ENSGALG00000037309,ENSGALG00000008297,ENSGALG00000011686,ENSGALG00000030396,ENSGALG00000043016,ENSGALG00000008003,ENSGALG00000009064,ENSGALG00000021567,ENSGALG00000035623,ENSGALG00000008302,ENSGALG00000005212,ENSGALG00000014900,ENSGALG00000016426,ENSGALG00000013081,ENSGALG00000044053,…
biological_process	GO:0000076 DNA replication checkpoint	3 out of 1069 genes, 0.3%	14 out of 15747 genes, 0.1%	1	ENSGALG00000036572,ENSGALG00000034688,ENSGALG00000013784
biological_process	GO:1901698 response to nitrogen compound	44 out of 1069 genes, 4.1%	515 out of 15747 genes, 3.3%	1	ENSGALG00000035768,ENSGALG00000030356,ENSGALG00000011875,ENSGALG00000037904,ENSGALG00000029648,ENSGALG00000034688,ENSGALG00000032986,ENSGALG00000033572,ENSGALG00000000608,ENSGALG00000031426,ENSGALG00000037935,ENSGALG00000029395,ENSGALG00000029761,ENSGALG00000043641,ENSGALG00000017274,ENSGALG00000034095,ENSGALG00000003282,ENSGALG00000005212,ENSGALG00000038018,ENSGALG00000010781,ENSGALG00000026727,…
biological_process	GO:1902905 positive regulation of supramolecular fiber organization	8 out of 1069 genes, 0.7%	128 out of 15747 genes, 0.8%	1	ENSGALG00000032588,ENSGALG00000028774,ENSGALG00000029528,ENSGALG00000015172,ENSGALG00000002198,ENSGALG00000017330,ENSGALG00000011170,ENSGALG00000007114
molecular_function	GO:0016782 transferase activity, transferring sulfur-containing groups	5 out of 1069 genes, 0.5%	72 out of 15747 genes, 0.5%	1	ENSGALG00000044026,ENSGALG00000046375,ENSGALG00000034507,ENSGALG00000004276,ENSGALG00000023120
biological_process	GO:0009267 cellular response to starvation	7 out of 1069 genes, 0.7%	103 out of 15747 genes, 0.7%	1	ENSGALG00000041687,ENSGALG00000035219,ENSGALG00000027188,ENSGALG00000008926,ENSGALG00000037603,ENSGALG00000002131,ENSGALG00000039315
molecular_function	GO:0032934 sterol binding	6 out of 1069 genes, 0.6%	40 out of 15747 genes, 0.3%	1	ENSGALG00000035768,ENSGALG00000033941,ENSGALG00000030548,ENSGALG00000003212,ENSGALG00000001234,ENSGALG00000007114
biological_process	GO:0007006 mitochondrial membrane organization	7 out of 1069 genes, 0.7%	53 out of 15747 genes, 0.3%	1	ENSGALG00000031493,ENSGALG00000028937,ENSGALG00000033185,ENSGALG00000016589,ENSGALG00000004845,ENSGALG00000039212,ENSGALG00000034855
molecular_function	GO:0015299 solute:proton antiporter activity	2 out of 1069 genes, 0.2%	19 out of 15747 genes, 0.1%	1	ENSGALG00000011434,ENSGALG00000039738
biological_process	GO:0034372 very-low-density lipoprotein particle remodeling	3 out of 1069 genes, 0.3%	7 out of 15747 genes, 0.0%	1	ENSGALG00000004230,ENSGALG00000001234,ENSGALG00000007114
cellular_component	GO:0005911 cell-cell junction	15 out of 1069 genes, 1.4%	268 out of 15747 genes, 1.7%	1	ENSGALG00000015488,ENSGALG00000006508,ENSGALG00000036097,ENSGALG00000040016,ENSGALG00000004163,ENSGALG00000029528,ENSGALG00000029761,ENSGALG00000011306,ENSGALG00000002198,ENSGALG00000008609,ENSGALG00000000608,ENSGALG00000004286,ENSGALG00000035623,ENSGALG00000032022,ENSGALG00000035094
biological_process	GO:0048519 negative regulation of biological process	241 out of 1069 genes, 22.5%	3256 out of 15747 genes, 20.7%	1	ENSGALG00000030356,ENSGALG00000040471,ENSGALG00000033941,ENSGALG00000015150,ENSGALG00000038143,ENSGALG00000037904,ENSGALG00000036867,ENSGALG00000000293,ENSGALG00000036106,ENSGALG00000034437,ENSGALG00000017394,ENSGALG00000035944,ENSGALG00000046180,ENSGALG00000028147,ENSGALG00000038598,ENSGALG00000008297,ENSGALG00000009278,ENSGALG00000011686,ENSGALG00000030396,ENSGALG00000016176,ENSGALG00000005824,…
cellular_component	GO:0032279 asymmetric synapse	8 out of 1069 genes, 0.7%	135 out of 15747 genes, 0.9%	1	ENSGALG00000004588,ENSGALG00000003113,ENSGALG00000017238,ENSGALG00000028996,ENSGALG00000012594,ENSGALG00000017330,ENSGALG00000037441,ENSGALG00000011809
cellular_component	GO:0032432 actin filament bundle	4 out of 1069 genes, 0.4%	49 out of 15747 genes, 0.3%	1	ENSGALG00000035187,ENSGALG00000028567,ENSGALG00000002198,ENSGALG00000012425
biological_process	GO:0000209 protein polyubiquitination	7 out of 1069 genes, 0.7%	141 out of 15747 genes, 0.9%	1	ENSGALG00000044188,ENSGALG00000016514,ENSGALG00000026095,ENSGALG00000032644,ENSGALG00000026380,ENSGALG00000036827,ENSGALG00000032819
biological_process	GO:0030098 lymphocyte differentiation	9 out of 1069 genes, 0.8%	178 out of 15747 genes, 1.1%	1	ENSGALG00000010572,ENSGALG00000031493,ENSGALG00000039228,ENSGALG00000000466,ENSGALG00000010996,ENSGALG00000029530,ENSGALG00000040627,ENSGALG00000035094,ENSGALG00000031325
molecular_function	GO:0061630 ubiquitin protein ligase activity	8 out of 1069 genes, 0.7%	154 out of 15747 genes, 1.0%	1	ENSGALG00000016514,ENSGALG00000038164,ENSGALG00000032644,ENSGALG00000032819,ENSGALG00000034004,ENSGALG00000026849,ENSGALG00000040048,ENSGALG00000007819
molecular_function	GO:0036459 thiol-dependent ubiquitinyl hydrolase activity	3 out of 1069 genes, 0.3%	76 out of 15747 genes, 0.5%	1	ENSGALG00000028499,ENSGALG00000038229,ENSGALG00000037018
biological_process	GO:0021904 dorsal/ventral neural tube patterning	3 out of 1069 genes, 0.3%	17 out of 15747 genes, 0.1%	1	ENSGALG00000003357,ENSGALG00000043204,ENSGALG00000042657
biological_process	GO:0060632 regulation of microtubule-based movement	2 out of 1069 genes, 0.2%	12 out of 15747 genes, 0.1%	1	ENSGALG00000007042,ENSGALG00000016591
biological_process	GO:0070482 response to oxygen levels	9 out of 1069 genes, 0.8%	123 out of 15747 genes, 0.8%	1	ENSGALG00000035768,ENSGALG00000002237,ENSGALG00000039228,ENSGALG00000029648,ENSGALG00000029761,ENSGALG00000000751,ENSGALG00000039473,ENSGALG00000031839,ENSGALG00000035623
molecular_function	GO:0008066 glutamate receptor activity	4 out of 1069 genes, 0.4%	25 out of 15747 genes, 0.2%	1	ENSGALG00000017238,ENSGALG00000001172,ENSGALG00000038995,ENSGALG00000011809
biological_process	GO:0034655 nucleobase-containing compound catabolic process	12 out of 1069 genes, 1.1%	188 out of 15747 genes, 1.2%	1	ENSGALG00000042641,ENSGALG00000014442,ENSGALG00000039228,ENSGALG00000038101,ENSGALG00000009288,ENSGALG00000021039,ENSGALG00000001992,ENSGALG00000007606,ENSGALG00000035499,ENSGALG00000026077,ENSGALG00000034855,ENSGALG00000010980
biological_process	GO:0042176 regulation of protein catabolic process	23 out of 1069 genes, 2.2%	258 out of 15747 genes, 1.6%	1	ENSGALG00000033532,ENSGALG00000036452,ENSGALG00000032819,ENSGALG00000003774,ENSGALG00000012155,ENSGALG00000000122,ENSGALG00000028204,ENSGALG00000033162,ENSGALG00000005292,ENSGALG00000027506,ENSGALG00000043129,ENSGALG00000033110,ENSGALG00000015422,ENSGALG00000016514,ENSGALG00000042503,ENSGALG00000008341,ENSGALG00000039409,ENSGALG00000029761,ENSGALG00000032035,ENSGALG00000039473,ENSGALG00000027070,…
biological_process	GO:0090150 establishment of protein localization to membrane	5 out of 1069 genes, 0.5%	117 out of 15747 genes, 0.7%	1	ENSGALG00000028937,ENSGALG00000040782,ENSGALG00000004845,ENSGALG00000039212,ENSGALG00000011202
molecular_function	GO:0017048 Rho GTPase binding	2 out of 1069 genes, 0.2%	133 out of 15747 genes, 0.8%	1	ENSGALG00000026176,ENSGALG00000031684
cellular_component	GO:0062023 collagen-containing extracellular matrix	10 out of 1069 genes, 0.9%	109 out of 15747 genes, 0.7%	1	ENSGALG00000005426,ENSGALG00000014900,ENSGALG00000040342,ENSGALG00000010259,ENSGALG00000014233,ENSGALG00000010929,ENSGALG00000016584,ENSGALG00000006802,ENSGALG00000013081,ENSGALG00000005978
biological_process	GO:0032527 protein exit from endoplasmic reticulum	3 out of 1069 genes, 0.3%	20 out of 15747 genes, 0.1%	1	ENSGALG00000029369,ENSGALG00000030148,ENSGALG00000032035
molecular_function	GO:0019206 nucleoside kinase activity	3 out of 1069 genes, 0.3%	13 out of 15747 genes, 0.1%	1	ENSGALG00000042005,ENSGALG00000025751,ENSGALG00000003510
biological_process	GO:0009994 oocyte differentiation	3 out of 1069 genes, 0.3%	25 out of 15747 genes, 0.2%	1	ENSGALG00000011243,ENSGALG00000045889,ENSGALG00000012236
biological_process	GO:0016567 protein ubiquitination	21 out of 1069 genes, 2.0%	429 out of 15747 genes, 2.7%	1	ENSGALG00000001905,ENSGALG00000036827,ENSGALG00000032819,ENSGALG00000026849,ENSGALG00000000122,ENSGALG00000040048,ENSGALG00000007819,ENSGALG00000038598,ENSGALG00000044188,ENSGALG00000008911,ENSGALG00000016514,ENSGALG00000038164,ENSGALG00000026095,ENSGALG00000026380,ENSGALG00000032644,ENSGALG00000034004,ENSGALG00000032035,ENSGALG00000008814,ENSGALG00000033123,ENSGALG00000006246,ENSGALG00000031947
biological_process	GO:0010927 cellular component assembly involved in morphogenesis	4 out of 1069 genes, 0.4%	72 out of 15747 genes, 0.5%	1	ENSGALG00000028567,ENSGALG00000043839,ENSGALG00000017274,ENSGALG00000009050
cellular_component	GO:0044463 cell projection part	59 out of 1069 genes, 5.5%	743 out of 15747 genes, 4.7%	1	ENSGALG00000041204,ENSGALG00000035297,ENSGALG00000016992,ENSGALG00000036867,ENSGALG00000014202,ENSGALG00000012890,ENSGALG00000008427,ENSGALG00000000122,ENSGALG00000029677,ENSGALG00000000740,ENSGALG00000015145,ENSGALG00000006558,ENSGALG00000029000,ENSGALG00000009007,ENSGALG00000006508,ENSGALG00000008918,ENSGALG00000028138,ENSGALG00000029395,ENSGALG00000031038,ENSGALG00000016804,ENSGALG00000046164,…
cellular_component	GO:0034704 calcium channel complex	3 out of 1069 genes, 0.3%	46 out of 15747 genes, 0.3%	1	ENSGALG00000005332,ENSGALG00000013007,ENSGALG00000008456
biological_process	GO:1903039 positive regulation of leukocyte cell-cell adhesion	8 out of 1069 genes, 0.7%	98 out of 15747 genes, 0.6%	1	ENSGALG00000030407,ENSGALG00000000466,ENSGALG00000028015,ENSGALG00000031735,ENSGALG00000017330,ENSGALG00000032530,ENSGALG00000043016,ENSGALG00000031325
biological_process	GO:0007186 G-protein coupled receptor signaling pathway	45 out of 1069 genes, 4.2%	693 out of 15747 genes, 4.4%	1	ENSGALG00000037290,ENSGALG00000015150,ENSGALG00000016992,ENSGALG00000014202,ENSGALG00000012890,ENSGALG00000009368,ENSGALG00000008427,ENSGALG00000033572,ENSGALG00000013371,ENSGALG00000042895,ENSGALG00000010866,ENSGALG00000031980,ENSGALG00000007047,ENSGALG00000016176,ENSGALG00000015373,ENSGALG00000037246,ENSGALG00000008733,ENSGALG00000020143,ENSGALG00000005212,ENSGALG00000010781,ENSGALG00000019797,…
biological_process	GO:0032446 protein modification by small protein conjugation	22 out of 1069 genes, 2.1%	467 out of 15747 genes, 3.0%	1	ENSGALG00000001905,ENSGALG00000036452,ENSGALG00000036827,ENSGALG00000032819,ENSGALG00000026849,ENSGALG00000000122,ENSGALG00000040048,ENSGALG00000007819,ENSGALG00000038598,ENSGALG00000044188,ENSGALG00000008911,ENSGALG00000016514,ENSGALG00000038164,ENSGALG00000026095,ENSGALG00000026380,ENSGALG00000032644,ENSGALG00000034004,ENSGALG00000032035,ENSGALG00000008814,ENSGALG00000033123,ENSGALG00000006246,…
biological_process	GO:0060856 establishment of blood-brain barrier	2 out of 1069 genes, 0.2%	6 out of 15747 genes, 0.0%	1	ENSGALG00000003879,ENSGALG00000033039
biological_process	GO:0048670 regulation of collateral sprouting	3 out of 1069 genes, 0.3%	17 out of 15747 genes, 0.1%	1	ENSGALG00000012594,ENSGALG00000008733,ENSGALG00000042657
cellular_component	GO:0031312 extrinsic component of organelle membrane	3 out of 1069 genes, 0.3%	27 out of 15747 genes, 0.2%	1	ENSGALG00000004927,ENSGALG00000019060,ENSGALG00000044464
biological_process	GO:0021872 forebrain generation of neurons	4 out of 1069 genes, 0.4%	49 out of 15747 genes, 0.3%	1	ENSGALG00000008135,ENSGALG00000014155,ENSGALG00000042657,ENSGALG00000000653
molecular_function	GO:0004565 beta-galactosidase activity	2 out of 1069 genes, 0.2%	6 out of 15747 genes, 0.0%	1	ENSGALG00000017129,ENSGALG00000040208
biological_process	GO:0062013 positive regulation of small molecule metabolic process	5 out of 1069 genes, 0.5%	66 out of 15747 genes, 0.4%	1	ENSGALG00000027188,ENSGALG00000001418,ENSGALG00000016992,ENSGALG00000012155,ENSGALG00000041078
molecular_function	GO:0015294 solute:cation symporter activity	9 out of 1069 genes, 0.8%	75 out of 15747 genes, 0.5%	1	ENSGALG00000019291,ENSGALG00000016804,ENSGALG00000004945,ENSGALG00000003582,ENSGALG00000003310,ENSGALG00000012908,ENSGALG00000019958,ENSGALG00000013180,ENSGALG00000038582
biological_process	GO:0031623 receptor internalization	3 out of 1069 genes, 0.3%	43 out of 15747 genes, 0.3%	1	ENSGALG00000037246,ENSGALG00000017274,ENSGALG00000000653
biological_process	GO:0043433 negative regulation of DNA-binding transcription factor activity	5 out of 1069 genes, 0.5%	95 out of 15747 genes, 0.6%	1	ENSGALG00000033123,ENSGALG00000040627,ENSGALG00000036452,ENSGALG00000035317,ENSGALG00000016287
biological_process	GO:0061162 establishment of monopolar cell polarity	2 out of 1069 genes, 0.2%	13 out of 15747 genes, 0.1%	1	ENSGALG00000008609,ENSGALG00000007650
biological_process	GO:0040017 positive regulation of locomotion	20 out of 1069 genes, 1.9%	313 out of 15747 genes, 2.0%	1	ENSGALG00000033974,ENSGALG00000040342,ENSGALG00000028230,ENSGALG00000015208,ENSGALG00000012155,ENSGALG00000000122,ENSGALG00000042895,ENSGALG00000026957,ENSGALG00000030542,ENSGALG00000008297,ENSGALG00000039710,ENSGALG00000010596,ENSGALG00000011686,ENSGALG00000028341,ENSGALG00000038801,ENSGALG00000006751,ENSGALG00000008302,ENSGALG00000031325,ENSGALG00000035487,ENSGALG00000006413
biological_process	GO:1903429 regulation of cell maturation	2 out of 1069 genes, 0.2%	12 out of 15747 genes, 0.1%	1	ENSGALG00000007047,ENSGALG00000029761
biological_process	GO:0051168 nuclear export	5 out of 1069 genes, 0.5%	117 out of 15747 genes, 0.7%	1	ENSGALG00000043074,ENSGALG00000039473,ENSGALG00000030890,ENSGALG00000032057,ENSGALG00000024172
biological_process	GO:0051668 localization within membrane	2 out of 1069 genes, 0.2%	87 out of 15747 genes, 0.6%	1	ENSGALG00000034095,ENSGALG00000011202
cellular_component	GO:0032426 stereocilium tip	3 out of 1069 genes, 0.3%	10 out of 15747 genes, 0.1%	1	ENSGALG00000015145,ENSGALG00000007650,ENSGALG00000006149
cellular_component	GO:1990777 lipoprotein particle	3 out of 1069 genes, 0.3%	15 out of 15747 genes, 0.1%	1	ENSGALG00000001234,ENSGALG00000043051,ENSGALG00000007114
biological_process	GO:0019885 antigen processing and presentation of endogenous peptide antigen via MHC class I	3 out of 1069 genes, 0.3%	5 out of 15747 genes, 0.0%	1	ENSGALG00000029381,ENSGALG00000008022,ENSGALG00000035075
biological_process	GO:0034612 response to tumor necrosis factor	4 out of 1069 genes, 0.4%	87 out of 15747 genes, 0.6%	1	ENSGALG00000017330,ENSGALG00000039228,ENSGALG00000029000,ENSGALG00000008302
biological_process	GO:0030198 extracellular matrix organization	14 out of 1069 genes, 1.3%	162 out of 15747 genes, 1.0%	1	ENSGALG00000010657,ENSGALG00000014900,ENSGALG00000042657,ENSGALG00000010259,ENSGALG00000005653,ENSGALG00000014233,ENSGALG00000028284,ENSGALG00000006708,ENSGALG00000016584,ENSGALG00000006802,ENSGALG00000004286,ENSGALG00000031325,ENSGALG00000038022,ENSGALG00000011202
biological_process	GO:0016072 rRNA metabolic process	13 out of 1069 genes, 1.2%	148 out of 15747 genes, 0.9%	1	ENSGALG00000033666,ENSGALG00000004588,ENSGALG00000002644,ENSGALG00000038101,ENSGALG00000039315,ENSGALG00000024398,ENSGALG00000042508,ENSGALG00000039473,ENSGALG00000037441,ENSGALG00000032329,ENSGALG00000030890,ENSGALG00000000638,ENSGALG00000000576
biological_process	GO:0030970 retrograde protein transport, ER to cytosol	2 out of 1069 genes, 0.2%	19 out of 15747 genes, 0.1%	1	ENSGALG00000030148,ENSGALG00000032035
biological_process	GO:0048608 reproductive structure development	19 out of 1069 genes, 1.8%	256 out of 15747 genes, 1.6%	1	ENSGALG00000042607,ENSGALG00000013294,ENSGALG00000039228,ENSGALG00000016662,ENSGALG00000006186,ENSGALG00000040342,ENSGALG00000008014,ENSGALG00000015208,ENSGALG00000012236,ENSGALG00000028284,ENSGALG00000000751,ENSGALG00000016316,ENSGALG00000043129,ENSGALG00000029000,ENSGALG00000031493,ENSGALG00000028015,ENSGALG00000045232,ENSGALG00000016287,ENSGALG00000000401
biological_process	GO:0002764 immune response-regulating signaling pathway	3 out of 1069 genes, 0.3%	166 out of 15747 genes, 1.1%	1	ENSGALG00000042895,ENSGALG00000005644,ENSGALG00000000466
biological_process	GO:1903363 negative regulation of cellular protein catabolic process	5 out of 1069 genes, 0.5%	56 out of 15747 genes, 0.4%	1	ENSGALG00000039473,ENSGALG00000005292,ENSGALG00000036452,ENSGALG00000008341,ENSGALG00000032035
biological_process	GO:0120033 negative regulation of plasma membrane bounded cell projection assembly	2 out of 1069 genes, 0.2%	15 out of 15747 genes, 0.1%	1	ENSGALG00000012770,ENSGALG00000029202
molecular_function	GO:0001067 regulatory region nucleic acid binding	49 out of 1069 genes, 4.6%	706 out of 15747 genes, 4.5%	1	ENSGALG00000023303,ENSGALG00000044121,ENSGALG00000019842,ENSGALG00000033941,ENSGALG00000016662,ENSGALG00000015150,ENSGALG00000002170,ENSGALG00000026264,ENSGALG00000000751,ENSGALG00000016316,ENSGALG00000036359,ENSGALG00000035944,ENSGALG00000008135,ENSGALG00000037935,ENSGALG00000044622,ENSGALG00000043010,ENSGALG00000005653,ENSGALG00000043641,ENSGALG00000004888,ENSGALG00000000836,ENSGALG00000040532,…
biological_process	GO:0007517 muscle organ development	13 out of 1069 genes, 1.2%	173 out of 15747 genes, 1.1%	1	ENSGALG00000037325,ENSGALG00000007685,ENSGALG00000015422,ENSGALG00000033185,ENSGALG00000043204,ENSGALG00000042657,ENSGALG00000028204,ENSGALG00000026858,ENSGALG00000035504,ENSGALG00000009064,ENSGALG00000034095,ENSGALG00000005292,ENSGALG00000031325
biological_process	GO:0032940 secretion by cell	20 out of 1069 genes, 1.9%	267 out of 15747 genes, 1.7%	1	ENSGALG00000029369,ENSGALG00000008055,ENSGALG00000008926,ENSGALG00000011141,ENSGALG00000005644,ENSGALG00000034964,ENSGALG00000032986,ENSGALG00000026264,ENSGALG00000012890,ENSGALG00000012594,ENSGALG00000002919,ENSGALG00000015332,ENSGALG00000008456,ENSGALG00000026176,ENSGALG00000039643,ENSGALG00000042459,ENSGALG00000008341,ENSGALG00000008722,ENSGALG00000037302,ENSGALG00000005212
biological_process	GO:1905268 negative regulation of chromatin organization	8 out of 1069 genes, 0.7%	37 out of 15747 genes, 0.2%	1	ENSGALG00000011747,ENSGALG00000031874,ENSGALG00000038229,ENSGALG00000041461,ENSGALG00000011783,ENSGALG00000031159,ENSGALG00000037167,ENSGALG00000038018
biological_process	GO:0051653 spindle localization	2 out of 1069 genes, 0.2%	32 out of 15747 genes, 0.2%	1	ENSGALG00000011299,ENSGALG00000014408
biological_process	GO:0046677 response to antibiotic	12 out of 1069 genes, 1.1%	108 out of 15747 genes, 0.7%	1	ENSGALG00000028996,ENSGALG00000035317,ENSGALG00000029648,ENSGALG00000034688,ENSGALG00000032986,ENSGALG00000003582,ENSGALG00000028204,ENSGALG00000017330,ENSGALG00000006323,ENSGALG00000034751,ENSGALG00000007403,ENSGALG00000029000
biological_process	GO:0010498 proteasomal protein catabolic process	16 out of 1069 genes, 1.5%	242 out of 15747 genes, 1.5%	1	ENSGALG00000033532,ENSGALG00000036827,ENSGALG00000032819,ENSGALG00000026849,ENSGALG00000030148,ENSGALG00000027506,ENSGALG00000044188,ENSGALG00000045788,ENSGALG00000026095,ENSGALG00000026380,ENSGALG00000001682,ENSGALG00000029761,ENSGALG00000032035,ENSGALG00000033123,ENSGALG00000031947,ENSGALG00000036361
biological_process	GO:0051346 negative regulation of hydrolase activity	24 out of 1069 genes, 2.2%	248 out of 15747 genes, 1.6%	1	ENSGALG00000033974,ENSGALG00000017017,ENSGALG00000014252,ENSGALG00000010259,ENSGALG00000020390,ENSGALG00000006175,ENSGALG00000012890,ENSGALG00000012732,ENSGALG00000028284,ENSGALG00000000293,ENSGALG00000033572,ENSGALG00000028204,ENSGALG00000031684,ENSGALG00000010969,ENSGALG00000001697,ENSGALG00000007114,ENSGALG00000010657,ENSGALG00000030255,ENSGALG00000031426,ENSGALG00000014442,ENSGALG00000008341,…
biological_process	GO:0072528 pyrimidine-containing compound biosynthetic process	5 out of 1069 genes, 0.5%	41 out of 15747 genes, 0.3%	1	ENSGALG00000029677,ENSGALG00000042005,ENSGALG00000016524,ENSGALG00000038362,ENSGALG00000003510
molecular_function	GO:0032947 protein-containing complex scaffold activity	2 out of 1069 genes, 0.2%	63 out of 15747 genes, 0.4%	1	ENSGALG00000009050,ENSGALG00000007650
molecular_function	GO:0020037 heme binding	14 out of 1069 genes, 1.3%	118 out of 15747 genes, 0.7%	1	ENSGALG00000039742,ENSGALG00000030255,ENSGALG00000013294,ENSGALG00000008283,ENSGALG00000031869,ENSGALG00000029367,ENSGALG00000046639,ENSGALG00000039554,ENSGALG00000035207,ENSGALG00000008105,ENSGALG00000032620,ENSGALG00000037829,ENSGALG00000016370,ENSGALG00000005076
biological_process	GO:0009190 cyclic nucleotide biosynthetic process	2 out of 1069 genes, 0.2%	28 out of 15747 genes, 0.2%	1	ENSGALG00000015753,ENSGALG00000005076
biological_process	GO:0060969 negative regulation of gene silencing	5 out of 1069 genes, 0.5%	22 out of 15747 genes, 0.1%	1	ENSGALG00000011783,ENSGALG00000031159,ENSGALG00000037167,ENSGALG00000011747,ENSGALG00000031874
molecular_function	GO:0008289 lipid binding	36 out of 1069 genes, 3.4%	475 out of 15747 genes, 3.0%	1	ENSGALG00000035768,ENSGALG00000035219,ENSGALG00000008055,ENSGALG00000037957,ENSGALG00000002610,ENSGALG00000033941,ENSGALG00000005644,ENSGALG00000039479,ENSGALG00000009286,ENSGALG00000006756,ENSGALG00000003212,ENSGALG00000017553,ENSGALG00000026176,ENSGALG00000016258,ENSGALG00000035317,ENSGALG00000030548,ENSGALG00000030836,ENSGALG00000043016,ENSGALG00000012425,ENSGALG00000032958,ENSGALG00000002503,…
biological_process	GO:0005996 monosaccharide metabolic process	11 out of 1069 genes, 1.0%	101 out of 15747 genes, 0.6%	1	ENSGALG00000037325,ENSGALG00000014442,ENSGALG00000037704,ENSGALG00000023761,ENSGALG00000037736,ENSGALG00000007606,ENSGALG00000010342,ENSGALG00000002847,ENSGALG00000034855,ENSGALG00000044780,ENSGALG00000029296
biological_process	GO:0071472 cellular response to salt stress	2 out of 1069 genes, 0.2%	4 out of 15747 genes, 0.0%	1	ENSGALG00000009050,ENSGALG00000039228
biological_process	GO:0006304 DNA modification	7 out of 1069 genes, 0.7%	41 out of 15747 genes, 0.3%	1	ENSGALG00000030998,ENSGALG00000046180,ENSGALG00000038101,ENSGALG00000019211,ENSGALG00000038018,ENSGALG00000041461,ENSGALG00000034574
biological_process	GO:0051983 regulation of chromosome segregation	4 out of 1069 genes, 0.4%	78 out of 15747 genes, 0.5%	1	ENSGALG00000026095,ENSGALG00000031684,ENSGALG00000013784,ENSGALG00000029761
biological_process	GO:0006284 base-excision repair	4 out of 1069 genes, 0.4%	35 out of 15747 genes, 0.2%	1	ENSGALG00000021285,ENSGALG00000017493,ENSGALG00000032644,ENSGALG00000030396
biological_process	GO:0051303 establishment of chromosome localization	4 out of 1069 genes, 0.4%	47 out of 15747 genes, 0.3%	1	ENSGALG00000006186,ENSGALG00000030890,ENSGALG00000045889,ENSGALG00000013784
biological_process	GO:0097722 sperm motility	6 out of 1069 genes, 0.6%	41 out of 15747 genes, 0.3%	1	ENSGALG00000029677,ENSGALG00000015055,ENSGALG00000012997,ENSGALG00000007042,ENSGALG00000007257,ENSGALG00000005247
biological_process	GO:0051049 regulation of transport	76 out of 1069 genes, 7.1%	991 out of 15747 genes, 6.3%	1	ENSGALG00000008055,ENSGALG00000043734,ENSGALG00000011875,ENSGALG00000034747,ENSGALG00000017394,ENSGALG00000015145,ENSGALG00000034427,ENSGALG00000029000,ENSGALG00000002618,ENSGALG00000037325,ENSGALG00000015422,ENSGALG00000009877,ENSGALG00000037246,ENSGALG00000034855,ENSGALG00000008302,ENSGALG00000005212,ENSGALG00000027702,ENSGALG00000029369,ENSGALG00000027188,ENSGALG00000026727,ENSGALG00000008337,…
biological_process	GO:1901342 regulation of vasculature development	11 out of 1069 genes, 1.0%	176 out of 15747 genes, 1.1%	1	ENSGALG00000039710,ENSGALG00000031328,ENSGALG00000016176,ENSGALG00000014840,ENSGALG00000038225,ENSGALG00000035487,ENSGALG00000008302,ENSGALG00000034855,ENSGALG00000038018,ENSGALG00000042365,ENSGALG00000030038
biological_process	GO:0045934 negative regulation of nucleobase-containing compound metabolic process	88 out of 1069 genes, 8.2%	971 out of 15747 genes, 6.2%	1	ENSGALG00000036572,ENSGALG00000030351,ENSGALG00000033941,ENSGALG00000036867,ENSGALG00000034437,ENSGALG00000035944,ENSGALG00000038598,ENSGALG00000009278,ENSGALG00000015422,ENSGALG00000039710,ENSGALG00000011747,ENSGALG00000030396,ENSGALG00000029761,ENSGALG00000039473,ENSGALG00000009064,ENSGALG00000035623,ENSGALG00000000401,ENSGALG00000027188,ENSGALG00000014900,ENSGALG00000045328,ENSGALG00000008014,…
molecular_function	GO:0008270 zinc ion binding	42 out of 1069 genes, 3.9%	553 out of 15747 genes, 3.5%	1	ENSGALG00000033941,ENSGALG00000016662,ENSGALG00000015150,ENSGALG00000001905,ENSGALG00000002170,ENSGALG00000040342,ENSGALG00000032819,ENSGALG00000016316,ENSGALG00000038758,ENSGALG00000036106,ENSGALG00000039181,ENSGALG00000038598,ENSGALG00000041918,ENSGALG00000037935,ENSGALG00000041826,ENSGALG00000012197,ENSGALG00000038595,ENSGALG00000035656,ENSGALG00000043010,ENSGALG00000029761,ENSGALG00000027070,…
biological_process	GO:0042311 vasodilation	2 out of 1069 genes, 0.2%	18 out of 15747 genes, 0.1%	1	ENSGALG00000028204,ENSGALG00000040035
biological_process	GO:0047496 vesicle transport along microtubule	3 out of 1069 genes, 0.3%	29 out of 15747 genes, 0.2%	1	ENSGALG00000038773,ENSGALG00000008291,ENSGALG00000009722
molecular_function	GO:0015108 chloride transmembrane transporter activity	12 out of 1069 genes, 1.1%	71 out of 15747 genes, 0.5%	1	ENSGALG00000032986,ENSGALG00000029392,ENSGALG00000011614,ENSGALG00000010029,ENSGALG00000014202,ENSGALG00000004945,ENSGALG00000016744,ENSGALG00000020143,ENSGALG00000029502,ENSGALG00000033638,ENSGALG00000030826,ENSGALG00000010781
biological_process	GO:0060441 epithelial tube branching involved in lung morphogenesis	2 out of 1069 genes, 0.2%	23 out of 15747 genes, 0.1%	1	ENSGALG00000009948,ENSGALG00000030030
molecular_function	GO:0098631 cell adhesion mediator activity	3 out of 1069 genes, 0.3%	27 out of 15747 genes, 0.2%	1	ENSGALG00000028341,ENSGALG00000009514,ENSGALG00000040016
molecular_function	GO:0043178 alcohol binding	7 out of 1069 genes, 0.7%	53 out of 15747 genes, 0.3%	1	ENSGALG00000035768,ENSGALG00000011875,ENSGALG00000006297,ENSGALG00000003212,ENSGALG00000001234,ENSGALG00000007114,ENSGALG00000005978
biological_process	GO:0042471 ear morphogenesis	12 out of 1069 genes, 1.1%	94 out of 15747 genes, 0.6%	1	ENSGALG00000010572,ENSGALG00000023303,ENSGALG00000030356,ENSGALG00000017106,ENSGALG00000010935,ENSGALG00000032610,ENSGALG00000042657,ENSGALG00000015208,ENSGALG00000031450,ENSGALG00000017394,ENSGALG00000008609,ENSGALG00000007650
biological_process	GO:0048762 mesenchymal cell differentiation	7 out of 1069 genes, 0.7%	130 out of 15747 genes, 0.8%	1	ENSGALG00000023303,ENSGALG00000011686,ENSGALG00000040519,ENSGALG00000028015,ENSGALG00000026957,ENSGALG00000030542,ENSGALG00000008297
biological_process	GO:0007343 egg activation	2 out of 1069 genes, 0.2%	7 out of 15747 genes, 0.0%	1	ENSGALG00000002428,ENSGALG00000037220
biological_process	GO:0007586 digestion	3 out of 1069 genes, 0.3%	36 out of 15747 genes, 0.2%	1	ENSGALG00000040530,ENSGALG00000009382,ENSGALG00000033638
biological_process	GO:0006165 nucleoside diphosphate phosphorylation	8 out of 1069 genes, 0.7%	43 out of 15747 genes, 0.3%	1	ENSGALG00000014442,ENSGALG00000015224,ENSGALG00000021039,ENSGALG00000029677,ENSGALG00000001992,ENSGALG00000007606,ENSGALG00000026077,ENSGALG00000034855
biological_process	GO:0007420 brain development	27 out of 1069 genes, 2.5%	412 out of 15747 genes, 2.6%	1	ENSGALG00000041204,ENSGALG00000032610,ENSGALG00000019842,ENSGALG00000030931,ENSGALG00000042657,ENSGALG00000028230,ENSGALG00000034747,ENSGALG00000012594,ENSGALG00000010094,ENSGALG00000007403,ENSGALG00000030542,ENSGALG00000008135,ENSGALG00000015422,ENSGALG00000003045,ENSGALG00000006508,ENSGALG00000036101,ENSGALG00000028015,ENSGALG00000000653,ENSGALG00000029980,ENSGALG00000026858,ENSGALG00000003879,…
biological_process	GO:0048935 peripheral nervous system neuron development	2 out of 1069 genes, 0.2%	10 out of 15747 genes, 0.1%	1	ENSGALG00000012594,ENSGALG00000035504
biological_process	GO:0038163 thrombopoietin-mediated signaling pathway	2 out of 1069 genes, 0.2%	4 out of 15747 genes, 0.0%	1	ENSGALG00000000401,ENSGALG00000008302
biological_process	GO:0032989 cellular component morphogenesis	31 out of 1069 genes, 2.9%	526 out of 15747 genes, 3.3%	1	ENSGALG00000033974,ENSGALG00000009514,ENSGALG00000042657,ENSGALG00000003582,ENSGALG00000012594,ENSGALG00000015152,ENSGALG00000006802,ENSGALG00000009050,ENSGALG00000040297,ENSGALG00000014227,ENSGALG00000015422,ENSGALG00000010935,ENSGALG00000011686,ENSGALG00000017106,ENSGALG00000037538,ENSGALG00000043839,ENSGALG00000036101,ENSGALG00000028015,ENSGALG00000000653,ENSGALG00000019211,ENSGALG00000006708,…
biological_process	GO:0010994 free ubiquitin chain polymerization	2 out of 1069 genes, 0.2%	4 out of 15747 genes, 0.0%	1	ENSGALG00000026380,ENSGALG00000036827
biological_process	GO:0050807 regulation of synapse organization	6 out of 1069 genes, 0.6%	102 out of 15747 genes, 0.6%	1	ENSGALG00000012594,ENSGALG00000028682,ENSGALG00000034095,ENSGALG00000042657,ENSGALG00000016288,ENSGALG00000011202
cellular_component	GO:0031965 nuclear membrane	17 out of 1069 genes, 1.6%	157 out of 15747 genes, 1.0%	1	ENSGALG00000028996,ENSGALG00000001905,ENSGALG00000042657,ENSGALG00000028230,ENSGALG00000032843,ENSGALG00000027506,ENSGALG00000027688,ENSGALG00000044464,ENSGALG00000014442,ENSGALG00000030097,ENSGALG00000037527,ENSGALG00000015224,ENSGALG00000008003,ENSGALG00000029530,ENSGALG00000002784,ENSGALG00000033069,ENSGALG00000005212
biological_process	GO:0043542 endothelial cell migration	2 out of 1069 genes, 0.2%	34 out of 15747 genes, 0.2%	1	ENSGALG00000028204,ENSGALG00000007114
biological_process	GO:0001755 neural crest cell migration	4 out of 1069 genes, 0.4%	52 out of 15747 genes, 0.3%	1	ENSGALG00000011686,ENSGALG00000026957,ENSGALG00000030542,ENSGALG00000008297
molecular_function	GO:0004129 cytochrome-c oxidase activity	2 out of 1069 genes, 0.2%	17 out of 15747 genes, 0.1%	1	ENSGALG00000007205,ENSGALG00000033446
biological_process	GO:0042116 macrophage activation	2 out of 1069 genes, 0.2%	13 out of 15747 genes, 0.1%	1	ENSGALG00000011434,ENSGALG00000043051
cellular_component	GO:0005622 intracellular	729 out of 1069 genes, 68.2%	10207 out of 15747 genes, 64.8%	1	ENSGALG00000008055,ENSGALG00000040303,ENSGALG00000037904,ENSGALG00000036867,ENSGALG00000043939,ENSGALG00000016316,ENSGALG00000017394,ENSGALG00000043938,ENSGALG00000005036,ENSGALG00000038102,ENSGALG00000028147,ENSGALG00000008918,ENSGALG00000037935,ENSGALG00000040041,ENSGALG00000038343,ENSGALG00000015224,ENSGALG00000026858,ENSGALG00000003345,ENSGALG00000041471,ENSGALG00000006323,ENSGALG00000035623,…
biological_process	GO:0048709 oligodendrocyte differentiation	6 out of 1069 genes, 0.6%	44 out of 15747 genes, 0.3%	1	ENSGALG00000015422,ENSGALG00000012594,ENSGALG00000034095,ENSGALG00000000653,ENSGALG00000031325,ENSGALG00000043051
biological_process	GO:0006364 rRNA processing	11 out of 1069 genes, 1.0%	135 out of 15747 genes, 0.9%	1	ENSGALG00000033666,ENSGALG00000004588,ENSGALG00000002644,ENSGALG00000024398,ENSGALG00000042508,ENSGALG00000039473,ENSGALG00000037441,ENSGALG00000032329,ENSGALG00000030890,ENSGALG00000000638,ENSGALG00000000576
biological_process	GO:0099517 synaptic vesicle transport along microtubule	2 out of 1069 genes, 0.2%	12 out of 15747 genes, 0.1%	1	ENSGALG00000038773,ENSGALG00000008291
biological_process	GO:0009743 response to carbohydrate	7 out of 1069 genes, 0.7%	56 out of 15747 genes, 0.4%	1	ENSGALG00000000122,ENSGALG00000027188,ENSGALG00000013265,ENSGALG00000039228,ENSGALG00000037603,ENSGALG00000013784,ENSGALG00000026264
biological_process	GO:0019538 protein metabolic process	215 out of 1069 genes, 20.1%	2935 out of 15747 genes, 18.6%	1	ENSGALG00000033532,ENSGALG00000010850,ENSGALG00000038143,ENSGALG00000002644,ENSGALG00000034437,ENSGALG00000035506,ENSGALG00000038102,ENSGALG00000028147,ENSGALG00000037309,ENSGALG00000038598,ENSGALG00000037325,ENSGALG00000004002,ENSGALG00000031038,ENSGALG00000031702,ENSGALG00000026380,ENSGALG00000030994,ENSGALG00000009877,ENSGALG00000026858,ENSGALG00000025764,ENSGALG00000021567,ENSGALG00000028600,…
molecular_function	GO:0005524 ATP binding	83 out of 1069 genes, 7.8%	1171 out of 15747 genes, 7.4%	1	ENSGALG00000009602,ENSGALG00000035075,ENSGALG00000035594,ENSGALG00000012890,ENSGALG00000040258,ENSGALG00000011299,ENSGALG00000043938,ENSGALG00000029381,ENSGALG00000026380,ENSGALG00000015224,ENSGALG00000021567,ENSGALG00000036263,ENSGALG00000034855,ENSGALG00000007370,ENSGALG00000039964,ENSGALG00000003845,ENSGALG00000015602,ENSGALG00000012236,ENSGALG00000035641,ENSGALG00000021039,ENSGALG00000012594,…
molecular_function	GO:0008146 sulfotransferase activity	5 out of 1069 genes, 0.5%	56 out of 15747 genes, 0.4%	1	ENSGALG00000044026,ENSGALG00000046375,ENSGALG00000034507,ENSGALG00000004276,ENSGALG00000023120
biological_process	GO:0048489 synaptic vesicle transport	6 out of 1069 genes, 0.6%	76 out of 15747 genes, 0.5%	1	ENSGALG00000008055,ENSGALG00000008926,ENSGALG00000038773,ENSGALG00000034095,ENSGALG00000015332,ENSGALG00000008291
biological_process	GO:0016049 cell growth	3 out of 1069 genes, 0.3%	63 out of 15747 genes, 0.4%	1	ENSGALG00000012594,ENSGALG00000011686,ENSGALG00000006802
biological_process	GO:0072521 purine-containing compound metabolic process	31 out of 1069 genes, 2.9%	280 out of 15747 genes, 1.8%	1	ENSGALG00000032875,ENSGALG00000002033,ENSGALG00000000629,ENSGALG00000033185,ENSGALG00000032465,ENSGALG00000007267,ENSGALG00000035207,ENSGALG00000021039,ENSGALG00000009286,ENSGALG00000001992,ENSGALG00000029677,ENSGALG00000028866,ENSGALG00000040173,ENSGALG00000033199,ENSGALG00000014442,ENSGALG00000015753,ENSGALG00000010225,ENSGALG00000015224,ENSGALG00000041418,ENSGALG00000038801,ENSGALG00000042809,…
biological_process	GO:0008333 endosome to lysosome transport	3 out of 1069 genes, 0.3%	41 out of 15747 genes, 0.3%	1	ENSGALG00000033572,ENSGALG00000003416,ENSGALG00000034510
biological_process	GO:1902668 negative regulation of axon guidance	5 out of 1069 genes, 0.5%	24 out of 15747 genes, 0.2%	1	ENSGALG00000011686,ENSGALG00000042657,ENSGALG00000026957,ENSGALG00000030542,ENSGALG00000008297
biological_process	GO:0001969 regulation of activation of membrane attack complex	2 out of 1069 genes, 0.2%	4 out of 15747 genes, 0.0%	1	ENSGALG00000014840,ENSGALG00000030038
biological_process	GO:0032501 multicellular organismal process	275 out of 1069 genes, 25.7%	3792 out of 15747 genes, 24.1%	1	ENSGALG00000032610,ENSGALG00000037904,ENSGALG00000043204,ENSGALG00000036867,ENSGALG00000000751,ENSGALG00000016316,ENSGALG00000017394,ENSGALG00000015145,ENSGALG00000010342,ENSGALG00000004230,ENSGALG00000028147,ENSGALG00000009278,ENSGALG00000011686,ENSGALG00000026858,ENSGALG00000021567,ENSGALG00000006323,ENSGALG00000035623,ENSGALG00000008302,ENSGALG00000007370,ENSGALG00000023886,ENSGALG00000005426,…
cellular_component	GO:0017101 aminoacyl-tRNA synthetase multienzyme complex	2 out of 1069 genes, 0.2%	11 out of 15747 genes, 0.1%	1	ENSGALG00000029980,ENSGALG00000039315
biological_process	GO:2000058 regulation of ubiquitin-dependent protein catabolic process	10 out of 1069 genes, 0.9%	104 out of 15747 genes, 0.7%	1	ENSGALG00000033532,ENSGALG00000016514,ENSGALG00000042503,ENSGALG00000012155,ENSGALG00000029761,ENSGALG00000000122,ENSGALG00000039473,ENSGALG00000005292,ENSGALG00000027506,ENSGALG00000043051
biological_process	GO:0055002 striated muscle cell development	4 out of 1069 genes, 0.4%	99 out of 15747 genes, 0.6%	1	ENSGALG00000028204,ENSGALG00000028567,ENSGALG00000009050,ENSGALG00000005292
molecular_function	GO:0017127 cholesterol transporter activity	3 out of 1069 genes, 0.3%	15 out of 15747 genes, 0.1%	1	ENSGALG00000001234,ENSGALG00000007114,ENSGALG00000006795
biological_process	GO:0048644 muscle organ morphogenesis	5 out of 1069 genes, 0.5%	68 out of 15747 genes, 0.4%	1	ENSGALG00000037325,ENSGALG00000015422,ENSGALG00000009064,ENSGALG00000043204,ENSGALG00000031325
biological_process	GO:0008585 female gonad development	6 out of 1069 genes, 0.6%	52 out of 15747 genes, 0.3%	1	ENSGALG00000028284,ENSGALG00000013294,ENSGALG00000040342,ENSGALG00000008014,ENSGALG00000029000,ENSGALG00000012236
biological_process	GO:1904705 regulation of vascular smooth muscle cell proliferation	2 out of 1069 genes, 0.2%	31 out of 15747 genes, 0.2%	1	ENSGALG00000040342,ENSGALG00000038018
biological_process	GO:0050817 coagulation	6 out of 1069 genes, 0.6%	71 out of 15747 genes, 0.5%	1	ENSGALG00000020741,ENSGALG00000028886,ENSGALG00000042657,ENSGALG00000004293,ENSGALG00000014233,ENSGALG00000013571
molecular_function	GO:0022832 voltage-gated channel activity	15 out of 1069 genes, 1.4%	161 out of 15747 genes, 1.0%	1	ENSGALG00000006112,ENSGALG00000045668,ENSGALG00000013007,ENSGALG00000009877,ENSGALG00000012594,ENSGALG00000015145,ENSGALG00000005332,ENSGALG00000034427,ENSGALG00000011262,ENSGALG00000029502,ENSGALG00000030826,ENSGALG00000043764,ENSGALG00000027702,ENSGALG00000008456,ENSGALG00000011809
biological_process	GO:0051899 membrane depolarization	4 out of 1069 genes, 0.4%	30 out of 15747 genes, 0.2%	1	ENSGALG00000005332,ENSGALG00000034427,ENSGALG00000006112,ENSGALG00000027702
biological_process	GO:0051094 positive regulation of developmental process	48 out of 1069 genes, 4.5%	806 out of 15747 genes, 5.1%	1	ENSGALG00000041204,ENSGALG00000042657,ENSGALG00000016992,ENSGALG00000000122,ENSGALG00000016316,ENSGALG00000015152,ENSGALG00000008609,ENSGALG00000002210,ENSGALG00000037325,ENSGALG00000028774,ENSGALG00000007685,ENSGALG00000015422,ENSGALG00000039710,ENSGALG00000028682,ENSGALG00000007047,ENSGALG00000030396,ENSGALG00000029761,ENSGALG00000043641,ENSGALG00000008733,ENSGALG00000035487,ENSGALG00000034855,…
cellular_component	GO:0005844 polysome	8 out of 1069 genes, 0.7%	53 out of 15747 genes, 0.3%	1	ENSGALG00000032052,ENSGALG00000002644,ENSGALG00000033884,ENSGALG00000024398,ENSGALG00000017330,ENSGALG00000011243,ENSGALG00000016287,ENSGALG00000043411
biological_process	GO:0046605 regulation of centrosome cycle	3 out of 1069 genes, 0.3%	45 out of 15747 genes, 0.3%	1	ENSGALG00000011299,ENSGALG00000042418,ENSGALG00000035260
biological_process	GO:2000104 negative regulation of DNA-dependent DNA replication	2 out of 1069 genes, 0.2%	17 out of 15747 genes, 0.1%	1	ENSGALG00000036572,ENSGALG00000034688
cellular_component	GO:0030658 transport vesicle membrane	7 out of 1069 genes, 0.7%	75 out of 15747 genes, 0.5%	1	ENSGALG00000040519,ENSGALG00000039254,ENSGALG00000037302,ENSGALG00000041122,ENSGALG00000019958,ENSGALG00000027665,ENSGALG00000027902
biological_process	GO:0008625 extrinsic apoptotic signaling pathway via death domain receptors	3 out of 1069 genes, 0.3%	19 out of 15747 genes, 0.1%	1	ENSGALG00000033572,ENSGALG00000035297,ENSGALG00000043129
cellular_component	GO:0030054 cell junction	32 out of 1069 genes, 3.0%	497 out of 15747 genes, 3.2%	1	ENSGALG00000011141,ENSGALG00000042895,ENSGALG00000008609,ENSGALG00000000608,ENSGALG00000004286,ENSGALG00000011202,ENSGALG00000039779,ENSGALG00000006508,ENSGALG00000036097,ENSGALG00000030548,ENSGALG00000029761,ENSGALG00000023703,ENSGALG00000002198,ENSGALG00000034095,ENSGALG00000012425,ENSGALG00000035623,ENSGALG00000035094,ENSGALG00000015488,ENSGALG00000004163,ENSGALG00000040016,ENSGALG00000006175,…
cellular_component	GO:0043601 nuclear replisome	2 out of 1069 genes, 0.2%	17 out of 15747 genes, 0.1%	1	ENSGALG00000030099,ENSGALG00000041973
biological_process	GO:0034976 response to endoplasmic reticulum stress	11 out of 1069 genes, 1.0%	153 out of 15747 genes, 1.0%	1	ENSGALG00000037325,ENSGALG00000031493,ENSGALG00000031426,ENSGALG00000001252,ENSGALG00000036452,ENSGALG00000008014,ENSGALG00000032035,ENSGALG00000030148,ENSGALG00000037603,ENSGALG00000036361,ENSGALG00000027506
biological_process	GO:0007035 vacuolar acidification	3 out of 1069 genes, 0.3%	13 out of 15747 genes, 0.1%	1	ENSGALG00000002237,ENSGALG00000011434,ENSGALG00000036069
biological_process	GO:0009066 aspartate family amino acid metabolic process	3 out of 1069 genes, 0.3%	35 out of 15747 genes, 0.2%	1	ENSGALG00000043290,ENSGALG00000007484,ENSGALG00000012312
biological_process	GO:0032355 response to estradiol	3 out of 1069 genes, 0.3%	26 out of 15747 genes, 0.2%	1	ENSGALG00000036359,ENSGALG00000037246,ENSGALG00000010866
cellular_component	GO:0097731 9+0 non-motile cilium	7 out of 1069 genes, 0.7%	72 out of 15747 genes, 0.5%	1	ENSGALG00000031450,ENSGALG00000015373,ENSGALG00000012770,ENSGALG00000037644,ENSGALG00000014136,ENSGALG00000009007,ENSGALG00000008427
biological_process	GO:1903901 negative regulation of viral life cycle	2 out of 1069 genes, 0.2%	29 out of 15747 genes, 0.2%	1	ENSGALG00000028284,ENSGALG00000030351
molecular_function	GO:0016743 carboxyl- or carbamoyltransferase activity	2 out of 1069 genes, 0.2%	4 out of 15747 genes, 0.0%	1	ENSGALG00000016524,ENSGALG00000038362
biological_process	GO:2001024 negative regulation of response to drug	2 out of 1069 genes, 0.2%	18 out of 15747 genes, 0.1%	1	ENSGALG00000000122,ENSGALG00000033974
biological_process	GO:0051446 positive regulation of meiotic cell cycle	3 out of 1069 genes, 0.3%	12 out of 15747 genes, 0.1%	1	ENSGALG00000011243,ENSGALG00000045889,ENSGALG00000029761
biological_process	GO:0001541 ovarian follicle development	3 out of 1069 genes, 0.3%	27 out of 15747 genes, 0.2%	1	ENSGALG00000028284,ENSGALG00000008014,ENSGALG00000012236
biological_process	GO:0001933 negative regulation of protein phosphorylation	19 out of 1069 genes, 1.8%	256 out of 15747 genes, 1.6%	1	ENSGALG00000033974,ENSGALG00000040471,ENSGALG00000036452,ENSGALG00000000122,ENSGALG00000036106,ENSGALG00000033039,ENSGALG00000007403,ENSGALG00000041926,ENSGALG00000031493,ENSGALG00000003113,ENSGALG00000027768,ENSGALG00000029528,ENSGALG00000014233,ENSGALG00000029761,ENSGALG00000029980,ENSGALG00000003357,ENSGALG00000007650,ENSGALG00000008302,ENSGALG00000036358
molecular_function	GO:0010181 FMN binding	2 out of 1069 genes, 0.2%	12 out of 15747 genes, 0.1%	1	ENSGALG00000036683,ENSGALG00000042809
molecular_function	GO:0000980 RNA polymerase II distal enhancer sequence-specific DNA binding	2 out of 1069 genes, 0.2%	58 out of 15747 genes, 0.4%	1	ENSGALG00000036359,ENSGALG00000043010
biological_process	GO:2000113 negative regulation of cellular macromolecule biosynthetic process	78 out of 1069 genes, 7.3%	923 out of 15747 genes, 5.9%	1	ENSGALG00000036572,ENSGALG00000030351,ENSGALG00000033941,ENSGALG00000037904,ENSGALG00000036867,ENSGALG00000035944,ENSGALG00000038598,ENSGALG00000015422,ENSGALG00000039710,ENSGALG00000030396,ENSGALG00000029761,ENSGALG00000026858,ENSGALG00000039473,ENSGALG00000009064,ENSGALG00000035623,ENSGALG00000000401,ENSGALG00000027188,ENSGALG00000014900,ENSGALG00000045328,ENSGALG00000008014,ENSGALG00000039775,…
biological_process	GO:0048167 regulation of synaptic plasticity	10 out of 1069 genes, 0.9%	102 out of 15747 genes, 0.6%	1	ENSGALG00000003113,ENSGALG00000017238,ENSGALG00000037904,ENSGALG00000027665,ENSGALG00000000653,ENSGALG00000007495,ENSGALG00000012890,ENSGALG00000012594,ENSGALG00000034095,ENSGALG00000011809
cellular_component	GO:0090665 glycoprotein complex	2 out of 1069 genes, 0.2%	17 out of 15747 genes, 0.1%	1	ENSGALG00000016367,ENSGALG00000029694
molecular_function	GO:0005544 calcium-dependent phospholipid binding	5 out of 1069 genes, 0.5%	54 out of 15747 genes, 0.3%	1	ENSGALG00000020458,ENSGALG00000008055,ENSGALG00000037957,ENSGALG00000026584,ENSGALG00000044307
biological_process	GO:0016042 lipid catabolic process	20 out of 1069 genes, 1.9%	182 out of 15747 genes, 1.2%	1	ENSGALG00000013294,ENSGALG00000034917,ENSGALG00000026584,ENSGALG00000006302,ENSGALG00000008319,ENSGALG00000040208,ENSGALG00000036106,ENSGALG00000004230,ENSGALG00000007114,ENSGALG00000020458,ENSGALG00000003751,ENSGALG00000010312,ENSGALG00000030128,ENSGALG00000029761,ENSGALG00000009231,ENSGALG00000003345,ENSGALG00000037603,ENSGALG00000044307,ENSGALG00000027534,ENSGALG00000046392
molecular_function	GO:0003714 transcription corepressor activity	10 out of 1069 genes, 0.9%	138 out of 15747 genes, 0.9%	1	ENSGALG00000039710,ENSGALG00000030554,ENSGALG00000028015,ENSGALG00000041461,ENSGALG00000030998,ENSGALG00000028415,ENSGALG00000036359,ENSGALG00000016287,ENSGALG00000035623,ENSGALG00000038598
cellular_component	GO:0070069 cytochrome complex	2 out of 1069 genes, 0.2%	22 out of 15747 genes, 0.1%	1	ENSGALG00000007205,ENSGALG00000033446
biological_process	GO:0051926 negative regulation of calcium ion transport	2 out of 1069 genes, 0.2%	28 out of 15747 genes, 0.2%	1	ENSGALG00000031426,ENSGALG00000029502
molecular_function	GO:0000993 RNA polymerase II complex binding	2 out of 1069 genes, 0.2%	28 out of 15747 genes, 0.2%	1	ENSGALG00000013600,ENSGALG00000032489
biological_process	GO:0010523 negative regulation of calcium ion transport into cytosol	2 out of 1069 genes, 0.2%	11 out of 15747 genes, 0.1%	1	ENSGALG00000031426,ENSGALG00000029502
biological_process	GO:0030162 regulation of proteolysis	43 out of 1069 genes, 4.0%	429 out of 15747 genes, 2.7%	1	ENSGALG00000033532,ENSGALG00000000466,ENSGALG00000042657,ENSGALG00000014252,ENSGALG00000020390,ENSGALG00000000122,ENSGALG00000000293,ENSGALG00000028204,ENSGALG00000001697,ENSGALG00000016514,ENSGALG00000010657,ENSGALG00000031493,ENSGALG00000014442,ENSGALG00000008341,ENSGALG00000029761,ENSGALG00000014233,ENSGALG00000039473,ENSGALG00000032231,ENSGALG00000027070,ENSGALG00000012126,ENSGALG00000034095,…
biological_process	GO:0044238 primary metabolic process	417 out of 1069 genes, 39.0%	5406 out of 15747 genes, 34.3%	1	ENSGALG00000030533,ENSGALG00000034917,ENSGALG00000033941,ENSGALG00000043204,ENSGALG00000040208,ENSGALG00000043939,ENSGALG00000016316,ENSGALG00000034437,ENSGALG00000017394,ENSGALG00000010342,ENSGALG00000042246,ENSGALG00000043938,ENSGALG00000035506,ENSGALG00000004230,ENSGALG00000038102,ENSGALG00000028147,ENSGALG00000037309,ENSGALG00000037935,ENSGALG00000031038,ENSGALG00000026380,ENSGALG00000015224,…
cellular_component	GO:0045211 postsynaptic membrane	9 out of 1069 genes, 0.8%	110 out of 15747 genes, 0.7%	1	ENSGALG00000008926,ENSGALG00000017238,ENSGALG00000001172,ENSGALG00000000653,ENSGALG00000038995,ENSGALG00000029392,ENSGALG00000015382,ENSGALG00000010781,ENSGALG00000011809
molecular_function	GO:0015662 ATPase activity, coupled to transmembrane movement of ions, phosphorylative mechanism	2 out of 1069 genes, 0.2%	24 out of 15747 genes, 0.2%	1	ENSGALG00000002237,ENSGALG00000001564
biological_process	GO:0046822 regulation of nucleocytoplasmic transport	4 out of 1069 genes, 0.4%	71 out of 15747 genes, 0.5%	1	ENSGALG00000000608,ENSGALG00000034095,ENSGALG00000040532,ENSGALG00000031325
biological_process	GO:0051276 chromosome organization	66 out of 1069 genes, 6.2%	670 out of 15747 genes, 4.3%	1	ENSGALG00000033666,ENSGALG00000041938,ENSGALG00000046371,ENSGALG00000040303,ENSGALG00000043204,ENSGALG00000037991,ENSGALG00000039710,ENSGALG00000011747,ENSGALG00000026449,ENSGALG00000038343,ENSGALG00000031702,ENSGALG00000030396,ENSGALG00000038219,ENSGALG00000029761,ENSGALG00000030890,ENSGALG00000029304,ENSGALG00000000793,ENSGALG00000035260,ENSGALG00000037018,ENSGALG00000012236,ENSGALG00000011783,…
biological_process	GO:0010976 positive regulation of neuron projection development	9 out of 1069 genes, 0.8%	134 out of 15747 genes, 0.9%	1	ENSGALG00000041204,ENSGALG00000017106,ENSGALG00000042657,ENSGALG00000036101,ENSGALG00000033353,ENSGALG00000012594,ENSGALG00000008733,ENSGALG00000008609,ENSGALG00000023886
biological_process	GO:0043409 negative regulation of MAPK cascade	8 out of 1069 genes, 0.7%	100 out of 15747 genes, 0.6%	1	ENSGALG00000003113,ENSGALG00000036452,ENSGALG00000014233,ENSGALG00000029980,ENSGALG00000036106,ENSGALG00000007650,ENSGALG00000007403,ENSGALG00000036358
molecular_function	GO:0003886 DNA (cytosine-5-)-methyltransferase activity	2 out of 1069 genes, 0.2%	3 out of 15747 genes, 0.0%	1	ENSGALG00000038018,ENSGALG00000041461
biological_process	GO:0050650 chondroitin sulfate proteoglycan biosynthetic process	2 out of 1069 genes, 0.2%	14 out of 15747 genes, 0.1%	1	ENSGALG00000001611,ENSGALG00000004276
molecular_function	GO:0003810 protein-glutamine gamma-glutamyltransferase activity	2 out of 1069 genes, 0.2%	8 out of 15747 genes, 0.1%	1	ENSGALG00000004804,ENSGALG00000021232
cellular_component	GO:0033179 proton-transporting V-type ATPase, V0 domain	3 out of 1069 genes, 0.3%	10 out of 15747 genes, 0.1%	1	ENSGALG00000002237,ENSGALG00000010091,ENSGALG00000036069
biological_process	GO:0060468 prevention of polyspermy	2 out of 1069 genes, 0.2%	3 out of 15747 genes, 0.0%	1	ENSGALG00000002428,ENSGALG00000037220
molecular_function	GO:1990782 protein tyrosine kinase binding	5 out of 1069 genes, 0.5%	52 out of 15747 genes, 0.3%	1	ENSGALG00000000122,ENSGALG00000004610,ENSGALG00000010688,ENSGALG00000039775,ENSGALG00000032819
biological_process	GO:0046189 phenol-containing compound biosynthetic process	2 out of 1069 genes, 0.2%	16 out of 15747 genes, 0.1%	1	ENSGALG00000029648,ENSGALG00000039101
biological_process	GO:0050922 negative regulation of chemotaxis	7 out of 1069 genes, 0.7%	39 out of 15747 genes, 0.2%	1	ENSGALG00000013294,ENSGALG00000011686,ENSGALG00000042657,ENSGALG00000026957,ENSGALG00000040297,ENSGALG00000030542,ENSGALG00000008297
biological_process	GO:0051129 negative regulation of cellular component organization	44 out of 1069 genes, 4.1%	428 out of 15747 genes, 2.7%	1	ENSGALG00000042657,ENSGALG00000032819,ENSGALG00000029202,ENSGALG00000026849,ENSGALG00000000122,ENSGALG00000028204,ENSGALG00000011299,ENSGALG00000017394,ENSGALG00000027777,ENSGALG00000031684,ENSGALG00000041078,ENSGALG00000030542,ENSGALG00000008297,ENSGALG00000006508,ENSGALG00000011686,ENSGALG00000011747,ENSGALG00000029761,ENSGALG00000014233,ENSGALG00000031159,ENSGALG00000039473,ENSGALG00000034095,…
biological_process	GO:0044070 regulation of anion transport	6 out of 1069 genes, 0.6%	44 out of 15747 genes, 0.3%	1	ENSGALG00000017106,ENSGALG00000017238,ENSGALG00000014913,ENSGALG00000008014,ENSGALG00000032986,ENSGALG00000011809
biological_process	GO:0051241 negative regulation of multicellular organismal process	54 out of 1069 genes, 5.1%	680 out of 15747 genes, 4.3%	1	ENSGALG00000015150,ENSGALG00000042657,ENSGALG00000028886,ENSGALG00000038225,ENSGALG00000029000,ENSGALG00000028147,ENSGALG00000026853,ENSGALG00000030542,ENSGALG00000008297,ENSGALG00000030030,ENSGALG00000015422,ENSGALG00000039710,ENSGALG00000011686,ENSGALG00000011434,ENSGALG00000042459,ENSGALG00000027768,ENSGALG00000007047,ENSGALG00000035317,ENSGALG00000008341,ENSGALG00000016176,ENSGALG00000029761,…
molecular_function	GO:0015279 store-operated calcium channel activity	2 out of 1069 genes, 0.2%	8 out of 15747 genes, 0.1%	1	ENSGALG00000011875,ENSGALG00000006297
molecular_function	GO:0008201 heparin binding	7 out of 1069 genes, 0.7%	83 out of 15747 genes, 0.5%	1	ENSGALG00000042607,ENSGALG00000037957,ENSGALG00000040493,ENSGALG00000004286,ENSGALG00000040342,ENSGALG00000030030,ENSGALG00000011202
biological_process	GO:0008543 fibroblast growth factor receptor signaling pathway	2 out of 1069 genes, 0.2%	37 out of 15747 genes, 0.2%	1	ENSGALG00000003447,ENSGALG00000026853
molecular_function	GO:0018024 histone-lysine N-methyltransferase activity	3 out of 1069 genes, 0.3%	33 out of 15747 genes, 0.2%	1	ENSGALG00000031839,ENSGALG00000031702,ENSGALG00000030942
biological_process	GO:2001233 regulation of apoptotic signaling pathway	17 out of 1069 genes, 1.6%	239 out of 15747 genes, 1.5%	1	ENSGALG00000033974,ENSGALG00000040016,ENSGALG00000030931,ENSGALG00000016589,ENSGALG00000000466,ENSGALG00000036642,ENSGALG00000000122,ENSGALG00000028204,ENSGALG00000031426,ENSGALG00000039409,ENSGALG00000029980,ENSGALG00000017330,ENSGALG00000011436,ENSGALG00000008003,ENSGALG00000007650,ENSGALG00000039212,ENSGALG00000043051
cellular_component	GO:0042613 MHC class II protein complex	2 out of 1069 genes, 0.2%	8 out of 15747 genes, 0.1%	1	ENSGALG00000038393,ENSGALG00000000158
biological_process	GO:0044774 mitotic DNA integrity checkpoint	3 out of 1069 genes, 0.3%	44 out of 15747 genes, 0.3%	1	ENSGALG00000039473,ENSGALG00000036452,ENSGALG00000036642
biological_process	GO:0050657 nucleic acid transport	7 out of 1069 genes, 0.7%	112 out of 15747 genes, 0.7%	1	ENSGALG00000043074,ENSGALG00000041204,ENSGALG00000039473,ENSGALG00000039228,ENSGALG00000030890,ENSGALG00000032057,ENSGALG00000024172
biological_process	GO:0006650 glycerophospholipid metabolic process	14 out of 1069 genes, 1.3%	190 out of 15747 genes, 1.2%	1	ENSGALG00000020458,ENSGALG00000033185,ENSGALG00000026584,ENSGALG00000022030,ENSGALG00000027762,ENSGALG00000001234,ENSGALG00000003665,ENSGALG00000045455,ENSGALG00000039883,ENSGALG00000029836,ENSGALG00000025948,ENSGALG00000044307,ENSGALG00000038110,ENSGALG00000007114
biological_process	GO:0007271 synaptic transmission, cholinergic	2 out of 1069 genes, 0.2%	15 out of 15747 genes, 0.1%	1	ENSGALG00000015382,ENSGALG00000016804
biological_process	GO:0031334 positive regulation of protein complex assembly	10 out of 1069 genes, 0.9%	151 out of 15747 genes, 1.0%	1	ENSGALG00000032588,ENSGALG00000029528,ENSGALG00000008014,ENSGALG00000013784,ENSGALG00000015172,ENSGALG00000000122,ENSGALG00000017330,ENSGALG00000011170,ENSGALG00000035094,ENSGALG00000043051
molecular_function	GO:0000977 RNA polymerase II regulatory region sequence-specific DNA binding	43 out of 1069 genes, 4.0%	587 out of 15747 genes, 3.7%	1	ENSGALG00000023303,ENSGALG00000044121,ENSGALG00000019842,ENSGALG00000033941,ENSGALG00000016662,ENSGALG00000015150,ENSGALG00000002170,ENSGALG00000026264,ENSGALG00000016316,ENSGALG00000036359,ENSGALG00000035944,ENSGALG00000008135,ENSGALG00000037935,ENSGALG00000044622,ENSGALG00000043010,ENSGALG00000005653,ENSGALG00000043641,ENSGALG00000000836,ENSGALG00000040532,ENSGALG00000035487,ENSGALG00000044143,…
biological_process	GO:0042461 photoreceptor cell development	8 out of 1069 genes, 0.7%	28 out of 15747 genes, 0.2%	1	ENSGALG00000032610,ENSGALG00000028138,ENSGALG00000015150,ENSGALG00000029648,ENSGALG00000006626,ENSGALG00000006751,ENSGALG00000012594,ENSGALG00000009007
biological_process	GO:0042158 lipoprotein biosynthetic process	7 out of 1069 genes, 0.7%	77 out of 15747 genes, 0.5%	1	ENSGALG00000003665,ENSGALG00000039883,ENSGALG00000041163,ENSGALG00000022030,ENSGALG00000027762,ENSGALG00000007362,ENSGALG00000007114
biological_process	GO:0031032 actomyosin structure organization	4 out of 1069 genes, 0.4%	82 out of 15747 genes, 0.5%	1	ENSGALG00000028567,ENSGALG00000009050,ENSGALG00000027777,ENSGALG00000012732
biological_process	GO:0050829 defense response to Gram-negative bacterium	3 out of 1069 genes, 0.3%	27 out of 15747 genes, 0.2%	1	ENSGALG00000011434,ENSGALG00000006756,ENSGALG00000016668
biological_process	GO:0007600 sensory perception	34 out of 1069 genes, 3.2%	400 out of 15747 genes, 2.5%	1	ENSGALG00000037290,ENSGALG00000029648,ENSGALG00000008427,ENSGALG00000028204,ENSGALG00000003582,ENSGALG00000006802,ENSGALG00000015145,ENSGALG00000010342,ENSGALG00000015126,ENSGALG00000010935,ENSGALG00000011686,ENSGALG00000006626,ENSGALG00000043010,ENSGALG00000031450,ENSGALG00000037829,ENSGALG00000034095,ENSGALG00000016522,ENSGALG00000037644,ENSGALG00000001418,ENSGALG00000005332,ENSGALG00000016744,…
biological_process	GO:0032878 regulation of establishment or maintenance of cell polarity	3 out of 1069 genes, 0.3%	18 out of 15747 genes, 0.1%	1	ENSGALG00000000122,ENSGALG00000032819,ENSGALG00000014408
biological_process	GO:0090162 establishment of epithelial cell polarity	3 out of 1069 genes, 0.3%	19 out of 15747 genes, 0.1%	1	ENSGALG00000008609,ENSGALG00000007650,ENSGALG00000028015
biological_process	GO:1903313 positive regulation of mRNA metabolic process	3 out of 1069 genes, 0.3%	45 out of 15747 genes, 0.3%	1	ENSGALG00000026858,ENSGALG00000039228,ENSGALG00000013352
biological_process	GO:0051050 positive regulation of transport	36 out of 1069 genes, 3.4%	468 out of 15747 genes, 3.0%	1	ENSGALG00000013294,ENSGALG00000043734,ENSGALG00000011875,ENSGALG00000008926,ENSGALG00000041762,ENSGALG00000042657,ENSGALG00000032986,ENSGALG00000000122,ENSGALG00000000608,ENSGALG00000029000,ENSGALG00000011809,ENSGALG00000002618,ENSGALG00000037325,ENSGALG00000031493,ENSGALG00000014442,ENSGALG00000011434,ENSGALG00000007047,ENSGALG00000037246,ENSGALG00000034095,ENSGALG00000040532,ENSGALG00000008302,…
cellular_component	GO:0098794 postsynapse	23 out of 1069 genes, 2.2%	276 out of 15747 genes, 1.8%	1	ENSGALG00000008926,ENSGALG00000028996,ENSGALG00000014202,ENSGALG00000012890,ENSGALG00000012594,ENSGALG00000000740,ENSGALG00000015382,ENSGALG00000016744,ENSGALG00000011809,ENSGALG00000004588,ENSGALG00000003113,ENSGALG00000017238,ENSGALG00000000653,ENSGALG00000001172,ENSGALG00000016176,ENSGALG00000029392,ENSGALG00000038995,ENSGALG00000017330,ENSGALG00000037441,ENSGALG00000034095,ENSGALG00000020143,…
biological_process	GO:0042221 response to chemical	171 out of 1069 genes, 16.0%	2222 out of 15747 genes, 14.1%	1	ENSGALG00000032394,ENSGALG00000008055,ENSGALG00000030356,ENSGALG00000013265,ENSGALG00000033941,ENSGALG00000015150,ENSGALG00000037904,ENSGALG00000027665,ENSGALG00000000751,ENSGALG00000017394,ENSGALG00000006802,ENSGALG00000008297,ENSGALG00000037325,ENSGALG00000011686,ENSGALG00000037935,ENSGALG00000002237,ENSGALG00000043016,ENSGALG00000009064,ENSGALG00000021567,ENSGALG00000012908,ENSGALG00000006323,…
molecular_function	GO:0042578 phosphoric ester hydrolase activity	16 out of 1069 genes, 1.5%	303 out of 15747 genes, 1.9%	1	ENSGALG00000040016,ENSGALG00000042220,ENSGALG00000000466,ENSGALG00000016522,ENSGALG00000036106,ENSGALG00000006368,ENSGALG00000001664,ENSGALG00000010312,ENSGALG00000010935,ENSGALG00000027768,ENSGALG00000006626,ENSGALG00000000690,ENSGALG00000015373,ENSGALG00000005017,ENSGALG00000003345,ENSGALG00000029836
biological_process	GO:0006356 regulation of transcription by RNA polymerase I	3 out of 1069 genes, 0.3%	20 out of 15747 genes, 0.1%	1	ENSGALG00000039473,ENSGALG00000043129,ENSGALG00000039315
biological_process	GO:0072163 mesonephric epithelium development	2 out of 1069 genes, 0.2%	65 out of 15747 genes, 0.4%	1	ENSGALG00000028015,ENSGALG00000031325
biological_process	GO:0006556 S-adenosylmethionine biosynthetic process	2 out of 1069 genes, 0.2%	5 out of 15747 genes, 0.0%	1	ENSGALG00000015366,ENSGALG00000045002
molecular_function	GO:0008013 beta-catenin binding	4 out of 1069 genes, 0.4%	59 out of 15747 genes, 0.4%	1	ENSGALG00000007685,ENSGALG00000036359,ENSGALG00000000608,ENSGALG00000007650
biological_process	GO:0050954 sensory perception of mechanical stimulus	14 out of 1069 genes, 1.3%	105 out of 15747 genes, 0.7%	1	ENSGALG00000010935,ENSGALG00000029392,ENSGALG00000031450,ENSGALG00000028204,ENSGALG00000037829,ENSGALG00000003582,ENSGALG00000005332,ENSGALG00000010342,ENSGALG00000015145,ENSGALG00000004649,ENSGALG00000007650,ENSGALG00000034751,ENSGALG00000016744,ENSGALG00000006413
molecular_function	GO:0022839 ion gated channel activity	32 out of 1069 genes, 3.0%	281 out of 15747 genes, 1.8%	1	ENSGALG00000032986,ENSGALG00000014202,ENSGALG00000015145,ENSGALG00000034427,ENSGALG00000015126,ENSGALG00000030826,ENSGALG00000043764,ENSGALG00000011809,ENSGALG00000045668,ENSGALG00000013007,ENSGALG00000009877,ENSGALG00000020143,ENSGALG00000027702,ENSGALG00000010781,ENSGALG00000037644,ENSGALG00000012594,ENSGALG00000005332,ENSGALG00000015382,ENSGALG00000016744,ENSGALG00000008456,ENSGALG00000014136,…
biological_process	GO:0006506 GPI anchor biosynthetic process	4 out of 1069 genes, 0.4%	30 out of 15747 genes, 0.2%	1	ENSGALG00000003665,ENSGALG00000039883,ENSGALG00000022030,ENSGALG00000027762
biological_process	GO:0045684 positive regulation of epidermis development	2 out of 1069 genes, 0.2%	24 out of 15747 genes, 0.2%	1	ENSGALG00000039643,ENSGALG00000007047
cellular_component	GO:0000803 sex chromosome	2 out of 1069 genes, 0.2%	24 out of 15747 genes, 0.2%	1	ENSGALG00000032699,ENSGALG00000019211
biological_process	GO:0006826 iron ion transport	2 out of 1069 genes, 0.2%	23 out of 15747 genes, 0.1%	1	ENSGALG00000011434,ENSGALG00000007479
biological_process	GO:0006063 uronic acid metabolic process	2 out of 1069 genes, 0.2%	9 out of 15747 genes, 0.1%	1	ENSGALG00000044780,ENSGALG00000023761
molecular_function	GO:0032794 GTPase activating protein binding	2 out of 1069 genes, 0.2%	6 out of 15747 genes, 0.0%	1	ENSGALG00000003113,ENSGALG00000000608
cellular_component	GO:1905354 exoribonuclease complex	2 out of 1069 genes, 0.2%	19 out of 15747 genes, 0.1%	1	ENSGALG00000039917,ENSGALG00000038101
biological_process	GO:0006766 vitamin metabolic process	2 out of 1069 genes, 0.2%	45 out of 15747 genes, 0.3%	1	ENSGALG00000036683,ENSGALG00000012418
biological_process	GO:0050854 regulation of antigen receptor-mediated signaling pathway	2 out of 1069 genes, 0.2%	30 out of 15747 genes, 0.2%	1	ENSGALG00000017330,ENSGALG00000006751
biological_process	GO:0051952 regulation of amine transport	2 out of 1069 genes, 0.2%	42 out of 15747 genes, 0.3%	1	ENSGALG00000008055,ENSGALG00000011809
biological_process	GO:0006730 one-carbon metabolic process	3 out of 1069 genes, 0.3%	15 out of 15747 genes, 0.1%	1	ENSGALG00000043290,ENSGALG00000042460,ENSGALG00000015366
cellular_component	GO:0000315 organellar large ribosomal subunit	9 out of 1069 genes, 0.8%	47 out of 15747 genes, 0.3%	1	ENSGALG00000045753,ENSGALG00000041429,ENSGALG00000036004,ENSGALG00000034352,ENSGALG00000038820,ENSGALG00000030994,ENSGALG00000042941,ENSGALG00000029419,ENSGALG00000014387
biological_process	GO:0006508 proteolysis	63 out of 1069 genes, 5.9%	878 out of 15747 genes, 5.6%	1	ENSGALG00000033532,ENSGALG00000046371,ENSGALG00000040832,ENSGALG00000040342,ENSGALG00000027961,ENSGALG00000036827,ENSGALG00000032819,ENSGALG00000002018,ENSGALG00000013697,ENSGALG00000026849,ENSGALG00000038758,ENSGALG00000028886,ENSGALG00000028499,ENSGALG00000033162,ENSGALG00000028147,ENSGALG00000045788,ENSGALG00000044188,ENSGALG00000016514,ENSGALG00000041918,ENSGALG00000013546,ENSGALG00000031493,…
biological_process	GO:0000082 G1/S transition of mitotic cell cycle	3 out of 1069 genes, 0.3%	39 out of 15747 genes, 0.2%	1	ENSGALG00000003045,ENSGALG00000046371,ENSGALG00000032699
biological_process	GO:0033157 regulation of intracellular protein transport	11 out of 1069 genes, 1.0%	123 out of 15747 genes, 0.8%	1	ENSGALG00000027188,ENSGALG00000032035,ENSGALG00000026849,ENSGALG00000037736,ENSGALG00000017394,ENSGALG00000000608,ENSGALG00000034095,ENSGALG00000040532,ENSGALG00000008302,ENSGALG00000031325,ENSGALG00000006413
biological_process	GO:0006207 'de novo' pyrimidine nucleobase biosynthetic process	2 out of 1069 genes, 0.2%	7 out of 15747 genes, 0.0%	1	ENSGALG00000016524,ENSGALG00000038362
biological_process	GO:1901214 regulation of neuron death	15 out of 1069 genes, 1.4%	145 out of 15747 genes, 0.9%	1	ENSGALG00000026727,ENSGALG00000019842,ENSGALG00000028996,ENSGALG00000042657,ENSGALG00000008014,ENSGALG00000029392,ENSGALG00000008713,ENSGALG00000000122,ENSGALG00000028204,ENSGALG00000012594,ENSGALG00000007298,ENSGALG00000009064,ENSGALG00000034095,ENSGALG00000016744,ENSGALG00000043051
cellular_component	GO:0000428 DNA-directed RNA polymerase complex	6 out of 1069 genes, 0.6%	89 out of 15747 genes, 0.6%	1	ENSGALG00000046371,ENSGALG00000013600,ENSGALG00000030099,ENSGALG00000014650,ENSGALG00000041973,ENSGALG00000038595
biological_process	GO:1903708 positive regulation of hemopoiesis	3 out of 1069 genes, 0.3%	104 out of 15747 genes, 0.7%	1	ENSGALG00000032530,ENSGALG00000039228,ENSGALG00000031325
biological_process	GO:0048753 pigment granule organization	2 out of 1069 genes, 0.2%	13 out of 15747 genes, 0.1%	1	ENSGALG00000017419,ENSGALG00000039101
biological_process	GO:1901861 regulation of muscle tissue development	6 out of 1069 genes, 0.6%	91 out of 15747 genes, 0.6%	1	ENSGALG00000015422,ENSGALG00000033974,ENSGALG00000042657,ENSGALG00000031325,ENSGALG00000026853,ENSGALG00000029761
biological_process	GO:0071277 cellular response to calcium ion	3 out of 1069 genes, 0.3%	50 out of 15747 genes, 0.3%	1	ENSGALG00000008055,ENSGALG00000043641,ENSGALG00000009050
biological_process	GO:0009798 axis specification	3 out of 1069 genes, 0.3%	49 out of 15747 genes, 0.3%	1	ENSGALG00000023303,ENSGALG00000013893,ENSGALG00000012155
biological_process	GO:0072248 metanephric glomerular visceral epithelial cell differentiation	2 out of 1069 genes, 0.2%	3 out of 15747 genes, 0.0%	1	ENSGALG00000006802,ENSGALG00000004163
biological_process	GO:0045834 positive regulation of lipid metabolic process	6 out of 1069 genes, 0.6%	70 out of 15747 genes, 0.4%	1	ENSGALG00000027188,ENSGALG00000005843,ENSGALG00000021567,ENSGALG00000016992,ENSGALG00000041078,ENSGALG00000007114
biological_process	GO:1904063 negative regulation of cation transmembrane transport	2 out of 1069 genes, 0.2%	42 out of 15747 genes, 0.3%	1	ENSGALG00000007650,ENSGALG00000029502
cellular_component	GO:0042788 polysomal ribosome	4 out of 1069 genes, 0.4%	18 out of 15747 genes, 0.1%	1	ENSGALG00000032052,ENSGALG00000002644,ENSGALG00000016287,ENSGALG00000024398
biological_process	GO:0070665 positive regulation of leukocyte proliferation	6 out of 1069 genes, 0.6%	79 out of 15747 genes, 0.5%	1	ENSGALG00000043016,ENSGALG00000032530,ENSGALG00000030407,ENSGALG00000017330,ENSGALG00000042657,ENSGALG00000028015
biological_process	GO:0015740 C4-dicarboxylate transport	2 out of 1069 genes, 0.2%	17 out of 15747 genes, 0.1%	1	ENSGALG00000003582,ENSGALG00000012908
biological_process	GO:0051246 regulation of protein metabolic process	130 out of 1069 genes, 12.2%	1756 out of 15747 genes, 11.2%	1	ENSGALG00000033532,ENSGALG00000040471,ENSGALG00000037904,ENSGALG00000043204,ENSGALG00000000751,ENSGALG00000000293,ENSGALG00000036106,ENSGALG00000005036,ENSGALG00000037325,ENSGALG00000026858,ENSGALG00000009064,ENSGALG00000021567,ENSGALG00000008302,ENSGALG00000005212,ENSGALG00000027188,ENSGALG00000016426,ENSGALG00000043129,ENSGALG00000004588,ENSGALG00000000653,ENSGALG00000037736,ENSGALG00000030661,…
biological_process	GO:0006888 ER to Golgi vesicle-mediated transport	3 out of 1069 genes, 0.3%	100 out of 15747 genes, 0.6%	1	ENSGALG00000037586,ENSGALG00000040519,ENSGALG00000015722
biological_process	GO:0042775 mitochondrial ATP synthesis coupled electron transport	9 out of 1069 genes, 0.8%	41 out of 15747 genes, 0.3%	1	ENSGALG00000002033,ENSGALG00000033185,ENSGALG00000041418,ENSGALG00000042809,ENSGALG00000007205,ENSGALG00000033446,ENSGALG00000040173,ENSGALG00000040632,ENSGALG00000042242
biological_process	GO:0007205 protein kinase C-activating G-protein coupled receptor signaling pathway	2 out of 1069 genes, 0.2%	15 out of 15747 genes, 0.1%	1	ENSGALG00000038110,ENSGALG00000012890
biological_process	GO:0090130 tissue migration	2 out of 1069 genes, 0.2%	54 out of 15747 genes, 0.3%	1	ENSGALG00000028204,ENSGALG00000007114
biological_process	GO:0032680 regulation of tumor necrosis factor production	3 out of 1069 genes, 0.3%	58 out of 15747 genes, 0.4%	1	ENSGALG00000032530,ENSGALG00000029367,ENSGALG00000043051
biological_process	GO:0050796 regulation of insulin secretion	5 out of 1069 genes, 0.5%	82 out of 15747 genes, 0.5%	1	ENSGALG00000037325,ENSGALG00000027188,ENSGALG00000008337,ENSGALG00000032986,ENSGALG00000008713
biological_process	GO:0090201 negative regulation of release of cytochrome c from mitochondria	2 out of 1069 genes, 0.2%	13 out of 15747 genes, 0.1%	1	ENSGALG00000028204,ENSGALG00000033974
biological_process	GO:0000460 maturation of 5.8S rRNA	2 out of 1069 genes, 0.2%	21 out of 15747 genes, 0.1%	1	ENSGALG00000042508,ENSGALG00000030890
cellular_component	GO:0014704 intercalated disc	3 out of 1069 genes, 0.3%	22 out of 15747 genes, 0.1%	1	ENSGALG00000006508,ENSGALG00000011306,ENSGALG00000002198
molecular_function	GO:0000217 DNA secondary structure binding	2 out of 1069 genes, 0.2%	18 out of 15747 genes, 0.1%	1	ENSGALG00000031918,ENSGALG00000016287
biological_process	GO:0044264 cellular polysaccharide metabolic process	2 out of 1069 genes, 0.2%	46 out of 15747 genes, 0.3%	1	ENSGALG00000043290,ENSGALG00000013265
cellular_component	GO:0043228 non-membrane-bounded organelle	221 out of 1069 genes, 20.7%	3035 out of 15747 genes, 19.3%	1	ENSGALG00000033532,ENSGALG00000040303,ENSGALG00000040471,ENSGALG00000011141,ENSGALG00000002644,ENSGALG00000036867,ENSGALG00000039917,ENSGALG00000046180,ENSGALG00000035506,ENSGALG00000006558,ENSGALG00000038598,ENSGALG00000037325,ENSGALG00000042539,ENSGALG00000002237,ENSGALG00000031038,ENSGALG00000038343,ENSGALG00000030548,ENSGALG00000030396,ENSGALG00000030994,ENSGALG00000009722,ENSGALG00000028567,…
biological_process	GO:0010453 regulation of cell fate commitment	2 out of 1069 genes, 0.2%	17 out of 15747 genes, 0.1%	1	ENSGALG00000043204,ENSGALG00000042657
biological_process	GO:0006091 generation of precursor metabolites and energy	28 out of 1069 genes, 2.6%	219 out of 15747 genes, 1.4%	1	ENSGALG00000002033,ENSGALG00000000629,ENSGALG00000013265,ENSGALG00000033185,ENSGALG00000009703,ENSGALG00000033888,ENSGALG00000029367,ENSGALG00000021039,ENSGALG00000043290,ENSGALG00000001992,ENSGALG00000040173,ENSGALG00000029663,ENSGALG00000014442,ENSGALG00000015224,ENSGALG00000041418,ENSGALG00000042809,ENSGALG00000030466,ENSGALG00000007205,ENSGALG00000007606,ENSGALG00000023437,ENSGALG00000033446,…
biological_process	GO:1901019 regulation of calcium ion transmembrane transporter activity	2 out of 1069 genes, 0.2%	41 out of 15747 genes, 0.3%	1	ENSGALG00000041762,ENSGALG00000029502
biological_process	GO:0008544 epidermis development	9 out of 1069 genes, 0.8%	132 out of 15747 genes, 0.8%	1	ENSGALG00000039643,ENSGALG00000010935,ENSGALG00000028015,ENSGALG00000039409,ENSGALG00000004804,ENSGALG00000031450,ENSGALG00000015145,ENSGALG00000033631,ENSGALG00000007650
biological_process	GO:0051180 vitamin transport	3 out of 1069 genes, 0.3%	25 out of 15747 genes, 0.2%	1	ENSGALG00000010293,ENSGALG00000030511,ENSGALG00000007114
biological_process	GO:0000018 regulation of DNA recombination	8 out of 1069 genes, 0.7%	58 out of 15747 genes, 0.4%	1	ENSGALG00000011747,ENSGALG00000042418,ENSGALG00000031874,ENSGALG00000011783,ENSGALG00000031159,ENSGALG00000037167,ENSGALG00000029530,ENSGALG00000007572
biological_process	GO:0031333 negative regulation of protein complex assembly	4 out of 1069 genes, 0.4%	84 out of 15747 genes, 0.5%	1	ENSGALG00000039473,ENSGALG00000017394,ENSGALG00000043051,ENSGALG00000029761
molecular_function	GO:0031593 polyubiquitin modification-dependent protein binding	2 out of 1069 genes, 0.2%	38 out of 15747 genes, 0.2%	1	ENSGALG00000033532,ENSGALG00000028499
molecular_function	GO:0019787 ubiquitin-like protein transferase activity	14 out of 1069 genes, 1.3%	320 out of 15747 genes, 2.0%	1	ENSGALG00000044188,ENSGALG00000016514,ENSGALG00000008911,ENSGALG00000038164,ENSGALG00000032644,ENSGALG00000026380,ENSGALG00000036827,ENSGALG00000032819,ENSGALG00000034004,ENSGALG00000026849,ENSGALG00000006246,ENSGALG00000040048,ENSGALG00000007819,ENSGALG00000038598
biological_process	GO:0060537 muscle tissue development	10 out of 1069 genes, 0.9%	225 out of 15747 genes, 1.4%	1	ENSGALG00000007685,ENSGALG00000015422,ENSGALG00000033185,ENSGALG00000043204,ENSGALG00000042657,ENSGALG00000026858,ENSGALG00000028204,ENSGALG00000034095,ENSGALG00000005292,ENSGALG00000031325
biological_process	GO:0034754 cellular hormone metabolic process	2 out of 1069 genes, 0.2%	49 out of 15747 genes, 0.3%	1	ENSGALG00000013294,ENSGALG00000016685
biological_process	GO:2001234 negative regulation of apoptotic signaling pathway	10 out of 1069 genes, 0.9%	137 out of 15747 genes, 0.9%	1	ENSGALG00000031426,ENSGALG00000033974,ENSGALG00000016589,ENSGALG00000039409,ENSGALG00000029980,ENSGALG00000028204,ENSGALG00000008003,ENSGALG00000011436,ENSGALG00000039212,ENSGALG00000043051
biological_process	GO:0002889 regulation of immunoglobulin mediated immune response	2 out of 1069 genes, 0.2%	28 out of 15747 genes, 0.2%	1	ENSGALG00000029530,ENSGALG00000030038
biological_process	GO:1902231 positive regulation of intrinsic apoptotic signaling pathway in response to DNA damage	2 out of 1069 genes, 0.2%	7 out of 15747 genes, 0.0%	1	ENSGALG00000017330,ENSGALG00000036642
molecular_function	GO:0048020 CCR chemokine receptor binding	3 out of 1069 genes, 0.3%	25 out of 15747 genes, 0.2%	1	ENSGALG00000022815,ENSGALG00000016669,ENSGALG00000016668
biological_process	GO:0006402 mRNA catabolic process	5 out of 1069 genes, 0.5%	83 out of 15747 genes, 0.5%	1	ENSGALG00000042641,ENSGALG00000035499,ENSGALG00000039228,ENSGALG00000038101,ENSGALG00000009288
biological_process	GO:0021846 cell proliferation in forebrain	2 out of 1069 genes, 0.2%	20 out of 15747 genes, 0.1%	1	ENSGALG00000041204,ENSGALG00000042657
biological_process	GO:0051149 positive regulation of muscle cell differentiation	2 out of 1069 genes, 0.2%	43 out of 15747 genes, 0.3%	1	ENSGALG00000015422,ENSGALG00000042657
biological_process	GO:1905952 regulation of lipid localization	9 out of 1069 genes, 0.8%	82 out of 15747 genes, 0.5%	1	ENSGALG00000013294,ENSGALG00000043734,ENSGALG00000017106,ENSGALG00000007047,ENSGALG00000012155,ENSGALG00000001234,ENSGALG00000041687,ENSGALG00000007114,ENSGALG00000030038
biological_process	GO:0046503 glycerolipid catabolic process	5 out of 1069 genes, 0.5%	33 out of 15747 genes, 0.2%	1	ENSGALG00000020458,ENSGALG00000026584,ENSGALG00000044307,ENSGALG00000004230,ENSGALG00000007114
molecular_function	GO:0008757 S-adenosylmethionine-dependent methyltransferase activity	8 out of 1069 genes, 0.7%	112 out of 15747 genes, 0.7%	1	ENSGALG00000031702,ENSGALG00000016685,ENSGALG00000041461,ENSGALG00000043290,ENSGALG00000031839,ENSGALG00000000576,ENSGALG00000030942,ENSGALG00000038018
biological_process	GO:0072091 regulation of stem cell proliferation	2 out of 1069 genes, 0.2%	44 out of 15747 genes, 0.3%	1	ENSGALG00000039228,ENSGALG00000014233
biological_process	GO:0030001 metal ion transport	40 out of 1069 genes, 3.7%	422 out of 15747 genes, 2.7%	1	ENSGALG00000009366,ENSGALG00000011875,ENSGALG00000041762,ENSGALG00000042657,ENSGALG00000032699,ENSGALG00000016992,ENSGALG00000004945,ENSGALG00000003582,ENSGALG00000015145,ENSGALG00000007900,ENSGALG00000034427,ENSGALG00000043764,ENSGALG00000006508,ENSGALG00000011434,ENSGALG00000007479,ENSGALG00000045668,ENSGALG00000013007,ENSGALG00000039738,ENSGALG00000009877,ENSGALG00000037246,ENSGALG00000012908,…
biological_process	GO:0051028 mRNA transport	5 out of 1069 genes, 0.5%	82 out of 15747 genes, 0.5%	1	ENSGALG00000043074,ENSGALG00000041204,ENSGALG00000039228,ENSGALG00000032057,ENSGALG00000024172
biological_process	GO:0007051 spindle organization	5 out of 1069 genes, 0.5%	84 out of 15747 genes, 0.5%	1	ENSGALG00000039964,ENSGALG00000017330,ENSGALG00000003113,ENSGALG00000041471,ENSGALG00000021198
biological_process	GO:0017157 regulation of exocytosis	7 out of 1069 genes, 0.7%	99 out of 15747 genes, 0.6%	1	ENSGALG00000008926,ENSGALG00000034095,ENSGALG00000034747,ENSGALG00000029000,ENSGALG00000003774,ENSGALG00000032986,ENSGALG00000016288
biological_process	GO:0006821 chloride transport	13 out of 1069 genes, 1.2%	74 out of 15747 genes, 0.5%	1	ENSGALG00000032986,ENSGALG00000029392,ENSGALG00000011614,ENSGALG00000010029,ENSGALG00000014202,ENSGALG00000004945,ENSGALG00000003582,ENSGALG00000016744,ENSGALG00000020143,ENSGALG00000029502,ENSGALG00000033638,ENSGALG00000030826,ENSGALG00000010781
biological_process	GO:0021953 central nervous system neuron differentiation	10 out of 1069 genes, 0.9%	138 out of 15747 genes, 0.9%	1	ENSGALG00000008135,ENSGALG00000043204,ENSGALG00000042657,ENSGALG00000029393,ENSGALG00000036101,ENSGALG00000000653,ENSGALG00000012594,ENSGALG00000026858,ENSGALG00000034095,ENSGALG00000014155
biological_process	GO:0043487 regulation of RNA stability	9 out of 1069 genes, 0.8%	65 out of 15747 genes, 0.4%	1	ENSGALG00000003045,ENSGALG00000009278,ENSGALG00000041204,ENSGALG00000039228,ENSGALG00000011434,ENSGALG00000006160,ENSGALG00000045889,ENSGALG00000009509,ENSGALG00000038102
biological_process	GO:1902373 negative regulation of mRNA catabolic process	6 out of 1069 genes, 0.6%	30 out of 15747 genes, 0.2%	1	ENSGALG00000003045,ENSGALG00000009278,ENSGALG00000041204,ENSGALG00000011434,ENSGALG00000006160,ENSGALG00000045889
biological_process	GO:0110110 positive regulation of animal organ morphogenesis	3 out of 1069 genes, 0.3%	53 out of 15747 genes, 0.3%	1	ENSGALG00000042416,ENSGALG00000042657,ENSGALG00000031325
biological_process	GO:0098659 inorganic cation import across plasma membrane	2 out of 1069 genes, 0.2%	32 out of 15747 genes, 0.2%	1	ENSGALG00000004649,ENSGALG00000039738
biological_process	GO:0009889 regulation of biosynthetic process	184 out of 1069 genes, 17.2%	2548 out of 15747 genes, 16.2%	1	ENSGALG00000033941,ENSGALG00000015150,ENSGALG00000037904,ENSGALG00000043204,ENSGALG00000036867,ENSGALG00000000751,ENSGALG00000016316,ENSGALG00000034437,ENSGALG00000017394,ENSGALG00000035944,ENSGALG00000038598,ENSGALG00000037325,ENSGALG00000037935,ENSGALG00000031702,ENSGALG00000030396,ENSGALG00000026858,ENSGALG00000002198,ENSGALG00000009064,ENSGALG00000035623,ENSGALG00000000793,ENSGALG00000000401,…
biological_process	GO:0031345 negative regulation of cell projection organization	14 out of 1069 genes, 1.3%	102 out of 15747 genes, 0.6%	1	ENSGALG00000001664,ENSGALG00000011686,ENSGALG00000043650,ENSGALG00000012770,ENSGALG00000042657,ENSGALG00000033353,ENSGALG00000006751,ENSGALG00000029202,ENSGALG00000034095,ENSGALG00000026957,ENSGALG00000008302,ENSGALG00000030542,ENSGALG00000041273,ENSGALG00000008297
biological_process	GO:0048015 phosphatidylinositol-mediated signaling	4 out of 1069 genes, 0.4%	41 out of 15747 genes, 0.3%	1	ENSGALG00000010312,ENSGALG00000039228,ENSGALG00000016992,ENSGALG00000029761
molecular_function	GO:0038023 signaling receptor activity	60 out of 1069 genes, 5.6%	896 out of 15747 genes, 5.7%	1	ENSGALG00000037290,ENSGALG00000010293,ENSGALG00000030407,ENSGALG00000033941,ENSGALG00000015150,ENSGALG00000011141,ENSGALG00000028996,ENSGALG00000002170,ENSGALG00000016992,ENSGALG00000014202,ENSGALG00000033572,ENSGALG00000013371,ENSGALG00000008609,ENSGALG00000003446,ENSGALG00000011809,ENSGALG00000037935,ENSGALG00000014913,ENSGALG00000007047,ENSGALG00000016176,ENSGALG00000043010,ENSGALG00000037246,…
molecular_function	GO:0022834 ligand-gated channel activity	15 out of 1069 genes, 1.4%	126 out of 15747 genes, 0.8%	1	ENSGALG00000037644,ENSGALG00000001172,ENSGALG00000038995,ENSGALG00000032986,ENSGALG00000029392,ENSGALG00000014202,ENSGALG00000008722,ENSGALG00000004649,ENSGALG00000034751,ENSGALG00000015382,ENSGALG00000020143,ENSGALG00000016744,ENSGALG00000010781,ENSGALG00000011809,ENSGALG00000014136
biological_process	GO:0002376 immune system process	63 out of 1069 genes, 5.9%	1019 out of 15747 genes, 6.5%	1	ENSGALG00000035768,ENSGALG00000010850,ENSGALG00000040832,ENSGALG00000035075,ENSGALG00000005644,ENSGALG00000000466,ENSGALG00000042657,ENSGALG00000038101,ENSGALG00000031735,ENSGALG00000004771,ENSGALG00000042895,ENSGALG00000027777,ENSGALG00000006756,ENSGALG00000003485,ENSGALG00000035506,ENSGALG00000037309,ENSGALG00000029381,ENSGALG00000041926,ENSGALG00000031493,ENSGALG00000010935,ENSGALG00000028341,…
biological_process	GO:0043496 regulation of protein homodimerization activity	2 out of 1069 genes, 0.2%	12 out of 15747 genes, 0.1%	1	ENSGALG00000031493,ENSGALG00000003987
biological_process	GO:0042633 hair cycle	2 out of 1069 genes, 0.2%	56 out of 15747 genes, 0.4%	1	ENSGALG00000039643,ENSGALG00000039409
biological_process	GO:0043618 regulation of transcription from RNA polymerase II promoter in response to stress	7 out of 1069 genes, 0.7%	34 out of 15747 genes, 0.2%	1	ENSGALG00000000751,ENSGALG00000031426,ENSGALG00000042418,ENSGALG00000037603,ENSGALG00000001252,ENSGALG00000008014,ENSGALG00000029761
biological_process	GO:0060117 auditory receptor cell development	3 out of 1069 genes, 0.3%	17 out of 15747 genes, 0.1%	1	ENSGALG00000031450,ENSGALG00000015145,ENSGALG00000007650
biological_process	GO:0060021 roof of mouth development	5 out of 1069 genes, 0.5%	67 out of 15747 genes, 0.4%	1	ENSGALG00000008135,ENSGALG00000017394,ENSGALG00000009064,ENSGALG00000042657,ENSGALG00000029392
cellular_component	GO:0031463 Cul3-RING ubiquitin ligase complex	2 out of 1069 genes, 0.2%	31 out of 15747 genes, 0.2%	1	ENSGALG00000033123,ENSGALG00000040519
biological_process	GO:0006974 cellular response to DNA damage stimulus	37 out of 1069 genes, 3.5%	460 out of 15747 genes, 2.9%	1	ENSGALG00000036572,ENSGALG00000033532,ENSGALG00000042215,ENSGALG00000006186,ENSGALG00000031918,ENSGALG00000036452,ENSGALG00000036642,ENSGALG00000034688,ENSGALG00000021285,ENSGALG00000036359,ENSGALG00000040048,ENSGALG00000043938,ENSGALG00000031493,ENSGALG00000030396,ENSGALG00000046164,ENSGALG00000038595,ENSGALG00000026858,ENSGALG00000039473,ENSGALG00000017493,ENSGALG00000008302,ENSGALG00000042418,…
cellular_component	GO:0097525 spliceosomal snRNP complex	5 out of 1069 genes, 0.5%	46 out of 15747 genes, 0.3%	1	ENSGALG00000035427,ENSGALG00000034738,ENSGALG00000042282,ENSGALG00000030824,ENSGALG00000032223
biological_process	GO:1900182 positive regulation of protein localization to nucleus	7 out of 1069 genes, 0.7%	46 out of 15747 genes, 0.3%	1	ENSGALG00000035203,ENSGALG00000037603,ENSGALG00000000608,ENSGALG00000040532,ENSGALG00000036452,ENSGALG00000031325,ENSGALG00000042365
biological_process	GO:0060467 negative regulation of fertilization	2 out of 1069 genes, 0.2%	4 out of 15747 genes, 0.0%	1	ENSGALG00000002428,ENSGALG00000037220
biological_process	GO:0099536 synaptic signaling	26 out of 1069 genes, 2.4%	263 out of 15747 genes, 1.7%	1	ENSGALG00000008055,ENSGALG00000039254,ENSGALG00000008926,ENSGALG00000029648,ENSGALG00000016992,ENSGALG00000034747,ENSGALG00000014202,ENSGALG00000012890,ENSGALG00000012594,ENSGALG00000000740,ENSGALG00000041122,ENSGALG00000015382,ENSGALG00000015332,ENSGALG00000016744,ENSGALG00000010688,ENSGALG00000016288,ENSGALG00000008456,ENSGALG00000011809,ENSGALG00000017238,ENSGALG00000001172,ENSGALG00000016804,…
cellular_component	GO:0000788 nuclear nucleosome	3 out of 1069 genes, 0.3%	7 out of 15747 genes, 0.0%	1	ENSGALG00000042491,ENSGALG00000032272,ENSGALG00000032933
biological_process	GO:0070838 divalent metal ion transport	21 out of 1069 genes, 2.0%	210 out of 15747 genes, 1.3%	1	ENSGALG00000004885,ENSGALG00000011875,ENSGALG00000006297,ENSGALG00000041762,ENSGALG00000008337,ENSGALG00000042657,ENSGALG00000016992,ENSGALG00000001564,ENSGALG00000015145,ENSGALG00000005332,ENSGALG00000008456,ENSGALG00000011434,ENSGALG00000013007,ENSGALG00000007495,ENSGALG00000029687,ENSGALG00000014746,ENSGALG00000008722,ENSGALG00000037246,ENSGALG00000004649,ENSGALG00000034095,ENSGALG00000034751
molecular_function	GO:0042625 ATPase coupled ion transmembrane transporter activity	8 out of 1069 genes, 0.7%	46 out of 15747 genes, 0.3%	1	ENSGALG00000032875,ENSGALG00000002237,ENSGALG00000010091,ENSGALG00000038801,ENSGALG00000036069,ENSGALG00000030086,ENSGALG00000009286,ENSGALG00000001564
biological_process	GO:0017038 protein import	11 out of 1069 genes, 1.0%	111 out of 15747 genes, 0.7%	1	ENSGALG00000028937,ENSGALG00000023303,ENSGALG00000037527,ENSGALG00000038325,ENSGALG00000029674,ENSGALG00000038400,ENSGALG00000039420,ENSGALG00000004845,ENSGALG00000039212,ENSGALG00000043051,ENSGALG00000033110
cellular_component	GO:0005858 axonemal dynein complex	3 out of 1069 genes, 0.3%	12 out of 15747 genes, 0.1%	1	ENSGALG00000029677,ENSGALG00000012997,ENSGALG00000006558
biological_process	GO:0070306 lens fiber cell differentiation	2 out of 1069 genes, 0.2%	23 out of 15747 genes, 0.1%	1	ENSGALG00000034585,ENSGALG00000031325
biological_process	GO:0007131 reciprocal meiotic recombination	4 out of 1069 genes, 0.4%	36 out of 15747 genes, 0.2%	1	ENSGALG00000005411,ENSGALG00000002511,ENSGALG00000035136,ENSGALG00000012236
biological_process	GO:0045668 negative regulation of osteoblast differentiation	4 out of 1069 genes, 0.4%	30 out of 15747 genes, 0.2%	1	ENSGALG00000039710,ENSGALG00000015150,ENSGALG00000035623,ENSGALG00000035317
molecular_function	GO:1990841 promoter-specific chromatin binding	2 out of 1069 genes, 0.2%	28 out of 15747 genes, 0.2%	1	ENSGALG00000038598,ENSGALG00000038018
biological_process	GO:0006796 phosphate-containing compound metabolic process	108 out of 1069 genes, 10.1%	1447 out of 15747 genes, 9.2%	1	ENSGALG00000009602,ENSGALG00000030533,ENSGALG00000030351,ENSGALG00000042220,ENSGALG00000012890,ENSGALG00000009286,ENSGALG00000036106,ENSGALG00000034437,ENSGALG00000038102,ENSGALG00000015422,ENSGALG00000015224,ENSGALG00000003665,ENSGALG00000009877,ENSGALG00000038175,ENSGALG00000007606,ENSGALG00000026077,ENSGALG00000040632,ENSGALG00000029836,ENSGALG00000021567,ENSGALG00000002847,ENSGALG00000035623,…
biological_process	GO:0097746 regulation of blood vessel diameter	2 out of 1069 genes, 0.2%	67 out of 15747 genes, 0.4%	1	ENSGALG00000028204,ENSGALG00000040035
biological_process	GO:0007165 signal transduction	189 out of 1069 genes, 17.7%	2917 out of 15747 genes, 18.5%	1	ENSGALG00000040471,ENSGALG00000033941,ENSGALG00000015150,ENSGALG00000011141,ENSGALG00000037904,ENSGALG00000017394,ENSGALG00000005036,ENSGALG00000008297,ENSGALG00000037325,ENSGALG00000011686,ENSGALG00000037935,ENSGALG00000031980,ENSGALG00000016176,ENSGALG00000023703,ENSGALG00000009877,ENSGALG00000015373,ENSGALG00000043016,ENSGALG00000003345,ENSGALG00000009064,ENSGALG00000021567,ENSGALG00000000401,…
biological_process	GO:0045930 negative regulation of mitotic cell cycle	11 out of 1069 genes, 1.0%	173 out of 15747 genes, 1.1%	1	ENSGALG00000042418,ENSGALG00000039228,ENSGALG00000027768,ENSGALG00000036452,ENSGALG00000045889,ENSGALG00000036642,ENSGALG00000013784,ENSGALG00000011299,ENSGALG00000026858,ENSGALG00000039473,ENSGALG00000007650
biological_process	GO:1900025 negative regulation of substrate adhesion-dependent cell spreading	2 out of 1069 genes, 0.2%	9 out of 15747 genes, 0.1%	1	ENSGALG00000031684,ENSGALG00000014233
biological_process	GO:0006520 cellular amino acid metabolic process	26 out of 1069 genes, 2.4%	209 out of 15747 genes, 1.3%	1	ENSGALG00000042460,ENSGALG00000029648,ENSGALG00000006175,ENSGALG00000035641,ENSGALG00000000109,ENSGALG00000035207,ENSGALG00000014966,ENSGALG00000043290,ENSGALG00000040258,ENSGALG00000003582,ENSGALG00000026809,ENSGALG00000025844,ENSGALG00000042246,ENSGALG00000012418,ENSGALG00000016273,ENSGALG00000042184,ENSGALG00000016524,ENSGALG00000036976,ENSGALG00000043416,ENSGALG00000007484,ENSGALG00000039315,…
biological_process	GO:0014068 positive regulation of phosphatidylinositol 3-kinase signaling	2 out of 1069 genes, 0.2%	44 out of 15747 genes, 0.3%	1	ENSGALG00000012594,ENSGALG00000033974
cellular_component	GO:0000151 ubiquitin ligase complex	11 out of 1069 genes, 1.0%	222 out of 15747 genes, 1.4%	1	ENSGALG00000044188,ENSGALG00000016514,ENSGALG00000040519,ENSGALG00000026095,ENSGALG00000026380,ENSGALG00000036827,ENSGALG00000001682,ENSGALG00000032035,ENSGALG00000033123,ENSGALG00000030148,ENSGALG00000031947
biological_process	GO:0051726 regulation of cell cycle	41 out of 1069 genes, 3.8%	668 out of 15747 genes, 4.2%	1	ENSGALG00000036572,ENSGALG00000033532,ENSGALG00000031918,ENSGALG00000040342,ENSGALG00000036452,ENSGALG00000032699,ENSGALG00000036642,ENSGALG00000034688,ENSGALG00000000122,ENSGALG00000011299,ENSGALG00000031684,ENSGALG00000003485,ENSGALG00000041926,ENSGALG00000031493,ENSGALG00000027768,ENSGALG00000035317,ENSGALG00000026380,ENSGALG00000029761,ENSGALG00000005824,ENSGALG00000041832,ENSGALG00000023703,…
biological_process	GO:0032943 mononuclear cell proliferation	3 out of 1069 genes, 0.3%	57 out of 15747 genes, 0.4%	1	ENSGALG00000011434,ENSGALG00000003485,ENSGALG00000031325
biological_process	GO:0045926 negative regulation of growth	15 out of 1069 genes, 1.4%	148 out of 15747 genes, 0.9%	1	ENSGALG00000011686,ENSGALG00000042657,ENSGALG00000007047,ENSGALG00000040035,ENSGALG00000000122,ENSGALG00000038097,ENSGALG00000004888,ENSGALG00000037603,ENSGALG00000034095,ENSGALG00000026957,ENSGALG00000027506,ENSGALG00000039212,ENSGALG00000031325,ENSGALG00000030542,ENSGALG00000008297
biological_process	GO:0045937 positive regulation of phosphate metabolic process	44 out of 1069 genes, 4.1%	715 out of 15747 genes, 4.5%	1	ENSGALG00000030407,ENSGALG00000042657,ENSGALG00000016992,ENSGALG00000000122,ENSGALG00000036106,ENSGALG00000010866,ENSGALG00000003485,ENSGALG00000033039,ENSGALG00000005036,ENSGALG00000010688,ENSGALG00000003446,ENSGALG00000015422,ENSGALG00000006508,ENSGALG00000005843,ENSGALG00000011434,ENSGALG00000014913,ENSGALG00000041832,ENSGALG00000037246,ENSGALG00000009064,ENSGALG00000008733,ENSGALG00000021567,…
biological_process	GO:0051494 negative regulation of cytoskeleton organization	5 out of 1069 genes, 0.5%	91 out of 15747 genes, 0.6%	1	ENSGALG00000011299,ENSGALG00000006508,ENSGALG00000035260,ENSGALG00000008302,ENSGALG00000041078
biological_process	GO:0098771 inorganic ion homeostasis	34 out of 1069 genes, 3.2%	414 out of 15747 genes, 2.6%	1	ENSGALG00000011875,ENSGALG00000041762,ENSGALG00000000466,ENSGALG00000016992,ENSGALG00000032986,ENSGALG00000004945,ENSGALG00000002618,ENSGALG00000031493,ENSGALG00000031426,ENSGALG00000002237,ENSGALG00000011434,ENSGALG00000039738,ENSGALG00000036069,ENSGALG00000015373,ENSGALG00000037246,ENSGALG00000004885,ENSGALG00000006297,ENSGALG00000008337,ENSGALG00000003774,ENSGALG00000009050,ENSGALG00000001564,…
biological_process	GO:0031113 regulation of microtubule polymerization	2 out of 1069 genes, 0.2%	23 out of 15747 genes, 0.1%	1	ENSGALG00000017330,ENSGALG00000042220
biological_process	GO:0090257 regulation of muscle system process	3 out of 1069 genes, 0.3%	110 out of 15747 genes, 0.7%	1	ENSGALG00000006508,ENSGALG00000011875,ENSGALG00000040035
cellular_component	GO:0016591 RNA polymerase II, holoenzyme	3 out of 1069 genes, 0.3%	68 out of 15747 genes, 0.4%	1	ENSGALG00000046371,ENSGALG00000013600,ENSGALG00000038595
biological_process	GO:0072313 metanephric glomerular epithelial cell development	2 out of 1069 genes, 0.2%	2 out of 15747 genes, 0.0%	1	ENSGALG00000006802,ENSGALG00000004163
biological_process	GO:1902117 positive regulation of organelle assembly	2 out of 1069 genes, 0.2%	49 out of 15747 genes, 0.3%	1	ENSGALG00000013893,ENSGALG00000036101
biological_process	GO:1902105 regulation of leukocyte differentiation	5 out of 1069 genes, 0.5%	146 out of 15747 genes, 0.9%	1	ENSGALG00000032530,ENSGALG00000039228,ENSGALG00000008014,ENSGALG00000032819,ENSGALG00000031325
biological_process	GO:1901983 regulation of protein acetylation	4 out of 1069 genes, 0.4%	48 out of 15747 genes, 0.3%	1	ENSGALG00000036359,ENSGALG00000042418,ENSGALG00000008014,ENSGALG00000031325
biological_process	GO:0099623 regulation of cardiac muscle cell membrane repolarization	2 out of 1069 genes, 0.2%	15 out of 15747 genes, 0.1%	1	ENSGALG00000005332,ENSGALG00000029694
cellular_component	GO:0030176 integral component of endoplasmic reticulum membrane	10 out of 1069 genes, 0.9%	89 out of 15747 genes, 0.6%	1	ENSGALG00000029381,ENSGALG00000029369,ENSGALG00000041762,ENSGALG00000035075,ENSGALG00000008503,ENSGALG00000041687,ENSGALG00000003665,ENSGALG00000003357,ENSGALG00000017394,ENSGALG00000030148
biological_process	GO:0061339 establishment or maintenance of monopolar cell polarity	2 out of 1069 genes, 0.2%	14 out of 15747 genes, 0.1%	1	ENSGALG00000008609,ENSGALG00000007650
biological_process	GO:0006952 defense response	32 out of 1069 genes, 3.0%	452 out of 15747 genes, 2.9%	1	ENSGALG00000040832,ENSGALG00000035075,ENSGALG00000022815,ENSGALG00000011141,ENSGALG00000038101,ENSGALG00000006756,ENSGALG00000035506,ENSGALG00000029000,ENSGALG00000037309,ENSGALG00000014442,ENSGALG00000011434,ENSGALG00000009231,ENSGALG00000043016,ENSGALG00000016669,ENSGALG00000043051,ENSGALG00000008014,ENSGALG00000029367,ENSGALG00000039775,ENSGALG00000028284,ENSGALG00000006326,ENSGALG00000016744,…
molecular_function	GO:0008134 transcription factor binding	31 out of 1069 genes, 2.9%	466 out of 15747 genes, 3.0%	1	ENSGALG00000046371,ENSGALG00000023303,ENSGALG00000033941,ENSGALG00000016662,ENSGALG00000015150,ENSGALG00000002170,ENSGALG00000036452,ENSGALG00000007341,ENSGALG00000000751,ENSGALG00000016316,ENSGALG00000036359,ENSGALG00000034437,ENSGALG00000028415,ENSGALG00000017129,ENSGALG00000003045,ENSGALG00000039710,ENSGALG00000037935,ENSGALG00000030416,ENSGALG00000035317,ENSGALG00000030396,ENSGALG00000028015,…
biological_process	GO:0016571 histone methylation	3 out of 1069 genes, 0.3%	60 out of 15747 genes, 0.4%	1	ENSGALG00000031839,ENSGALG00000031702,ENSGALG00000030942
cellular_component	GO:0071944 cell periphery	218 out of 1069 genes, 20.4%	3050 out of 15747 genes, 19.4%	1	ENSGALG00000010850,ENSGALG00000008055,ENSGALG00000030356,ENSGALG00000011141,ENSGALG00000036867,ENSGALG00000004945,ENSGALG00000036106,ENSGALG00000015145,ENSGALG00000034427,ENSGALG00000008297,ENSGALG00000002618,ENSGALG00000028774,ENSGALG00000008918,ENSGALG00000002237,ENSGALG00000041826,ENSGALG00000031980,ENSGALG00000030548,ENSGALG00000026380,ENSGALG00000045668,ENSGALG00000016176,ENSGALG00000005824,…
cellular_component	GO:0030426 growth cone	7 out of 1069 genes, 0.7%	58 out of 15747 genes, 0.4%	1	ENSGALG00000041204,ENSGALG00000008918,ENSGALG00000006508,ENSGALG00000046164,ENSGALG00000008302,ENSGALG00000036867,ENSGALG00000023886
biological_process	GO:0002286 T cell activation involved in immune response	2 out of 1069 genes, 0.2%	34 out of 15747 genes, 0.2%	1	ENSGALG00000029530,ENSGALG00000011434
biological_process	GO:1904589 regulation of protein import	3 out of 1069 genes, 0.3%	39 out of 15747 genes, 0.2%	1	ENSGALG00000000608,ENSGALG00000040532,ENSGALG00000031325
biological_process	GO:0007218 neuropeptide signaling pathway	4 out of 1069 genes, 0.4%	79 out of 15747 genes, 0.5%	1	ENSGALG00000033572,ENSGALG00000007047,ENSGALG00000015269,ENSGALG00000010781
cellular_component	GO:0055037 recycling endosome	10 out of 1069 genes, 0.9%	101 out of 15747 genes, 0.6%	1	ENSGALG00000026727,ENSGALG00000008918,ENSGALG00000040351,ENSGALG00000004166,ENSGALG00000032986,ENSGALG00000009722,ENSGALG00000008722,ENSGALG00000034510,ENSGALG00000037953,ENSGALG00000046088
biological_process	GO:0045087 innate immune response	9 out of 1069 genes, 0.8%	180 out of 15747 genes, 1.1%	1	ENSGALG00000014442,ENSGALG00000040832,ENSGALG00000011434,ENSGALG00000029367,ENSGALG00000028284,ENSGALG00000006326,ENSGALG00000030661,ENSGALG00000035506,ENSGALG00000037309
biological_process	GO:0006090 pyruvate metabolic process	7 out of 1069 genes, 0.7%	40 out of 15747 genes, 0.3%	1	ENSGALG00000007606,ENSGALG00000001992,ENSGALG00000026077,ENSGALG00000014442,ENSGALG00000046001,ENSGALG00000034855,ENSGALG00000021039
biological_process	GO:0023056 positive regulation of signaling	60 out of 1069 genes, 5.6%	1033 out of 15747 genes, 6.6%	1	ENSGALG00000042607,ENSGALG00000013294,ENSGALG00000030407,ENSGALG00000000466,ENSGALG00000042657,ENSGALG00000036452,ENSGALG00000016992,ENSGALG00000036642,ENSGALG00000032986,ENSGALG00000012890,ENSGALG00000000122,ENSGALG00000028204,ENSGALG00000003582,ENSGALG00000008609,ENSGALG00000033039,ENSGALG00000010688,ENSGALG00000030030,ENSGALG00000011809,ENSGALG00000044188,ENSGALG00000037325,ENSGALG00000015422,…
biological_process	GO:0002757 immune response-activating signal transduction	3 out of 1069 genes, 0.3%	161 out of 15747 genes, 1.0%	1	ENSGALG00000042895,ENSGALG00000005644,ENSGALG00000000466
molecular_function	GO:0008022 protein C-terminus binding	7 out of 1069 genes, 0.7%	107 out of 15747 genes, 0.7%	1	ENSGALG00000041687,ENSGALG00000032468,ENSGALG00000000466,ENSGALG00000035487,ENSGALG00000041078,ENSGALG00000014233,ENSGALG00000008456
biological_process	GO:0070059 intrinsic apoptotic signaling pathway in response to endoplasmic reticulum stress	3 out of 1069 genes, 0.3%	19 out of 15747 genes, 0.1%	1	ENSGALG00000031493,ENSGALG00000031426,ENSGALG00000008014
biological_process	GO:0033962 cytoplasmic mRNA processing body assembly	2 out of 1069 genes, 0.2%	12 out of 15747 genes, 0.1%	1	ENSGALG00000042641,ENSGALG00000035623
biological_process	GO:0045595 regulation of cell differentiation	70 out of 1069 genes, 6.5%	1059 out of 15747 genes, 6.7%	1	ENSGALG00000015150,ENSGALG00000042220,ENSGALG00000043204,ENSGALG00000016992,ENSGALG00000042814,ENSGALG00000016316,ENSGALG00000017394,ENSGALG00000030542,ENSGALG00000008297,ENSGALG00000028774,ENSGALG00000007685,ENSGALG00000015422,ENSGALG00000039710,ENSGALG00000011686,ENSGALG00000029761,ENSGALG00000040632,ENSGALG00000035623,ENSGALG00000000401,ENSGALG00000008302,ENSGALG00000041273,ENSGALG00000023886,…
biological_process	GO:0050803 regulation of synapse structure or activity	6 out of 1069 genes, 0.6%	106 out of 15747 genes, 0.7%	1	ENSGALG00000012594,ENSGALG00000028682,ENSGALG00000034095,ENSGALG00000042657,ENSGALG00000016288,ENSGALG00000011202
molecular_function	GO:0000976 transcription regulatory region sequence-specific DNA binding	46 out of 1069 genes, 4.3%	625 out of 15747 genes, 4.0%	1	ENSGALG00000023303,ENSGALG00000044121,ENSGALG00000019842,ENSGALG00000033941,ENSGALG00000016662,ENSGALG00000015150,ENSGALG00000002170,ENSGALG00000026264,ENSGALG00000000751,ENSGALG00000016316,ENSGALG00000036359,ENSGALG00000035944,ENSGALG00000008135,ENSGALG00000037935,ENSGALG00000044622,ENSGALG00000043010,ENSGALG00000005653,ENSGALG00000043641,ENSGALG00000000836,ENSGALG00000040532,ENSGALG00000035487,…
biological_process	GO:0035556 intracellular signal transduction	73 out of 1069 genes, 6.8%	1112 out of 15747 genes, 7.1%	1	ENSGALG00000031869,ENSGALG00000037904,ENSGALG00000016992,ENSGALG00000012890,ENSGALG00000013371,ENSGALG00000005036,ENSGALG00000015422,ENSGALG00000028138,ENSGALG00000016176,ENSGALG00000029761,ENSGALG00000009877,ENSGALG00000008814,ENSGALG00000003345,ENSGALG00000037246,ENSGALG00000005076,ENSGALG00000003282,ENSGALG00000005212,ENSGALG00000044774,ENSGALG00000003845,ENSGALG00000002335,ENSGALG00000030931,…
biological_process	GO:0002699 positive regulation of immune effector process	4 out of 1069 genes, 0.4%	101 out of 15747 genes, 0.6%	1	ENSGALG00000014840,ENSGALG00000032530,ENSGALG00000029530,ENSGALG00000030038
biological_process	GO:0014904 myotube cell development	2 out of 1069 genes, 0.2%	25 out of 15747 genes, 0.2%	1	ENSGALG00000028204,ENSGALG00000005292
biological_process	GO:0045540 regulation of cholesterol biosynthetic process	2 out of 1069 genes, 0.2%	8 out of 15747 genes, 0.1%	1	ENSGALG00000035768,ENSGALG00000027188
biological_process	GO:0006470 protein dephosphorylation	9 out of 1069 genes, 0.8%	168 out of 15747 genes, 1.1%	1	ENSGALG00000001664,ENSGALG00000010935,ENSGALG00000040016,ENSGALG00000027768,ENSGALG00000000466,ENSGALG00000016522,ENSGALG00000005017,ENSGALG00000040632,ENSGALG00000006368
cellular_component	GO:0005871 kinesin complex	3 out of 1069 genes, 0.3%	48 out of 15747 genes, 0.3%	1	ENSGALG00000039964,ENSGALG00000011299,ENSGALG00000031553
biological_process	GO:0045619 regulation of lymphocyte differentiation	4 out of 1069 genes, 0.4%	90 out of 15747 genes, 0.6%	1	ENSGALG00000032530,ENSGALG00000039228,ENSGALG00000032819,ENSGALG00000031325
biological_process	GO:0043085 positive regulation of catalytic activity	61 out of 1069 genes, 5.7%	950 out of 15747 genes, 6.0%	1	ENSGALG00000030407,ENSGALG00000040351,ENSGALG00000000466,ENSGALG00000042657,ENSGALG00000016992,ENSGALG00000036827,ENSGALG00000033898,ENSGALG00000029202,ENSGALG00000009368,ENSGALG00000000122,ENSGALG00000031684,ENSGALG00000003485,ENSGALG00000010688,ENSGALG00000003446,ENSGALG00000041078,ENSGALG00000037601,ENSGALG00000028774,ENSGALG00000015422,ENSGALG00000031493,ENSGALG00000006508,ENSGALG00000005843,…
biological_process	GO:0045598 regulation of fat cell differentiation	10 out of 1069 genes, 0.9%	79 out of 15747 genes, 0.5%	1	ENSGALG00000003045,ENSGALG00000039228,ENSGALG00000042657,ENSGALG00000028015,ENSGALG00000008014,ENSGALG00000016992,ENSGALG00000029761,ENSGALG00000033572,ENSGALG00000017394,ENSGALG00000036358
molecular_function	GO:0002039 p53 binding	2 out of 1069 genes, 0.2%	45 out of 15747 genes, 0.3%	1	ENSGALG00000039473,ENSGALG00000034095
biological_process	GO:1901659 glycosyl compound biosynthetic process	4 out of 1069 genes, 0.4%	35 out of 15747 genes, 0.2%	1	ENSGALG00000029677,ENSGALG00000042005,ENSGALG00000016524,ENSGALG00000003510
biological_process	GO:0071495 cellular response to endogenous stimulus	47 out of 1069 genes, 4.4%	640 out of 15747 genes, 4.1%	1	ENSGALG00000030356,ENSGALG00000033941,ENSGALG00000015150,ENSGALG00000037904,ENSGALG00000042657,ENSGALG00000002170,ENSGALG00000034688,ENSGALG00000032986,ENSGALG00000033572,ENSGALG00000036359,ENSGALG00000000608,ENSGALG00000026853,ENSGALG00000003446,ENSGALG00000037935,ENSGALG00000043010,ENSGALG00000029761,ENSGALG00000043641,ENSGALG00000037246,ENSGALG00000021567,ENSGALG00000012425,ENSGALG00000008302,…
biological_process	GO:0031327 negative regulation of cellular biosynthetic process	81 out of 1069 genes, 7.6%	993 out of 15747 genes, 6.3%	1	ENSGALG00000036572,ENSGALG00000030351,ENSGALG00000033941,ENSGALG00000037904,ENSGALG00000036867,ENSGALG00000017394,ENSGALG00000035944,ENSGALG00000038598,ENSGALG00000015422,ENSGALG00000039710,ENSGALG00000030396,ENSGALG00000029761,ENSGALG00000026858,ENSGALG00000039473,ENSGALG00000009064,ENSGALG00000035623,ENSGALG00000000401,ENSGALG00000027188,ENSGALG00000014900,ENSGALG00000045328,ENSGALG00000008014,…
biological_process	GO:0043401 steroid hormone mediated signaling pathway	6 out of 1069 genes, 0.6%	80 out of 15747 genes, 0.5%	1	ENSGALG00000037935,ENSGALG00000033941,ENSGALG00000015150,ENSGALG00000002170,ENSGALG00000016287,ENSGALG00000043010
biological_process	GO:1904031 positive regulation of cyclin-dependent protein kinase activity	2 out of 1069 genes, 0.2%	29 out of 15747 genes, 0.2%	1	ENSGALG00000041832,ENSGALG00000003485
biological_process	GO:0009914 hormone transport	4 out of 1069 genes, 0.4%	64 out of 15747 genes, 0.4%	1	ENSGALG00000013154,ENSGALG00000015332,ENSGALG00000005212,ENSGALG00000026264
biological_process	GO:0032270 positive regulation of cellular protein metabolic process	74 out of 1069 genes, 6.9%	997 out of 15747 genes, 6.3%	1	ENSGALG00000033532,ENSGALG00000030407,ENSGALG00000043204,ENSGALG00000036452,ENSGALG00000016992,ENSGALG00000000751,ENSGALG00000036106,ENSGALG00000010866,ENSGALG00000005036,ENSGALG00000003446,ENSGALG00000037325,ENSGALG00000015422,ENSGALG00000029761,ENSGALG00000039473,ENSGALG00000037246,ENSGALG00000009064,ENSGALG00000021567,ENSGALG00000008302,ENSGALG00000027188,ENSGALG00000026727,ENSGALG00000030931,…
molecular_function	GO:0004896 cytokine receptor activity	3 out of 1069 genes, 0.3%	69 out of 15747 genes, 0.4%	1	ENSGALG00000030407,ENSGALG00000016288,ENSGALG00000003446
molecular_function	GO:0017147 Wnt-protein binding	3 out of 1069 genes, 0.3%	34 out of 15747 genes, 0.2%	1	ENSGALG00000009064,ENSGALG00000015208,ENSGALG00000012155
biological_process	GO:0007144 female meiosis I	2 out of 1069 genes, 0.2%	7 out of 15747 genes, 0.0%	1	ENSGALG00000005411,ENSGALG00000045889
cellular_component	GO:0045495 pole plasm	3 out of 1069 genes, 0.3%	12 out of 15747 genes, 0.1%	1	ENSGALG00000046180,ENSGALG00000019211,ENSGALG00000034574
molecular_function	GO:0008194 UDP-glycosyltransferase activity	6 out of 1069 genes, 0.6%	100 out of 15747 genes, 0.6%	1	ENSGALG00000001611,ENSGALG00000013265,ENSGALG00000031212,ENSGALG00000012988,ENSGALG00000044780,ENSGALG00000023761
biological_process	GO:0046390 ribose phosphate biosynthetic process	22 out of 1069 genes, 2.1%	145 out of 15747 genes, 0.9%	1	ENSGALG00000032875,ENSGALG00000032465,ENSGALG00000021039,ENSGALG00000009286,ENSGALG00000001992,ENSGALG00000029677,ENSGALG00000028866,ENSGALG00000042005,ENSGALG00000016524,ENSGALG00000033199,ENSGALG00000003510,ENSGALG00000015753,ENSGALG00000014442,ENSGALG00000010225,ENSGALG00000015224,ENSGALG00000038801,ENSGALG00000030086,ENSGALG00000007606,ENSGALG00000033446,ENSGALG00000026077,ENSGALG00000005076,…
cellular_component	GO:0001917 photoreceptor inner segment	4 out of 1069 genes, 0.4%	27 out of 15747 genes, 0.2%	1	ENSGALG00000031450,ENSGALG00000012770,ENSGALG00000009007,ENSGALG00000008427
biological_process	GO:0034032 purine nucleoside bisphosphate metabolic process	5 out of 1069 genes, 0.5%	59 out of 15747 genes, 0.4%	1	ENSGALG00000028866,ENSGALG00000014155,ENSGALG00000010225,ENSGALG00000007267,ENSGALG00000035207
biological_process	GO:0050678 regulation of epithelial cell proliferation	6 out of 1069 genes, 0.6%	192 out of 15747 genes, 1.2%	1	ENSGALG00000028204,ENSGALG00000039228,ENSGALG00000042657,ENSGALG00000028015,ENSGALG00000035487,ENSGALG00000008713
molecular_function	GO:0004623 phospholipase A2 activity	4 out of 1069 genes, 0.4%	29 out of 15747 genes, 0.2%	1	ENSGALG00000020458,ENSGALG00000030128,ENSGALG00000026584,ENSGALG00000044307
biological_process	GO:0050968 detection of chemical stimulus involved in sensory perception of pain	2 out of 1069 genes, 0.2%	2 out of 15747 genes, 0.0%	1	ENSGALG00000004649,ENSGALG00000034751
biological_process	GO:0001678 cellular glucose homeostasis	3 out of 1069 genes, 0.3%	33 out of 15747 genes, 0.2%	1	ENSGALG00000000122,ENSGALG00000034855,ENSGALG00000021039
biological_process	GO:0010458 exit from mitosis	2 out of 1069 genes, 0.2%	8 out of 15747 genes, 0.1%	1	ENSGALG00000026380,ENSGALG00000036827
biological_process	GO:1901652 response to peptide	23 out of 1069 genes, 2.2%	178 out of 15747 genes, 1.1%	1	ENSGALG00000035768,ENSGALG00000027188,ENSGALG00000030356,ENSGALG00000026727,ENSGALG00000039228,ENSGALG00000037904,ENSGALG00000029648,ENSGALG00000039775,ENSGALG00000034688,ENSGALG00000033572,ENSGALG00000001992,ENSGALG00000037935,ENSGALG00000017238,ENSGALG00000040035,ENSGALG00000007484,ENSGALG00000039409,ENSGALG00000039315,ENSGALG00000037736,ENSGALG00000010078,ENSGALG00000041800,ENSGALG00000037603,…
biological_process	GO:0002183 cytoplasmic translational initiation	2 out of 1069 genes, 0.2%	18 out of 15747 genes, 0.1%	1	ENSGALG00000029343,ENSGALG00000043411
biological_process	GO:0001659 temperature homeostasis	3 out of 1069 genes, 0.3%	22 out of 15747 genes, 0.1%	1	ENSGALG00000028204,ENSGALG00000004649,ENSGALG00000040035
biological_process	GO:0003006 developmental process involved in reproduction	33 out of 1069 genes, 3.1%	383 out of 15747 genes, 2.4%	1	ENSGALG00000042607,ENSGALG00000041938,ENSGALG00000013294,ENSGALG00000016662,ENSGALG00000006186,ENSGALG00000040342,ENSGALG00000032986,ENSGALG00000000751,ENSGALG00000016316,ENSGALG00000010866,ENSGALG00000046180,ENSGALG00000029000,ENSGALG00000031493,ENSGALG00000002006,ENSGALG00000045232,ENSGALG00000011243,ENSGALG00000000401,ENSGALG00000008302,ENSGALG00000043975,ENSGALG00000039228,ENSGALG00000008014,…
cellular_component	GO:0044430 cytoskeletal part	71 out of 1069 genes, 6.6%	1279 out of 15747 genes, 8.1%	1	ENSGALG00000033532,ENSGALG00000009602,ENSGALG00000035297,ENSGALG00000035075,ENSGALG00000011141,ENSGALG00000036452,ENSGALG00000035594,ENSGALG00000011299,ENSGALG00000006558,ENSGALG00000037325,ENSGALG00000022850,ENSGALG00000002237,ENSGALG00000028138,ENSGALG00000009722,ENSGALG00000029761,ENSGALG00000028567,ENSGALG00000002198,ENSGALG00000041471,ENSGALG00000012425,ENSGALG00000008302,ENSGALG00000023886,…
biological_process	GO:0015696 ammonium transport	2 out of 1069 genes, 0.2%	35 out of 15747 genes, 0.2%	1	ENSGALG00000015055,ENSGALG00000016804
biological_process	GO:0050707 regulation of cytokine secretion	2 out of 1069 genes, 0.2%	78 out of 15747 genes, 0.5%	1	ENSGALG00000014442,ENSGALG00000007114
molecular_function	GO:0042056 chemoattractant activity	4 out of 1069 genes, 0.4%	27 out of 15747 genes, 0.2%	1	ENSGALG00000033974,ENSGALG00000022815,ENSGALG00000016669,ENSGALG00000016668
molecular_function	GO:0046961 proton-transporting ATPase activity, rotational mechanism	4 out of 1069 genes, 0.4%	17 out of 15747 genes, 0.1%	1	ENSGALG00000002237,ENSGALG00000010091,ENSGALG00000038801,ENSGALG00000036069
molecular_function	GO:0005283 amino acid:sodium symporter activity	2 out of 1069 genes, 0.2%	12 out of 15747 genes, 0.1%	1	ENSGALG00000003582,ENSGALG00000019291
biological_process	GO:0007413 axonal fasciculation	2 out of 1069 genes, 0.2%	13 out of 15747 genes, 0.1%	1	ENSGALG00000036101,ENSGALG00000000653
cellular_component	GO:0030667 secretory granule membrane	3 out of 1069 genes, 0.3%	34 out of 15747 genes, 0.2%	1	ENSGALG00000043839,ENSGALG00000011434,ENSGALG00000029000
cellular_component	GO:0005758 mitochondrial intermembrane space	6 out of 1069 genes, 0.6%	41 out of 15747 genes, 0.3%	1	ENSGALG00000028937,ENSGALG00000004963,ENSGALG00000038773,ENSGALG00000038714,ENSGALG00000030931,ENSGALG00000004845
biological_process	GO:0032869 cellular response to insulin stimulus	10 out of 1069 genes, 0.9%	81 out of 15747 genes, 0.5%	1	ENSGALG00000027188,ENSGALG00000030356,ENSGALG00000039228,ENSGALG00000037904,ENSGALG00000007484,ENSGALG00000039775,ENSGALG00000039315,ENSGALG00000001992,ENSGALG00000037736,ENSGALG00000005212
biological_process	GO:2001244 positive regulation of intrinsic apoptotic signaling pathway	5 out of 1069 genes, 0.5%	34 out of 15747 genes, 0.2%	1	ENSGALG00000000122,ENSGALG00000017330,ENSGALG00000007650,ENSGALG00000000466,ENSGALG00000036642
biological_process	GO:0002685 regulation of leukocyte migration	5 out of 1069 genes, 0.5%	89 out of 15747 genes, 0.6%	1	ENSGALG00000013294,ENSGALG00000028341,ENSGALG00000008337,ENSGALG00000040297,ENSGALG00000006751
biological_process	GO:1903317 regulation of protein maturation	5 out of 1069 genes, 0.5%	42 out of 15747 genes, 0.3%	1	ENSGALG00000014840,ENSGALG00000012126,ENSGALG00000000653,ENSGALG00000037220,ENSGALG00000030038
biological_process	GO:0009062 fatty acid catabolic process	2 out of 1069 genes, 0.2%	52 out of 15747 genes, 0.3%	1	ENSGALG00000034917,ENSGALG00000037603
biological_process	GO:0043068 positive regulation of programmed cell death	18 out of 1069 genes, 1.7%	318 out of 15747 genes, 2.0%	1	ENSGALG00000040016,ENSGALG00000030931,ENSGALG00000000466,ENSGALG00000042657,ENSGALG00000036642,ENSGALG00000009288,ENSGALG00000000122,ENSGALG00000003045,ENSGALG00000031493,ENSGALG00000005843,ENSGALG00000014442,ENSGALG00000046164,ENSGALG00000029761,ENSGALG00000036196,ENSGALG00000007298,ENSGALG00000017330,ENSGALG00000007650,ENSGALG00000039212
biological_process	GO:0001952 regulation of cell-matrix adhesion	5 out of 1069 genes, 0.5%	74 out of 15747 genes, 0.5%	1	ENSGALG00000028774,ENSGALG00000038225,ENSGALG00000031684,ENSGALG00000008302,ENSGALG00000006751
biological_process	GO:0007259 JAK-STAT cascade	2 out of 1069 genes, 0.2%	20 out of 15747 genes, 0.1%	1	ENSGALG00000033234,ENSGALG00000003282
molecular_function	GO:0099106 ion channel regulator activity	4 out of 1069 genes, 0.4%	62 out of 15747 genes, 0.4%	1	ENSGALG00000000122,ENSGALG00000041762,ENSGALG00000040035,ENSGALG00000032986
biological_process	GO:0017148 negative regulation of translation	8 out of 1069 genes, 0.7%	80 out of 15747 genes, 0.5%	1	ENSGALG00000030351,ENSGALG00000041204,ENSGALG00000014442,ENSGALG00000039228,ENSGALG00000037904,ENSGALG00000026858,ENSGALG00000017330,ENSGALG00000037603
cellular_component	GO:0071546 pi-body	2 out of 1069 genes, 0.2%	4 out of 15747 genes, 0.0%	1	ENSGALG00000046180,ENSGALG00000034574
biological_process	GO:0060249 anatomical structure homeostasis	8 out of 1069 genes, 0.7%	179 out of 15747 genes, 1.1%	1	ENSGALG00000033666,ENSGALG00000002503,ENSGALG00000012770,ENSGALG00000031918,ENSGALG00000040035,ENSGALG00000032530,ENSGALG00000040530,ENSGALG00000028147
biological_process	GO:0050866 negative regulation of cell activation	3 out of 1069 genes, 0.3%	96 out of 15747 genes, 0.6%	1	ENSGALG00000017274,ENSGALG00000008014,ENSGALG00000031325
molecular_function	GO:0016462 pyrophosphatase activity	53 out of 1069 genes, 5.0%	726 out of 15747 genes, 4.6%	1	ENSGALG00000009602,ENSGALG00000035075,ENSGALG00000010091,ENSGALG00000042220,ENSGALG00000031918,ENSGALG00000005644,ENSGALG00000035594,ENSGALG00000032986,ENSGALG00000008427,ENSGALG00000009286,ENSGALG00000011299,ENSGALG00000036359,ENSGALG00000012576,ENSGALG00000037953,ENSGALG00000029381,ENSGALG00000029334,ENSGALG00000005843,ENSGALG00000002237,ENSGALG00000031980,ENSGALG00000036069,ENSGALG00000002984,…
molecular_function	GO:0030374 nuclear receptor transcription coactivator activity	5 out of 1069 genes, 0.5%	42 out of 15747 genes, 0.3%	1	ENSGALG00000040453,ENSGALG00000002170,ENSGALG00000045611,ENSGALG00000035260,ENSGALG00000030396
[truncated: 3,096 more rows]

## Sheet: Sheet2
Catergory	GO_Term	Cluster frequency	Genome frequency of use	Corrected P-value	Genes annotated to the term
[truncated: 21 more rows]

[truncated: 2 more sheets: Sheet3, Sheet4]
