# Supplementary material for: Thymic transcriptome analysis after Newcastle disease virus inoculation in chickens and the influence of host small RNAs on NDV replication
Source: Sci Rep. 2021 May 13;11:10270. doi: 10.1038/s41598-021-89464-1 (PMC8119446; doi:10.1038/s41598-021-89464-1)
Supplement: Supplementary file 15 — Supplementary Information 15. [file 41598_2021_89464_MOESM15_ESM.xlsx]

## Sheet: Sheet annotation
Thymic transcriptome analysis after Newcastle disease virus inoculation in chickens and the influence of host small RNAs on NDV replication
Liangxing Guo1, Zhaokun Mu2, Furong Nie1, Xuanniu Chang1, Haitao Duan1, Haoyan Li3, Jingfeng Zhang1, Jia Zhou1, Yudan Ji1, Mengyun Li1*
Supplementary Table 15：GO enrichment analysis for differentially expressed genes in E vs A group.
sheet1: GO enrichment information for differentially expressed genes in E vs A group.Significantly enriched terms were marked in red.
sheet2: Significantly enriched biological_process terms in E vs A group.
sheet3: Significantly enriched molecular_function terms in E vs A group.
sheet4: Significantly enriched cellular_component terms in E vs A group.

## Sheet: Sheet1
Catergory	GO_Term	Cluster frequency	Genome frequency of use	Corrected P-value	Genes annotated to the term
molecular_function	GO:0022857 transmembrane transporter activity	73 out of 613 genes, 11.9%	863 out of 15747 genes, 5.5%	1.16e-07	ENSGALG00000010293,ENSGALG00000011875,ENSGALG00000016684,ENSGALG00000004945,ENSGALG00000006454,ENSGALG00000005435,ENSGALG00000015145,ENSGALG00000032749,ENSGALG00000015126,ENSGALG00000030121,ENSGALG00000019662,ENSGALG00000030863,ENSGALG00000045668,ENSGALG00000016804,ENSGALG00000013007,ENSGALG00000012142,ENSGALG00000030032,ENSGALG00000041612,ENSGALG00000009306,ENSGALG00000019276,ENSGALG00000012908,…
cellular_component	GO:0005576 extracellular region	93 out of 613 genes, 15.2%	1239 out of 15747 genes, 7.9%	1.55e-07	ENSGALG00000042607,ENSGALG00000030664,ENSGALG00000006864,ENSGALG00000042443,ENSGALG00000014252,ENSGALG00000004945,ENSGALG00000032978,ENSGALG00000000293,ENSGALG00000010866,ENSGALG00000010342,ENSGALG00000014997,ENSGALG00000004230,ENSGALG00000037225,ENSGALG00000026853,ENSGALG00000043027,ENSGALG00000003589,ENSGALG00000016176,ENSGALG00000028560,ENSGALG00000013822,ENSGALG00000010929,ENSGALG00000010927,…
biological_process	GO:0055085 transmembrane transport	77 out of 613 genes, 12.6%	948 out of 15747 genes, 6.0%	1.02e-06	ENSGALG00000011875,ENSGALG00000016684,ENSGALG00000029872,ENSGALG00000016992,ENSGALG00000004945,ENSGALG00000006454,ENSGALG00000005435,ENSGALG00000015145,ENSGALG00000032749,ENSGALG00000015126,ENSGALG00000030121,ENSGALG00000019662,ENSGALG00000030863,ENSGALG00000045668,ENSGALG00000016804,ENSGALG00000013007,ENSGALG00000012142,ENSGALG00000030032,ENSGALG00000041612,ENSGALG00000005853,ENSGALG00000009306,…
molecular_function	GO:0015075 ion transmembrane transporter activity	62 out of 613 genes, 10.1%	722 out of 15747 genes, 4.6%	1.65e-06	ENSGALG00000031293,ENSGALG00000041348,ENSGALG00000010293,ENSGALG00000011875,ENSGALG00000016684,ENSGALG00000003833,ENSGALG00000004945,ENSGALG00000005435,ENSGALG00000015145,ENSGALG00000041122,ENSGALG00000005766,ENSGALG00000015126,ENSGALG00000043764,ENSGALG00000006911,ENSGALG00000030863,ENSGALG00000045668,ENSGALG00000016804,ENSGALG00000013007,ENSGALG00000012142,ENSGALG00000039738,ENSGALG00000030032,…
molecular_function	GO:0005215 transporter activity	77 out of 613 genes, 12.6%	992 out of 15747 genes, 6.3%	1.84e-06	ENSGALG00000010293,ENSGALG00000011875,ENSGALG00000016684,ENSGALG00000004945,ENSGALG00000006454,ENSGALG00000005435,ENSGALG00000015145,ENSGALG00000032749,ENSGALG00000015126,ENSGALG00000030121,ENSGALG00000019662,ENSGALG00000030863,ENSGALG00000045668,ENSGALG00000039354,ENSGALG00000016804,ENSGALG00000013007,ENSGALG00000012142,ENSGALG00000030032,ENSGALG00000041612,ENSGALG00000009306,ENSGALG00000019276,…
molecular_function	GO:0015318 inorganic molecular entity transmembrane transporter activity	57 out of 613 genes, 9.3%	683 out of 15747 genes, 4.3%	1.99e-05	ENSGALG00000031293,ENSGALG00000041348,ENSGALG00000011875,ENSGALG00000003833,ENSGALG00000004945,ENSGALG00000005435,ENSGALG00000015145,ENSGALG00000041122,ENSGALG00000005766,ENSGALG00000015126,ENSGALG00000043764,ENSGALG00000006911,ENSGALG00000030863,ENSGALG00000045668,ENSGALG00000016804,ENSGALG00000013007,ENSGALG00000012142,ENSGALG00000039738,ENSGALG00000030032,ENSGALG00000041612,ENSGALG00000019276,…
molecular_function	GO:0005509 calcium ion binding	49 out of 613 genes, 8.0%	546 out of 15747 genes, 3.5%	2.02e-05	ENSGALG00000007211,ENSGALG00000007116,ENSGALG00000013782,ENSGALG00000003833,ENSGALG00000042443,ENSGALG00000015630,ENSGALG00000010378,ENSGALG00000005435,ENSGALG00000011267,ENSGALG00000005766,ENSGALG00000041510,ENSGALG00000016908,ENSGALG00000029454,ENSGALG00000036097,ENSGALG00000041826,ENSGALG00000012906,ENSGALG00000009231,ENSGALG00000028560,ENSGALG00000012407,ENSGALG00000010929,ENSGALG00000003914,…
molecular_function	GO:0022803 passive transmembrane transporter activity	38 out of 613 genes, 6.2%	390 out of 15747 genes, 2.5%	8.82e-05	ENSGALG00000041348,ENSGALG00000011875,ENSGALG00000016684,ENSGALG00000003833,ENSGALG00000036771,ENSGALG00000005435,ENSGALG00000015145,ENSGALG00000005766,ENSGALG00000015126,ENSGALG00000043764,ENSGALG00000006911,ENSGALG00000045668,ENSGALG00000012142,ENSGALG00000013007,ENSGALG00000042706,ENSGALG00000014206,ENSGALG00000005215,ENSGALG00000027702,ENSGALG00000010781,ENSGALG00000006297,ENSGALG00000015154,…
molecular_function	GO:0015267 channel activity	38 out of 613 genes, 6.2%	390 out of 15747 genes, 2.5%	8.82e-05	ENSGALG00000041348,ENSGALG00000011875,ENSGALG00000016684,ENSGALG00000003833,ENSGALG00000036771,ENSGALG00000005435,ENSGALG00000015145,ENSGALG00000005766,ENSGALG00000015126,ENSGALG00000043764,ENSGALG00000006911,ENSGALG00000045668,ENSGALG00000012142,ENSGALG00000013007,ENSGALG00000042706,ENSGALG00000014206,ENSGALG00000005215,ENSGALG00000027702,ENSGALG00000010781,ENSGALG00000006297,ENSGALG00000015154,…
molecular_function	GO:0004252 serine-type endopeptidase activity	18 out of 613 genes, 2.9%	112 out of 15747 genes, 0.7%	0.00013	ENSGALG00000032796,ENSGALG00000030664,ENSGALG00000029438,ENSGALG00000033974,ENSGALG00000003016,ENSGALG00000002722,ENSGALG00000015730,ENSGALG00000038016,ENSGALG00000028886,ENSGALG00000044661,ENSGALG00000037225,ENSGALG00000008905,ENSGALG00000029731,ENSGALG00000034771,ENSGALG00000012126,ENSGALG00000019221,ENSGALG00000004293,ENSGALG00000013571
cellular_component	GO:0044459 plasma membrane part	105 out of 613 genes, 17.1%	1674 out of 15747 genes, 10.6%	0.00015	ENSGALG00000010850,ENSGALG00000007211,ENSGALG00000010293,ENSGALG00000011875,ENSGALG00000016684,ENSGALG00000011141,ENSGALG00000040038,ENSGALG00000016992,ENSGALG00000004945,ENSGALG00000012297,ENSGALG00000006454,ENSGALG00000015145,ENSGALG00000016908,ENSGALG00000016615,ENSGALG00000041826,ENSGALG00000030863,ENSGALG00000016176,ENSGALG00000013007,ENSGALG00000012142,ENSGALG00000030032,ENSGALG00000012906,…
molecular_function	GO:0008236 serine-type peptidase activity	19 out of 613 genes, 3.1%	131 out of 15747 genes, 0.8%	0.00033	ENSGALG00000032796,ENSGALG00000030664,ENSGALG00000029438,ENSGALG00000033974,ENSGALG00000003016,ENSGALG00000002722,ENSGALG00000015730,ENSGALG00000038016,ENSGALG00000028886,ENSGALG00000044661,ENSGALG00000037225,ENSGALG00000008905,ENSGALG00000029731,ENSGALG00000034771,ENSGALG00000012126,ENSGALG00000019221,ENSGALG00000004293,ENSGALG00000013571,ENSGALG00000005978
molecular_function	GO:0005216 ion channel activity	35 out of 613 genes, 5.7%	368 out of 15747 genes, 2.3%	0.00047	ENSGALG00000041348,ENSGALG00000011875,ENSGALG00000003833,ENSGALG00000005435,ENSGALG00000015145,ENSGALG00000005766,ENSGALG00000015126,ENSGALG00000043764,ENSGALG00000006911,ENSGALG00000045668,ENSGALG00000012142,ENSGALG00000013007,ENSGALG00000042706,ENSGALG00000014206,ENSGALG00000005215,ENSGALG00000027702,ENSGALG00000010781,ENSGALG00000006297,ENSGALG00000015154,ENSGALG00000016868,ENSGALG00000038042,…
molecular_function	GO:0017171 serine hydrolase activity	19 out of 613 genes, 3.1%	134 out of 15747 genes, 0.9%	0.00047	ENSGALG00000032796,ENSGALG00000030664,ENSGALG00000029438,ENSGALG00000033974,ENSGALG00000003016,ENSGALG00000002722,ENSGALG00000015730,ENSGALG00000038016,ENSGALG00000028886,ENSGALG00000044661,ENSGALG00000037225,ENSGALG00000008905,ENSGALG00000029731,ENSGALG00000034771,ENSGALG00000012126,ENSGALG00000019221,ENSGALG00000004293,ENSGALG00000013571,ENSGALG00000005978
cellular_component	GO:0031224 intrinsic component of membrane	231 out of 613 genes, 37.7%	4571 out of 15747 genes, 29.0%	0.00053	ENSGALG00000010850,ENSGALG00000007211,ENSGALG00000005657,ENSGALG00000016128,ENSGALG00000005242,ENSGALG00000016684,ENSGALG00000011141,ENSGALG00000040038,ENSGALG00000029872,ENSGALG00000004945,ENSGALG00000015730,ENSGALG00000005435,ENSGALG00000015145,ENSGALG00000041510,ENSGALG00000016908,ENSGALG00000019662,ENSGALG00000016615,ENSGALG00000030863,ENSGALG00000044493,ENSGALG00000045668,ENSGALG00000016176,…
cellular_component	GO:0031226 intrinsic component of plasma membrane	65 out of 613 genes, 10.6%	915 out of 15747 genes, 5.8%	0.00059	ENSGALG00000010850,ENSGALG00000010293,ENSGALG00000011875,ENSGALG00000016684,ENSGALG00000011141,ENSGALG00000016992,ENSGALG00000012297,ENSGALG00000015145,ENSGALG00000016908,ENSGALG00000030863,ENSGALG00000016176,ENSGALG00000012142,ENSGALG00000030032,ENSGALG00000005853,ENSGALG00000009034,ENSGALG00000021567,ENSGALG00000019276,ENSGALG00000014206,ENSGALG00000005215,ENSGALG00000007959,ENSGALG00000027702,…
molecular_function	GO:0022838 substrate-specific channel activity	35 out of 613 genes, 5.7%	375 out of 15747 genes, 2.4%	0.00073	ENSGALG00000041348,ENSGALG00000011875,ENSGALG00000003833,ENSGALG00000005435,ENSGALG00000015145,ENSGALG00000005766,ENSGALG00000015126,ENSGALG00000043764,ENSGALG00000006911,ENSGALG00000045668,ENSGALG00000012142,ENSGALG00000013007,ENSGALG00000042706,ENSGALG00000014206,ENSGALG00000005215,ENSGALG00000027702,ENSGALG00000010781,ENSGALG00000006297,ENSGALG00000015154,ENSGALG00000016868,ENSGALG00000038042,…
cellular_component	GO:0005887 integral component of plasma membrane	63 out of 613 genes, 10.3%	883 out of 15747 genes, 5.6%	0.00075	ENSGALG00000031293,ENSGALG00000010850,ENSGALG00000041348,ENSGALG00000011875,ENSGALG00000016684,ENSGALG00000011141,ENSGALG00000016992,ENSGALG00000012297,ENSGALG00000015145,ENSGALG00000016908,ENSGALG00000043764,ENSGALG00000016725,ENSGALG00000006911,ENSGALG00000030863,ENSGALG00000016176,ENSGALG00000012142,ENSGALG00000030032,ENSGALG00000005853,ENSGALG00000009034,ENSGALG00000017274,ENSGALG00000021567,…
biological_process	GO:0006811 ion transport	68 out of 613 genes, 11.1%	937 out of 15747 genes, 6.0%	0.00089	ENSGALG00000010293,ENSGALG00000011875,ENSGALG00000016684,ENSGALG00000016992,ENSGALG00000004945,ENSGALG00000005435,ENSGALG00000015145,ENSGALG00000015126,ENSGALG00000045668,ENSGALG00000016804,ENSGALG00000013007,ENSGALG00000012142,ENSGALG00000030032,ENSGALG00000041612,ENSGALG00000005853,ENSGALG00000009306,ENSGALG00000019276,ENSGALG00000012908,ENSGALG00000014206,ENSGALG00000005752,ENSGALG00000005215,…
biological_process	GO:0009582 detection of abiotic stimulus	14 out of 613 genes, 2.3%	72 out of 15747 genes, 0.5%	0.00113	ENSGALG00000031301,ENSGALG00000010935,ENSGALG00000006626,ENSGALG00000043010,ENSGALG00000013659,ENSGALG00000001418,ENSGALG00000005435,ENSGALG00000044478,ENSGALG00000015145,ENSGALG00000005766,ENSGALG00000042706,ENSGALG00000034751,ENSGALG00000015126,ENSGALG00000016725
cellular_component	GO:0016021 integral component of membrane	225 out of 613 genes, 36.7%	4476 out of 15747 genes, 28.4%	0.00123	ENSGALG00000010850,ENSGALG00000007211,ENSGALG00000005657,ENSGALG00000016128,ENSGALG00000005242,ENSGALG00000016684,ENSGALG00000011141,ENSGALG00000040038,ENSGALG00000029872,ENSGALG00000004945,ENSGALG00000015730,ENSGALG00000005435,ENSGALG00000015145,ENSGALG00000041510,ENSGALG00000016908,ENSGALG00000019662,ENSGALG00000016615,ENSGALG00000030863,ENSGALG00000044493,ENSGALG00000045668,ENSGALG00000016176,…
biological_process	GO:0009581 detection of external stimulus	14 out of 613 genes, 2.3%	73 out of 15747 genes, 0.5%	0.00135	ENSGALG00000031301,ENSGALG00000010935,ENSGALG00000006626,ENSGALG00000043010,ENSGALG00000013659,ENSGALG00000001418,ENSGALG00000005435,ENSGALG00000044478,ENSGALG00000015145,ENSGALG00000005766,ENSGALG00000042706,ENSGALG00000034751,ENSGALG00000015126,ENSGALG00000016725
biological_process	GO:0034220 ion transmembrane transport	53 out of 613 genes, 8.6%	680 out of 15747 genes, 4.3%	0.00221	ENSGALG00000011875,ENSGALG00000016684,ENSGALG00000003833,ENSGALG00000016992,ENSGALG00000004945,ENSGALG00000005435,ENSGALG00000015145,ENSGALG00000041122,ENSGALG00000005766,ENSGALG00000015126,ENSGALG00000043764,ENSGALG00000006911,ENSGALG00000045668,ENSGALG00000013007,ENSGALG00000012142,ENSGALG00000039738,ENSGALG00000030032,ENSGALG00000041612,ENSGALG00000005853,ENSGALG00000012908,ENSGALG00000042706,…
cellular_component	GO:1990351 transporter complex	24 out of 613 genes, 3.9%	223 out of 15747 genes, 1.4%	0.00227	ENSGALG00000041348,ENSGALG00000011875,ENSGALG00000006297,ENSGALG00000003833,ENSGALG00000042572,ENSGALG00000038042,ENSGALG00000041272,ENSGALG00000005332,ENSGALG00000009958,ENSGALG00000005766,ENSGALG00000004845,ENSGALG00000015434,ENSGALG00000043764,ENSGALG00000011040,ENSGALG00000006112,ENSGALG00000000653,ENSGALG00000012142,ENSGALG00000013007,ENSGALG00000029392,ENSGALG00000008898,ENSGALG00000025788,…
molecular_function	GO:0005262 calcium channel activity	15 out of 613 genes, 2.4%	98 out of 15747 genes, 0.6%	0.00248	ENSGALG00000011875,ENSGALG00000006297,ENSGALG00000003833,ENSGALG00000013007,ENSGALG00000014746,ENSGALG00000008898,ENSGALG00000025788,ENSGALG00000005435,ENSGALG00000044478,ENSGALG00000015145,ENSGALG00000005332,ENSGALG00000005766,ENSGALG00000042706,ENSGALG00000034751,ENSGALG00000005215
cellular_component	GO:0044421 extracellular region part	68 out of 613 genes, 11.1%	1022 out of 15747 genes, 6.5%	0.0032	ENSGALG00000030664,ENSGALG00000006864,ENSGALG00000014252,ENSGALG00000004945,ENSGALG00000032978,ENSGALG00000000293,ENSGALG00000010866,ENSGALG00000004230,ENSGALG00000037225,ENSGALG00000043027,ENSGALG00000003589,ENSGALG00000013822,ENSGALG00000010929,ENSGALG00000010927,ENSGALG00000029836,ENSGALG00000043252,ENSGALG00000016669,ENSGALG00000013571,ENSGALG00000032796,ENSGALG00000002428,ENSGALG00000005426,…
biological_process	GO:0050877 nervous system process	52 out of 613 genes, 8.5%	671 out of 15747 genes, 4.3%	0.00332	ENSGALG00000017197,ENSGALG00000041348,ENSGALG00000037290,ENSGALG00000006208,ENSGALG00000012297,ENSGALG00000004740,ENSGALG00000015145,ENSGALG00000010342,ENSGALG00000005766,ENSGALG00000015126,ENSGALG00000016725,ENSGALG00000010935,ENSGALG00000006508,ENSGALG00000006626,ENSGALG00000043010,ENSGALG00000031450,ENSGALG00000040305,ENSGALG00000042706,ENSGALG00000026747,ENSGALG00000014206,ENSGALG00000005752,…
molecular_function	GO:0022890 inorganic cation transmembrane transporter activity	40 out of 613 genes, 6.5%	490 out of 15747 genes, 3.1%	0.00374	ENSGALG00000041348,ENSGALG00000011875,ENSGALG00000003833,ENSGALG00000004945,ENSGALG00000005435,ENSGALG00000015145,ENSGALG00000005766,ENSGALG00000015126,ENSGALG00000043764,ENSGALG00000030863,ENSGALG00000045668,ENSGALG00000016804,ENSGALG00000012142,ENSGALG00000013007,ENSGALG00000039738,ENSGALG00000030032,ENSGALG00000012908,ENSGALG00000042706,ENSGALG00000013180,ENSGALG00000016884,ENSGALG00000005215,…
molecular_function	GO:0022836 gated channel activity	28 out of 613 genes, 4.6%	289 out of 15747 genes, 1.8%	0.00401	ENSGALG00000041348,ENSGALG00000003833,ENSGALG00000038042,ENSGALG00000012594,ENSGALG00000015145,ENSGALG00000005332,ENSGALG00000005766,ENSGALG00000015126,ENSGALG00000041042,ENSGALG00000015434,ENSGALG00000043764,ENSGALG00000014136,ENSGALG00000006911,ENSGALG00000011040,ENSGALG00000006112,ENSGALG00000045668,ENSGALG00000012142,ENSGALG00000013007,ENSGALG00000029392,ENSGALG00000011614,ENSGALG00000008898,…
molecular_function	GO:0008324 cation transmembrane transporter activity	42 out of 613 genes, 6.9%	529 out of 15747 genes, 3.4%	0.00439	ENSGALG00000041348,ENSGALG00000011875,ENSGALG00000016684,ENSGALG00000003833,ENSGALG00000004945,ENSGALG00000005435,ENSGALG00000015145,ENSGALG00000005766,ENSGALG00000015126,ENSGALG00000043764,ENSGALG00000030863,ENSGALG00000045668,ENSGALG00000016804,ENSGALG00000012142,ENSGALG00000013007,ENSGALG00000039738,ENSGALG00000030032,ENSGALG00000012908,ENSGALG00000042706,ENSGALG00000013180,ENSGALG00000016884,…
molecular_function	GO:0046873 metal ion transmembrane transporter activity	32 out of 613 genes, 5.2%	360 out of 15747 genes, 2.3%	0.0056	ENSGALG00000011875,ENSGALG00000003833,ENSGALG00000004945,ENSGALG00000005435,ENSGALG00000015145,ENSGALG00000005766,ENSGALG00000043764,ENSGALG00000030863,ENSGALG00000045668,ENSGALG00000016804,ENSGALG00000012142,ENSGALG00000013007,ENSGALG00000039738,ENSGALG00000030032,ENSGALG00000012908,ENSGALG00000042706,ENSGALG00000013180,ENSGALG00000005215,ENSGALG00000027702,ENSGALG00000017216,ENSGALG00000006297,…
molecular_function	GO:0022839 ion gated channel activity	27 out of 613 genes, 4.4%	281 out of 15747 genes, 1.8%	0.00672	ENSGALG00000041348,ENSGALG00000003833,ENSGALG00000038042,ENSGALG00000012594,ENSGALG00000015145,ENSGALG00000005332,ENSGALG00000005766,ENSGALG00000015126,ENSGALG00000041042,ENSGALG00000015434,ENSGALG00000043764,ENSGALG00000014136,ENSGALG00000011040,ENSGALG00000006112,ENSGALG00000045668,ENSGALG00000012142,ENSGALG00000013007,ENSGALG00000029392,ENSGALG00000011614,ENSGALG00000008898,ENSGALG00000025788,…
molecular_function	GO:0005261 cation channel activity	27 out of 613 genes, 4.4%	282 out of 15747 genes, 1.8%	0.00717	ENSGALG00000041348,ENSGALG00000011875,ENSGALG00000006297,ENSGALG00000003833,ENSGALG00000015154,ENSGALG00000016868,ENSGALG00000005435,ENSGALG00000044478,ENSGALG00000015145,ENSGALG00000005332,ENSGALG00000005766,ENSGALG00000015126,ENSGALG00000015434,ENSGALG00000043764,ENSGALG00000014136,ENSGALG00000011040,ENSGALG00000006112,ENSGALG00000045668,ENSGALG00000012142,ENSGALG00000013007,ENSGALG00000014746,…
molecular_function	GO:0008509 anion transmembrane transporter activity	24 out of 613 genes, 3.9%	240 out of 15747 genes, 1.5%	0.01036	ENSGALG00000031293,ENSGALG00000010293,ENSGALG00000039254,ENSGALG00000004945,ENSGALG00000038042,ENSGALG00000041122,ENSGALG00000019958,ENSGALG00000041042,ENSGALG00000004729,ENSGALG00000033638,ENSGALG00000010891,ENSGALG00000011614,ENSGALG00000029392,ENSGALG00000030032,ENSGALG00000041612,ENSGALG00000036897,ENSGALG00000009306,ENSGALG00000012908,ENSGALG00000019276,ENSGALG00000013180,ENSGALG00000014206,…
cellular_component	GO:0005615 extracellular space	57 out of 613 genes, 9.3%	844 out of 15747 genes, 5.4%	0.01166	ENSGALG00000030664,ENSGALG00000006864,ENSGALG00000006992,ENSGALG00000014252,ENSGALG00000020390,ENSGALG00000004945,ENSGALG00000032978,ENSGALG00000000293,ENSGALG00000010866,ENSGALG00000017117,ENSGALG00000004230,ENSGALG00000005360,ENSGALG00000037225,ENSGALG00000007381,ENSGALG00000012140,ENSGALG00000043027,ENSGALG00000038022,ENSGALG00000031659,ENSGALG00000041918,ENSGALG00000010657,ENSGALG00000010583,…
molecular_function	GO:0015085 calcium ion transmembrane transporter activity	15 out of 613 genes, 2.4%	112 out of 15747 genes, 0.7%	0.01291	ENSGALG00000011875,ENSGALG00000006297,ENSGALG00000003833,ENSGALG00000013007,ENSGALG00000014746,ENSGALG00000008898,ENSGALG00000025788,ENSGALG00000005435,ENSGALG00000044478,ENSGALG00000015145,ENSGALG00000005332,ENSGALG00000005766,ENSGALG00000042706,ENSGALG00000034751,ENSGALG00000005215
cellular_component	GO:1902495 transmembrane transporter complex	22 out of 613 genes, 3.6%	217 out of 15747 genes, 1.4%	0.01384	ENSGALG00000041348,ENSGALG00000011875,ENSGALG00000006297,ENSGALG00000003833,ENSGALG00000038042,ENSGALG00000041272,ENSGALG00000005332,ENSGALG00000009958,ENSGALG00000005766,ENSGALG00000015434,ENSGALG00000043764,ENSGALG00000011040,ENSGALG00000006112,ENSGALG00000000653,ENSGALG00000012142,ENSGALG00000013007,ENSGALG00000029392,ENSGALG00000008898,ENSGALG00000025788,ENSGALG00000005215,ENSGALG00000010781,…
molecular_function	GO:0005326 neurotransmitter transporter activity	9 out of 613 genes, 1.5%	43 out of 15747 genes, 0.3%	0.01502	ENSGALG00000041103,ENSGALG00000039254,ENSGALG00000016804,ENSGALG00000041122,ENSGALG00000019958,ENSGALG00000013180,ENSGALG00000015332,ENSGALG00000019290,ENSGALG00000017216
cellular_component	GO:0034702 ion channel complex	21 out of 613 genes, 3.4%	206 out of 15747 genes, 1.3%	0.01901	ENSGALG00000041348,ENSGALG00000011875,ENSGALG00000006297,ENSGALG00000003833,ENSGALG00000038042,ENSGALG00000041272,ENSGALG00000005332,ENSGALG00000005766,ENSGALG00000015434,ENSGALG00000043764,ENSGALG00000011040,ENSGALG00000006112,ENSGALG00000000653,ENSGALG00000012142,ENSGALG00000013007,ENSGALG00000029392,ENSGALG00000008898,ENSGALG00000025788,ENSGALG00000005215,ENSGALG00000010781,ENSGALG00000027702
cellular_component	GO:0098797 plasma membrane protein complex	32 out of 613 genes, 5.2%	393 out of 15747 genes, 2.5%	0.02377	ENSGALG00000010850,ENSGALG00000007211,ENSGALG00000041348,ENSGALG00000011141,ENSGALG00000003833,ENSGALG00000012297,ENSGALG00000043764,ENSGALG00000036097,ENSGALG00000013007,ENSGALG00000012142,ENSGALG00000012906,ENSGALG00000040044,ENSGALG00000005215,ENSGALG00000027702,ENSGALG00000010781,ENSGALG00000015488,ENSGALG00000041103,ENSGALG00000016367,ENSGALG00000016867,ENSGALG00000012923,ENSGALG00000014840,…
cellular_component	GO:0034703 cation channel complex	18 out of 613 genes, 2.9%	165 out of 15747 genes, 1.0%	0.02663	ENSGALG00000041348,ENSGALG00000011875,ENSGALG00000006297,ENSGALG00000003833,ENSGALG00000041272,ENSGALG00000005332,ENSGALG00000005766,ENSGALG00000015434,ENSGALG00000043764,ENSGALG00000011040,ENSGALG00000006112,ENSGALG00000000653,ENSGALG00000012142,ENSGALG00000013007,ENSGALG00000008898,ENSGALG00000025788,ENSGALG00000005215,ENSGALG00000027702
cellular_component	GO:0043005 neuron projection	49 out of 613 genes, 8.0%	713 out of 15747 genes, 4.5%	0.02747	ENSGALG00000005657,ENSGALG00000011913,ENSGALG00000016992,ENSGALG00000012297,ENSGALG00000015145,ENSGALG00000008910,ENSGALG00000016725,ENSGALG00000006508,ENSGALG00000016804,ENSGALG00000012142,ENSGALG00000030032,ENSGALG00000005853,ENSGALG00000031450,ENSGALG00000030836,ENSGALG00000007927,ENSGALG00000021567,ENSGALG00000016757,ENSGALG00000042706,ENSGALG00000014206,ENSGALG00000002314,ENSGALG00000005752,…
molecular_function	GO:0070011 peptidase activity, acting on L-amino acid peptides	36 out of 613 genes, 5.9%	462 out of 15747 genes, 2.9%	0.02803	ENSGALG00000036909,ENSGALG00000030664,ENSGALG00000006992,ENSGALG00000002722,ENSGALG00000013697,ENSGALG00000042984,ENSGALG00000016375,ENSGALG00000015730,ENSGALG00000028886,ENSGALG00000037225,ENSGALG00000041918,ENSGALG00000006819,ENSGALG00000026297,ENSGALG00000012126,ENSGALG00000037812,ENSGALG00000016985,ENSGALG00000013571,ENSGALG00000032796,ENSGALG00000033974,ENSGALG00000029438,ENSGALG00000003016,…
cellular_component	GO:0005886 plasma membrane	150 out of 613 genes, 24.5%	2901 out of 15747 genes, 18.4%	0.029	ENSGALG00000010850,ENSGALG00000007211,ENSGALG00000016684,ENSGALG00000011141,ENSGALG00000040038,ENSGALG00000004945,ENSGALG00000015145,ENSGALG00000016908,ENSGALG00000016615,ENSGALG00000041826,ENSGALG00000030863,ENSGALG00000045668,ENSGALG00000016176,ENSGALG00000012142,ENSGALG00000012906,ENSGALG00000005824,ENSGALG00000005853,ENSGALG00000009306,ENSGALG00000009034,ENSGALG00000021567,ENSGALG00000019276,…
molecular_function	GO:0042165 neurotransmitter binding	8 out of 613 genes, 1.3%	37 out of 15747 genes, 0.2%	0.03224	ENSGALG00000016992,ENSGALG00000016804,ENSGALG00000005853,ENSGALG00000008898,ENSGALG00000014994,ENSGALG00000019290,ENSGALG00000010781,ENSGALG00000017216
biological_process	GO:0070588 calcium ion transmembrane transport	17 out of 613 genes, 2.8%	136 out of 15747 genes, 0.9%	0.04168	ENSGALG00000011875,ENSGALG00000006297,ENSGALG00000003833,ENSGALG00000016992,ENSGALG00000005435,ENSGALG00000044478,ENSGALG00000015145,ENSGALG00000005332,ENSGALG00000005766,ENSGALG00000013007,ENSGALG00000005853,ENSGALG00000014746,ENSGALG00000008898,ENSGALG00000025788,ENSGALG00000034751,ENSGALG00000042706,ENSGALG00000005215
molecular_function	GO:0017046 peptide hormone binding	8 out of 613 genes, 1.3%	39 out of 15747 genes, 0.2%	0.04797	ENSGALG00000005657,ENSGALG00000005242,ENSGALG00000015753,ENSGALG00000010078,ENSGALG00000041800,ENSGALG00000014994,ENSGALG00000003446,ENSGALG00000005212
molecular_function	GO:0030594 neurotransmitter receptor activity	12 out of 613 genes, 2.0%	86 out of 15747 genes, 0.5%	0.05382	ENSGALG00000041348,ENSGALG00000017238,ENSGALG00000016992,ENSGALG00000029392,ENSGALG00000005853,ENSGALG00000008898,ENSGALG00000012297,ENSGALG00000038042,ENSGALG00000014206,ENSGALG00000041042,ENSGALG00000015434,ENSGALG00000010781
molecular_function	GO:0008514 organic anion transmembrane transporter activity	17 out of 613 genes, 2.8%	156 out of 15747 genes, 1.0%	0.05582	ENSGALG00000031293,ENSGALG00000010293,ENSGALG00000039254,ENSGALG00000041122,ENSGALG00000019958,ENSGALG00000004729,ENSGALG00000033638,ENSGALG00000010891,ENSGALG00000030032,ENSGALG00000036897,ENSGALG00000041612,ENSGALG00000009306,ENSGALG00000019276,ENSGALG00000012908,ENSGALG00000013180,ENSGALG00000019290,ENSGALG00000007959
molecular_function	GO:0008233 peptidase activity	36 out of 613 genes, 5.9%	479 out of 15747 genes, 3.0%	0.05812	ENSGALG00000036909,ENSGALG00000030664,ENSGALG00000006992,ENSGALG00000002722,ENSGALG00000013697,ENSGALG00000042984,ENSGALG00000016375,ENSGALG00000015730,ENSGALG00000028886,ENSGALG00000037225,ENSGALG00000041918,ENSGALG00000006819,ENSGALG00000026297,ENSGALG00000012126,ENSGALG00000037812,ENSGALG00000016985,ENSGALG00000013571,ENSGALG00000032796,ENSGALG00000033974,ENSGALG00000029438,ENSGALG00000003016,…
molecular_function	GO:0004175 endopeptidase activity	27 out of 613 genes, 4.4%	319 out of 15747 genes, 2.0%	0.06048	ENSGALG00000032796,ENSGALG00000030664,ENSGALG00000029438,ENSGALG00000033974,ENSGALG00000003016,ENSGALG00000006992,ENSGALG00000002722,ENSGALG00000037220,ENSGALG00000019060,ENSGALG00000016375,ENSGALG00000015730,ENSGALG00000038016,ENSGALG00000028886,ENSGALG00000009050,ENSGALG00000044661,ENSGALG00000037225,ENSGALG00000029731,ENSGALG00000008905,ENSGALG00000000151,ENSGALG00000014736,ENSGALG00000034771,…
molecular_function	GO:0015294 solute:cation symporter activity	11 out of 613 genes, 1.8%	75 out of 15747 genes, 0.5%	0.06521	ENSGALG00000030863,ENSGALG00000016804,ENSGALG00000030032,ENSGALG00000004945,ENSGALG00000019958,ENSGALG00000003310,ENSGALG00000012908,ENSGALG00000013180,ENSGALG00000016884,ENSGALG00000019290,ENSGALG00000017216
biological_process	GO:0099537 trans-synaptic signaling	25 out of 613 genes, 4.1%	262 out of 15747 genes, 1.7%	0.06687	ENSGALG00000041348,ENSGALG00000039254,ENSGALG00000032937,ENSGALG00000003833,ENSGALG00000016992,ENSGALG00000038042,ENSGALG00000004740,ENSGALG00000012594,ENSGALG00000036971,ENSGALG00000041122,ENSGALG00000015332,ENSGALG00000041042,ENSGALG00000015434,ENSGALG00000016288,ENSGALG00000017238,ENSGALG00000016804,ENSGALG00000029392,ENSGALG00000005853,ENSGALG00000008898,ENSGALG00000025788,ENSGALG00000037302,…
molecular_function	GO:0004888 transmembrane signaling receptor activity	51 out of 613 genes, 8.3%	771 out of 15747 genes, 4.9%	0.0673	ENSGALG00000005657,ENSGALG00000041348,ENSGALG00000037290,ENSGALG00000005242,ENSGALG00000016992,ENSGALG00000012297,ENSGALG00000032856,ENSGALG00000005766,ENSGALG00000003446,ENSGALG00000016725,ENSGALG00000016615,ENSGALG00000016176,ENSGALG00000005853,ENSGALG00000040305,ENSGALG00000009034,ENSGALG00000009064,ENSGALG00000021567,ENSGALG00000014206,ENSGALG00000038432,ENSGALG00000005212,ENSGALG00000010781,…
biological_process	GO:0099536 synaptic signaling	25 out of 613 genes, 4.1%	263 out of 15747 genes, 1.7%	0.07125	ENSGALG00000041348,ENSGALG00000039254,ENSGALG00000032937,ENSGALG00000003833,ENSGALG00000016992,ENSGALG00000038042,ENSGALG00000004740,ENSGALG00000012594,ENSGALG00000036971,ENSGALG00000041122,ENSGALG00000015332,ENSGALG00000041042,ENSGALG00000015434,ENSGALG00000016288,ENSGALG00000017238,ENSGALG00000016804,ENSGALG00000029392,ENSGALG00000005853,ENSGALG00000008898,ENSGALG00000025788,ENSGALG00000037302,…
molecular_function	GO:0038023 signaling receptor activity	57 out of 613 genes, 9.3%	896 out of 15747 genes, 5.7%	0.07739	ENSGALG00000005657,ENSGALG00000041348,ENSGALG00000037290,ENSGALG00000010293,ENSGALG00000005242,ENSGALG00000011141,ENSGALG00000016992,ENSGALG00000012297,ENSGALG00000032856,ENSGALG00000005766,ENSGALG00000003446,ENSGALG00000016725,ENSGALG00000016615,ENSGALG00000016176,ENSGALG00000043010,ENSGALG00000005853,ENSGALG00000040305,ENSGALG00000009034,ENSGALG00000009064,ENSGALG00000021567,ENSGALG00000014206,…
molecular_function	GO:0015081 sodium ion transmembrane transporter activity	14 out of 613 genes, 2.3%	118 out of 15747 genes, 0.7%	0.08914	ENSGALG00000011040,ENSGALG00000030863,ENSGALG00000006112,ENSGALG00000016804,ENSGALG00000039738,ENSGALG00000030032,ENSGALG00000004945,ENSGALG00000005766,ENSGALG00000012908,ENSGALG00000013180,ENSGALG00000019290,ENSGALG00000015434,ENSGALG00000027702,ENSGALG00000017216
cellular_component	GO:0044425 membrane part	250 out of 613 genes, 40.8%	5385 out of 15747 genes, 34.2%	0.106	ENSGALG00000010850,ENSGALG00000007211,ENSGALG00000005657,ENSGALG00000016128,ENSGALG00000005242,ENSGALG00000016684,ENSGALG00000011141,ENSGALG00000038714,ENSGALG00000040038,ENSGALG00000029872,ENSGALG00000004945,ENSGALG00000015730,ENSGALG00000005435,ENSGALG00000015145,ENSGALG00000041510,ENSGALG00000016908,ENSGALG00000019662,ENSGALG00000016615,ENSGALG00000041826,ENSGALG00000030863,ENSGALG00000044493,…
molecular_function	GO:0046943 carboxylic acid transmembrane transporter activity	14 out of 613 genes, 2.3%	121 out of 15747 genes, 0.8%	0.11623	ENSGALG00000031293,ENSGALG00000039254,ENSGALG00000041612,ENSGALG00000036897,ENSGALG00000041122,ENSGALG00000012908,ENSGALG00000019276,ENSGALG00000019958,ENSGALG00000013180,ENSGALG00000019290,ENSGALG00000004729,ENSGALG00000033638,ENSGALG00000007959,ENSGALG00000010891
molecular_function	GO:0043169 cation binding	118 out of 613 genes, 19.2%	2236 out of 15747 genes, 14.2%	0.12118	ENSGALG00000007211,ENSGALG00000037975,ENSGALG00000016662,ENSGALG00000042443,ENSGALG00000016992,ENSGALG00000015630,ENSGALG00000004669,ENSGALG00000032620,ENSGALG00000016316,ENSGALG00000005435,ENSGALG00000034219,ENSGALG00000041510,ENSGALG00000016908,ENSGALG00000029454,ENSGALG00000003446,ENSGALG00000038598,ENSGALG00000043027,ENSGALG00000016615,ENSGALG00000041826,ENSGALG00000016804,ENSGALG00000012142,…
molecular_function	GO:0005342 organic acid transmembrane transporter activity	14 out of 613 genes, 2.3%	122 out of 15747 genes, 0.8%	0.1267	ENSGALG00000031293,ENSGALG00000039254,ENSGALG00000041612,ENSGALG00000036897,ENSGALG00000041122,ENSGALG00000012908,ENSGALG00000019276,ENSGALG00000019958,ENSGALG00000013180,ENSGALG00000019290,ENSGALG00000004729,ENSGALG00000033638,ENSGALG00000007959,ENSGALG00000010891
molecular_function	GO:0015293 symporter activity	11 out of 613 genes, 1.8%	81 out of 15747 genes, 0.5%	0.13076	ENSGALG00000030863,ENSGALG00000016804,ENSGALG00000030032,ENSGALG00000004945,ENSGALG00000019958,ENSGALG00000003310,ENSGALG00000012908,ENSGALG00000013180,ENSGALG00000016884,ENSGALG00000019290,ENSGALG00000017216
cellular_component	GO:0097458 neuron part	58 out of 613 genes, 9.5%	949 out of 15747 genes, 6.0%	0.14416	ENSGALG00000007116,ENSGALG00000005657,ENSGALG00000041348,ENSGALG00000011913,ENSGALG00000016992,ENSGALG00000012297,ENSGALG00000015145,ENSGALG00000041122,ENSGALG00000008910,ENSGALG00000016725,ENSGALG00000010935,ENSGALG00000006508,ENSGALG00000016804,ENSGALG00000012142,ENSGALG00000030032,ENSGALG00000005853,ENSGALG00000031450,ENSGALG00000030836,ENSGALG00000007927,ENSGALG00000037302,ENSGALG00000021567,…
biological_process	GO:0050982 detection of mechanical stimulus	7 out of 613 genes, 1.1%	28 out of 15747 genes, 0.2%	0.14715	ENSGALG00000010935,ENSGALG00000005435,ENSGALG00000044478,ENSGALG00000015145,ENSGALG00000005766,ENSGALG00000042706,ENSGALG00000034751
biological_process	GO:0007140 male meiotic nuclear division	7 out of 613 genes, 1.1%	28 out of 15747 genes, 0.2%	0.14715	ENSGALG00000031768,ENSGALG00000045889,ENSGALG00000011565,ENSGALG00000019211,ENSGALG00000012236,ENSGALG00000034574,ENSGALG00000006031
molecular_function	GO:0015291 secondary active transmembrane transporter activity	16 out of 613 genes, 2.6%	155 out of 15747 genes, 1.0%	0.16287	ENSGALG00000031293,ENSGALG00000004945,ENSGALG00000019958,ENSGALG00000003310,ENSGALG00000033638,ENSGALG00000030863,ENSGALG00000016804,ENSGALG00000030032,ENSGALG00000039738,ENSGALG00000012908,ENSGALG00000019276,ENSGALG00000013180,ENSGALG00000016884,ENSGALG00000019290,ENSGALG00000007959,ENSGALG00000017216
cellular_component	GO:0098590 plasma membrane region	36 out of 613 genes, 5.9%	516 out of 15747 genes, 3.3%	0.18291	ENSGALG00000041348,ENSGALG00000040038,ENSGALG00000004945,ENSGALG00000012297,ENSGALG00000006454,ENSGALG00000005360,ENSGALG00000016615,ENSGALG00000039738,ENSGALG00000030032,ENSGALG00000031450,ENSGALG00000030836,ENSGALG00000009306,ENSGALG00000002314,ENSGALG00000013180,ENSGALG00000014206,ENSGALG00000010781,ENSGALG00000031529,ENSGALG00000022557,ENSGALG00000033953,ENSGALG00000038042,ENSGALG00000041272,…
molecular_function	GO:0005245 voltage-gated calcium channel activity	7 out of 613 genes, 1.1%	36 out of 15747 genes, 0.2%	0.18402	ENSGALG00000025788,ENSGALG00000015145,ENSGALG00000005332,ENSGALG00000042706,ENSGALG00000003833,ENSGALG00000013007,ENSGALG00000005215
molecular_function	GO:0060089 molecular transducer activity	57 out of 613 genes, 9.3%	930 out of 15747 genes, 5.9%	0.19881	ENSGALG00000005657,ENSGALG00000041348,ENSGALG00000037290,ENSGALG00000010293,ENSGALG00000005242,ENSGALG00000011141,ENSGALG00000016992,ENSGALG00000012297,ENSGALG00000032856,ENSGALG00000005766,ENSGALG00000003446,ENSGALG00000016725,ENSGALG00000016615,ENSGALG00000016176,ENSGALG00000043010,ENSGALG00000005853,ENSGALG00000040305,ENSGALG00000009034,ENSGALG00000009064,ENSGALG00000021567,ENSGALG00000014206,…
cellular_component	GO:0071944 cell periphery	151 out of 613 genes, 24.6%	3050 out of 15747 genes, 19.4%	0.21498	ENSGALG00000010850,ENSGALG00000007211,ENSGALG00000016684,ENSGALG00000011141,ENSGALG00000040038,ENSGALG00000004945,ENSGALG00000015145,ENSGALG00000016908,ENSGALG00000016615,ENSGALG00000041826,ENSGALG00000030863,ENSGALG00000045668,ENSGALG00000016176,ENSGALG00000012142,ENSGALG00000012906,ENSGALG00000005824,ENSGALG00000005853,ENSGALG00000009306,ENSGALG00000009034,ENSGALG00000021567,ENSGALG00000019276,…
molecular_function	GO:0099095 ligand-gated anion channel activity	5 out of 613 genes, 0.8%	18 out of 15747 genes, 0.1%	0.22278	ENSGALG00000038042,ENSGALG00000014206,ENSGALG00000041042,ENSGALG00000029392,ENSGALG00000010781
molecular_function	GO:0005244 voltage-gated ion channel activity	16 out of 613 genes, 2.6%	161 out of 15747 genes, 1.0%	0.24886	ENSGALG00000041348,ENSGALG00000003833,ENSGALG00000012594,ENSGALG00000015145,ENSGALG00000005332,ENSGALG00000043764,ENSGALG00000011040,ENSGALG00000006112,ENSGALG00000012142,ENSGALG00000013007,ENSGALG00000045668,ENSGALG00000008898,ENSGALG00000025788,ENSGALG00000042706,ENSGALG00000005215,ENSGALG00000027702
molecular_function	GO:0022832 voltage-gated channel activity	16 out of 613 genes, 2.6%	161 out of 15747 genes, 1.0%	0.24886	ENSGALG00000041348,ENSGALG00000003833,ENSGALG00000012594,ENSGALG00000015145,ENSGALG00000005332,ENSGALG00000043764,ENSGALG00000011040,ENSGALG00000006112,ENSGALG00000012142,ENSGALG00000013007,ENSGALG00000045668,ENSGALG00000008898,ENSGALG00000025788,ENSGALG00000042706,ENSGALG00000005215,ENSGALG00000027702
biological_process	GO:0007141 male meiosis I	5 out of 613 genes, 0.8%	14 out of 15747 genes, 0.1%	0.25489	ENSGALG00000031768,ENSGALG00000045889,ENSGALG00000011565,ENSGALG00000012236,ENSGALG00000006031
cellular_component	GO:0016342 catenin complex	5 out of 613 genes, 0.8%	20 out of 15747 genes, 0.1%	0.28657	ENSGALG00000007211,ENSGALG00000012923,ENSGALG00000036097,ENSGALG00000013775,ENSGALG00000012906
molecular_function	GO:0022824 transmitter-gated ion channel activity	8 out of 613 genes, 1.3%	50 out of 15747 genes, 0.3%	0.28737	ENSGALG00000041348,ENSGALG00000029392,ENSGALG00000008898,ENSGALG00000038042,ENSGALG00000014206,ENSGALG00000015434,ENSGALG00000041042,ENSGALG00000010781
molecular_function	GO:0022835 transmitter-gated channel activity	8 out of 613 genes, 1.3%	50 out of 15747 genes, 0.3%	0.28737	ENSGALG00000041348,ENSGALG00000029392,ENSGALG00000008898,ENSGALG00000038042,ENSGALG00000014206,ENSGALG00000015434,ENSGALG00000041042,ENSGALG00000010781
cellular_component	GO:0098862 cluster of actin-based cell projections	11 out of 613 genes, 1.8%	92 out of 15747 genes, 0.6%	0.29909	ENSGALG00000010935,ENSGALG00000039738,ENSGALG00000031450,ENSGALG00000009306,ENSGALG00000015145,ENSGALG00000042706,ENSGALG00000034751,ENSGALG00000013180,ENSGALG00000005360,ENSGALG00000016884,ENSGALG00000004978
molecular_function	GO:0020037 heme binding	13 out of 613 genes, 2.1%	118 out of 15747 genes, 0.7%	0.30667	ENSGALG00000039742,ENSGALG00000030255,ENSGALG00000013294,ENSGALG00000016690,ENSGALG00000008283,ENSGALG00000031869,ENSGALG00000046639,ENSGALG00000040754,ENSGALG00000035207,ENSGALG00000032620,ENSGALG00000005435,ENSGALG00000041510,ENSGALG00000016370
cellular_component	GO:0016324 apical plasma membrane	14 out of 613 genes, 2.3%	137 out of 15747 genes, 0.9%	0.3122	ENSGALG00000031529,ENSGALG00000040038,ENSGALG00000039738,ENSGALG00000004945,ENSGALG00000033953,ENSGALG00000031450,ENSGALG00000016920,ENSGALG00000006454,ENSGALG00000009306,ENSGALG00000009958,ENSGALG00000013180,ENSGALG00000005360,ENSGALG00000014227,ENSGALG00000016615
biological_process	GO:0003008 system process	60 out of 613 genes, 9.8%	960 out of 15747 genes, 6.1%	0.36097	ENSGALG00000017197,ENSGALG00000041348,ENSGALG00000037290,ENSGALG00000006208,ENSGALG00000012297,ENSGALG00000004740,ENSGALG00000015145,ENSGALG00000010342,ENSGALG00000005766,ENSGALG00000015126,ENSGALG00000016725,ENSGALG00000010935,ENSGALG00000006508,ENSGALG00000006626,ENSGALG00000043010,ENSGALG00000031450,ENSGALG00000040305,ENSGALG00000042706,ENSGALG00000026747,ENSGALG00000014206,ENSGALG00000005752,…
biological_process	GO:0042446 hormone biosynthetic process	6 out of 613 genes, 1.0%	23 out of 15747 genes, 0.1%	0.37709	ENSGALG00000013294,ENSGALG00000027818,ENSGALG00000016804,ENSGALG00000016685,ENSGALG00000005215,ENSGALG00000017216
molecular_function	GO:0022851 GABA-gated chloride ion channel activity	4 out of 613 genes, 0.7%	12 out of 15747 genes, 0.1%	0.39538	ENSGALG00000038042,ENSGALG00000014206,ENSGALG00000041042,ENSGALG00000029392
molecular_function	GO:0004089 carbonate dehydratase activity	4 out of 613 genes, 0.7%	12 out of 15747 genes, 0.1%	0.39538	ENSGALG00000037975,ENSGALG00000033428,ENSGALG00000039145,ENSGALG00000005360
molecular_function	GO:0098960 postsynaptic neurotransmitter receptor activity	6 out of 613 genes, 1.0%	30 out of 15747 genes, 0.2%	0.40891	ENSGALG00000012297,ENSGALG00000008898,ENSGALG00000038042,ENSGALG00000017238,ENSGALG00000014206,ENSGALG00000041042
cellular_component	GO:0001750 photoreceptor outer segment	8 out of 613 genes, 1.3%	55 out of 15747 genes, 0.3%	0.4168	ENSGALG00000031301,ENSGALG00000031450,ENSGALG00000004251,ENSGALG00000002314,ENSGALG00000005752,ENSGALG00000008910,ENSGALG00000014136,ENSGALG00000016725
molecular_function	GO:0046906 tetrapyrrole binding	13 out of 613 genes, 2.1%	122 out of 15747 genes, 0.8%	0.42037	ENSGALG00000039742,ENSGALG00000030255,ENSGALG00000013294,ENSGALG00000016690,ENSGALG00000008283,ENSGALG00000031869,ENSGALG00000046639,ENSGALG00000040754,ENSGALG00000035207,ENSGALG00000032620,ENSGALG00000005435,ENSGALG00000041510,ENSGALG00000016370
biological_process	GO:0007600 sensory perception	31 out of 613 genes, 5.1%	400 out of 15747 genes, 2.5%	0.42449	ENSGALG00000031301,ENSGALG00000017197,ENSGALG00000037290,ENSGALG00000006208,ENSGALG00000012297,ENSGALG00000001418,ENSGALG00000041272,ENSGALG00000015145,ENSGALG00000010342,ENSGALG00000005332,ENSGALG00000005766,ENSGALG00000015126,ENSGALG00000005443,ENSGALG00000016725,ENSGALG00000015269,ENSGALG00000014136,ENSGALG00000010935,ENSGALG00000006626,ENSGALG00000029392,ENSGALG00000043010,ENSGALG00000036768,…
molecular_function	GO:0015370 solute:sodium symporter activity	8 out of 613 genes, 1.3%	53 out of 15747 genes, 0.3%	0.4283	ENSGALG00000030863,ENSGALG00000016804,ENSGALG00000030032,ENSGALG00000004945,ENSGALG00000012908,ENSGALG00000013180,ENSGALG00000019290,ENSGALG00000017216
molecular_function	GO:0001653 peptide receptor activity	14 out of 613 genes, 2.3%	138 out of 15747 genes, 0.9%	0.44223	ENSGALG00000010572,ENSGALG00000005657,ENSGALG00000010596,ENSGALG00000005242,ENSGALG00000015753,ENSGALG00000006406,ENSGALG00000013813,ENSGALG00000007466,ENSGALG00000010078,ENSGALG00000041800,ENSGALG00000009509,ENSGALG00000005212,ENSGALG00000016615,ENSGALG00000015269
biological_process	GO:0006812 cation transport	41 out of 613 genes, 6.7%	589 out of 15747 genes, 3.7%	0.45583	ENSGALG00000011875,ENSGALG00000016684,ENSGALG00000003833,ENSGALG00000016992,ENSGALG00000004945,ENSGALG00000005435,ENSGALG00000015145,ENSGALG00000020827,ENSGALG00000005766,ENSGALG00000015126,ENSGALG00000043764,ENSGALG00000006508,ENSGALG00000045668,ENSGALG00000016804,ENSGALG00000013007,ENSGALG00000012142,ENSGALG00000039738,ENSGALG00000030032,ENSGALG00000005853,ENSGALG00000012908,ENSGALG00000042706,…
cellular_component	GO:0097223 sperm part	10 out of 613 genes, 1.6%	83 out of 15747 genes, 0.5%	0.47812	ENSGALG00000010596,ENSGALG00000043839,ENSGALG00000005247,ENSGALG00000007257,ENSGALG00000009509,ENSGALG00000044625,ENSGALG00000014997,ENSGALG00000029000,ENSGALG00000007959,ENSGALG00000010980
molecular_function	GO:0004867 serine-type endopeptidase inhibitor activity	8 out of 613 genes, 1.3%	54 out of 15747 genes, 0.3%	0.48595	ENSGALG00000030255,ENSGALG00000010657,ENSGALG00000017017,ENSGALG00000020390,ENSGALG00000006833,ENSGALG00000043252,ENSGALG00000001697,ENSGALG00000007381
biological_process	GO:0030195 negative regulation of blood coagulation	6 out of 613 genes, 1.0%	24 out of 15747 genes, 0.2%	0.48636	ENSGALG00000032683,ENSGALG00000028886,ENSGALG00000017274,ENSGALG00000016985,ENSGALG00000004293,ENSGALG00000013571
biological_process	GO:1900047 negative regulation of hemostasis	6 out of 613 genes, 1.0%	24 out of 15747 genes, 0.2%	0.48636	ENSGALG00000032683,ENSGALG00000028886,ENSGALG00000017274,ENSGALG00000016985,ENSGALG00000004293,ENSGALG00000013571
cellular_component	GO:0099503 secretory vesicle	19 out of 613 genes, 3.1%	227 out of 15747 genes, 1.4%	0.49565	ENSGALG00000039254,ENSGALG00000037220,ENSGALG00000007284,ENSGALG00000041122,ENSGALG00000019958,ENSGALG00000009509,ENSGALG00000044625,ENSGALG00000005360,ENSGALG00000014997,ENSGALG00000029000,ENSGALG00000043839,ENSGALG00000016258,ENSGALG00000008898,ENSGALG00000010927,ENSGALG00000037302,ENSGALG00000014994,ENSGALG00000005212,ENSGALG00000035935,ENSGALG00000010980
biological_process	GO:0060078 regulation of postsynaptic membrane potential	10 out of 613 genes, 1.6%	68 out of 15747 genes, 0.4%	0.54599	ENSGALG00000041348,ENSGALG00000017238,ENSGALG00000029392,ENSGALG00000008898,ENSGALG00000012297,ENSGALG00000038042,ENSGALG00000014206,ENSGALG00000041042,ENSGALG00000015434,ENSGALG00000010781
biological_process	GO:0098660 inorganic ion transmembrane transport	35 out of 613 genes, 5.7%	480 out of 15747 genes, 3.0%	0.54982	ENSGALG00000011875,ENSGALG00000003833,ENSGALG00000016992,ENSGALG00000004945,ENSGALG00000005435,ENSGALG00000015145,ENSGALG00000005766,ENSGALG00000043764,ENSGALG00000045668,ENSGALG00000013007,ENSGALG00000012142,ENSGALG00000039738,ENSGALG00000030032,ENSGALG00000005853,ENSGALG00000042706,ENSGALG00000014206,ENSGALG00000016884,ENSGALG00000005215,ENSGALG00000007959,ENSGALG00000027702,ENSGALG00000010781,…
molecular_function	GO:0016298 lipase activity	11 out of 613 genes, 1.8%	96 out of 15747 genes, 0.6%	0.56272	ENSGALG00000033143,ENSGALG00000045796,ENSGALG00000006302,ENSGALG00000009231,ENSGALG00000029836,ENSGALG00000004230,ENSGALG00000014997,ENSGALG00000044307,ENSGALG00000029454,ENSGALG00000043401,ENSGALG00000046392
cellular_component	GO:0120025 plasma membrane bounded cell projection	66 out of 613 genes, 10.8%	1178 out of 15747 genes, 7.5%	0.57882	ENSGALG00000005657,ENSGALG00000012100,ENSGALG00000016992,ENSGALG00000012297,ENSGALG00000030307,ENSGALG00000015145,ENSGALG00000029000,ENSGALG00000028138,ENSGALG00000041826,ENSGALG00000016804,ENSGALG00000012142,ENSGALG00000030032,ENSGALG00000005853,ENSGALG00000007927,ENSGALG00000021567,ENSGALG00000014206,ENSGALG00000005752,ENSGALG00000007959,ENSGALG00000027702,ENSGALG00000012594,ENSGALG00000006130,…
biological_process	GO:0007267 cell-cell signaling	35 out of 613 genes, 5.7%	484 out of 15747 genes, 3.1%	0.6419	ENSGALG00000041348,ENSGALG00000002763,ENSGALG00000032937,ENSGALG00000003833,ENSGALG00000016992,ENSGALG00000004740,ENSGALG00000041122,ENSGALG00000012140,ENSGALG00000016804,ENSGALG00000005853,ENSGALG00000037302,ENSGALG00000009064,ENSGALG00000014206,ENSGALG00000005212,ENSGALG00000010781,ENSGALG00000033974,ENSGALG00000039254,ENSGALG00000000277,ENSGALG00000012155,ENSGALG00000012594,ENSGALG00000038042,…
biological_process	GO:0098916 anterograde trans-synaptic signaling	22 out of 613 genes, 3.6%	251 out of 15747 genes, 1.6%	0.656	ENSGALG00000041348,ENSGALG00000039254,ENSGALG00000032937,ENSGALG00000003833,ENSGALG00000016992,ENSGALG00000038042,ENSGALG00000004740,ENSGALG00000036971,ENSGALG00000041122,ENSGALG00000015332,ENSGALG00000041042,ENSGALG00000015434,ENSGALG00000016804,ENSGALG00000029392,ENSGALG00000005853,ENSGALG00000008898,ENSGALG00000025788,ENSGALG00000037302,ENSGALG00000014206,ENSGALG00000014994,ENSGALG00000035935,…
biological_process	GO:0007268 chemical synaptic transmission	22 out of 613 genes, 3.6%	251 out of 15747 genes, 1.6%	0.656	ENSGALG00000041348,ENSGALG00000039254,ENSGALG00000032937,ENSGALG00000003833,ENSGALG00000016992,ENSGALG00000038042,ENSGALG00000004740,ENSGALG00000036971,ENSGALG00000041122,ENSGALG00000015332,ENSGALG00000041042,ENSGALG00000015434,ENSGALG00000016804,ENSGALG00000029392,ENSGALG00000005853,ENSGALG00000008898,ENSGALG00000025788,ENSGALG00000037302,ENSGALG00000014206,ENSGALG00000014994,ENSGALG00000035935,…
molecular_function	GO:0004946 bombesin receptor activity	2 out of 613 genes, 0.3%	2 out of 15747 genes, 0.0%	0.68237	ENSGALG00000013813,ENSGALG00000006406
molecular_function	GO:0033265 choline binding	2 out of 613 genes, 0.3%	2 out of 15747 genes, 0.0%	0.68237	ENSGALG00000016804,ENSGALG00000017216
molecular_function	GO:0071886 1-(4-iodo-2,5-dimethoxyphenyl)propan-2-amine binding	2 out of 613 genes, 0.3%	2 out of 15747 genes, 0.0%	0.68237	ENSGALG00000016992,ENSGALG00000005853
molecular_function	GO:0099530 G-protein coupled receptor activity involved in regulation of postsynaptic membrane potential	2 out of 613 genes, 0.3%	2 out of 15747 genes, 0.0%	0.68237	ENSGALG00000012297,ENSGALG00000017238
molecular_function	GO:0005307 choline:sodium symporter activity	2 out of 613 genes, 0.3%	2 out of 15747 genes, 0.0%	0.68237	ENSGALG00000016804,ENSGALG00000017216
cellular_component	GO:0045177 apical part of cell	16 out of 613 genes, 2.6%	182 out of 15747 genes, 1.2%	0.69519	ENSGALG00000031529,ENSGALG00000022557,ENSGALG00000040038,ENSGALG00000004945,ENSGALG00000033953,ENSGALG00000006454,ENSGALG00000009958,ENSGALG00000005360,ENSGALG00000010891,ENSGALG00000014227,ENSGALG00000016615,ENSGALG00000039738,ENSGALG00000016920,ENSGALG00000031450,ENSGALG00000009306,ENSGALG00000013180
cellular_component	GO:0032421 stereocilium bundle	6 out of 613 genes, 1.0%	35 out of 15747 genes, 0.2%	0.71881	ENSGALG00000031450,ENSGALG00000010935,ENSGALG00000015145,ENSGALG00000042706,ENSGALG00000034751,ENSGALG00000004978
cellular_component	GO:0120038 plasma membrane bounded cell projection part	45 out of 613 genes, 7.3%	743 out of 15747 genes, 4.7%	0.75287	ENSGALG00000036909,ENSGALG00000005657,ENSGALG00000016992,ENSGALG00000012297,ENSGALG00000030307,ENSGALG00000015145,ENSGALG00000008910,ENSGALG00000005360,ENSGALG00000029000,ENSGALG00000016725,ENSGALG00000006508,ENSGALG00000028138,ENSGALG00000013268,ENSGALG00000016804,ENSGALG00000012142,ENSGALG00000039738,ENSGALG00000030032,ENSGALG00000005853,ENSGALG00000010116,ENSGALG00000031450,ENSGALG00000030836,…
cellular_component	GO:0044463 cell projection part	45 out of 613 genes, 7.3%	743 out of 15747 genes, 4.7%	0.75287	ENSGALG00000036909,ENSGALG00000005657,ENSGALG00000016992,ENSGALG00000012297,ENSGALG00000030307,ENSGALG00000015145,ENSGALG00000008910,ENSGALG00000005360,ENSGALG00000029000,ENSGALG00000016725,ENSGALG00000006508,ENSGALG00000028138,ENSGALG00000013268,ENSGALG00000016804,ENSGALG00000012142,ENSGALG00000039738,ENSGALG00000030032,ENSGALG00000005853,ENSGALG00000010116,ENSGALG00000031450,ENSGALG00000030836,…
molecular_function	GO:0015108 chloride transmembrane transporter activity	9 out of 613 genes, 1.5%	71 out of 15747 genes, 0.5%	0.75448	ENSGALG00000029392,ENSGALG00000011614,ENSGALG00000004945,ENSGALG00000038042,ENSGALG00000014206,ENSGALG00000041042,ENSGALG00000007959,ENSGALG00000033638,ENSGALG00000010781
biological_process	GO:0006816 calcium ion transport	17 out of 613 genes, 2.8%	172 out of 15747 genes, 1.1%	0.77535	ENSGALG00000011875,ENSGALG00000006297,ENSGALG00000003833,ENSGALG00000016992,ENSGALG00000005435,ENSGALG00000044478,ENSGALG00000015145,ENSGALG00000005332,ENSGALG00000005766,ENSGALG00000013007,ENSGALG00000005853,ENSGALG00000014746,ENSGALG00000008898,ENSGALG00000025788,ENSGALG00000034751,ENSGALG00000042706,ENSGALG00000005215
biological_process	GO:0050819 negative regulation of coagulation	6 out of 613 genes, 1.0%	26 out of 15747 genes, 0.2%	0.77854	ENSGALG00000032683,ENSGALG00000028886,ENSGALG00000017274,ENSGALG00000016985,ENSGALG00000004293,ENSGALG00000013571
molecular_function	GO:0046872 metal ion binding	110 out of 613 genes, 17.9%	2166 out of 15747 genes, 13.8%	0.79519	ENSGALG00000007211,ENSGALG00000037975,ENSGALG00000016662,ENSGALG00000042443,ENSGALG00000015630,ENSGALG00000004669,ENSGALG00000032620,ENSGALG00000016316,ENSGALG00000005435,ENSGALG00000034219,ENSGALG00000041510,ENSGALG00000016908,ENSGALG00000029454,ENSGALG00000003446,ENSGALG00000038598,ENSGALG00000043027,ENSGALG00000041826,ENSGALG00000012142,ENSGALG00000035656,ENSGALG00000012906,ENSGALG00000040754,…
biological_process	GO:0042445 hormone metabolic process	12 out of 613 genes, 2.0%	98 out of 15747 genes, 0.6%	0.8053	ENSGALG00000013294,ENSGALG00000027818,ENSGALG00000016804,ENSGALG00000016685,ENSGALG00000013969,ENSGALG00000041510,ENSGALG00000016370,ENSGALG00000037875,ENSGALG00000014994,ENSGALG00000005212,ENSGALG00000005215,ENSGALG00000017216
molecular_function	GO:0022804 active transmembrane transporter activity	20 out of 613 genes, 3.3%	250 out of 15747 genes, 1.6%	0.85448	ENSGALG00000031293,ENSGALG00000004945,ENSGALG00000019958,ENSGALG00000003310,ENSGALG00000009958,ENSGALG00000033638,ENSGALG00000010891,ENSGALG00000030863,ENSGALG00000016804,ENSGALG00000039738,ENSGALG00000030032,ENSGALG00000013079,ENSGALG00000012908,ENSGALG00000019276,ENSGALG00000013180,ENSGALG00000005752,ENSGALG00000016884,ENSGALG00000019290,ENSGALG00000007959,ENSGALG00000017216
molecular_function	GO:0004866 endopeptidase inhibitor activity	11 out of 613 genes, 1.8%	102 out of 15747 genes, 0.6%	0.92218	ENSGALG00000030255,ENSGALG00000010657,ENSGALG00000017017,ENSGALG00000014252,ENSGALG00000020390,ENSGALG00000000293,ENSGALG00000006833,ENSGALG00000043252,ENSGALG00000007381,ENSGALG00000001697,ENSGALG00000031659
cellular_component	GO:0031012 extracellular matrix	21 out of 613 genes, 3.4%	276 out of 15747 genes, 1.8%	0.92792	ENSGALG00000043223,ENSGALG00000006864,ENSGALG00000005426,ENSGALG00000002428,ENSGALG00000014900,ENSGALG00000006992,ENSGALG00000004722,ENSGALG00000019060,ENSGALG00000026305,ENSGALG00000038022,ENSGALG00000006725,ENSGALG00000010657,ENSGALG00000010583,ENSGALG00000003589,ENSGALG00000030012,ENSGALG00000011970,ENSGALG00000010929,ENSGALG00000010927,ENSGALG00000026297,ENSGALG00000029836,ENSGALG00000005978
biological_process	GO:0006820 anion transport	28 out of 613 genes, 4.6%	364 out of 15747 genes, 2.3%	0.95098	ENSGALG00000031293,ENSGALG00000010293,ENSGALG00000039254,ENSGALG00000004945,ENSGALG00000038042,ENSGALG00000012594,ENSGALG00000041122,ENSGALG00000019958,ENSGALG00000009958,ENSGALG00000041042,ENSGALG00000005360,ENSGALG00000004729,ENSGALG00000033638,ENSGALG00000010891,ENSGALG00000030032,ENSGALG00000029392,ENSGALG00000011614,ENSGALG00000041612,ENSGALG00000036897,ENSGALG00000009306,ENSGALG00000012908,…
cellular_component	GO:0042995 cell projection	66 out of 613 genes, 10.8%	1203 out of 15747 genes, 7.6%	0.96134	ENSGALG00000005657,ENSGALG00000012100,ENSGALG00000016992,ENSGALG00000012297,ENSGALG00000030307,ENSGALG00000015145,ENSGALG00000029000,ENSGALG00000028138,ENSGALG00000041826,ENSGALG00000016804,ENSGALG00000012142,ENSGALG00000030032,ENSGALG00000005853,ENSGALG00000007927,ENSGALG00000021567,ENSGALG00000014206,ENSGALG00000005752,ENSGALG00000007959,ENSGALG00000027702,ENSGALG00000012594,ENSGALG00000006130,…
biological_process	GO:0098655 cation transmembrane transport	34 out of 613 genes, 5.5%	476 out of 15747 genes, 3.0%	0.97027	ENSGALG00000011875,ENSGALG00000016684,ENSGALG00000003833,ENSGALG00000016992,ENSGALG00000004945,ENSGALG00000005435,ENSGALG00000015145,ENSGALG00000005766,ENSGALG00000015126,ENSGALG00000043764,ENSGALG00000045668,ENSGALG00000012142,ENSGALG00000013007,ENSGALG00000039738,ENSGALG00000030032,ENSGALG00000005853,ENSGALG00000042706,ENSGALG00000016884,ENSGALG00000005215,ENSGALG00000027702,ENSGALG00000006297,…
cellular_component	GO:0030285 integral component of synaptic vesicle membrane	3 out of 613 genes, 0.5%	8 out of 15747 genes, 0.1%	0.9709	ENSGALG00000039254,ENSGALG00000041122,ENSGALG00000019958
biological_process	GO:0002694 regulation of leukocyte activation	3 out of 613 genes, 0.5%	285 out of 15747 genes, 1.8%	1	ENSGALG00000031529,ENSGALG00000042285,ENSGALG00000008014
biological_process	GO:0009593 detection of chemical stimulus	7 out of 613 genes, 1.1%	162 out of 15747 genes, 1.0%	1	ENSGALG00000040305,ENSGALG00000037290,ENSGALG00000031905,ENSGALG00000036079,ENSGALG00000005766,ENSGALG00000034751,ENSGALG00000036768
cellular_component	GO:0009897 external side of plasma membrane	10 out of 613 genes, 1.6%	242 out of 15747 genes, 1.5%	1	ENSGALG00000010293,ENSGALG00000040101,ENSGALG00000011141,ENSGALG00000032856,ENSGALG00000015145,ENSGALG00000017274,ENSGALG00000043735,ENSGALG00000042285,ENSGALG00000005360,ENSGALG00000013101
biological_process	GO:0014013 regulation of gliogenesis	2 out of 613 genes, 0.3%	60 out of 15747 genes, 0.4%	1	ENSGALG00000032545,ENSGALG00000000653
cellular_component	GO:0099568 cytoplasmic region	6 out of 613 genes, 1.0%	350 out of 15747 genes, 2.2%	1	ENSGALG00000033953,ENSGALG00000011913,ENSGALG00000028138,ENSGALG00000013268,ENSGALG00000035935,ENSGALG00000010116
biological_process	GO:0006285 base-excision repair, AP site formation	2 out of 613 genes, 0.3%	5 out of 15747 genes, 0.0%	1	ENSGALG00000021285,ENSGALG00000006651
biological_process	GO:0044237 cellular metabolic process	159 out of 613 genes, 25.9%	5353 out of 15747 genes, 34.0%	1	ENSGALG00000016128,ENSGALG00000013265,ENSGALG00000039831,ENSGALG00000013969,ENSGALG00000040208,ENSGALG00000016316,ENSGALG00000042984,ENSGALG00000021285,ENSGALG00000041510,ENSGALG00000004230,ENSGALG00000038598,ENSGALG00000036504,ENSGALG00000015224,ENSGALG00000009034,ENSGALG00000021567,ENSGALG00000006833,ENSGALG00000005215,ENSGALG00000038771,ENSGALG00000011565,ENSGALG00000041553,ENSGALG00000012802,…
cellular_component	GO:0005769 early endosome	4 out of 613 genes, 0.7%	167 out of 15747 genes, 1.1%	1	ENSGALG00000012594,ENSGALG00000046088,ENSGALG00000029000,ENSGALG00000041273
biological_process	GO:0044782 cilium organization	7 out of 613 genes, 1.1%	219 out of 15747 genes, 1.4%	1	ENSGALG00000011913,ENSGALG00000028138,ENSGALG00000012100,ENSGALG00000013268,ENSGALG00000007257,ENSGALG00000005247,ENSGALG00000010116
biological_process	GO:0001558 regulation of cell growth	7 out of 613 genes, 1.1%	228 out of 15747 genes, 1.4%	1	ENSGALG00000012594,ENSGALG00000002763,ENSGALG00000037603,ENSGALG00000032545,ENSGALG00000031529,ENSGALG00000011581,ENSGALG00000012115
biological_process	GO:0099003 vesicle-mediated transport in synapse	3 out of 613 genes, 0.5%	92 out of 15747 genes, 0.6%	1	ENSGALG00000003164,ENSGALG00000015332,ENSGALG00000035935
molecular_function	GO:0031406 carboxylic acid binding	6 out of 613 genes, 1.0%	112 out of 15747 genes, 0.7%	1	ENSGALG00000008898,ENSGALG00000006725,ENSGALG00000037603,ENSGALG00000038362,ENSGALG00000016615,ENSGALG00000010781
molecular_function	GO:0008092 cytoskeletal protein binding	32 out of 613 genes, 5.2%	707 out of 15747 genes, 4.5%	1	ENSGALG00000036909,ENSGALG00000009602,ENSGALG00000007211,ENSGALG00000016684,ENSGALG00000035594,ENSGALG00000015172,ENSGALG00000011299,ENSGALG00000004740,ENSGALG00000005766,ENSGALG00000006508,ENSGALG00000036097,ENSGALG00000041826,ENSGALG00000011581,ENSGALG00000012906,ENSGALG00000015283,ENSGALG00000031450,ENSGALG00000029660,ENSGALG00000007319,ENSGALG00000004978,ENSGALG00000031301,ENSGALG00000031566,…
cellular_component	GO:0150034 distal axon	8 out of 613 genes, 1.3%	99 out of 15747 genes, 0.6%	1	ENSGALG00000031301,ENSGALG00000005657,ENSGALG00000006508,ENSGALG00000041103,ENSGALG00000043480,ENSGALG00000012594,ENSGALG00000015332,ENSGALG00000035935
biological_process	GO:0007286 spermatid development	9 out of 613 genes, 1.5%	79 out of 15747 genes, 0.5%	1	ENSGALG00000031768,ENSGALG00000043839,ENSGALG00000044995,ENSGALG00000045889,ENSGALG00000012236,ENSGALG00000002006,ENSGALG00000002511,ENSGALG00000007959,ENSGALG00000045414
biological_process	GO:0072527 pyrimidine-containing compound metabolic process	2 out of 613 genes, 0.3%	59 out of 15747 genes, 0.4%	1	ENSGALG00000016524,ENSGALG00000038362
biological_process	GO:0019693 ribose phosphate metabolic process	11 out of 613 genes, 1.8%	267 out of 15747 genes, 1.7%	1	ENSGALG00000042446,ENSGALG00000015753,ENSGALG00000031678,ENSGALG00000029827,ENSGALG00000010225,ENSGALG00000015224,ENSGALG00000005361,ENSGALG00000007267,ENSGALG00000035207,ENSGALG00000030251,ENSGALG00000016524
biological_process	GO:0051147 regulation of muscle cell differentiation	2 out of 613 genes, 0.3%	83 out of 15747 genes, 0.5%	1	ENSGALG00000033960,ENSGALG00000041272
biological_process	GO:0048598 embryonic morphogenesis	15 out of 613 genes, 2.4%	422 out of 15747 genes, 2.7%	1	ENSGALG00000027786,ENSGALG00000042607,ENSGALG00000010572,ENSGALG00000008135,ENSGALG00000010935,ENSGALG00000002763,ENSGALG00000013782,ENSGALG00000006992,ENSGALG00000001124,ENSGALG00000031450,ENSGALG00000016316,ENSGALG00000009064,ENSGALG00000005443,ENSGALG00000036114,ENSGALG00000004978
biological_process	GO:1900274 regulation of phospholipase C activity	2 out of 613 genes, 0.3%	13 out of 15747 genes, 0.1%	1	ENSGALG00000042878,ENSGALG00000016992
biological_process	GO:0019321 pentose metabolic process	2 out of 613 genes, 0.3%	11 out of 15747 genes, 0.1%	1	ENSGALG00000010342,ENSGALG00000006208
biological_process	GO:0002064 epithelial cell development	5 out of 613 genes, 0.8%	137 out of 15747 genes, 0.9%	1	ENSGALG00000031450,ENSGALG00000034585,ENSGALG00000015145,ENSGALG00000022557,ENSGALG00000036114
biological_process	GO:0009206 purine ribonucleoside triphosphate biosynthetic process	2 out of 613 genes, 0.3%	59 out of 15747 genes, 0.4%	1	ENSGALG00000031678,ENSGALG00000015224
biological_process	GO:0080090 regulation of primary metabolic process	100 out of 613 genes, 16.3%	3769 out of 15747 genes, 23.9%	1	ENSGALG00000016662,ENSGALG00000016992,ENSGALG00000014252,ENSGALG00000016316,ENSGALG00000012297,ENSGALG00000000293,ENSGALG00000034219,ENSGALG00000010866,ENSGALG00000040078,ENSGALG00000035944,ENSGALG00000001697,ENSGALG00000003446,ENSGALG00000038598,ENSGALG00000032545,ENSGALG00000041630,ENSGALG00000005853,ENSGALG00000009034,ENSGALG00000012126,ENSGALG00000009064,ENSGALG00000045800,ENSGALG00000021567,…
biological_process	GO:0002790 peptide secretion	4 out of 613 genes, 0.7%	102 out of 15747 genes, 0.6%	1	ENSGALG00000041272,ENSGALG00000011141,ENSGALG00000015332,ENSGALG00000005212
molecular_function	GO:0016705 oxidoreductase activity, acting on paired donors, with incorporation or reduction of molecular oxygen	8 out of 613 genes, 1.3%	128 out of 15747 genes, 0.8%	1	ENSGALG00000039742,ENSGALG00000013294,ENSGALG00000016690,ENSGALG00000008283,ENSGALG00000019300,ENSGALG00000046639,ENSGALG00000040754,ENSGALG00000032620
biological_process	GO:0060828 regulation of canonical Wnt signaling pathway	4 out of 613 genes, 0.7%	173 out of 15747 genes, 1.1%	1	ENSGALG00000042607,ENSGALG00000002763,ENSGALG00000009064,ENSGALG00000012155
biological_process	GO:1901343 negative regulation of vasculature development	5 out of 613 genes, 0.8%	72 out of 15747 genes, 0.5%	1	ENSGALG00000033960,ENSGALG00000038225,ENSGALG00000016176,ENSGALG00000042365,ENSGALG00000006519
biological_process	GO:0001656 metanephros development	2 out of 613 genes, 0.3%	64 out of 15747 genes, 0.4%	1	ENSGALG00000036114,ENSGALG00000012115
cellular_component	GO:0031362 anchored component of external side of plasma membrane	2 out of 613 genes, 0.3%	7 out of 15747 genes, 0.0%	1	ENSGALG00000010293,ENSGALG00000005360
biological_process	GO:0019439 aromatic compound catabolic process	5 out of 613 genes, 0.8%	232 out of 15747 genes, 1.5%	1	ENSGALG00000031768,ENSGALG00000031678,ENSGALG00000012418,ENSGALG00000035207,ENSGALG00000010980
biological_process	GO:0030072 peptide hormone secretion	2 out of 613 genes, 0.3%	41 out of 15747 genes, 0.3%	1	ENSGALG00000015332,ENSGALG00000005212
molecular_function	GO:0030545 receptor regulator activity	14 out of 613 genes, 2.3%	320 out of 15747 genes, 2.0%	1	ENSGALG00000017287,ENSGALG00000002860,ENSGALG00000042878,ENSGALG00000006508,ENSGALG00000033974,ENSGALG00000000277,ENSGALG00000012155,ENSGALG00000032978,ENSGALG00000010866,ENSGALG00000036971,ENSGALG00000016669,ENSGALG00000017117,ENSGALG00000026853,ENSGALG00000012140
biological_process	GO:0051092 positive regulation of NF-kappaB transcription factor activity	2 out of 613 genes, 0.3%	74 out of 15747 genes, 0.5%	1	ENSGALG00000009050,ENSGALG00000039409
cellular_component	GO:0043204 perikaryon	3 out of 613 genes, 0.5%	37 out of 15747 genes, 0.2%	1	ENSGALG00000000277,ENSGALG00000016804,ENSGALG00000016725
biological_process	GO:0050910 detection of mechanical stimulus involved in sensory perception of sound	3 out of 613 genes, 0.5%	9 out of 15747 genes, 0.1%	1	ENSGALG00000010935,ENSGALG00000015145,ENSGALG00000042706
biological_process	GO:0051172 negative regulation of nitrogen compound metabolic process	45 out of 613 genes, 7.3%	1518 out of 15747 genes, 9.6%	1	ENSGALG00000006992,ENSGALG00000030657,ENSGALG00000014252,ENSGALG00000020390,ENSGALG00000000293,ENSGALG00000035944,ENSGALG00000007381,ENSGALG00000001697,ENSGALG00000038598,ENSGALG00000031659,ENSGALG00000046365,ENSGALG00000008135,ENSGALG00000010657,ENSGALG00000014979,ENSGALG00000012197,ENSGALG00000012115,ENSGALG00000043010,ENSGALG00000009064,ENSGALG00000045800,ENSGALG00000037262,ENSGALG00000006833,…
biological_process	GO:0007143 female meiotic nuclear division	2 out of 613 genes, 0.3%	20 out of 15747 genes, 0.1%	1	ENSGALG00000011243,ENSGALG00000045889
biological_process	GO:0010721 negative regulation of cell development	6 out of 613 genes, 1.0%	199 out of 15747 genes, 1.3%	1	ENSGALG00000002763,ENSGALG00000032545,ENSGALG00000000277,ENSGALG00000000653,ENSGALG00000001124,ENSGALG00000041273
molecular_function	GO:0016810 hydrolase activity, acting on carbon-nitrogen (but not peptide) bonds	6 out of 613 genes, 1.0%	97 out of 15747 genes, 0.6%	1	ENSGALG00000042984,ENSGALG00000003751,ENSGALG00000044995,ENSGALG00000039159,ENSGALG00000016524,ENSGALG00000004669
biological_process	GO:0015698 inorganic anion transport	10 out of 613 genes, 1.6%	117 out of 15747 genes, 0.7%	1	ENSGALG00000030032,ENSGALG00000029392,ENSGALG00000011614,ENSGALG00000004945,ENSGALG00000038042,ENSGALG00000014206,ENSGALG00000041042,ENSGALG00000007959,ENSGALG00000033638,ENSGALG00000010781
cellular_component	GO:0061695 transferase complex, transferring phosphorus-containing groups	3 out of 613 genes, 0.5%	215 out of 15747 genes, 1.4%	1	ENSGALG00000030099,ENSGALG00000037603,ENSGALG00000026747
biological_process	GO:0006885 regulation of pH	3 out of 613 genes, 0.5%	59 out of 15747 genes, 0.4%	1	ENSGALG00000039738,ENSGALG00000030032,ENSGALG00000007959
cellular_component	GO:0036126 sperm flagellum	5 out of 613 genes, 0.8%	49 out of 15747 genes, 0.3%	1	ENSGALG00000010596,ENSGALG00000007257,ENSGALG00000029000,ENSGALG00000007959,ENSGALG00000005247
biological_process	GO:0015807 L-amino acid transport	4 out of 613 genes, 0.7%	46 out of 15747 genes, 0.3%	1	ENSGALG00000039254,ENSGALG00000041122,ENSGALG00000004729,ENSGALG00000041612
biological_process	GO:0002920 regulation of humoral immune response	3 out of 613 genes, 0.5%	20 out of 15747 genes, 0.1%	1	ENSGALG00000014840,ENSGALG00000012126,ENSGALG00000007381
molecular_function	GO:0008234 cysteine-type peptidase activity	2 out of 613 genes, 0.3%	138 out of 15747 genes, 0.9%	1	ENSGALG00000009050,ENSGALG00000037812
biological_process	GO:0070286 axonemal dynein complex assembly	2 out of 613 genes, 0.3%	23 out of 15747 genes, 0.1%	1	ENSGALG00000013268,ENSGALG00000010116
cellular_component	GO:0048770 pigment granule	3 out of 613 genes, 0.5%	30 out of 15747 genes, 0.2%	1	ENSGALG00000031450,ENSGALG00000019756,ENSGALG00000016615
molecular_function	GO:0001102 RNA polymerase II activating transcription factor binding	2 out of 613 genes, 0.3%	37 out of 15747 genes, 0.2%	1	ENSGALG00000015495,ENSGALG00000033659
molecular_function	GO:0050840 extracellular matrix binding	2 out of 613 genes, 0.3%	34 out of 15747 genes, 0.2%	1	ENSGALG00000010929,ENSGALG00000003589
molecular_function	GO:0051959 dynein light intermediate chain binding	3 out of 613 genes, 0.5%	26 out of 15747 genes, 0.2%	1	ENSGALG00000013268,ENSGALG00000043806,ENSGALG00000010116
biological_process	GO:0045892 negative regulation of transcription, DNA-templated	24 out of 613 genes, 3.9%	803 out of 15747 genes, 5.1%	1	ENSGALG00000014900,ENSGALG00000030657,ENSGALG00000008014,ENSGALG00000045328,ENSGALG00000009050,ENSGALG00000035944,ENSGALG00000036114,ENSGALG00000038598,ENSGALG00000016384,ENSGALG00000008135,ENSGALG00000014979,ENSGALG00000046365,ENSGALG00000042878,ENSGALG00000011801,ENSGALG00000039409,ENSGALG00000012115,ENSGALG00000019211,ENSGALG00000030601,ENSGALG00000043010,ENSGALG00000042792,ENSGALG00000037262,…
biological_process	GO:0044270 cellular nitrogen compound catabolic process	5 out of 613 genes, 0.8%	218 out of 15747 genes, 1.4%	1	ENSGALG00000031768,ENSGALG00000031678,ENSGALG00000012418,ENSGALG00000035207,ENSGALG00000010980
biological_process	GO:0046483 heterocycle metabolic process	59 out of 613 genes, 9.6%	2104 out of 15747 genes, 13.4%	1	ENSGALG00000016662,ENSGALG00000036642,ENSGALG00000030199,ENSGALG00000016316,ENSGALG00000021285,ENSGALG00000016524,ENSGALG00000015495,ENSGALG00000008135,ENSGALG00000031768,ENSGALG00000036504,ENSGALG00000041630,ENSGALG00000031678,ENSGALG00000005361,ENSGALG00000015224,ENSGALG00000001124,ENSGALG00000043010,ENSGALG00000017493,ENSGALG00000040532,ENSGALG00000026747,ENSGALG00000004978,ENSGALG00000029827,…
biological_process	GO:0010648 negative regulation of cell communication	20 out of 613 genes, 3.3%	828 out of 15747 genes, 5.3%	1	ENSGALG00000002763,ENSGALG00000033974,ENSGALG00000031529,ENSGALG00000014900,ENSGALG00000006992,ENSGALG00000004722,ENSGALG00000012594,ENSGALG00000006130,ENSGALG00000006995,ENSGALG00000015434,ENSGALG00000027786,ENSGALG00000005790,ENSGALG00000008615,ENSGALG00000011581,ENSGALG00000039409,ENSGALG00000009034,ENSGALG00000037603,ENSGALG00000021567,ENSGALG00000009064,ENSGALG00000014994
biological_process	GO:0006139 nucleobase-containing compound metabolic process	57 out of 613 genes, 9.3%	2022 out of 15747 genes, 12.8%	1	ENSGALG00000016662,ENSGALG00000036642,ENSGALG00000030199,ENSGALG00000016316,ENSGALG00000021285,ENSGALG00000016524,ENSGALG00000015495,ENSGALG00000008135,ENSGALG00000031768,ENSGALG00000036504,ENSGALG00000041630,ENSGALG00000031678,ENSGALG00000005361,ENSGALG00000015224,ENSGALG00000001124,ENSGALG00000043010,ENSGALG00000017493,ENSGALG00000040532,ENSGALG00000026747,ENSGALG00000004978,ENSGALG00000029827,…
biological_process	GO:0071229 cellular response to acid chemical	3 out of 613 genes, 0.5%	97 out of 15747 genes, 0.6%	1	ENSGALG00000012594,ENSGALG00000037603,ENSGALG00000008014
molecular_function	GO:0008017 microtubule binding	8 out of 613 genes, 1.3%	195 out of 15747 genes, 1.2%	1	ENSGALG00000006508,ENSGALG00000031566,ENSGALG00000011581,ENSGALG00000015283,ENSGALG00000011299,ENSGALG00000003164,ENSGALG00000010057,ENSGALG00000006651
biological_process	GO:0009896 positive regulation of catabolic process	3 out of 613 genes, 0.5%	262 out of 15747 genes, 1.7%	1	ENSGALG00000037603,ENSGALG00000016992,ENSGALG00000012155
cellular_component	GO:0031968 organelle outer membrane	2 out of 613 genes, 0.3%	88 out of 15747 genes, 0.6%	1	ENSGALG00000038400,ENSGALG00000005212
biological_process	GO:0016331 morphogenesis of embryonic epithelium	3 out of 613 genes, 0.5%	107 out of 15747 genes, 0.7%	1	ENSGALG00000009064,ENSGALG00000013782,ENSGALG00000001124
molecular_function	GO:0016740 transferase activity	53 out of 613 genes, 8.6%	1877 out of 15747 genes, 11.9%	1	ENSGALG00000009602,ENSGALG00000016128,ENSGALG00000013265,ENSGALG00000003537,ENSGALG00000046375,ENSGALG00000013762,ENSGALG00000036396,ENSGALG00000026849,ENSGALG00000043351,ENSGALG00000040078,ENSGALG00000016524,ENSGALG00000008910,ENSGALG00000038598,ENSGALG00000014979,ENSGALG00000038164,ENSGALG00000011287,ENSGALG00000015224,ENSGALG00000005361,ENSGALG00000045045,ENSGALG00000029510,ENSGALG00000009034,…
biological_process	GO:0030902 hindbrain development	3 out of 613 genes, 0.5%	93 out of 15747 genes, 0.6%	1	ENSGALG00000008898,ENSGALG00000016907,ENSGALG00000036114
molecular_function	GO:0008238 exopeptidase activity	7 out of 613 genes, 1.1%	82 out of 15747 genes, 0.5%	1	ENSGALG00000029731,ENSGALG00000041918,ENSGALG00000036909,ENSGALG00000006819,ENSGALG00000030646,ENSGALG00000016985,ENSGALG00000013697
biological_process	GO:0104004 cellular response to environmental stimulus	6 out of 613 genes, 1.0%	165 out of 15747 genes, 1.0%	1	ENSGALG00000012297,ENSGALG00000009050,ENSGALG00000005766,ENSGALG00000036642,ENSGALG00000029000,ENSGALG00000016725
biological_process	GO:0060562 epithelial tube morphogenesis	9 out of 613 genes, 1.5%	214 out of 15747 genes, 1.4%	1	ENSGALG00000013782,ENSGALG00000002722,ENSGALG00000012115,ENSGALG00000012155,ENSGALG00000001124,ENSGALG00000010866,ENSGALG00000038225,ENSGALG00000009064,ENSGALG00000036114
biological_process	GO:0051282 regulation of sequestering of calcium ion	5 out of 613 genes, 0.8%	76 out of 15747 genes, 0.5%	1	ENSGALG00000009050,ENSGALG00000034751,ENSGALG00000039712,ENSGALG00000016992,ENSGALG00000005853
biological_process	GO:0008283 cell proliferation	4 out of 613 genes, 0.7%	362 out of 15747 genes, 2.3%	1	ENSGALG00000033974,ENSGALG00000010866,ENSGALG00000008014,ENSGALG00000012140
biological_process	GO:0009141 nucleoside triphosphate metabolic process	4 out of 613 genes, 0.7%	158 out of 15747 genes, 1.0%	1	ENSGALG00000031678,ENSGALG00000016524,ENSGALG00000015224,ENSGALG00000011093
cellular_component	GO:0005614 interstitial matrix	2 out of 613 genes, 0.3%	11 out of 15747 genes, 0.1%	1	ENSGALG00000014900,ENSGALG00000010583
biological_process	GO:0008630 intrinsic apoptotic signaling pathway in response to DNA damage	2 out of 613 genes, 0.3%	48 out of 15747 genes, 0.3%	1	ENSGALG00000045105,ENSGALG00000019211
biological_process	GO:0060713 labyrinthine layer morphogenesis	3 out of 613 genes, 0.5%	14 out of 15747 genes, 0.1%	1	ENSGALG00000027786,ENSGALG00000042607,ENSGALG00000016316
molecular_function	GO:0046914 transition metal ion binding	35 out of 613 genes, 5.7%	748 out of 15747 genes, 4.8%	1	ENSGALG00000036909,ENSGALG00000013294,ENSGALG00000037975,ENSGALG00000016662,ENSGALG00000006992,ENSGALG00000030657,ENSGALG00000045105,ENSGALG00000032620,ENSGALG00000016316,ENSGALG00000033428,ENSGALG00000005360,ENSGALG00000039181,ENSGALG00000038598,ENSGALG00000043027,ENSGALG00000041918,ENSGALG00000019300,ENSGALG00000041826,ENSGALG00000046639,ENSGALG00000012197,ENSGALG00000035656,ENSGALG00000012115,…
cellular_component	GO:1904949 ATPase complex	2 out of 613 genes, 0.3%	75 out of 15747 genes, 0.5%	1	ENSGALG00000009958,ENSGALG00000033069
biological_process	GO:0030336 negative regulation of cell migration	6 out of 613 genes, 1.0%	155 out of 15747 genes, 1.0%	1	ENSGALG00000033960,ENSGALG00000013294,ENSGALG00000032683,ENSGALG00000006995,ENSGALG00000000277,ENSGALG00000042365
biological_process	GO:1904646 cellular response to amyloid-beta	2 out of 613 genes, 0.3%	13 out of 15747 genes, 0.1%	1	ENSGALG00000025788,ENSGALG00000017238
biological_process	GO:0000280 nuclear division	10 out of 613 genes, 1.6%	200 out of 15747 genes, 1.3%	1	ENSGALG00000031768,ENSGALG00000036504,ENSGALG00000045889,ENSGALG00000011565,ENSGALG00000019211,ENSGALG00000012236,ENSGALG00000002511,ENSGALG00000011243,ENSGALG00000006031,ENSGALG00000034574
biological_process	GO:0048515 spermatid differentiation	9 out of 613 genes, 1.5%	81 out of 15747 genes, 0.5%	1	ENSGALG00000031768,ENSGALG00000043839,ENSGALG00000044995,ENSGALG00000045889,ENSGALG00000012236,ENSGALG00000002006,ENSGALG00000002511,ENSGALG00000007959,ENSGALG00000045414
biological_process	GO:1903727 positive regulation of phospholipid metabolic process	3 out of 613 genes, 0.5%	23 out of 15747 genes, 0.1%	1	ENSGALG00000021567,ENSGALG00000016992,ENSGALG00000005853
biological_process	GO:0033059 cellular pigmentation	3 out of 613 genes, 0.5%	27 out of 15747 genes, 0.2%	1	ENSGALG00000031450,ENSGALG00000039101,ENSGALG00000016615
biological_process	GO:0008284 positive regulation of cell proliferation	17 out of 613 genes, 2.8%	513 out of 15747 genes, 3.3%	1	ENSGALG00000033974,ENSGALG00000031529,ENSGALG00000006992,ENSGALG00000002722,ENSGALG00000012155,ENSGALG00000007267,ENSGALG00000012594,ENSGALG00000010866,ENSGALG00000036114,ENSGALG00000015495,ENSGALG00000026853,ENSGALG00000017287,ENSGALG00000042878,ENSGALG00000001124,ENSGALG00000030601,ENSGALG00000005212,ENSGALG00000041764
biological_process	GO:0030048 actin filament-based movement	2 out of 613 genes, 0.3%	48 out of 15747 genes, 0.3%	1	ENSGALG00000031450,ENSGALG00000005332
biological_process	GO:0015850 organic hydroxy compound transport	7 out of 613 genes, 1.1%	86 out of 15747 genes, 0.5%	1	ENSGALG00000031293,ENSGALG00000019276,ENSGALG00000009958,ENSGALG00000004230,ENSGALG00000012140,ENSGALG00000010891,ENSGALG00000036897
cellular_component	GO:0098857 membrane microdomain	3 out of 613 genes, 0.5%	131 out of 15747 genes, 0.8%	1	ENSGALG00000017039,ENSGALG00000032683,ENSGALG00000036114
biological_process	GO:0030857 negative regulation of epithelial cell differentiation	2 out of 613 genes, 0.3%	26 out of 15747 genes, 0.2%	1	ENSGALG00000002763,ENSGALG00000036114
biological_process	GO:0030301 cholesterol transport	2 out of 613 genes, 0.3%	34 out of 15747 genes, 0.2%	1	ENSGALG00000009958,ENSGALG00000004230
biological_process	GO:0043627 response to estrogen	2 out of 613 genes, 0.3%	29 out of 15747 genes, 0.2%	1	ENSGALG00000014994,ENSGALG00000005212
biological_process	GO:0033627 cell adhesion mediated by integrin	2 out of 613 genes, 0.3%	15 out of 15747 genes, 0.1%	1	ENSGALG00000011141,ENSGALG00000016867
biological_process	GO:0048869 cellular developmental process	85 out of 613 genes, 13.9%	2231 out of 15747 genes, 14.2%	1	ENSGALG00000016684,ENSGALG00000016662,ENSGALG00000016316,ENSGALG00000004740,ENSGALG00000015145,ENSGALG00000026853,ENSGALG00000028138,ENSGALG00000032545,ENSGALG00000036504,ENSGALG00000003589,ENSGALG00000016176,ENSGALG00000030032,ENSGALG00000028560,ENSGALG00000013822,ENSGALG00000007927,ENSGALG00000009034,ENSGALG00000009064,ENSGALG00000021567,ENSGALG00000044263,ENSGALG00000005212,ENSGALG00000007319,…
biological_process	GO:0051046 regulation of secretion	14 out of 613 genes, 2.3%	386 out of 15747 genes, 2.5%	1	ENSGALG00000013294,ENSGALG00000032545,ENSGALG00000000277,ENSGALG00000030601,ENSGALG00000012155,ENSGALG00000005853,ENSGALG00000032683,ENSGALG00000015332,ENSGALG00000014994,ENSGALG00000029000,ENSGALG00000016288,ENSGALG00000005212,ENSGALG00000005215,ENSGALG00000015269
biological_process	GO:0061982 meiosis I cell cycle process	8 out of 613 genes, 1.3%	69 out of 15747 genes, 0.4%	1	ENSGALG00000031768,ENSGALG00000036504,ENSGALG00000045889,ENSGALG00000011565,ENSGALG00000019211,ENSGALG00000012236,ENSGALG00000002511,ENSGALG00000006031
biological_process	GO:0006569 tryptophan catabolic process	2 out of 613 genes, 0.3%	8 out of 15747 genes, 0.1%	1	ENSGALG00000012418,ENSGALG00000035207
biological_process	GO:1902806 regulation of cell cycle G1/S phase transition	3 out of 613 genes, 0.5%	73 out of 15747 genes, 0.5%	1	ENSGALG00000039190,ENSGALG00000033659,ENSGALG00000005824
biological_process	GO:0031644 regulation of neurological system process	3 out of 613 genes, 0.5%	45 out of 15747 genes, 0.3%	1	ENSGALG00000012297,ENSGALG00000036971,ENSGALG00000005853
biological_process	GO:1900046 regulation of hemostasis	7 out of 613 genes, 1.1%	45 out of 15747 genes, 0.3%	1	ENSGALG00000032683,ENSGALG00000028886,ENSGALG00000017274,ENSGALG00000016985,ENSGALG00000007381,ENSGALG00000004293,ENSGALG00000013571
biological_process	GO:0048858 cell projection morphogenesis	8 out of 613 genes, 1.3%	302 out of 15747 genes, 1.9%	1	ENSGALG00000031529,ENSGALG00000043480,ENSGALG00000000653,ENSGALG00000001124,ENSGALG00000007927,ENSGALG00000012594,ENSGALG00000021567,ENSGALG00000036114
biological_process	GO:0048880 sensory system development	8 out of 613 genes, 1.3%	245 out of 15747 genes, 1.6%	1	ENSGALG00000031301,ENSGALG00000015488,ENSGALG00000028138,ENSGALG00000043480,ENSGALG00000006626,ENSGALG00000001124,ENSGALG00000012594,ENSGALG00000034585
biological_process	GO:0002768 immune response-regulating cell surface receptor signaling pathway	4 out of 613 genes, 0.7%	128 out of 15747 genes, 0.8%	1	ENSGALG00000040101,ENSGALG00000043735,ENSGALG00000042285,ENSGALG00000013101
biological_process	GO:0045944 positive regulation of transcription by RNA polymerase II	18 out of 613 genes, 2.9%	856 out of 15747 genes, 5.4%	1	ENSGALG00000019842,ENSGALG00000016662,ENSGALG00000008014,ENSGALG00000016316,ENSGALG00000036114,ENSGALG00000015495,ENSGALG00000016384,ENSGALG00000008135,ENSGALG00000042878,ENSGALG00000001252,ENSGALG00000001124,ENSGALG00000030601,ENSGALG00000042792,ENSGALG00000008898,ENSGALG00000037603,ENSGALG00000040532,ENSGALG00000016469,ENSGALG00000032249
biological_process	GO:0051904 pigment granule transport	3 out of 613 genes, 0.5%	12 out of 15747 genes, 0.1%	1	ENSGALG00000031450,ENSGALG00000039101,ENSGALG00000016615
biological_process	GO:0007156 homophilic cell adhesion via plasma membrane adhesion molecules	13 out of 613 genes, 2.1%	120 out of 15747 genes, 0.8%	1	ENSGALG00000007211,ENSGALG00000004630,ENSGALG00000036097,ENSGALG00000013782,ENSGALG00000012906,ENSGALG00000007927,ENSGALG00000036925,ENSGALG00000017229,ENSGALG00000012923,ENSGALG00000016908,ENSGALG00000002314,ENSGALG00000013775,ENSGALG00000016934
cellular_component	GO:0001518 voltage-gated sodium channel complex	3 out of 613 genes, 0.5%	13 out of 15747 genes, 0.1%	1	ENSGALG00000011040,ENSGALG00000006112,ENSGALG00000027702
biological_process	GO:0033036 macromolecule localization	34 out of 613 genes, 5.5%	1546 out of 15747 genes, 9.8%	1	ENSGALG00000031293,ENSGALG00000011141,ENSGALG00000016992,ENSGALG00000042572,ENSGALG00000004230,ENSGALG00000012140,ENSGALG00000031768,ENSGALG00000006508,ENSGALG00000039354,ENSGALG00000038400,ENSGALG00000031450,ENSGALG00000036925,ENSGALG00000019276,ENSGALG00000005752,ENSGALG00000004978,ENSGALG00000031301,ENSGALG00000046242,ENSGALG00000041272,ENSGALG00000009050,ENSGALG00000009958,ENSGALG00000006995,…
biological_process	GO:0060401 cytosolic calcium ion transport	4 out of 613 genes, 0.7%	56 out of 15747 genes, 0.4%	1	ENSGALG00000008898,ENSGALG00000034751,ENSGALG00000016992,ENSGALG00000005853
biological_process	GO:0033273 response to vitamin	2 out of 613 genes, 0.3%	15 out of 15747 genes, 0.1%	1	ENSGALG00000028560,ENSGALG00000037875
biological_process	GO:0019566 arabinose metabolic process	2 out of 613 genes, 0.3%	2 out of 15747 genes, 0.0%	1	ENSGALG00000010342,ENSGALG00000006208
biological_process	GO:0055114 oxidation-reduction process	30 out of 613 genes, 4.9%	700 out of 15747 genes, 4.4%	1	ENSGALG00000020486,ENSGALG00000013294,ENSGALG00000006964,ENSGALG00000016690,ENSGALG00000013265,ENSGALG00000031869,ENSGALG00000038714,ENSGALG00000013969,ENSGALG00000035207,ENSGALG00000032620,ENSGALG00000032250,ENSGALG00000005435,ENSGALG00000033828,ENSGALG00000041510,ENSGALG00000016370,ENSGALG00000017117,ENSGALG00000043027,ENSGALG00000039742,ENSGALG00000023787,ENSGALG00000008283,ENSGALG00000027818,…
biological_process	GO:0051963 regulation of synapse assembly	4 out of 613 genes, 0.7%	66 out of 15747 genes, 0.4%	1	ENSGALG00000033960,ENSGALG00000008898,ENSGALG00000012594,ENSGALG00000016288
molecular_function	GO:0003712 transcription coregulator activity	4 out of 613 genes, 0.7%	347 out of 15747 genes, 2.2%	1	ENSGALG00000045105,ENSGALG00000016662,ENSGALG00000015495,ENSGALG00000038598
biological_process	GO:0007229 integrin-mediated signaling pathway	2 out of 613 genes, 0.3%	45 out of 15747 genes, 0.3%	1	ENSGALG00000011141,ENSGALG00000016867
biological_process	GO:0071417 cellular response to organonitrogen compound	14 out of 613 genes, 2.3%	262 out of 15747 genes, 1.7%	1	ENSGALG00000005657,ENSGALG00000017238,ENSGALG00000008014,ENSGALG00000012115,ENSGALG00000029392,ENSGALG00000025788,ENSGALG00000012594,ENSGALG00000038042,ENSGALG00000010078,ENSGALG00000037603,ENSGALG00000041800,ENSGALG00000014994,ENSGALG00000005212,ENSGALG00000007959
cellular_component	GO:0045111 intermediate filament cytoskeleton	5 out of 613 genes, 0.8%	298 out of 15747 genes, 1.9%	1	ENSGALG00000044875,ENSGALG00000034585,ENSGALG00000043689,ENSGALG00000019715,ENSGALG00000036846
biological_process	GO:0045956 positive regulation of calcium ion-dependent exocytosis	2 out of 613 genes, 0.3%	13 out of 15747 genes, 0.1%	1	ENSGALG00000029000,ENSGALG00000005215
cellular_component	GO:0005882 intermediate filament	5 out of 613 genes, 0.8%	273 out of 15747 genes, 1.7%	1	ENSGALG00000044875,ENSGALG00000034585,ENSGALG00000043689,ENSGALG00000019715,ENSGALG00000036846
biological_process	GO:0035270 endocrine system development	6 out of 613 genes, 1.0%	100 out of 15747 genes, 0.6%	1	ENSGALG00000032545,ENSGALG00000041510,ENSGALG00000036114,ENSGALG00000012115,ENSGALG00000015495,ENSGALG00000005212
biological_process	GO:0070509 calcium ion import	3 out of 613 genes, 0.5%	35 out of 15747 genes, 0.2%	1	ENSGALG00000005332,ENSGALG00000003833,ENSGALG00000005215
biological_process	GO:0016553 base conversion or substitution editing	2 out of 613 genes, 0.3%	10 out of 15747 genes, 0.1%	1	ENSGALG00000044995,ENSGALG00000003765
cellular_component	GO:0098636 protein complex involved in cell adhesion	2 out of 613 genes, 0.3%	23 out of 15747 genes, 0.1%	1	ENSGALG00000011141,ENSGALG00000016867
cellular_component	GO:0098796 membrane protein complex	43 out of 613 genes, 7.0%	917 out of 15747 genes, 5.8%	1	ENSGALG00000010850,ENSGALG00000007211,ENSGALG00000041348,ENSGALG00000011875,ENSGALG00000011141,ENSGALG00000038714,ENSGALG00000003833,ENSGALG00000012297,ENSGALG00000005766,ENSGALG00000043764,ENSGALG00000036097,ENSGALG00000013007,ENSGALG00000012142,ENSGALG00000012906,ENSGALG00000038400,ENSGALG00000040044,ENSGALG00000005215,ENSGALG00000027702,ENSGALG00000010781,ENSGALG00000046242,ENSGALG00000015488,…
cellular_component	GO:0031982 vesicle	41 out of 613 genes, 6.7%	1002 out of 15747 genes, 6.4%	1	ENSGALG00000019756,ENSGALG00000040038,ENSGALG00000004945,ENSGALG00000041122,ENSGALG00000037953,ENSGALG00000014997,ENSGALG00000005360,ENSGALG00000029000,ENSGALG00000016615,ENSGALG00000016258,ENSGALG00000039738,ENSGALG00000004545,ENSGALG00000031450,ENSGALG00000033530,ENSGALG00000010927,ENSGALG00000037302,ENSGALG00000017274,ENSGALG00000046088,ENSGALG00000005212,ENSGALG00000041273,ENSGALG00000002428,…
biological_process	GO:0060255 regulation of macromolecule metabolic process	105 out of 613 genes, 17.1%	3842 out of 15747 genes, 24.4%	1	ENSGALG00000016662,ENSGALG00000016992,ENSGALG00000014252,ENSGALG00000016316,ENSGALG00000012297,ENSGALG00000000293,ENSGALG00000034219,ENSGALG00000010866,ENSGALG00000040078,ENSGALG00000035944,ENSGALG00000001697,ENSGALG00000003446,ENSGALG00000038598,ENSGALG00000032545,ENSGALG00000041630,ENSGALG00000005853,ENSGALG00000009034,ENSGALG00000012126,ENSGALG00000009383,ENSGALG00000009064,ENSGALG00000045800,…
biological_process	GO:1903829 positive regulation of cellular protein localization	5 out of 613 genes, 0.8%	179 out of 15747 genes, 1.1%	1	ENSGALG00000037603,ENSGALG00000031529,ENSGALG00000040532,ENSGALG00000036114,ENSGALG00000042365
biological_process	GO:0002673 regulation of acute inflammatory response	3 out of 613 genes, 0.5%	19 out of 15747 genes, 0.1%	1	ENSGALG00000014840,ENSGALG00000012126,ENSGALG00000007381
biological_process	GO:1903201 regulation of oxidative stress-induced cell death	2 out of 613 genes, 0.3%	39 out of 15747 genes, 0.2%	1	ENSGALG00000033974,ENSGALG00000009064
molecular_function	GO:0045503 dynein light chain binding	4 out of 613 genes, 0.7%	20 out of 15747 genes, 0.1%	1	ENSGALG00000008696,ENSGALG00000013268,ENSGALG00000043806,ENSGALG00000010116
biological_process	GO:0097193 intrinsic apoptotic signaling pathway	3 out of 613 genes, 0.5%	95 out of 15747 genes, 0.6%	1	ENSGALG00000045105,ENSGALG00000008014,ENSGALG00000019211
cellular_component	GO:0044427 chromosomal part	16 out of 613 genes, 2.6%	639 out of 15747 genes, 4.1%	1	ENSGALG00000008014,ENSGALG00000036642,ENSGALG00000012236,ENSGALG00000038598,ENSGALG00000031768,ENSGALG00000030099,ENSGALG00000036504,ENSGALG00000026449,ENSGALG00000019211,ENSGALG00000039409,ENSGALG00000040776,ENSGALG00000014228,ENSGALG00000002511,ENSGALG00000033069,ENSGALG00000032249,ENSGALG00000033659
biological_process	GO:0042136 neurotransmitter biosynthetic process	3 out of 613 genes, 0.5%	21 out of 15747 genes, 0.1%	1	ENSGALG00000016804,ENSGALG00000003432,ENSGALG00000017216
biological_process	GO:0030154 cell differentiation	82 out of 613 genes, 13.4%	2171 out of 15747 genes, 13.8%	1	ENSGALG00000016684,ENSGALG00000016662,ENSGALG00000016316,ENSGALG00000004740,ENSGALG00000015145,ENSGALG00000026853,ENSGALG00000028138,ENSGALG00000032545,ENSGALG00000036504,ENSGALG00000003589,ENSGALG00000016176,ENSGALG00000030032,ENSGALG00000028560,ENSGALG00000013822,ENSGALG00000007927,ENSGALG00000009034,ENSGALG00000009064,ENSGALG00000021567,ENSGALG00000044263,ENSGALG00000005212,ENSGALG00000007319,…
biological_process	GO:2000027 regulation of animal organ morphogenesis	4 out of 613 genes, 0.7%	125 out of 15747 genes, 0.8%	1	ENSGALG00000033974,ENSGALG00000009064,ENSGALG00000004722,ENSGALG00000036114
biological_process	GO:0043066 negative regulation of apoptotic process	20 out of 613 genes, 3.3%	526 out of 15747 genes, 3.3%	1	ENSGALG00000033974,ENSGALG00000019842,ENSGALG00000031529,ENSGALG00000006992,ENSGALG00000002722,ENSGALG00000008014,ENSGALG00000012594,ENSGALG00000009050,ENSGALG00000015434,ENSGALG00000036114,ENSGALG00000027786,ENSGALG00000042878,ENSGALG00000008615,ENSGALG00000039409,ENSGALG00000019211,ENSGALG00000029392,ENSGALG00000012115,ENSGALG00000008898,ENSGALG00000009034,ENSGALG00000021567
biological_process	GO:0072593 reactive oxygen species metabolic process	3 out of 613 genes, 0.5%	70 out of 15747 genes, 0.4%	1	ENSGALG00000037603,ENSGALG00000041510,ENSGALG00000013659
molecular_function	GO:0070679 inositol 1,4,5 trisphosphate binding	2 out of 613 genes, 0.3%	11 out of 15747 genes, 0.1%	1	ENSGALG00000011875,ENSGALG00000006297
biological_process	GO:0090288 negative regulation of cellular response to growth factor stimulus	3 out of 613 genes, 0.5%	106 out of 15747 genes, 0.7%	1	ENSGALG00000009064,ENSGALG00000014900,ENSGALG00000004722
biological_process	GO:0031960 response to corticosteroid	2 out of 613 genes, 0.3%	40 out of 15747 genes, 0.3%	1	ENSGALG00000016524,ENSGALG00000005212
molecular_function	GO:0004004 ATP-dependent RNA helicase activity	2 out of 613 genes, 0.3%	30 out of 15747 genes, 0.2%	1	ENSGALG00000038480,ENSGALG00000011565
biological_process	GO:0051235 maintenance of location	2 out of 613 genes, 0.3%	150 out of 15747 genes, 1.0%	1	ENSGALG00000046242,ENSGALG00000027534
molecular_function	GO:0005539 glycosaminoglycan binding	3 out of 613 genes, 0.5%	118 out of 15747 genes, 0.7%	1	ENSGALG00000042607,ENSGALG00000006725,ENSGALG00000010583
molecular_function	GO:0001871 pattern binding	2 out of 613 genes, 0.3%	17 out of 15747 genes, 0.1%	1	ENSGALG00000003589,ENSGALG00000005824
biological_process	GO:0046467 membrane lipid biosynthetic process	3 out of 613 genes, 0.5%	86 out of 15747 genes, 0.5%	1	ENSGALG00000003751,ENSGALG00000008910,ENSGALG00000036396
biological_process	GO:0009064 glutamine family amino acid metabolic process	3 out of 613 genes, 0.5%	48 out of 15747 genes, 0.3%	1	ENSGALG00000033828,ENSGALG00000016273,ENSGALG00000016524
biological_process	GO:0060294 cilium movement involved in cell motility	2 out of 613 genes, 0.3%	9 out of 15747 genes, 0.1%	1	ENSGALG00000007257,ENSGALG00000005247
molecular_function	GO:0044877 protein-containing complex binding	15 out of 613 genes, 2.4%	672 out of 15747 genes, 4.3%	1	ENSGALG00000006835,ENSGALG00000031301,ENSGALG00000030255,ENSGALG00000011141,ENSGALG00000040038,ENSGALG00000035594,ENSGALG00000016867,ENSGALG00000015630,ENSGALG00000004722,ENSGALG00000033953,ENSGALG00000031450,ENSGALG00000010929,ENSGALG00000017274,ENSGALG00000029660,ENSGALG00000016725
biological_process	GO:0042490 mechanoreceptor differentiation	6 out of 613 genes, 1.0%	60 out of 15747 genes, 0.4%	1	ENSGALG00000031450,ENSGALG00000010572,ENSGALG00000012594,ENSGALG00000010935,ENSGALG00000015145,ENSGALG00000029392
biological_process	GO:0099566 regulation of postsynaptic cytosolic calcium ion concentration	2 out of 613 genes, 0.3%	5 out of 15747 genes, 0.0%	1	ENSGALG00000012297,ENSGALG00000017238
biological_process	GO:0010634 positive regulation of epithelial cell migration	2 out of 613 genes, 0.3%	90 out of 15747 genes, 0.6%	1	ENSGALG00000006992,ENSGALG00000027785
molecular_function	GO:0048037 cofactor binding	18 out of 613 genes, 2.9%	409 out of 15747 genes, 2.6%	1	ENSGALG00000013294,ENSGALG00000016690,ENSGALG00000031869,ENSGALG00000035207,ENSGALG00000032620,ENSGALG00000032250,ENSGALG00000005435,ENSGALG00000041510,ENSGALG00000012418,ENSGALG00000016370,ENSGALG00000039742,ENSGALG00000023787,ENSGALG00000030255,ENSGALG00000008283,ENSGALG00000007720,ENSGALG00000046639,ENSGALG00000040754,ENSGALG00000003432
biological_process	GO:0044249 cellular biosynthetic process	68 out of 613 genes, 11.1%	1886 out of 15747 genes, 12.0%	1	ENSGALG00000016128,ENSGALG00000013265,ENSGALG00000016662,ENSGALG00000013969,ENSGALG00000030199,ENSGALG00000016316,ENSGALG00000034194,ENSGALG00000041510,ENSGALG00000004230,ENSGALG00000041630,ENSGALG00000031678,ENSGALG00000016804,ENSGALG00000015224,ENSGALG00000005215,ENSGALG00000038771,ENSGALG00000014874,ENSGALG00000008014,ENSGALG00000030251,ENSGALG00000006651,ENSGALG00000033828,ENSGALG00000012418,…
biological_process	GO:0006637 acyl-CoA metabolic process	5 out of 613 genes, 0.8%	46 out of 15747 genes, 0.3%	1	ENSGALG00000042446,ENSGALG00000029827,ENSGALG00000010225,ENSGALG00000007267,ENSGALG00000035207
molecular_function	GO:0015079 potassium ion transmembrane transporter activity	7 out of 613 genes, 1.1%	145 out of 15747 genes, 0.9%	1	ENSGALG00000005766,ENSGALG00000045668,ENSGALG00000015434,ENSGALG00000012142,ENSGALG00000039738,ENSGALG00000043764,ENSGALG00000004945
biological_process	GO:0018193 peptidyl-amino acid modification	16 out of 613 genes, 2.6%	599 out of 15747 genes, 3.8%	1	ENSGALG00000036909,ENSGALG00000003537,ENSGALG00000031529,ENSGALG00000012155,ENSGALG00000012594,ENSGALG00000041676,ENSGALG00000038598,ENSGALG00000014979,ENSGALG00000008615,ENSGALG00000032386,ENSGALG00000029510,ENSGALG00000009034,ENSGALG00000021567,ENSGALG00000039972,ENSGALG00000038432,ENSGALG00000045933
molecular_function	GO:0034459 ATP-dependent 3'-5' RNA helicase activity	2 out of 613 genes, 0.3%	18 out of 15747 genes, 0.1%	1	ENSGALG00000038480,ENSGALG00000011565
molecular_function	GO:0050839 cell adhesion molecule binding	9 out of 613 genes, 1.5%	138 out of 15747 genes, 0.9%	1	ENSGALG00000007211,ENSGALG00000036097,ENSGALG00000011141,ENSGALG00000016867,ENSGALG00000015630,ENSGALG00000012906,ENSGALG00000012923,ENSGALG00000017274,ENSGALG00000013775
biological_process	GO:0034765 regulation of ion transmembrane transport	16 out of 613 genes, 2.6%	264 out of 15747 genes, 1.7%	1	ENSGALG00000006992,ENSGALG00000003833,ENSGALG00000005332,ENSGALG00000009050,ENSGALG00000015145,ENSGALG00000036971,ENSGALG00000043764,ENSGALG00000011040,ENSGALG00000017238,ENSGALG00000006112,ENSGALG00000012142,ENSGALG00000039712,ENSGALG00000025788,ENSGALG00000042706,ENSGALG00000014994,ENSGALG00000027702
molecular_function	GO:0004972 NMDA glutamate receptor activity	2 out of 613 genes, 0.3%	6 out of 15747 genes, 0.0%	1	ENSGALG00000008898,ENSGALG00000041348
cellular_component	GO:0000228 nuclear chromosome	12 out of 613 genes, 2.0%	400 out of 15747 genes, 2.5%	1	ENSGALG00000031768,ENSGALG00000030099,ENSGALG00000036504,ENSGALG00000026449,ENSGALG00000008014,ENSGALG00000039409,ENSGALG00000036642,ENSGALG00000012236,ENSGALG00000014228,ENSGALG00000002511,ENSGALG00000033069,ENSGALG00000032249
biological_process	GO:0019752 carboxylic acid metabolic process	27 out of 613 genes, 4.4%	534 out of 15747 genes, 3.4%	1	ENSGALG00000029827,ENSGALG00000013969,ENSGALG00000035207,ENSGALG00000042984,ENSGALG00000033828,ENSGALG00000016273,ENSGALG00000012418,ENSGALG00000016524,ENSGALG00000037875,ENSGALG00000017117,ENSGALG00000004230,ENSGALG00000029000,ENSGALG00000001697,ENSGALG00000033143,ENSGALG00000003751,ENSGALG00000042446,ENSGALG00000019300,ENSGALG00000010225,ENSGALG00000031678,ENSGALG00000038362,ENSGALG00000023761,…
biological_process	GO:0001817 regulation of cytokine production	4 out of 613 genes, 0.7%	314 out of 15747 genes, 2.0%	1	ENSGALG00000033974,ENSGALG00000006995,ENSGALG00000008014,ENSGALG00000039409
molecular_function	GO:0019904 protein domain specific binding	9 out of 613 genes, 1.5%	381 out of 15747 genes, 2.4%	1	ENSGALG00000016367,ENSGALG00000039409,ENSGALG00000036642,ENSGALG00000039738,ENSGALG00000016276,ENSGALG00000031450,ENSGALG00000033960,ENSGALG00000006130,ENSGALG00000009064
biological_process	GO:0070193 synaptonemal complex organization	3 out of 613 genes, 0.5%	14 out of 15747 genes, 0.1%	1	ENSGALG00000031768,ENSGALG00000002511,ENSGALG00000045889
biological_process	GO:0098742 cell-cell adhesion via plasma-membrane adhesion molecules	14 out of 613 genes, 2.3%	151 out of 15747 genes, 1.0%	1	ENSGALG00000007211,ENSGALG00000004630,ENSGALG00000036097,ENSGALG00000022557,ENSGALG00000013782,ENSGALG00000012906,ENSGALG00000007927,ENSGALG00000036925,ENSGALG00000017229,ENSGALG00000012923,ENSGALG00000016908,ENSGALG00000002314,ENSGALG00000013775,ENSGALG00000016934
cellular_component	GO:1902710 GABA receptor complex	4 out of 613 genes, 0.7%	22 out of 15747 genes, 0.1%	1	ENSGALG00000038042,ENSGALG00000014206,ENSGALG00000041042,ENSGALG00000029392
cellular_component	GO:0031984 organelle subcompartment	12 out of 613 genes, 2.0%	734 out of 15747 genes, 4.7%	1	ENSGALG00000019756,ENSGALG00000007116,ENSGALG00000038164,ENSGALG00000016128,ENSGALG00000039712,ENSGALG00000036396,ENSGALG00000001611,ENSGALG00000019060,ENSGALG00000041152,ENSGALG00000046088,ENSGALG00000005360,ENSGALG00000012092
molecular_function	GO:0019899 enzyme binding	24 out of 613 genes, 3.9%	1447 out of 15747 genes, 9.2%	1	ENSGALG00000013265,ENSGALG00000002428,ENSGALG00000031529,ENSGALG00000008014,ENSGALG00000036642,ENSGALG00000026849,ENSGALG00000016316,ENSGALG00000011802,ENSGALG00000013221,ENSGALG00000006454,ENSGALG00000007007,ENSGALG00000044599,ENSGALG00000041826,ENSGALG00000036519,ENSGALG00000032489,ENSGALG00000011801,ENSGALG00000016258,ENSGALG00000045947,ENSGALG00000039409,ENSGALG00000030601,ENSGALG00000030836,…
biological_process	GO:0006836 neurotransmitter transport	11 out of 613 genes, 1.8%	122 out of 15747 genes, 0.8%	1	ENSGALG00000041103,ENSGALG00000039254,ENSGALG00000016804,ENSGALG00000037302,ENSGALG00000041122,ENSGALG00000019958,ENSGALG00000013180,ENSGALG00000015332,ENSGALG00000019290,ENSGALG00000035935,ENSGALG00000017216
molecular_function	GO:0050662 coenzyme binding	4 out of 613 genes, 0.7%	228 out of 15747 genes, 1.4%	1	ENSGALG00000023787,ENSGALG00000012418,ENSGALG00000007720,ENSGALG00000003432
biological_process	GO:0071840 cellular component organization or biogenesis	117 out of 613 genes, 19.1%	3968 out of 15747 genes, 25.2%	1	ENSGALG00000007211,ENSGALG00000012100,ENSGALG00000006864,ENSGALG00000038714,ENSGALG00000040038,ENSGALG00000004945,ENSGALG00000030199,ENSGALG00000011299,ENSGALG00000004740,ENSGALG00000015126,ENSGALG00000004230,ENSGALG00000003446,ENSGALG00000016615,ENSGALG00000028138,ENSGALG00000032545,ENSGALG00000036504,ENSGALG00000026449,ENSGALG00000003589,ENSGALG00000039755,ENSGALG00000012142,ENSGALG00000012906,…
biological_process	GO:0001649 osteoblast differentiation	4 out of 613 genes, 0.7%	69 out of 15747 genes, 0.4%	1	ENSGALG00000028560,ENSGALG00000008135,ENSGALG00000009064,ENSGALG00000036114
biological_process	GO:1903533 regulation of protein targeting	2 out of 613 genes, 0.3%	27 out of 15747 genes, 0.2%	1	ENSGALG00000031529,ENSGALG00000026849
biological_process	GO:0009749 response to glucose	2 out of 613 genes, 0.3%	46 out of 15747 genes, 0.3%	1	ENSGALG00000013265,ENSGALG00000037603
biological_process	GO:0007215 glutamate receptor signaling pathway	5 out of 613 genes, 0.8%	34 out of 15747 genes, 0.2%	1	ENSGALG00000012297,ENSGALG00000008898,ENSGALG00000041348,ENSGALG00000017238,ENSGALG00000015434
cellular_component	GO:0005654 nucleoplasm	30 out of 613 genes, 4.9%	1892 out of 15747 genes, 12.0%	1	ENSGALG00000003537,ENSGALG00000037716,ENSGALG00000016662,ENSGALG00000011141,ENSGALG00000030657,ENSGALG00000008014,ENSGALG00000037242,ENSGALG00000036642,ENSGALG00000045105,ENSGALG00000008681,ENSGALG00000041272,ENSGALG00000006651,ENSGALG00000037875,ENSGALG00000003765,ENSGALG00000038598,ENSGALG00000008135,ENSGALG00000032489,ENSGALG00000015224,ENSGALG00000012115,ENSGALG00000030095,ENSGALG00000016920,…
molecular_function	GO:0047498 calcium-dependent phospholipase A2 activity	4 out of 613 genes, 0.7%	17 out of 15747 genes, 0.1%	1	ENSGALG00000045796,ENSGALG00000044307,ENSGALG00000043401,ENSGALG00000029454
biological_process	GO:0007507 heart development	7 out of 613 genes, 1.1%	369 out of 15747 genes, 2.3%	1	ENSGALG00000006725,ENSGALG00000031529,ENSGALG00000009064,ENSGALG00000016662,ENSGALG00000036114,ENSGALG00000012115,ENSGALG00000008697
biological_process	GO:0044262 cellular carbohydrate metabolic process	2 out of 613 genes, 0.3%	112 out of 15747 genes, 0.7%	1	ENSGALG00000013265,ENSGALG00000031678
biological_process	GO:0031018 endocrine pancreas development	2 out of 613 genes, 0.3%	31 out of 15747 genes, 0.2%	1	ENSGALG00000032545,ENSGALG00000036114
molecular_function	GO:0043492 ATPase activity, coupled to movement of substances	4 out of 613 genes, 0.7%	104 out of 15747 genes, 0.7%	1	ENSGALG00000013079,ENSGALG00000009958,ENSGALG00000005752,ENSGALG00000010891
biological_process	GO:0032102 negative regulation of response to external stimulus	12 out of 613 genes, 2.0%	183 out of 15747 genes, 1.2%	1	ENSGALG00000027786,ENSGALG00000013294,ENSGALG00000005657,ENSGALG00000033974,ENSGALG00000008898,ENSGALG00000017274,ENSGALG00000028886,ENSGALG00000032683,ENSGALG00000006995,ENSGALG00000016985,ENSGALG00000004293,ENSGALG00000013571
cellular_component	GO:0030055 cell-substrate junction	3 out of 613 genes, 0.5%	114 out of 15747 genes, 0.7%	1	ENSGALG00000033960,ENSGALG00000011141,ENSGALG00000016867
molecular_function	GO:0043168 anion binding	81 out of 613 genes, 13.2%	2149 out of 15747 genes, 13.6%	1	ENSGALG00000042607,ENSGALG00000009602,ENSGALG00000010293,ENSGALG00000011875,ENSGALG00000035594,ENSGALG00000040415,ENSGALG00000030199,ENSGALG00000011299,ENSGALG00000040078,ENSGALG00000029454,ENSGALG00000016615,ENSGALG00000015224,ENSGALG00000015928,ENSGALG00000009034,ENSGALG00000021567,ENSGALG00000041471,ENSGALG00000005752,ENSGALG00000031529,ENSGALG00000011565,ENSGALG00000012236,ENSGALG00000012594,…
biological_process	GO:0018105 peptidyl-serine phosphorylation	4 out of 613 genes, 0.7%	119 out of 15747 genes, 0.8%	1	ENSGALG00000029510,ENSGALG00000003537,ENSGALG00000032386,ENSGALG00000045933
biological_process	GO:0010562 positive regulation of phosphorus metabolic process	26 out of 613 genes, 4.2%	715 out of 15747 genes, 4.5%	1	ENSGALG00000033974,ENSGALG00000031529,ENSGALG00000006992,ENSGALG00000016992,ENSGALG00000028457,ENSGALG00000012155,ENSGALG00000012297,ENSGALG00000012594,ENSGALG00000001418,ENSGALG00000010866,ENSGALG00000040078,ENSGALG00000017117,ENSGALG00000015495,ENSGALG00000003446,ENSGALG00000042878,ENSGALG00000006508,ENSGALG00000017238,ENSGALG00000008615,ENSGALG00000030601,ENSGALG00000005853,ENSGALG00000009034,…
biological_process	GO:0033365 protein localization to organelle	6 out of 613 genes, 1.0%	409 out of 15747 genes, 2.6%	1	ENSGALG00000038400,ENSGALG00000031301,ENSGALG00000031768,ENSGALG00000004845,ENSGALG00000016992,ENSGALG00000036114
biological_process	GO:0010558 negative regulation of macromolecule biosynthetic process	25 out of 613 genes, 4.1%	962 out of 15747 genes, 6.1%	1	ENSGALG00000014900,ENSGALG00000030657,ENSGALG00000008014,ENSGALG00000045328,ENSGALG00000009050,ENSGALG00000035944,ENSGALG00000036114,ENSGALG00000038598,ENSGALG00000016384,ENSGALG00000008135,ENSGALG00000014979,ENSGALG00000046365,ENSGALG00000042878,ENSGALG00000011801,ENSGALG00000039409,ENSGALG00000012115,ENSGALG00000019211,ENSGALG00000030601,ENSGALG00000043010,ENSGALG00000042792,ENSGALG00000037603,…
biological_process	GO:0032387 negative regulation of intracellular transport	2 out of 613 genes, 0.3%	39 out of 15747 genes, 0.2%	1	ENSGALG00000006995,ENSGALG00000026849
molecular_function	GO:0005416 amino acid:cation symporter activity	2 out of 613 genes, 0.3%	15 out of 15747 genes, 0.1%	1	ENSGALG00000019958,ENSGALG00000019290
biological_process	GO:0046903 secretion	13 out of 613 genes, 2.1%	322 out of 15747 genes, 2.0%	1	ENSGALG00000011141,ENSGALG00000000277,ENSGALG00000012594,ENSGALG00000041272,ENSGALG00000037302,ENSGALG00000015332,ENSGALG00000016524,ENSGALG00000014994,ENSGALG00000035935,ENSGALG00000033638,ENSGALG00000005212,ENSGALG00000010891,ENSGALG00000012140
biological_process	GO:0014070 response to organic cyclic compound	18 out of 613 genes, 2.9%	377 out of 15747 genes, 2.4%	1	ENSGALG00000011875,ENSGALG00000000277,ENSGALG00000038042,ENSGALG00000010866,ENSGALG00000041510,ENSGALG00000016524,ENSGALG00000036114,ENSGALG00000011801,ENSGALG00000029392,ENSGALG00000030601,ENSGALG00000012115,ENSGALG00000043010,ENSGALG00000008898,ENSGALG00000032683,ENSGALG00000034751,ENSGALG00000014994,ENSGALG00000007959,ENSGALG00000005212
biological_process	GO:0018130 heterocycle biosynthetic process	31 out of 613 genes, 5.1%	935 out of 15747 genes, 5.9%	1	ENSGALG00000016662,ENSGALG00000008014,ENSGALG00000016316,ENSGALG00000030251,ENSGALG00000006651,ENSGALG00000033828,ENSGALG00000012418,ENSGALG00000016524,ENSGALG00000031713,ENSGALG00000015495,ENSGALG00000016384,ENSGALG00000008135,ENSGALG00000015753,ENSGALG00000032489,ENSGALG00000001252,ENSGALG00000011801,ENSGALG00000041630,ENSGALG00000031678,ENSGALG00000010225,ENSGALG00000016685,ENSGALG00000005361,…
biological_process	GO:1905954 positive regulation of lipid localization	3 out of 613 genes, 0.5%	45 out of 15747 genes, 0.3%	1	ENSGALG00000013294,ENSGALG00000030601,ENSGALG00000041764
biological_process	GO:0045921 positive regulation of exocytosis	2 out of 613 genes, 0.3%	44 out of 15747 genes, 0.3%	1	ENSGALG00000029000,ENSGALG00000005215
biological_process	GO:0007088 regulation of mitotic nuclear division	3 out of 613 genes, 0.5%	122 out of 15747 genes, 0.8%	1	ENSGALG00000011299,ENSGALG00000036519,ENSGALG00000012155
biological_process	GO:0007163 establishment or maintenance of cell polarity	2 out of 613 genes, 0.3%	136 out of 15747 genes, 0.9%	1	ENSGALG00000011299,ENSGALG00000001124
biological_process	GO:0060669 embryonic placenta morphogenesis	3 out of 613 genes, 0.5%	16 out of 15747 genes, 0.1%	1	ENSGALG00000027786,ENSGALG00000042607,ENSGALG00000016316
molecular_function	GO:0015355 secondary active monocarboxylate transmembrane transporter activity	2 out of 613 genes, 0.3%	10 out of 15747 genes, 0.1%	1	ENSGALG00000019958,ENSGALG00000019290
biological_process	GO:0030183 B cell differentiation	2 out of 613 genes, 0.3%	68 out of 15747 genes, 0.4%	1	ENSGALG00000010572,ENSGALG00000015495
biological_process	GO:0098657 import into cell	15 out of 613 genes, 2.4%	352 out of 15747 genes, 2.2%	1	ENSGALG00000031301,ENSGALG00000003589,ENSGALG00000000653,ENSGALG00000006045,ENSGALG00000039738,ENSGALG00000005824,ENSGALG00000033960,ENSGALG00000031450,ENSGALG00000015730,ENSGALG00000004251,ENSGALG00000012126,ENSGALG00000017274,ENSGALG00000003164,ENSGALG00000042285,ENSGALG00000008602
biological_process	GO:0046883 regulation of hormone secretion	7 out of 613 genes, 1.1%	134 out of 15747 genes, 0.9%	1	ENSGALG00000013294,ENSGALG00000032545,ENSGALG00000000277,ENSGALG00000014994,ENSGALG00000030601,ENSGALG00000005212,ENSGALG00000005853
biological_process	GO:0098664 G-protein coupled serotonin receptor signaling pathway	2 out of 613 genes, 0.3%	24 out of 15747 genes, 0.2%	1	ENSGALG00000016992,ENSGALG00000005853
biological_process	GO:0098739 import across plasma membrane	2 out of 613 genes, 0.3%	45 out of 15747 genes, 0.3%	1	ENSGALG00000039738,ENSGALG00000008602
biological_process	GO:0071230 cellular response to amino acid stimulus	3 out of 613 genes, 0.5%	44 out of 15747 genes, 0.3%	1	ENSGALG00000012594,ENSGALG00000037603,ENSGALG00000008014
biological_process	GO:0010817 regulation of hormone levels	18 out of 613 genes, 2.9%	286 out of 15747 genes, 1.8%	1	ENSGALG00000013294,ENSGALG00000000277,ENSGALG00000013969,ENSGALG00000041510,ENSGALG00000016370,ENSGALG00000015332,ENSGALG00000037875,ENSGALG00000012140,ENSGALG00000027818,ENSGALG00000032545,ENSGALG00000016685,ENSGALG00000016804,ENSGALG00000030601,ENSGALG00000005853,ENSGALG00000014994,ENSGALG00000005215,ENSGALG00000005212,ENSGALG00000017216
molecular_function	GO:0008081 phosphoric diester hydrolase activity	3 out of 613 genes, 0.5%	75 out of 15747 genes, 0.5%	1	ENSGALG00000029836,ENSGALG00000006626,ENSGALG00000000690
biological_process	GO:0045765 regulation of angiogenesis	7 out of 613 genes, 1.1%	160 out of 15747 genes, 1.0%	1	ENSGALG00000033960,ENSGALG00000014840,ENSGALG00000038225,ENSGALG00000016176,ENSGALG00000042365,ENSGALG00000027785,ENSGALG00000006519
biological_process	GO:0021695 cerebellar cortex development	2 out of 613 genes, 0.3%	38 out of 15747 genes, 0.2%	1	ENSGALG00000016907,ENSGALG00000036114
biological_process	GO:0003013 circulatory system process	3 out of 613 genes, 0.5%	208 out of 15747 genes, 1.3%	1	ENSGALG00000007466,ENSGALG00000010078,ENSGALG00000005332
cellular_component	GO:0043230 extracellular organelle	5 out of 613 genes, 0.8%	63 out of 15747 genes, 0.4%	1	ENSGALG00000017274,ENSGALG00000005360,ENSGALG00000039738,ENSGALG00000012155,ENSGALG00000004945
biological_process	GO:0050794 regulation of cellular process	225 out of 613 genes, 36.7%	7135 out of 15747 genes, 45.3%	1	ENSGALG00000042607,ENSGALG00000005657,ENSGALG00000005242,ENSGALG00000011141,ENSGALG00000038940,ENSGALG00000016316,ENSGALG00000000293,ENSGALG00000004740,ENSGALG00000035944,ENSGALG00000041510,ENSGALG00000038598,ENSGALG00000016615,ENSGALG00000005790,ENSGALG00000041826,ENSGALG00000032545,ENSGALG00000016176,ENSGALG00000005853,ENSGALG00000005824,ENSGALG00000013822,ENSGALG00000009034,ENSGALG00000009064,…
biological_process	GO:0046907 intracellular transport	14 out of 613 genes, 2.3%	968 out of 15747 genes, 6.1%	1	ENSGALG00000045947,ENSGALG00000038400,ENSGALG00000030095,ENSGALG00000031450,ENSGALG00000003164,ENSGALG00000015332,ENSGALG00000004845,ENSGALG00000046088,ENSGALG00000044599,ENSGALG00000004978,ENSGALG00000007319,ENSGALG00000035935,ENSGALG00000016615,ENSGALG00000039101
biological_process	GO:0007346 regulation of mitotic cell cycle	9 out of 613 genes, 1.5%	357 out of 15747 genes, 2.3%	1	ENSGALG00000036519,ENSGALG00000039190,ENSGALG00000045889,ENSGALG00000037242,ENSGALG00000036642,ENSGALG00000030601,ENSGALG00000012155,ENSGALG00000011299,ENSGALG00000033659
biological_process	GO:0006260 DNA replication	3 out of 613 genes, 0.5%	127 out of 15747 genes, 0.8%	1	ENSGALG00000030199,ENSGALG00000030099,ENSGALG00000041630
biological_process	GO:0001890 placenta development	4 out of 613 genes, 0.7%	94 out of 15747 genes, 0.6%	1	ENSGALG00000027786,ENSGALG00000042607,ENSGALG00000016316,ENSGALG00000008014
molecular_function	GO:0003690 double-stranded DNA binding	26 out of 613 genes, 4.2%	711 out of 15747 genes, 4.5%	1	ENSGALG00000019842,ENSGALG00000016662,ENSGALG00000030657,ENSGALG00000008014,ENSGALG00000045328,ENSGALG00000012236,ENSGALG00000016316,ENSGALG00000035944,ENSGALG00000016384,ENSGALG00000046365,ENSGALG00000008135,ENSGALG00000006810,ENSGALG00000036519,ENSGALG00000001252,ENSGALG00000011801,ENSGALG00000039409,ENSGALG00000012115,ENSGALG00000001124,ENSGALG00000030601,ENSGALG00000043010,ENSGALG00000045800,…
biological_process	GO:0008406 gonad development	8 out of 613 genes, 1.3%	114 out of 15747 genes, 0.7%	1	ENSGALG00000013294,ENSGALG00000031768,ENSGALG00000016662,ENSGALG00000008014,ENSGALG00000012115,ENSGALG00000012236,ENSGALG00000012140,ENSGALG00000029000
biological_process	GO:0030193 regulation of blood coagulation	7 out of 613 genes, 1.1%	45 out of 15747 genes, 0.3%	1	ENSGALG00000032683,ENSGALG00000028886,ENSGALG00000017274,ENSGALG00000016985,ENSGALG00000007381,ENSGALG00000004293,ENSGALG00000013571
cellular_component	GO:0031234 extrinsic component of cytoplasmic side of plasma membrane	3 out of 613 genes, 0.5%	69 out of 15747 genes, 0.4%	1	ENSGALG00000014979,ENSGALG00000041826,ENSGALG00000012092
molecular_function	GO:0030170 pyridoxal phosphate binding	2 out of 613 genes, 0.3%	49 out of 15747 genes, 0.3%	1	ENSGALG00000012418,ENSGALG00000003432
biological_process	GO:0006576 cellular biogenic amine metabolic process	2 out of 613 genes, 0.3%	28 out of 15747 genes, 0.2%	1	ENSGALG00000012418,ENSGALG00000035207
biological_process	GO:0008291 acetylcholine metabolic process	2 out of 613 genes, 0.3%	2 out of 15747 genes, 0.0%	1	ENSGALG00000016804,ENSGALG00000017216
biological_process	GO:0014066 regulation of phosphatidylinositol 3-kinase signaling	3 out of 613 genes, 0.5%	57 out of 15747 genes, 0.4%	1	ENSGALG00000012594,ENSGALG00000033974,ENSGALG00000030601
biological_process	GO:0046475 glycerophospholipid catabolic process	4 out of 613 genes, 0.7%	17 out of 15747 genes, 0.1%	1	ENSGALG00000045796,ENSGALG00000044307,ENSGALG00000043401,ENSGALG00000029454
cellular_component	GO:0043292 contractile fiber	5 out of 613 genes, 0.8%	134 out of 15747 genes, 0.9%	1	ENSGALG00000006835,ENSGALG00000013822,ENSGALG00000004740,ENSGALG00000005332,ENSGALG00000005292
cellular_component	GO:0048471 perinuclear region of cytoplasm	13 out of 613 genes, 2.1%	308 out of 15747 genes, 2.0%	1	ENSGALG00000022976,ENSGALG00000041826,ENSGALG00000040038,ENSGALG00000019211,ENSGALG00000033960,ENSGALG00000012594,ENSGALG00000016375,ENSGALG00000042845,ENSGALG00000006995,ENSGALG00000005360,ENSGALG00000008910,ENSGALG00000008602,ENSGALG00000043764
biological_process	GO:0006626 protein targeting to mitochondrion	2 out of 613 genes, 0.3%	36 out of 15747 genes, 0.2%	1	ENSGALG00000038400,ENSGALG00000004845
biological_process	GO:0007275 multicellular organism development	107 out of 613 genes, 17.5%	2823 out of 15747 genes, 17.9%	1	ENSGALG00000042607,ENSGALG00000016684,ENSGALG00000016662,ENSGALG00000016316,ENSGALG00000015145,ENSGALG00000010866,ENSGALG00000041510,ENSGALG00000029000,ENSGALG00000026853,ENSGALG00000028138,ENSGALG00000032545,ENSGALG00000003589,ENSGALG00000016176,ENSGALG00000030032,ENSGALG00000028560,ENSGALG00000013822,ENSGALG00000007927,ENSGALG00000010927,ENSGALG00000009034,ENSGALG00000009064,ENSGALG00000021567,…
biological_process	GO:0008203 cholesterol metabolic process	2 out of 613 genes, 0.3%	49 out of 15747 genes, 0.3%	1	ENSGALG00000004230,ENSGALG00000007267
biological_process	GO:0042537 benzene-containing compound metabolic process	2 out of 613 genes, 0.3%	13 out of 15747 genes, 0.1%	1	ENSGALG00000012418,ENSGALG00000035207
biological_process	GO:0019226 transmission of nerve impulse	6 out of 613 genes, 1.0%	42 out of 15747 genes, 0.3%	1	ENSGALG00000012594,ENSGALG00000011040,ENSGALG00000006112,ENSGALG00000015434,ENSGALG00000005215,ENSGALG00000027702
biological_process	GO:0060485 mesenchyme development	3 out of 613 genes, 0.5%	167 out of 15747 genes, 1.1%	1	ENSGALG00000002763,ENSGALG00000016662,ENSGALG00000036114
biological_process	GO:0007283 spermatogenesis	16 out of 613 genes, 2.6%	236 out of 15747 genes, 1.5%	1	ENSGALG00000046242,ENSGALG00000011565,ENSGALG00000012236,ENSGALG00000006031,ENSGALG00000031768,ENSGALG00000043839,ENSGALG00000036504,ENSGALG00000044995,ENSGALG00000045889,ENSGALG00000019211,ENSGALG00000002006,ENSGALG00000016757,ENSGALG00000002511,ENSGALG00000007959,ENSGALG00000034574,ENSGALG00000045414
biological_process	GO:0045103 intermediate filament-based process	2 out of 613 genes, 0.3%	35 out of 15747 genes, 0.2%	1	ENSGALG00000002201,ENSGALG00000034585
biological_process	GO:1901136 carbohydrate derivative catabolic process	4 out of 613 genes, 0.7%	88 out of 15747 genes, 0.6%	1	ENSGALG00000027534,ENSGALG00000029000,ENSGALG00000040208,ENSGALG00000009231
biological_process	GO:0022405 hair cycle process	3 out of 613 genes, 0.5%	54 out of 15747 genes, 0.3%	1	ENSGALG00000039409,ENSGALG00000036114,ENSGALG00000001124
biological_process	GO:0051656 establishment of organelle localization	9 out of 613 genes, 1.5%	243 out of 15747 genes, 1.5%	1	ENSGALG00000031768,ENSGALG00000045889,ENSGALG00000031450,ENSGALG00000011299,ENSGALG00000003164,ENSGALG00000015332,ENSGALG00000035935,ENSGALG00000016615,ENSGALG00000039101
biological_process	GO:1901605 alpha-amino acid metabolic process	6 out of 613 genes, 1.0%	146 out of 15747 genes, 0.9%	1	ENSGALG00000033828,ENSGALG00000016273,ENSGALG00000012418,ENSGALG00000016524,ENSGALG00000003432,ENSGALG00000035207
biological_process	GO:0050770 regulation of axonogenesis	4 out of 613 genes, 0.7%	127 out of 15747 genes, 0.8%	1	ENSGALG00000008898,ENSGALG00000012594,ENSGALG00000032545,ENSGALG00000000653
biological_process	GO:1904659 glucose transmembrane transport	2 out of 613 genes, 0.3%	14 out of 15747 genes, 0.1%	1	ENSGALG00000009306,ENSGALG00000037603
biological_process	GO:0031668 cellular response to extracellular stimulus	3 out of 613 genes, 0.5%	136 out of 15747 genes, 0.9%	1	ENSGALG00000032978,ENSGALG00000037603,ENSGALG00000011581
cellular_component	GO:0043226 organelle	239 out of 613 genes, 39.0%	8619 out of 15747 genes, 54.7%	1	ENSGALG00000016128,ENSGALG00000011141,ENSGALG00000038714,ENSGALG00000040038,ENSGALG00000038940,ENSGALG00000004945,ENSGALG00000016316,ENSGALG00000021285,ENSGALG00000004740,ENSGALG00000015145,ENSGALG00000035944,ENSGALG00000014997,ENSGALG00000038598,ENSGALG00000016615,ENSGALG00000041826,ENSGALG00000032545,ENSGALG00000036504,ENSGALG00000015224,ENSGALG00000013822,ENSGALG00000010927,ENSGALG00000029330,…
biological_process	GO:0010596 negative regulation of endothelial cell migration	2 out of 613 genes, 0.3%	30 out of 15747 genes, 0.2%	1	ENSGALG00000033960,ENSGALG00000042365
molecular_function	GO:0004181 metallocarboxypeptidase activity	4 out of 613 genes, 0.7%	22 out of 15747 genes, 0.1%	1	ENSGALG00000041918,ENSGALG00000036909,ENSGALG00000006819,ENSGALG00000016985
biological_process	GO:0006873 cellular ion homeostasis	19 out of 613 genes, 3.1%	367 out of 15747 genes, 2.3%	1	ENSGALG00000011875,ENSGALG00000006297,ENSGALG00000016684,ENSGALG00000016992,ENSGALG00000012297,ENSGALG00000007179,ENSGALG00000009050,ENSGALG00000009509,ENSGALG00000015434,ENSGALG00000008602,ENSGALG00000042878,ENSGALG00000017238,ENSGALG00000039738,ENSGALG00000030032,ENSGALG00000005853,ENSGALG00000008898,ENSGALG00000010078,ENSGALG00000034751,ENSGALG00000007959
cellular_component	GO:0030017 sarcomere	5 out of 613 genes, 0.8%	112 out of 15747 genes, 0.7%	1	ENSGALG00000006835,ENSGALG00000013822,ENSGALG00000004740,ENSGALG00000005332,ENSGALG00000005292
molecular_function	GO:0016788 hydrolase activity, acting on ester bonds	20 out of 613 genes, 3.3%	573 out of 15747 genes, 3.6%	1	ENSGALG00000006302,ENSGALG00000036642,ENSGALG00000004669,ENSGALG00000014997,ENSGALG00000004230,ENSGALG00000043401,ENSGALG00000029454,ENSGALG00000009689,ENSGALG00000033143,ENSGALG00000045796,ENSGALG00000016648,ENSGALG00000010935,ENSGALG00000031768,ENSGALG00000006626,ENSGALG00000000690,ENSGALG00000009231,ENSGALG00000029836,ENSGALG00000044307,ENSGALG00000046392,ENSGALG00000010980
biological_process	GO:2001222 regulation of neuron migration	3 out of 613 genes, 0.5%	25 out of 15747 genes, 0.2%	1	ENSGALG00000008681,ENSGALG00000032545,ENSGALG00000000277
molecular_function	GO:0015125 bile acid transmembrane transporter activity	3 out of 613 genes, 0.5%	9 out of 15747 genes, 0.1%	1	ENSGALG00000031293,ENSGALG00000019276,ENSGALG00000010891
biological_process	GO:0050793 regulation of developmental process	48 out of 613 genes, 7.8%	1560 out of 15747 genes, 9.9%	1	ENSGALG00000002763,ENSGALG00000002722,ENSGALG00000016992,ENSGALG00000016316,ENSGALG00000038225,ENSGALG00000029000,ENSGALG00000026853,ENSGALG00000015495,ENSGALG00000012140,ENSGALG00000031578,ENSGALG00000032545,ENSGALG00000016176,ENSGALG00000001124,ENSGALG00000005853,ENSGALG00000006519,ENSGALG00000013822,ENSGALG00000009064,ENSGALG00000005212,ENSGALG00000042365,ENSGALG00000041273,ENSGALG00000033974,…
biological_process	GO:0050905 neuromuscular process	5 out of 613 genes, 0.8%	86 out of 15747 genes, 0.5%	1	ENSGALG00000031450,ENSGALG00000008898,ENSGALG00000010935,ENSGALG00000036971,ENSGALG00000027534
biological_process	GO:0050863 regulation of T cell activation	2 out of 613 genes, 0.3%	149 out of 15747 genes, 0.9%	1	ENSGALG00000031529,ENSGALG00000008014
biological_process	GO:0061053 somite development	3 out of 613 genes, 0.5%	73 out of 15747 genes, 0.5%	1	ENSGALG00000002763,ENSGALG00000016469,ENSGALG00000036114
biological_process	GO:0019377 glycolipid catabolic process	3 out of 613 genes, 0.5%	15 out of 15747 genes, 0.1%	1	ENSGALG00000027534,ENSGALG00000040208,ENSGALG00000009231
biological_process	GO:0009117 nucleotide metabolic process	13 out of 613 genes, 2.1%	348 out of 15747 genes, 2.2%	1	ENSGALG00000042446,ENSGALG00000015753,ENSGALG00000031678,ENSGALG00000029827,ENSGALG00000010225,ENSGALG00000015224,ENSGALG00000005361,ENSGALG00000007267,ENSGALG00000035207,ENSGALG00000011093,ENSGALG00000030251,ENSGALG00000012418,ENSGALG00000016524
biological_process	GO:1902533 positive regulation of intracellular signal transduction	16 out of 613 genes, 2.6%	612 out of 15747 genes, 3.9%	1	ENSGALG00000033974,ENSGALG00000031529,ENSGALG00000016992,ENSGALG00000036642,ENSGALG00000012155,ENSGALG00000012297,ENSGALG00000012594,ENSGALG00000040078,ENSGALG00000008615,ENSGALG00000030601,ENSGALG00000039409,ENSGALG00000005853,ENSGALG00000009034,ENSGALG00000021567,ENSGALG00000038432,ENSGALG00000042365
biological_process	GO:0022008 neurogenesis	42 out of 613 genes, 6.9%	1070 out of 15747 genes, 6.8%	1	ENSGALG00000016316,ENSGALG00000015145,ENSGALG00000031578,ENSGALG00000008135,ENSGALG00000010935,ENSGALG00000028138,ENSGALG00000032545,ENSGALG00000003589,ENSGALG00000013293,ENSGALG00000016176,ENSGALG00000006626,ENSGALG00000030032,ENSGALG00000001124,ENSGALG00000043010,ENSGALG00000031450,ENSGALG00000013822,ENSGALG00000007927,ENSGALG00000009034,ENSGALG00000037262,ENSGALG00000021567,ENSGALG00000002314,…
biological_process	GO:0021761 limbic system development	3 out of 613 genes, 0.5%	66 out of 15747 genes, 0.4%	1	ENSGALG00000006508,ENSGALG00000032386,ENSGALG00000036114
cellular_component	GO:0005581 collagen trimer	3 out of 613 genes, 0.5%	47 out of 15747 genes, 0.3%	1	ENSGALG00000026305,ENSGALG00000017117,ENSGALG00000015970
biological_process	GO:0006909 phagocytosis	4 out of 613 genes, 0.7%	91 out of 15747 genes, 0.6%	1	ENSGALG00000033960,ENSGALG00000031450,ENSGALG00000031301,ENSGALG00000042285
molecular_function	GO:0008395 steroid hydroxylase activity	4 out of 613 genes, 0.7%	29 out of 15747 genes, 0.2%	1	ENSGALG00000032620,ENSGALG00000016690,ENSGALG00000008283,ENSGALG00000046639
biological_process	GO:0006605 protein targeting	2 out of 613 genes, 0.3%	140 out of 15747 genes, 0.9%	1	ENSGALG00000038400,ENSGALG00000004845
cellular_component	GO:0031256 leading edge membrane	4 out of 613 genes, 0.7%	82 out of 15747 genes, 0.5%	1	ENSGALG00000030836,ENSGALG00000038042,ENSGALG00000014206,ENSGALG00000041042
biological_process	GO:0043266 regulation of potassium ion transport	2 out of 613 genes, 0.3%	48 out of 15747 genes, 0.3%	1	ENSGALG00000005332,ENSGALG00000043764
molecular_function	GO:0005549 odorant binding	3 out of 613 genes, 0.5%	81 out of 15747 genes, 0.5%	1	ENSGALG00000031905,ENSGALG00000036079,ENSGALG00000036768
biological_process	GO:1901991 negative regulation of mitotic cell cycle phase transition	3 out of 613 genes, 0.5%	83 out of 15747 genes, 0.5%	1	ENSGALG00000036519,ENSGALG00000039190,ENSGALG00000033659
cellular_component	GO:0098791 Golgi subcompartment	6 out of 613 genes, 1.0%	380 out of 15747 genes, 2.4%	1	ENSGALG00000019756,ENSGALG00000007116,ENSGALG00000001611,ENSGALG00000016128,ENSGALG00000046088,ENSGALG00000005360
molecular_function	GO:0042887 amide transmembrane transporter activity	3 out of 613 genes, 0.5%	25 out of 15747 genes, 0.2%	1	ENSGALG00000038400,ENSGALG00000032749,ENSGALG00000016884
biological_process	GO:0034599 cellular response to oxidative stress	2 out of 613 genes, 0.3%	109 out of 15747 genes, 0.7%	1	ENSGALG00000037603,ENSGALG00000006992
molecular_function	GO:0035639 purine ribonucleoside triphosphate binding	56 out of 613 genes, 9.1%	1469 out of 15747 genes, 9.3%	1	ENSGALG00000009602,ENSGALG00000011913,ENSGALG00000003537,ENSGALG00000035594,ENSGALG00000040415,ENSGALG00000030199,ENSGALG00000011299,ENSGALG00000040078,ENSGALG00000020827,ENSGALG00000037953,ENSGALG00000016524,ENSGALG00000014979,ENSGALG00000031768,ENSGALG00000013268,ENSGALG00000011581,ENSGALG00000015224,ENSGALG00000010116,ENSGALG00000031450,ENSGALG00000029510,ENSGALG00000015928,ENSGALG00000005043,…
biological_process	GO:1903507 negative regulation of nucleic acid-templated transcription	24 out of 613 genes, 3.9%	832 out of 15747 genes, 5.3%	1	ENSGALG00000014900,ENSGALG00000030657,ENSGALG00000008014,ENSGALG00000045328,ENSGALG00000009050,ENSGALG00000035944,ENSGALG00000036114,ENSGALG00000038598,ENSGALG00000016384,ENSGALG00000008135,ENSGALG00000014979,ENSGALG00000046365,ENSGALG00000042878,ENSGALG00000011801,ENSGALG00000039409,ENSGALG00000012115,ENSGALG00000019211,ENSGALG00000030601,ENSGALG00000043010,ENSGALG00000042792,ENSGALG00000037262,…
biological_process	GO:0009101 glycoprotein biosynthetic process	5 out of 613 genes, 0.8%	192 out of 15747 genes, 1.2%	1	ENSGALG00000006725,ENSGALG00000001611,ENSGALG00000016128,ENSGALG00000041152,ENSGALG00000036396
biological_process	GO:0008535 respiratory chain complex IV assembly	2 out of 613 genes, 0.3%	19 out of 15747 genes, 0.1%	1	ENSGALG00000033441,ENSGALG00000039725
biological_process	GO:0046940 nucleoside monophosphate phosphorylation	2 out of 613 genes, 0.3%	12 out of 15747 genes, 0.1%	1	ENSGALG00000015224,ENSGALG00000011093
biological_process	GO:0008277 regulation of G-protein coupled receptor protein signaling pathway	2 out of 613 genes, 0.3%	62 out of 15747 genes, 0.4%	1	ENSGALG00000004740,ENSGALG00000000653
biological_process	GO:0019725 cellular homeostasis	21 out of 613 genes, 3.4%	502 out of 15747 genes, 3.2%	1	ENSGALG00000011875,ENSGALG00000006297,ENSGALG00000016684,ENSGALG00000016992,ENSGALG00000004945,ENSGALG00000012297,ENSGALG00000007179,ENSGALG00000009050,ENSGALG00000009509,ENSGALG00000015434,ENSGALG00000008602,ENSGALG00000042878,ENSGALG00000017238,ENSGALG00000039738,ENSGALG00000030032,ENSGALG00000005853,ENSGALG00000008898,ENSGALG00000002006,ENSGALG00000010078,ENSGALG00000034751,ENSGALG00000007959
biological_process	GO:0086010 membrane depolarization during action potential	5 out of 613 genes, 0.8%	22 out of 15747 genes, 0.1%	1	ENSGALG00000005332,ENSGALG00000011040,ENSGALG00000006112,ENSGALG00000005215,ENSGALG00000027702
molecular_function	GO:0033218 amide binding	9 out of 613 genes, 1.5%	193 out of 15747 genes, 1.2%	1	ENSGALG00000005657,ENSGALG00000005242,ENSGALG00000015753,ENSGALG00000010078,ENSGALG00000041800,ENSGALG00000014994,ENSGALG00000003446,ENSGALG00000005212,ENSGALG00000015269
cellular_component	GO:0032420 stereocilium	4 out of 613 genes, 0.7%	31 out of 15747 genes, 0.2%	1	ENSGALG00000031450,ENSGALG00000015145,ENSGALG00000042706,ENSGALG00000004978
biological_process	GO:0016197 endosomal transport	2 out of 613 genes, 0.3%	143 out of 15747 genes, 0.9%	1	ENSGALG00000030095,ENSGALG00000046088
biological_process	GO:0002683 negative regulation of immune system process	6 out of 613 genes, 1.0%	233 out of 15747 genes, 1.5%	1	ENSGALG00000013294,ENSGALG00000032683,ENSGALG00000031529,ENSGALG00000006995,ENSGALG00000008014,ENSGALG00000007381
biological_process	GO:0010639 negative regulation of organelle organization	6 out of 613 genes, 1.0%	240 out of 15747 genes, 1.5%	1	ENSGALG00000011299,ENSGALG00000006508,ENSGALG00000004740,ENSGALG00000033974,ENSGALG00000038940,ENSGALG00000026849
biological_process	GO:1905114 cell surface receptor signaling pathway involved in cell-cell signaling	9 out of 613 genes, 1.5%	176 out of 15747 genes, 1.1%	1	ENSGALG00000041348,ENSGALG00000002763,ENSGALG00000029392,ENSGALG00000012155,ENSGALG00000008898,ENSGALG00000009064,ENSGALG00000015434,ENSGALG00000036114,ENSGALG00000010781
cellular_component	GO:0031975 envelope	17 out of 613 genes, 2.8%	651 out of 15747 genes, 4.1%	1	ENSGALG00000046242,ENSGALG00000038714,ENSGALG00000039725,ENSGALG00000042572,ENSGALG00000006454,ENSGALG00000004845,ENSGALG00000044599,ENSGALG00000041826,ENSGALG00000007720,ENSGALG00000015224,ENSGALG00000045947,ENSGALG00000016920,ENSGALG00000038400,ENSGALG00000003914,ENSGALG00000041471,ENSGALG00000033069,ENSGALG00000005212
biological_process	GO:0072522 purine-containing compound biosynthetic process	6 out of 613 genes, 1.0%	143 out of 15747 genes, 0.9%	1	ENSGALG00000030251,ENSGALG00000015753,ENSGALG00000031678,ENSGALG00000010225,ENSGALG00000015224,ENSGALG00000005361
biological_process	GO:1900371 regulation of purine nucleotide biosynthetic process	2 out of 613 genes, 0.3%	36 out of 15747 genes, 0.2%	1	ENSGALG00000001418,ENSGALG00000016992
biological_process	GO:0022412 cellular process involved in reproduction in multicellular organism	17 out of 613 genes, 2.8%	183 out of 15747 genes, 1.2%	1	ENSGALG00000011565,ENSGALG00000012236,ENSGALG00000012140,ENSGALG00000006031,ENSGALG00000031768,ENSGALG00000043839,ENSGALG00000036504,ENSGALG00000044995,ENSGALG00000045889,ENSGALG00000019211,ENSGALG00000002006,ENSGALG00000017274,ENSGALG00000011243,ENSGALG00000002511,ENSGALG00000007959,ENSGALG00000034574,ENSGALG00000045414
molecular_function	GO:0032561 guanyl ribonucleotide binding	7 out of 613 genes, 1.1%	323 out of 15747 genes, 2.1%	1	ENSGALG00000045347,ENSGALG00000011913,ENSGALG00000003164,ENSGALG00000041471,ENSGALG00000037953,ENSGALG00000005323,ENSGALG00000014136
biological_process	GO:0033108 mitochondrial respiratory chain complex assembly	3 out of 613 genes, 0.5%	64 out of 15747 genes, 0.4%	1	ENSGALG00000033441,ENSGALG00000038714,ENSGALG00000039725
biological_process	GO:0008217 regulation of blood pressure	2 out of 613 genes, 0.3%	93 out of 15747 genes, 0.6%	1	ENSGALG00000007466,ENSGALG00000010078
biological_process	GO:0045859 regulation of protein kinase activity	15 out of 613 genes, 2.4%	486 out of 15747 genes, 3.1%	1	ENSGALG00000006508,ENSGALG00000033974,ENSGALG00000031529,ENSGALG00000017238,ENSGALG00000030601,ENSGALG00000028457,ENSGALG00000012155,ENSGALG00000012297,ENSGALG00000009034,ENSGALG00000040078,ENSGALG00000037603,ENSGALG00000038432,ENSGALG00000017117,ENSGALG00000003446,ENSGALG00000042365
biological_process	GO:0006997 nucleus organization	3 out of 613 genes, 0.5%	125 out of 15747 genes, 0.8%	1	ENSGALG00000045105,ENSGALG00000046242,ENSGALG00000002511
biological_process	GO:0071222 cellular response to lipopolysaccharide	2 out of 613 genes, 0.3%	82 out of 15747 genes, 0.5%	1	ENSGALG00000029691,ENSGALG00000039409
biological_process	GO:1903319 positive regulation of protein maturation	3 out of 613 genes, 0.5%	13 out of 15747 genes, 0.1%	1	ENSGALG00000014840,ENSGALG00000000653,ENSGALG00000037220
biological_process	GO:0002252 immune effector process	6 out of 613 genes, 1.0%	251 out of 15747 genes, 1.6%	1	ENSGALG00000036909,ENSGALG00000010850,ENSGALG00000014840,ENSGALG00000003016,ENSGALG00000042285,ENSGALG00000015269
biological_process	GO:0043405 regulation of MAP kinase activity	7 out of 613 genes, 1.1%	192 out of 15747 genes, 1.2%	1	ENSGALG00000012297,ENSGALG00000009034,ENSGALG00000033974,ENSGALG00000040078,ENSGALG00000031529,ENSGALG00000038432,ENSGALG00000012155
biological_process	GO:0051480 regulation of cytosolic calcium ion concentration	11 out of 613 genes, 1.8%	172 out of 15747 genes, 1.1%	1	ENSGALG00000011875,ENSGALG00000006297,ENSGALG00000017238,ENSGALG00000016992,ENSGALG00000005853,ENSGALG00000008898,ENSGALG00000012297,ENSGALG00000009050,ENSGALG00000010078,ENSGALG00000034751,ENSGALG00000009509
biological_process	GO:0048468 cell development	51 out of 613 genes, 8.3%	1083 out of 15747 genes, 6.9%	1	ENSGALG00000016684,ENSGALG00000016662,ENSGALG00000004740,ENSGALG00000015145,ENSGALG00000015495,ENSGALG00000008135,ENSGALG00000031768,ENSGALG00000010935,ENSGALG00000028138,ENSGALG00000036504,ENSGALG00000010583,ENSGALG00000013293,ENSGALG00000016176,ENSGALG00000006626,ENSGALG00000030032,ENSGALG00000001124,ENSGALG00000043010,ENSGALG00000031450,ENSGALG00000007927,ENSGALG00000009034,ENSGALG00000002006,…
molecular_function	GO:0016616 oxidoreductase activity, acting on the CH-OH group of donors, NAD or NADP as acceptor	3 out of 613 genes, 0.5%	93 out of 15747 genes, 0.6%	1	ENSGALG00000006964,ENSGALG00000027818,ENSGALG00000039712
biological_process	GO:0071377 cellular response to glucagon stimulus	2 out of 613 genes, 0.3%	4 out of 15747 genes, 0.0%	1	ENSGALG00000010078,ENSGALG00000041800
cellular_component	GO:0031970 organelle envelope lumen	4 out of 613 genes, 0.7%	49 out of 15747 genes, 0.3%	1	ENSGALG00000041471,ENSGALG00000038714,ENSGALG00000004845,ENSGALG00000042572
molecular_function	GO:0005231 excitatory extracellular ligand-gated ion channel activity	2 out of 613 genes, 0.3%	29 out of 15747 genes, 0.2%	1	ENSGALG00000015434,ENSGALG00000010781
biological_process	GO:0051289 protein homotetramerization	2 out of 613 genes, 0.3%	42 out of 15747 genes, 0.3%	1	ENSGALG00000034751,ENSGALG00000035207
molecular_function	GO:0042277 peptide binding	9 out of 613 genes, 1.5%	158 out of 15747 genes, 1.0%	1	ENSGALG00000005657,ENSGALG00000005242,ENSGALG00000015753,ENSGALG00000010078,ENSGALG00000041800,ENSGALG00000014994,ENSGALG00000003446,ENSGALG00000005212,ENSGALG00000015269
molecular_function	GO:0042805 actinin binding	3 out of 613 genes, 0.5%	31 out of 15747 genes, 0.2%	1	ENSGALG00000005332,ENSGALG00000005766,ENSGALG00000039409
biological_process	GO:0071375 cellular response to peptide hormone stimulus	5 out of 613 genes, 0.8%	119 out of 15747 genes, 0.8%	1	ENSGALG00000005657,ENSGALG00000010078,ENSGALG00000041800,ENSGALG00000014994,ENSGALG00000005212
cellular_component	GO:0030141 secretory granule	11 out of 613 genes, 1.8%	133 out of 15747 genes, 0.8%	1	ENSGALG00000043839,ENSGALG00000037220,ENSGALG00000010927,ENSGALG00000009509,ENSGALG00000044625,ENSGALG00000005360,ENSGALG00000014994,ENSGALG00000014997,ENSGALG00000029000,ENSGALG00000005212,ENSGALG00000010980
biological_process	GO:0000724 double-strand break repair via homologous recombination	3 out of 613 genes, 0.5%	72 out of 15747 genes, 0.5%	1	ENSGALG00000030095,ENSGALG00000036642,ENSGALG00000012236
biological_process	GO:1900120 regulation of receptor binding	2 out of 613 genes, 0.3%	16 out of 15747 genes, 0.1%	1	ENSGALG00000006992,ENSGALG00000030601
biological_process	GO:0043632 modification-dependent macromolecule catabolic process	4 out of 613 genes, 0.7%	413 out of 15747 genes, 2.6%	1	ENSGALG00000038164,ENSGALG00000037812,ENSGALG00000032644,ENSGALG00000026849
biological_process	GO:0021940 positive regulation of cerebellar granule cell precursor proliferation	2 out of 613 genes, 0.3%	8 out of 15747 genes, 0.1%	1	ENSGALG00000036114,ENSGALG00000012155
molecular_function	GO:0016651 oxidoreductase activity, acting on NAD(P)H	3 out of 613 genes, 0.5%	67 out of 15747 genes, 0.4%	1	ENSGALG00000038714,ENSGALG00000041510,ENSGALG00000013659
biological_process	GO:0009127 purine nucleoside monophosphate biosynthetic process	3 out of 613 genes, 0.5%	72 out of 15747 genes, 0.5%	1	ENSGALG00000031678,ENSGALG00000015224,ENSGALG00000005361
biological_process	GO:0003333 amino acid transmembrane transport	6 out of 613 genes, 1.0%	57 out of 15747 genes, 0.4%	1	ENSGALG00000039254,ENSGALG00000041122,ENSGALG00000019958,ENSGALG00000013180,ENSGALG00000004729,ENSGALG00000041612
biological_process	GO:0051252 regulation of RNA metabolic process	54 out of 613 genes, 8.8%	2317 out of 15747 genes, 14.7%	1	ENSGALG00000019842,ENSGALG00000016662,ENSGALG00000030657,ENSGALG00000045105,ENSGALG00000016316,ENSGALG00000034219,ENSGALG00000035944,ENSGALG00000015495,ENSGALG00000038598,ENSGALG00000046365,ENSGALG00000008135,ENSGALG00000014979,ENSGALG00000006810,ENSGALG00000032545,ENSGALG00000027772,ENSGALG00000041630,ENSGALG00000012115,ENSGALG00000001124,ENSGALG00000043010,ENSGALG00000009064,ENSGALG00000045800,…
biological_process	GO:0042060 wound healing	6 out of 613 genes, 1.0%	160 out of 15747 genes, 1.0%	1	ENSGALG00000002201,ENSGALG00000028886,ENSGALG00000031529,ENSGALG00000012802,ENSGALG00000004293,ENSGALG00000013571
molecular_function	GO:0005200 structural constituent of cytoskeleton	2 out of 613 genes, 0.3%	253 out of 15747 genes, 1.6%	1	ENSGALG00000041471,ENSGALG00000037953
biological_process	GO:0045935 positive regulation of nucleobase-containing compound metabolic process	32 out of 613 genes, 5.2%	1286 out of 15747 genes, 8.2%	1	ENSGALG00000019842,ENSGALG00000016662,ENSGALG00000016992,ENSGALG00000045105,ENSGALG00000016316,ENSGALG00000015495,ENSGALG00000008135,ENSGALG00000012115,ENSGALG00000001124,ENSGALG00000009064,ENSGALG00000040532,ENSGALG00000033974,ENSGALG00000031529,ENSGALG00000008014,ENSGALG00000012155,ENSGALG00000001418,ENSGALG00000009050,ENSGALG00000036114,ENSGALG00000006031,ENSGALG00000016384,ENSGALG00000042878,…
biological_process	GO:0009150 purine ribonucleotide metabolic process	10 out of 613 genes, 1.6%	241 out of 15747 genes, 1.5%	1	ENSGALG00000042446,ENSGALG00000015753,ENSGALG00000031678,ENSGALG00000029827,ENSGALG00000010225,ENSGALG00000015224,ENSGALG00000005361,ENSGALG00000007267,ENSGALG00000035207,ENSGALG00000030251
biological_process	GO:0043410 positive regulation of MAPK cascade	12 out of 613 genes, 2.0%	345 out of 15747 genes, 2.2%	1	ENSGALG00000033974,ENSGALG00000031529,ENSGALG00000008615,ENSGALG00000016992,ENSGALG00000012155,ENSGALG00000005853,ENSGALG00000012297,ENSGALG00000012594,ENSGALG00000009034,ENSGALG00000040078,ENSGALG00000021567,ENSGALG00000038432
biological_process	GO:0070374 positive regulation of ERK1 and ERK2 cascade	7 out of 613 genes, 1.1%	156 out of 15747 genes, 1.0%	1	ENSGALG00000012594,ENSGALG00000009034,ENSGALG00000031529,ENSGALG00000021567,ENSGALG00000008615,ENSGALG00000016992,ENSGALG00000005853
cellular_component	GO:0030119 AP-type membrane coat adaptor complex	2 out of 613 genes, 0.3%	38 out of 15747 genes, 0.2%	1	ENSGALG00000030095,ENSGALG00000041103
biological_process	GO:1902807 negative regulation of cell cycle G1/S phase transition	3 out of 613 genes, 0.5%	36 out of 15747 genes, 0.2%	1	ENSGALG00000039190,ENSGALG00000033659,ENSGALG00000005824
biological_process	GO:0021766 hippocampus development	3 out of 613 genes, 0.5%	50 out of 15747 genes, 0.3%	1	ENSGALG00000006508,ENSGALG00000032386,ENSGALG00000036114
biological_process	GO:0043009 chordate embryonic development	11 out of 613 genes, 1.8%	448 out of 15747 genes, 2.8%	1	ENSGALG00000027786,ENSGALG00000042607,ENSGALG00000008135,ENSGALG00000013782,ENSGALG00000008014,ENSGALG00000001124,ENSGALG00000016316,ENSGALG00000014840,ENSGALG00000009064,ENSGALG00000016469,ENSGALG00000036114
molecular_function	GO:0090482 vitamin transmembrane transporter activity	2 out of 613 genes, 0.3%	19 out of 15747 genes, 0.1%	1	ENSGALG00000010293,ENSGALG00000009306
biological_process	GO:0046683 response to organophosphorus	5 out of 613 genes, 0.8%	55 out of 15747 genes, 0.3%	1	ENSGALG00000011875,ENSGALG00000041510,ENSGALG00000014994,ENSGALG00000012115,ENSGALG00000007959
molecular_function	GO:0042813 Wnt-activated receptor activity	2 out of 613 genes, 0.3%	16 out of 15747 genes, 0.1%	1	ENSGALG00000009064,ENSGALG00000012155
biological_process	GO:0035883 enteroendocrine cell differentiation	2 out of 613 genes, 0.3%	19 out of 15747 genes, 0.1%	1	ENSGALG00000032545,ENSGALG00000036114
biological_process	GO:0045742 positive regulation of epidermal growth factor receptor signaling pathway	2 out of 613 genes, 0.3%	17 out of 15747 genes, 0.1%	1	ENSGALG00000006992,ENSGALG00000012155
molecular_function	GO:0005496 steroid binding	2 out of 613 genes, 0.3%	57 out of 15747 genes, 0.4%	1	ENSGALG00000006995,ENSGALG00000011801
biological_process	GO:0035315 hair cell differentiation	3 out of 613 genes, 0.5%	29 out of 15747 genes, 0.2%	1	ENSGALG00000031450,ENSGALG00000010935,ENSGALG00000015145
biological_process	GO:0008152 metabolic process	213 out of 613 genes, 34.7%	6098 out of 15747 genes, 38.7%	1	ENSGALG00000010850,ENSGALG00000030664,ENSGALG00000016128,ENSGALG00000013265,ENSGALG00000039831,ENSGALG00000038714,ENSGALG00000013969,ENSGALG00000006208,ENSGALG00000040208,ENSGALG00000016316,ENSGALG00000042984,ENSGALG00000021285,ENSGALG00000015730,ENSGALG00000005435,ENSGALG00000010342,ENSGALG00000041510,ENSGALG00000014997,ENSGALG00000004230,ENSGALG00000038598,ENSGALG00000036504,ENSGALG00000015224,…
biological_process	GO:0051875 pigment granule localization	3 out of 613 genes, 0.5%	13 out of 15747 genes, 0.1%	1	ENSGALG00000031450,ENSGALG00000039101,ENSGALG00000016615
cellular_component	GO:0016607 nuclear speck	2 out of 613 genes, 0.3%	214 out of 15747 genes, 1.4%	1	ENSGALG00000006651,ENSGALG00000012115
biological_process	GO:0015718 monocarboxylic acid transport	6 out of 613 genes, 1.0%	91 out of 15747 genes, 0.6%	1	ENSGALG00000031293,ENSGALG00000019958,ENSGALG00000019276,ENSGALG00000019290,ENSGALG00000010891,ENSGALG00000036897
molecular_function	GO:0003924 GTPase activity	5 out of 613 genes, 0.8%	257 out of 15747 genes, 1.6%	1	ENSGALG00000011913,ENSGALG00000003164,ENSGALG00000041471,ENSGALG00000037953,ENSGALG00000005323
biological_process	GO:0032535 regulation of cellular component size	7 out of 613 genes, 1.1%	251 out of 15747 genes, 1.6%	1	ENSGALG00000015172,ENSGALG00000012594,ENSGALG00000004740,ENSGALG00000032545,ENSGALG00000017117,ENSGALG00000000653,ENSGALG00000004945
biological_process	GO:1901990 regulation of mitotic cell cycle phase transition	4 out of 613 genes, 0.7%	163 out of 15747 genes, 1.0%	1	ENSGALG00000036519,ENSGALG00000039190,ENSGALG00000037242,ENSGALG00000033659
biological_process	GO:0030522 intracellular receptor signaling pathway	3 out of 613 genes, 0.5%	88 out of 15747 genes, 0.6%	1	ENSGALG00000011801,ENSGALG00000030601,ENSGALG00000043010
biological_process	GO:0009306 protein secretion	3 out of 613 genes, 0.5%	89 out of 15747 genes, 0.6%	1	ENSGALG00000041272,ENSGALG00000011141,ENSGALG00000015332
biological_process	GO:0055094 response to lipoprotein particle	2 out of 613 genes, 0.3%	15 out of 15747 genes, 0.1%	1	ENSGALG00000032683,ENSGALG00000017274
cellular_component	GO:0005743 mitochondrial inner membrane	4 out of 613 genes, 0.7%	213 out of 15747 genes, 1.4%	1	ENSGALG00000038714,ENSGALG00000007720,ENSGALG00000004845,ENSGALG00000039725
molecular_function	GO:0005003 ephrin receptor activity	2 out of 613 genes, 0.3%	17 out of 15747 genes, 0.1%	1	ENSGALG00000012594,ENSGALG00000021567
biological_process	GO:0090068 positive regulation of cell cycle process	3 out of 613 genes, 0.5%	146 out of 15747 genes, 0.9%	1	ENSGALG00000036519,ENSGALG00000011243,ENSGALG00000012155
molecular_function	GO:0015295 solute:proton symporter activity	3 out of 613 genes, 0.5%	17 out of 15747 genes, 0.1%	1	ENSGALG00000019958,ENSGALG00000003310,ENSGALG00000016884
biological_process	GO:0051099 positive regulation of binding	2 out of 613 genes, 0.3%	118 out of 15747 genes, 0.7%	1	ENSGALG00000006992,ENSGALG00000012155
biological_process	GO:0030518 intracellular steroid hormone receptor signaling pathway	2 out of 613 genes, 0.3%	37 out of 15747 genes, 0.2%	1	ENSGALG00000011801,ENSGALG00000030601
molecular_function	GO:0051540 metal cluster binding	2 out of 613 genes, 0.3%	53 out of 15747 genes, 0.3%	1	ENSGALG00000023787,ENSGALG00000007720
biological_process	GO:0051051 negative regulation of transport	8 out of 613 genes, 1.3%	249 out of 15747 genes, 1.6%	1	ENSGALG00000006992,ENSGALG00000012155,ENSGALG00000026849,ENSGALG00000032683,ENSGALG00000009958,ENSGALG00000006995,ENSGALG00000014994,ENSGALG00000016288
biological_process	GO:0000278 mitotic cell cycle	7 out of 613 genes, 1.1%	410 out of 15747 genes, 2.6%	1	ENSGALG00000011913,ENSGALG00000036519,ENSGALG00000007565,ENSGALG00000041471,ENSGALG00000037953,ENSGALG00000037242,ENSGALG00000036642
biological_process	GO:0044773 mitotic DNA damage checkpoint	2 out of 613 genes, 0.3%	37 out of 15747 genes, 0.2%	1	ENSGALG00000037242,ENSGALG00000036642
biological_process	GO:0040014 regulation of multicellular organism growth	4 out of 613 genes, 0.7%	54 out of 15747 genes, 0.3%	1	ENSGALG00000010572,ENSGALG00000036114,ENSGALG00000015495,ENSGALG00000005212
biological_process	GO:0071214 cellular response to abiotic stimulus	6 out of 613 genes, 1.0%	165 out of 15747 genes, 1.0%	1	ENSGALG00000012297,ENSGALG00000009050,ENSGALG00000005766,ENSGALG00000036642,ENSGALG00000029000,ENSGALG00000016725
biological_process	GO:1903038 negative regulation of leukocyte cell-cell adhesion	3 out of 613 genes, 0.5%	63 out of 15747 genes, 0.4%	1	ENSGALG00000032683,ENSGALG00000031529,ENSGALG00000008014
biological_process	GO:0060191 regulation of lipase activity	2 out of 613 genes, 0.3%	36 out of 15747 genes, 0.2%	1	ENSGALG00000042878,ENSGALG00000016992
molecular_function	GO:0015172 acidic amino acid transmembrane transporter activity	2 out of 613 genes, 0.3%	12 out of 15747 genes, 0.1%	1	ENSGALG00000039254,ENSGALG00000041122
biological_process	GO:0002520 immune system development	6 out of 613 genes, 1.0%	443 out of 15747 genes, 2.8%	1	ENSGALG00000010572,ENSGALG00000010935,ENSGALG00000016684,ENSGALG00000016370,ENSGALG00000009509,ENSGALG00000015495
biological_process	GO:0021513 spinal cord dorsal/ventral patterning	2 out of 613 genes, 0.3%	20 out of 15747 genes, 0.1%	1	ENSGALG00000032545,ENSGALG00000036114
molecular_function	GO:0017111 nucleoside-triphosphatase activity	27 out of 613 genes, 4.4%	689 out of 15747 genes, 4.4%	1	ENSGALG00000009602,ENSGALG00000011913,ENSGALG00000035594,ENSGALG00000011565,ENSGALG00000012236,ENSGALG00000043806,ENSGALG00000030199,ENSGALG00000007179,ENSGALG00000011299,ENSGALG00000020827,ENSGALG00000003164,ENSGALG00000009958,ENSGALG00000037953,ENSGALG00000010891,ENSGALG00000013268,ENSGALG00000011581,ENSGALG00000005323,ENSGALG00000010116,ENSGALG00000031450,ENSGALG00000013079,ENSGALG00000015928,…
biological_process	GO:0051704 multi-organism process	44 out of 613 genes, 7.2%	983 out of 15747 genes, 6.2%	1	ENSGALG00000036909,ENSGALG00000030724,ENSGALG00000016128,ENSGALG00000011875,ENSGALG00000006992,ENSGALG00000002722,ENSGALG00000041510,ENSGALG00000029000,ENSGALG00000031768,ENSGALG00000036504,ENSGALG00000009231,ENSGALG00000033783,ENSGALG00000017274,ENSGALG00000002006,ENSGALG00000016757,ENSGALG00000011243,ENSGALG00000042285,ENSGALG00000016669,ENSGALG00000007959,ENSGALG00000046242,ENSGALG00000002428,…
biological_process	GO:0034776 response to histamine	2 out of 613 genes, 0.3%	5 out of 15747 genes, 0.0%	1	ENSGALG00000038042,ENSGALG00000029392
biological_process	GO:0032886 regulation of microtubule-based process	6 out of 613 genes, 1.0%	146 out of 15747 genes, 0.9%	1	ENSGALG00000011299,ENSGALG00000006508,ENSGALG00000006130,ENSGALG00000031529,ENSGALG00000039190,ENSGALG00000008602
biological_process	GO:0050673 epithelial cell proliferation	3 out of 613 genes, 0.5%	60 out of 15747 genes, 0.4%	1	ENSGALG00000010866,ENSGALG00000008014,ENSGALG00000012140
biological_process	GO:0030282 bone mineralization	3 out of 613 genes, 0.5%	29 out of 15747 genes, 0.2%	1	ENSGALG00000016375,ENSGALG00000041510,ENSGALG00000004722
biological_process	GO:0042063 gliogenesis	7 out of 613 genes, 1.1%	133 out of 15747 genes, 0.8%	1	ENSGALG00000016316,ENSGALG00000012594,ENSGALG00000032545,ENSGALG00000031529,ENSGALG00000003589,ENSGALG00000000653,ENSGALG00000036114
biological_process	GO:0060080 inhibitory postsynaptic potential	2 out of 613 genes, 0.3%	8 out of 15747 genes, 0.1%	1	ENSGALG00000015434,ENSGALG00000029392
cellular_component	GO:1902711 GABA-A receptor complex	4 out of 613 genes, 0.7%	21 out of 15747 genes, 0.1%	1	ENSGALG00000038042,ENSGALG00000014206,ENSGALG00000041042,ENSGALG00000029392
biological_process	GO:0045981 positive regulation of nucleotide metabolic process	2 out of 613 genes, 0.3%	19 out of 15747 genes, 0.1%	1	ENSGALG00000001418,ENSGALG00000016992
biological_process	GO:0016071 mRNA metabolic process	2 out of 613 genes, 0.3%	320 out of 15747 genes, 2.0%	1	ENSGALG00000004978,ENSGALG00000003765
biological_process	GO:0048609 multicellular organismal reproductive process	20 out of 613 genes, 3.3%	381 out of 15747 genes, 2.4%	1	ENSGALG00000046242,ENSGALG00000011565,ENSGALG00000012236,ENSGALG00000029000,ENSGALG00000012140,ENSGALG00000006031,ENSGALG00000031768,ENSGALG00000043839,ENSGALG00000036504,ENSGALG00000044995,ENSGALG00000045889,ENSGALG00000019211,ENSGALG00000008898,ENSGALG00000002006,ENSGALG00000011243,ENSGALG00000002511,ENSGALG00000016757,ENSGALG00000007959,ENSGALG00000045414,ENSGALG00000034574
biological_process	GO:0010975 regulation of neuron projection development	9 out of 613 genes, 1.5%	292 out of 15747 genes, 1.9%	1	ENSGALG00000031578,ENSGALG00000032545,ENSGALG00000011350,ENSGALG00000000653,ENSGALG00000008898,ENSGALG00000013822,ENSGALG00000012594,ENSGALG00000008602,ENSGALG00000041273
biological_process	GO:0030855 epithelial cell differentiation	13 out of 613 genes, 2.1%	314 out of 15747 genes, 2.0%	1	ENSGALG00000010935,ENSGALG00000032545,ENSGALG00000022557,ENSGALG00000016662,ENSGALG00000008014,ENSGALG00000012115,ENSGALG00000031450,ENSGALG00000015145,ENSGALG00000034585,ENSGALG00000009064,ENSGALG00000044263,ENSGALG00000036114,ENSGALG00000014227
biological_process	GO:0000003 reproduction	41 out of 613 genes, 6.7%	696 out of 15747 genes, 4.4%	1	ENSGALG00000042607,ENSGALG00000013294,ENSGALG00000011875,ENSGALG00000016662,ENSGALG00000006992,ENSGALG00000002722,ENSGALG00000016316,ENSGALG00000010866,ENSGALG00000041510,ENSGALG00000029000,ENSGALG00000012140,ENSGALG00000031768,ENSGALG00000036504,ENSGALG00000045668,ENSGALG00000012115,ENSGALG00000017274,ENSGALG00000002006,ENSGALG00000016757,ENSGALG00000011243,ENSGALG00000007959,ENSGALG00000046242,…
molecular_function	GO:0046983 protein dimerization activity	26 out of 613 genes, 4.2%	841 out of 15747 genes, 5.3%	1	ENSGALG00000007211,ENSGALG00000031529,ENSGALG00000008014,ENSGALG00000007267,ENSGALG00000012594,ENSGALG00000012923,ENSGALG00000009958,ENSGALG00000004845,ENSGALG00000013775,ENSGALG00000030255,ENSGALG00000030099,ENSGALG00000036097,ENSGALG00000041826,ENSGALG00000001252,ENSGALG00000026449,ENSGALG00000016685,ENSGALG00000037595,ENSGALG00000011614,ENSGALG00000012906,ENSGALG00000040776,ENSGALG00000016276,…
biological_process	GO:0001570 vasculogenesis	2 out of 613 genes, 0.3%	48 out of 15747 genes, 0.3%	1	ENSGALG00000012594,ENSGALG00000036114
biological_process	GO:1905953 negative regulation of lipid localization	2 out of 613 genes, 0.3%	24 out of 15747 genes, 0.2%	1	ENSGALG00000009958,ENSGALG00000012155
cellular_component	GO:0005922 connexin complex	2 out of 613 genes, 0.3%	20 out of 15747 genes, 0.1%	1	ENSGALG00000015488,ENSGALG00000040044
biological_process	GO:1990748 cellular detoxification	5 out of 613 genes, 0.8%	59 out of 15747 genes, 0.4%	1	ENSGALG00000005435,ENSGALG00000031869,ENSGALG00000037603,ENSGALG00000041510,ENSGALG00000016370
biological_process	GO:0051345 positive regulation of hydrolase activity	4 out of 613 genes, 0.7%	543 out of 15747 genes, 3.4%	1	ENSGALG00000042878,ENSGALG00000031529,ENSGALG00000016992,ENSGALG00000030601
biological_process	GO:2000145 regulation of cell motility	15 out of 613 genes, 2.4%	537 out of 15747 genes, 3.4%	1	ENSGALG00000013294,ENSGALG00000010596,ENSGALG00000033974,ENSGALG00000032545,ENSGALG00000000277,ENSGALG00000006992,ENSGALG00000002722,ENSGALG00000012155,ENSGALG00000033960,ENSGALG00000008681,ENSGALG00000014615,ENSGALG00000032683,ENSGALG00000006995,ENSGALG00000042365,ENSGALG00000027785
biological_process	GO:0031214 biomineral tissue development	6 out of 613 genes, 1.0%	43 out of 15747 genes, 0.3%	1	ENSGALG00000016375,ENSGALG00000010927,ENSGALG00000026305,ENSGALG00000041510,ENSGALG00000004722,ENSGALG00000004545
biological_process	GO:0034613 cellular protein localization	13 out of 613 genes, 2.1%	1059 out of 15747 genes, 6.7%	1	ENSGALG00000031301,ENSGALG00000046242,ENSGALG00000031768,ENSGALG00000006508,ENSGALG00000016992,ENSGALG00000000653,ENSGALG00000038400,ENSGALG00000008898,ENSGALG00000031450,ENSGALG00000009050,ENSGALG00000004845,ENSGALG00000036114,ENSGALG00000004978
biological_process	GO:0051588 regulation of neurotransmitter transport	2 out of 613 genes, 0.3%	54 out of 15747 genes, 0.3%	1	ENSGALG00000015332,ENSGALG00000005853
biological_process	GO:0021859 pyramidal neuron differentiation	2 out of 613 genes, 0.3%	7 out of 15747 genes, 0.0%	1	ENSGALG00000032386,ENSGALG00000030032
biological_process	GO:0006950 response to stress	49 out of 613 genes, 8.0%	1676 out of 15747 genes, 10.6%	1	ENSGALG00000036909,ENSGALG00000011141,ENSGALG00000006992,ENSGALG00000036642,ENSGALG00000045105,ENSGALG00000021285,ENSGALG00000028886,ENSGALG00000040078,ENSGALG00000041510,ENSGALG00000029000,ENSGALG00000031768,ENSGALG00000036504,ENSGALG00000005853,ENSGALG00000009231,ENSGALG00000017493,ENSGALG00000042285,ENSGALG00000016669,ENSGALG00000013571,ENSGALG00000002201,ENSGALG00000031529,ENSGALG00000022557,…
biological_process	GO:0051270 regulation of cellular component movement	17 out of 613 genes, 2.8%	582 out of 15747 genes, 3.7%	1	ENSGALG00000013294,ENSGALG00000033974,ENSGALG00000000277,ENSGALG00000006992,ENSGALG00000002722,ENSGALG00000012155,ENSGALG00000008681,ENSGALG00000006995,ENSGALG00000006508,ENSGALG00000010596,ENSGALG00000032545,ENSGALG00000014615,ENSGALG00000033960,ENSGALG00000017274,ENSGALG00000032683,ENSGALG00000027785,ENSGALG00000042365
molecular_function	GO:1901618 organic hydroxy compound transmembrane transporter activity	4 out of 613 genes, 0.7%	24 out of 15747 genes, 0.2%	1	ENSGALG00000031293,ENSGALG00000019276,ENSGALG00000010891,ENSGALG00000036897
biological_process	GO:0055123 digestive system development	2 out of 613 genes, 0.3%	92 out of 15747 genes, 0.6%	1	ENSGALG00000016662,ENSGALG00000036114
cellular_component	GO:0005829 cytosol	37 out of 613 genes, 6.0%	2153 out of 15747 genes, 13.7%	1	ENSGALG00000036909,ENSGALG00000017197,ENSGALG00000011549,ENSGALG00000039725,ENSGALG00000013697,ENSGALG00000004669,ENSGALG00000040208,ENSGALG00000033428,ENSGALG00000008910,ENSGALG00000014979,ENSGALG00000006508,ENSGALG00000041826,ENSGALG00000031678,ENSGALG00000012197,ENSGALG00000012115,ENSGALG00000031450,ENSGALG00000046088,ENSGALG00000031301,ENSGALG00000037716,ENSGALG00000014762,ENSGALG00000031529,…
cellular_component	GO:0005667 transcription factor complex	10 out of 613 genes, 1.6%	299 out of 15747 genes, 1.9%	1	ENSGALG00000008135,ENSGALG00000019842,ENSGALG00000016662,ENSGALG00000008014,ENSGALG00000016316,ENSGALG00000026747,ENSGALG00000015495,ENSGALG00000038598,ENSGALG00000033659,ENSGALG00000032249
biological_process	GO:0060348 bone development	3 out of 613 genes, 0.5%	142 out of 15747 genes, 0.9%	1	ENSGALG00000028560,ENSGALG00000005426,ENSGALG00000010583
molecular_function	GO:0016799 hydrolase activity, hydrolyzing N-glycosyl compounds	2 out of 613 genes, 0.3%	19 out of 15747 genes, 0.1%	1	ENSGALG00000021285,ENSGALG00000006651
biological_process	GO:0009890 negative regulation of biosynthetic process	26 out of 613 genes, 4.2%	1001 out of 15747 genes, 6.4%	1	ENSGALG00000014900,ENSGALG00000030657,ENSGALG00000008014,ENSGALG00000045328,ENSGALG00000009050,ENSGALG00000035944,ENSGALG00000036114,ENSGALG00000038598,ENSGALG00000016384,ENSGALG00000008135,ENSGALG00000014979,ENSGALG00000046365,ENSGALG00000042878,ENSGALG00000011801,ENSGALG00000012197,ENSGALG00000039409,ENSGALG00000012115,ENSGALG00000019211,ENSGALG00000030601,ENSGALG00000043010,ENSGALG00000042792,…
cellular_component	GO:0000775 chromosome, centromeric region	2 out of 613 genes, 0.3%	126 out of 15747 genes, 0.8%	1	ENSGALG00000014228,ENSGALG00000008014
biological_process	GO:0006996 organelle organization	59 out of 613 genes, 9.6%	2520 out of 15747 genes, 16.0%	1	ENSGALG00000011913,ENSGALG00000012100,ENSGALG00000038714,ENSGALG00000039725,ENSGALG00000005247,ENSGALG00000045105,ENSGALG00000033441,ENSGALG00000030199,ENSGALG00000015172,ENSGALG00000011299,ENSGALG00000004740,ENSGALG00000037953,ENSGALG00000016615,ENSGALG00000008135,ENSGALG00000031768,ENSGALG00000006508,ENSGALG00000028138,ENSGALG00000036504,ENSGALG00000013268,ENSGALG00000011296,ENSGALG00000026449,…
biological_process	GO:0043414 macromolecule methylation	3 out of 613 genes, 0.5%	171 out of 15747 genes, 1.1%	1	ENSGALG00000011565,ENSGALG00000019211,ENSGALG00000034574
biological_process	GO:0001676 long-chain fatty acid metabolic process	2 out of 613 genes, 0.3%	36 out of 15747 genes, 0.2%	1	ENSGALG00000003751,ENSGALG00000032683
biological_process	GO:0071073 positive regulation of phospholipid biosynthetic process	2 out of 613 genes, 0.3%	5 out of 15747 genes, 0.0%	1	ENSGALG00000016992,ENSGALG00000005853
cellular_component	GO:0031253 cell projection membrane	10 out of 613 genes, 1.6%	152 out of 15747 genes, 1.0%	1	ENSGALG00000039738,ENSGALG00000030836,ENSGALG00000038042,ENSGALG00000002314,ENSGALG00000013180,ENSGALG00000014206,ENSGALG00000041042,ENSGALG00000005360,ENSGALG00000036114,ENSGALG00000014136
biological_process	GO:0009260 ribonucleotide biosynthetic process	7 out of 613 genes, 1.1%	141 out of 15747 genes, 0.9%	1	ENSGALG00000030251,ENSGALG00000015753,ENSGALG00000031678,ENSGALG00000010225,ENSGALG00000016524,ENSGALG00000015224,ENSGALG00000005361
biological_process	GO:0008340 determination of adult lifespan	2 out of 613 genes, 0.3%	13 out of 15747 genes, 0.1%	1	ENSGALG00000015495,ENSGALG00000005212
biological_process	GO:0010769 regulation of cell morphogenesis involved in differentiation	4 out of 613 genes, 0.7%	193 out of 15747 genes, 1.2%	1	ENSGALG00000008898,ENSGALG00000012594,ENSGALG00000032545,ENSGALG00000000653
biological_process	GO:0048589 developmental growth	9 out of 613 genes, 1.5%	269 out of 15747 genes, 1.7%	1	ENSGALG00000013294,ENSGALG00000010583,ENSGALG00000002722,ENSGALG00000030032,ENSGALG00000001124,ENSGALG00000012594,ENSGALG00000010866,ENSGALG00000041510,ENSGALG00000036114
biological_process	GO:0040007 growth	9 out of 613 genes, 1.5%	272 out of 15747 genes, 1.7%	1	ENSGALG00000013294,ENSGALG00000010583,ENSGALG00000002722,ENSGALG00000030032,ENSGALG00000001124,ENSGALG00000012594,ENSGALG00000010866,ENSGALG00000041510,ENSGALG00000036114
biological_process	GO:0072330 monocarboxylic acid biosynthetic process	10 out of 613 genes, 1.6%	104 out of 15747 genes, 0.7%	1	ENSGALG00000033143,ENSGALG00000003751,ENSGALG00000042446,ENSGALG00000031678,ENSGALG00000029827,ENSGALG00000013969,ENSGALG00000005043,ENSGALG00000004230,ENSGALG00000037875,ENSGALG00000038771
biological_process	GO:0001578 microtubule bundle formation	3 out of 613 genes, 0.5%	63 out of 15747 genes, 0.4%	1	ENSGALG00000028138,ENSGALG00000013268,ENSGALG00000010116
molecular_function	GO:0003707 steroid hormone receptor activity	3 out of 613 genes, 0.5%	49 out of 15747 genes, 0.3%	1	ENSGALG00000011801,ENSGALG00000030601,ENSGALG00000043010
biological_process	GO:0051188 cofactor biosynthetic process	7 out of 613 genes, 1.1%	143 out of 15747 genes, 0.9%	1	ENSGALG00000032250,ENSGALG00000041510,ENSGALG00000031678,ENSGALG00000015366,ENSGALG00000012418,ENSGALG00000010225,ENSGALG00000044285
biological_process	GO:0021984 adenohypophysis development	3 out of 613 genes, 0.5%	13 out of 15747 genes, 0.1%	1	ENSGALG00000041510,ENSGALG00000015495,ENSGALG00000005212
cellular_component	GO:0000781 chromosome, telomeric region	2 out of 613 genes, 0.3%	76 out of 15747 genes, 0.5%	1	ENSGALG00000031768,ENSGALG00000012236
biological_process	GO:0046486 glycerolipid metabolic process	8 out of 613 genes, 1.3%	230 out of 15747 genes, 1.5%	1	ENSGALG00000045796,ENSGALG00000021685,ENSGALG00000036396,ENSGALG00000029836,ENSGALG00000004230,ENSGALG00000044307,ENSGALG00000029454,ENSGALG00000043401
biological_process	GO:0032372 negative regulation of sterol transport	2 out of 613 genes, 0.3%	7 out of 15747 genes, 0.0%	1	ENSGALG00000009958,ENSGALG00000012155
biological_process	GO:0009968 negative regulation of signal transduction	19 out of 613 genes, 3.1%	787 out of 15747 genes, 5.0%	1	ENSGALG00000002763,ENSGALG00000033974,ENSGALG00000031529,ENSGALG00000014900,ENSGALG00000006992,ENSGALG00000004722,ENSGALG00000012594,ENSGALG00000006130,ENSGALG00000006995,ENSGALG00000027786,ENSGALG00000005790,ENSGALG00000008615,ENSGALG00000011581,ENSGALG00000039409,ENSGALG00000009034,ENSGALG00000037603,ENSGALG00000021567,ENSGALG00000009064,ENSGALG00000014994
biological_process	GO:0044331 cell-cell adhesion mediated by cadherin	5 out of 613 genes, 0.8%	20 out of 15747 genes, 0.1%	1	ENSGALG00000007211,ENSGALG00000012923,ENSGALG00000036097,ENSGALG00000013775,ENSGALG00000012906
biological_process	GO:0048634 regulation of muscle organ development	2 out of 613 genes, 0.3%	88 out of 15747 genes, 0.6%	1	ENSGALG00000033974,ENSGALG00000026853
biological_process	GO:0008654 phospholipid biosynthetic process	2 out of 613 genes, 0.3%	109 out of 15747 genes, 0.7%	1	ENSGALG00000036396,ENSGALG00000007267
biological_process	GO:0009156 ribonucleoside monophosphate biosynthetic process	3 out of 613 genes, 0.5%	84 out of 15747 genes, 0.5%	1	ENSGALG00000031678,ENSGALG00000015224,ENSGALG00000005361
biological_process	GO:0032259 methylation	4 out of 613 genes, 0.7%	210 out of 15747 genes, 1.3%	1	ENSGALG00000016685,ENSGALG00000011565,ENSGALG00000019211,ENSGALG00000034574
biological_process	GO:0031098 stress-activated protein kinase signaling cascade	3 out of 613 genes, 0.5%	73 out of 15747 genes, 0.5%	1	ENSGALG00000040078,ENSGALG00000028457,ENSGALG00000011109
biological_process	GO:0048483 autonomic nervous system development	2 out of 613 genes, 0.3%	38 out of 15747 genes, 0.2%	1	ENSGALG00000007466,ENSGALG00000011581
biological_process	GO:0009893 positive regulation of metabolic process	61 out of 613 genes, 10.0%	2348 out of 15747 genes, 14.9%	1	ENSGALG00000019842,ENSGALG00000016662,ENSGALG00000006992,ENSGALG00000002722,ENSGALG00000016992,ENSGALG00000045105,ENSGALG00000016316,ENSGALG00000012297,ENSGALG00000010866,ENSGALG00000040078,ENSGALG00000017117,ENSGALG00000015495,ENSGALG00000012140,ENSGALG00000003446,ENSGALG00000008135,ENSGALG00000006508,ENSGALG00000012115,ENSGALG00000001124,ENSGALG00000005853,ENSGALG00000009034,ENSGALG00000009064,…
biological_process	GO:0007005 mitochondrion organization	7 out of 613 genes, 1.1%	258 out of 15747 genes, 1.6%	1	ENSGALG00000038400,ENSGALG00000033441,ENSGALG00000011856,ENSGALG00000037603,ENSGALG00000038714,ENSGALG00000004845,ENSGALG00000039725
biological_process	GO:0032271 regulation of protein polymerization	3 out of 613 genes, 0.5%	136 out of 15747 genes, 0.9%	1	ENSGALG00000015172,ENSGALG00000004740,ENSGALG00000008602
cellular_component	GO:0005789 endoplasmic reticulum membrane	7 out of 613 genes, 1.1%	390 out of 15747 genes, 2.5%	1	ENSGALG00000019756,ENSGALG00000038164,ENSGALG00000019060,ENSGALG00000041152,ENSGALG00000039712,ENSGALG00000012092,ENSGALG00000036396
biological_process	GO:0006310 DNA recombination	6 out of 613 genes, 1.0%	141 out of 15747 genes, 0.9%	1	ENSGALG00000030095,ENSGALG00000031768,ENSGALG00000036504,ENSGALG00000002511,ENSGALG00000036642,ENSGALG00000012236
biological_process	GO:0071824 protein-DNA complex subunit organization	2 out of 613 genes, 0.3%	143 out of 15747 genes, 0.9%	1	ENSGALG00000012236,ENSGALG00000006031
biological_process	GO:0043200 response to amino acid	5 out of 613 genes, 0.8%	53 out of 15747 genes, 0.3%	1	ENSGALG00000008898,ENSGALG00000012594,ENSGALG00000037603,ENSGALG00000008014,ENSGALG00000010781
biological_process	GO:0043902 positive regulation of multi-organism process	2 out of 613 genes, 0.3%	99 out of 15747 genes, 0.6%	1	ENSGALG00000029000,ENSGALG00000005215
biological_process	GO:0071402 cellular response to lipoprotein particle stimulus	2 out of 613 genes, 0.3%	16 out of 15747 genes, 0.1%	1	ENSGALG00000032683,ENSGALG00000017274
biological_process	GO:0001944 vasculature development	9 out of 613 genes, 1.5%	324 out of 15747 genes, 2.1%	1	ENSGALG00000027786,ENSGALG00000042607,ENSGALG00000012155,ENSGALG00000012594,ENSGALG00000032683,ENSGALG00000011784,ENSGALG00000038225,ENSGALG00000036114,ENSGALG00000027785
biological_process	GO:0010605 negative regulation of macromolecule metabolic process	46 out of 613 genes, 7.5%	1637 out of 15747 genes, 10.4%	1	ENSGALG00000006992,ENSGALG00000030657,ENSGALG00000014252,ENSGALG00000020390,ENSGALG00000000293,ENSGALG00000035944,ENSGALG00000007381,ENSGALG00000001697,ENSGALG00000038598,ENSGALG00000031659,ENSGALG00000046365,ENSGALG00000008135,ENSGALG00000010657,ENSGALG00000014979,ENSGALG00000012115,ENSGALG00000001124,ENSGALG00000043010,ENSGALG00000009383,ENSGALG00000009064,ENSGALG00000045800,ENSGALG00000037262,…
biological_process	GO:0042476 odontogenesis	2 out of 613 genes, 0.3%	59 out of 15747 genes, 0.4%	1	ENSGALG00000036114,ENSGALG00000004545
biological_process	GO:0016525 negative regulation of angiogenesis	5 out of 613 genes, 0.8%	62 out of 15747 genes, 0.4%	1	ENSGALG00000033960,ENSGALG00000038225,ENSGALG00000016176,ENSGALG00000042365,ENSGALG00000006519
biological_process	GO:0021536 diencephalon development	4 out of 613 genes, 0.7%	56 out of 15747 genes, 0.4%	1	ENSGALG00000041510,ENSGALG00000036114,ENSGALG00000015495,ENSGALG00000005212
molecular_function	GO:0004842 ubiquitin-protein transferase activity	5 out of 613 genes, 0.8%	304 out of 15747 genes, 1.9%	1	ENSGALG00000038164,ENSGALG00000033467,ENSGALG00000032644,ENSGALG00000038598,ENSGALG00000026849
biological_process	GO:0001667 ameboidal-type cell migration	2 out of 613 genes, 0.3%	121 out of 15747 genes, 0.8%	1	ENSGALG00000032683,ENSGALG00000036114
molecular_function	GO:0003779 actin binding	9 out of 613 genes, 1.5%	319 out of 15747 genes, 2.0%	1	ENSGALG00000006835,ENSGALG00000031301,ENSGALG00000009602,ENSGALG00000035594,ENSGALG00000033953,ENSGALG00000015172,ENSGALG00000031450,ENSGALG00000029660,ENSGALG00000004978
biological_process	GO:2001236 regulation of extrinsic apoptotic signaling pathway	2 out of 613 genes, 0.3%	99 out of 15747 genes, 0.6%	1	ENSGALG00000033974,ENSGALG00000039409
biological_process	GO:1900180 regulation of protein localization to nucleus	6 out of 613 genes, 1.0%	71 out of 15747 genes, 0.5%	1	ENSGALG00000037603,ENSGALG00000006995,ENSGALG00000032386,ENSGALG00000040532,ENSGALG00000036114,ENSGALG00000042365
molecular_function	GO:0016757 transferase activity, transferring glycosyl groups	10 out of 613 genes, 1.6%	238 out of 15747 genes, 1.5%	1	ENSGALG00000016128,ENSGALG00000013265,ENSGALG00000005361,ENSGALG00000036396,ENSGALG00000023761,ENSGALG00000045045,ENSGALG00000001611,ENSGALG00000034078,ENSGALG00000043351,ENSGALG00000039972
biological_process	GO:2000377 regulation of reactive oxygen species metabolic process	2 out of 613 genes, 0.3%	82 out of 15747 genes, 0.5%	1	ENSGALG00000033960,ENSGALG00000003432
biological_process	GO:0050868 negative regulation of T cell activation	2 out of 613 genes, 0.3%	56 out of 15747 genes, 0.4%	1	ENSGALG00000031529,ENSGALG00000008014
biological_process	GO:0098754 detoxification	5 out of 613 genes, 0.8%	61 out of 15747 genes, 0.4%	1	ENSGALG00000005435,ENSGALG00000031869,ENSGALG00000037603,ENSGALG00000041510,ENSGALG00000016370
biological_process	GO:0051222 positive regulation of protein transport	3 out of 613 genes, 0.5%	186 out of 15747 genes, 1.2%	1	ENSGALG00000031529,ENSGALG00000040532,ENSGALG00000036114
biological_process	GO:0014706 striated muscle tissue development	2 out of 613 genes, 0.3%	214 out of 15747 genes, 1.4%	1	ENSGALG00000005292,ENSGALG00000036114
biological_process	GO:0035725 sodium ion transmembrane transport	6 out of 613 genes, 1.0%	73 out of 15747 genes, 0.5%	1	ENSGALG00000011040,ENSGALG00000005766,ENSGALG00000006112,ENSGALG00000039738,ENSGALG00000027702,ENSGALG00000004945
biological_process	GO:0009165 nucleotide biosynthetic process	9 out of 613 genes, 1.5%	200 out of 15747 genes, 1.3%	1	ENSGALG00000015753,ENSGALG00000031678,ENSGALG00000010225,ENSGALG00000015224,ENSGALG00000005361,ENSGALG00000011093,ENSGALG00000030251,ENSGALG00000012418,ENSGALG00000016524
biological_process	GO:1903428 positive regulation of reactive oxygen species biosynthetic process	2 out of 613 genes, 0.3%	18 out of 15747 genes, 0.1%	1	ENSGALG00000033960,ENSGALG00000003432
biological_process	GO:0042177 negative regulation of protein catabolic process	3 out of 613 genes, 0.5%	90 out of 15747 genes, 0.6%	1	ENSGALG00000033960,ENSGALG00000005292,ENSGALG00000039409
biological_process	GO:0017015 regulation of transforming growth factor beta receptor signaling pathway	2 out of 613 genes, 0.3%	67 out of 15747 genes, 0.4%	1	ENSGALG00000014900,ENSGALG00000004722
biological_process	GO:0048285 organelle fission	10 out of 613 genes, 1.6%	215 out of 15747 genes, 1.4%	1	ENSGALG00000031768,ENSGALG00000036504,ENSGALG00000045889,ENSGALG00000011565,ENSGALG00000019211,ENSGALG00000012236,ENSGALG00000002511,ENSGALG00000011243,ENSGALG00000006031,ENSGALG00000034574
biological_process	GO:1900076 regulation of cellular response to insulin stimulus	3 out of 613 genes, 0.5%	48 out of 15747 genes, 0.3%	1	ENSGALG00000027786,ENSGALG00000028560,ENSGALG00000017117
biological_process	GO:1901566 organonitrogen compound biosynthetic process	25 out of 613 genes, 4.1%	907 out of 15747 genes, 5.8%	1	ENSGALG00000016128,ENSGALG00000014874,ENSGALG00000037716,ENSGALG00000036396,ENSGALG00000001611,ENSGALG00000034194,ENSGALG00000030251,ENSGALG00000038667,ENSGALG00000041152,ENSGALG00000033828,ENSGALG00000016273,ENSGALG00000012418,ENSGALG00000016524,ENSGALG00000008910,ENSGALG00000006725,ENSGALG00000003751,ENSGALG00000015753,ENSGALG00000010225,ENSGALG00000031678,ENSGALG00000005361,ENSGALG00000015224,…
biological_process	GO:0060143 positive regulation of syncytium formation by plasma membrane fusion	2 out of 613 genes, 0.3%	13 out of 15747 genes, 0.1%	1	ENSGALG00000033960,ENSGALG00000016316
cellular_component	GO:0043186 P granule	3 out of 613 genes, 0.5%	12 out of 15747 genes, 0.1%	1	ENSGALG00000011565,ENSGALG00000019211,ENSGALG00000034574
molecular_function	GO:0005328 neurotransmitter:sodium symporter activity	4 out of 613 genes, 0.7%	26 out of 15747 genes, 0.2%	1	ENSGALG00000013180,ENSGALG00000019290,ENSGALG00000016804,ENSGALG00000017216
biological_process	GO:0031669 cellular response to nutrient levels	2 out of 613 genes, 0.3%	121 out of 15747 genes, 0.8%	1	ENSGALG00000032978,ENSGALG00000037603
biological_process	GO:0072175 epithelial tube formation	3 out of 613 genes, 0.5%	100 out of 15747 genes, 0.6%	1	ENSGALG00000009064,ENSGALG00000013782,ENSGALG00000001124
cellular_component	GO:0099240 intrinsic component of synaptic membrane	2 out of 613 genes, 0.3%	11 out of 15747 genes, 0.1%	1	ENSGALG00000014206,ENSGALG00000000653
biological_process	GO:0006575 cellular modified amino acid metabolic process	4 out of 613 genes, 0.7%	104 out of 15747 genes, 0.7%	1	ENSGALG00000021685,ENSGALG00000041510,ENSGALG00000016370,ENSGALG00000030646
biological_process	GO:0043408 regulation of MAPK cascade	12 out of 613 genes, 2.0%	489 out of 15747 genes, 3.1%	1	ENSGALG00000033974,ENSGALG00000031529,ENSGALG00000008615,ENSGALG00000016992,ENSGALG00000012155,ENSGALG00000005853,ENSGALG00000012297,ENSGALG00000012594,ENSGALG00000009034,ENSGALG00000040078,ENSGALG00000021567,ENSGALG00000038432
cellular_component	GO:0005912 adherens junction	9 out of 613 genes, 1.5%	200 out of 15747 genes, 1.3%	1	ENSGALG00000007211,ENSGALG00000036097,ENSGALG00000011141,ENSGALG00000016867,ENSGALG00000012906,ENSGALG00000033953,ENSGALG00000033960,ENSGALG00000012923,ENSGALG00000013775
biological_process	GO:1990542 mitochondrial transmembrane transport	2 out of 613 genes, 0.3%	50 out of 15747 genes, 0.3%	1	ENSGALG00000038400,ENSGALG00000004845
biological_process	GO:0035264 multicellular organism growth	3 out of 613 genes, 0.5%	65 out of 15747 genes, 0.4%	1	ENSGALG00000041510,ENSGALG00000036114,ENSGALG00000030032
biological_process	GO:0031397 negative regulation of protein ubiquitination	2 out of 613 genes, 0.3%	48 out of 15747 genes, 0.3%	1	ENSGALG00000033960,ENSGALG00000005292
biological_process	GO:0055067 monovalent inorganic cation homeostasis	5 out of 613 genes, 0.8%	86 out of 15747 genes, 0.5%	1	ENSGALG00000039738,ENSGALG00000030032,ENSGALG00000014227,ENSGALG00000007959,ENSGALG00000004945
biological_process	GO:0006355 regulation of transcription, DNA-templated	50 out of 613 genes, 8.2%	2116 out of 15747 genes, 13.4%	1	ENSGALG00000019842,ENSGALG00000016662,ENSGALG00000030657,ENSGALG00000045105,ENSGALG00000016316,ENSGALG00000034219,ENSGALG00000035944,ENSGALG00000015495,ENSGALG00000038598,ENSGALG00000046365,ENSGALG00000008135,ENSGALG00000014979,ENSGALG00000006810,ENSGALG00000032545,ENSGALG00000027772,ENSGALG00000041630,ENSGALG00000012115,ENSGALG00000001124,ENSGALG00000043010,ENSGALG00000009064,ENSGALG00000045800,…
biological_process	GO:0009792 embryo development ending in birth or egg hatching	11 out of 613 genes, 1.8%	462 out of 15747 genes, 2.9%	1	ENSGALG00000027786,ENSGALG00000042607,ENSGALG00000008135,ENSGALG00000013782,ENSGALG00000008014,ENSGALG00000001124,ENSGALG00000016316,ENSGALG00000014840,ENSGALG00000009064,ENSGALG00000016469,ENSGALG00000036114
molecular_function	GO:0019900 kinase binding	5 out of 613 genes, 0.8%	469 out of 15747 genes, 3.0%	1	ENSGALG00000013265,ENSGALG00000036519,ENSGALG00000008014,ENSGALG00000039409,ENSGALG00000036642
cellular_component	GO:0034705 potassium channel complex	4 out of 613 genes, 0.7%	73 out of 15747 genes, 0.5%	1	ENSGALG00000015434,ENSGALG00000012142,ENSGALG00000000653,ENSGALG00000043764
biological_process	GO:0009755 hormone-mediated signaling pathway	9 out of 613 genes, 1.5%	113 out of 15747 genes, 0.7%	1	ENSGALG00000010572,ENSGALG00000005657,ENSGALG00000011801,ENSGALG00000030601,ENSGALG00000043010,ENSGALG00000014994,ENSGALG00000003446,ENSGALG00000012140,ENSGALG00000039101
molecular_function	GO:0051219 phosphoprotein binding	2 out of 613 genes, 0.3%	69 out of 15747 genes, 0.4%	1	ENSGALG00000027786,ENSGALG00000004251
biological_process	GO:0007018 microtubule-based movement	9 out of 613 genes, 1.5%	177 out of 15747 genes, 1.1%	1	ENSGALG00000012100,ENSGALG00000013268,ENSGALG00000005247,ENSGALG00000043806,ENSGALG00000010116,ENSGALG00000008696,ENSGALG00000011299,ENSGALG00000010057,ENSGALG00000007257
cellular_component	GO:0044432 endoplasmic reticulum part	8 out of 613 genes, 1.3%	461 out of 15747 genes, 2.9%	1	ENSGALG00000019756,ENSGALG00000038164,ENSGALG00000039712,ENSGALG00000036396,ENSGALG00000003914,ENSGALG00000019060,ENSGALG00000041152,ENSGALG00000012092
cellular_component	GO:0005813 centrosome	6 out of 613 genes, 1.0%	390 out of 15747 genes, 2.5%	1	ENSGALG00000011141,ENSGALG00000045947,ENSGALG00000044599,ENSGALG00000007319,ENSGALG00000021198,ENSGALG00000015283
biological_process	GO:0055092 sterol homeostasis	2 out of 613 genes, 0.3%	53 out of 15747 genes, 0.3%	1	ENSGALG00000009958,ENSGALG00000004230
biological_process	GO:0010467 gene expression	28 out of 613 genes, 4.6%	1529 out of 15747 genes, 9.7%	1	ENSGALG00000014874,ENSGALG00000037716,ENSGALG00000016662,ENSGALG00000008014,ENSGALG00000016316,ENSGALG00000041676,ENSGALG00000034194,ENSGALG00000038667,ENSGALG00000031713,ENSGALG00000015495,ENSGALG00000016384,ENSGALG00000042287,ENSGALG00000008135,ENSGALG00000032489,ENSGALG00000001252,ENSGALG00000011801,ENSGALG00000041630,ENSGALG00000034856,ENSGALG00000044995,ENSGALG00000039409,ENSGALG00000001124,…
molecular_function	GO:0001883 purine nucleoside binding	6 out of 613 genes, 1.0%	312 out of 15747 genes, 2.0%	1	ENSGALG00000045347,ENSGALG00000011913,ENSGALG00000003164,ENSGALG00000041471,ENSGALG00000037953,ENSGALG00000005323
biological_process	GO:0009056 catabolic process	35 out of 613 genes, 5.7%	1189 out of 15747 genes, 7.6%	1	ENSGALG00000013294,ENSGALG00000006302,ENSGALG00000006992,ENSGALG00000040208,ENSGALG00000026849,ENSGALG00000032620,ENSGALG00000004230,ENSGALG00000029000,ENSGALG00000029454,ENSGALG00000038164,ENSGALG00000031768,ENSGALG00000031678,ENSGALG00000046639,ENSGALG00000009231,ENSGALG00000037812,ENSGALG00000046392,ENSGALG00000016690,ENSGALG00000029438,ENSGALG00000035207,ENSGALG00000009050,ENSGALG00000041553,…
biological_process	GO:0042981 regulation of apoptotic process	24 out of 613 genes, 3.9%	859 out of 15747 genes, 5.5%	1	ENSGALG00000002763,ENSGALG00000033974,ENSGALG00000019842,ENSGALG00000031529,ENSGALG00000006992,ENSGALG00000002722,ENSGALG00000008014,ENSGALG00000036642,ENSGALG00000012594,ENSGALG00000009050,ENSGALG00000015434,ENSGALG00000036114,ENSGALG00000027786,ENSGALG00000042878,ENSGALG00000008615,ENSGALG00000039409,ENSGALG00000012115,ENSGALG00000019211,ENSGALG00000029392,ENSGALG00000030601,ENSGALG00000008898,…
biological_process	GO:0007049 cell cycle	26 out of 613 genes, 4.2%	657 out of 15747 genes, 4.2%	1	ENSGALG00000011913,ENSGALG00000037242,ENSGALG00000011565,ENSGALG00000036642,ENSGALG00000012236,ENSGALG00000045105,ENSGALG00000011299,ENSGALG00000009050,ENSGALG00000037953,ENSGALG00000006031,ENSGALG00000031768,ENSGALG00000041826,ENSGALG00000036519,ENSGALG00000036504,ENSGALG00000039755,ENSGALG00000045889,ENSGALG00000019211,ENSGALG00000030601,ENSGALG00000014228,ENSGALG00000007565,ENSGALG00000011243,…
biological_process	GO:0007187 G-protein coupled receptor signaling pathway, coupled to cyclic nucleotide second messenger	13 out of 613 genes, 2.1%	162 out of 15747 genes, 1.0%	1	ENSGALG00000010572,ENSGALG00000042878,ENSGALG00000016992,ENSGALG00000016176,ENSGALG00000005853,ENSGALG00000032978,ENSGALG00000001094,ENSGALG00000030251,ENSGALG00000005332,ENSGALG00000010078,ENSGALG00000009509,ENSGALG00000005212,ENSGALG00000015269
molecular_function	GO:0051015 actin filament binding	6 out of 613 genes, 1.0%	161 out of 15747 genes, 1.0%	1	ENSGALG00000033953,ENSGALG00000006835,ENSGALG00000031450,ENSGALG00000031301,ENSGALG00000035594,ENSGALG00000029660
biological_process	GO:0055075 potassium ion homeostasis	2 out of 613 genes, 0.3%	21 out of 15747 genes, 0.1%	1	ENSGALG00000014227,ENSGALG00000004945
biological_process	GO:0007601 visual perception	9 out of 613 genes, 1.5%	95 out of 15747 genes, 0.6%	1	ENSGALG00000031301,ENSGALG00000006626,ENSGALG00000031450,ENSGALG00000001418,ENSGALG00000041272,ENSGALG00000005752,ENSGALG00000005978,ENSGALG00000014136,ENSGALG00000016725
biological_process	GO:0060004 reflex	2 out of 613 genes, 0.3%	19 out of 15747 genes, 0.1%	1	ENSGALG00000015145,ENSGALG00000042706
biological_process	GO:0030500 regulation of bone mineralization	2 out of 613 genes, 0.3%	49 out of 15747 genes, 0.3%	1	ENSGALG00000042878,ENSGALG00000004167
biological_process	GO:0009185 ribonucleoside diphosphate metabolic process	2 out of 613 genes, 0.3%	38 out of 15747 genes, 0.2%	1	ENSGALG00000031678,ENSGALG00000015224
biological_process	GO:1903845 negative regulation of cellular response to transforming growth factor beta stimulus	2 out of 613 genes, 0.3%	44 out of 15747 genes, 0.3%	1	ENSGALG00000014900,ENSGALG00000004722
biological_process	GO:0007224 smoothened signaling pathway	3 out of 613 genes, 0.5%	65 out of 15747 genes, 0.4%	1	ENSGALG00000032545,ENSGALG00000005766,ENSGALG00000036114
biological_process	GO:0042157 lipoprotein metabolic process	2 out of 613 genes, 0.3%	89 out of 15747 genes, 0.6%	1	ENSGALG00000011784,ENSGALG00000036396
biological_process	GO:0007270 neuron-neuron synaptic transmission	2 out of 613 genes, 0.3%	8 out of 15747 genes, 0.1%	1	ENSGALG00000004740,ENSGALG00000032937
cellular_component	GO:0070062 extracellular exosome	5 out of 613 genes, 0.8%	53 out of 15747 genes, 0.3%	1	ENSGALG00000017274,ENSGALG00000005360,ENSGALG00000039738,ENSGALG00000012155,ENSGALG00000004945
biological_process	GO:0000041 transition metal ion transport	3 out of 613 genes, 0.5%	58 out of 15747 genes, 0.4%	1	ENSGALG00000011875,ENSGALG00000006297,ENSGALG00000008602
biological_process	GO:0030036 actin cytoskeleton organization	5 out of 613 genes, 0.8%	378 out of 15747 genes, 2.4%	1	ENSGALG00000033953,ENSGALG00000015172,ENSGALG00000004740,ENSGALG00000009050,ENSGALG00000011296
molecular_function	GO:0015144 carbohydrate transmembrane transporter activity	2 out of 613 genes, 0.3%	22 out of 15747 genes, 0.1%	1	ENSGALG00000009306,ENSGALG00000003310
biological_process	GO:0098900 regulation of action potential	2 out of 613 genes, 0.3%	25 out of 15747 genes, 0.2%	1	ENSGALG00000006508,ENSGALG00000036971
biological_process	GO:0030148 sphingolipid biosynthetic process	2 out of 613 genes, 0.3%	50 out of 15747 genes, 0.3%	1	ENSGALG00000003751,ENSGALG00000008910
molecular_function	GO:0003824 catalytic activity	186 out of 613 genes, 30.3%	4739 out of 15747 genes, 30.1%	1	ENSGALG00000030664,ENSGALG00000016128,ENSGALG00000013265,ENSGALG00000037975,ENSGALG00000038714,ENSGALG00000013969,ENSGALG00000006208,ENSGALG00000004669,ENSGALG00000040208,ENSGALG00000043351,ENSGALG00000042984,ENSGALG00000021285,ENSGALG00000015730,ENSGALG00000005435,ENSGALG00000010342,ENSGALG00000041510,ENSGALG00000014997,ENSGALG00000004230,ENSGALG00000038598,ENSGALG00000015224,ENSGALG00000000690,…
cellular_component	GO:0014069 postsynaptic density	9 out of 613 genes, 1.5%	135 out of 15747 genes, 0.9%	1	ENSGALG00000007116,ENSGALG00000041348,ENSGALG00000017238,ENSGALG00000008898,ENSGALG00000012297,ENSGALG00000033960,ENSGALG00000012594,ENSGALG00000003164,ENSGALG00000015434
biological_process	GO:0015931 nucleobase-containing compound transport	2 out of 613 genes, 0.3%	141 out of 15747 genes, 0.9%	1	ENSGALG00000030863,ENSGALG00000004978
biological_process	GO:0032879 regulation of localization	57 out of 613 genes, 9.3%	1596 out of 15747 genes, 10.1%	1	ENSGALG00000013294,ENSGALG00000011875,ENSGALG00000006992,ENSGALG00000002722,ENSGALG00000040038,ENSGALG00000003833,ENSGALG00000016992,ENSGALG00000026849,ENSGALG00000015145,ENSGALG00000029000,ENSGALG00000043764,ENSGALG00000016615,ENSGALG00000006508,ENSGALG00000032545,ENSGALG00000012142,ENSGALG00000005853,ENSGALG00000017274,ENSGALG00000042706,ENSGALG00000040532,ENSGALG00000005215,ENSGALG00000005212,…
biological_process	GO:0051606 detection of stimulus	20 out of 613 genes, 3.3%	241 out of 15747 genes, 1.5%	1	ENSGALG00000031301,ENSGALG00000037290,ENSGALG00000001418,ENSGALG00000005435,ENSGALG00000044478,ENSGALG00000015145,ENSGALG00000005766,ENSGALG00000015126,ENSGALG00000036114,ENSGALG00000016725,ENSGALG00000010935,ENSGALG00000006626,ENSGALG00000043010,ENSGALG00000013659,ENSGALG00000036768,ENSGALG00000031905,ENSGALG00000040305,ENSGALG00000036079,ENSGALG00000042706,ENSGALG00000034751
biological_process	GO:0042327 positive regulation of phosphorylation	23 out of 613 genes, 3.8%	677 out of 15747 genes, 4.3%	1	ENSGALG00000033974,ENSGALG00000031529,ENSGALG00000006992,ENSGALG00000016992,ENSGALG00000028457,ENSGALG00000012155,ENSGALG00000012297,ENSGALG00000012594,ENSGALG00000010866,ENSGALG00000040078,ENSGALG00000017117,ENSGALG00000003446,ENSGALG00000006508,ENSGALG00000017238,ENSGALG00000008615,ENSGALG00000030601,ENSGALG00000005853,ENSGALG00000009034,ENSGALG00000032683,ENSGALG00000009064,ENSGALG00000021567,…
cellular_component	GO:0016459 myosin complex	5 out of 613 genes, 0.8%	56 out of 15747 genes, 0.4%	1	ENSGALG00000031450,ENSGALG00000009602,ENSGALG00000035594,ENSGALG00000029660,ENSGALG00000004978
cellular_component	GO:0071547 piP-body	2 out of 613 genes, 0.3%	3 out of 15747 genes, 0.0%	1	ENSGALG00000011565,ENSGALG00000019211
biological_process	GO:0008104 protein localization	19 out of 613 genes, 3.1%	1325 out of 15747 genes, 8.4%	1	ENSGALG00000031301,ENSGALG00000046242,ENSGALG00000011141,ENSGALG00000016992,ENSGALG00000042572,ENSGALG00000041272,ENSGALG00000009050,ENSGALG00000015332,ENSGALG00000004845,ENSGALG00000036114,ENSGALG00000006508,ENSGALG00000031768,ENSGALG00000000653,ENSGALG00000038400,ENSGALG00000008898,ENSGALG00000031450,ENSGALG00000036925,ENSGALG00000008353,ENSGALG00000004978
biological_process	GO:0048663 neuron fate commitment	3 out of 613 genes, 0.5%	58 out of 15747 genes, 0.4%	1	ENSGALG00000008135,ENSGALG00000032545,ENSGALG00000016384
biological_process	GO:0042462 eye photoreceptor cell development	3 out of 613 genes, 0.5%	19 out of 15747 genes, 0.1%	1	ENSGALG00000031301,ENSGALG00000012594,ENSGALG00000006626
molecular_function	GO:0005506 iron ion binding	8 out of 613 genes, 1.3%	129 out of 15747 genes, 0.8%	1	ENSGALG00000039742,ENSGALG00000013294,ENSGALG00000016690,ENSGALG00000008283,ENSGALG00000019300,ENSGALG00000046639,ENSGALG00000040754,ENSGALG00000032620
cellular_component	GO:0098802 plasma membrane receptor complex	7 out of 613 genes, 1.1%	121 out of 15747 genes, 0.8%	1	ENSGALG00000012297,ENSGALG00000008898,ENSGALG00000041348,ENSGALG00000041272,ENSGALG00000011141,ENSGALG00000016867,ENSGALG00000015434
biological_process	GO:0031329 regulation of cellular catabolic process	7 out of 613 genes, 1.1%	443 out of 15747 genes, 2.8%	1	ENSGALG00000011299,ENSGALG00000037603,ENSGALG00000009509,ENSGALG00000005292,ENSGALG00000045889,ENSGALG00000016992,ENSGALG00000012155
biological_process	GO:0006941 striated muscle contraction	2 out of 613 genes, 0.3%	56 out of 15747 genes, 0.4%	1	ENSGALG00000006835,ENSGALG00000005332
biological_process	GO:0072329 monocarboxylic acid catabolic process	4 out of 613 genes, 0.7%	67 out of 15747 genes, 0.4%	1	ENSGALG00000033143,ENSGALG00000032683,ENSGALG00000037603,ENSGALG00000003432
biological_process	GO:0006081 cellular aldehyde metabolic process	4 out of 613 genes, 0.7%	37 out of 15747 genes, 0.2%	1	ENSGALG00000031678,ENSGALG00000003432,ENSGALG00000013969,ENSGALG00000005215
biological_process	GO:0032774 RNA biosynthetic process	17 out of 613 genes, 2.8%	590 out of 15747 genes, 3.7%	1	ENSGALG00000016662,ENSGALG00000008014,ENSGALG00000016316,ENSGALG00000031713,ENSGALG00000015495,ENSGALG00000016384,ENSGALG00000008135,ENSGALG00000001252,ENSGALG00000011801,ENSGALG00000032489,ENSGALG00000041630,ENSGALG00000001124,ENSGALG00000039409,ENSGALG00000043010,ENSGALG00000026747,ENSGALG00000040532,ENSGALG00000016469
biological_process	GO:0048812 neuron projection morphogenesis	8 out of 613 genes, 1.3%	297 out of 15747 genes, 1.9%	1	ENSGALG00000031529,ENSGALG00000043480,ENSGALG00000000653,ENSGALG00000001124,ENSGALG00000007927,ENSGALG00000012594,ENSGALG00000021567,ENSGALG00000036114
biological_process	GO:0006732 coenzyme metabolic process	10 out of 613 genes, 1.6%	187 out of 15747 genes, 1.2%	1	ENSGALG00000042446,ENSGALG00000031678,ENSGALG00000029827,ENSGALG00000015366,ENSGALG00000010225,ENSGALG00000044285,ENSGALG00000007267,ENSGALG00000035207,ENSGALG00000032250,ENSGALG00000012418
biological_process	GO:0035082 axoneme assembly	3 out of 613 genes, 0.5%	40 out of 15747 genes, 0.3%	1	ENSGALG00000028138,ENSGALG00000013268,ENSGALG00000010116
biological_process	GO:0031323 regulation of cellular metabolic process	101 out of 613 genes, 16.5%	3855 out of 15747 genes, 24.5%	1	ENSGALG00000016662,ENSGALG00000016992,ENSGALG00000014252,ENSGALG00000016316,ENSGALG00000012297,ENSGALG00000000293,ENSGALG00000011299,ENSGALG00000034219,ENSGALG00000010866,ENSGALG00000040078,ENSGALG00000035944,ENSGALG00000003446,ENSGALG00000001697,ENSGALG00000038598,ENSGALG00000032545,ENSGALG00000041630,ENSGALG00000005853,ENSGALG00000009034,ENSGALG00000009064,ENSGALG00000045800,ENSGALG00000021567,…
cellular_component	GO:0005739 mitochondrion	22 out of 613 genes, 3.6%	961 out of 15747 genes, 6.1%	1	ENSGALG00000014874,ENSGALG00000029438,ENSGALG00000038714,ENSGALG00000029827,ENSGALG00000039725,ENSGALG00000042572,ENSGALG00000026849,ENSGALG00000033441,ENSGALG00000032250,ENSGALG00000021285,ENSGALG00000034194,ENSGALG00000038667,ENSGALG00000006651,ENSGALG00000004845,ENSGALG00000042446,ENSGALG00000011801,ENSGALG00000007720,ENSGALG00000034352,ENSGALG00000038400,ENSGALG00000011856,ENSGALG00000037603,…
biological_process	GO:0000902 cell morphogenesis	16 out of 613 genes, 2.6%	453 out of 15747 genes, 2.9%	1	ENSGALG00000033974,ENSGALG00000031529,ENSGALG00000022557,ENSGALG00000012594,ENSGALG00000036114,ENSGALG00000014227,ENSGALG00000010935,ENSGALG00000010583,ENSGALG00000043480,ENSGALG00000000653,ENSGALG00000001124,ENSGALG00000019211,ENSGALG00000007927,ENSGALG00000031450,ENSGALG00000021567,ENSGALG00000002314
biological_process	GO:0021549 cerebellum development	2 out of 613 genes, 0.3%	59 out of 15747 genes, 0.4%	1	ENSGALG00000016907,ENSGALG00000036114
biological_process	GO:0042552 myelination	4 out of 613 genes, 0.7%	69 out of 15747 genes, 0.4%	1	ENSGALG00000012594,ENSGALG00000017274,ENSGALG00000031529,ENSGALG00000000653
biological_process	GO:0098773 skin epidermis development	3 out of 613 genes, 0.5%	54 out of 15747 genes, 0.3%	1	ENSGALG00000039409,ENSGALG00000036114,ENSGALG00000001124
biological_process	GO:0050790 regulation of catalytic activity	38 out of 613 genes, 6.2%	1513 out of 15747 genes, 9.6%	1	ENSGALG00000006992,ENSGALG00000016992,ENSGALG00000014252,ENSGALG00000020390,ENSGALG00000012297,ENSGALG00000000293,ENSGALG00000040078,ENSGALG00000017117,ENSGALG00000007381,ENSGALG00000001697,ENSGALG00000003446,ENSGALG00000031659,ENSGALG00000010657,ENSGALG00000006508,ENSGALG00000009034,ENSGALG00000021567,ENSGALG00000006833,ENSGALG00000038432,ENSGALG00000043252,ENSGALG00000042365,ENSGALG00000033974,…
biological_process	GO:0007417 central nervous system development	22 out of 613 genes, 3.6%	534 out of 15747 genes, 3.4%	1	ENSGALG00000019842,ENSGALG00000031529,ENSGALG00000033953,ENSGALG00000016316,ENSGALG00000012594,ENSGALG00000041510,ENSGALG00000036114,ENSGALG00000015495,ENSGALG00000006725,ENSGALG00000008135,ENSGALG00000006508,ENSGALG00000032545,ENSGALG00000010583,ENSGALG00000032386,ENSGALG00000003589,ENSGALG00000000653,ENSGALG00000001124,ENSGALG00000030032,ENSGALG00000008898,ENSGALG00000016907,ENSGALG00000040532,…
cellular_component	GO:0044449 contractile fiber part	5 out of 613 genes, 0.8%	124 out of 15747 genes, 0.8%	1	ENSGALG00000006835,ENSGALG00000013822,ENSGALG00000004740,ENSGALG00000005332,ENSGALG00000005292
biological_process	GO:0009887 animal organ morphogenesis	27 out of 613 genes, 4.4%	675 out of 15747 genes, 4.3%	1	ENSGALG00000031301,ENSGALG00000002763,ENSGALG00000005426,ENSGALG00000016662,ENSGALG00000002722,ENSGALG00000008014,ENSGALG00000012594,ENSGALG00000010866,ENSGALG00000041510,ENSGALG00000005443,ENSGALG00000036114,ENSGALG00000006725,ENSGALG00000008135,ENSGALG00000010572,ENSGALG00000017287,ENSGALG00000010935,ENSGALG00000010583,ENSGALG00000006626,ENSGALG00000039409,ENSGALG00000012115,ENSGALG00000030032,…
biological_process	GO:1901362 organic cyclic compound biosynthetic process	37 out of 613 genes, 6.0%	1001 out of 15747 genes, 6.4%	1	ENSGALG00000013294,ENSGALG00000016662,ENSGALG00000016316,ENSGALG00000016524,ENSGALG00000015495,ENSGALG00000008135,ENSGALG00000041630,ENSGALG00000031678,ENSGALG00000005361,ENSGALG00000015224,ENSGALG00000001124,ENSGALG00000043010,ENSGALG00000040532,ENSGALG00000026747,ENSGALG00000005215,ENSGALG00000006964,ENSGALG00000008014,ENSGALG00000007267,ENSGALG00000030251,ENSGALG00000006651,ENSGALG00000033828,…
molecular_function	GO:0008519 ammonium transmembrane transporter activity	4 out of 613 genes, 0.7%	22 out of 15747 genes, 0.1%	1	ENSGALG00000041103,ENSGALG00000016684,ENSGALG00000016804,ENSGALG00000017216
biological_process	GO:0033554 cellular response to stress	23 out of 613 genes, 3.8%	953 out of 15747 genes, 6.1%	1	ENSGALG00000006992,ENSGALG00000008014,ENSGALG00000037242,ENSGALG00000036642,ENSGALG00000028457,ENSGALG00000012236,ENSGALG00000045105,ENSGALG00000021285,ENSGALG00000009050,ENSGALG00000040078,ENSGALG00000006651,ENSGALG00000031768,ENSGALG00000001252,ENSGALG00000036504,ENSGALG00000032644,ENSGALG00000045889,ENSGALG00000011109,ENSGALG00000019211,ENSGALG00000030601,ENSGALG00000030095,ENSGALG00000037603,…
biological_process	GO:0034764 positive regulation of transmembrane transport	2 out of 613 genes, 0.3%	105 out of 15747 genes, 0.7%	1	ENSGALG00000042878,ENSGALG00000009050
biological_process	GO:0017004 cytochrome complex assembly	2 out of 613 genes, 0.3%	28 out of 15747 genes, 0.2%	1	ENSGALG00000033441,ENSGALG00000039725
biological_process	GO:0051260 protein homooligomerization	9 out of 613 genes, 1.5%	184 out of 15747 genes, 1.2%	1	ENSGALG00000022557,ENSGALG00000012142,ENSGALG00000035207,ENSGALG00000044087,ENSGALG00000005766,ENSGALG00000026305,ENSGALG00000034751,ENSGALG00000010781,ENSGALG00000043764
biological_process	GO:0071804 cellular potassium ion transport	6 out of 613 genes, 1.0%	137 out of 15747 genes, 0.9%	1	ENSGALG00000005766,ENSGALG00000045668,ENSGALG00000012142,ENSGALG00000039738,ENSGALG00000043764,ENSGALG00000004945
biological_process	GO:0048523 negative regulation of cellular process	91 out of 613 genes, 14.8%	2967 out of 15747 genes, 18.8%	1	ENSGALG00000038940,ENSGALG00000016992,ENSGALG00000014252,ENSGALG00000000293,ENSGALG00000011299,ENSGALG00000004740,ENSGALG00000035944,ENSGALG00000001697,ENSGALG00000038598,ENSGALG00000005790,ENSGALG00000032545,ENSGALG00000005824,ENSGALG00000005853,ENSGALG00000009034,ENSGALG00000009064,ENSGALG00000045800,ENSGALG00000021567,ENSGALG00000006833,ENSGALG00000043252,ENSGALG00000033659,ENSGALG00000041273,…
biological_process	GO:0021983 pituitary gland development	3 out of 613 genes, 0.5%	33 out of 15747 genes, 0.2%	1	ENSGALG00000041510,ENSGALG00000015495,ENSGALG00000005212
cellular_component	GO:0043679 axon terminus	6 out of 613 genes, 1.0%	43 out of 15747 genes, 0.3%	1	ENSGALG00000031301,ENSGALG00000005657,ENSGALG00000012594,ENSGALG00000041103,ENSGALG00000015332,ENSGALG00000035935
biological_process	GO:1990778 protein localization to cell periphery	3 out of 613 genes, 0.5%	141 out of 15747 genes, 0.9%	1	ENSGALG00000031301,ENSGALG00000008898,ENSGALG00000006508
molecular_function	GO:0004714 transmembrane receptor protein tyrosine kinase activity	6 out of 613 genes, 1.0%	57 out of 15747 genes, 0.4%	1	ENSGALG00000012594,ENSGALG00000009034,ENSGALG00000031529,ENSGALG00000021567,ENSGALG00000008615,ENSGALG00000038432
biological_process	GO:0060341 regulation of cellular localization	15 out of 613 genes, 2.4%	471 out of 15747 genes, 3.0%	1	ENSGALG00000011875,ENSGALG00000031529,ENSGALG00000032386,ENSGALG00000040038,ENSGALG00000039712,ENSGALG00000012155,ENSGALG00000026849,ENSGALG00000009050,ENSGALG00000037603,ENSGALG00000006995,ENSGALG00000040532,ENSGALG00000015332,ENSGALG00000036114,ENSGALG00000042365,ENSGALG00000016615
cellular_component	GO:0070013 intracellular organelle lumen	50 out of 613 genes, 8.2%	2745 out of 15747 genes, 17.4%	1	ENSGALG00000003537,ENSGALG00000016662,ENSGALG00000011141,ENSGALG00000038714,ENSGALG00000030657,ENSGALG00000042572,ENSGALG00000036642,ENSGALG00000045105,ENSGALG00000034194,ENSGALG00000038598,ENSGALG00000008135,ENSGALG00000031768,ENSGALG00000036504,ENSGALG00000026449,ENSGALG00000034352,ENSGALG00000015224,ENSGALG00000012115,ENSGALG00000003914,ENSGALG00000029330,ENSGALG00000037262,ENSGALG00000041471,…
biological_process	GO:0070372 regulation of ERK1 and ERK2 cascade	7 out of 613 genes, 1.1%	198 out of 15747 genes, 1.3%	1	ENSGALG00000012594,ENSGALG00000009034,ENSGALG00000031529,ENSGALG00000021567,ENSGALG00000008615,ENSGALG00000016992,ENSGALG00000005853
biological_process	GO:0006505 GPI anchor metabolic process	2 out of 613 genes, 0.3%	34 out of 15747 genes, 0.2%	1	ENSGALG00000029836,ENSGALG00000036396
biological_process	GO:0071774 response to fibroblast growth factor	3 out of 613 genes, 0.5%	45 out of 15747 genes, 0.3%	1	ENSGALG00000017287,ENSGALG00000036971,ENSGALG00000026853
biological_process	GO:0042491 inner ear auditory receptor cell differentiation	2 out of 613 genes, 0.3%	27 out of 15747 genes, 0.2%	1	ENSGALG00000031450,ENSGALG00000015145
biological_process	GO:0032880 regulation of protein localization	12 out of 613 genes, 2.0%	527 out of 15747 genes, 3.3%	1	ENSGALG00000032545,ENSGALG00000031529,ENSGALG00000032386,ENSGALG00000012155,ENSGALG00000026849,ENSGALG00000032683,ENSGALG00000037603,ENSGALG00000002511,ENSGALG00000006995,ENSGALG00000040532,ENSGALG00000036114,ENSGALG00000042365
biological_process	GO:1904062 regulation of cation transmembrane transport	10 out of 613 genes, 1.6%	173 out of 15747 genes, 1.1%	1	ENSGALG00000006992,ENSGALG00000039712,ENSGALG00000025788,ENSGALG00000005332,ENSGALG00000009050,ENSGALG00000015145,ENSGALG00000036971,ENSGALG00000042706,ENSGALG00000014994,ENSGALG00000043764
biological_process	GO:0090087 regulation of peptide transport	10 out of 613 genes, 1.6%	348 out of 15747 genes, 2.2%	1	ENSGALG00000032545,ENSGALG00000031529,ENSGALG00000026849,ENSGALG00000005853,ENSGALG00000032683,ENSGALG00000006995,ENSGALG00000040532,ENSGALG00000014994,ENSGALG00000036114,ENSGALG00000005212
biological_process	GO:0006720 isoprenoid metabolic process	3 out of 613 genes, 0.5%	52 out of 15747 genes, 0.3%	1	ENSGALG00000037875,ENSGALG00000013969,ENSGALG00000007267
cellular_component	GO:0042470 melanosome	3 out of 613 genes, 0.5%	30 out of 15747 genes, 0.2%	1	ENSGALG00000031450,ENSGALG00000019756,ENSGALG00000016615
biological_process	GO:0001754 eye photoreceptor cell differentiation	3 out of 613 genes, 0.5%	27 out of 15747 genes, 0.2%	1	ENSGALG00000031301,ENSGALG00000012594,ENSGALG00000006626
biological_process	GO:0033135 regulation of peptidyl-serine phosphorylation	2 out of 613 genes, 0.3%	88 out of 15747 genes, 0.6%	1	ENSGALG00000012594,ENSGALG00000033974
biological_process	GO:0090103 cochlea morphogenesis	2 out of 613 genes, 0.3%	17 out of 15747 genes, 0.1%	1	ENSGALG00000010572,ENSGALG00000002763
biological_process	GO:0016192 vesicle-mediated transport	19 out of 613 genes, 3.1%	840 out of 15747 genes, 5.3%	1	ENSGALG00000031301,ENSGALG00000015172,ENSGALG00000015730,ENSGALG00000004251,ENSGALG00000003164,ENSGALG00000015332,ENSGALG00000003589,ENSGALG00000000653,ENSGALG00000006045,ENSGALG00000005824,ENSGALG00000030095,ENSGALG00000031450,ENSGALG00000033960,ENSGALG00000012126,ENSGALG00000017274,ENSGALG00000042285,ENSGALG00000014994,ENSGALG00000046088,ENSGALG00000035935
biological_process	GO:0051932 synaptic transmission, GABAergic	3 out of 613 genes, 0.5%	14 out of 15747 genes, 0.1%	1	ENSGALG00000038042,ENSGALG00000014206,ENSGALG00000041042
biological_process	GO:0071371 cellular response to gonadotropin stimulus	3 out of 613 genes, 0.5%	10 out of 15747 genes, 0.1%	1	ENSGALG00000008681,ENSGALG00000021567,ENSGALG00000012115
biological_process	GO:0098700 neurotransmitter loading into synaptic vesicle	3 out of 613 genes, 0.5%	6 out of 15747 genes, 0.0%	1	ENSGALG00000039254,ENSGALG00000041122,ENSGALG00000019958
biological_process	GO:0015914 phospholipid transport	2 out of 613 genes, 0.3%	62 out of 15747 genes, 0.4%	1	ENSGALG00000009958,ENSGALG00000005752
biological_process	GO:0042455 ribonucleoside biosynthetic process	2 out of 613 genes, 0.3%	32 out of 15747 genes, 0.2%	1	ENSGALG00000016524,ENSGALG00000005361
biological_process	GO:0045685 regulation of glial cell differentiation	2 out of 613 genes, 0.3%	39 out of 15747 genes, 0.2%	1	ENSGALG00000032545,ENSGALG00000000653
molecular_function	GO:0043175 RNA polymerase core enzyme binding	2 out of 613 genes, 0.3%	33 out of 15747 genes, 0.2%	1	ENSGALG00000032489,ENSGALG00000031529
biological_process	GO:1903311 regulation of mRNA metabolic process	3 out of 613 genes, 0.5%	158 out of 15747 genes, 1.0%	1	ENSGALG00000009509,ENSGALG00000045889,ENSGALG00000016276
biological_process	GO:0051247 positive regulation of protein metabolic process	30 out of 613 genes, 4.9%	1062 out of 15747 genes, 6.7%	1	ENSGALG00000033974,ENSGALG00000031529,ENSGALG00000006992,ENSGALG00000008014,ENSGALG00000016992,ENSGALG00000037220,ENSGALG00000028457,ENSGALG00000012155,ENSGALG00000012297,ENSGALG00000014840,ENSGALG00000012594,ENSGALG00000009050,ENSGALG00000010866,ENSGALG00000040078,ENSGALG00000017117,ENSGALG00000003446,ENSGALG00000006508,ENSGALG00000017238,ENSGALG00000008615,ENSGALG00000000653,ENSGALG00000039409,…
molecular_function	GO:0051536 iron-sulfur cluster binding	2 out of 613 genes, 0.3%	53 out of 15747 genes, 0.3%	1	ENSGALG00000023787,ENSGALG00000007720
molecular_function	GO:0016798 hydrolase activity, acting on glycosyl bonds	10 out of 613 genes, 1.6%	104 out of 15747 genes, 0.7%	1	ENSGALG00000043872,ENSGALG00000006208,ENSGALG00000040208,ENSGALG00000021285,ENSGALG00000010342,ENSGALG00000006651,ENSGALG00000041152,ENSGALG00000037671,ENSGALG00000027534,ENSGALG00000029000
biological_process	GO:0030029 actin filament-based process	7 out of 613 genes, 1.1%	411 out of 15747 genes, 2.6%	1	ENSGALG00000033953,ENSGALG00000031450,ENSGALG00000015172,ENSGALG00000004740,ENSGALG00000009050,ENSGALG00000005332,ENSGALG00000011296
biological_process	GO:0002761 regulation of myeloid leukocyte differentiation	3 out of 613 genes, 0.5%	64 out of 15747 genes, 0.4%	1	ENSGALG00000008014,ENSGALG00000037875,ENSGALG00000012140
biological_process	GO:0035850 epithelial cell differentiation involved in kidney development	2 out of 613 genes, 0.3%	21 out of 15747 genes, 0.1%	1	ENSGALG00000036114,ENSGALG00000012115
molecular_function	GO:0099529 neurotransmitter receptor activity involved in regulation of postsynaptic membrane potential	4 out of 613 genes, 0.7%	28 out of 15747 genes, 0.2%	1	ENSGALG00000008898,ENSGALG00000038042,ENSGALG00000014206,ENSGALG00000041042
biological_process	GO:0051445 regulation of meiotic cell cycle	3 out of 613 genes, 0.5%	32 out of 15747 genes, 0.2%	1	ENSGALG00000011243,ENSGALG00000038940,ENSGALG00000045889
biological_process	GO:0001841 neural tube formation	3 out of 613 genes, 0.5%	76 out of 15747 genes, 0.5%	1	ENSGALG00000009064,ENSGALG00000013782,ENSGALG00000001124
biological_process	GO:0045666 positive regulation of neuron differentiation	4 out of 613 genes, 0.7%	187 out of 15747 genes, 1.2%	1	ENSGALG00000013822,ENSGALG00000012594,ENSGALG00000032545,ENSGALG00000011350
cellular_component	GO:0019898 extrinsic component of membrane	9 out of 613 genes, 1.5%	183 out of 15747 genes, 1.2%	1	ENSGALG00000014979,ENSGALG00000007211,ENSGALG00000036097,ENSGALG00000041826,ENSGALG00000012906,ENSGALG00000012923,ENSGALG00000019060,ENSGALG00000013775,ENSGALG00000012092
molecular_function	GO:0052689 carboxylic ester hydrolase activity	9 out of 613 genes, 1.5%	99 out of 15747 genes, 0.6%	1	ENSGALG00000033143,ENSGALG00000045796,ENSGALG00000009231,ENSGALG00000004230,ENSGALG00000014997,ENSGALG00000044307,ENSGALG00000009689,ENSGALG00000029454,ENSGALG00000043401
molecular_function	GO:0019838 growth factor binding	3 out of 613 genes, 0.5%	101 out of 15747 genes, 0.6%	1	ENSGALG00000012594,ENSGALG00000031529,ENSGALG00000005212
cellular_component	GO:0043025 neuronal cell body	10 out of 613 genes, 1.6%	181 out of 15747 genes, 1.1%	1	ENSGALG00000043480,ENSGALG00000000277,ENSGALG00000016804,ENSGALG00000000653,ENSGALG00000030032,ENSGALG00000030836,ENSGALG00000016907,ENSGALG00000014206,ENSGALG00000015434,ENSGALG00000016725
cellular_component	GO:0032991 protein-containing complex	125 out of 613 genes, 20.4%	3990 out of 15747 genes, 25.3%	1	ENSGALG00000010850,ENSGALG00000009602,ENSGALG00000007211,ENSGALG00000011875,ENSGALG00000016662,ENSGALG00000011141,ENSGALG00000038714,ENSGALG00000035594,ENSGALG00000030199,ENSGALG00000016316,ENSGALG00000012297,ENSGALG00000011299,ENSGALG00000034194,ENSGALG00000030307,ENSGALG00000038598,ENSGALG00000026449,ENSGALG00000039755,ENSGALG00000034352,ENSGALG00000013007,ENSGALG00000012142,ENSGALG00000012906,…
molecular_function	GO:0005178 integrin binding	4 out of 613 genes, 0.7%	71 out of 15747 genes, 0.5%	1	ENSGALG00000017274,ENSGALG00000011141,ENSGALG00000016867,ENSGALG00000015630
biological_process	GO:0062012 regulation of small molecule metabolic process	7 out of 613 genes, 1.1%	164 out of 15747 genes, 1.0%	1	ENSGALG00000042878,ENSGALG00000001418,ENSGALG00000037603,ENSGALG00000016992,ENSGALG00000012197,ENSGALG00000015495,ENSGALG00000012155
cellular_component	GO:0005623 cell	395 out of 613 genes, 64.4%	11714 out of 15747 genes, 74.4%	1	ENSGALG00000007211,ENSGALG00000016128,ENSGALG00000038940,ENSGALG00000004669,ENSGALG00000040208,ENSGALG00000004945,ENSGALG00000016316,ENSGALG00000042984,ENSGALG00000004740,ENSGALG00000015145,ENSGALG00000016908,ENSGALG00000014997,ENSGALG00000036504,ENSGALG00000030863,ENSGALG00000015224,ENSGALG00000012906,ENSGALG00000005824,ENSGALG00000045045,ENSGALG00000013822,ENSGALG00000021567,ENSGALG00000019276,…
cellular_component	GO:0099080 supramolecular complex	19 out of 613 genes, 3.1%	711 out of 15747 genes, 4.5%	1	ENSGALG00000039190,ENSGALG00000033953,ENSGALG00000004740,ENSGALG00000011299,ENSGALG00000005332,ENSGALG00000037953,ENSGALG00000019715,ENSGALG00000005292,ENSGALG00000006835,ENSGALG00000006508,ENSGALG00000032386,ENSGALG00000036846,ENSGALG00000011581,ENSGALG00000013822,ENSGALG00000044875,ENSGALG00000034585,ENSGALG00000010057,ENSGALG00000043689,ENSGALG00000041471
biological_process	GO:0046939 nucleotide phosphorylation	3 out of 613 genes, 0.5%	43 out of 15747 genes, 0.3%	1	ENSGALG00000031678,ENSGALG00000015224,ENSGALG00000011093
biological_process	GO:0001818 negative regulation of cytokine production	2 out of 613 genes, 0.3%	112 out of 15747 genes, 0.7%	1	ENSGALG00000033974,ENSGALG00000006995
biological_process	GO:0021884 forebrain neuron development	3 out of 613 genes, 0.5%	23 out of 15747 genes, 0.1%	1	ENSGALG00000032386,ENSGALG00000000653,ENSGALG00000030032
biological_process	GO:0050806 positive regulation of synaptic transmission	4 out of 613 genes, 0.7%	72 out of 15747 genes, 0.5%	1	ENSGALG00000005657,ENSGALG00000041348,ENSGALG00000012594,ENSGALG00000015434
cellular_component	GO:0005764 lysosome	5 out of 613 genes, 0.8%	212 out of 15747 genes, 1.3%	1	ENSGALG00000030095,ENSGALG00000031450,ENSGALG00000033530,ENSGALG00000029000,ENSGALG00000016615
cellular_component	GO:0000790 nuclear chromatin	5 out of 613 genes, 0.8%	243 out of 15747 genes, 1.5%	1	ENSGALG00000026449,ENSGALG00000033069,ENSGALG00000008014,ENSGALG00000039409,ENSGALG00000032249
molecular_function	GO:0140110 transcription regulator activity	33 out of 613 genes, 5.4%	1058 out of 15747 genes, 6.7%	1	ENSGALG00000019842,ENSGALG00000016662,ENSGALG00000030657,ENSGALG00000045105,ENSGALG00000016316,ENSGALG00000035944,ENSGALG00000015495,ENSGALG00000038598,ENSGALG00000046365,ENSGALG00000008135,ENSGALG00000006810,ENSGALG00000032545,ENSGALG00000041630,ENSGALG00000012115,ENSGALG00000001124,ENSGALG00000043010,ENSGALG00000045800,ENSGALG00000037262,ENSGALG00000040532,ENSGALG00000045328,ENSGALG00000008014,…
biological_process	GO:0042738 exogenous drug catabolic process	4 out of 613 genes, 0.7%	23 out of 15747 genes, 0.1%	1	ENSGALG00000032620,ENSGALG00000016690,ENSGALG00000008283,ENSGALG00000046639
biological_process	GO:0060322 head development	16 out of 613 genes, 2.6%	443 out of 15747 genes, 2.8%	1	ENSGALG00000019842,ENSGALG00000033953,ENSGALG00000012594,ENSGALG00000041510,ENSGALG00000036114,ENSGALG00000015495,ENSGALG00000008135,ENSGALG00000006508,ENSGALG00000032386,ENSGALG00000000653,ENSGALG00000001124,ENSGALG00000030032,ENSGALG00000008898,ENSGALG00000016907,ENSGALG00000040532,ENSGALG00000005212
biological_process	GO:0007519 skeletal muscle tissue development	2 out of 613 genes, 0.3%	100 out of 15747 genes, 0.6%	1	ENSGALG00000005292,ENSGALG00000036114
biological_process	GO:0050851 antigen receptor-mediated signaling pathway	4 out of 613 genes, 0.7%	117 out of 15747 genes, 0.7%	1	ENSGALG00000040101,ENSGALG00000043735,ENSGALG00000042285,ENSGALG00000013101
biological_process	GO:0032438 melanosome organization	2 out of 613 genes, 0.3%	12 out of 15747 genes, 0.1%	1	ENSGALG00000039101,ENSGALG00000016615
biological_process	GO:0032502 developmental process	129 out of 613 genes, 21.0%	3259 out of 15747 genes, 20.7%	1	ENSGALG00000042607,ENSGALG00000016684,ENSGALG00000042443,ENSGALG00000016316,ENSGALG00000004740,ENSGALG00000015145,ENSGALG00000041510,ENSGALG00000032545,ENSGALG00000036504,ENSGALG00000016176,ENSGALG00000013822,ENSGALG00000010927,ENSGALG00000009034,ENSGALG00000009064,ENSGALG00000021567,ENSGALG00000007319,ENSGALG00000005212,ENSGALG00000015488,ENSGALG00000005426,ENSGALG00000014227,ENSGALG00000003765,…
biological_process	GO:0010259 multicellular organism aging	2 out of 613 genes, 0.3%	22 out of 15747 genes, 0.1%	1	ENSGALG00000015495,ENSGALG00000005212
cellular_component	GO:0031526 brush border membrane	3 out of 613 genes, 0.5%	25 out of 15747 genes, 0.2%	1	ENSGALG00000013180,ENSGALG00000005360,ENSGALG00000039738
biological_process	GO:0007216 G-protein coupled glutamate receptor signaling pathway	2 out of 613 genes, 0.3%	13 out of 15747 genes, 0.1%	1	ENSGALG00000012297,ENSGALG00000017238
cellular_component	GO:0048475 coated membrane	2 out of 613 genes, 0.3%	83 out of 15747 genes, 0.5%	1	ENSGALG00000030095,ENSGALG00000041103
biological_process	GO:0010675 regulation of cellular carbohydrate metabolic process	3 out of 613 genes, 0.5%	72 out of 15747 genes, 0.5%	1	ENSGALG00000042878,ENSGALG00000037603,ENSGALG00000015495
cellular_component	GO:0030880 RNA polymerase complex	2 out of 613 genes, 0.3%	91 out of 15747 genes, 0.6%	1	ENSGALG00000030099,ENSGALG00000026747
biological_process	GO:0051962 positive regulation of nervous system development	8 out of 613 genes, 1.3%	296 out of 15747 genes, 1.9%	1	ENSGALG00000032545,ENSGALG00000011350,ENSGALG00000012155,ENSGALG00000008681,ENSGALG00000013822,ENSGALG00000033960,ENSGALG00000012594,ENSGALG00000036114
biological_process	GO:0031570 DNA integrity checkpoint	3 out of 613 genes, 0.5%	78 out of 15747 genes, 0.5%	1	ENSGALG00000036519,ENSGALG00000037242,ENSGALG00000036642
cellular_component	GO:0030424 axon	20 out of 613 genes, 3.3%	305 out of 15747 genes, 1.9%	1	ENSGALG00000031301,ENSGALG00000005657,ENSGALG00000041103,ENSGALG00000000277,ENSGALG00000038042,ENSGALG00000012594,ENSGALG00000003164,ENSGALG00000015332,ENSGALG00000009509,ENSGALG00000006508,ENSGALG00000043480,ENSGALG00000011040,ENSGALG00000006112,ENSGALG00000000653,ENSGALG00000012142,ENSGALG00000016804,ENSGALG00000007927,ENSGALG00000014206,ENSGALG00000035935,ENSGALG00000027702
biological_process	GO:0016070 RNA metabolic process	27 out of 613 genes, 4.4%	1241 out of 15747 genes, 7.9%	1	ENSGALG00000016662,ENSGALG00000008014,ENSGALG00000011565,ENSGALG00000016316,ENSGALG00000031713,ENSGALG00000015495,ENSGALG00000003765,ENSGALG00000016384,ENSGALG00000042287,ENSGALG00000008135,ENSGALG00000032489,ENSGALG00000001252,ENSGALG00000011801,ENSGALG00000041630,ENSGALG00000034856,ENSGALG00000044995,ENSGALG00000039409,ENSGALG00000001124,ENSGALG00000019211,ENSGALG00000043010,ENSGALG00000024398,…
biological_process	GO:2000344 positive regulation of acrosome reaction	2 out of 613 genes, 0.3%	8 out of 15747 genes, 0.1%	1	ENSGALG00000029000,ENSGALG00000005215
molecular_function	GO:0030234 enzyme regulator activity	17 out of 613 genes, 2.8%	741 out of 15747 genes, 4.7%	1	ENSGALG00000017017,ENSGALG00000014252,ENSGALG00000020390,ENSGALG00000000293,ENSGALG00000001418,ENSGALG00000009050,ENSGALG00000007381,ENSGALG00000001697,ENSGALG00000031659,ENSGALG00000010657,ENSGALG00000030255,ENSGALG00000030601,ENSGALG00000037603,ENSGALG00000006833,ENSGALG00000007565,ENSGALG00000043252,ENSGALG00000027534
biological_process	GO:0090304 nucleic acid metabolic process	42 out of 613 genes, 6.9%	1622 out of 15747 genes, 10.3%	1	ENSGALG00000016662,ENSGALG00000036642,ENSGALG00000030199,ENSGALG00000016316,ENSGALG00000021285,ENSGALG00000015495,ENSGALG00000008135,ENSGALG00000031768,ENSGALG00000036504,ENSGALG00000041630,ENSGALG00000001124,ENSGALG00000043010,ENSGALG00000017493,ENSGALG00000040532,ENSGALG00000026747,ENSGALG00000004978,ENSGALG00000011565,ENSGALG00000008014,ENSGALG00000012236,ENSGALG00000006651,ENSGALG00000031713,…
molecular_function	GO:0004070 aspartate carbamoyltransferase activity	2 out of 613 genes, 0.3%	3 out of 15747 genes, 0.0%	1	ENSGALG00000016524,ENSGALG00000038362
biological_process	GO:1901699 cellular response to nitrogen compound	14 out of 613 genes, 2.3%	319 out of 15747 genes, 2.0%	1	ENSGALG00000005657,ENSGALG00000017238,ENSGALG00000008014,ENSGALG00000012115,ENSGALG00000029392,ENSGALG00000025788,ENSGALG00000012594,ENSGALG00000038042,ENSGALG00000010078,ENSGALG00000037603,ENSGALG00000041800,ENSGALG00000014994,ENSGALG00000005212,ENSGALG00000007959
molecular_function	GO:0044212 transcription regulatory region DNA binding	24 out of 613 genes, 3.9%	706 out of 15747 genes, 4.5%	1	ENSGALG00000019842,ENSGALG00000016662,ENSGALG00000030657,ENSGALG00000008014,ENSGALG00000045328,ENSGALG00000016316,ENSGALG00000035944,ENSGALG00000016384,ENSGALG00000046365,ENSGALG00000008135,ENSGALG00000006810,ENSGALG00000001252,ENSGALG00000011801,ENSGALG00000039409,ENSGALG00000012115,ENSGALG00000001124,ENSGALG00000030601,ENSGALG00000043010,ENSGALG00000007656,ENSGALG00000045800,ENSGALG00000040532,…
biological_process	GO:0007568 aging	4 out of 613 genes, 0.7%	73 out of 15747 genes, 0.5%	1	ENSGALG00000006995,ENSGALG00000017238,ENSGALG00000015495,ENSGALG00000005212
biological_process	GO:0001894 tissue homeostasis	6 out of 613 genes, 1.0%	103 out of 15747 genes, 0.7%	1	ENSGALG00000031301,ENSGALG00000042878,ENSGALG00000040530,ENSGALG00000002314,ENSGALG00000005752,ENSGALG00000036114
biological_process	GO:0033617 mitochondrial respiratory chain complex IV assembly	2 out of 613 genes, 0.3%	16 out of 15747 genes, 0.1%	1	ENSGALG00000033441,ENSGALG00000039725
biological_process	GO:0019222 regulation of metabolic process	111 out of 613 genes, 18.1%	4129 out of 15747 genes, 26.2%	1	ENSGALG00000016662,ENSGALG00000016992,ENSGALG00000014252,ENSGALG00000016316,ENSGALG00000012297,ENSGALG00000000293,ENSGALG00000011299,ENSGALG00000034219,ENSGALG00000010866,ENSGALG00000040078,ENSGALG00000035944,ENSGALG00000003446,ENSGALG00000001697,ENSGALG00000038598,ENSGALG00000032545,ENSGALG00000041630,ENSGALG00000005853,ENSGALG00000009034,ENSGALG00000012126,ENSGALG00000009383,ENSGALG00000009064,…
biological_process	GO:0048708 astrocyte differentiation	2 out of 613 genes, 0.3%	31 out of 15747 genes, 0.2%	1	ENSGALG00000016316,ENSGALG00000036114
biological_process	GO:0022037 metencephalon development	3 out of 613 genes, 0.5%	67 out of 15747 genes, 0.4%	1	ENSGALG00000008898,ENSGALG00000016907,ENSGALG00000036114
biological_process	GO:1901657 glycosyl compound metabolic process	2 out of 613 genes, 0.3%	86 out of 15747 genes, 0.5%	1	ENSGALG00000016524,ENSGALG00000005361
biological_process	GO:0010812 negative regulation of cell-substrate adhesion	2 out of 613 genes, 0.3%	41 out of 15747 genes, 0.3%	1	ENSGALG00000006995,ENSGALG00000038225
biological_process	GO:2000026 regulation of multicellular organismal development	39 out of 613 genes, 6.4%	1211 out of 15747 genes, 7.7%	1	ENSGALG00000002763,ENSGALG00000002722,ENSGALG00000016316,ENSGALG00000038225,ENSGALG00000029000,ENSGALG00000026853,ENSGALG00000012140,ENSGALG00000031578,ENSGALG00000032545,ENSGALG00000016176,ENSGALG00000001124,ENSGALG00000006519,ENSGALG00000013822,ENSGALG00000009064,ENSGALG00000042365,ENSGALG00000041273,ENSGALG00000033974,ENSGALG00000031529,ENSGALG00000000277,ENSGALG00000008014,ENSGALG00000004722,…
biological_process	GO:0071695 anatomical structure maturation	7 out of 613 genes, 1.1%	83 out of 15747 genes, 0.5%	1	ENSGALG00000008898,ENSGALG00000021567,ENSGALG00000011243,ENSGALG00000013293,ENSGALG00000016176,ENSGALG00000000653,ENSGALG00000012236
cellular_component	GO:0016323 basolateral plasma membrane	5 out of 613 genes, 0.8%	92 out of 15747 genes, 0.6%	1	ENSGALG00000033953,ENSGALG00000031529,ENSGALG00000040038,ENSGALG00000033638,ENSGALG00000030032
cellular_component	GO:0099634 postsynaptic specialization membrane	5 out of 613 genes, 0.8%	29 out of 15747 genes, 0.2%	1	ENSGALG00000012297,ENSGALG00000008898,ENSGALG00000041348,ENSGALG00000017238,ENSGALG00000014206
molecular_function	GO:0048018 receptor ligand activity	14 out of 613 genes, 2.3%	300 out of 15747 genes, 1.9%	1	ENSGALG00000017287,ENSGALG00000002860,ENSGALG00000042878,ENSGALG00000006508,ENSGALG00000033974,ENSGALG00000000277,ENSGALG00000012155,ENSGALG00000032978,ENSGALG00000010866,ENSGALG00000036971,ENSGALG00000016669,ENSGALG00000017117,ENSGALG00000026853,ENSGALG00000012140
biological_process	GO:0046661 male sex differentiation	3 out of 613 genes, 0.5%	91 out of 15747 genes, 0.6%	1	ENSGALG00000016662,ENSGALG00000012115,ENSGALG00000012140
molecular_function	GO:0016817 hydrolase activity, acting on acid anhydrides	27 out of 613 genes, 4.4%	731 out of 15747 genes, 4.6%	1	ENSGALG00000009602,ENSGALG00000011913,ENSGALG00000035594,ENSGALG00000011565,ENSGALG00000012236,ENSGALG00000043806,ENSGALG00000030199,ENSGALG00000007179,ENSGALG00000011299,ENSGALG00000020827,ENSGALG00000003164,ENSGALG00000009958,ENSGALG00000037953,ENSGALG00000010891,ENSGALG00000013268,ENSGALG00000011581,ENSGALG00000005323,ENSGALG00000010116,ENSGALG00000031450,ENSGALG00000013079,ENSGALG00000015928,…
biological_process	GO:0072001 renal system development	3 out of 613 genes, 0.5%	188 out of 15747 genes, 1.2%	1	ENSGALG00000036114,ENSGALG00000012115,ENSGALG00000014227
biological_process	GO:0031344 regulation of cell projection organization	9 out of 613 genes, 1.5%	399 out of 15747 genes, 2.5%	1	ENSGALG00000031578,ENSGALG00000032545,ENSGALG00000011350,ENSGALG00000000653,ENSGALG00000008898,ENSGALG00000013822,ENSGALG00000012594,ENSGALG00000008602,ENSGALG00000041273
biological_process	GO:0008016 regulation of heart contraction	3 out of 613 genes, 0.5%	111 out of 15747 genes, 0.7%	1	ENSGALG00000006508,ENSGALG00000010078,ENSGALG00000005332
biological_process	GO:0050896 response to stimulus	197 out of 613 genes, 32.1%	4859 out of 15747 genes, 30.9%	1	ENSGALG00000010850,ENSGALG00000005657,ENSGALG00000016128,ENSGALG00000013265,ENSGALG00000005242,ENSGALG00000016684,ENSGALG00000011141,ENSGALG00000021285,ENSGALG00000005435,ENSGALG00000015145,ENSGALG00000041510,ENSGALG00000016615,ENSGALG00000005790,ENSGALG00000032545,ENSGALG00000036504,ENSGALG00000016176,ENSGALG00000005853,ENSGALG00000005824,ENSGALG00000009034,ENSGALG00000009064,ENSGALG00000021567,…
biological_process	GO:0019233 sensory perception of pain	5 out of 613 genes, 0.8%	35 out of 15747 genes, 0.2%	1	ENSGALG00000012297,ENSGALG00000008898,ENSGALG00000034751,ENSGALG00000043010,ENSGALG00000015269
molecular_function	GO:0099604 ligand-gated calcium channel activity	2 out of 613 genes, 0.3%	26 out of 15747 genes, 0.2%	1	ENSGALG00000008898,ENSGALG00000034751
molecular_function	GO:0016835 carbon-oxygen lyase activity	4 out of 613 genes, 0.7%	56 out of 15747 genes, 0.4%	1	ENSGALG00000037975,ENSGALG00000033428,ENSGALG00000039145,ENSGALG00000005360
biological_process	GO:1902476 chloride transmembrane transport	8 out of 613 genes, 1.3%	63 out of 15747 genes, 0.4%	1	ENSGALG00000029392,ENSGALG00000004945,ENSGALG00000038042,ENSGALG00000014206,ENSGALG00000041042,ENSGALG00000007959,ENSGALG00000033638,ENSGALG00000010781
biological_process	GO:0034698 response to gonadotropin	3 out of 613 genes, 0.5%	11 out of 15747 genes, 0.1%	1	ENSGALG00000008681,ENSGALG00000021567,ENSGALG00000012115
biological_process	GO:0043393 regulation of protein binding	2 out of 613 genes, 0.3%	141 out of 15747 genes, 0.9%	1	ENSGALG00000006992,ENSGALG00000030601
biological_process	GO:0048013 ephrin receptor signaling pathway	2 out of 613 genes, 0.3%	28 out of 15747 genes, 0.2%	1	ENSGALG00000012594,ENSGALG00000021567
biological_process	GO:0009266 response to temperature stimulus	3 out of 613 genes, 0.5%	98 out of 15747 genes, 0.6%	1	ENSGALG00000034751,ENSGALG00000015126,ENSGALG00000043010
biological_process	GO:0051648 vesicle localization	6 out of 613 genes, 1.0%	133 out of 15747 genes, 0.8%	1	ENSGALG00000031450,ENSGALG00000003164,ENSGALG00000015332,ENSGALG00000035935,ENSGALG00000039101,ENSGALG00000016615
biological_process	GO:0010524 positive regulation of calcium ion transport into cytosol	2 out of 613 genes, 0.3%	28 out of 15747 genes, 0.2%	1	ENSGALG00000011875,ENSGALG00000009050
molecular_function	GO:0005525 GTP binding	6 out of 613 genes, 1.0%	309 out of 15747 genes, 2.0%	1	ENSGALG00000045347,ENSGALG00000011913,ENSGALG00000003164,ENSGALG00000041471,ENSGALG00000037953,ENSGALG00000005323
biological_process	GO:0009987 cellular process	363 out of 613 genes, 59.2%	10389 out of 15747 genes, 66.0%	1	ENSGALG00000007211,ENSGALG00000016128,ENSGALG00000005242,ENSGALG00000039831,ENSGALG00000006864,ENSGALG00000040208,ENSGALG00000004945,ENSGALG00000016316,ENSGALG00000042984,ENSGALG00000005435,ENSGALG00000004740,ENSGALG00000015145,ENSGALG00000004230,ENSGALG00000036504,ENSGALG00000015224,ENSGALG00000012906,ENSGALG00000013822,ENSGALG00000021567,ENSGALG00000006833,ENSGALG00000041471,ENSGALG00000014206,…
biological_process	GO:0042113 B cell activation	2 out of 613 genes, 0.3%	95 out of 15747 genes, 0.6%	1	ENSGALG00000010572,ENSGALG00000015495
biological_process	GO:0009132 nucleoside diphosphate metabolic process	3 out of 613 genes, 0.5%	54 out of 15747 genes, 0.3%	1	ENSGALG00000031678,ENSGALG00000015224,ENSGALG00000011093
molecular_function	GO:0031267 small GTPase binding	7 out of 613 genes, 1.1%	311 out of 15747 genes, 2.0%	1	ENSGALG00000013221,ENSGALG00000027476,ENSGALG00000007007,ENSGALG00000016258,ENSGALG00000045947,ENSGALG00000044599,ENSGALG00000007319
biological_process	GO:0019935 cyclic-nucleotide-mediated signaling	10 out of 613 genes, 1.6%	111 out of 15747 genes, 0.7%	1	ENSGALG00000010572,ENSGALG00000042878,ENSGALG00000016176,ENSGALG00000005853,ENSGALG00000032978,ENSGALG00000001094,ENSGALG00000010078,ENSGALG00000030251,ENSGALG00000009509,ENSGALG00000005212
biological_process	GO:0044265 cellular macromolecule catabolic process	7 out of 613 genes, 1.1%	586 out of 15747 genes, 3.7%	1	ENSGALG00000038164,ENSGALG00000031768,ENSGALG00000029438,ENSGALG00000037812,ENSGALG00000032644,ENSGALG00000026849,ENSGALG00000010980
biological_process	GO:1903050 regulation of proteolysis involved in cellular protein catabolic process	2 out of 613 genes, 0.3%	140 out of 15747 genes, 0.9%	1	ENSGALG00000005292,ENSGALG00000012155
cellular_component	GO:0030659 cytoplasmic vesicle membrane	12 out of 613 genes, 2.0%	163 out of 15747 genes, 1.0%	1	ENSGALG00000043839,ENSGALG00000041103,ENSGALG00000039254,ENSGALG00000029392,ENSGALG00000037302,ENSGALG00000041122,ENSGALG00000019958,ENSGALG00000005360,ENSGALG00000014997,ENSGALG00000029000,ENSGALG00000035935,ENSGALG00000016615
biological_process	GO:0032504 multicellular organism reproduction	21 out of 613 genes, 3.4%	384 out of 15747 genes, 2.4%	1	ENSGALG00000046242,ENSGALG00000011565,ENSGALG00000012236,ENSGALG00000029000,ENSGALG00000012140,ENSGALG00000006031,ENSGALG00000031768,ENSGALG00000043839,ENSGALG00000036504,ENSGALG00000044995,ENSGALG00000045889,ENSGALG00000019211,ENSGALG00000008898,ENSGALG00000002006,ENSGALG00000017274,ENSGALG00000011243,ENSGALG00000002511,ENSGALG00000016757,ENSGALG00000007959,ENSGALG00000045414,ENSGALG00000034574
cellular_component	GO:0036477 somatodendritic compartment	24 out of 613 genes, 3.9%	377 out of 15747 genes, 2.4%	1	ENSGALG00000005657,ENSGALG00000000277,ENSGALG00000016992,ENSGALG00000012297,ENSGALG00000038042,ENSGALG00000012594,ENSGALG00000019958,ENSGALG00000003164,ENSGALG00000041042,ENSGALG00000015434,ENSGALG00000036114,ENSGALG00000016725,ENSGALG00000006508,ENSGALG00000043480,ENSGALG00000000653,ENSGALG00000012142,ENSGALG00000016804,ENSGALG00000030032,ENSGALG00000005853,ENSGALG00000033960,ENSGALG00000030836,…
molecular_function	GO:0016917 GABA receptor activity	4 out of 613 genes, 0.7%	21 out of 15747 genes, 0.1%	1	ENSGALG00000038042,ENSGALG00000014206,ENSGALG00000041042,ENSGALG00000029392
biological_process	GO:0045995 regulation of embryonic development	3 out of 613 genes, 0.5%	92 out of 15747 genes, 0.6%	1	ENSGALG00000016316,ENSGALG00000014615,ENSGALG00000009064
biological_process	GO:0031589 cell-substrate adhesion	4 out of 613 genes, 0.7%	98 out of 15747 genes, 0.6%	1	ENSGALG00000005426,ENSGALG00000011141,ENSGALG00000003589,ENSGALG00000016867
cellular_component	GO:0035770 ribonucleoprotein granule	5 out of 613 genes, 0.8%	143 out of 15747 genes, 0.9%	1	ENSGALG00000041471,ENSGALG00000037953,ENSGALG00000011565,ENSGALG00000019211,ENSGALG00000034574
biological_process	GO:0022603 regulation of anatomical structure morphogenesis	16 out of 613 genes, 2.6%	629 out of 15747 genes, 4.0%	1	ENSGALG00000033974,ENSGALG00000004722,ENSGALG00000016316,ENSGALG00000012594,ENSGALG00000014840,ENSGALG00000038225,ENSGALG00000036114,ENSGALG00000032545,ENSGALG00000000653,ENSGALG00000016176,ENSGALG00000006519,ENSGALG00000008898,ENSGALG00000033960,ENSGALG00000009064,ENSGALG00000027785,ENSGALG00000042365
biological_process	GO:2001242 regulation of intrinsic apoptotic signaling pathway	3 out of 613 genes, 0.5%	100 out of 15747 genes, 0.6%	1	ENSGALG00000006992,ENSGALG00000036642,ENSGALG00000030601
molecular_function	GO:0071855 neuropeptide receptor binding	3 out of 613 genes, 0.5%	15 out of 15747 genes, 0.1%	1	ENSGALG00000032978,ENSGALG00000039101,ENSGALG00000020151
biological_process	GO:0009725 response to hormone	21 out of 613 genes, 3.4%	395 out of 15747 genes, 2.5%	1	ENSGALG00000005657,ENSGALG00000000277,ENSGALG00000008681,ENSGALG00000010866,ENSGALG00000016524,ENSGALG00000012140,ENSGALG00000003446,ENSGALG00000010572,ENSGALG00000011801,ENSGALG00000012115,ENSGALG00000030601,ENSGALG00000043010,ENSGALG00000010078,ENSGALG00000032683,ENSGALG00000037603,ENSGALG00000021567,ENSGALG00000041800,ENSGALG00000014994,ENSGALG00000005215,ENSGALG00000005212,ENSGALG00000039101
molecular_function	GO:0036094 small molecule binding	75 out of 613 genes, 12.2%	1955 out of 15747 genes, 12.4%	1	ENSGALG00000009602,ENSGALG00000013265,ENSGALG00000010293,ENSGALG00000011875,ENSGALG00000035594,ENSGALG00000040415,ENSGALG00000030199,ENSGALG00000011299,ENSGALG00000040078,ENSGALG00000016615,ENSGALG00000015224,ENSGALG00000015928,ENSGALG00000009034,ENSGALG00000021567,ENSGALG00000041471,ENSGALG00000005752,ENSGALG00000031529,ENSGALG00000011565,ENSGALG00000012236,ENSGALG00000012594,ENSGALG00000030251,…
molecular_function	GO:0051537 2 iron, 2 sulfur cluster binding	2 out of 613 genes, 0.3%	20 out of 15747 genes, 0.1%	1	ENSGALG00000023787,ENSGALG00000007720
biological_process	GO:0050672 negative regulation of lymphocyte proliferation	2 out of 613 genes, 0.3%	40 out of 15747 genes, 0.3%	1	ENSGALG00000031529,ENSGALG00000008014
biological_process	GO:0022414 reproductive process	40 out of 613 genes, 6.5%	693 out of 15747 genes, 4.4%	1	ENSGALG00000042607,ENSGALG00000013294,ENSGALG00000011875,ENSGALG00000016662,ENSGALG00000006992,ENSGALG00000002722,ENSGALG00000016316,ENSGALG00000010866,ENSGALG00000041510,ENSGALG00000029000,ENSGALG00000012140,ENSGALG00000031768,ENSGALG00000036504,ENSGALG00000045668,ENSGALG00000012115,ENSGALG00000017274,ENSGALG00000002006,ENSGALG00000016757,ENSGALG00000011243,ENSGALG00000007959,ENSGALG00000046242,…
biological_process	GO:0098542 defense response to other organism	6 out of 613 genes, 1.0%	197 out of 15747 genes, 1.3%	1	ENSGALG00000036909,ENSGALG00000033960,ENSGALG00000042285,ENSGALG00000008014,ENSGALG00000016669,ENSGALG00000015269
biological_process	GO:0018212 peptidyl-tyrosine modification	8 out of 613 genes, 1.3%	116 out of 15747 genes, 0.7%	1	ENSGALG00000014979,ENSGALG00000031529,ENSGALG00000008615,ENSGALG00000012155,ENSGALG00000012594,ENSGALG00000009034,ENSGALG00000021567,ENSGALG00000038432
biological_process	GO:0030641 regulation of cellular pH	3 out of 613 genes, 0.5%	54 out of 15747 genes, 0.3%	1	ENSGALG00000039738,ENSGALG00000030032,ENSGALG00000007959
biological_process	GO:0044255 cellular lipid metabolic process	27 out of 613 genes, 4.4%	568 out of 15747 genes, 3.6%	1	ENSGALG00000021685,ENSGALG00000039831,ENSGALG00000006302,ENSGALG00000029827,ENSGALG00000013969,ENSGALG00000036396,ENSGALG00000007267,ENSGALG00000040208,ENSGALG00000037875,ENSGALG00000004230,ENSGALG00000008910,ENSGALG00000017117,ENSGALG00000043401,ENSGALG00000029454,ENSGALG00000033143,ENSGALG00000045796,ENSGALG00000003751,ENSGALG00000042446,ENSGALG00000009231,ENSGALG00000005043,ENSGALG00000032683,…
cellular_component	GO:0098858 actin-based cell projection	6 out of 613 genes, 1.0%	110 out of 15747 genes, 0.7%	1	ENSGALG00000031450,ENSGALG00000006508,ENSGALG00000015145,ENSGALG00000043480,ENSGALG00000042706,ENSGALG00000004978
biological_process	GO:0009451 RNA modification	4 out of 613 genes, 0.7%	126 out of 15747 genes, 0.8%	1	ENSGALG00000034856,ENSGALG00000044995,ENSGALG00000004978,ENSGALG00000003765
cellular_component	GO:0031301 integral component of organelle membrane	4 out of 613 genes, 0.7%	136 out of 15747 genes, 0.9%	1	ENSGALG00000039254,ENSGALG00000041122,ENSGALG00000019958,ENSGALG00000039725
biological_process	GO:1901137 carbohydrate derivative biosynthetic process	12 out of 613 genes, 2.0%	417 out of 15747 genes, 2.6%	1	ENSGALG00000006725,ENSGALG00000016128,ENSGALG00000015753,ENSGALG00000031678,ENSGALG00000010225,ENSGALG00000015224,ENSGALG00000005361,ENSGALG00000036396,ENSGALG00000001611,ENSGALG00000030251,ENSGALG00000041152,ENSGALG00000016524
molecular_function	GO:0005272 sodium channel activity	5 out of 613 genes, 0.8%	34 out of 15747 genes, 0.2%	1	ENSGALG00000011040,ENSGALG00000005766,ENSGALG00000006112,ENSGALG00000015434,ENSGALG00000027702
molecular_function	GO:0005518 collagen binding	2 out of 613 genes, 0.3%	42 out of 15747 genes, 0.3%	1	ENSGALG00000010929,ENSGALG00000004722
biological_process	GO:0051493 regulation of cytoskeleton organization	8 out of 613 genes, 1.3%	357 out of 15747 genes, 2.3%	1	ENSGALG00000006508,ENSGALG00000039190,ENSGALG00000015172,ENSGALG00000004740,ENSGALG00000011299,ENSGALG00000006130,ENSGALG00000038225,ENSGALG00000008602
biological_process	GO:0098869 cellular oxidant detoxification	5 out of 613 genes, 0.8%	56 out of 15747 genes, 0.4%	1	ENSGALG00000005435,ENSGALG00000031869,ENSGALG00000037603,ENSGALG00000041510,ENSGALG00000016370
molecular_function	GO:0051020 GTPase binding	8 out of 613 genes, 1.3%	386 out of 15747 genes, 2.5%	1	ENSGALG00000016258,ENSGALG00000045947,ENSGALG00000013221,ENSGALG00000030836,ENSGALG00000007007,ENSGALG00000027476,ENSGALG00000007319,ENSGALG00000044599
biological_process	GO:0042886 amide transport	12 out of 613 genes, 2.0%	874 out of 15747 genes, 5.6%	1	ENSGALG00000011141,ENSGALG00000042572,ENSGALG00000038400,ENSGALG00000031450,ENSGALG00000041272,ENSGALG00000032749,ENSGALG00000015332,ENSGALG00000004845,ENSGALG00000016884,ENSGALG00000004978,ENSGALG00000005212,ENSGALG00000014227
cellular_component	GO:0005924 cell-substrate adherens junction	3 out of 613 genes, 0.5%	110 out of 15747 genes, 0.7%	1	ENSGALG00000033960,ENSGALG00000011141,ENSGALG00000016867
molecular_function	GO:0102568 phospholipase A2 activity consuming 1,2-dioleoylphosphatidylethanolamine)	3 out of 613 genes, 0.5%	14 out of 15747 genes, 0.1%	1	ENSGALG00000045796,ENSGALG00000044307,ENSGALG00000043401
cellular_component	GO:0010008 endosome membrane	2 out of 613 genes, 0.3%	162 out of 15747 genes, 1.0%	1	ENSGALG00000012594,ENSGALG00000031529
biological_process	GO:0052548 regulation of endopeptidase activity	14 out of 613 genes, 2.3%	221 out of 15747 genes, 1.4%	1	ENSGALG00000030255,ENSGALG00000010657,ENSGALG00000033974,ENSGALG00000006992,ENSGALG00000017017,ENSGALG00000014252,ENSGALG00000030601,ENSGALG00000020390,ENSGALG00000000293,ENSGALG00000006833,ENSGALG00000043252,ENSGALG00000007381,ENSGALG00000001697,ENSGALG00000031659
biological_process	GO:0043588 skin development	3 out of 613 genes, 0.5%	118 out of 15747 genes, 0.7%	1	ENSGALG00000039409,ENSGALG00000036114,ENSGALG00000001124
molecular_function	GO:0008565 protein transporter activity	2 out of 613 genes, 0.3%	50 out of 15747 genes, 0.3%	1	ENSGALG00000038400,ENSGALG00000004845
biological_process	GO:0010919 regulation of inositol phosphate biosynthetic process	2 out of 613 genes, 0.3%	9 out of 15747 genes, 0.1%	1	ENSGALG00000042878,ENSGALG00000015495
biological_process	GO:0048592 eye morphogenesis	3 out of 613 genes, 0.5%	102 out of 15747 genes, 0.6%	1	ENSGALG00000031301,ENSGALG00000012594,ENSGALG00000006626
molecular_function	GO:0099094 ligand-gated cation channel activity	5 out of 613 genes, 0.8%	92 out of 15747 genes, 0.6%	1	ENSGALG00000008898,ENSGALG00000041348,ENSGALG00000034751,ENSGALG00000015434,ENSGALG00000014136
biological_process	GO:0090287 regulation of cellular response to growth factor stimulus	3 out of 613 genes, 0.5%	192 out of 15747 genes, 1.2%	1	ENSGALG00000009064,ENSGALG00000014900,ENSGALG00000004722
biological_process	GO:0048870 cell motility	19 out of 613 genes, 3.1%	579 out of 15747 genes, 3.7%	1	ENSGALG00000033974,ENSGALG00000011141,ENSGALG00000006992,ENSGALG00000016867,ENSGALG00000005247,ENSGALG00000012594,ENSGALG00000036114,ENSGALG00000008135,ENSGALG00000006508,ENSGALG00000032545,ENSGALG00000043480,ENSGALG00000000653,ENSGALG00000002006,ENSGALG00000032683,ENSGALG00000021567,ENSGALG00000007257,ENSGALG00000016669,ENSGALG00000009902,ENSGALG00000041273
biological_process	GO:0009168 purine ribonucleoside monophosphate biosynthetic process	3 out of 613 genes, 0.5%	71 out of 15747 genes, 0.5%	1	ENSGALG00000031678,ENSGALG00000015224,ENSGALG00000005361
biological_process	GO:0032375 negative regulation of cholesterol transport	2 out of 613 genes, 0.3%	7 out of 15747 genes, 0.0%	1	ENSGALG00000009958,ENSGALG00000012155
biological_process	GO:0045931 positive regulation of mitotic cell cycle	2 out of 613 genes, 0.3%	99 out of 15747 genes, 0.6%	1	ENSGALG00000030601,ENSGALG00000012155
biological_process	GO:0009161 ribonucleoside monophosphate metabolic process	3 out of 613 genes, 0.5%	149 out of 15747 genes, 0.9%	1	ENSGALG00000031678,ENSGALG00000015224,ENSGALG00000005361
biological_process	GO:0006029 proteoglycan metabolic process	2 out of 613 genes, 0.3%	47 out of 15747 genes, 0.3%	1	ENSGALG00000006725,ENSGALG00000001611
biological_process	GO:0046890 regulation of lipid biosynthetic process	3 out of 613 genes, 0.5%	79 out of 15747 genes, 0.5%	1	ENSGALG00000016992,ENSGALG00000012140,ENSGALG00000005853
biological_process	GO:0010557 positive regulation of macromolecule biosynthetic process	30 out of 613 genes, 4.9%	1272 out of 15747 genes, 8.1%	1	ENSGALG00000033974,ENSGALG00000019842,ENSGALG00000031529,ENSGALG00000016662,ENSGALG00000008014,ENSGALG00000012155,ENSGALG00000045105,ENSGALG00000016316,ENSGALG00000009050,ENSGALG00000036114,ENSGALG00000015495,ENSGALG00000016384,ENSGALG00000006031,ENSGALG00000008135,ENSGALG00000042878,ENSGALG00000032489,ENSGALG00000001252,ENSGALG00000011801,ENSGALG00000039409,ENSGALG00000012115,ENSGALG00000001124,…
biological_process	GO:0009112 nucleobase metabolic process	3 out of 613 genes, 0.5%	30 out of 15747 genes, 0.2%	1	ENSGALG00000016524,ENSGALG00000005361,ENSGALG00000038362
molecular_function	GO:0004674 protein serine/threonine kinase activity	9 out of 613 genes, 1.5%	335 out of 15747 genes, 2.1%	1	ENSGALG00000009602,ENSGALG00000003537,ENSGALG00000037242,ENSGALG00000015154,ENSGALG00000028457,ENSGALG00000011109,ENSGALG00000029510,ENSGALG00000040078,ENSGALG00000045933
biological_process	GO:0048169 regulation of long-term neuronal synaptic plasticity	3 out of 613 genes, 0.5%	14 out of 15747 genes, 0.1%	1	ENSGALG00000008898,ENSGALG00000017238,ENSGALG00000015434
biological_process	GO:0072655 establishment of protein localization to mitochondrion	2 out of 613 genes, 0.3%	42 out of 15747 genes, 0.3%	1	ENSGALG00000038400,ENSGALG00000004845
biological_process	GO:0072359 circulatory system development	15 out of 613 genes, 2.4%	569 out of 15747 genes, 3.6%	1	ENSGALG00000027786,ENSGALG00000042607,ENSGALG00000006725,ENSGALG00000031529,ENSGALG00000016662,ENSGALG00000012115,ENSGALG00000012155,ENSGALG00000012594,ENSGALG00000011784,ENSGALG00000032683,ENSGALG00000009064,ENSGALG00000038225,ENSGALG00000036114,ENSGALG00000008697,ENSGALG00000027785
biological_process	GO:0002009 morphogenesis of an epithelium	13 out of 613 genes, 2.1%	298 out of 15747 genes, 1.9%	1	ENSGALG00000027786,ENSGALG00000042607,ENSGALG00000002763,ENSGALG00000013782,ENSGALG00000002722,ENSGALG00000012115,ENSGALG00000012155,ENSGALG00000001124,ENSGALG00000016316,ENSGALG00000010866,ENSGALG00000009064,ENSGALG00000038225,ENSGALG00000036114
molecular_function	GO:0005237 inhibitory extracellular ligand-gated ion channel activity	4 out of 613 genes, 0.7%	16 out of 15747 genes, 0.1%	1	ENSGALG00000038042,ENSGALG00000014206,ENSGALG00000041042,ENSGALG00000010781
biological_process	GO:0042303 molting cycle	3 out of 613 genes, 0.5%	56 out of 15747 genes, 0.4%	1	ENSGALG00000039409,ENSGALG00000036114,ENSGALG00000001124
biological_process	GO:0009259 ribonucleotide metabolic process	11 out of 613 genes, 1.8%	257 out of 15747 genes, 1.6%	1	ENSGALG00000042446,ENSGALG00000015753,ENSGALG00000031678,ENSGALG00000029827,ENSGALG00000010225,ENSGALG00000015224,ENSGALG00000005361,ENSGALG00000007267,ENSGALG00000035207,ENSGALG00000030251,ENSGALG00000016524
biological_process	GO:0097009 energy homeostasis	2 out of 613 genes, 0.3%	22 out of 15747 genes, 0.1%	1	ENSGALG00000017117,ENSGALG00000020151
biological_process	GO:0018149 peptide cross-linking	3 out of 613 genes, 0.5%	16 out of 15747 genes, 0.1%	1	ENSGALG00000013762,ENSGALG00000012802,ENSGALG00000021232
molecular_function	GO:0008188 neuropeptide receptor activity	4 out of 613 genes, 0.7%	46 out of 15747 genes, 0.3%	1	ENSGALG00000013813,ENSGALG00000010596,ENSGALG00000006406,ENSGALG00000016615
biological_process	GO:0098743 cell aggregation	3 out of 613 genes, 0.5%	21 out of 15747 genes, 0.1%	1	ENSGALG00000017287,ENSGALG00000006725,ENSGALG00000008732
biological_process	GO:0021879 forebrain neuron differentiation	4 out of 613 genes, 0.7%	41 out of 15747 genes, 0.3%	1	ENSGALG00000008135,ENSGALG00000032386,ENSGALG00000000653,ENSGALG00000030032
molecular_function	GO:0034458 3'-5' RNA helicase activity	2 out of 613 genes, 0.3%	18 out of 15747 genes, 0.1%	1	ENSGALG00000038480,ENSGALG00000011565
biological_process	GO:0009410 response to xenobiotic stimulus	6 out of 613 genes, 1.0%	103 out of 15747 genes, 0.7%	1	ENSGALG00000032620,ENSGALG00000008898,ENSGALG00000016690,ENSGALG00000008283,ENSGALG00000046639,ENSGALG00000023761
biological_process	GO:0044248 cellular catabolic process	30 out of 613 genes, 4.9%	1064 out of 15747 genes, 6.8%	1	ENSGALG00000016690,ENSGALG00000029438,ENSGALG00000040208,ENSGALG00000035207,ENSGALG00000026849,ENSGALG00000032620,ENSGALG00000041553,ENSGALG00000012418,ENSGALG00000004230,ENSGALG00000029000,ENSGALG00000043401,ENSGALG00000029454,ENSGALG00000033143,ENSGALG00000045796,ENSGALG00000038164,ENSGALG00000003751,ENSGALG00000008283,ENSGALG00000031768,ENSGALG00000031678,ENSGALG00000032644,ENSGALG00000046639,…
biological_process	GO:0010959 regulation of metal ion transport	10 out of 613 genes, 1.6%	195 out of 15747 genes, 1.2%	1	ENSGALG00000011875,ENSGALG00000039712,ENSGALG00000012155,ENSGALG00000025788,ENSGALG00000005332,ENSGALG00000009050,ENSGALG00000015145,ENSGALG00000036971,ENSGALG00000042706,ENSGALG00000043764
biological_process	GO:1902680 positive regulation of RNA biosynthetic process	28 out of 613 genes, 4.6%	1127 out of 15747 genes, 7.2%	1	ENSGALG00000019842,ENSGALG00000031529,ENSGALG00000016662,ENSGALG00000008014,ENSGALG00000012155,ENSGALG00000045105,ENSGALG00000016316,ENSGALG00000009050,ENSGALG00000036114,ENSGALG00000015495,ENSGALG00000016384,ENSGALG00000006031,ENSGALG00000008135,ENSGALG00000042878,ENSGALG00000032489,ENSGALG00000001252,ENSGALG00000011801,ENSGALG00000039409,ENSGALG00000012115,ENSGALG00000001124,ENSGALG00000030601,…
biological_process	GO:0099565 chemical synaptic transmission, postsynaptic	5 out of 613 genes, 0.8%	51 out of 15747 genes, 0.3%	1	ENSGALG00000008898,ENSGALG00000041348,ENSGALG00000015434,ENSGALG00000029392,ENSGALG00000010781
biological_process	GO:0061458 reproductive system development	11 out of 613 genes, 1.8%	259 out of 15747 genes, 1.6%	1	ENSGALG00000027786,ENSGALG00000042607,ENSGALG00000013294,ENSGALG00000031768,ENSGALG00000016662,ENSGALG00000008014,ENSGALG00000012115,ENSGALG00000012236,ENSGALG00000016316,ENSGALG00000029000,ENSGALG00000012140
biological_process	GO:0023014 signal transduction by protein phosphorylation	4 out of 613 genes, 0.7%	126 out of 15747 genes, 0.8%	1	ENSGALG00000040078,ENSGALG00000028457,ENSGALG00000012155,ENSGALG00000011109
cellular_component	GO:0098588 bounding membrane of organelle	23 out of 613 genes, 3.8%	745 out of 15747 genes, 4.7%	1	ENSGALG00000007116,ENSGALG00000016128,ENSGALG00000041103,ENSGALG00000039254,ENSGALG00000031529,ENSGALG00000001611,ENSGALG00000012594,ENSGALG00000041122,ENSGALG00000019958,ENSGALG00000005360,ENSGALG00000014997,ENSGALG00000036114,ENSGALG00000029000,ENSGALG00000016615,ENSGALG00000014136,ENSGALG00000043839,ENSGALG00000039712,ENSGALG00000038400,ENSGALG00000031450,ENSGALG00000037302,ENSGALG00000002314,…
biological_process	GO:0110053 regulation of actin filament organization	2 out of 613 genes, 0.3%	174 out of 15747 genes, 1.1%	1	ENSGALG00000015172,ENSGALG00000004740
biological_process	GO:0001822 kidney development	3 out of 613 genes, 0.5%	173 out of 15747 genes, 1.1%	1	ENSGALG00000036114,ENSGALG00000012115,ENSGALG00000014227
biological_process	GO:0009416 response to light stimulus	8 out of 613 genes, 1.3%	178 out of 15747 genes, 1.1%	1	ENSGALG00000031301,ENSGALG00000006626,ENSGALG00000030032,ENSGALG00000043010,ENSGALG00000008898,ENSGALG00000001418,ENSGALG00000029000,ENSGALG00000016725
biological_process	GO:0032496 response to lipopolysaccharide	3 out of 613 genes, 0.5%	125 out of 15747 genes, 0.8%	1	ENSGALG00000029691,ENSGALG00000008014,ENSGALG00000039409
biological_process	GO:0051781 positive regulation of cell division	4 out of 613 genes, 0.7%	30 out of 15747 genes, 0.2%	1	ENSGALG00000041826,ENSGALG00000036519,ENSGALG00000030601,ENSGALG00000026853
biological_process	GO:0009074 aromatic amino acid family catabolic process	2 out of 613 genes, 0.3%	20 out of 15747 genes, 0.1%	1	ENSGALG00000012418,ENSGALG00000035207
biological_process	GO:0016079 synaptic vesicle exocytosis	2 out of 613 genes, 0.3%	50 out of 15747 genes, 0.3%	1	ENSGALG00000015332,ENSGALG00000035935
biological_process	GO:0046165 alcohol biosynthetic process	3 out of 613 genes, 0.5%	61 out of 15747 genes, 0.4%	1	ENSGALG00000003751,ENSGALG00000005215,ENSGALG00000007267
cellular_component	GO:0005761 mitochondrial ribosome	3 out of 613 genes, 0.5%	69 out of 15747 genes, 0.4%	1	ENSGALG00000034194,ENSGALG00000038667,ENSGALG00000034352
cellular_component	GO:0030286 dynein complex	4 out of 613 genes, 0.7%	38 out of 15747 genes, 0.2%	1	ENSGALG00000008696,ENSGALG00000013268,ENSGALG00000043806,ENSGALG00000010116
biological_process	GO:0032101 regulation of response to external stimulus	18 out of 613 genes, 2.9%	406 out of 15747 genes, 2.6%	1	ENSGALG00000013294,ENSGALG00000005657,ENSGALG00000033974,ENSGALG00000002722,ENSGALG00000014840,ENSGALG00000028886,ENSGALG00000009050,ENSGALG00000006995,ENSGALG00000007381,ENSGALG00000027786,ENSGALG00000039409,ENSGALG00000008898,ENSGALG00000012126,ENSGALG00000017274,ENSGALG00000032683,ENSGALG00000016985,ENSGALG00000004293,ENSGALG00000013571
biological_process	GO:0048839 inner ear development	11 out of 613 genes, 1.8%	149 out of 15747 genes, 0.9%	1	ENSGALG00000010572,ENSGALG00000010935,ENSGALG00000002763,ENSGALG00000029392,ENSGALG00000013659,ENSGALG00000031450,ENSGALG00000015145,ENSGALG00000026305,ENSGALG00000041510,ENSGALG00000005443,ENSGALG00000004978
biological_process	GO:0019751 polyol metabolic process	2 out of 613 genes, 0.3%	62 out of 15747 genes, 0.4%	1	ENSGALG00000003751,ENSGALG00000031678
biological_process	GO:1903321 negative regulation of protein modification by small protein conjugation or removal	4 out of 613 genes, 0.7%	53 out of 15747 genes, 0.3%	1	ENSGALG00000033960,ENSGALG00000009050,ENSGALG00000005292,ENSGALG00000039409
biological_process	GO:0045055 regulated exocytosis	3 out of 613 genes, 0.5%	82 out of 15747 genes, 0.5%	1	ENSGALG00000015332,ENSGALG00000014994,ENSGALG00000035935
biological_process	GO:0000725 recombinational repair	3 out of 613 genes, 0.5%	73 out of 15747 genes, 0.5%	1	ENSGALG00000030095,ENSGALG00000036642,ENSGALG00000012236
biological_process	GO:1905516 positive regulation of fertilization	2 out of 613 genes, 0.3%	9 out of 15747 genes, 0.1%	1	ENSGALG00000029000,ENSGALG00000005215
biological_process	GO:0014033 neural crest cell differentiation	2 out of 613 genes, 0.3%	75 out of 15747 genes, 0.5%	1	ENSGALG00000002763,ENSGALG00000036114
biological_process	GO:1902932 positive regulation of alcohol biosynthetic process	2 out of 613 genes, 0.3%	13 out of 15747 genes, 0.1%	1	ENSGALG00000042878,ENSGALG00000015495
biological_process	GO:0060670 branching involved in labyrinthine layer morphogenesis	3 out of 613 genes, 0.5%	8 out of 15747 genes, 0.1%	1	ENSGALG00000027786,ENSGALG00000042607,ENSGALG00000016316
biological_process	GO:0006835 dicarboxylic acid transport	6 out of 613 genes, 1.0%	41 out of 15747 genes, 0.3%	1	ENSGALG00000012594,ENSGALG00000039254,ENSGALG00000041122,ENSGALG00000012908,ENSGALG00000033638,ENSGALG00000007959
molecular_function	GO:0032555 purine ribonucleotide binding	57 out of 613 genes, 9.3%	1516 out of 15747 genes, 9.6%	1	ENSGALG00000009602,ENSGALG00000011913,ENSGALG00000003537,ENSGALG00000035594,ENSGALG00000040415,ENSGALG00000030199,ENSGALG00000011299,ENSGALG00000040078,ENSGALG00000020827,ENSGALG00000037953,ENSGALG00000016524,ENSGALG00000014979,ENSGALG00000031768,ENSGALG00000013268,ENSGALG00000011581,ENSGALG00000015224,ENSGALG00000010116,ENSGALG00000031450,ENSGALG00000029510,ENSGALG00000015928,ENSGALG00000005043,…
biological_process	GO:0043412 macromolecule modification	48 out of 613 genes, 7.8%	2137 out of 15747 genes, 13.6%	1	ENSGALG00000036909,ENSGALG00000009602,ENSGALG00000016128,ENSGALG00000003537,ENSGALG00000013762,ENSGALG00000036396,ENSGALG00000026849,ENSGALG00000040078,ENSGALG00000038598,ENSGALG00000005537,ENSGALG00000016725,ENSGALG00000014979,ENSGALG00000038164,ENSGALG00000010935,ENSGALG00000029510,ENSGALG00000009034,ENSGALG00000021567,ENSGALG00000038432,ENSGALG00000037812,ENSGALG00000004978,ENSGALG00000031529,…
molecular_function	GO:0019905 syntaxin binding	3 out of 613 genes, 0.5%	47 out of 15747 genes, 0.3%	1	ENSGALG00000013822,ENSGALG00000015332,ENSGALG00000035935
biological_process	GO:0098661 inorganic anion transmembrane transport	8 out of 613 genes, 1.3%	76 out of 15747 genes, 0.5%	1	ENSGALG00000029392,ENSGALG00000004945,ENSGALG00000038042,ENSGALG00000014206,ENSGALG00000041042,ENSGALG00000007959,ENSGALG00000033638,ENSGALG00000010781
molecular_function	GO:0003774 motor activity	11 out of 613 genes, 1.8%	123 out of 15747 genes, 0.8%	1	ENSGALG00000009602,ENSGALG00000013268,ENSGALG00000011581,ENSGALG00000035594,ENSGALG00000043806,ENSGALG00000010116,ENSGALG00000031450,ENSGALG00000011299,ENSGALG00000010057,ENSGALG00000029660,ENSGALG00000004978
biological_process	GO:0046031 ADP metabolic process	2 out of 613 genes, 0.3%	33 out of 15747 genes, 0.2%	1	ENSGALG00000031678,ENSGALG00000015224
molecular_function	GO:0008026 ATP-dependent helicase activity	2 out of 613 genes, 0.3%	51 out of 15747 genes, 0.3%	1	ENSGALG00000038480,ENSGALG00000011565
biological_process	GO:0031331 positive regulation of cellular catabolic process	3 out of 613 genes, 0.5%	217 out of 15747 genes, 1.4%	1	ENSGALG00000037603,ENSGALG00000016992,ENSGALG00000012155
biological_process	GO:0048666 neuron development	28 out of 613 genes, 4.6%	532 out of 15747 genes, 3.4%	1	ENSGALG00000031301,ENSGALG00000031529,ENSGALG00000012594,ENSGALG00000006130,ENSGALG00000015145,ENSGALG00000036114,ENSGALG00000016384,ENSGALG00000010572,ENSGALG00000010935,ENSGALG00000028138,ENSGALG00000043480,ENSGALG00000032386,ENSGALG00000013293,ENSGALG00000000653,ENSGALG00000006626,ENSGALG00000016176,ENSGALG00000030032,ENSGALG00000029392,ENSGALG00000001124,ENSGALG00000043010,ENSGALG00000031450,…
biological_process	GO:0045216 cell-cell junction organization	7 out of 613 genes, 1.1%	85 out of 15747 genes, 0.5%	1	ENSGALG00000007211,ENSGALG00000012923,ENSGALG00000036097,ENSGALG00000017274,ENSGALG00000022557,ENSGALG00000013775,ENSGALG00000012906
biological_process	GO:0040013 negative regulation of locomotion	7 out of 613 genes, 1.1%	194 out of 15747 genes, 1.2%	1	ENSGALG00000045105,ENSGALG00000033960,ENSGALG00000013294,ENSGALG00000032683,ENSGALG00000006995,ENSGALG00000000277,ENSGALG00000042365
biological_process	GO:0009395 phospholipid catabolic process	5 out of 613 genes, 0.8%	27 out of 15747 genes, 0.2%	1	ENSGALG00000045796,ENSGALG00000044307,ENSGALG00000043401,ENSGALG00000029454,ENSGALG00000009231
biological_process	GO:0048017 inositol lipid-mediated signaling	4 out of 613 genes, 0.7%	42 out of 15747 genes, 0.3%	1	ENSGALG00000031529,ENSGALG00000039145,ENSGALG00000016992,ENSGALG00000016615
biological_process	GO:1900620 acetate ester biosynthetic process	2 out of 613 genes, 0.3%	2 out of 15747 genes, 0.0%	1	ENSGALG00000016804,ENSGALG00000017216
biological_process	GO:0051225 spindle assembly	3 out of 613 genes, 0.5%	53 out of 15747 genes, 0.3%	1	ENSGALG00000041471,ENSGALG00000039755,ENSGALG00000021198
biological_process	GO:0032990 cell part morphogenesis	8 out of 613 genes, 1.3%	317 out of 15747 genes, 2.0%	1	ENSGALG00000031529,ENSGALG00000043480,ENSGALG00000000653,ENSGALG00000001124,ENSGALG00000007927,ENSGALG00000012594,ENSGALG00000021567,ENSGALG00000036114
biological_process	GO:1903307 positive regulation of regulated secretory pathway	2 out of 613 genes, 0.3%	25 out of 15747 genes, 0.2%	1	ENSGALG00000029000,ENSGALG00000005215
biological_process	GO:0051262 protein tetramerization	4 out of 613 genes, 0.7%	78 out of 15747 genes, 0.5%	1	ENSGALG00000034751,ENSGALG00000015126,ENSGALG00000015154,ENSGALG00000035207
biological_process	GO:0051173 positive regulation of nitrogen compound metabolic process	54 out of 613 genes, 8.8%	2097 out of 15747 genes, 13.3%	1	ENSGALG00000019842,ENSGALG00000016662,ENSGALG00000006992,ENSGALG00000016992,ENSGALG00000045105,ENSGALG00000016316,ENSGALG00000012297,ENSGALG00000010866,ENSGALG00000040078,ENSGALG00000017117,ENSGALG00000015495,ENSGALG00000003446,ENSGALG00000008135,ENSGALG00000006508,ENSGALG00000012115,ENSGALG00000001124,ENSGALG00000005853,ENSGALG00000009034,ENSGALG00000009064,ENSGALG00000021567,ENSGALG00000011243,…
biological_process	GO:0006665 sphingolipid metabolic process	5 out of 613 genes, 0.8%	91 out of 15747 genes, 0.6%	1	ENSGALG00000021685,ENSGALG00000003751,ENSGALG00000027534,ENSGALG00000008910,ENSGALG00000040208
cellular_component	GO:0043227 membrane-bounded organelle	184 out of 613 genes, 30.0%	7311 out of 15747 genes, 46.4%	1	ENSGALG00000016128,ENSGALG00000011141,ENSGALG00000038714,ENSGALG00000040038,ENSGALG00000038940,ENSGALG00000004945,ENSGALG00000016316,ENSGALG00000021285,ENSGALG00000035944,ENSGALG00000014997,ENSGALG00000038598,ENSGALG00000016615,ENSGALG00000041826,ENSGALG00000032545,ENSGALG00000036504,ENSGALG00000015224,ENSGALG00000010927,ENSGALG00000029330,ENSGALG00000041471,ENSGALG00000005752,ENSGALG00000005212,…
biological_process	GO:0007628 adult walking behavior	3 out of 613 genes, 0.5%	26 out of 15747 genes, 0.2%	1	ENSGALG00000016907,ENSGALG00000040532,ENSGALG00000000653
biological_process	GO:0060644 mammary gland epithelial cell differentiation	2 out of 613 genes, 0.3%	14 out of 15747 genes, 0.1%	1	ENSGALG00000008014,ENSGALG00000036114
biological_process	GO:0030808 regulation of nucleotide biosynthetic process	2 out of 613 genes, 0.3%	36 out of 15747 genes, 0.2%	1	ENSGALG00000001418,ENSGALG00000016992
biological_process	GO:0045833 negative regulation of lipid metabolic process	2 out of 613 genes, 0.3%	41 out of 15747 genes, 0.3%	1	ENSGALG00000011856,ENSGALG00000006995
biological_process	GO:0048477 oogenesis	5 out of 613 genes, 0.8%	46 out of 15747 genes, 0.3%	1	ENSGALG00000031768,ENSGALG00000036504,ENSGALG00000011243,ENSGALG00000045889,ENSGALG00000012236
biological_process	GO:0046500 S-adenosylmethionine metabolic process	2 out of 613 genes, 0.3%	9 out of 15747 genes, 0.1%	1	ENSGALG00000015366,ENSGALG00000044285
cellular_component	GO:0043235 receptor complex	21 out of 613 genes, 3.4%	297 out of 15747 genes, 1.9%	1	ENSGALG00000041348,ENSGALG00000031529,ENSGALG00000011141,ENSGALG00000016867,ENSGALG00000012155,ENSGALG00000012297,ENSGALG00000038042,ENSGALG00000032856,ENSGALG00000012594,ENSGALG00000041272,ENSGALG00000005766,ENSGALG00000009958,ENSGALG00000041042,ENSGALG00000015434,ENSGALG00000008615,ENSGALG00000029392,ENSGALG00000012407,ENSGALG00000008898,ENSGALG00000009034,ENSGALG00000021567,ENSGALG00000014206
biological_process	GO:0001539 cilium or flagellum-dependent cell motility	3 out of 613 genes, 0.5%	17 out of 15747 genes, 0.1%	1	ENSGALG00000007257,ENSGALG00000009902,ENSGALG00000005247
molecular_function	GO:0015116 sulfate transmembrane transporter activity	2 out of 613 genes, 0.3%	15 out of 15747 genes, 0.1%	1	ENSGALG00000033638,ENSGALG00000007959
biological_process	GO:0070168 negative regulation of biomineral tissue development	2 out of 613 genes, 0.3%	12 out of 15747 genes, 0.1%	1	ENSGALG00000004167,ENSGALG00000004722
biological_process	GO:0002067 glandular epithelial cell differentiation	2 out of 613 genes, 0.3%	35 out of 15747 genes, 0.2%	1	ENSGALG00000032545,ENSGALG00000036114
molecular_function	GO:0016853 isomerase activity	2 out of 613 genes, 0.3%	116 out of 15747 genes, 0.7%	1	ENSGALG00000002006,ENSGALG00000031678
molecular_function	GO:0003724 RNA helicase activity	2 out of 613 genes, 0.3%	31 out of 15747 genes, 0.2%	1	ENSGALG00000038480,ENSGALG00000011565
biological_process	GO:0051607 defense response to virus	2 out of 613 genes, 0.3%	75 out of 15747 genes, 0.5%	1	ENSGALG00000036909,ENSGALG00000015269
biological_process	GO:0006351 transcription, DNA-templated	17 out of 613 genes, 2.8%	583 out of 15747 genes, 3.7%	1	ENSGALG00000016662,ENSGALG00000008014,ENSGALG00000016316,ENSGALG00000031713,ENSGALG00000015495,ENSGALG00000016384,ENSGALG00000008135,ENSGALG00000001252,ENSGALG00000011801,ENSGALG00000032489,ENSGALG00000041630,ENSGALG00000001124,ENSGALG00000039409,ENSGALG00000043010,ENSGALG00000026747,ENSGALG00000040532,ENSGALG00000016469
molecular_function	GO:0003676 nucleic acid binding	61 out of 613 genes, 10.0%	2516 out of 15747 genes, 16.0%	1	ENSGALG00000019842,ENSGALG00000016662,ENSGALG00000030657,ENSGALG00000030199,ENSGALG00000016316,ENSGALG00000034219,ENSGALG00000043157,ENSGALG00000035944,ENSGALG00000046479,ENSGALG00000015495,ENSGALG00000038598,ENSGALG00000046365,ENSGALG00000008135,ENSGALG00000031768,ENSGALG00000006810,ENSGALG00000032545,ENSGALG00000027772,ENSGALG00000041630,ENSGALG00000026449,ENSGALG00000012115,ENSGALG00000001124,…
cellular_component	GO:0030133 transport vesicle	11 out of 613 genes, 1.8%	176 out of 15747 genes, 1.1%	1	ENSGALG00000041103,ENSGALG00000039254,ENSGALG00000016258,ENSGALG00000037220,ENSGALG00000008898,ENSGALG00000037302,ENSGALG00000007284,ENSGALG00000041122,ENSGALG00000019958,ENSGALG00000005360,ENSGALG00000035935
cellular_component	GO:0000795 synaptonemal complex	3 out of 613 genes, 0.5%	25 out of 15747 genes, 0.2%	1	ENSGALG00000014228,ENSGALG00000036504,ENSGALG00000002511
biological_process	GO:0042551 neuron maturation	4 out of 613 genes, 0.7%	21 out of 15747 genes, 0.1%	1	ENSGALG00000021567,ENSGALG00000013293,ENSGALG00000016176,ENSGALG00000000653
biological_process	GO:0042403 thyroid hormone metabolic process	2 out of 613 genes, 0.3%	14 out of 15747 genes, 0.1%	1	ENSGALG00000041510,ENSGALG00000016370
biological_process	GO:0021543 pallium development	6 out of 613 genes, 1.0%	110 out of 15747 genes, 0.7%	1	ENSGALG00000008898,ENSGALG00000012594,ENSGALG00000006508,ENSGALG00000032386,ENSGALG00000036114,ENSGALG00000001124
biological_process	GO:1903320 regulation of protein modification by small protein conjugation or removal	4 out of 613 genes, 0.7%	154 out of 15747 genes, 1.0%	1	ENSGALG00000033960,ENSGALG00000009050,ENSGALG00000005292,ENSGALG00000039409
biological_process	GO:0009142 nucleoside triphosphate biosynthetic process	4 out of 613 genes, 0.7%	76 out of 15747 genes, 0.5%	1	ENSGALG00000031678,ENSGALG00000016524,ENSGALG00000015224,ENSGALG00000011093
biological_process	GO:0051707 response to other organism	16 out of 613 genes, 2.6%	419 out of 15747 genes, 2.7%	1	ENSGALG00000036909,ENSGALG00000030724,ENSGALG00000016128,ENSGALG00000008014,ENSGALG00000041510,ENSGALG00000029000,ENSGALG00000015269,ENSGALG00000042287,ENSGALG00000043480,ENSGALG00000029691,ENSGALG00000039409,ENSGALG00000009231,ENSGALG00000033960,ENSGALG00000033783,ENSGALG00000016669,ENSGALG00000042285
biological_process	GO:0008037 cell recognition	6 out of 613 genes, 1.0%	96 out of 15747 genes, 0.6%	1	ENSGALG00000033960,ENSGALG00000031301,ENSGALG00000007927,ENSGALG00000002428,ENSGALG00000042285,ENSGALG00000000653
biological_process	GO:0090092 regulation of transmembrane receptor protein serine/threonine kinase signaling pathway	3 out of 613 genes, 0.5%	173 out of 15747 genes, 1.1%	1	ENSGALG00000009064,ENSGALG00000014900,ENSGALG00000004722
molecular_function	GO:0050145 nucleoside monophosphate kinase activity	2 out of 613 genes, 0.3%	14 out of 15747 genes, 0.1%	1	ENSGALG00000015224,ENSGALG00000011093
biological_process	GO:0008361 regulation of cell size	4 out of 613 genes, 0.7%	117 out of 15747 genes, 0.7%	1	ENSGALG00000012594,ENSGALG00000032545,ENSGALG00000017117,ENSGALG00000004945
biological_process	GO:0006805 xenobiotic metabolic process	6 out of 613 genes, 1.0%	52 out of 15747 genes, 0.3%	1	ENSGALG00000032620,ENSGALG00000008898,ENSGALG00000016690,ENSGALG00000008283,ENSGALG00000046639,ENSGALG00000023761
biological_process	GO:0051961 negative regulation of nervous system development	5 out of 613 genes, 0.8%	184 out of 15747 genes, 1.2%	1	ENSGALG00000032545,ENSGALG00000000277,ENSGALG00000000653,ENSGALG00000001124,ENSGALG00000041273
biological_process	GO:0055080 cation homeostasis	21 out of 613 genes, 3.4%	406 out of 15747 genes, 2.6%	1	ENSGALG00000011875,ENSGALG00000006297,ENSGALG00000016684,ENSGALG00000016992,ENSGALG00000004945,ENSGALG00000012297,ENSGALG00000007179,ENSGALG00000009050,ENSGALG00000009509,ENSGALG00000015434,ENSGALG00000014227,ENSGALG00000008602,ENSGALG00000042878,ENSGALG00000017238,ENSGALG00000039738,ENSGALG00000030032,ENSGALG00000005853,ENSGALG00000008898,ENSGALG00000010078,ENSGALG00000034751,ENSGALG00000007959
cellular_component	GO:0005865 striated muscle thin filament	2 out of 613 genes, 0.3%	23 out of 15747 genes, 0.1%	1	ENSGALG00000006835,ENSGALG00000004740
biological_process	GO:0001523 retinoid metabolic process	2 out of 613 genes, 0.3%	29 out of 15747 genes, 0.2%	1	ENSGALG00000037875,ENSGALG00000013969
biological_process	GO:0009895 negative regulation of catabolic process	6 out of 613 genes, 1.0%	179 out of 15747 genes, 1.1%	1	ENSGALG00000033960,ENSGALG00000011299,ENSGALG00000011856,ENSGALG00000005292,ENSGALG00000045889,ENSGALG00000039409
biological_process	GO:0010647 positive regulation of cell communication	29 out of 613 genes, 4.7%	1027 out of 15747 genes, 6.5%	1	ENSGALG00000042607,ENSGALG00000013294,ENSGALG00000005657,ENSGALG00000041348,ENSGALG00000033974,ENSGALG00000031529,ENSGALG00000000277,ENSGALG00000006992,ENSGALG00000016992,ENSGALG00000036642,ENSGALG00000012155,ENSGALG00000012297,ENSGALG00000012594,ENSGALG00000004740,ENSGALG00000040078,ENSGALG00000015434,ENSGALG00000036114,ENSGALG00000042878,ENSGALG00000008615,ENSGALG00000000653,ENSGALG00000039409,…
biological_process	GO:0007202 activation of phospholipase C activity	2 out of 613 genes, 0.3%	8 out of 15747 genes, 0.1%	1	ENSGALG00000042878,ENSGALG00000016992
biological_process	GO:0032098 regulation of appetite	2 out of 613 genes, 0.3%	19 out of 15747 genes, 0.1%	1	ENSGALG00000005657,ENSGALG00000005853
biological_process	GO:0060993 kidney morphogenesis	2 out of 613 genes, 0.3%	69 out of 15747 genes, 0.4%	1	ENSGALG00000036114,ENSGALG00000012115
biological_process	GO:0050974 detection of mechanical stimulus involved in sensory perception	4 out of 613 genes, 0.7%	15 out of 15747 genes, 0.1%	1	ENSGALG00000010935,ENSGALG00000015145,ENSGALG00000042706,ENSGALG00000034751
cellular_component	GO:0031233 intrinsic component of external side of plasma membrane	2 out of 613 genes, 0.3%	7 out of 15747 genes, 0.0%	1	ENSGALG00000010293,ENSGALG00000005360
biological_process	GO:0045137 development of primary sexual characteristics	8 out of 613 genes, 1.3%	118 out of 15747 genes, 0.7%	1	ENSGALG00000013294,ENSGALG00000031768,ENSGALG00000016662,ENSGALG00000008014,ENSGALG00000012115,ENSGALG00000012236,ENSGALG00000012140,ENSGALG00000029000
biological_process	GO:1905521 regulation of macrophage migration	2 out of 613 genes, 0.3%	15 out of 15747 genes, 0.1%	1	ENSGALG00000013294,ENSGALG00000002722
molecular_function	GO:0001228 DNA-binding transcription activator activity, RNA polymerase II-specific	10 out of 613 genes, 1.6%	321 out of 15747 genes, 2.0%	1	ENSGALG00000008135,ENSGALG00000016662,ENSGALG00000001252,ENSGALG00000008014,ENSGALG00000001124,ENSGALG00000016316,ENSGALG00000040532,ENSGALG00000016469,ENSGALG00000015495,ENSGALG00000016384
biological_process	GO:0051146 striated muscle cell differentiation	4 out of 613 genes, 0.7%	141 out of 15747 genes, 0.9%	1	ENSGALG00000004740,ENSGALG00000009050,ENSGALG00000005292,ENSGALG00000036114
biological_process	GO:0007616 long-term memory	2 out of 613 genes, 0.3%	14 out of 15747 genes, 0.1%	1	ENSGALG00000008898,ENSGALG00000030251
biological_process	GO:2000354 regulation of ovarian follicle development	2 out of 613 genes, 0.3%	4 out of 15747 genes, 0.0%	1	ENSGALG00000000277,ENSGALG00000029000
molecular_function	GO:0099589 serotonin receptor activity	2 out of 613 genes, 0.3%	24 out of 15747 genes, 0.2%	1	ENSGALG00000016992,ENSGALG00000005853
molecular_function	GO:0005254 chloride channel activity	7 out of 613 genes, 1.1%	53 out of 15747 genes, 0.3%	1	ENSGALG00000038042,ENSGALG00000014206,ENSGALG00000041042,ENSGALG00000033638,ENSGALG00000029392,ENSGALG00000011614,ENSGALG00000010781
biological_process	GO:0007338 single fertilization	6 out of 613 genes, 1.0%	65 out of 15747 genes, 0.4%	1	ENSGALG00000017274,ENSGALG00000011875,ENSGALG00000006297,ENSGALG00000002428,ENSGALG00000029000,ENSGALG00000037220
biological_process	GO:0032881 regulation of polysaccharide metabolic process	2 out of 613 genes, 0.3%	18 out of 15747 genes, 0.1%	1	ENSGALG00000042878,ENSGALG00000012155
biological_process	GO:0043488 regulation of mRNA stability	2 out of 613 genes, 0.3%	58 out of 15747 genes, 0.4%	1	ENSGALG00000009509,ENSGALG00000045889
biological_process	GO:0007611 learning or memory	9 out of 613 genes, 1.5%	142 out of 15747 genes, 0.9%	1	ENSGALG00000006508,ENSGALG00000017238,ENSGALG00000000653,ENSGALG00000008898,ENSGALG00000004740,ENSGALG00000012594,ENSGALG00000010078,ENSGALG00000030251,ENSGALG00000027534
biological_process	GO:0051283 negative regulation of sequestering of calcium ion	3 out of 613 genes, 0.5%	38 out of 15747 genes, 0.2%	1	ENSGALG00000034751,ENSGALG00000016992,ENSGALG00000005853
biological_process	GO:0043901 negative regulation of multi-organism process	3 out of 613 genes, 0.5%	81 out of 15747 genes, 0.5%	1	ENSGALG00000045105,ENSGALG00000002428,ENSGALG00000037220
biological_process	GO:0014020 primary neural tube formation	2 out of 613 genes, 0.3%	68 out of 15747 genes, 0.4%	1	ENSGALG00000009064,ENSGALG00000001124
molecular_function	GO:0008381 mechanosensitive ion channel activity	3 out of 613 genes, 0.5%	11 out of 15747 genes, 0.1%	1	ENSGALG00000015145,ENSGALG00000006911,ENSGALG00000042706
biological_process	GO:1901565 organonitrogen compound catabolic process	14 out of 613 genes, 2.3%	685 out of 15747 genes, 4.4%	1	ENSGALG00000038164,ENSGALG00000003751,ENSGALG00000029438,ENSGALG00000032644,ENSGALG00000040208,ENSGALG00000035207,ENSGALG00000026849,ENSGALG00000009050,ENSGALG00000012418,ENSGALG00000037812,ENSGALG00000027534,ENSGALG00000003432,ENSGALG00000030646,ENSGALG00000029000
biological_process	GO:0034645 cellular macromolecule biosynthetic process	33 out of 613 genes, 5.4%	1279 out of 15747 genes, 8.1%	1	ENSGALG00000016128,ENSGALG00000013265,ENSGALG00000016662,ENSGALG00000036396,ENSGALG00000030199,ENSGALG00000016316,ENSGALG00000034194,ENSGALG00000015495,ENSGALG00000008135,ENSGALG00000041630,ENSGALG00000001124,ENSGALG00000043010,ENSGALG00000040532,ENSGALG00000026747,ENSGALG00000014874,ENSGALG00000037716,ENSGALG00000008014,ENSGALG00000001611,ENSGALG00000006651,ENSGALG00000038667,ENSGALG00000041152,…
biological_process	GO:0044271 cellular nitrogen compound biosynthetic process	36 out of 613 genes, 5.9%	1253 out of 15747 genes, 8.0%	1	ENSGALG00000016662,ENSGALG00000016316,ENSGALG00000034194,ENSGALG00000016524,ENSGALG00000015495,ENSGALG00000008135,ENSGALG00000041630,ENSGALG00000031678,ENSGALG00000005361,ENSGALG00000015224,ENSGALG00000001124,ENSGALG00000043010,ENSGALG00000040532,ENSGALG00000026747,ENSGALG00000014874,ENSGALG00000037716,ENSGALG00000008014,ENSGALG00000030251,ENSGALG00000038667,ENSGALG00000006651,ENSGALG00000012418,…
biological_process	GO:2000401 regulation of lymphocyte migration	2 out of 613 genes, 0.3%	24 out of 15747 genes, 0.2%	1	ENSGALG00000032683,ENSGALG00000006995
biological_process	GO:0010563 negative regulation of phosphorus metabolic process	2 out of 613 genes, 0.3%	352 out of 15747 genes, 2.2%	1	ENSGALG00000027786,ENSGALG00000033974
biological_process	GO:0002684 positive regulation of immune system process	7 out of 613 genes, 1.1%	476 out of 15747 genes, 3.0%	1	ENSGALG00000010850,ENSGALG00000014840,ENSGALG00000040101,ENSGALG00000003016,ENSGALG00000043735,ENSGALG00000042285,ENSGALG00000013101
biological_process	GO:0050727 regulation of inflammatory response	8 out of 613 genes, 1.3%	154 out of 15747 genes, 1.0%	1	ENSGALG00000027786,ENSGALG00000013294,ENSGALG00000033974,ENSGALG00000039409,ENSGALG00000014840,ENSGALG00000012126,ENSGALG00000006995,ENSGALG00000007381
biological_process	GO:0032401 establishment of melanosome localization	2 out of 613 genes, 0.3%	12 out of 15747 genes, 0.1%	1	ENSGALG00000039101,ENSGALG00000016615
biological_process	GO:0043604 amide biosynthetic process	8 out of 613 genes, 1.3%	348 out of 15747 genes, 2.2%	1	ENSGALG00000014874,ENSGALG00000037716,ENSGALG00000010225,ENSGALG00000016685,ENSGALG00000024398,ENSGALG00000034194,ENSGALG00000038667,ENSGALG00000016524
biological_process	GO:0010758 regulation of macrophage chemotaxis	2 out of 613 genes, 0.3%	14 out of 15747 genes, 0.1%	1	ENSGALG00000013294,ENSGALG00000002722
biological_process	GO:0060627 regulation of vesicle-mediated transport	5 out of 613 genes, 0.8%	247 out of 15747 genes, 1.6%	1	ENSGALG00000031301,ENSGALG00000029000,ENSGALG00000016288,ENSGALG00000012155,ENSGALG00000005215
biological_process	GO:0042181 ketone biosynthetic process	3 out of 613 genes, 0.5%	20 out of 15747 genes, 0.1%	1	ENSGALG00000013294,ENSGALG00000032250,ENSGALG00000005215
biological_process	GO:0030335 positive regulation of cell migration	5 out of 613 genes, 0.8%	287 out of 15747 genes, 1.8%	1	ENSGALG00000008681,ENSGALG00000033974,ENSGALG00000006992,ENSGALG00000012155,ENSGALG00000027785
biological_process	GO:0009116 nucleoside metabolic process	2 out of 613 genes, 0.3%	72 out of 15747 genes, 0.5%	1	ENSGALG00000016524,ENSGALG00000005361
biological_process	GO:0045321 leukocyte activation	2 out of 613 genes, 0.3%	277 out of 15747 genes, 1.8%	1	ENSGALG00000010572,ENSGALG00000015495
biological_process	GO:0097659 nucleic acid-templated transcription	17 out of 613 genes, 2.8%	584 out of 15747 genes, 3.7%	1	ENSGALG00000016662,ENSGALG00000008014,ENSGALG00000016316,ENSGALG00000031713,ENSGALG00000015495,ENSGALG00000016384,ENSGALG00000008135,ENSGALG00000001252,ENSGALG00000011801,ENSGALG00000032489,ENSGALG00000041630,ENSGALG00000001124,ENSGALG00000039409,ENSGALG00000043010,ENSGALG00000026747,ENSGALG00000040532,ENSGALG00000016469
molecular_function	GO:0061134 peptidase regulator activity	12 out of 613 genes, 2.0%	125 out of 15747 genes, 0.8%	1	ENSGALG00000030255,ENSGALG00000010657,ENSGALG00000017017,ENSGALG00000014252,ENSGALG00000030601,ENSGALG00000020390,ENSGALG00000000293,ENSGALG00000006833,ENSGALG00000043252,ENSGALG00000007381,ENSGALG00000001697,ENSGALG00000031659
biological_process	GO:0007566 embryo implantation	3 out of 613 genes, 0.5%	19 out of 15747 genes, 0.1%	1	ENSGALG00000006992,ENSGALG00000002722,ENSGALG00000003765
molecular_function	GO:1904680 peptide transmembrane transporter activity	2 out of 613 genes, 0.3%	16 out of 15747 genes, 0.1%	1	ENSGALG00000038400,ENSGALG00000016884
biological_process	GO:0030832 regulation of actin filament length	2 out of 613 genes, 0.3%	122 out of 15747 genes, 0.8%	1	ENSGALG00000015172,ENSGALG00000004740
biological_process	GO:0071345 cellular response to cytokine stimulus	7 out of 613 genes, 1.1%	396 out of 15747 genes, 2.5%	1	ENSGALG00000027786,ENSGALG00000041510,ENSGALG00000014994,ENSGALG00000029000,ENSGALG00000030601,ENSGALG00000016288,ENSGALG00000003446
biological_process	GO:0002088 lens development in camera-type eye	2 out of 613 genes, 0.3%	51 out of 15747 genes, 0.3%	1	ENSGALG00000015488,ENSGALG00000034585
biological_process	GO:0007129 synapsis	6 out of 613 genes, 1.0%	31 out of 15747 genes, 0.2%	1	ENSGALG00000031768,ENSGALG00000036504,ENSGALG00000002511,ENSGALG00000045889,ENSGALG00000019211,ENSGALG00000012236
biological_process	GO:0048562 embryonic organ morphogenesis	8 out of 613 genes, 1.3%	234 out of 15747 genes, 1.5%	1	ENSGALG00000010572,ENSGALG00000008135,ENSGALG00000010935,ENSGALG00000002763,ENSGALG00000031450,ENSGALG00000005443,ENSGALG00000004978,ENSGALG00000036114
biological_process	GO:0042180 cellular ketone metabolic process	5 out of 613 genes, 0.8%	41 out of 15747 genes, 0.3%	1	ENSGALG00000013294,ENSGALG00000032250,ENSGALG00000012418,ENSGALG00000005215,ENSGALG00000035207
biological_process	GO:0030258 lipid modification	2 out of 613 genes, 0.3%	141 out of 15747 genes, 0.9%	1	ENSGALG00000037603,ENSGALG00000017117
cellular_component	GO:0030175 filopodium	2 out of 613 genes, 0.3%	52 out of 15747 genes, 0.3%	1	ENSGALG00000006508,ENSGALG00000043480
molecular_function	GO:0016831 carboxy-lyase activity	2 out of 613 genes, 0.3%	29 out of 15747 genes, 0.2%	1	ENSGALG00000012197,ENSGALG00000007267
biological_process	GO:0060402 calcium ion transport into cytosol	4 out of 613 genes, 0.7%	48 out of 15747 genes, 0.3%	1	ENSGALG00000008898,ENSGALG00000034751,ENSGALG00000016992,ENSGALG00000005853
molecular_function	GO:0008536 Ran GTPase binding	2 out of 613 genes, 0.3%	28 out of 15747 genes, 0.2%	1	ENSGALG00000045947,ENSGALG00000044599
biological_process	GO:0043392 negative regulation of DNA binding	2 out of 613 genes, 0.3%	34 out of 15747 genes, 0.2%	1	ENSGALG00000036114,ENSGALG00000001124
biological_process	GO:0051347 positive regulation of transferase activity	16 out of 613 genes, 2.6%	400 out of 15747 genes, 2.5%	1	ENSGALG00000033974,ENSGALG00000031529,ENSGALG00000016992,ENSGALG00000028457,ENSGALG00000012155,ENSGALG00000012297,ENSGALG00000040078,ENSGALG00000017117,ENSGALG00000003446,ENSGALG00000006508,ENSGALG00000017238,ENSGALG00000030601,ENSGALG00000009034,ENSGALG00000021567,ENSGALG00000038432,ENSGALG00000042365
biological_process	GO:0055088 lipid homeostasis	3 out of 613 genes, 0.5%	78 out of 15747 genes, 0.5%	1	ENSGALG00000037603,ENSGALG00000009958,ENSGALG00000004230
molecular_function	GO:0005548 phospholipid transporter activity	2 out of 613 genes, 0.3%	56 out of 15747 genes, 0.4%	1	ENSGALG00000005752,ENSGALG00000011614
biological_process	GO:0009179 purine ribonucleoside diphosphate metabolic process	2 out of 613 genes, 0.3%	36 out of 15747 genes, 0.2%	1	ENSGALG00000031678,ENSGALG00000015224
biological_process	GO:0031346 positive regulation of cell projection organization	3 out of 613 genes, 0.5%	195 out of 15747 genes, 1.2%	1	ENSGALG00000013822,ENSGALG00000012594,ENSGALG00000011350
molecular_function	GO:0008235 metalloexopeptidase activity	4 out of 613 genes, 0.7%	47 out of 15747 genes, 0.3%	1	ENSGALG00000041918,ENSGALG00000036909,ENSGALG00000006819,ENSGALG00000016985
biological_process	GO:0045893 positive regulation of transcription, DNA-templated	27 out of 613 genes, 4.4%	1077 out of 15747 genes, 6.8%	1	ENSGALG00000019842,ENSGALG00000031529,ENSGALG00000016662,ENSGALG00000008014,ENSGALG00000012155,ENSGALG00000016316,ENSGALG00000009050,ENSGALG00000036114,ENSGALG00000015495,ENSGALG00000016384,ENSGALG00000006031,ENSGALG00000008135,ENSGALG00000042878,ENSGALG00000032489,ENSGALG00000001252,ENSGALG00000011801,ENSGALG00000039409,ENSGALG00000012115,ENSGALG00000001124,ENSGALG00000030601,ENSGALG00000042792,…
biological_process	GO:0019953 sexual reproduction	25 out of 613 genes, 4.1%	397 out of 15747 genes, 2.5%	1	ENSGALG00000046242,ENSGALG00000011875,ENSGALG00000006297,ENSGALG00000002428,ENSGALG00000011565,ENSGALG00000037220,ENSGALG00000012236,ENSGALG00000041510,ENSGALG00000029000,ENSGALG00000006031,ENSGALG00000031768,ENSGALG00000043839,ENSGALG00000036504,ENSGALG00000044995,ENSGALG00000045889,ENSGALG00000019211,ENSGALG00000008898,ENSGALG00000002006,ENSGALG00000017274,ENSGALG00000011243,ENSGALG00000002511,…
biological_process	GO:0043269 regulation of ion transport	19 out of 613 genes, 3.1%	371 out of 15747 genes, 2.4%	1	ENSGALG00000011875,ENSGALG00000006992,ENSGALG00000003833,ENSGALG00000008014,ENSGALG00000012155,ENSGALG00000015145,ENSGALG00000005332,ENSGALG00000009050,ENSGALG00000036971,ENSGALG00000043764,ENSGALG00000011040,ENSGALG00000017238,ENSGALG00000006112,ENSGALG00000012142,ENSGALG00000039712,ENSGALG00000025788,ENSGALG00000042706,ENSGALG00000014994,ENSGALG00000027702
biological_process	GO:0009100 glycoprotein metabolic process	5 out of 613 genes, 0.8%	226 out of 15747 genes, 1.4%	1	ENSGALG00000006725,ENSGALG00000001611,ENSGALG00000016128,ENSGALG00000041152,ENSGALG00000036396
biological_process	GO:0007169 transmembrane receptor protein tyrosine kinase signaling pathway	14 out of 613 genes, 2.3%	246 out of 15747 genes, 1.6%	1	ENSGALG00000017287,ENSGALG00000014979,ENSGALG00000033974,ENSGALG00000031529,ENSGALG00000008615,ENSGALG00000012155,ENSGALG00000032856,ENSGALG00000012594,ENSGALG00000009034,ENSGALG00000010866,ENSGALG00000036971,ENSGALG00000021567,ENSGALG00000026853,ENSGALG00000003446
biological_process	GO:1901617 organic hydroxy compound biosynthetic process	5 out of 613 genes, 0.8%	95 out of 15747 genes, 0.6%	1	ENSGALG00000013294,ENSGALG00000003751,ENSGALG00000005215,ENSGALG00000007267,ENSGALG00000039101
cellular_component	GO:0030427 site of polarized growth	2 out of 613 genes, 0.3%	59 out of 15747 genes, 0.4%	1	ENSGALG00000006508,ENSGALG00000043480
biological_process	GO:0051272 positive regulation of cellular component movement	6 out of 613 genes, 1.0%	297 out of 15747 genes, 1.9%	1	ENSGALG00000008681,ENSGALG00000010596,ENSGALG00000033974,ENSGALG00000006992,ENSGALG00000012155,ENSGALG00000027785
biological_process	GO:0060291 long-term synaptic potentiation	3 out of 613 genes, 0.5%	32 out of 15747 genes, 0.2%	1	ENSGALG00000005657,ENSGALG00000041348,ENSGALG00000012594
biological_process	GO:0050768 negative regulation of neurogenesis	5 out of 613 genes, 0.8%	173 out of 15747 genes, 1.1%	1	ENSGALG00000032545,ENSGALG00000000277,ENSGALG00000000653,ENSGALG00000001124,ENSGALG00000041273
biological_process	GO:0071482 cellular response to light stimulus	2 out of 613 genes, 0.3%	70 out of 15747 genes, 0.4%	1	ENSGALG00000029000,ENSGALG00000016725
biological_process	GO:0030856 regulation of epithelial cell differentiation	3 out of 613 genes, 0.5%	84 out of 15747 genes, 0.5%	1	ENSGALG00000002763,ENSGALG00000011784,ENSGALG00000036114
biological_process	GO:0043583 ear development	11 out of 613 genes, 1.8%	168 out of 15747 genes, 1.1%	1	ENSGALG00000010572,ENSGALG00000010935,ENSGALG00000002763,ENSGALG00000029392,ENSGALG00000013659,ENSGALG00000031450,ENSGALG00000015145,ENSGALG00000026305,ENSGALG00000041510,ENSGALG00000005443,ENSGALG00000004978
biological_process	GO:0051336 regulation of hydrolase activity	21 out of 613 genes, 3.4%	855 out of 15747 genes, 5.4%	1	ENSGALG00000033974,ENSGALG00000031529,ENSGALG00000006992,ENSGALG00000017017,ENSGALG00000016992,ENSGALG00000014252,ENSGALG00000020390,ENSGALG00000000293,ENSGALG00000012594,ENSGALG00000006130,ENSGALG00000007381,ENSGALG00000001697,ENSGALG00000031659,ENSGALG00000010657,ENSGALG00000030255,ENSGALG00000031152,ENSGALG00000042878,ENSGALG00000030601,ENSGALG00000007565,ENSGALG00000006833,ENSGALG00000043252
biological_process	GO:0001701 in utero embryonic development	6 out of 613 genes, 1.0%	238 out of 15747 genes, 1.5%	1	ENSGALG00000027786,ENSGALG00000042607,ENSGALG00000016316,ENSGALG00000014840,ENSGALG00000008014,ENSGALG00000036114
molecular_function	GO:0001078 proximal promoter DNA-binding transcription repressor activity, RNA polymerase II-specific	8 out of 613 genes, 1.3%	152 out of 15747 genes, 1.0%	1	ENSGALG00000046365,ENSGALG00000030657,ENSGALG00000045328,ENSGALG00000039409,ENSGALG00000035944,ENSGALG00000045800,ENSGALG00000016384,ENSGALG00000032249
biological_process	GO:0048484 enteric nervous system development	2 out of 613 genes, 0.3%	11 out of 15747 genes, 0.1%	1	ENSGALG00000007466,ENSGALG00000011581
cellular_component	GO:0099572 postsynaptic specialization	10 out of 613 genes, 1.6%	140 out of 15747 genes, 0.9%	1	ENSGALG00000007116,ENSGALG00000041348,ENSGALG00000017238,ENSGALG00000033960,ENSGALG00000008898,ENSGALG00000012297,ENSGALG00000012594,ENSGALG00000003164,ENSGALG00000014206,ENSGALG00000015434
biological_process	GO:0009126 purine nucleoside monophosphate metabolic process	3 out of 613 genes, 0.5%	138 out of 15747 genes, 0.9%	1	ENSGALG00000031678,ENSGALG00000015224,ENSGALG00000005361
biological_process	GO:0006140 regulation of nucleotide metabolic process	2 out of 613 genes, 0.3%	50 out of 15747 genes, 0.3%	1	ENSGALG00000001418,ENSGALG00000016992
biological_process	GO:0099643 signal release from synapse	3 out of 613 genes, 0.5%	68 out of 15747 genes, 0.4%	1	ENSGALG00000037302,ENSGALG00000015332,ENSGALG00000035935
biological_process	GO:0043154 negative regulation of cysteine-type endopeptidase activity involved in apoptotic process	2 out of 613 genes, 0.3%	44 out of 15747 genes, 0.3%	1	ENSGALG00000033974,ENSGALG00000006992
cellular_component	GO:0005903 brush border	5 out of 613 genes, 0.8%	61 out of 15747 genes, 0.4%	1	ENSGALG00000009306,ENSGALG00000013180,ENSGALG00000016884,ENSGALG00000005360,ENSGALG00000039738
biological_process	GO:0008589 regulation of smoothened signaling pathway	2 out of 613 genes, 0.3%	60 out of 15747 genes, 0.4%	1	ENSGALG00000040532,ENSGALG00000036114
molecular_function	GO:0009975 cyclase activity	2 out of 613 genes, 0.3%	31 out of 15747 genes, 0.2%	1	ENSGALG00000030251,ENSGALG00000015753
biological_process	GO:0007162 negative regulation of cell adhesion	7 out of 613 genes, 1.1%	157 out of 15747 genes, 1.0%	1	ENSGALG00000032683,ENSGALG00000017274,ENSGALG00000031529,ENSGALG00000006995,ENSGALG00000038225,ENSGALG00000013782,ENSGALG00000008014
cellular_component	GO:0030016 myofibril	5 out of 613 genes, 0.8%	128 out of 15747 genes, 0.8%	1	ENSGALG00000006835,ENSGALG00000013822,ENSGALG00000004740,ENSGALG00000005332,ENSGALG00000005292
molecular_function	GO:0005102 signaling receptor binding	37 out of 613 genes, 6.0%	998 out of 15747 genes, 6.3%	1	ENSGALG00000042607,ENSGALG00000040101,ENSGALG00000011549,ENSGALG00000011141,ENSGALG00000042443,ENSGALG00000015630,ENSGALG00000032978,ENSGALG00000010866,ENSGALG00000038225,ENSGALG00000017117,ENSGALG00000026853,ENSGALG00000012140,ENSGALG00000014979,ENSGALG00000006508,ENSGALG00000007927,ENSGALG00000017274,ENSGALG00000009064,ENSGALG00000041471,ENSGALG00000043735,ENSGALG00000042285,ENSGALG00000016669,…
biological_process	GO:2001020 regulation of response to DNA damage stimulus	3 out of 613 genes, 0.5%	127 out of 15747 genes, 0.8%	1	ENSGALG00000006651,ENSGALG00000036642,ENSGALG00000030601
cellular_component	GO:0097730 non-motile cilium	9 out of 613 genes, 1.5%	96 out of 15747 genes, 0.6%	1	ENSGALG00000031301,ENSGALG00000031450,ENSGALG00000004251,ENSGALG00000005766,ENSGALG00000002314,ENSGALG00000005752,ENSGALG00000008910,ENSGALG00000014136,ENSGALG00000016725
biological_process	GO:0044267 cellular protein metabolic process	47 out of 613 genes, 7.7%	2458 out of 15747 genes, 15.6%	1	ENSGALG00000036909,ENSGALG00000009602,ENSGALG00000016128,ENSGALG00000003537,ENSGALG00000013762,ENSGALG00000036396,ENSGALG00000026849,ENSGALG00000034194,ENSGALG00000040078,ENSGALG00000038598,ENSGALG00000005537,ENSGALG00000016725,ENSGALG00000014979,ENSGALG00000038164,ENSGALG00000010935,ENSGALG00000029510,ENSGALG00000009034,ENSGALG00000021567,ENSGALG00000038432,ENSGALG00000037812,ENSGALG00000014874,…
biological_process	GO:0043067 regulation of programmed cell death	24 out of 613 genes, 3.9%	868 out of 15747 genes, 5.5%	1	ENSGALG00000002763,ENSGALG00000033974,ENSGALG00000019842,ENSGALG00000031529,ENSGALG00000006992,ENSGALG00000002722,ENSGALG00000008014,ENSGALG00000036642,ENSGALG00000012594,ENSGALG00000009050,ENSGALG00000015434,ENSGALG00000036114,ENSGALG00000027786,ENSGALG00000042878,ENSGALG00000008615,ENSGALG00000039409,ENSGALG00000012115,ENSGALG00000019211,ENSGALG00000029392,ENSGALG00000030601,ENSGALG00000008898,…
cellular_component	GO:0099512 supramolecular fiber	19 out of 613 genes, 3.1%	707 out of 15747 genes, 4.5%	1	ENSGALG00000039190,ENSGALG00000033953,ENSGALG00000004740,ENSGALG00000011299,ENSGALG00000005332,ENSGALG00000037953,ENSGALG00000019715,ENSGALG00000005292,ENSGALG00000006835,ENSGALG00000006508,ENSGALG00000032386,ENSGALG00000036846,ENSGALG00000011581,ENSGALG00000013822,ENSGALG00000044875,ENSGALG00000034585,ENSGALG00000010057,ENSGALG00000043689,ENSGALG00000041471
biological_process	GO:0043279 response to alkaloid	2 out of 613 genes, 0.3%	30 out of 15747 genes, 0.2%	1	ENSGALG00000008898,ENSGALG00000000277
biological_process	GO:0016125 sterol metabolic process	2 out of 613 genes, 0.3%	61 out of 15747 genes, 0.4%	1	ENSGALG00000004230,ENSGALG00000007267
biological_process	GO:0030879 mammary gland development	8 out of 613 genes, 1.3%	75 out of 15747 genes, 0.5%	1	ENSGALG00000013294,ENSGALG00000002722,ENSGALG00000008014,ENSGALG00000012155,ENSGALG00000010866,ENSGALG00000016524,ENSGALG00000005212,ENSGALG00000036114
cellular_component	GO:0031974 membrane-enclosed lumen	50 out of 613 genes, 8.2%	2745 out of 15747 genes, 17.4%	1	ENSGALG00000003537,ENSGALG00000016662,ENSGALG00000011141,ENSGALG00000038714,ENSGALG00000030657,ENSGALG00000042572,ENSGALG00000036642,ENSGALG00000045105,ENSGALG00000034194,ENSGALG00000038598,ENSGALG00000008135,ENSGALG00000031768,ENSGALG00000036504,ENSGALG00000026449,ENSGALG00000034352,ENSGALG00000015224,ENSGALG00000012115,ENSGALG00000003914,ENSGALG00000029330,ENSGALG00000037262,ENSGALG00000041471,…
cellular_component	GO:0005856 cytoskeleton	42 out of 613 genes, 6.9%	1609 out of 15747 genes, 10.2%	1	ENSGALG00000036909,ENSGALG00000009602,ENSGALG00000011913,ENSGALG00000011141,ENSGALG00000039190,ENSGALG00000035594,ENSGALG00000008696,ENSGALG00000011299,ENSGALG00000004740,ENSGALG00000037953,ENSGALG00000019715,ENSGALG00000006508,ENSGALG00000028138,ENSGALG00000011296,ENSGALG00000013268,ENSGALG00000039755,ENSGALG00000011581,ENSGALG00000010116,ENSGALG00000015283,ENSGALG00000031450,ENSGALG00000043689,…
cellular_component	GO:0098878 neurotransmitter receptor complex	4 out of 613 genes, 0.7%	35 out of 15747 genes, 0.2%	1	ENSGALG00000008898,ENSGALG00000041348,ENSGALG00000041272,ENSGALG00000015434
biological_process	GO:0032147 activation of protein kinase activity	11 out of 613 genes, 1.8%	184 out of 15747 genes, 1.2%	1	ENSGALG00000006508,ENSGALG00000033974,ENSGALG00000030601,ENSGALG00000028457,ENSGALG00000012155,ENSGALG00000012297,ENSGALG00000009034,ENSGALG00000040078,ENSGALG00000038432,ENSGALG00000003446,ENSGALG00000042365
biological_process	GO:0051338 regulation of transferase activity	17 out of 613 genes, 2.8%	608 out of 15747 genes, 3.9%	1	ENSGALG00000033974,ENSGALG00000031529,ENSGALG00000016992,ENSGALG00000028457,ENSGALG00000012155,ENSGALG00000012297,ENSGALG00000040078,ENSGALG00000017117,ENSGALG00000003446,ENSGALG00000006508,ENSGALG00000017238,ENSGALG00000030601,ENSGALG00000009034,ENSGALG00000021567,ENSGALG00000037603,ENSGALG00000038432,ENSGALG00000042365
biological_process	GO:0006865 amino acid transport	8 out of 613 genes, 1.3%	75 out of 15747 genes, 0.5%	1	ENSGALG00000039254,ENSGALG00000041612,ENSGALG00000012594,ENSGALG00000019958,ENSGALG00000041122,ENSGALG00000013180,ENSGALG00000019290,ENSGALG00000004729
biological_process	GO:0007548 sex differentiation	8 out of 613 genes, 1.3%	153 out of 15747 genes, 1.0%	1	ENSGALG00000013294,ENSGALG00000031768,ENSGALG00000016662,ENSGALG00000008014,ENSGALG00000012115,ENSGALG00000012236,ENSGALG00000012140,ENSGALG00000029000
biological_process	GO:0061008 hepaticobiliary system development	3 out of 613 genes, 0.5%	62 out of 15747 genes, 0.4%	1	ENSGALG00000033974,ENSGALG00000008014,ENSGALG00000039409
biological_process	GO:0016048 detection of temperature stimulus	2 out of 613 genes, 0.3%	8 out of 15747 genes, 0.1%	1	ENSGALG00000015126,ENSGALG00000043010
biological_process	GO:0009584 detection of visible light	3 out of 613 genes, 0.5%	30 out of 15747 genes, 0.2%	1	ENSGALG00000031301,ENSGALG00000006626,ENSGALG00000016725
biological_process	GO:0072009 nephron epithelium development	2 out of 613 genes, 0.3%	74 out of 15747 genes, 0.5%	1	ENSGALG00000036114,ENSGALG00000012115
molecular_function	GO:0016763 transferase activity, transferring pentosyl groups	2 out of 613 genes, 0.3%	56 out of 15747 genes, 0.4%	1	ENSGALG00000039972,ENSGALG00000005361
biological_process	GO:0033865 nucleoside bisphosphate metabolic process	5 out of 613 genes, 0.8%	59 out of 15747 genes, 0.4%	1	ENSGALG00000042446,ENSGALG00000029827,ENSGALG00000010225,ENSGALG00000007267,ENSGALG00000035207
molecular_function	GO:0004386 helicase activity	4 out of 613 genes, 0.7%	84 out of 15747 genes, 0.5%	1	ENSGALG00000030199,ENSGALG00000015928,ENSGALG00000038480,ENSGALG00000011565
biological_process	GO:0034654 nucleobase-containing compound biosynthetic process	28 out of 613 genes, 4.6%	885 out of 15747 genes, 5.6%	1	ENSGALG00000016662,ENSGALG00000008014,ENSGALG00000016316,ENSGALG00000030251,ENSGALG00000006651,ENSGALG00000012418,ENSGALG00000016524,ENSGALG00000031713,ENSGALG00000015495,ENSGALG00000016384,ENSGALG00000008135,ENSGALG00000015753,ENSGALG00000032489,ENSGALG00000001252,ENSGALG00000011801,ENSGALG00000041630,ENSGALG00000031678,ENSGALG00000010225,ENSGALG00000005361,ENSGALG00000015224,ENSGALG00000039409,…
molecular_function	GO:0070851 growth factor receptor binding	4 out of 613 genes, 0.7%	90 out of 15747 genes, 0.6%	1	ENSGALG00000017287,ENSGALG00000010866,ENSGALG00000026853,ENSGALG00000012155
biological_process	GO:0071496 cellular response to external stimulus	3 out of 613 genes, 0.5%	163 out of 15747 genes, 1.0%	1	ENSGALG00000032978,ENSGALG00000037603,ENSGALG00000011581
biological_process	GO:0072376 protein activation cascade	5 out of 613 genes, 0.8%	56 out of 15747 genes, 0.4%	1	ENSGALG00000010850,ENSGALG00000014840,ENSGALG00000012802,ENSGALG00000003016,ENSGALG00000042285
biological_process	GO:0010676 positive regulation of cellular carbohydrate metabolic process	2 out of 613 genes, 0.3%	26 out of 15747 genes, 0.2%	1	ENSGALG00000042878,ENSGALG00000015495
biological_process	GO:0046218 indolalkylamine catabolic process	2 out of 613 genes, 0.3%	8 out of 15747 genes, 0.1%	1	ENSGALG00000012418,ENSGALG00000035207
molecular_function	GO:0097367 carbohydrate derivative binding	61 out of 613 genes, 10.0%	1696 out of 15747 genes, 10.8%	1	ENSGALG00000042607,ENSGALG00000009602,ENSGALG00000011913,ENSGALG00000003537,ENSGALG00000035594,ENSGALG00000040415,ENSGALG00000030199,ENSGALG00000011299,ENSGALG00000040078,ENSGALG00000020827,ENSGALG00000037953,ENSGALG00000016524,ENSGALG00000014979,ENSGALG00000031768,ENSGALG00000013268,ENSGALG00000010583,ENSGALG00000011581,ENSGALG00000015224,ENSGALG00000010116,ENSGALG00000031450,ENSGALG00000029510,…
biological_process	GO:0019755 one-carbon compound transport	3 out of 613 genes, 0.5%	8 out of 15747 genes, 0.1%	1	ENSGALG00000032749,ENSGALG00000016684,ENSGALG00000014227
biological_process	GO:0043406 positive regulation of MAP kinase activity	7 out of 613 genes, 1.1%	142 out of 15747 genes, 0.9%	1	ENSGALG00000012297,ENSGALG00000009034,ENSGALG00000033974,ENSGALG00000040078,ENSGALG00000031529,ENSGALG00000038432,ENSGALG00000012155
biological_process	GO:0021954 central nervous system neuron development	4 out of 613 genes, 0.7%	58 out of 15747 genes, 0.4%	1	ENSGALG00000012594,ENSGALG00000032386,ENSGALG00000000653,ENSGALG00000030032
biological_process	GO:0015871 choline transport	2 out of 613 genes, 0.3%	6 out of 15747 genes, 0.0%	1	ENSGALG00000016804,ENSGALG00000017216
biological_process	GO:0016054 organic acid catabolic process	7 out of 613 genes, 1.1%	139 out of 15747 genes, 0.9%	1	ENSGALG00000033143,ENSGALG00000032683,ENSGALG00000037603,ENSGALG00000012418,ENSGALG00000003432,ENSGALG00000029000,ENSGALG00000035207
biological_process	GO:0044242 cellular lipid catabolic process	12 out of 613 genes, 2.0%	124 out of 15747 genes, 0.8%	1	ENSGALG00000033143,ENSGALG00000045796,ENSGALG00000003751,ENSGALG00000040208,ENSGALG00000009231,ENSGALG00000032683,ENSGALG00000037603,ENSGALG00000027534,ENSGALG00000004230,ENSGALG00000044307,ENSGALG00000029454,ENSGALG00000043401
biological_process	GO:0012501 programmed cell death	7 out of 613 genes, 1.1%	366 out of 15747 genes, 2.3%	1	ENSGALG00000045105,ENSGALG00000004167,ENSGALG00000009050,ENSGALG00000007720,ENSGALG00000033069,ENSGALG00000008014,ENSGALG00000019211
cellular_component	GO:0097225 sperm midpiece	3 out of 613 genes, 0.5%	15 out of 15747 genes, 0.1%	1	ENSGALG00000010596,ENSGALG00000029000,ENSGALG00000007959
biological_process	GO:0051179 localization	148 out of 613 genes, 24.1%	3543 out of 15747 genes, 22.5%	1	ENSGALG00000016684,ENSGALG00000011141,ENSGALG00000029872,ENSGALG00000004945,ENSGALG00000015730,ENSGALG00000005435,ENSGALG00000015145,ENSGALG00000004230,ENSGALG00000019662,ENSGALG00000016615,ENSGALG00000032545,ENSGALG00000030863,ENSGALG00000045668,ENSGALG00000012142,ENSGALG00000005853,ENSGALG00000005824,ENSGALG00000009306,ENSGALG00000021567,ENSGALG00000019276,ENSGALG00000012908,ENSGALG00000014206,…
biological_process	GO:0010810 regulation of cell-substrate adhesion	7 out of 613 genes, 1.1%	130 out of 15747 genes, 0.8%	1	ENSGALG00000043223,ENSGALG00000006995,ENSGALG00000038225,ENSGALG00000010583,ENSGALG00000003589,ENSGALG00000030012,ENSGALG00000015630
molecular_function	GO:0015347 sodium-independent organic anion transmembrane transporter activity	2 out of 613 genes, 0.3%	10 out of 15747 genes, 0.1%	1	ENSGALG00000031293,ENSGALG00000019276
biological_process	GO:0006757 ATP generation from ADP	2 out of 613 genes, 0.3%	28 out of 15747 genes, 0.2%	1	ENSGALG00000031678,ENSGALG00000015224
biological_process	GO:1901606 alpha-amino acid catabolic process	3 out of 613 genes, 0.5%	64 out of 15747 genes, 0.4%	1	ENSGALG00000012418,ENSGALG00000003432,ENSGALG00000035207
molecular_function	GO:0004967 glucagon receptor activity	2 out of 613 genes, 0.3%	4 out of 15747 genes, 0.0%	1	ENSGALG00000010078,ENSGALG00000041800
biological_process	GO:0021936 regulation of cerebellar granule cell precursor proliferation	2 out of 613 genes, 0.3%	8 out of 15747 genes, 0.1%	1	ENSGALG00000036114,ENSGALG00000012155
biological_process	GO:0090199 regulation of release of cytochrome c from mitochondria	2 out of 613 genes, 0.3%	23 out of 15747 genes, 0.1%	1	ENSGALG00000033974,ENSGALG00000006992
biological_process	GO:0043491 protein kinase B signaling	3 out of 613 genes, 0.5%	26 out of 15747 genes, 0.2%	1	ENSGALG00000032683,ENSGALG00000037603,ENSGALG00000030601
biological_process	GO:0042130 negative regulation of T cell proliferation	2 out of 613 genes, 0.3%	34 out of 15747 genes, 0.2%	1	ENSGALG00000031529,ENSGALG00000008014
cellular_component	GO:0070160 tight junction	2 out of 613 genes, 0.3%	71 out of 15747 genes, 0.5%	1	ENSGALG00000008353,ENSGALG00000022557
molecular_function	GO:0015175 neutral amino acid transmembrane transporter activity	2 out of 613 genes, 0.3%	21 out of 15747 genes, 0.1%	1	ENSGALG00000013180,ENSGALG00000004729
biological_process	GO:0022404 molting cycle process	3 out of 613 genes, 0.5%	54 out of 15747 genes, 0.3%	1	ENSGALG00000039409,ENSGALG00000036114,ENSGALG00000001124
biological_process	GO:0022607 cellular component assembly	47 out of 613 genes, 7.7%	1519 out of 15747 genes, 9.6%	1	ENSGALG00000007211,ENSGALG00000011913,ENSGALG00000012100,ENSGALG00000038714,ENSGALG00000040038,ENSGALG00000039725,ENSGALG00000005247,ENSGALG00000033441,ENSGALG00000004740,ENSGALG00000005766,ENSGALG00000015126,ENSGALG00000003446,ENSGALG00000043764,ENSGALG00000031768,ENSGALG00000006508,ENSGALG00000036097,ENSGALG00000028138,ENSGALG00000013268,ENSGALG00000039755,ENSGALG00000012142,ENSGALG00000012197,…
molecular_function	GO:0001085 RNA polymerase II transcription factor binding	3 out of 613 genes, 0.5%	109 out of 15747 genes, 0.7%	1	ENSGALG00000016662,ENSGALG00000015495,ENSGALG00000033659
molecular_function	GO:0032550 purine ribonucleoside binding	6 out of 613 genes, 1.0%	311 out of 15747 genes, 2.0%	1	ENSGALG00000045347,ENSGALG00000011913,ENSGALG00000003164,ENSGALG00000041471,ENSGALG00000037953,ENSGALG00000005323
biological_process	GO:0000075 cell cycle checkpoint	3 out of 613 genes, 0.5%	135 out of 15747 genes, 0.9%	1	ENSGALG00000036519,ENSGALG00000037242,ENSGALG00000036642
biological_process	GO:0006979 response to oxidative stress	7 out of 613 genes, 1.1%	191 out of 15747 genes, 1.2%	1	ENSGALG00000037603,ENSGALG00000006995,ENSGALG00000006651,ENSGALG00000006992,ENSGALG00000041510,ENSGALG00000034751,ENSGALG00000016370
cellular_component	GO:0044306 neuron projection terminus	7 out of 613 genes, 1.1%	54 out of 15747 genes, 0.3%	1	ENSGALG00000031301,ENSGALG00000005657,ENSGALG00000012594,ENSGALG00000041103,ENSGALG00000019958,ENSGALG00000015332,ENSGALG00000035935
biological_process	GO:0001508 action potential	7 out of 613 genes, 1.1%	64 out of 15747 genes, 0.4%	1	ENSGALG00000012594,ENSGALG00000005332,ENSGALG00000011040,ENSGALG00000006112,ENSGALG00000015434,ENSGALG00000005215,ENSGALG00000027702
cellular_component	GO:0098552 side of membrane	14 out of 613 genes, 2.3%	360 out of 15747 genes, 2.3%	1	ENSGALG00000014979,ENSGALG00000010293,ENSGALG00000041826,ENSGALG00000040101,ENSGALG00000011141,ENSGALG00000033953,ENSGALG00000032856,ENSGALG00000015145,ENSGALG00000017274,ENSGALG00000043735,ENSGALG00000042285,ENSGALG00000005360,ENSGALG00000013101,ENSGALG00000012092
biological_process	GO:0071103 DNA conformation change	2 out of 613 genes, 0.3%	158 out of 15747 genes, 1.0%	1	ENSGALG00000030199,ENSGALG00000002511
biological_process	GO:0016322 neuron remodeling	2 out of 613 genes, 0.3%	9 out of 15747 genes, 0.1%	1	ENSGALG00000021567,ENSGALG00000016176
cellular_component	GO:0099513 polymeric cytoskeletal fiber	14 out of 613 genes, 2.3%	565 out of 15747 genes, 3.6%	1	ENSGALG00000006508,ENSGALG00000032386,ENSGALG00000039190,ENSGALG00000011581,ENSGALG00000036846,ENSGALG00000033953,ENSGALG00000044875,ENSGALG00000011299,ENSGALG00000034585,ENSGALG00000010057,ENSGALG00000043689,ENSGALG00000041471,ENSGALG00000037953,ENSGALG00000019715
biological_process	GO:0010468 regulation of gene expression	71 out of 613 genes, 11.6%	2695 out of 15747 genes, 17.1%	1	ENSGALG00000016662,ENSGALG00000016316,ENSGALG00000034219,ENSGALG00000035944,ENSGALG00000038598,ENSGALG00000032545,ENSGALG00000041630,ENSGALG00000012126,ENSGALG00000009383,ENSGALG00000009064,ENSGALG00000045800,ENSGALG00000033659,ENSGALG00000031529,ENSGALG00000014900,ENSGALG00000008014,ENSGALG00000045328,ENSGALG00000012594,ENSGALG00000009050,ENSGALG00000006651,ENSGALG00000031713,ENSGALG00000003765,…
biological_process	GO:0045727 positive regulation of translation	2 out of 613 genes, 0.3%	70 out of 15747 genes, 0.4%	1	ENSGALG00000031529,ENSGALG00000011243
biological_process	GO:0051091 positive regulation of DNA-binding transcription factor activity	5 out of 613 genes, 0.8%	142 out of 15747 genes, 0.9%	1	ENSGALG00000009050,ENSGALG00000009064,ENSGALG00000011801,ENSGALG00000039409,ENSGALG00000036114
biological_process	GO:0061377 mammary gland lobule development	2 out of 613 genes, 0.3%	16 out of 15747 genes, 0.1%	1	ENSGALG00000010866,ENSGALG00000012155
molecular_function	GO:0015101 organic cation transmembrane transporter activity	3 out of 613 genes, 0.5%	14 out of 15747 genes, 0.1%	1	ENSGALG00000041103,ENSGALG00000016804,ENSGALG00000017216
biological_process	GO:0070647 protein modification by small protein conjugation or removal	8 out of 613 genes, 1.3%	558 out of 15747 genes, 3.5%	1	ENSGALG00000027786,ENSGALG00000038164,ENSGALG00000033467,ENSGALG00000032644,ENSGALG00000026849,ENSGALG00000037812,ENSGALG00000005537,ENSGALG00000038598
molecular_function	GO:0016491 oxidoreductase activity	27 out of 613 genes, 4.4%	591 out of 15747 genes, 3.8%	1	ENSGALG00000020486,ENSGALG00000013294,ENSGALG00000006964,ENSGALG00000016690,ENSGALG00000031869,ENSGALG00000038714,ENSGALG00000013969,ENSGALG00000035207,ENSGALG00000032620,ENSGALG00000005435,ENSGALG00000033828,ENSGALG00000041510,ENSGALG00000016370,ENSGALG00000043027,ENSGALG00000039742,ENSGALG00000023787,ENSGALG00000008283,ENSGALG00000027818,ENSGALG00000019300,ENSGALG00000007720,ENSGALG00000046639,…
biological_process	GO:0015800 acidic amino acid transport	3 out of 613 genes, 0.5%	18 out of 15747 genes, 0.1%	1	ENSGALG00000012594,ENSGALG00000039254,ENSGALG00000041122
cellular_component	GO:0043231 intracellular membrane-bounded organelle	158 out of 613 genes, 25.8%	6885 out of 15747 genes, 43.7%	1	ENSGALG00000016128,ENSGALG00000011141,ENSGALG00000038714,ENSGALG00000040038,ENSGALG00000038940,ENSGALG00000016316,ENSGALG00000021285,ENSGALG00000035944,ENSGALG00000038598,ENSGALG00000016615,ENSGALG00000041826,ENSGALG00000032545,ENSGALG00000036504,ENSGALG00000015224,ENSGALG00000029330,ENSGALG00000041471,ENSGALG00000005752,ENSGALG00000005212,ENSGALG00000038771,ENSGALG00000002428,ENSGALG00000045328,…
biological_process	GO:0043254 regulation of protein complex assembly	4 out of 613 genes, 0.7%	279 out of 15747 genes, 1.8%	1	ENSGALG00000015172,ENSGALG00000004740,ENSGALG00000008014,ENSGALG00000008602
biological_process	GO:1902883 negative regulation of response to oxidative stress	2 out of 613 genes, 0.3%	28 out of 15747 genes, 0.2%	1	ENSGALG00000033974,ENSGALG00000009064
biological_process	GO:0051100 negative regulation of binding	3 out of 613 genes, 0.5%	96 out of 15747 genes, 0.6%	1	ENSGALG00000036114,ENSGALG00000030601,ENSGALG00000001124
biological_process	GO:1903532 positive regulation of secretion by cell	6 out of 613 genes, 1.0%	168 out of 15747 genes, 1.1%	1	ENSGALG00000013294,ENSGALG00000000277,ENSGALG00000029000,ENSGALG00000030601,ENSGALG00000005215,ENSGALG00000005212
biological_process	GO:0016339 calcium-dependent cell-cell adhesion via plasma membrane cell adhesion molecules	5 out of 613 genes, 0.8%	19 out of 15747 genes, 0.1%	1	ENSGALG00000007211,ENSGALG00000012923,ENSGALG00000036097,ENSGALG00000013775,ENSGALG00000012906
molecular_function	GO:0022843 voltage-gated cation channel activity	12 out of 613 genes, 2.0%	130 out of 15747 genes, 0.8%	1	ENSGALG00000041348,ENSGALG00000003833,ENSGALG00000045668,ENSGALG00000013007,ENSGALG00000012142,ENSGALG00000008898,ENSGALG00000025788,ENSGALG00000005332,ENSGALG00000015145,ENSGALG00000042706,ENSGALG00000005215,ENSGALG00000043764
biological_process	GO:0000729 DNA double-strand break processing	2 out of 613 genes, 0.3%	12 out of 15747 genes, 0.1%	1	ENSGALG00000031768,ENSGALG00000036504
biological_process	GO:0060749 mammary gland alveolus development	2 out of 613 genes, 0.3%	16 out of 15747 genes, 0.1%	1	ENSGALG00000010866,ENSGALG00000012155
biological_process	GO:0015833 peptide transport	10 out of 613 genes, 1.6%	851 out of 15747 genes, 5.4%	1	ENSGALG00000011141,ENSGALG00000042572,ENSGALG00000031450,ENSGALG00000038400,ENSGALG00000041272,ENSGALG00000015332,ENSGALG00000016884,ENSGALG00000004845,ENSGALG00000004978,ENSGALG00000005212
biological_process	GO:0001501 skeletal system development	10 out of 613 genes, 1.6%	340 out of 15747 genes, 2.2%	1	ENSGALG00000017287,ENSGALG00000008135,ENSGALG00000006725,ENSGALG00000005426,ENSGALG00000010583,ENSGALG00000006992,ENSGALG00000028560,ENSGALG00000037262,ENSGALG00000008732,ENSGALG00000029000
biological_process	GO:0035690 cellular response to drug	2 out of 613 genes, 0.3%	143 out of 15747 genes, 0.9%	1	ENSGALG00000014994,ENSGALG00000030601
biological_process	GO:1903046 meiotic cell cycle process	10 out of 613 genes, 1.6%	113 out of 15747 genes, 0.7%	1	ENSGALG00000031768,ENSGALG00000036504,ENSGALG00000045889,ENSGALG00000011565,ENSGALG00000019211,ENSGALG00000012236,ENSGALG00000002511,ENSGALG00000011243,ENSGALG00000006031,ENSGALG00000034574
molecular_function	GO:0001158 enhancer sequence-specific DNA binding	2 out of 613 genes, 0.3%	75 out of 15747 genes, 0.5%	1	ENSGALG00000008014,ENSGALG00000043010
molecular_function	GO:0016787 hydrolase activity	100 out of 613 genes, 16.3%	2026 out of 15747 genes, 12.9%	1	ENSGALG00000009602,ENSGALG00000030664,ENSGALG00000035594,ENSGALG00000006208,ENSGALG00000004669,ENSGALG00000040208,ENSGALG00000030199,ENSGALG00000042984,ENSGALG00000021285,ENSGALG00000015730,ENSGALG00000011299,ENSGALG00000010342,ENSGALG00000014997,ENSGALG00000004230,ENSGALG00000037225,ENSGALG00000029000,ENSGALG00000029454,ENSGALG00000000690,ENSGALG00000006819,ENSGALG00000015928,ENSGALG00000012126,…
molecular_function	GO:0033613 activating transcription factor binding	2 out of 613 genes, 0.3%	60 out of 15747 genes, 0.4%	1	ENSGALG00000015495,ENSGALG00000033659
biological_process	GO:0072088 nephron epithelium morphogenesis	2 out of 613 genes, 0.3%	54 out of 15747 genes, 0.3%	1	ENSGALG00000036114,ENSGALG00000012115
biological_process	GO:0002791 regulation of peptide secretion	5 out of 613 genes, 0.8%	220 out of 15747 genes, 1.4%	1	ENSGALG00000032683,ENSGALG00000032545,ENSGALG00000014994,ENSGALG00000005212,ENSGALG00000005853
cellular_component	GO:0044464 cell part	392 out of 613 genes, 63.9%	11652 out of 15747 genes, 74.0%	1	ENSGALG00000007211,ENSGALG00000016128,ENSGALG00000038940,ENSGALG00000004669,ENSGALG00000040208,ENSGALG00000004945,ENSGALG00000016316,ENSGALG00000042984,ENSGALG00000004740,ENSGALG00000015145,ENSGALG00000016908,ENSGALG00000014997,ENSGALG00000036504,ENSGALG00000030863,ENSGALG00000015224,ENSGALG00000012906,ENSGALG00000005824,ENSGALG00000045045,ENSGALG00000013822,ENSGALG00000021567,ENSGALG00000019276,…
biological_process	GO:0071216 cellular response to biotic stimulus	2 out of 613 genes, 0.3%	93 out of 15747 genes, 0.6%	1	ENSGALG00000029691,ENSGALG00000039409
biological_process	GO:0045600 positive regulation of fat cell differentiation	5 out of 613 genes, 0.8%	39 out of 15747 genes, 0.2%	1	ENSGALG00000002763,ENSGALG00000008014,ENSGALG00000016992,ENSGALG00000041764,ENSGALG00000005853
biological_process	GO:0021511 spinal cord patterning	2 out of 613 genes, 0.3%	22 out of 15747 genes, 0.1%	1	ENSGALG00000032545,ENSGALG00000036114
cellular_component	GO:0098805 whole membrane	19 out of 613 genes, 3.1%	597 out of 15747 genes, 3.8%	1	ENSGALG00000041103,ENSGALG00000039254,ENSGALG00000031529,ENSGALG00000012594,ENSGALG00000041122,ENSGALG00000019958,ENSGALG00000005360,ENSGALG00000014997,ENSGALG00000036114,ENSGALG00000029000,ENSGALG00000016615,ENSGALG00000017039,ENSGALG00000043839,ENSGALG00000038400,ENSGALG00000031450,ENSGALG00000032683,ENSGALG00000037302,ENSGALG00000005212,ENSGALG00000035935
biological_process	GO:0002209 behavioral defense response	2 out of 613 genes, 0.3%	25 out of 15747 genes, 0.2%	1	ENSGALG00000015434,ENSGALG00000005853
biological_process	GO:0071897 DNA biosynthetic process	2 out of 613 genes, 0.3%	54 out of 15747 genes, 0.3%	1	ENSGALG00000006651,ENSGALG00000002511
molecular_function	GO:0003777 microtubule motor activity	6 out of 613 genes, 1.0%	65 out of 15747 genes, 0.4%	1	ENSGALG00000011299,ENSGALG00000013268,ENSGALG00000010057,ENSGALG00000011581,ENSGALG00000043806,ENSGALG00000010116
cellular_component	GO:0098984 neuron to neuron synapse	9 out of 613 genes, 1.5%	135 out of 15747 genes, 0.9%	1	ENSGALG00000007116,ENSGALG00000041348,ENSGALG00000017238,ENSGALG00000008898,ENSGALG00000012297,ENSGALG00000033960,ENSGALG00000012594,ENSGALG00000003164,ENSGALG00000015434
biological_process	GO:0050918 positive chemotaxis	2 out of 613 genes, 0.3%	33 out of 15747 genes, 0.2%	1	ENSGALG00000033974,ENSGALG00000016669
molecular_function	GO:0005310 dicarboxylic acid transmembrane transporter activity	5 out of 613 genes, 0.8%	33 out of 15747 genes, 0.2%	1	ENSGALG00000039254,ENSGALG00000041122,ENSGALG00000012908,ENSGALG00000033638,ENSGALG00000007959
biological_process	GO:0097237 cellular response to toxic substance	5 out of 613 genes, 0.8%	100 out of 15747 genes, 0.6%	1	ENSGALG00000005435,ENSGALG00000031869,ENSGALG00000037603,ENSGALG00000041510,ENSGALG00000016370
cellular_component	GO:0031225 anchored component of membrane	6 out of 613 genes, 1.0%	51 out of 15747 genes, 0.3%	1	ENSGALG00000017197,ENSGALG00000032856,ENSGALG00000010293,ENSGALG00000011350,ENSGALG00000005360,ENSGALG00000000653
biological_process	GO:0032388 positive regulation of intracellular transport	4 out of 613 genes, 0.7%	108 out of 15747 genes, 0.7%	1	ENSGALG00000031529,ENSGALG00000040532,ENSGALG00000040038,ENSGALG00000036114
molecular_function	GO:0043167 ion binding	181 out of 613 genes, 29.5%	3947 out of 15747 genes, 25.1%	1	ENSGALG00000042607,ENSGALG00000007211,ENSGALG00000037975,ENSGALG00000042443,ENSGALG00000015630,ENSGALG00000040415,ENSGALG00000004669,ENSGALG00000016316,ENSGALG00000005435,ENSGALG00000041510,ENSGALG00000016908,ENSGALG00000038598,ENSGALG00000016615,ENSGALG00000041826,ENSGALG00000015224,ENSGALG00000012142,ENSGALG00000035656,ENSGALG00000012906,ENSGALG00000005853,ENSGALG00000006819,ENSGALG00000009034,…
cellular_component	GO:0008305 integrin complex	2 out of 613 genes, 0.3%	22 out of 15747 genes, 0.1%	1	ENSGALG00000011141,ENSGALG00000016867
biological_process	GO:0006357 regulation of transcription by RNA polymerase II	36 out of 613 genes, 5.9%	1431 out of 15747 genes, 9.1%	1	ENSGALG00000019842,ENSGALG00000016662,ENSGALG00000030657,ENSGALG00000016316,ENSGALG00000035944,ENSGALG00000015495,ENSGALG00000046365,ENSGALG00000008135,ENSGALG00000014979,ENSGALG00000006810,ENSGALG00000032545,ENSGALG00000012115,ENSGALG00000001124,ENSGALG00000043010,ENSGALG00000009064,ENSGALG00000045800,ENSGALG00000037262,ENSGALG00000040532,ENSGALG00000033659,ENSGALG00000014900,ENSGALG00000045328,…
biological_process	GO:0044282 small molecule catabolic process	8 out of 613 genes, 1.3%	207 out of 15747 genes, 1.3%	1	ENSGALG00000033143,ENSGALG00000031678,ENSGALG00000035207,ENSGALG00000032683,ENSGALG00000037603,ENSGALG00000012418,ENSGALG00000003432,ENSGALG00000029000
cellular_component	GO:0031514 motile cilium	6 out of 613 genes, 1.0%	85 out of 15747 genes, 0.5%	1	ENSGALG00000010596,ENSGALG00000016757,ENSGALG00000007257,ENSGALG00000029000,ENSGALG00000007959,ENSGALG00000005247
cellular_component	GO:0015629 actin cytoskeleton	8 out of 613 genes, 1.3%	399 out of 15747 genes, 2.5%	1	ENSGALG00000006835,ENSGALG00000009602,ENSGALG00000035594,ENSGALG00000031450,ENSGALG00000033953,ENSGALG00000004740,ENSGALG00000029660,ENSGALG00000004978
biological_process	GO:0045860 positive regulation of protein kinase activity	14 out of 613 genes, 2.3%	319 out of 15747 genes, 2.0%	1	ENSGALG00000006508,ENSGALG00000033974,ENSGALG00000031529,ENSGALG00000017238,ENSGALG00000030601,ENSGALG00000028457,ENSGALG00000012155,ENSGALG00000012297,ENSGALG00000009034,ENSGALG00000040078,ENSGALG00000038432,ENSGALG00000017117,ENSGALG00000003446,ENSGALG00000042365
biological_process	GO:0016311 dephosphorylation	2 out of 613 genes, 0.3%	240 out of 15747 genes, 1.5%	1	ENSGALG00000010935,ENSGALG00000007565
biological_process	GO:0007276 gamete generation	17 out of 613 genes, 2.8%	324 out of 15747 genes, 2.1%	1	ENSGALG00000046242,ENSGALG00000011565,ENSGALG00000012236,ENSGALG00000006031,ENSGALG00000031768,ENSGALG00000043839,ENSGALG00000036504,ENSGALG00000044995,ENSGALG00000045889,ENSGALG00000019211,ENSGALG00000002006,ENSGALG00000016757,ENSGALG00000011243,ENSGALG00000002511,ENSGALG00000007959,ENSGALG00000034574,ENSGALG00000045414
biological_process	GO:2000243 positive regulation of reproductive process	4 out of 613 genes, 0.7%	42 out of 15747 genes, 0.3%	1	ENSGALG00000011243,ENSGALG00000045889,ENSGALG00000029000,ENSGALG00000005215
biological_process	GO:1900542 regulation of purine nucleotide metabolic process	2 out of 613 genes, 0.3%	49 out of 15747 genes, 0.3%	1	ENSGALG00000001418,ENSGALG00000016992
biological_process	GO:0050818 regulation of coagulation	7 out of 613 genes, 1.1%	48 out of 15747 genes, 0.3%	1	ENSGALG00000032683,ENSGALG00000028886,ENSGALG00000017274,ENSGALG00000016985,ENSGALG00000007381,ENSGALG00000004293,ENSGALG00000013571
cellular_component	GO:0005634 nucleus	99 out of 613 genes, 16.2%	4641 out of 15747 genes, 29.5%	1	ENSGALG00000016662,ENSGALG00000011141,ENSGALG00000038940,ENSGALG00000016316,ENSGALG00000012297,ENSGALG00000021285,ENSGALG00000006454,ENSGALG00000010866,ENSGALG00000035944,ENSGALG00000038598,ENSGALG00000041826,ENSGALG00000032545,ENSGALG00000036504,ENSGALG00000041630,ENSGALG00000026449,ENSGALG00000015224,ENSGALG00000029330,ENSGALG00000009383,ENSGALG00000045800,ENSGALG00000041471,ENSGALG00000005212,…
biological_process	GO:2000177 regulation of neural precursor cell proliferation	3 out of 613 genes, 0.5%	61 out of 15747 genes, 0.4%	1	ENSGALG00000036114,ENSGALG00000012155,ENSGALG00000001124
biological_process	GO:0055090 acylglycerol homeostasis	2 out of 613 genes, 0.3%	19 out of 15747 genes, 0.1%	1	ENSGALG00000037603,ENSGALG00000004230
biological_process	GO:0006417 regulation of translation	5 out of 613 genes, 0.8%	197 out of 15747 genes, 1.3%	1	ENSGALG00000037603,ENSGALG00000031529,ENSGALG00000017238,ENSGALG00000011243,ENSGALG00000012115
biological_process	GO:0050773 regulation of dendrite development	3 out of 613 genes, 0.5%	77 out of 15747 genes, 0.5%	1	ENSGALG00000031578,ENSGALG00000008898,ENSGALG00000041273
molecular_function	GO:0016860 intramolecular oxidoreductase activity	2 out of 613 genes, 0.3%	34 out of 15747 genes, 0.2%	1	ENSGALG00000002006,ENSGALG00000031678
biological_process	GO:0009967 positive regulation of signal transduction	23 out of 613 genes, 3.8%	935 out of 15747 genes, 5.9%	1	ENSGALG00000042607,ENSGALG00000033974,ENSGALG00000031529,ENSGALG00000006992,ENSGALG00000016992,ENSGALG00000036642,ENSGALG00000012155,ENSGALG00000012297,ENSGALG00000004740,ENSGALG00000012594,ENSGALG00000040078,ENSGALG00000036114,ENSGALG00000042878,ENSGALG00000008615,ENSGALG00000000653,ENSGALG00000039409,ENSGALG00000030601,ENSGALG00000005853,ENSGALG00000007927,ENSGALG00000009034,ENSGALG00000021567,…
biological_process	GO:0017158 regulation of calcium ion-dependent exocytosis	2 out of 613 genes, 0.3%	37 out of 15747 genes, 0.2%	1	ENSGALG00000029000,ENSGALG00000005215
molecular_function	GO:1904315 transmitter-gated ion channel activity involved in regulation of postsynaptic membrane potential	4 out of 613 genes, 0.7%	28 out of 15747 genes, 0.2%	1	ENSGALG00000008898,ENSGALG00000038042,ENSGALG00000014206,ENSGALG00000041042
biological_process	GO:0022612 gland morphogenesis	4 out of 613 genes, 0.7%	77 out of 15747 genes, 0.5%	1	ENSGALG00000010866,ENSGALG00000002722,ENSGALG00000041510,ENSGALG00000008014
biological_process	GO:0032371 regulation of sterol transport	2 out of 613 genes, 0.3%	28 out of 15747 genes, 0.2%	1	ENSGALG00000009958,ENSGALG00000012155
biological_process	GO:0031109 microtubule polymerization or depolymerization	2 out of 613 genes, 0.3%	38 out of 15747 genes, 0.2%	1	ENSGALG00000006508,ENSGALG00000006130
molecular_function	GO:0003705 transcription factor activity, RNA polymerase II distal enhancer sequence-specific binding	3 out of 613 genes, 0.5%	67 out of 15747 genes, 0.4%	1	ENSGALG00000042878,ENSGALG00000008014,ENSGALG00000039409
biological_process	GO:0035148 tube formation	3 out of 613 genes, 0.5%	112 out of 15747 genes, 0.7%	1	ENSGALG00000009064,ENSGALG00000013782,ENSGALG00000001124
biological_process	GO:0006672 ceramide metabolic process	3 out of 613 genes, 0.5%	59 out of 15747 genes, 0.4%	1	ENSGALG00000003751,ENSGALG00000027534,ENSGALG00000040208
biological_process	GO:0090317 negative regulation of intracellular protein transport	2 out of 613 genes, 0.3%	26 out of 15747 genes, 0.2%	1	ENSGALG00000006995,ENSGALG00000026849
biological_process	GO:0070328 triglyceride homeostasis	2 out of 613 genes, 0.3%	19 out of 15747 genes, 0.1%	1	ENSGALG00000037603,ENSGALG00000004230
biological_process	GO:0045161 neuronal ion channel clustering	2 out of 613 genes, 0.3%	6 out of 15747 genes, 0.0%	1	ENSGALG00000013293,ENSGALG00000000653
cellular_component	GO:0031674 I band	2 out of 613 genes, 0.3%	80 out of 15747 genes, 0.5%	1	ENSGALG00000005332,ENSGALG00000005292
molecular_function	GO:0003735 structural constituent of ribosome	6 out of 613 genes, 1.0%	143 out of 15747 genes, 0.9%	1	ENSGALG00000014874,ENSGALG00000037716,ENSGALG00000034194,ENSGALG00000038667,ENSGALG00000034352,ENSGALG00000024398
biological_process	GO:0010821 regulation of mitochondrion organization	3 out of 613 genes, 0.5%	70 out of 15747 genes, 0.4%	1	ENSGALG00000033974,ENSGALG00000006992,ENSGALG00000026849
biological_process	GO:0010469 regulation of signaling receptor activity	16 out of 613 genes, 2.6%	319 out of 15747 genes, 2.0%	1	ENSGALG00000002860,ENSGALG00000033974,ENSGALG00000000277,ENSGALG00000012155,ENSGALG00000032978,ENSGALG00000010866,ENSGALG00000036971,ENSGALG00000037779,ENSGALG00000017117,ENSGALG00000026853,ENSGALG00000012140,ENSGALG00000017287,ENSGALG00000006508,ENSGALG00000042878,ENSGALG00000023444,ENSGALG00000014994
biological_process	GO:0008610 lipid biosynthetic process	16 out of 613 genes, 2.6%	285 out of 15747 genes, 1.8%	1	ENSGALG00000013294,ENSGALG00000006964,ENSGALG00000029827,ENSGALG00000013969,ENSGALG00000036396,ENSGALG00000007267,ENSGALG00000037875,ENSGALG00000004230,ENSGALG00000008910,ENSGALG00000033143,ENSGALG00000003751,ENSGALG00000027818,ENSGALG00000042446,ENSGALG00000005043,ENSGALG00000005215,ENSGALG00000038771
biological_process	GO:0045927 positive regulation of growth	7 out of 613 genes, 1.1%	154 out of 15747 genes, 1.0%	1	ENSGALG00000010572,ENSGALG00000012594,ENSGALG00000009050,ENSGALG00000031529,ENSGALG00000036114,ENSGALG00000015495,ENSGALG00000005212
cellular_component	GO:0005765 lysosomal membrane	2 out of 613 genes, 0.3%	71 out of 15747 genes, 0.5%	1	ENSGALG00000031450,ENSGALG00000016615
biological_process	GO:2000194 regulation of female gonad development	2 out of 613 genes, 0.3%	10 out of 15747 genes, 0.1%	1	ENSGALG00000000277,ENSGALG00000029000
biological_process	GO:0010466 negative regulation of peptidase activity	13 out of 613 genes, 2.1%	140 out of 15747 genes, 0.9%	1	ENSGALG00000030255,ENSGALG00000010657,ENSGALG00000033974,ENSGALG00000006992,ENSGALG00000017017,ENSGALG00000014252,ENSGALG00000020390,ENSGALG00000000293,ENSGALG00000006833,ENSGALG00000043252,ENSGALG00000007381,ENSGALG00000001697,ENSGALG00000031659
biological_process	GO:0065003 protein-containing complex assembly	26 out of 613 genes, 4.2%	900 out of 15747 genes, 5.7%	1	ENSGALG00000011913,ENSGALG00000022557,ENSGALG00000038714,ENSGALG00000040038,ENSGALG00000039725,ENSGALG00000015154,ENSGALG00000012236,ENSGALG00000035207,ENSGALG00000033441,ENSGALG00000009050,ENSGALG00000026305,ENSGALG00000005766,ENSGALG00000015126,ENSGALG00000003446,ENSGALG00000043764,ENSGALG00000006508,ENSGALG00000013268,ENSGALG00000012142,ENSGALG00000012197,ENSGALG00000024398,ENSGALG00000010116,…
biological_process	GO:0043122 regulation of I-kappaB kinase/NF-kappaB signaling	2 out of 613 genes, 0.3%	116 out of 15747 genes, 0.7%	1	ENSGALG00000009050,ENSGALG00000039409
biological_process	GO:0044706 multi-multicellular organism process	5 out of 613 genes, 0.8%	62 out of 15747 genes, 0.4%	1	ENSGALG00000006992,ENSGALG00000002722,ENSGALG00000014994,ENSGALG00000029000,ENSGALG00000003765
biological_process	GO:0009108 coenzyme biosynthetic process	6 out of 613 genes, 1.0%	119 out of 15747 genes, 0.8%	1	ENSGALG00000032250,ENSGALG00000031678,ENSGALG00000015366,ENSGALG00000012418,ENSGALG00000010225,ENSGALG00000044285
cellular_component	GO:0044815 DNA packaging complex	2 out of 613 genes, 0.3%	80 out of 15747 genes, 0.5%	1	ENSGALG00000026449,ENSGALG00000040776
biological_process	GO:0046889 positive regulation of lipid biosynthetic process	3 out of 613 genes, 0.5%	35 out of 15747 genes, 0.2%	1	ENSGALG00000016992,ENSGALG00000012140,ENSGALG00000005853
biological_process	GO:0044106 cellular amine metabolic process	2 out of 613 genes, 0.3%	28 out of 15747 genes, 0.2%	1	ENSGALG00000012418,ENSGALG00000035207
biological_process	GO:0034587 piRNA metabolic process	3 out of 613 genes, 0.5%	9 out of 15747 genes, 0.1%	1	ENSGALG00000011565,ENSGALG00000019211,ENSGALG00000034574
biological_process	GO:1903531 negative regulation of secretion by cell	3 out of 613 genes, 0.5%	92 out of 15747 genes, 0.6%	1	ENSGALG00000032683,ENSGALG00000014994,ENSGALG00000016288
biological_process	GO:0034249 negative regulation of cellular amide metabolic process	2 out of 613 genes, 0.3%	91 out of 15747 genes, 0.6%	1	ENSGALG00000037603,ENSGALG00000012115
cellular_component	GO:0005730 nucleolus	2 out of 613 genes, 0.3%	583 out of 15747 genes, 3.7%	1	ENSGALG00000044995,ENSGALG00000037242
molecular_function	GO:0019840 isoprenoid binding	2 out of 613 genes, 0.3%	18 out of 15747 genes, 0.1%	1	ENSGALG00000016725,ENSGALG00000005978
biological_process	GO:0019359 nicotinamide nucleotide biosynthetic process	2 out of 613 genes, 0.3%	41 out of 15747 genes, 0.3%	1	ENSGALG00000031678,ENSGALG00000012418
biological_process	GO:0006935 chemotaxis	8 out of 613 genes, 1.3%	305 out of 15747 genes, 1.9%	1	ENSGALG00000033974,ENSGALG00000031529,ENSGALG00000000653,ENSGALG00000001124,ENSGALG00000007927,ENSGALG00000021567,ENSGALG00000016669,ENSGALG00000036114
biological_process	GO:0006874 cellular calcium ion homeostasis	14 out of 613 genes, 2.3%	248 out of 15747 genes, 1.6%	1	ENSGALG00000042878,ENSGALG00000011875,ENSGALG00000006297,ENSGALG00000017238,ENSGALG00000016992,ENSGALG00000005853,ENSGALG00000012297,ENSGALG00000007179,ENSGALG00000008898,ENSGALG00000009050,ENSGALG00000010078,ENSGALG00000034751,ENSGALG00000009509,ENSGALG00000015434
biological_process	GO:0007612 learning	5 out of 613 genes, 0.8%	89 out of 15747 genes, 0.6%	1	ENSGALG00000008898,ENSGALG00000012594,ENSGALG00000006508,ENSGALG00000017238,ENSGALG00000000653
biological_process	GO:0030163 protein catabolic process	6 out of 613 genes, 1.0%	499 out of 15747 genes, 3.2%	1	ENSGALG00000038164,ENSGALG00000029438,ENSGALG00000009050,ENSGALG00000037812,ENSGALG00000032644,ENSGALG00000026849
biological_process	GO:0048583 regulation of response to stimulus	78 out of 613 genes, 12.7%	2476 out of 15747 genes, 15.7%	1	ENSGALG00000042607,ENSGALG00000010850,ENSGALG00000005657,ENSGALG00000011875,ENSGALG00000040038,ENSGALG00000016992,ENSGALG00000032978,ENSGALG00000012297,ENSGALG00000004740,ENSGALG00000010866,ENSGALG00000040078,ENSGALG00000026853,ENSGALG00000016615,ENSGALG00000005790,ENSGALG00000005853,ENSGALG00000028560,ENSGALG00000007927,ENSGALG00000009034,ENSGALG00000023444,ENSGALG00000012126,ENSGALG00000009064,…
biological_process	GO:1901698 response to nitrogen compound	22 out of 613 genes, 3.6%	515 out of 15747 genes, 3.3%	1	ENSGALG00000005657,ENSGALG00000011875,ENSGALG00000000277,ENSGALG00000008014,ENSGALG00000038042,ENSGALG00000012594,ENSGALG00000041510,ENSGALG00000017238,ENSGALG00000039409,ENSGALG00000012115,ENSGALG00000029392,ENSGALG00000008898,ENSGALG00000025788,ENSGALG00000010078,ENSGALG00000017274,ENSGALG00000032683,ENSGALG00000037603,ENSGALG00000041800,ENSGALG00000014994,ENSGALG00000007959,ENSGALG00000005212,…
biological_process	GO:0016101 diterpenoid metabolic process	2 out of 613 genes, 0.3%	31 out of 15747 genes, 0.2%	1	ENSGALG00000037875,ENSGALG00000013969
molecular_function	GO:0016782 transferase activity, transferring sulfur-containing groups	3 out of 613 genes, 0.5%	72 out of 15747 genes, 0.5%	1	ENSGALG00000044026,ENSGALG00000046375,ENSGALG00000011287
biological_process	GO:0051482 positive regulation of cytosolic calcium ion concentration involved in phospholipase C-activating G-protein coupled signaling pathway	2 out of 613 genes, 0.3%	29 out of 15747 genes, 0.2%	1	ENSGALG00000012297,ENSGALG00000005853
molecular_function	GO:0019901 protein kinase binding	3 out of 613 genes, 0.5%	419 out of 15747 genes, 2.7%	1	ENSGALG00000013265,ENSGALG00000039409,ENSGALG00000036642
biological_process	GO:0006541 glutamine metabolic process	2 out of 613 genes, 0.3%	15 out of 15747 genes, 0.1%	1	ENSGALG00000016273,ENSGALG00000016524
biological_process	GO:0009791 post-embryonic development	3 out of 613 genes, 0.5%	73 out of 15747 genes, 0.5%	1	ENSGALG00000031450,ENSGALG00000038042,ENSGALG00000030032
biological_process	GO:0033555 multicellular organismal response to stress	3 out of 613 genes, 0.5%	49 out of 15747 genes, 0.3%	1	ENSGALG00000034751,ENSGALG00000015434,ENSGALG00000005853
cellular_component	GO:0005911 cell-cell junction	15 out of 613 genes, 2.4%	268 out of 15747 genes, 1.7%	1	ENSGALG00000007211,ENSGALG00000015488,ENSGALG00000006508,ENSGALG00000036097,ENSGALG00000022557,ENSGALG00000040038,ENSGALG00000012906,ENSGALG00000033953,ENSGALG00000036925,ENSGALG00000009306,ENSGALG00000012923,ENSGALG00000008353,ENSGALG00000040044,ENSGALG00000013775,ENSGALG00000010891
biological_process	GO:0048519 negative regulation of biological process	107 out of 613 genes, 17.5%	3256 out of 15747 genes, 20.7%	1	ENSGALG00000005657,ENSGALG00000038940,ENSGALG00000016992,ENSGALG00000014252,ENSGALG00000000293,ENSGALG00000011299,ENSGALG00000004740,ENSGALG00000035944,ENSGALG00000029000,ENSGALG00000026853,ENSGALG00000001697,ENSGALG00000038598,ENSGALG00000005790,ENSGALG00000032545,ENSGALG00000016176,ENSGALG00000005824,ENSGALG00000005853,ENSGALG00000009034,ENSGALG00000009383,ENSGALG00000009064,ENSGALG00000045800,…
molecular_function	GO:0098772 molecular function regulator	36 out of 613 genes, 5.9%	1248 out of 15747 genes, 7.9%	1	ENSGALG00000003537,ENSGALG00000014252,ENSGALG00000020390,ENSGALG00000032978,ENSGALG00000000293,ENSGALG00000010866,ENSGALG00000017117,ENSGALG00000007381,ENSGALG00000026853,ENSGALG00000012140,ENSGALG00000001697,ENSGALG00000031659,ENSGALG00000010657,ENSGALG00000006508,ENSGALG00000030836,ENSGALG00000006833,ENSGALG00000043252,ENSGALG00000016669,ENSGALG00000002860,ENSGALG00000033974,ENSGALG00000000277,…
cellular_component	GO:0032279 asymmetric synapse	9 out of 613 genes, 1.5%	135 out of 15747 genes, 0.9%	1	ENSGALG00000007116,ENSGALG00000041348,ENSGALG00000017238,ENSGALG00000008898,ENSGALG00000012297,ENSGALG00000033960,ENSGALG00000012594,ENSGALG00000003164,ENSGALG00000015434
biological_process	GO:0060688 regulation of morphogenesis of a branching structure	2 out of 613 genes, 0.3%	42 out of 15747 genes, 0.3%	1	ENSGALG00000033974,ENSGALG00000036114
biological_process	GO:0030098 lymphocyte differentiation	2 out of 613 genes, 0.3%	178 out of 15747 genes, 1.1%	1	ENSGALG00000010572,ENSGALG00000015495
biological_process	GO:0035265 organ growth	2 out of 613 genes, 0.3%	59 out of 15747 genes, 0.4%	1	ENSGALG00000013294,ENSGALG00000010583
molecular_function	GO:0061630 ubiquitin protein ligase activity	3 out of 613 genes, 0.5%	154 out of 15747 genes, 1.0%	1	ENSGALG00000038164,ENSGALG00000032644,ENSGALG00000026849
biological_process	GO:0050867 positive regulation of cell activation	2 out of 613 genes, 0.3%	186 out of 15747 genes, 1.2%	1	ENSGALG00000009050,ENSGALG00000042285
biological_process	GO:0001654 eye development	8 out of 613 genes, 1.3%	241 out of 15747 genes, 1.5%	1	ENSGALG00000031301,ENSGALG00000015488,ENSGALG00000028138,ENSGALG00000043480,ENSGALG00000006626,ENSGALG00000001124,ENSGALG00000012594,ENSGALG00000034585
biological_process	GO:0070482 response to oxygen levels	2 out of 613 genes, 0.3%	123 out of 15747 genes, 0.8%	1	ENSGALG00000022557,ENSGALG00000030601
molecular_function	GO:0008066 glutamate receptor activity	5 out of 613 genes, 0.8%	25 out of 15747 genes, 0.2%	1	ENSGALG00000012297,ENSGALG00000008898,ENSGALG00000041348,ENSGALG00000017238,ENSGALG00000015434
biological_process	GO:0042176 regulation of protein catabolic process	4 out of 613 genes, 0.7%	258 out of 15747 genes, 1.6%	1	ENSGALG00000033960,ENSGALG00000005292,ENSGALG00000039409,ENSGALG00000012155
biological_process	GO:0034655 nucleobase-containing compound catabolic process	3 out of 613 genes, 0.5%	188 out of 15747 genes, 1.2%	1	ENSGALG00000031768,ENSGALG00000031678,ENSGALG00000010980
molecular_function	GO:0016818 hydrolase activity, acting on acid anhydrides, in phosphorus-containing anhydrides	27 out of 613 genes, 4.4%	729 out of 15747 genes, 4.6%	1	ENSGALG00000009602,ENSGALG00000011913,ENSGALG00000035594,ENSGALG00000011565,ENSGALG00000012236,ENSGALG00000043806,ENSGALG00000030199,ENSGALG00000007179,ENSGALG00000011299,ENSGALG00000020827,ENSGALG00000003164,ENSGALG00000009958,ENSGALG00000037953,ENSGALG00000010891,ENSGALG00000013268,ENSGALG00000011581,ENSGALG00000005323,ENSGALG00000010116,ENSGALG00000031450,ENSGALG00000013079,ENSGALG00000015928,…
biological_process	GO:0030534 adult behavior	10 out of 613 genes, 1.6%	102 out of 15747 genes, 0.6%	1	ENSGALG00000010572,ENSGALG00000000653,ENSGALG00000006208,ENSGALG00000008898,ENSGALG00000016907,ENSGALG00000038042,ENSGALG00000036971,ENSGALG00000040532,ENSGALG00000014994,ENSGALG00000039101
biological_process	GO:0072348 sulfur compound transport	2 out of 613 genes, 0.3%	37 out of 15747 genes, 0.2%	1	ENSGALG00000033638,ENSGALG00000007959
molecular_function	GO:0017048 Rho GTPase binding	2 out of 613 genes, 0.3%	133 out of 15747 genes, 0.8%	1	ENSGALG00000013221,ENSGALG00000027476
cellular_component	GO:0062023 collagen-containing extracellular matrix	6 out of 613 genes, 1.0%	109 out of 15747 genes, 0.7%	1	ENSGALG00000010929,ENSGALG00000006725,ENSGALG00000005426,ENSGALG00000014900,ENSGALG00000010583,ENSGALG00000005978
biological_process	GO:0009994 oocyte differentiation	3 out of 613 genes, 0.5%	25 out of 15747 genes, 0.2%	1	ENSGALG00000011243,ENSGALG00000045889,ENSGALG00000012236
cellular_component	GO:0008328 ionotropic glutamate receptor complex	4 out of 613 genes, 0.7%	34 out of 15747 genes, 0.2%	1	ENSGALG00000008898,ENSGALG00000041348,ENSGALG00000041272,ENSGALG00000015434
molecular_function	GO:0046982 protein heterodimerization activity	8 out of 613 genes, 1.3%	318 out of 15747 genes, 2.0%	1	ENSGALG00000030099,ENSGALG00000031529,ENSGALG00000001252,ENSGALG00000026449,ENSGALG00000008014,ENSGALG00000040776,ENSGALG00000016276,ENSGALG00000009958
biological_process	GO:0016567 protein ubiquitination	7 out of 613 genes, 1.1%	429 out of 15747 genes, 2.7%	1	ENSGALG00000027786,ENSGALG00000038164,ENSGALG00000033467,ENSGALG00000032644,ENSGALG00000038598,ENSGALG00000005537,ENSGALG00000026849
biological_process	GO:0045785 positive regulation of cell adhesion	6 out of 613 genes, 1.0%	217 out of 15747 genes, 1.4%	1	ENSGALG00000043223,ENSGALG00000031529,ENSGALG00000010583,ENSGALG00000003589,ENSGALG00000030012,ENSGALG00000015630
biological_process	GO:0010927 cellular component assembly involved in morphogenesis	4 out of 613 genes, 0.7%	72 out of 15747 genes, 0.5%	1	ENSGALG00000004740,ENSGALG00000043839,ENSGALG00000017274,ENSGALG00000009050
biological_process	GO:1901293 nucleoside phosphate biosynthetic process	9 out of 613 genes, 1.5%	203 out of 15747 genes, 1.3%	1	ENSGALG00000015753,ENSGALG00000031678,ENSGALG00000010225,ENSGALG00000015224,ENSGALG00000005361,ENSGALG00000011093,ENSGALG00000030251,ENSGALG00000012418,ENSGALG00000016524
biological_process	GO:0048840 otolith development	2 out of 613 genes, 0.3%	7 out of 15747 genes, 0.0%	1	ENSGALG00000026305,ENSGALG00000013659
cellular_component	GO:0034704 calcium channel complex	6 out of 613 genes, 1.0%	46 out of 15747 genes, 0.3%	1	ENSGALG00000025788,ENSGALG00000005332,ENSGALG00000005766,ENSGALG00000003833,ENSGALG00000013007,ENSGALG00000005215
biological_process	GO:1901576 organic substance biosynthetic process	68 out of 613 genes, 11.1%	1943 out of 15747 genes, 12.3%	1	ENSGALG00000016128,ENSGALG00000013265,ENSGALG00000016662,ENSGALG00000013969,ENSGALG00000030199,ENSGALG00000016316,ENSGALG00000034194,ENSGALG00000004230,ENSGALG00000041630,ENSGALG00000031678,ENSGALG00000016804,ENSGALG00000015224,ENSGALG00000005215,ENSGALG00000038771,ENSGALG00000006964,ENSGALG00000014874,ENSGALG00000008014,ENSGALG00000030251,ENSGALG00000006651,ENSGALG00000033828,ENSGALG00000012418,…
cellular_component	GO:0098852 lytic vacuole membrane	2 out of 613 genes, 0.3%	72 out of 15747 genes, 0.5%	1	ENSGALG00000031450,ENSGALG00000016615
biological_process	GO:0007186 G-protein coupled receptor signaling pathway	40 out of 613 genes, 6.5%	693 out of 15747 genes, 4.4%	1	ENSGALG00000005657,ENSGALG00000037290,ENSGALG00000005242,ENSGALG00000016992,ENSGALG00000032978,ENSGALG00000012297,ENSGALG00000010866,ENSGALG00000012140,ENSGALG00000016725,ENSGALG00000016615,ENSGALG00000016176,ENSGALG00000005853,ENSGALG00000040305,ENSGALG00000014206,ENSGALG00000005212,ENSGALG00000020151,ENSGALG00000010781,ENSGALG00000043556,ENSGALG00000006406,ENSGALG00000001094,ENSGALG00000013813,…
cellular_component	GO:0044853 plasma membrane raft	2 out of 613 genes, 0.3%	49 out of 15747 genes, 0.3%	1	ENSGALG00000032683,ENSGALG00000036114
biological_process	GO:0032446 protein modification by small protein conjugation	7 out of 613 genes, 1.1%	467 out of 15747 genes, 3.0%	1	ENSGALG00000027786,ENSGALG00000038164,ENSGALG00000033467,ENSGALG00000032644,ENSGALG00000038598,ENSGALG00000005537,ENSGALG00000026849
cellular_component	GO:0016363 nuclear matrix	4 out of 613 genes, 0.7%	49 out of 15747 genes, 0.3%	1	ENSGALG00000045105,ENSGALG00000006651,ENSGALG00000008014,ENSGALG00000005212
biological_process	GO:0021872 forebrain generation of neurons	4 out of 613 genes, 0.7%	49 out of 15747 genes, 0.3%	1	ENSGALG00000008135,ENSGALG00000032386,ENSGALG00000000653,ENSGALG00000030032
biological_process	GO:0060706 cell differentiation involved in embryonic placenta development	2 out of 613 genes, 0.3%	16 out of 15747 genes, 0.1%	1	ENSGALG00000027786,ENSGALG00000016316
biological_process	GO:0031647 regulation of protein stability	4 out of 613 genes, 0.7%	173 out of 15747 genes, 1.1%	1	ENSGALG00000009050,ENSGALG00000036114,ENSGALG00000036396,ENSGALG00000026849
biological_process	GO:0062013 positive regulation of small molecule metabolic process	5 out of 613 genes, 0.8%	66 out of 15747 genes, 0.4%	1	ENSGALG00000042878,ENSGALG00000001418,ENSGALG00000016992,ENSGALG00000015495,ENSGALG00000012155
biological_process	GO:1903827 regulation of cellular protein localization	9 out of 613 genes, 1.5%	293 out of 15747 genes, 1.9%	1	ENSGALG00000031529,ENSGALG00000032386,ENSGALG00000012155,ENSGALG00000026849,ENSGALG00000037603,ENSGALG00000006995,ENSGALG00000040532,ENSGALG00000036114,ENSGALG00000042365
molecular_function	GO:0003996 acyl-CoA ligase activity	2 out of 613 genes, 0.3%	3 out of 15747 genes, 0.0%	1	ENSGALG00000042446,ENSGALG00000029827
cellular_component	GO:0060076 excitatory synapse	2 out of 613 genes, 0.3%	9 out of 15747 genes, 0.1%	1	ENSGALG00000039254,ENSGALG00000041122
biological_process	GO:0031623 receptor internalization	3 out of 613 genes, 0.5%	43 out of 15747 genes, 0.3%	1	ENSGALG00000017274,ENSGALG00000003164,ENSGALG00000000653
cellular_component	GO:0015935 small ribosomal subunit	2 out of 613 genes, 0.3%	56 out of 15747 genes, 0.4%	1	ENSGALG00000038667,ENSGALG00000024398
biological_process	GO:0040017 positive regulation of locomotion	6 out of 613 genes, 1.0%	313 out of 15747 genes, 2.0%	1	ENSGALG00000008681,ENSGALG00000010596,ENSGALG00000033974,ENSGALG00000006992,ENSGALG00000012155,ENSGALG00000027785
biological_process	GO:0006839 mitochondrial transport	2 out of 613 genes, 0.3%	97 out of 15747 genes, 0.6%	1	ENSGALG00000038400,ENSGALG00000004845
biological_process	GO:0051668 localization within membrane	2 out of 613 genes, 0.3%	87 out of 15747 genes, 0.6%	1	ENSGALG00000011549,ENSGALG00000003164
cellular_component	GO:0043209 myelin sheath	5 out of 613 genes, 0.8%	138 out of 15747 genes, 0.9%	1	ENSGALG00000037716,ENSGALG00000031529,ENSGALG00000033428,ENSGALG00000037953,ENSGALG00000000653
cellular_component	GO:0032426 stereocilium tip	2 out of 613 genes, 0.3%	10 out of 15747 genes, 0.1%	1	ENSGALG00000015145,ENSGALG00000042706
biological_process	GO:0006586 indolalkylamine metabolic process	2 out of 613 genes, 0.3%	8 out of 15747 genes, 0.1%	1	ENSGALG00000012418,ENSGALG00000035207
biological_process	GO:0034612 response to tumor necrosis factor	3 out of 613 genes, 0.5%	87 out of 15747 genes, 0.6%	1	ENSGALG00000014994,ENSGALG00000029000,ENSGALG00000030601
biological_process	GO:0030198 extracellular matrix organization	11 out of 613 genes, 1.8%	162 out of 15747 genes, 1.0%	1	ENSGALG00000010657,ENSGALG00000006725,ENSGALG00000006864,ENSGALG00000014900,ENSGALG00000010583,ENSGALG00000006992,ENSGALG00000003589,ENSGALG00000012115,ENSGALG00000010927,ENSGALG00000026305,ENSGALG00000038022
biological_process	GO:0002695 negative regulation of leukocyte activation	2 out of 613 genes, 0.3%	88 out of 15747 genes, 0.6%	1	ENSGALG00000031529,ENSGALG00000008014
cellular_component	GO:0005759 mitochondrial matrix	6 out of 613 genes, 1.0%	174 out of 15747 genes, 1.1%	1	ENSGALG00000034194,ENSGALG00000029438,ENSGALG00000042446,ENSGALG00000038667,ENSGALG00000029827,ENSGALG00000034352
cellular_component	GO:0012506 vesicle membrane	12 out of 613 genes, 2.0%	177 out of 15747 genes, 1.1%	1	ENSGALG00000043839,ENSGALG00000041103,ENSGALG00000039254,ENSGALG00000029392,ENSGALG00000037302,ENSGALG00000041122,ENSGALG00000019958,ENSGALG00000005360,ENSGALG00000014997,ENSGALG00000029000,ENSGALG00000035935,ENSGALG00000016615
biological_process	GO:0051098 regulation of binding	5 out of 613 genes, 0.8%	236 out of 15747 genes, 1.5%	1	ENSGALG00000006992,ENSGALG00000036114,ENSGALG00000030601,ENSGALG00000012155,ENSGALG00000001124
biological_process	GO:0048608 reproductive structure development	11 out of 613 genes, 1.8%	256 out of 15747 genes, 1.6%	1	ENSGALG00000027786,ENSGALG00000042607,ENSGALG00000013294,ENSGALG00000031768,ENSGALG00000016662,ENSGALG00000008014,ENSGALG00000012115,ENSGALG00000012236,ENSGALG00000016316,ENSGALG00000029000,ENSGALG00000012140
biological_process	GO:0002764 immune response-regulating signaling pathway	4 out of 613 genes, 0.7%	166 out of 15747 genes, 1.1%	1	ENSGALG00000040101,ENSGALG00000043735,ENSGALG00000042285,ENSGALG00000013101
biological_process	GO:0009199 ribonucleoside triphosphate metabolic process	3 out of 613 genes, 0.5%	143 out of 15747 genes, 0.9%	1	ENSGALG00000031678,ENSGALG00000016524,ENSGALG00000015224
molecular_function	GO:0001067 regulatory region nucleic acid binding	24 out of 613 genes, 3.9%	706 out of 15747 genes, 4.5%	1	ENSGALG00000019842,ENSGALG00000016662,ENSGALG00000030657,ENSGALG00000008014,ENSGALG00000045328,ENSGALG00000016316,ENSGALG00000035944,ENSGALG00000016384,ENSGALG00000046365,ENSGALG00000008135,ENSGALG00000006810,ENSGALG00000001252,ENSGALG00000011801,ENSGALG00000039409,ENSGALG00000012115,ENSGALG00000001124,ENSGALG00000030601,ENSGALG00000043010,ENSGALG00000007656,ENSGALG00000045800,ENSGALG00000040532,…
biological_process	GO:0046394 carboxylic acid biosynthetic process	15 out of 613 genes, 2.4%	183 out of 15747 genes, 1.2%	1	ENSGALG00000033143,ENSGALG00000003751,ENSGALG00000042446,ENSGALG00000031678,ENSGALG00000029827,ENSGALG00000013969,ENSGALG00000005043,ENSGALG00000033828,ENSGALG00000012418,ENSGALG00000016273,ENSGALG00000016524,ENSGALG00000037875,ENSGALG00000003432,ENSGALG00000004230,ENSGALG00000038771
biological_process	GO:0007517 muscle organ development	3 out of 613 genes, 0.5%	173 out of 15747 genes, 1.1%	1	ENSGALG00000009064,ENSGALG00000005292,ENSGALG00000036114
cellular_component	GO:0043195 terminal bouton	4 out of 613 genes, 0.7%	22 out of 15747 genes, 0.1%	1	ENSGALG00000012594,ENSGALG00000041103,ENSGALG00000015332,ENSGALG00000035935
biological_process	GO:0032940 secretion by cell	10 out of 613 genes, 1.6%	267 out of 15747 genes, 1.7%	1	ENSGALG00000011141,ENSGALG00000000277,ENSGALG00000012594,ENSGALG00000041272,ENSGALG00000037302,ENSGALG00000015332,ENSGALG00000014994,ENSGALG00000005212,ENSGALG00000012140,ENSGALG00000035935
biological_process	GO:0009310 amine catabolic process	2 out of 613 genes, 0.3%	13 out of 15747 genes, 0.1%	1	ENSGALG00000012418,ENSGALG00000035207
molecular_function	GO:0005004 GPI-linked ephrin receptor activity	2 out of 613 genes, 0.3%	6 out of 15747 genes, 0.0%	1	ENSGALG00000012594,ENSGALG00000021567
biological_process	GO:0006325 chromatin organization	7 out of 613 genes, 1.1%	436 out of 15747 genes, 2.8%	1	ENSGALG00000008135,ENSGALG00000032489,ENSGALG00000002511,ENSGALG00000026449,ENSGALG00000037242,ENSGALG00000039409,ENSGALG00000006031
molecular_function	GO:0005198 structural molecule activity	25 out of 613 genes, 4.1%	704 out of 15747 genes, 4.5%	1	ENSGALG00000002201,ENSGALG00000014874,ENSGALG00000011913,ENSGALG00000037716,ENSGALG00000006864,ENSGALG00000022557,ENSGALG00000016367,ENSGALG00000006208,ENSGALG00000034194,ENSGALG00000009050,ENSGALG00000038667,ENSGALG00000026305,ENSGALG00000037953,ENSGALG00000019715,ENSGALG00000038022,ENSGALG00000010657,ENSGALG00000034352,ENSGALG00000036846,ENSGALG00000024398,ENSGALG00000028560,ENSGALG00000044875,…
molecular_function	GO:0046332 SMAD binding	2 out of 613 genes, 0.3%	63 out of 15747 genes, 0.4%	1	ENSGALG00000045105,ENSGALG00000016662
biological_process	GO:0090102 cochlea development	3 out of 613 genes, 0.5%	29 out of 15747 genes, 0.2%	1	ENSGALG00000010572,ENSGALG00000002763,ENSGALG00000029392
molecular_function	GO:0015171 amino acid transmembrane transporter activity	7 out of 613 genes, 1.1%	62 out of 15747 genes, 0.4%	1	ENSGALG00000039254,ENSGALG00000041122,ENSGALG00000019958,ENSGALG00000013180,ENSGALG00000019290,ENSGALG00000004729,ENSGALG00000041612
biological_process	GO:0051603 proteolysis involved in cellular protein catabolic process	5 out of 613 genes, 0.8%	448 out of 15747 genes, 2.8%	1	ENSGALG00000038164,ENSGALG00000029438,ENSGALG00000037812,ENSGALG00000032644,ENSGALG00000026849
biological_process	GO:0015721 bile acid and bile salt transport	3 out of 613 genes, 0.5%	11 out of 15747 genes, 0.1%	1	ENSGALG00000031293,ENSGALG00000019276,ENSGALG00000010891
biological_process	GO:1903522 regulation of blood circulation	3 out of 613 genes, 0.5%	132 out of 15747 genes, 0.8%	1	ENSGALG00000006508,ENSGALG00000010078,ENSGALG00000005332
biological_process	GO:0071310 cellular response to organic substance	41 out of 613 genes, 6.7%	1188 out of 15747 genes, 7.5%	1	ENSGALG00000005657,ENSGALG00000041510,ENSGALG00000029000,ENSGALG00000026853,ENSGALG00000012140,ENSGALG00000003446,ENSGALG00000008135,ENSGALG00000012115,ENSGALG00000043010,ENSGALG00000021567,ENSGALG00000007959,ENSGALG00000005215,ENSGALG00000005212,ENSGALG00000033974,ENSGALG00000031529,ENSGALG00000008014,ENSGALG00000008681,ENSGALG00000012594,ENSGALG00000038042,ENSGALG00000036971,ENSGALG00000036114,…
biological_process	GO:0046677 response to antibiotic	5 out of 613 genes, 0.8%	108 out of 15747 genes, 0.7%	1	ENSGALG00000008898,ENSGALG00000000277,ENSGALG00000034751,ENSGALG00000014994,ENSGALG00000029000
cellular_component	GO:0016604 nuclear body	5 out of 613 genes, 0.8%	451 out of 15747 genes, 2.9%	1	ENSGALG00000045105,ENSGALG00000017310,ENSGALG00000006651,ENSGALG00000016662,ENSGALG00000012115
biological_process	GO:0051346 negative regulation of hydrolase activity	13 out of 613 genes, 2.1%	248 out of 15747 genes, 1.6%	1	ENSGALG00000030255,ENSGALG00000010657,ENSGALG00000033974,ENSGALG00000006992,ENSGALG00000017017,ENSGALG00000014252,ENSGALG00000020390,ENSGALG00000000293,ENSGALG00000006833,ENSGALG00000043252,ENSGALG00000007381,ENSGALG00000001697,ENSGALG00000031659
molecular_function	GO:0005104 fibroblast growth factor receptor binding	2 out of 613 genes, 0.3%	22 out of 15747 genes, 0.1%	1	ENSGALG00000017287,ENSGALG00000026853
biological_process	GO:0071704 organic substance metabolic process	199 out of 613 genes, 32.5%	5702 out of 15747 genes, 36.2%	1	ENSGALG00000010850,ENSGALG00000030664,ENSGALG00000016128,ENSGALG00000013265,ENSGALG00000039831,ENSGALG00000013969,ENSGALG00000006208,ENSGALG00000040208,ENSGALG00000016316,ENSGALG00000042984,ENSGALG00000021285,ENSGALG00000015730,ENSGALG00000010342,ENSGALG00000041510,ENSGALG00000014997,ENSGALG00000004230,ENSGALG00000038598,ENSGALG00000036504,ENSGALG00000015224,ENSGALG00000000690,ENSGALG00000045045,…
biological_process	GO:0072528 pyrimidine-containing compound biosynthetic process	2 out of 613 genes, 0.3%	41 out of 15747 genes, 0.3%	1	ENSGALG00000016524,ENSGALG00000038362
molecular_function	GO:0032947 protein-containing complex scaffold activity	3 out of 613 genes, 0.5%	63 out of 15747 genes, 0.4%	1	ENSGALG00000011913,ENSGALG00000009050,ENSGALG00000008353
biological_process	GO:0060349 bone morphogenesis	2 out of 613 genes, 0.3%	80 out of 15747 genes, 0.5%	1	ENSGALG00000005426,ENSGALG00000010583
biological_process	GO:0009190 cyclic nucleotide biosynthetic process	2 out of 613 genes, 0.3%	28 out of 15747 genes, 0.2%	1	ENSGALG00000030251,ENSGALG00000015753
biological_process	GO:0051905 establishment of pigment granule localization	3 out of 613 genes, 0.5%	13 out of 15747 genes, 0.1%	1	ENSGALG00000031450,ENSGALG00000039101,ENSGALG00000016615
molecular_function	GO:0008289 lipid binding	19 out of 613 genes, 3.1%	475 out of 15747 genes, 3.0%	1	ENSGALG00000031301,ENSGALG00000005327,ENSGALG00000006995,ENSGALG00000037875,ENSGALG00000008910,ENSGALG00000043401,ENSGALG00000029454,ENSGALG00000016725,ENSGALG00000045796,ENSGALG00000011801,ENSGALG00000016258,ENSGALG00000030836,ENSGALG00000033960,ENSGALG00000011784,ENSGALG00000045260,ENSGALG00000044307,ENSGALG00000012092,ENSGALG00000035935,ENSGALG00000005978
biological_process	GO:0005996 monosaccharide metabolic process	6 out of 613 genes, 1.0%	101 out of 15747 genes, 0.6%	1	ENSGALG00000045045,ENSGALG00000010342,ENSGALG00000006995,ENSGALG00000031678,ENSGALG00000006208,ENSGALG00000023761
biological_process	GO:0042133 neurotransmitter metabolic process	3 out of 613 genes, 0.5%	41 out of 15747 genes, 0.3%	1	ENSGALG00000016804,ENSGALG00000003432,ENSGALG00000017216
biological_process	GO:0008643 carbohydrate transport	3 out of 613 genes, 0.5%	31 out of 15747 genes, 0.2%	1	ENSGALG00000009306,ENSGALG00000037603,ENSGALG00000003310
biological_process	GO:0034641 cellular nitrogen compound metabolic process	66 out of 613 genes, 10.8%	2461 out of 15747 genes, 15.6%	1	ENSGALG00000016662,ENSGALG00000040208,ENSGALG00000030199,ENSGALG00000016316,ENSGALG00000021285,ENSGALG00000034194,ENSGALG00000036504,ENSGALG00000041630,ENSGALG00000031678,ENSGALG00000015224,ENSGALG00000014874,ENSGALG00000008014,ENSGALG00000011565,ENSGALG00000012236,ENSGALG00000035207,ENSGALG00000030251,ENSGALG00000006651,ENSGALG00000012418,ENSGALG00000031713,ENSGALG00000003765,ENSGALG00000042287,…
biological_process	GO:0032402 melanosome transport	2 out of 613 genes, 0.3%	11 out of 15747 genes, 0.1%	1	ENSGALG00000039101,ENSGALG00000016615
biological_process	GO:0009059 macromolecule biosynthetic process	33 out of 613 genes, 5.4%	1296 out of 15747 genes, 8.2%	1	ENSGALG00000016128,ENSGALG00000013265,ENSGALG00000016662,ENSGALG00000036396,ENSGALG00000030199,ENSGALG00000016316,ENSGALG00000034194,ENSGALG00000015495,ENSGALG00000008135,ENSGALG00000041630,ENSGALG00000001124,ENSGALG00000043010,ENSGALG00000040532,ENSGALG00000026747,ENSGALG00000014874,ENSGALG00000037716,ENSGALG00000008014,ENSGALG00000001611,ENSGALG00000006651,ENSGALG00000038667,ENSGALG00000041152,…
biological_process	GO:0006304 DNA modification	3 out of 613 genes, 0.5%	41 out of 15747 genes, 0.3%	1	ENSGALG00000011565,ENSGALG00000019211,ENSGALG00000034574
biological_process	GO:0046034 ATP metabolic process	2 out of 613 genes, 0.3%	114 out of 15747 genes, 0.7%	1	ENSGALG00000031678,ENSGALG00000015224
biological_process	GO:0009124 nucleoside monophosphate biosynthetic process	3 out of 613 genes, 0.5%	93 out of 15747 genes, 0.6%	1	ENSGALG00000031678,ENSGALG00000015224,ENSGALG00000005361
biological_process	GO:0006284 base-excision repair	4 out of 613 genes, 0.7%	35 out of 15747 genes, 0.2%	1	ENSGALG00000021285,ENSGALG00000017493,ENSGALG00000006651,ENSGALG00000032644
biological_process	GO:0051303 establishment of chromosome localization	2 out of 613 genes, 0.3%	47 out of 15747 genes, 0.3%	1	ENSGALG00000031768,ENSGALG00000045889
biological_process	GO:0097722 sperm motility	2 out of 613 genes, 0.3%	41 out of 15747 genes, 0.3%	1	ENSGALG00000007257,ENSGALG00000005247
biological_process	GO:0016999 antibiotic metabolic process	2 out of 613 genes, 0.3%	64 out of 15747 genes, 0.4%	1	ENSGALG00000041510,ENSGALG00000010225
biological_process	GO:0051049 regulation of transport	41 out of 613 genes, 6.7%	991 out of 15747 genes, 6.3%	1	ENSGALG00000013294,ENSGALG00000011875,ENSGALG00000006992,ENSGALG00000040038,ENSGALG00000003833,ENSGALG00000026849,ENSGALG00000015145,ENSGALG00000029000,ENSGALG00000043764,ENSGALG00000016615,ENSGALG00000032545,ENSGALG00000012142,ENSGALG00000005853,ENSGALG00000042706,ENSGALG00000040532,ENSGALG00000005215,ENSGALG00000005212,ENSGALG00000027702,ENSGALG00000031301,ENSGALG00000031529,ENSGALG00000000277,…
cellular_component	GO:0000139 Golgi membrane	3 out of 613 genes, 0.5%	259 out of 15747 genes, 1.6%	1	ENSGALG00000007116,ENSGALG00000001611,ENSGALG00000016128
biological_process	GO:1901342 regulation of vasculature development	7 out of 613 genes, 1.1%	176 out of 15747 genes, 1.1%	1	ENSGALG00000033960,ENSGALG00000014840,ENSGALG00000038225,ENSGALG00000016176,ENSGALG00000042365,ENSGALG00000027785,ENSGALG00000006519
biological_process	GO:0045934 negative regulation of nucleobase-containing compound metabolic process	26 out of 613 genes, 4.2%	971 out of 15747 genes, 6.2%	1	ENSGALG00000014900,ENSGALG00000030657,ENSGALG00000008014,ENSGALG00000045328,ENSGALG00000009050,ENSGALG00000006651,ENSGALG00000035944,ENSGALG00000036114,ENSGALG00000038598,ENSGALG00000016384,ENSGALG00000008135,ENSGALG00000014979,ENSGALG00000046365,ENSGALG00000042878,ENSGALG00000011801,ENSGALG00000045889,ENSGALG00000039409,ENSGALG00000012115,ENSGALG00000019211,ENSGALG00000030601,ENSGALG00000043010,…
cellular_component	GO:0005923 bicellular tight junction	2 out of 613 genes, 0.3%	67 out of 15747 genes, 0.4%	1	ENSGALG00000008353,ENSGALG00000022557
molecular_function	GO:0008270 zinc ion binding	26 out of 613 genes, 4.2%	553 out of 15747 genes, 3.5%	1	ENSGALG00000036909,ENSGALG00000037975,ENSGALG00000016662,ENSGALG00000006992,ENSGALG00000030657,ENSGALG00000037220,ENSGALG00000045105,ENSGALG00000016316,ENSGALG00000019060,ENSGALG00000033428,ENSGALG00000005360,ENSGALG00000039181,ENSGALG00000038598,ENSGALG00000016384,ENSGALG00000041918,ENSGALG00000041826,ENSGALG00000011801,ENSGALG00000039145,ENSGALG00000012197,ENSGALG00000035656,ENSGALG00000012115,…
molecular_function	GO:0098631 cell adhesion mediator activity	2 out of 613 genes, 0.3%	27 out of 15747 genes, 0.2%	1	ENSGALG00000007927,ENSGALG00000013293
molecular_function	GO:0043178 alcohol binding	4 out of 613 genes, 0.7%	53 out of 15747 genes, 0.3%	1	ENSGALG00000011875,ENSGALG00000006297,ENSGALG00000006995,ENSGALG00000005978
biological_process	GO:0042471 ear morphogenesis	6 out of 613 genes, 1.0%	94 out of 15747 genes, 0.6%	1	ENSGALG00000031450,ENSGALG00000010572,ENSGALG00000010935,ENSGALG00000002763,ENSGALG00000005443,ENSGALG00000004978
biological_process	GO:0007626 locomotory behavior	15 out of 613 genes, 2.4%	151 out of 15747 genes, 1.0%	1	ENSGALG00000010572,ENSGALG00000017238,ENSGALG00000011350,ENSGALG00000000653,ENSGALG00000030032,ENSGALG00000006208,ENSGALG00000005853,ENSGALG00000008898,ENSGALG00000012297,ENSGALG00000016907,ENSGALG00000041272,ENSGALG00000036971,ENSGALG00000040532,ENSGALG00000004978,ENSGALG00000015269
biological_process	GO:1904950 negative regulation of establishment of protein localization	3 out of 613 genes, 0.5%	100 out of 15747 genes, 0.6%	1	ENSGALG00000032683,ENSGALG00000006995,ENSGALG00000026849
biological_process	GO:0048762 mesenchymal cell differentiation	2 out of 613 genes, 0.3%	130 out of 15747 genes, 0.8%	1	ENSGALG00000002763,ENSGALG00000036114
biological_process	GO:0050767 regulation of neurogenesis	13 out of 613 genes, 2.1%	504 out of 15747 genes, 3.2%	1	ENSGALG00000031578,ENSGALG00000032545,ENSGALG00000000277,ENSGALG00000011350,ENSGALG00000000653,ENSGALG00000001124,ENSGALG00000013822,ENSGALG00000008681,ENSGALG00000008898,ENSGALG00000012594,ENSGALG00000036114,ENSGALG00000008602,ENSGALG00000041273
molecular_function	GO:0140096 catalytic activity, acting on a protein	66 out of 613 genes, 10.8%	1746 out of 15747 genes, 11.1%	1	ENSGALG00000009602,ENSGALG00000030664,ENSGALG00000043351,ENSGALG00000042984,ENSGALG00000015730,ENSGALG00000040078,ENSGALG00000037225,ENSGALG00000038598,ENSGALG00000038164,ENSGALG00000006819,ENSGALG00000009034,ENSGALG00000012126,ENSGALG00000021567,ENSGALG00000037812,ENSGALG00000013571,ENSGALG00000032796,ENSGALG00000031529,ENSGALG00000003016,ENSGALG00000012594,ENSGALG00000019060,ENSGALG00000009050,…
biological_process	GO:0043413 macromolecule glycosylation	4 out of 613 genes, 0.7%	161 out of 15747 genes, 1.0%	1	ENSGALG00000001611,ENSGALG00000016128,ENSGALG00000041152,ENSGALG00000036396
biological_process	GO:0007343 egg activation	2 out of 613 genes, 0.3%	7 out of 15747 genes, 0.0%	1	ENSGALG00000002428,ENSGALG00000037220
biological_process	GO:0019362 pyridine nucleotide metabolic process	2 out of 613 genes, 0.3%	59 out of 15747 genes, 0.4%	1	ENSGALG00000031678,ENSGALG00000012418
biological_process	GO:0007586 digestion	3 out of 613 genes, 0.5%	36 out of 15747 genes, 0.2%	1	ENSGALG00000032978,ENSGALG00000040530,ENSGALG00000033638
biological_process	GO:0006165 nucleoside diphosphate phosphorylation	3 out of 613 genes, 0.5%	43 out of 15747 genes, 0.3%	1	ENSGALG00000031678,ENSGALG00000015224,ENSGALG00000011093
biological_process	GO:0007420 brain development	16 out of 613 genes, 2.6%	412 out of 15747 genes, 2.6%	1	ENSGALG00000019842,ENSGALG00000033953,ENSGALG00000012594,ENSGALG00000041510,ENSGALG00000036114,ENSGALG00000015495,ENSGALG00000008135,ENSGALG00000006508,ENSGALG00000032386,ENSGALG00000000653,ENSGALG00000001124,ENSGALG00000030032,ENSGALG00000008898,ENSGALG00000016907,ENSGALG00000040532,ENSGALG00000005212
molecular_function	GO:0005179 hormone activity	6 out of 613 genes, 1.0%	76 out of 15747 genes, 0.5%	1	ENSGALG00000032978,ENSGALG00000002860,ENSGALG00000042878,ENSGALG00000000277,ENSGALG00000017117,ENSGALG00000012140
biological_process	GO:0032989 cellular component morphogenesis	20 out of 613 genes, 3.3%	526 out of 15747 genes, 3.3%	1	ENSGALG00000033974,ENSGALG00000031529,ENSGALG00000022557,ENSGALG00000012594,ENSGALG00000004740,ENSGALG00000009050,ENSGALG00000036114,ENSGALG00000014227,ENSGALG00000010935,ENSGALG00000043839,ENSGALG00000010583,ENSGALG00000043480,ENSGALG00000000653,ENSGALG00000001124,ENSGALG00000019211,ENSGALG00000007927,ENSGALG00000031450,ENSGALG00000017274,ENSGALG00000021567,ENSGALG00000002314
cellular_component	GO:0042719 mitochondrial intermembrane space protein transporter complex	2 out of 613 genes, 0.3%	3 out of 15747 genes, 0.0%	1	ENSGALG00000004845,ENSGALG00000042572
biological_process	GO:0050807 regulation of synapse organization	4 out of 613 genes, 0.7%	102 out of 15747 genes, 0.6%	1	ENSGALG00000033960,ENSGALG00000008898,ENSGALG00000012594,ENSGALG00000016288
cellular_component	GO:0031965 nuclear membrane	3 out of 613 genes, 0.5%	157 out of 15747 genes, 1.0%	1	ENSGALG00000033069,ENSGALG00000015224,ENSGALG00000005212
cellular_component	GO:0005622 intracellular	293 out of 613 genes, 47.8%	10207 out of 15747 genes, 64.8%	1	ENSGALG00000016128,ENSGALG00000038940,ENSGALG00000004669,ENSGALG00000040208,ENSGALG00000016316,ENSGALG00000042984,ENSGALG00000004740,ENSGALG00000014997,ENSGALG00000036504,ENSGALG00000015224,ENSGALG00000045045,ENSGALG00000013822,ENSGALG00000021567,ENSGALG00000041471,ENSGALG00000005752,ENSGALG00000007319,ENSGALG00000038771,ENSGALG00000039254,ENSGALG00000002428,ENSGALG00000016367,ENSGALG00000011565,…
biological_process	GO:0048709 oligodendrocyte differentiation	5 out of 613 genes, 0.8%	44 out of 15747 genes, 0.3%	1	ENSGALG00000012594,ENSGALG00000032545,ENSGALG00000031529,ENSGALG00000003589,ENSGALG00000000653
biological_process	GO:0021885 forebrain cell migration	2 out of 613 genes, 0.3%	55 out of 15747 genes, 0.3%	1	ENSGALG00000006508,ENSGALG00000000653
biological_process	GO:0019538 protein metabolic process	85 out of 613 genes, 13.9%	2935 out of 15747 genes, 18.6%	1	ENSGALG00000010850,ENSGALG00000009602,ENSGALG00000030664,ENSGALG00000016128,ENSGALG00000042984,ENSGALG00000015730,ENSGALG00000034194,ENSGALG00000040078,ENSGALG00000037225,ENSGALG00000038598,ENSGALG00000005537,ENSGALG00000038164,ENSGALG00000006819,ENSGALG00000009034,ENSGALG00000012126,ENSGALG00000021567,ENSGALG00000037812,ENSGALG00000013571,ENSGALG00000032796,ENSGALG00000014874,ENSGALG00000031529,…
biological_process	GO:0009743 response to carbohydrate	2 out of 613 genes, 0.3%	56 out of 15747 genes, 0.4%	1	ENSGALG00000013265,ENSGALG00000037603
biological_process	GO:0061448 connective tissue development	6 out of 613 genes, 1.0%	151 out of 15747 genes, 1.0%	1	ENSGALG00000017287,ENSGALG00000008135,ENSGALG00000006725,ENSGALG00000010583,ENSGALG00000008732,ENSGALG00000029000
biological_process	GO:0007399 nervous system development	58 out of 613 genes, 9.5%	1384 out of 15747 genes, 8.8%	1	ENSGALG00000019842,ENSGALG00000013782,ENSGALG00000016316,ENSGALG00000032856,ENSGALG00000015145,ENSGALG00000041510,ENSGALG00000015495,ENSGALG00000031578,ENSGALG00000008135,ENSGALG00000010935,ENSGALG00000006508,ENSGALG00000028138,ENSGALG00000032545,ENSGALG00000010583,ENSGALG00000003589,ENSGALG00000013293,ENSGALG00000011581,ENSGALG00000016176,ENSGALG00000006626,ENSGALG00000030032,ENSGALG00000001124,…
molecular_function	GO:0008146 sulfotransferase activity	3 out of 613 genes, 0.5%	56 out of 15747 genes, 0.4%	1	ENSGALG00000044026,ENSGALG00000046375,ENSGALG00000011287
molecular_function	GO:0005524 ATP binding	50 out of 613 genes, 8.2%	1171 out of 15747 genes, 7.4%	1	ENSGALG00000009602,ENSGALG00000003537,ENSGALG00000035594,ENSGALG00000040415,ENSGALG00000030199,ENSGALG00000011299,ENSGALG00000040078,ENSGALG00000020827,ENSGALG00000016524,ENSGALG00000014979,ENSGALG00000031768,ENSGALG00000013268,ENSGALG00000011581,ENSGALG00000015224,ENSGALG00000010116,ENSGALG00000031450,ENSGALG00000029510,ENSGALG00000015928,ENSGALG00000005043,ENSGALG00000009034,ENSGALG00000021567,…
biological_process	GO:0048489 synaptic vesicle transport	3 out of 613 genes, 0.5%	76 out of 15747 genes, 0.5%	1	ENSGALG00000003164,ENSGALG00000015332,ENSGALG00000035935
biological_process	GO:0006869 lipid transport	13 out of 613 genes, 2.1%	187 out of 15747 genes, 1.2%	1	ENSGALG00000031293,ENSGALG00000039354,ENSGALG00000013079,ENSGALG00000001863,ENSGALG00000011784,ENSGALG00000006995,ENSGALG00000019276,ENSGALG00000009958,ENSGALG00000004230,ENSGALG00000005752,ENSGALG00000010891,ENSGALG00000012092,ENSGALG00000012140
biological_process	GO:0010632 regulation of epithelial cell migration	4 out of 613 genes, 0.7%	138 out of 15747 genes, 0.9%	1	ENSGALG00000033960,ENSGALG00000006992,ENSGALG00000042365,ENSGALG00000027785
biological_process	GO:0016049 cell growth	2 out of 613 genes, 0.3%	63 out of 15747 genes, 0.4%	1	ENSGALG00000012594,ENSGALG00000001124
biological_process	GO:0044281 small molecule metabolic process	45 out of 613 genes, 7.3%	1098 out of 15747 genes, 7.0%	1	ENSGALG00000013294,ENSGALG00000013969,ENSGALG00000006208,ENSGALG00000032620,ENSGALG00000042984,ENSGALG00000010342,ENSGALG00000016273,ENSGALG00000016524,ENSGALG00000017117,ENSGALG00000004230,ENSGALG00000029000,ENSGALG00000001697,ENSGALG00000019300,ENSGALG00000031678,ENSGALG00000046639,ENSGALG00000015224,ENSGALG00000005361,ENSGALG00000045045,ENSGALG00000005043,ENSGALG00000006833,ENSGALG00000005215,…
biological_process	GO:0072521 purine-containing compound metabolic process	10 out of 613 genes, 1.6%	280 out of 15747 genes, 1.8%	1	ENSGALG00000042446,ENSGALG00000015753,ENSGALG00000031678,ENSGALG00000029827,ENSGALG00000010225,ENSGALG00000015224,ENSGALG00000005361,ENSGALG00000007267,ENSGALG00000035207,ENSGALG00000030251
biological_process	GO:0046942 carboxylic acid transport	15 out of 613 genes, 2.4%	177 out of 15747 genes, 1.1%	1	ENSGALG00000031293,ENSGALG00000039254,ENSGALG00000041612,ENSGALG00000036897,ENSGALG00000012594,ENSGALG00000041122,ENSGALG00000012908,ENSGALG00000019276,ENSGALG00000019958,ENSGALG00000013180,ENSGALG00000019290,ENSGALG00000004729,ENSGALG00000033638,ENSGALG00000007959,ENSGALG00000010891
biological_process	GO:0032501 multicellular organismal process	177 out of 613 genes, 28.9%	3792 out of 15747 genes, 24.1%	1	ENSGALG00000042607,ENSGALG00000016684,ENSGALG00000011141,ENSGALG00000006208,ENSGALG00000016316,ENSGALG00000004740,ENSGALG00000015145,ENSGALG00000010342,ENSGALG00000041510,ENSGALG00000004230,ENSGALG00000032545,ENSGALG00000036504,ENSGALG00000016176,ENSGALG00000005853,ENSGALG00000013822,ENSGALG00000010927,ENSGALG00000009034,ENSGALG00000009064,ENSGALG00000021567,ENSGALG00000014206,ENSGALG00000005752,…
cellular_component	GO:0099081 supramolecular polymer	19 out of 613 genes, 3.1%	711 out of 15747 genes, 4.5%	1	ENSGALG00000039190,ENSGALG00000033953,ENSGALG00000004740,ENSGALG00000011299,ENSGALG00000005332,ENSGALG00000037953,ENSGALG00000019715,ENSGALG00000005292,ENSGALG00000006835,ENSGALG00000006508,ENSGALG00000032386,ENSGALG00000036846,ENSGALG00000011581,ENSGALG00000013822,ENSGALG00000044875,ENSGALG00000034585,ENSGALG00000010057,ENSGALG00000043689,ENSGALG00000041471
cellular_component	GO:0008076 voltage-gated potassium channel complex	3 out of 613 genes, 0.5%	66 out of 15747 genes, 0.4%	1	ENSGALG00000012142,ENSGALG00000000653,ENSGALG00000043764
biological_process	GO:0007498 mesoderm development	2 out of 613 genes, 0.3%	72 out of 15747 genes, 0.5%	1	ENSGALG00000036114,ENSGALG00000001124
biological_process	GO:2000058 regulation of ubiquitin-dependent protein catabolic process	2 out of 613 genes, 0.3%	104 out of 15747 genes, 0.7%	1	ENSGALG00000005292,ENSGALG00000012155
biological_process	GO:0055002 striated muscle cell development	4 out of 613 genes, 0.7%	99 out of 15747 genes, 0.6%	1	ENSGALG00000004740,ENSGALG00000009050,ENSGALG00000005292,ENSGALG00000036114
biological_process	GO:0001895 retina homeostasis	3 out of 613 genes, 0.5%	31 out of 15747 genes, 0.2%	1	ENSGALG00000031301,ENSGALG00000002314,ENSGALG00000005752
cellular_component	GO:1990204 oxidoreductase complex	2 out of 613 genes, 0.3%	86 out of 15747 genes, 0.5%	1	ENSGALG00000038714,ENSGALG00000013659
biological_process	GO:0007130 synaptonemal complex assembly	3 out of 613 genes, 0.5%	11 out of 15747 genes, 0.1%	1	ENSGALG00000031768,ENSGALG00000002511,ENSGALG00000045889
biological_process	GO:0008585 female gonad development	6 out of 613 genes, 1.0%	52 out of 15747 genes, 0.3%	1	ENSGALG00000013294,ENSGALG00000031768,ENSGALG00000008014,ENSGALG00000029000,ENSGALG00000012236,ENSGALG00000012140
biological_process	GO:0018200 peptidyl-glutamic acid modification	2 out of 613 genes, 0.3%	20 out of 15747 genes, 0.1%	1	ENSGALG00000036909,ENSGALG00000041676
biological_process	GO:0050817 coagulation	4 out of 613 genes, 0.7%	71 out of 15747 genes, 0.5%	1	ENSGALG00000028886,ENSGALG00000012802,ENSGALG00000004293,ENSGALG00000013571
biological_process	GO:0051899 membrane depolarization	5 out of 613 genes, 0.8%	30 out of 15747 genes, 0.2%	1	ENSGALG00000005332,ENSGALG00000011040,ENSGALG00000006112,ENSGALG00000005215,ENSGALG00000027702
biological_process	GO:0006164 purine nucleotide biosynthetic process	6 out of 613 genes, 1.0%	135 out of 15747 genes, 0.9%	1	ENSGALG00000030251,ENSGALG00000015753,ENSGALG00000031678,ENSGALG00000010225,ENSGALG00000015224,ENSGALG00000005361
biological_process	GO:0097435 supramolecular fiber organization	7 out of 613 genes, 1.1%	358 out of 15747 genes, 2.3%	1	ENSGALG00000033953,ENSGALG00000015172,ENSGALG00000006725,ENSGALG00000006508,ENSGALG00000004740,ENSGALG00000006130,ENSGALG00000009050
biological_process	GO:0051094 positive regulation of developmental process	24 out of 613 genes, 3.9%	806 out of 15747 genes, 5.1%	1	ENSGALG00000002763,ENSGALG00000002722,ENSGALG00000008014,ENSGALG00000016992,ENSGALG00000012155,ENSGALG00000016316,ENSGALG00000008681,ENSGALG00000014840,ENSGALG00000012594,ENSGALG00000041272,ENSGALG00000009050,ENSGALG00000036114,ENSGALG00000015495,ENSGALG00000027786,ENSGALG00000010572,ENSGALG00000042878,ENSGALG00000032545,ENSGALG00000011350,ENSGALG00000005853,ENSGALG00000013822,ENSGALG00000033960,…
cellular_component	GO:0005844 polysome	2 out of 613 genes, 0.3%	53 out of 15747 genes, 0.3%	1	ENSGALG00000011243,ENSGALG00000024398
cellular_component	GO:0030658 transport vesicle membrane	7 out of 613 genes, 1.1%	75 out of 15747 genes, 0.5%	1	ENSGALG00000041103,ENSGALG00000039254,ENSGALG00000037302,ENSGALG00000041122,ENSGALG00000019958,ENSGALG00000005360,ENSGALG00000035935
molecular_function	GO:0070279 vitamin B6 binding	2 out of 613 genes, 0.3%	49 out of 15747 genes, 0.3%	1	ENSGALG00000012418,ENSGALG00000003432
biological_process	GO:0080154 regulation of fertilization	4 out of 613 genes, 0.7%	13 out of 15747 genes, 0.1%	1	ENSGALG00000002428,ENSGALG00000029000,ENSGALG00000037220,ENSGALG00000005215
cellular_component	GO:0030054 cell junction	23 out of 613 genes, 3.8%	497 out of 15747 genes, 3.2%	1	ENSGALG00000007211,ENSGALG00000041348,ENSGALG00000015488,ENSGALG00000022557,ENSGALG00000011141,ENSGALG00000040038,ENSGALG00000016867,ENSGALG00000033953,ENSGALG00000038042,ENSGALG00000012923,ENSGALG00000015434,ENSGALG00000013775,ENSGALG00000010891,ENSGALG00000006508,ENSGALG00000036097,ENSGALG00000012906,ENSGALG00000029392,ENSGALG00000008898,ENSGALG00000033960,ENSGALG00000036925,ENSGALG00000009306,…
biological_process	GO:0034976 response to endoplasmic reticulum stress	3 out of 613 genes, 0.5%	153 out of 15747 genes, 1.0%	1	ENSGALG00000037603,ENSGALG00000001252,ENSGALG00000008014
biological_process	GO:1901615 organic hydroxy compound metabolic process	10 out of 613 genes, 1.6%	230 out of 15747 genes, 1.5%	1	ENSGALG00000013294,ENSGALG00000003751,ENSGALG00000031678,ENSGALG00000007267,ENSGALG00000041510,ENSGALG00000016370,ENSGALG00000004230,ENSGALG00000037875,ENSGALG00000005215,ENSGALG00000039101
biological_process	GO:0032355 response to estradiol	2 out of 613 genes, 0.3%	26 out of 15747 genes, 0.2%	1	ENSGALG00000010866,ENSGALG00000014994
molecular_function	GO:0003682 chromatin binding	7 out of 613 genes, 1.1%	373 out of 15747 genes, 2.4%	1	ENSGALG00000008135,ENSGALG00000008014,ENSGALG00000016469,ENSGALG00000039409,ENSGALG00000015495,ENSGALG00000001124,ENSGALG00000038598
cellular_component	GO:0097731 9+0 non-motile cilium	8 out of 613 genes, 1.3%	72 out of 15747 genes, 0.5%	1	ENSGALG00000031301,ENSGALG00000031450,ENSGALG00000004251,ENSGALG00000002314,ENSGALG00000005752,ENSGALG00000008910,ENSGALG00000014136,ENSGALG00000016725
biological_process	GO:0045597 positive regulation of cell differentiation	14 out of 613 genes, 2.3%	546 out of 15747 genes, 3.5%	1	ENSGALG00000027786,ENSGALG00000002763,ENSGALG00000032545,ENSGALG00000008014,ENSGALG00000016992,ENSGALG00000011350,ENSGALG00000005853,ENSGALG00000008681,ENSGALG00000013822,ENSGALG00000033960,ENSGALG00000012594,ENSGALG00000041272,ENSGALG00000036114,ENSGALG00000041764
biological_process	GO:0099024 plasma membrane invagination	2 out of 613 genes, 0.3%	54 out of 15747 genes, 0.3%	1	ENSGALG00000033960,ENSGALG00000042285
molecular_function	GO:0016743 carboxyl- or carbamoyltransferase activity	2 out of 613 genes, 0.3%	4 out of 15747 genes, 0.0%	1	ENSGALG00000016524,ENSGALG00000038362
biological_process	GO:1902475 L-alpha-amino acid transmembrane transport	4 out of 613 genes, 0.7%	37 out of 15747 genes, 0.2%	1	ENSGALG00000039254,ENSGALG00000041122,ENSGALG00000004729,ENSGALG00000041612
biological_process	GO:0019722 calcium-mediated signaling	3 out of 613 genes, 0.5%	84 out of 15747 genes, 0.5%	1	ENSGALG00000008898,ENSGALG00000017238,ENSGALG00000016615
biological_process	GO:0051446 positive regulation of meiotic cell cycle	2 out of 613 genes, 0.3%	12 out of 15747 genes, 0.1%	1	ENSGALG00000011243,ENSGALG00000045889
biological_process	GO:0001541 ovarian follicle development	4 out of 613 genes, 0.7%	27 out of 15747 genes, 0.2%	1	ENSGALG00000031768,ENSGALG00000008014,ENSGALG00000012236,ENSGALG00000012140
biological_process	GO:0007409 axonogenesis	7 out of 613 genes, 1.1%	219 out of 15747 genes, 1.4%	1	ENSGALG00000007927,ENSGALG00000012594,ENSGALG00000031529,ENSGALG00000021567,ENSGALG00000000653,ENSGALG00000036114,ENSGALG00000001124
biological_process	GO:0001933 negative regulation of protein phosphorylation	2 out of 613 genes, 0.3%	256 out of 15747 genes, 1.6%	1	ENSGALG00000027786,ENSGALG00000033974
biological_process	GO:2000113 negative regulation of cellular macromolecule biosynthetic process	25 out of 613 genes, 4.1%	923 out of 15747 genes, 5.9%	1	ENSGALG00000014900,ENSGALG00000030657,ENSGALG00000008014,ENSGALG00000045328,ENSGALG00000009050,ENSGALG00000035944,ENSGALG00000036114,ENSGALG00000038598,ENSGALG00000016384,ENSGALG00000008135,ENSGALG00000014979,ENSGALG00000046365,ENSGALG00000042878,ENSGALG00000011801,ENSGALG00000039409,ENSGALG00000012115,ENSGALG00000019211,ENSGALG00000030601,ENSGALG00000043010,ENSGALG00000042792,ENSGALG00000037603,…
biological_process	GO:0009119 ribonucleoside metabolic process	2 out of 613 genes, 0.3%	61 out of 15747 genes, 0.4%	1	ENSGALG00000016524,ENSGALG00000005361
biological_process	GO:0048167 regulation of synaptic plasticity	10 out of 613 genes, 1.6%	102 out of 15747 genes, 0.6%	1	ENSGALG00000005657,ENSGALG00000041348,ENSGALG00000017238,ENSGALG00000000653,ENSGALG00000008681,ENSGALG00000008898,ENSGALG00000033960,ENSGALG00000012594,ENSGALG00000015434,ENSGALG00000035935
molecular_function	GO:0005544 calcium-dependent phospholipid binding	5 out of 613 genes, 0.8%	54 out of 15747 genes, 0.3%	1	ENSGALG00000045796,ENSGALG00000044307,ENSGALG00000043401,ENSGALG00000029454,ENSGALG00000012092
biological_process	GO:0016042 lipid catabolic process	15 out of 613 genes, 2.4%	182 out of 15747 genes, 1.2%	1	ENSGALG00000033143,ENSGALG00000045796,ENSGALG00000013294,ENSGALG00000003751,ENSGALG00000006302,ENSGALG00000040208,ENSGALG00000009231,ENSGALG00000032683,ENSGALG00000037603,ENSGALG00000027534,ENSGALG00000044307,ENSGALG00000004230,ENSGALG00000043401,ENSGALG00000029454,ENSGALG00000046392
biological_process	GO:0072210 metanephric nephron development	2 out of 613 genes, 0.3%	28 out of 15747 genes, 0.2%	1	ENSGALG00000036114,ENSGALG00000012115
molecular_function	GO:0016594 glycine binding	2 out of 613 genes, 0.3%	10 out of 15747 genes, 0.1%	1	ENSGALG00000008898,ENSGALG00000010781
biological_process	GO:0030162 regulation of proteolysis	21 out of 613 genes, 3.4%	429 out of 15747 genes, 2.7%	1	ENSGALG00000033974,ENSGALG00000006992,ENSGALG00000017017,ENSGALG00000014252,ENSGALG00000037220,ENSGALG00000020390,ENSGALG00000012155,ENSGALG00000000293,ENSGALG00000014840,ENSGALG00000009050,ENSGALG00000005292,ENSGALG00000007381,ENSGALG00000001697,ENSGALG00000031659,ENSGALG00000010657,ENSGALG00000030255,ENSGALG00000000653,ENSGALG00000030601,ENSGALG00000012126,ENSGALG00000006833,ENSGALG00000043252
biological_process	GO:0044238 primary metabolic process	179 out of 613 genes, 29.2%	5406 out of 15747 genes, 34.3%	1	ENSGALG00000010850,ENSGALG00000030664,ENSGALG00000016128,ENSGALG00000013265,ENSGALG00000039831,ENSGALG00000013969,ENSGALG00000006208,ENSGALG00000040208,ENSGALG00000016316,ENSGALG00000042984,ENSGALG00000021285,ENSGALG00000015730,ENSGALG00000010342,ENSGALG00000014997,ENSGALG00000004230,ENSGALG00000038598,ENSGALG00000036504,ENSGALG00000015224,ENSGALG00000000690,ENSGALG00000045045,ENSGALG00000006819,…
cellular_component	GO:0045211 postsynaptic membrane	11 out of 613 genes, 1.8%	110 out of 15747 genes, 0.7%	1	ENSGALG00000041348,ENSGALG00000017238,ENSGALG00000000653,ENSGALG00000029392,ENSGALG00000008898,ENSGALG00000012297,ENSGALG00000038042,ENSGALG00000003164,ENSGALG00000014206,ENSGALG00000015434,ENSGALG00000010781
biological_process	GO:0051276 chromosome organization	15 out of 613 genes, 2.4%	670 out of 15747 genes, 4.3%	1	ENSGALG00000008135,ENSGALG00000031768,ENSGALG00000032489,ENSGALG00000036504,ENSGALG00000026449,ENSGALG00000045889,ENSGALG00000037242,ENSGALG00000039409,ENSGALG00000019211,ENSGALG00000012236,ENSGALG00000030199,ENSGALG00000014228,ENSGALG00000006651,ENSGALG00000002511,ENSGALG00000006031
biological_process	GO:0046822 regulation of nucleocytoplasmic transport	3 out of 613 genes, 0.5%	71 out of 15747 genes, 0.5%	1	ENSGALG00000006995,ENSGALG00000040532,ENSGALG00000036114
biological_process	GO:0030111 regulation of Wnt signaling pathway	4 out of 613 genes, 0.7%	222 out of 15747 genes, 1.4%	1	ENSGALG00000042607,ENSGALG00000002763,ENSGALG00000009064,ENSGALG00000012155
biological_process	GO:0010976 positive regulation of neuron projection development	3 out of 613 genes, 0.5%	134 out of 15747 genes, 0.9%	1	ENSGALG00000013822,ENSGALG00000012594,ENSGALG00000011350
biological_process	GO:0097485 neuron projection guidance	6 out of 613 genes, 1.0%	144 out of 15747 genes, 0.9%	1	ENSGALG00000007927,ENSGALG00000031529,ENSGALG00000021567,ENSGALG00000000653,ENSGALG00000036114,ENSGALG00000001124
biological_process	GO:0050907 detection of chemical stimulus involved in sensory perception	7 out of 613 genes, 1.1%	144 out of 15747 genes, 0.9%	1	ENSGALG00000040305,ENSGALG00000037290,ENSGALG00000031905,ENSGALG00000036079,ENSGALG00000005766,ENSGALG00000034751,ENSGALG00000036768
biological_process	GO:0015893 drug transport	9 out of 613 genes, 1.5%	104 out of 15747 genes, 0.7%	1	ENSGALG00000010293,ENSGALG00000041103,ENSGALG00000039254,ENSGALG00000016684,ENSGALG00000006454,ENSGALG00000009958,ENSGALG00000012908,ENSGALG00000041122,ENSGALG00000004729
cellular_component	GO:0008023 transcription elongation factor complex	2 out of 613 genes, 0.3%	40 out of 15747 genes, 0.3%	1	ENSGALG00000032489,ENSGALG00000016767
cellular_component	GO:0032590 dendrite membrane	3 out of 613 genes, 0.5%	25 out of 15747 genes, 0.2%	1	ENSGALG00000038042,ENSGALG00000014206,ENSGALG00000041042
cellular_component	GO:0005579 membrane attack complex	2 out of 613 genes, 0.3%	5 out of 15747 genes, 0.0%	1	ENSGALG00000010850,ENSGALG00000014840
biological_process	GO:0060413 atrial septum morphogenesis	2 out of 613 genes, 0.3%	14 out of 15747 genes, 0.1%	1	ENSGALG00000016662,ENSGALG00000036114
biological_process	GO:0036293 response to decreased oxygen levels	2 out of 613 genes, 0.3%	113 out of 15747 genes, 0.7%	1	ENSGALG00000022557,ENSGALG00000030601
biological_process	GO:0007605 sensory perception of sound	11 out of 613 genes, 1.8%	96 out of 15747 genes, 0.6%	1	ENSGALG00000017197,ENSGALG00000010935,ENSGALG00000029392,ENSGALG00000006208,ENSGALG00000031450,ENSGALG00000005332,ENSGALG00000010342,ENSGALG00000015145,ENSGALG00000042706,ENSGALG00000005443,ENSGALG00000004978
biological_process	GO:0033762 response to glucagon	2 out of 613 genes, 0.3%	5 out of 15747 genes, 0.0%	1	ENSGALG00000010078,ENSGALG00000041800
biological_process	GO:1902882 regulation of response to oxidative stress	3 out of 613 genes, 0.5%	52 out of 15747 genes, 0.3%	1	ENSGALG00000033974,ENSGALG00000037603,ENSGALG00000009064
molecular_function	GO:0003810 protein-glutamine gamma-glutamyltransferase activity	3 out of 613 genes, 0.5%	8 out of 15747 genes, 0.1%	1	ENSGALG00000013762,ENSGALG00000012802,ENSGALG00000021232
biological_process	GO:1904591 positive regulation of protein import	2 out of 613 genes, 0.3%	28 out of 15747 genes, 0.2%	1	ENSGALG00000040532,ENSGALG00000036114
cellular_component	GO:0045178 basal part of cell	3 out of 613 genes, 0.5%	32 out of 15747 genes, 0.2%	1	ENSGALG00000033953,ENSGALG00000031529,ENSGALG00000022557
biological_process	GO:0046620 regulation of organ growth	2 out of 613 genes, 0.3%	58 out of 15747 genes, 0.4%	1	ENSGALG00000036114,ENSGALG00000019211
biological_process	GO:0060468 prevention of polyspermy	2 out of 613 genes, 0.3%	3 out of 15747 genes, 0.0%	1	ENSGALG00000002428,ENSGALG00000037220
biological_process	GO:0014902 myotube differentiation	2 out of 613 genes, 0.3%	45 out of 15747 genes, 0.3%	1	ENSGALG00000005292,ENSGALG00000036114
biological_process	GO:0051129 negative regulation of cellular component organization	9 out of 613 genes, 1.5%	428 out of 15747 genes, 2.7%	1	ENSGALG00000006508,ENSGALG00000033974,ENSGALG00000038940,ENSGALG00000026849,ENSGALG00000004740,ENSGALG00000011299,ENSGALG00000032683,ENSGALG00000006995,ENSGALG00000041273
biological_process	GO:0044070 regulation of anion transport	2 out of 613 genes, 0.3%	44 out of 15747 genes, 0.3%	1	ENSGALG00000017238,ENSGALG00000008014
biological_process	GO:0031573 intra-S DNA damage checkpoint	2 out of 613 genes, 0.3%	12 out of 15747 genes, 0.1%	1	ENSGALG00000037242,ENSGALG00000036642
biological_process	GO:0051241 negative regulation of multicellular organismal process	28 out of 613 genes, 4.6%	680 out of 15747 genes, 4.3%	1	ENSGALG00000002763,ENSGALG00000033974,ENSGALG00000031529,ENSGALG00000000277,ENSGALG00000004722,ENSGALG00000004167,ENSGALG00000028886,ENSGALG00000006995,ENSGALG00000038225,ENSGALG00000009958,ENSGALG00000009509,ENSGALG00000036114,ENSGALG00000029000,ENSGALG00000026853,ENSGALG00000032545,ENSGALG00000000653,ENSGALG00000016176,ENSGALG00000001124,ENSGALG00000006519,ENSGALG00000033960,ENSGALG00000032683,…
molecular_function	GO:0015279 store-operated calcium channel activity	2 out of 613 genes, 0.3%	8 out of 15747 genes, 0.1%	1	ENSGALG00000011875,ENSGALG00000006297
biological_process	GO:0008543 fibroblast growth factor receptor signaling pathway	3 out of 613 genes, 0.5%	37 out of 15747 genes, 0.2%	1	ENSGALG00000017287,ENSGALG00000036971,ENSGALG00000026853
biological_process	GO:0048871 multicellular organismal homeostasis	10 out of 613 genes, 1.6%	170 out of 15747 genes, 1.1%	1	ENSGALG00000031301,ENSGALG00000042878,ENSGALG00000016684,ENSGALG00000013659,ENSGALG00000040530,ENSGALG00000002314,ENSGALG00000005752,ENSGALG00000017117,ENSGALG00000036114,ENSGALG00000020151
biological_process	GO:0099504 synaptic vesicle cycle	6 out of 613 genes, 1.0%	82 out of 15747 genes, 0.5%	1	ENSGALG00000039254,ENSGALG00000041122,ENSGALG00000019958,ENSGALG00000003164,ENSGALG00000015332,ENSGALG00000035935
biological_process	GO:2001233 regulation of apoptotic signaling pathway	5 out of 613 genes, 0.8%	239 out of 15747 genes, 1.5%	1	ENSGALG00000033974,ENSGALG00000006992,ENSGALG00000039409,ENSGALG00000036642,ENSGALG00000030601
biological_process	GO:1905330 regulation of morphogenesis of an epithelium	3 out of 613 genes, 0.5%	77 out of 15747 genes, 0.5%	1	ENSGALG00000033974,ENSGALG00000009064,ENSGALG00000036114
biological_process	GO:0044774 mitotic DNA integrity checkpoint	3 out of 613 genes, 0.5%	44 out of 15747 genes, 0.3%	1	ENSGALG00000036519,ENSGALG00000037242,ENSGALG00000036642
biological_process	GO:0006753 nucleoside phosphate metabolic process	13 out of 613 genes, 2.1%	351 out of 15747 genes, 2.2%	1	ENSGALG00000042446,ENSGALG00000015753,ENSGALG00000031678,ENSGALG00000029827,ENSGALG00000010225,ENSGALG00000015224,ENSGALG00000005361,ENSGALG00000007267,ENSGALG00000035207,ENSGALG00000011093,ENSGALG00000030251,ENSGALG00000012418,ENSGALG00000016524
biological_process	GO:1901361 organic cyclic compound catabolic process	6 out of 613 genes, 1.0%	248 out of 15747 genes, 1.6%	1	ENSGALG00000013294,ENSGALG00000031768,ENSGALG00000031678,ENSGALG00000012418,ENSGALG00000035207,ENSGALG00000010980
biological_process	GO:0006650 glycerophospholipid metabolic process	7 out of 613 genes, 1.1%	190 out of 15747 genes, 1.2%	1	ENSGALG00000045796,ENSGALG00000021685,ENSGALG00000029836,ENSGALG00000044307,ENSGALG00000043401,ENSGALG00000029454,ENSGALG00000036396
biological_process	GO:0031334 positive regulation of protein complex assembly	2 out of 613 genes, 0.3%	151 out of 15747 genes, 1.0%	1	ENSGALG00000015172,ENSGALG00000008014
molecular_function	GO:0000977 RNA polymerase II regulatory region sequence-specific DNA binding	22 out of 613 genes, 3.6%	587 out of 15747 genes, 3.7%	1	ENSGALG00000019842,ENSGALG00000016662,ENSGALG00000030657,ENSGALG00000008014,ENSGALG00000045328,ENSGALG00000016316,ENSGALG00000035944,ENSGALG00000016384,ENSGALG00000046365,ENSGALG00000008135,ENSGALG00000006810,ENSGALG00000001252,ENSGALG00000011801,ENSGALG00000039409,ENSGALG00000001124,ENSGALG00000030601,ENSGALG00000043010,ENSGALG00000007656,ENSGALG00000045800,ENSGALG00000040532,ENSGALG00000016469,…
biological_process	GO:0042461 photoreceptor cell development	5 out of 613 genes, 0.8%	28 out of 15747 genes, 0.2%	1	ENSGALG00000031301,ENSGALG00000012594,ENSGALG00000028138,ENSGALG00000002314,ENSGALG00000006626
biological_process	GO:0006261 DNA-dependent DNA replication	2 out of 613 genes, 0.3%	98 out of 15747 genes, 0.6%	1	ENSGALG00000030199,ENSGALG00000030099
biological_process	GO:0007595 lactation	2 out of 613 genes, 0.3%	13 out of 15747 genes, 0.1%	1	ENSGALG00000016524,ENSGALG00000005212
biological_process	GO:0031032 actomyosin structure organization	3 out of 613 genes, 0.5%	82 out of 15747 genes, 0.5%	1	ENSGALG00000004740,ENSGALG00000009050,ENSGALG00000011296
biological_process	GO:0035584 calcium-mediated signaling using intracellular calcium source	2 out of 613 genes, 0.3%	10 out of 15747 genes, 0.1%	1	ENSGALG00000017238,ENSGALG00000016615
biological_process	GO:0055074 calcium ion homeostasis	14 out of 613 genes, 2.3%	257 out of 15747 genes, 1.6%	1	ENSGALG00000042878,ENSGALG00000011875,ENSGALG00000006297,ENSGALG00000017238,ENSGALG00000016992,ENSGALG00000005853,ENSGALG00000012297,ENSGALG00000007179,ENSGALG00000008898,ENSGALG00000009050,ENSGALG00000010078,ENSGALG00000034751,ENSGALG00000009509,ENSGALG00000015434
biological_process	GO:0061097 regulation of protein tyrosine kinase activity	2 out of 613 genes, 0.3%	60 out of 15747 genes, 0.4%	1	ENSGALG00000017238,ENSGALG00000012155
biological_process	GO:0002688 regulation of leukocyte chemotaxis	2 out of 613 genes, 0.3%	61 out of 15747 genes, 0.4%	1	ENSGALG00000013294,ENSGALG00000002722
biological_process	GO:0032386 regulation of intracellular transport	7 out of 613 genes, 1.1%	205 out of 15747 genes, 1.3%	1	ENSGALG00000031529,ENSGALG00000006995,ENSGALG00000040532,ENSGALG00000040038,ENSGALG00000036114,ENSGALG00000026849,ENSGALG00000016615
molecular_function	GO:0000166 nucleotide binding	60 out of 613 genes, 9.8%	1705 out of 15747 genes, 10.8%	1	ENSGALG00000009602,ENSGALG00000011913,ENSGALG00000003537,ENSGALG00000035594,ENSGALG00000040415,ENSGALG00000030199,ENSGALG00000011299,ENSGALG00000040078,ENSGALG00000020827,ENSGALG00000037953,ENSGALG00000016524,ENSGALG00000014979,ENSGALG00000031768,ENSGALG00000013268,ENSGALG00000011581,ENSGALG00000015224,ENSGALG00000005361,ENSGALG00000010116,ENSGALG00000031450,ENSGALG00000029510,ENSGALG00000015928,…
biological_process	GO:0051050 positive regulation of transport	18 out of 613 genes, 2.9%	468 out of 15747 genes, 3.0%	1	ENSGALG00000031301,ENSGALG00000013294,ENSGALG00000011875,ENSGALG00000031529,ENSGALG00000000277,ENSGALG00000040038,ENSGALG00000008014,ENSGALG00000012155,ENSGALG00000005332,ENSGALG00000009050,ENSGALG00000036971,ENSGALG00000036114,ENSGALG00000029000,ENSGALG00000042878,ENSGALG00000030601,ENSGALG00000040532,ENSGALG00000005215,ENSGALG00000005212
biological_process	GO:0018108 peptidyl-tyrosine phosphorylation	8 out of 613 genes, 1.3%	113 out of 15747 genes, 0.7%	1	ENSGALG00000014979,ENSGALG00000031529,ENSGALG00000008615,ENSGALG00000012155,ENSGALG00000012594,ENSGALG00000009034,ENSGALG00000021567,ENSGALG00000038432
cellular_component	GO:0098794 postsynapse	17 out of 613 genes, 2.8%	276 out of 15747 genes, 1.8%	1	ENSGALG00000007116,ENSGALG00000041348,ENSGALG00000012297,ENSGALG00000038042,ENSGALG00000012594,ENSGALG00000003164,ENSGALG00000041042,ENSGALG00000015434,ENSGALG00000017238,ENSGALG00000000653,ENSGALG00000012142,ENSGALG00000016176,ENSGALG00000029392,ENSGALG00000008898,ENSGALG00000033960,ENSGALG00000014206,ENSGALG00000010781
cellular_component	GO:0000785 chromatin	9 out of 613 genes, 1.5%	378 out of 15747 genes, 2.4%	1	ENSGALG00000026449,ENSGALG00000008014,ENSGALG00000039409,ENSGALG00000019211,ENSGALG00000040776,ENSGALG00000033069,ENSGALG00000032249,ENSGALG00000033659,ENSGALG00000038598
molecular_function	GO:0072341 modified amino acid binding	2 out of 613 genes, 0.3%	45 out of 15747 genes, 0.3%	1	ENSGALG00000033960,ENSGALG00000016615
biological_process	GO:0042221 response to chemical	86 out of 613 genes, 14.0%	2222 out of 15747 genes, 14.1%	1	ENSGALG00000005657,ENSGALG00000013265,ENSGALG00000010293,ENSGALG00000031869,ENSGALG00000011875,ENSGALG00000016684,ENSGALG00000016662,ENSGALG00000016992,ENSGALG00000032620,ENSGALG00000006454,ENSGALG00000005435,ENSGALG00000010866,ENSGALG00000041510,ENSGALG00000029000,ENSGALG00000026853,ENSGALG00000003446,ENSGALG00000005853,ENSGALG00000028560,ENSGALG00000007927,ENSGALG00000040305,ENSGALG00000009064,…
biological_process	GO:0048854 brain morphogenesis	3 out of 613 genes, 0.5%	30 out of 15747 genes, 0.2%	1	ENSGALG00000041510,ENSGALG00000036114,ENSGALG00000030032
molecular_function	GO:0004984 olfactory receptor activity	5 out of 613 genes, 0.8%	133 out of 15747 genes, 0.8%	1	ENSGALG00000040305,ENSGALG00000037290,ENSGALG00000031905,ENSGALG00000036079,ENSGALG00000036768
molecular_function	GO:0042578 phosphoric ester hydrolase activity	4 out of 613 genes, 0.7%	303 out of 15747 genes, 1.9%	1	ENSGALG00000010935,ENSGALG00000029836,ENSGALG00000006626,ENSGALG00000000690
biological_process	GO:0015980 energy derivation by oxidation of organic compounds	2 out of 613 genes, 0.3%	142 out of 15747 genes, 0.9%	1	ENSGALG00000032250,ENSGALG00000013265
biological_process	GO:0003341 cilium movement	3 out of 613 genes, 0.5%	33 out of 15747 genes, 0.2%	1	ENSGALG00000012100,ENSGALG00000007257,ENSGALG00000005247
biological_process	GO:0060122 inner ear receptor cell stereocilium organization	2 out of 613 genes, 0.3%	32 out of 15747 genes, 0.2%	1	ENSGALG00000031450,ENSGALG00000010572
biological_process	GO:0043244 regulation of protein complex disassembly	2 out of 613 genes, 0.3%	72 out of 15747 genes, 0.5%	1	ENSGALG00000006508,ENSGALG00000004740
biological_process	GO:0006082 organic acid metabolic process	31 out of 613 genes, 5.1%	584 out of 15747 genes, 3.7%	1	ENSGALG00000016690,ENSGALG00000029827,ENSGALG00000013969,ENSGALG00000035207,ENSGALG00000032620,ENSGALG00000042984,ENSGALG00000033828,ENSGALG00000016273,ENSGALG00000012418,ENSGALG00000016524,ENSGALG00000037875,ENSGALG00000017117,ENSGALG00000004230,ENSGALG00000029000,ENSGALG00000001697,ENSGALG00000033143,ENSGALG00000003751,ENSGALG00000008283,ENSGALG00000042446,ENSGALG00000019300,ENSGALG00000031678,…
biological_process	GO:0048856 anatomical structure development	122 out of 613 genes, 19.9%	3077 out of 15747 genes, 19.5%	1	ENSGALG00000042607,ENSGALG00000016684,ENSGALG00000016662,ENSGALG00000042443,ENSGALG00000016316,ENSGALG00000004740,ENSGALG00000015145,ENSGALG00000010866,ENSGALG00000041510,ENSGALG00000029000,ENSGALG00000026853,ENSGALG00000028138,ENSGALG00000032545,ENSGALG00000036504,ENSGALG00000003589,ENSGALG00000016176,ENSGALG00000030032,ENSGALG00000028560,ENSGALG00000013822,ENSGALG00000007927,ENSGALG00000010927,…
biological_process	GO:0006556 S-adenosylmethionine biosynthetic process	2 out of 613 genes, 0.3%	5 out of 15747 genes, 0.0%	1	ENSGALG00000015366,ENSGALG00000044285
biological_process	GO:0050954 sensory perception of mechanical stimulus	12 out of 613 genes, 2.0%	105 out of 15747 genes, 0.7%	1	ENSGALG00000017197,ENSGALG00000010935,ENSGALG00000029392,ENSGALG00000006208,ENSGALG00000031450,ENSGALG00000005332,ENSGALG00000010342,ENSGALG00000015145,ENSGALG00000042706,ENSGALG00000034751,ENSGALG00000005443,ENSGALG00000004978
biological_process	GO:0060005 vestibular reflex	2 out of 613 genes, 0.3%	4 out of 15747 genes, 0.0%	1	ENSGALG00000015145,ENSGALG00000042706
biological_process	GO:0034440 lipid oxidation	2 out of 613 genes, 0.3%	46 out of 15747 genes, 0.3%	1	ENSGALG00000037603,ENSGALG00000017117
cellular_component	GO:0031410 cytoplasmic vesicle	37 out of 613 genes, 6.0%	926 out of 15747 genes, 5.9%	1	ENSGALG00000019756,ENSGALG00000040038,ENSGALG00000041122,ENSGALG00000037953,ENSGALG00000014997,ENSGALG00000005360,ENSGALG00000029000,ENSGALG00000016615,ENSGALG00000016258,ENSGALG00000004545,ENSGALG00000031450,ENSGALG00000033530,ENSGALG00000010927,ENSGALG00000037302,ENSGALG00000046088,ENSGALG00000005212,ENSGALG00000041273,ENSGALG00000002428,ENSGALG00000039254,ENSGALG00000041103,ENSGALG00000031529,…
biological_process	GO:0048568 embryonic organ development	13 out of 613 genes, 2.1%	321 out of 15747 genes, 2.0%	1	ENSGALG00000027786,ENSGALG00000042607,ENSGALG00000010572,ENSGALG00000008135,ENSGALG00000010935,ENSGALG00000002763,ENSGALG00000008014,ENSGALG00000031450,ENSGALG00000016316,ENSGALG00000005443,ENSGALG00000016370,ENSGALG00000036114,ENSGALG00000004978
biological_process	GO:0045471 response to ethanol	3 out of 613 genes, 0.5%	24 out of 15747 genes, 0.2%	1	ENSGALG00000008898,ENSGALG00000000277,ENSGALG00000014994
biological_process	GO:0030003 cellular cation homeostasis	18 out of 613 genes, 2.9%	358 out of 15747 genes, 2.3%	1	ENSGALG00000011875,ENSGALG00000006297,ENSGALG00000016992,ENSGALG00000012297,ENSGALG00000007179,ENSGALG00000009050,ENSGALG00000009509,ENSGALG00000015434,ENSGALG00000008602,ENSGALG00000042878,ENSGALG00000017238,ENSGALG00000039738,ENSGALG00000030032,ENSGALG00000005853,ENSGALG00000008898,ENSGALG00000010078,ENSGALG00000034751,ENSGALG00000007959
molecular_function	GO:0070063 RNA polymerase binding	3 out of 613 genes, 0.5%	45 out of 15747 genes, 0.3%	1	ENSGALG00000011802,ENSGALG00000032489,ENSGALG00000031529
biological_process	GO:0031324 negative regulation of cellular metabolic process	46 out of 613 genes, 7.5%	1612 out of 15747 genes, 10.2%	1	ENSGALG00000006992,ENSGALG00000030657,ENSGALG00000014252,ENSGALG00000020390,ENSGALG00000000293,ENSGALG00000011299,ENSGALG00000035944,ENSGALG00000007381,ENSGALG00000001697,ENSGALG00000038598,ENSGALG00000031659,ENSGALG00000046365,ENSGALG00000008135,ENSGALG00000010657,ENSGALG00000014979,ENSGALG00000012197,ENSGALG00000012115,ENSGALG00000043010,ENSGALG00000009064,ENSGALG00000045800,ENSGALG00000037262,…
cellular_component	GO:0098562 cytoplasmic side of membrane	4 out of 613 genes, 0.7%	118 out of 15747 genes, 0.7%	1	ENSGALG00000033953,ENSGALG00000014979,ENSGALG00000041826,ENSGALG00000012092
cellular_component	GO:0036464 cytoplasmic ribonucleoprotein granule	5 out of 613 genes, 0.8%	138 out of 15747 genes, 0.9%	1	ENSGALG00000041471,ENSGALG00000037953,ENSGALG00000011565,ENSGALG00000019211,ENSGALG00000034574
biological_process	GO:0006766 vitamin metabolic process	2 out of 613 genes, 0.3%	45 out of 15747 genes, 0.3%	1	ENSGALG00000012418,ENSGALG00000037875
molecular_function	GO:0030247 polysaccharide binding	2 out of 613 genes, 0.3%	17 out of 15747 genes, 0.1%	1	ENSGALG00000003589,ENSGALG00000005824
cellular_component	GO:0044391 ribosomal subunit	4 out of 613 genes, 0.7%	153 out of 15747 genes, 1.0%	1	ENSGALG00000034194,ENSGALG00000038667,ENSGALG00000034352,ENSGALG00000024398
biological_process	GO:0006270 DNA replication initiation	2 out of 613 genes, 0.3%	22 out of 15747 genes, 0.1%	1	ENSGALG00000030199,ENSGALG00000030099
cellular_component	GO:0000315 organellar large ribosomal subunit	2 out of 613 genes, 0.3%	47 out of 15747 genes, 0.3%	1	ENSGALG00000034194,ENSGALG00000034352
biological_process	GO:0035864 response to potassium ion	2 out of 613 genes, 0.3%	3 out of 15747 genes, 0.0%	1	ENSGALG00000014994,ENSGALG00000005215
biological_process	GO:0006508 proteolysis	39 out of 613 genes, 6.4%	878 out of 15747 genes, 5.6%	1	ENSGALG00000036909,ENSGALG00000030664,ENSGALG00000006992,ENSGALG00000002722,ENSGALG00000013697,ENSGALG00000026849,ENSGALG00000042984,ENSGALG00000016375,ENSGALG00000015730,ENSGALG00000028886,ENSGALG00000037225,ENSGALG00000041918,ENSGALG00000038164,ENSGALG00000006819,ENSGALG00000026297,ENSGALG00000012126,ENSGALG00000037812,ENSGALG00000016985,ENSGALG00000013571,ENSGALG00000032796,ENSGALG00000033974,…
biological_process	GO:0033157 regulation of intracellular protein transport	5 out of 613 genes, 0.8%	123 out of 15747 genes, 0.8%	1	ENSGALG00000031529,ENSGALG00000006995,ENSGALG00000040532,ENSGALG00000036114,ENSGALG00000026849
biological_process	GO:0006207 'de novo' pyrimidine nucleobase biosynthetic process	2 out of 613 genes, 0.3%	7 out of 15747 genes, 0.0%	1	ENSGALG00000016524,ENSGALG00000038362
biological_process	GO:1901214 regulation of neuron death	7 out of 613 genes, 1.1%	145 out of 15747 genes, 0.9%	1	ENSGALG00000008898,ENSGALG00000012594,ENSGALG00000019842,ENSGALG00000009064,ENSGALG00000008014,ENSGALG00000015434,ENSGALG00000029392
cellular_component	GO:0000428 DNA-directed RNA polymerase complex	2 out of 613 genes, 0.3%	89 out of 15747 genes, 0.6%	1	ENSGALG00000030099,ENSGALG00000026747
biological_process	GO:0048753 pigment granule organization	2 out of 613 genes, 0.3%	13 out of 15747 genes, 0.1%	1	ENSGALG00000039101,ENSGALG00000016615
cellular_component	GO:0031594 neuromuscular junction	2 out of 613 genes, 0.3%	45 out of 15747 genes, 0.3%	1	ENSGALG00000016804,ENSGALG00000035935
biological_process	GO:0017144 drug metabolic process	17 out of 613 genes, 2.8%	334 out of 15747 genes, 2.1%	1	ENSGALG00000016690,ENSGALG00000013969,ENSGALG00000032620,ENSGALG00000041510,ENSGALG00000012418,ENSGALG00000008283,ENSGALG00000010225,ENSGALG00000015366,ENSGALG00000031678,ENSGALG00000044285,ENSGALG00000015224,ENSGALG00000016685,ENSGALG00000016804,ENSGALG00000046639,ENSGALG00000003432,ENSGALG00000005215,ENSGALG00000017216
biological_process	GO:1901861 regulation of muscle tissue development	2 out of 613 genes, 0.3%	91 out of 15747 genes, 0.6%	1	ENSGALG00000033974,ENSGALG00000026853
biological_process	GO:0071277 cellular response to calcium ion	2 out of 613 genes, 0.3%	50 out of 15747 genes, 0.3%	1	ENSGALG00000009050,ENSGALG00000014994
biological_process	GO:0009798 axis specification	2 out of 613 genes, 0.3%	49 out of 15747 genes, 0.3%	1	ENSGALG00000036114,ENSGALG00000012155
biological_process	GO:0015840 urea transport	2 out of 613 genes, 0.3%	4 out of 15747 genes, 0.0%	1	ENSGALG00000032749,ENSGALG00000014227
biological_process	GO:0045834 positive regulation of lipid metabolic process	4 out of 613 genes, 0.7%	70 out of 15747 genes, 0.4%	1	ENSGALG00000021567,ENSGALG00000016992,ENSGALG00000012140,ENSGALG00000005853
molecular_function	GO:0008528 G-protein coupled peptide receptor activity	12 out of 613 genes, 2.0%	127 out of 15747 genes, 0.8%	1	ENSGALG00000010572,ENSGALG00000010596,ENSGALG00000005242,ENSGALG00000006406,ENSGALG00000013813,ENSGALG00000007466,ENSGALG00000010078,ENSGALG00000041800,ENSGALG00000009509,ENSGALG00000005212,ENSGALG00000016615,ENSGALG00000015269
biological_process	GO:1903844 regulation of cellular response to transforming growth factor beta stimulus	2 out of 613 genes, 0.3%	68 out of 15747 genes, 0.4%	1	ENSGALG00000014900,ENSGALG00000004722
biological_process	GO:0034330 cell junction organization	7 out of 613 genes, 1.1%	115 out of 15747 genes, 0.7%	1	ENSGALG00000007211,ENSGALG00000012923,ENSGALG00000036097,ENSGALG00000017274,ENSGALG00000022557,ENSGALG00000013775,ENSGALG00000012906
biological_process	GO:0051246 regulation of protein metabolic process	52 out of 613 genes, 8.5%	1756 out of 15747 genes, 11.2%	1	ENSGALG00000006992,ENSGALG00000016992,ENSGALG00000014252,ENSGALG00000020390,ENSGALG00000013697,ENSGALG00000012297,ENSGALG00000000293,ENSGALG00000010866,ENSGALG00000040078,ENSGALG00000017117,ENSGALG00000007381,ENSGALG00000001697,ENSGALG00000003446,ENSGALG00000031659,ENSGALG00000010657,ENSGALG00000006508,ENSGALG00000012115,ENSGALG00000005853,ENSGALG00000009034,ENSGALG00000012126,ENSGALG00000009064,…
biological_process	GO:0010522 regulation of calcium ion transport into cytosol	3 out of 613 genes, 0.5%	55 out of 15747 genes, 0.3%	1	ENSGALG00000011875,ENSGALG00000009050,ENSGALG00000039712
biological_process	GO:0042058 regulation of epidermal growth factor receptor signaling pathway	2 out of 613 genes, 0.3%	39 out of 15747 genes, 0.2%	1	ENSGALG00000006992,ENSGALG00000012155
molecular_function	GO:0005217 intracellular ligand-gated ion channel activity	2 out of 613 genes, 0.3%	31 out of 15747 genes, 0.2%	1	ENSGALG00000034751,ENSGALG00000014136
biological_process	GO:0071705 nitrogen compound transport	26 out of 613 genes, 4.2%	1045 out of 15747 genes, 6.6%	1	ENSGALG00000010293,ENSGALG00000041103,ENSGALG00000039254,ENSGALG00000016684,ENSGALG00000011141,ENSGALG00000042572,ENSGALG00000012594,ENSGALG00000041272,ENSGALG00000041122,ENSGALG00000032749,ENSGALG00000019958,ENSGALG00000015332,ENSGALG00000004845,ENSGALG00000004729,ENSGALG00000014227,ENSGALG00000030863,ENSGALG00000016804,ENSGALG00000041612,ENSGALG00000038400,ENSGALG00000031450,ENSGALG00000013180,…
molecular_function	GO:0008083 growth factor activity	7 out of 613 genes, 1.1%	102 out of 15747 genes, 0.6%	1	ENSGALG00000017287,ENSGALG00000006508,ENSGALG00000033974,ENSGALG00000010866,ENSGALG00000036971,ENSGALG00000026853,ENSGALG00000012155
cellular_component	GO:0098800 inner mitochondrial membrane protein complex	2 out of 613 genes, 0.3%	112 out of 15747 genes, 0.7%	1	ENSGALG00000038714,ENSGALG00000004845
molecular_function	GO:0042562 hormone binding	8 out of 613 genes, 1.3%	69 out of 15747 genes, 0.4%	1	ENSGALG00000005657,ENSGALG00000005242,ENSGALG00000015753,ENSGALG00000010078,ENSGALG00000041800,ENSGALG00000014994,ENSGALG00000003446,ENSGALG00000005212
biological_process	GO:0006066 alcohol metabolic process	6 out of 613 genes, 1.0%	147 out of 15747 genes, 0.9%	1	ENSGALG00000003751,ENSGALG00000031678,ENSGALG00000037875,ENSGALG00000004230,ENSGALG00000005215,ENSGALG00000007267
molecular_function	GO:0015078 proton transmembrane transporter activity	4 out of 613 genes, 0.7%	105 out of 15747 genes, 0.7%	1	ENSGALG00000019958,ENSGALG00000003310,ENSGALG00000016884,ENSGALG00000039738
biological_process	GO:0010564 regulation of cell cycle process	9 out of 613 genes, 1.5%	395 out of 15747 genes, 2.5%	1	ENSGALG00000036519,ENSGALG00000038940,ENSGALG00000039190,ENSGALG00000037242,ENSGALG00000012155,ENSGALG00000005824,ENSGALG00000011299,ENSGALG00000011243,ENSGALG00000033659
cellular_component	GO:0043228 non-membrane-bounded organelle	74 out of 613 genes, 12.1%	3035 out of 15747 genes, 19.3%	1	ENSGALG00000009602,ENSGALG00000011141,ENSGALG00000035594,ENSGALG00000011299,ENSGALG00000004740,ENSGALG00000034194,ENSGALG00000038598,ENSGALG00000028138,ENSGALG00000036504,ENSGALG00000026449,ENSGALG00000039755,ENSGALG00000034352,ENSGALG00000013822,ENSGALG00000041471,ENSGALG00000044263,ENSGALG00000007319,ENSGALG00000033659,ENSGALG00000014874,ENSGALG00000031566,ENSGALG00000008014,ENSGALG00000011565,…
biological_process	GO:0009913 epidermal cell differentiation	3 out of 613 genes, 0.5%	72 out of 15747 genes, 0.5%	1	ENSGALG00000031450,ENSGALG00000010935,ENSGALG00000015145
biological_process	GO:0001525 angiogenesis	5 out of 613 genes, 0.8%	171 out of 15747 genes, 1.1%	1	ENSGALG00000042607,ENSGALG00000011784,ENSGALG00000032683,ENSGALG00000038225,ENSGALG00000012155
biological_process	GO:0006091 generation of precursor metabolites and energy	5 out of 613 genes, 0.8%	219 out of 15747 genes, 1.4%	1	ENSGALG00000032250,ENSGALG00000013265,ENSGALG00000031678,ENSGALG00000015224,ENSGALG00000039101
biological_process	GO:0048665 neuron fate specification	2 out of 613 genes, 0.3%	27 out of 15747 genes, 0.2%	1	ENSGALG00000032545,ENSGALG00000016384
biological_process	GO:0032400 melanosome localization	2 out of 613 genes, 0.3%	12 out of 15747 genes, 0.1%	1	ENSGALG00000039101,ENSGALG00000016615
biological_process	GO:1901607 alpha-amino acid biosynthetic process	4 out of 613 genes, 0.7%	52 out of 15747 genes, 0.3%	1	ENSGALG00000033828,ENSGALG00000016273,ENSGALG00000016524,ENSGALG00000003432
biological_process	GO:0051784 negative regulation of nuclear division	2 out of 613 genes, 0.3%	39 out of 15747 genes, 0.2%	1	ENSGALG00000011299,ENSGALG00000038940
biological_process	GO:0008544 epidermis development	6 out of 613 genes, 1.0%	132 out of 15747 genes, 0.8%	1	ENSGALG00000031450,ENSGALG00000010935,ENSGALG00000015145,ENSGALG00000039409,ENSGALG00000036114,ENSGALG00000001124
biological_process	GO:0051180 vitamin transport	2 out of 613 genes, 0.3%	25 out of 15747 genes, 0.2%	1	ENSGALG00000010293,ENSGALG00000009306
biological_process	GO:0009790 embryo development	19 out of 613 genes, 3.1%	681 out of 15747 genes, 4.3%	1	ENSGALG00000042607,ENSGALG00000002763,ENSGALG00000013782,ENSGALG00000006992,ENSGALG00000008014,ENSGALG00000016316,ENSGALG00000014840,ENSGALG00000016370,ENSGALG00000005443,ENSGALG00000036114,ENSGALG00000027786,ENSGALG00000008135,ENSGALG00000010572,ENSGALG00000010935,ENSGALG00000001124,ENSGALG00000031450,ENSGALG00000009064,ENSGALG00000016469,ENSGALG00000004978
cellular_component	GO:0000323 lytic vacuole	5 out of 613 genes, 0.8%	214 out of 15747 genes, 1.4%	1	ENSGALG00000030095,ENSGALG00000031450,ENSGALG00000033530,ENSGALG00000029000,ENSGALG00000016615
cellular_component	GO:0031252 cell leading edge	5 out of 613 genes, 0.8%	221 out of 15747 genes, 1.4%	1	ENSGALG00000030836,ENSGALG00000038042,ENSGALG00000041826,ENSGALG00000014206,ENSGALG00000041042
molecular_function	GO:0003677 DNA binding	45 out of 613 genes, 7.3%	1469 out of 15747 genes, 9.3%	1	ENSGALG00000019842,ENSGALG00000016662,ENSGALG00000030657,ENSGALG00000030199,ENSGALG00000016316,ENSGALG00000035944,ENSGALG00000046479,ENSGALG00000015495,ENSGALG00000038598,ENSGALG00000046365,ENSGALG00000008135,ENSGALG00000031768,ENSGALG00000006810,ENSGALG00000032545,ENSGALG00000027772,ENSGALG00000041630,ENSGALG00000026449,ENSGALG00000012115,ENSGALG00000001124,ENSGALG00000043010,ENSGALG00000017493,…
molecular_function	GO:0019787 ubiquitin-like protein transferase activity	5 out of 613 genes, 0.8%	320 out of 15747 genes, 2.0%	1	ENSGALG00000038164,ENSGALG00000033467,ENSGALG00000032644,ENSGALG00000038598,ENSGALG00000026849
biological_process	GO:0010257 NADH dehydrogenase complex assembly	2 out of 613 genes, 0.3%	36 out of 15747 genes, 0.2%	1	ENSGALG00000038714,ENSGALG00000039725
biological_process	GO:0060537 muscle tissue development	2 out of 613 genes, 0.3%	225 out of 15747 genes, 1.4%	1	ENSGALG00000005292,ENSGALG00000036114
biological_process	GO:0046530 photoreceptor cell differentiation	5 out of 613 genes, 0.8%	36 out of 15747 genes, 0.2%	1	ENSGALG00000031301,ENSGALG00000012594,ENSGALG00000028138,ENSGALG00000002314,ENSGALG00000006626
molecular_function	GO:0017124 SH3 domain binding	2 out of 613 genes, 0.3%	48 out of 15747 genes, 0.3%	1	ENSGALG00000036642,ENSGALG00000016276
biological_process	GO:0010506 regulation of autophagy	2 out of 613 genes, 0.3%	157 out of 15747 genes, 1.0%	1	ENSGALG00000011299,ENSGALG00000037603
biological_process	GO:0010811 positive regulation of cell-substrate adhesion	5 out of 613 genes, 0.8%	76 out of 15747 genes, 0.5%	1	ENSGALG00000043223,ENSGALG00000010583,ENSGALG00000003589,ENSGALG00000030012,ENSGALG00000015630
biological_process	GO:0034754 cellular hormone metabolic process	6 out of 613 genes, 1.0%	49 out of 15747 genes, 0.3%	1	ENSGALG00000013294,ENSGALG00000027818,ENSGALG00000037875,ENSGALG00000016685,ENSGALG00000013969,ENSGALG00000005215
biological_process	GO:2001234 negative regulation of apoptotic signaling pathway	3 out of 613 genes, 0.5%	137 out of 15747 genes, 0.9%	1	ENSGALG00000033974,ENSGALG00000006992,ENSGALG00000039409
molecular_function	GO:1990939 ATP-dependent microtubule motor activity	3 out of 613 genes, 0.5%	24 out of 15747 genes, 0.2%	1	ENSGALG00000013268,ENSGALG00000043806,ENSGALG00000010116
biological_process	GO:0006810 transport	123 out of 613 genes, 20.1%	2662 out of 15747 genes, 16.9%	1	ENSGALG00000010293,ENSGALG00000011875,ENSGALG00000016684,ENSGALG00000011141,ENSGALG00000029872,ENSGALG00000016992,ENSGALG00000004945,ENSGALG00000015730,ENSGALG00000006454,ENSGALG00000005435,ENSGALG00000015145,ENSGALG00000032749,ENSGALG00000015126,ENSGALG00000004230,ENSGALG00000030121,ENSGALG00000019662,ENSGALG00000016615,ENSGALG00000003589,ENSGALG00000030863,ENSGALG00000045668,ENSGALG00000039354,…
[truncated: 1,243 more rows]

## Sheet: Sheet2
Catergory	GO_Term	Cluster frequency	Genome frequency of use	Corrected P-value	Genes annotated to the term
[truncated: 7 more rows]

## Sheet: Sheet3
Catergory	GO_Term	Cluster frequency	Genome frequency of use	Corrected P-value	Genes annotated to the term
[truncated: 25 more rows]

[truncated: 1 more sheets: Sheet4]
