# Supplementary material for: Thymic transcriptome analysis after Newcastle disease virus inoculation in chickens and the influence of host small RNAs on NDV replication
Source: Sci Rep. 2021 May 13;11:10270. doi: 10.1038/s41598-021-89464-1 (PMC8119446; doi:10.1038/s41598-021-89464-1)
Supplement: Supplementary file 16 — Supplementary Information 16. [file 41598_2021_89464_MOESM16_ESM.xlsx]

## Sheet: Sheet annotation
Thymic transcriptome analysis after Newcastle disease virus inoculation in chickens and the influence of host small RNAs on NDV replication
Liangxing Guo1, Zhaokun Mu2, Furong Nie1, Xuanniu Chang1, Haitao Duan1, Haoyan Li3, Jingfeng Zhang1, Jia Zhou1, Yudan Ji1, Mengyun Li1*
Supplementary Table 16: The information of 32 innate immunity genes annotated by GO database in B vs A, C vs A, D vs A, and E vs A groups.
sheet1: The chromosome position,length,name and annotation information of these 32 innate immunity genes
sheet2: Expression profiles of these 32 innate immunity genes in B vs A, C vs A, D vs A, and E vs A groups.

## Sheet: Sheet1
innate immune genes id	Chromosome	Start Site	End Site	Direction	Length	Name	GO	KEGG	EC	eggNOG Class	eggNOG	Description	NCBI_GI	UniProtID
ENSGALG00000011594	1	47358279	47391069	+	32791	NR1H4	GO:0000122;GO:0000122;GO:0000976;GO:0000977;GO:0000977;GO:0000980;GO:0000981;GO:0001077;GO:0001228;GO:0003677;GO:0003677;GO:0003700;GO:0003700;GO:0003705;GO:0003707;GO:0004879;GO:0004879;GO:0004879;GO:0004887;GO:0005634;GO:0005634;GO:0005634;GO:0005719;GO:0006351;GO:0006355;GO:0006355;GO:0006357;GO:0006366;GO:0006629;GO:0007043;GO:0007219;GO:0007275;GO:0008134;GO:0008206;GO:0008270;GO:0010804;GO:…	K08537	-	-	NOG302915	nuclear receptor subfamily 1 group H member 4[Source:NCBI gene;Acc:373902]	373902	Q8JHU2
ENSGALG00000035260	KQ759534.1	53772	60352	+	6581	RBM14	GO:0003676;GO:0003723;GO:0002218;GO:0002218;GO:0003676;GO:0003723;GO:0003723;GO:0005634;GO:0005667;GO:0005667;GO:0005737;GO:0016575;GO:0016607;GO:0030374;GO:0030374;GO:0045944;GO:0045944;GO:0046600;GO:0060395;GO:0098534;GO:0098534;	K13189	-	-	-	RNA binding motif protein 14 [Source:HGNCSymbol;Acc:HGNC:14219]	426080	A0A1D5NTG2
ENSGALG00000026089	12	9052952	9058711	+	5760	SLC26A6	GO:0005887;GO:0006820;GO:0006821;GO:0008271;GO:0008271;GO:0008272;GO:0008272;GO:0008509;GO:0015106;GO:0015106;GO:0015108;GO:0015108;GO:0015116;GO:0015116;GO:0015116;GO:0015301;GO:0015301;GO:0015301;GO:0015701;GO:0016020;GO:0016020;GO:0016021;GO:0016021;GO:0016021;GO:0016021;GO:0016323;GO:0016324;GO:0019531;GO:0019531;GO:0019532;GO:0030321;GO:0031526;GO:0042391;GO:0051453;GO:0051454;GO:0055085;GO:…	K14704	-	-	-	solute carrier family 26 member 6 [Source:NCBIgene;Acc:416012]	416012	R4GKK6
ENSGALG00000011434	7	22674385	22678942	-	4558	SLC11A1	GO:0001818;GO:0001819;GO:0002309;GO:0002369;GO:0002606;GO:0002827;GO:0005384;GO:0005764;GO:0005770;GO:0005886;GO:0006826;GO:0006826;GO:0006828;GO:0006876;GO:0006879;GO:0006879;GO:0006909;GO:0006954;GO:0007035;GO:0009617;GO:0009617;GO:0010008;GO:0010628;GO:0015707;GO:0016020;GO:0016020;GO:0016021;GO:0030001;GO:0030670;GO:0030670;GO:0032147;GO:0032496;GO:0032623;GO:0032632;GO:0032729;GO:0034341;GO:…	K12347	-	P	COG1914	solute carrier family 11 member 1 [Source:NCBIgene;Acc:395811]	395811	P51027
ENSGALG00000003016	21	4069606	4082988	-	13383	MASP2	GO:0001855;GO:0001867;GO:0001867;GO:0004252;GO:0004252;GO:0004252;GO:0005509;GO:0005615;GO:0006508;GO:0006508;GO:0008233;GO:0008233;GO:0016787;GO:0048306;GO:0001867;GO:0001867;GO:0004252;GO:0005509;GO:0005576;GO:0006508;	K03993	EC:3.4.21.104	-	-	mannan binding lectin serine peptidase 2[Source:NCBI gene;Acc:407089]	407089	Q6Q1Q9
ENSGALG00000029367	11	18663342	18665323	-	1982	CYBA	GO:0005737;GO:0005768;GO:0005886;GO:0006801;GO:0006954;GO:0009055;GO:0016020;GO:0016021;GO:0016175;GO:0016175;GO:0016491;GO:0017004;GO:0017124;GO:0020037;GO:0022900;GO:0032755;GO:0032760;GO:0034137;GO:0042554;GO:0042554;GO:0043020;GO:0043020;GO:0043020;GO:0043020;GO:0045087;GO:0045087;GO:0045730;GO:0046872;GO:0046982;GO:0050766;GO:0051279;GO:0055114;GO:0055114;GO:0070257;GO:0072593;GO:1900426;GO:…	K08009	-	-	-	cytochrome b-245 alpha chain [Source:HGNCSymbol;Acc:HGNC:2577]	100859840	Q5ZKT0
ENSGALG00000027490	2	4022675	4023803	-	1129	CATHB1	GO:0001530;GO:0005576;GO:0005576;GO:0005615;GO:0006952;GO:0042581;GO:0045087;GO:0050829;GO:0050829;GO:0050830;GO:0050830;GO:0061844;GO:0099512;	-	-	-	-	cathelicidin-B1-like [Source:NCBIgene;Acc:100858412]	100858412	Q5F378;R4GJF1
ENSGALG00000045105	10	2545701	2547540	-	1840	-	GO:0003713;GO:0005622;GO:0005737;GO:0006355;GO:0007050;GO:0008270;GO:0008630;GO:0016363;GO:0016605;GO:0030578;GO:0032183;GO:0045087;GO:0046332;GO:0046872;GO:1902187;GO:1903508;	-	-	-	-	-	-	-
ENSGALG00000014585	19	4767118	4768209	+	1092	-	GO:0002548;GO:0005576;GO:0005615;GO:0006954;GO:0006955;GO:0007186;GO:0008009;GO:0008009;GO:0030593;GO:0043547;GO:0048020;GO:0048247;GO:0070098;GO:0070374;GO:0071346;GO:0071347;GO:0071356;	-	-	-	-	C-C motif chemokine ligand 26 [Source:NCBIgene;Acc:417534]	417534	-
ENSGALG00000028284	9	22816706	22822292	-	5587	PTX3	GO:0001550;GO:0001849;GO:0001849;GO:0001872;GO:0001878;GO:0005615;GO:0005615;GO:0008228;GO:0030198;GO:0031012;GO:0042802;GO:0044869;GO:0044871;GO:0045087;GO:0045087;GO:0045429;GO:0046597;GO:0046790;GO:0050766;GO:1903016;GO:1903019;GO:0001849;GO:0005615;GO:0045087;GO:0005576;GO:0046872;	-	-	-	-	pentraxin 3 [Source:NCBI gene;Acc:548626]"	548626	Q5UMH8
ENSGALG00000007419	9	14910364	14927972	+	17609	MASP1	GO:0001867;GO:0001867;GO:0001867;GO:0004252;GO:0004252;GO:0004252;GO:0004252;GO:0005509;GO:0005509;GO:0005615;GO:0005615;GO:0005615;GO:0005654;GO:0005829;GO:0006508;GO:0006508;GO:0008233;GO:0008233;GO:0016787;GO:0042803;GO:0048306;GO:0005509;	K03992	EC:3.4.21.-	-	-	mannan binding lectin serine peptidase 1[Source:NCBI gene;Acc:407088]	407088	Q6Q1Q8
ENSGALG00000037309	3	94124717	94144085	+	19369	COLEC11	GO:0001867;GO:0003677;GO:0005509;GO:0005537;GO:0005581;GO:0005615;GO:0005615;GO:0006956;GO:0019730;GO:0042806;GO:0048029;GO:0070492;GO:0120153;	K10066	-	-	-	collectin subfamily member 11 [Source:NCBIgene;Acc:428649]	428649	Q2LK94
ENSGALG00000023193	1	49252363	49262777	+	10415	SOCS1L	GO:0005737;GO:0046426;GO:0060334;GO:0005737;GO:0046426;GO:0060334;	-	-	-	-	suppressor of cytokine signalling 1-like protein[Source:NCBI gene;Acc:417978]	417978	F1NCW7
ENSGALG00000030356	4	79093764	79105659	-	11896	OTOP1	GO:0005887;GO:0009590;GO:0015252;GO:0015252;GO:0016020;GO:0016020;GO:0016021;GO:0032869;GO:0042472;GO:0060336;GO:1902600;GO:1902600;	-	-	-	-	otopetrin 1 [Source:HGNC Symbol;Acc:HGNC:19656]"	422844	-
ENSGALG00000009920	5	34263828	34280520	+	16693	COCH	GO:0003429;GO:0005518;GO:0005518;GO:0005576;GO:0005615;GO:0007605;GO:0007605;GO:0008360;GO:0031012;GO:0031012;GO:0031012;GO:0031012;GO:0042742;GO:0045089;GO:0062023;	-	-	-	-	cochlin [Source:NCBI gene;Acc:395779]"	-	-
ENSGALG00000041129	13	973493	976440	-	2948	TMEM173	GO:0002218;GO:0002218;GO:0002218;GO:0002230;GO:0002230;GO:0005737;GO:0005741;GO:0005777;GO:0005783;GO:0005789;GO:0005789;GO:0005789;GO:0005794;GO:0008134;GO:0016020;GO:0016021;GO:0019901;GO:0031625;GO:0032092;GO:0032481;GO:0032481;GO:0032481;GO:0032481;GO:0032608;GO:0032608;GO:0032608;GO:0033160;GO:0035438;GO:0035438;GO:0035438;GO:0035438;GO:0035458;GO:0042802;GO:0042803;GO:0045087;GO:0045087;GO:…	K12654	-	-	-	transmembrane protein 173 [Source:NCBIgene;Acc:768990]	768990	A0A0K1YW01
ENSGALG00000040832	28	2853995	2861721	+	7727	CFD	GO:0004252;GO:0006508;GO:0006508;GO:0006957;GO:0008233;GO:0008236;GO:0016787;GO:0004252;GO:0006508;GO:0006508;GO:0006957;GO:0008233;GO:0008236;GO:0016787;	K01334	EC:3.4.21.46	-	-	complement factor D [Source:HGNCSymbol;Acc:HGNC:2771]	100857593	-
ENSGALG00000045508	27	403595	404323	-	729	-	GO:0003823;GO:0006910;GO:0006911;GO:0006958;GO:0009897;GO:0034987;GO:0042571;GO:0042742;GO:0045087;GO:0050853;GO:0050871;	-	-	-	-	-	-	-
ENSGALG00000007109	24	5107031	5108520	-	1490	APOA4	GO:0002227;GO:0002227;GO:0005507;GO:0005543;GO:0005576;GO:0005576;GO:0005615;GO:0005615;GO:0006695;GO:0006869;GO:0006869;GO:0006869;GO:0006982;GO:0007159;GO:0008203;GO:0008289;GO:0008289;GO:0009986;GO:0010873;GO:0010873;GO:0010898;GO:0010898;GO:0015485;GO:0016042;GO:0016209;GO:0017127;GO:0017127;GO:0019430;GO:0019433;GO:0030300;GO:0030300;GO:0031210;GO:0031210;GO:0032374;GO:0032374;GO:0033344;GO:…	K08760	-	-	NOG42418	apolipoprotein A4 [Source:NCBI gene;Acc:395780]"	395780	O93601
ENSGALG00000006326	15	8134760	8136636	+	1877	MIF	GO:0002376;GO:0004167;GO:0005125;GO:0005576;GO:0005615;GO:0005737;GO:0006954;GO:0010469;GO:0016853;GO:0042289;GO:0045087;GO:0050178;	K07253	EC:5.3.2.1	O	NOG08790	macrophage migration inhibitory factor(glycosylation-inhibiting factor) [Source:NCBIgene;Acc:100857237]	100857237	Q02960;Q90ZI2
ENSGALG00000042642	2	396849	398637	+	1789	RARRES2	GO:0005102;GO:0005102;GO:0005615;GO:0006954;GO:0031012;GO:0045087;GO:0050921;GO:0050994;GO:0050994;GO:2001275;GO:0005102;GO:0005102;GO:0005615;GO:0006954;GO:0031012;GO:0045087;GO:0050921;GO:0050994;GO:0050994;GO:2001275;GO:0005102;GO:0005102;GO:0005615;GO:0006954;GO:0031012;GO:0045087;GO:0050921;GO:0050994;GO:0050994;GO:2001275;	K10044	-	-	-	retinoic acid receptor responder (tazaroteneinduced) 2 [Source:NCBI gene;Acc:420366]	420366	A0A0K0PUH6
ENSGALG00000042285	KQ759533.1	2573	3177	-	605	-	GO:0003823;GO:0006910;GO:0006911;GO:0006958;GO:0009897;GO:0034987;GO:0042571;GO:0042742;GO:0045087;GO:0050853;GO:0050871;	-	-	-	-	-	-	-
ENSGALG00000028437	21	6537124	6539517	+	2394	TRIM62	GO:0004842;GO:0005622;GO:0005737;GO:0008270;GO:0010719;GO:0016567;GO:0032897;GO:0043123;GO:0045087;GO:0046596;GO:0046872;GO:0051091;GO:0051092;GO:1902186;	K12030	EC:2.3.2.27	-	-	tripartite motif containing 62 [Source:HGNCSymbol;Acc:HGNC:25574]	429807	R4GHA7
ENSGALG00000037854	5	64107	67671	+	3565	TKFC	GO:0004371;GO:0004371;GO:0004371;GO:0005524;GO:0005829;GO:0006071;GO:0019563;GO:0034012;GO:0039534;GO:0044262;GO:0045088;GO:0046835;GO:0050354;GO:0050354;	K00863	-	-	-	triokinase and FMN cyclase [Source:HGNCSymbol;Acc:HGNC:24552]	426629	A0A1D5PG53
ENSGALG00000007381	5	16999644	17004311	-	4668	SERPING1	GO:0001869;GO:0004867;GO:0004867;GO:0004867;GO:0005615;GO:0005615;GO:0010951;GO:0030193;GO:0045916;	K04001	-	-	-	serpin family G member 1 [Source:HGNCSymbol;Acc:HGNC:1228]	423132	-
ENSGALG00000041926	27	1524105	1525254	+	1150	HEXIM1	GO:0000122;GO:0000122;GO:0002218;GO:0004861;GO:0004861;GO:0005634;GO:0005634;GO:0005634;GO:0005654;GO:0005737;GO:0005737;GO:0007507;GO:0017069;GO:0017069;GO:0045736;GO:0045892;GO:0045892;GO:0097322;GO:1901798;	-	-	-	-	hexamethylene bisacetamide inducible 1 [Source:HGNCSymbol;Acc:HGNC:24953]	-	-
ENSGALG00000014442	1	76950864	76956805	+	5942	GAPDH	GO:0000226;GO:0000740;GO:0004365;GO:0004365;GO:0004365;GO:0005634;GO:0005737;GO:0005737;GO:0005811;GO:0005829;GO:0005829;GO:0005829;GO:0005829;GO:0005856;GO:0005886;GO:0006006;GO:0006094;GO:0006094;GO:0006096;GO:0006096;GO:0006096;GO:0006096;GO:0006915;GO:0008017;GO:0010951;GO:0015630;GO:0016020;GO:0016491;GO:0016620;GO:0016740;GO:0017148;GO:0019828;GO:0031640;GO:0031965;GO:0035605;GO:0035606;GO:…	K00134	EC:1.2.1.12	-	-	glyceraldehyde-3-phosphate dehydrogenase[Source:NCBI gene;Acc:374193]	374193	P00356;F1NH87
ENSGALG00000030661	33	767595	775109	-	7515	STAT2	GO:0003677;GO:0003677;GO:0003700;GO:0005634;GO:0005634;GO:0005737;GO:0006355;GO:0007165;GO:0001932;GO:0003677;GO:0003677;GO:0003700;GO:0005634;GO:0005634;GO:0005737;GO:0005829;GO:0005886;GO:0006355;GO:0007165;GO:0042802;GO:0044389;GO:0051607;GO:0060337;GO:0090140;GO:0003677;GO:0003677;GO:0003700;GO:0005634;GO:0005634;GO:0005737;GO:0006355;GO:0007165;	K11221	-	-	-	signal transducer and activator of transcription 2[Source:HGNC Symbol;Acc:HGNC:11363]	100858732	-
ENSGALG00000035506	AADN04004076.1	9242	12646	+	3405	FAU	GO:0003735;GO:0003735;GO:0005622;GO:0005840;GO:0005840;GO:0006412;GO:0003735;GO:0003735;GO:0005622;GO:0005840;GO:0005840;GO:0006412;GO:0002227;GO:0003735;GO:0003735;GO:0005615;GO:0005622;GO:0005840;GO:0005840;GO:0006412;GO:0019731;GO:0022627;GO:0050830;GO:0061844;GO:0003735;GO:0003735;GO:0005622;GO:0005840;GO:0005840;GO:0006412;GO:0003735;GO:0003735;GO:0005622;GO:0005840;GO:0005840;GO:0006412;	K02983	-	-	-	FAU, ubiquitin like and ribosomal protein S30fusion [Source:HGNC Symbol;Acc:HGNC:3597]	101749142	-
ENSGALG00000039473	AADN04003454.1	6426	11889	+	5464	NOP53	GO:0000027;GO:0000055;GO:0005634;GO:0005654;GO:0005730;GO:0042254;GO:0000027;GO:0000027;GO:0000027;GO:0000055;GO:0000122;GO:0001650;GO:0001932;GO:0002039;GO:0005634;GO:0005654;GO:0005654;GO:0005730;GO:0005730;GO:0005730;GO:0005829;GO:0006281;GO:0006364;GO:0006974;GO:0007095;GO:0008097;GO:0008097;GO:0014067;GO:0031333;GO:0032435;GO:0032436;GO:0033553;GO:0039535;GO:0042254;GO:0042802;GO:0042981;GO:…	K14840	-	-	-	NOP53 ribosome biogenesis factor [Source:HGNCSymbol;Acc:HGNC:4333]	107049993	A0A1D5PV90
ENSGALG00000043650	8	14182289	14191786	+	9498	GFI1	GO:0000122;GO:0001078;GO:0003676;GO:0005634;GO:0006355;GO:0010956;GO:0010977;GO:0016363;GO:0016604;GO:0017053;GO:0030097;GO:0034121;GO:0044212;GO:0045892;GO:0051569;GO:0070105;GO:0071222;GO:0003676;GO:0006355;GO:0030097;GO:0051569;GO:0003676;GO:0006355;GO:0030097;GO:0051569;	K09223	-	-	-	growth factor independent 1 transcriptionalrepressor [Source:HGNC Symbol;Acc:HGNC:4237]	429088	A0A1D5PRH3
ENSGALG00000044053	24	4264395	4269225	-	4831	NLRX1	GO:0000166;GO:0005524;GO:0005739;GO:0005739;GO:0005886;GO:0030054;GO:0032688;GO:0032715;GO:0035556;GO:0039536;GO:0043124;GO:0043124;GO:0045824;GO:0050728;	-	-	-	-	NLR family member X1 [Source:HGNCSymbol;Acc:HGNC:29890]	-	-

## Sheet: Sheet2
gene_id	A_vs_B_de	A_vs_B_log2fc	A_vs_B_pval	A_vs_C_de	A_vs_C_log2fc	A_vs_C_pval	A_vs_D_de	A_vs_D_log2fc	A_vs_D_pval	A_vs_E_de	A_vs_E_log2fc	A_vs_E_pval
ENSGALG00000011594	up	1.24616	0.0314462	-	1.0727	0.0831448	-	2.61387	0.0576873	-	0.65072	0.287802
ENSGALG00000035260	down	-1.02128	0.0318483	down	-1.39254	0.00210988	down	-1.81763	0.00114479	-	-0.938101	0.0184021
ENSGALG00000026089	up	1.88992	0.0126665	-	1.54988	0.0526027	-	2.356	0.168711	-	1.03877	0.220881
ENSGALG00000011434	down	-1.82385	0.00373416	down	-1.26658	0.0203746	down	-1.11024	0.0361023	-	-0.972637	0.0578888
ENSGALG00000003016	up	1.64191	0.0214677	up	1.89652	0.000950458	-	2.70666	0.0944516	up	1.49585	0.0102864
ENSGALG00000029367	down	-1.65676	0.00160178	down	-1.66726	0.00130453	down	-2.04785	0.00419265	-	-0.93908	0.0248858
ENSGALG00000027490	down	-3.01156	0.0448378	-	-0.775989	0.470983	-	-1.22053	0.57332	-	-1.80876	0.145095
ENSGALG00000045105	down	-1.59651	0.00355938	down	-1.77316	0.00227584	-	-2.172	0.0693231	down	-1.01669	0.0415976
ENSGALG00000014585	down	-1.04193	0.000558808	-	-0.479498	0.3015	-	-0.687923	0.37076	-	-0.614817	0.0244713
ENSGALG00000028284	down	-1.30481	0.0207687	-	-0.649374	0.568177	down	-1.74091	0.0111284	-	-0.207913	0.535936
ENSGALG00000007419	up	1.12181	0.0302492	-	0.528278	0.388294	-	1.37074	0.244755	-	-0.319692	0.6101
ENSGALG00000037309	up	1.39371	0.00273356	up	1.16278	0.0280251	up	1.68036	0.0491459	-	0.919557	0.0465204
ENSGALG00000023193	down	-1.02417	0.0101568	-	-0.832477	0.0362027	-	-1.06542	0.166086	-	-0.865435	0.0231958
ENSGALG00000030356	up	2.52449	0.0126629	up	2.81345	0.00543247	up	3.45998	0.0392166	-	2.25204	0.0570668
ENSGALG00000009920	up	1.52048	0.0309671	-	1.41546	0.0542529	-	2.55414	0.195653	-	1.18816	0.109274
ENSGALG00000041129	-	-0.39281	0.407478	down	-1.16817	0.0234869	-	-0.616371	0.367751	-	0.0237415	0.910303
ENSGALG00000040832	-	-0.842351	0.0390796	down	-1.25098	0.00543981	down	-1.40116	0.0117984	-	-0.962907	0.0218136
ENSGALG00000045508	-	2.25347	0.252023	up	1.9488	0.0460627	-	0.655997	0.723844	-	-2.21615	0.223769
ENSGALG00000007109	-	-0.912468	0.219966	down	-2.39982	0.010956	-	-2.16129	0.270357	-	-1.00262	0.204992
ENSGALG00000006326	-	-0.861917	0.116717	down	-1.09355	0.0228615	down	-1.45276	0.0236299	-	-0.324862	0.352687
ENSGALG00000042642	-	-0.931691	0.0599892	down	-1.10597	0.0310644	-	-2.14495	0.0572731	-	-0.733777	0.111852
ENSGALG00000042285	-	-1.40893	0.0738794	down	-1.67926	0.0358652	-	-2.36783	0.0926395	down	-2.5815	0.00446629
ENSGALG00000028437	-	-0.76019	0.0305596	down	-1.15353	0.0100218	-	-1.08192	0.125725	-	-0.410063	0.187662
ENSGALG00000037854	-	-0.733859	0.224046	down	-1.49516	0.0394666	-	-1.68111	0.0868768	-	-0.418229	0.408789
ENSGALG00000007381	-	-0.681992	0.0596441	down	-1.54995	9.67095e-05	-	-1.22801	0.0764682	down	-1.35643	0.000303188
ENSGALG00000041926	-	-0.598876	0.0766106	-	-0.705425	0.0244226	down	-1.12219	0.00294488	-	-0.274256	0.328861
ENSGALG00000014442	-	-0.822899	0.0073576	-	-0.581943	0.0846419	down	-1.20475	0.0109651	-	-0.392088	0.113525
ENSGALG00000030661	-	-0.560419	0.0298236	-	-0.937809	0.000557881	down	-1.14978	0.00551242	-	-0.561594	0.0230866
ENSGALG00000035506	-	-0.889284	0.0123749	-	-0.974637	0.0105325	down	-1.37324	0.00611607	-	-0.62139	0.0447917
ENSGALG00000039473	-	-0.669545	0.0880974	-	-0.744124	0.0659309	down	-1.09387	0.0253577	-	-0.778598	0.0624001
ENSGALG00000043650	-	-0.495659	0.1271	-	-0.676209	0.0807843	down	-1.01582	0.0353619	-	-0.212756	0.436981
ENSGALG00000044053	-	-0.756026	0.00671979	-	-0.977077	0.000288583	down	-1.23961	0.00322306	-	-0.430497	0.0617671
