# Supplementary material for: Thymic transcriptome analysis after Newcastle disease virus inoculation in chickens and the influence of host small RNAs on NDV replication
Source: Sci Rep. 2021 May 13;11:10270. doi: 10.1038/s41598-021-89464-1 (PMC8119446; doi:10.1038/s41598-021-89464-1)
Supplement: Supplementary file 18 — Supplementary Information 18. [file 41598_2021_89464_MOESM18_ESM.xlsx]

## Sheet: Sheet annotation
Thymic transcriptome analysis after Newcastle disease virus inoculation in chickens and the influence of host small RNAs on NDV replication
Liangxing Guo1, Zhaokun Mu2, Furong Nie1, Xuanniu Chang1, Haitao Duan1, Haoyan Li3, Jingfeng Zhang1, Jia Zhou1, Yudan Ji1, Mengyun Li1*
Supplementary Table 18: The information of innate immunity genes annotated by InnateDB database in B vs A, C vs A, D vs A, and E vs A groups.
Sheet 1: Expression patterns of 712 innate immunity genes in InnateDB database (http://innatedb.sahmri.com/annotatedGenes.do?type=innatedb) were analyzed in our experiments.
Sheet 2-5: Innate immunity genes annotated by InnateDB database in B vs A (sheet 2), C vs A (sheet 3), D vs A (sheet 4), and E vs A (sheet 5) groups.
Sheet 6: Common innate immunity genes annotated by InnateDB database in B vs A, C vs A, D vs A, and E vs A groups.

## Sheet: Sheet1
id	Name	A_vs_B_de	A_vs_B_log2fc	A_vs_B_pval	A_vs_C_de	A_vs_C_log2fc	A_vs_C_pval	A_vs_D_de	A_vs_D_log2fc	A_vs_D_pval	A_vs_E_de	A_vs_E_log2fc	A_vs_E_pval
ENSGALG00000035016	Id2	-	0.161112	0.401981	-	0.122385	0.450355	-	0.082638	0.51995	-	0.339737	0.0752473
ENSGALG00000016231	DDX3X	-	0.0411869	0.860208	-	0.0182033	0.949471	-	-0.0179839	0.950324	-	0.0826869	0.705509
ENSGALG00000041192	IFIH1	-	0.25666	0.32237	-	0.104002	0.632331	-	0.441762	0.110166	-	0.0960334	0.655281
ENSGALG00000000988	EFTUD2	-	-0.371432	0.0632739	-	-0.365616	0.0802914	-	-0.494831	0.0274691	-	-0.190898	0.290328
ENSGALG00000004390	Ap3b1	-	-0.259621	0.56565	-	0.216524	0.531703	-	0.235171	0.312415	-	0.297964	0.328983
ENSGALG00000025887	Atf3	-	0.124479	0.640284	-	-0.436791	0.41718	-	-0.32634	0.660531	-	-0.367093	0.550357
ENSGALG00000007932	TRAF6	-	-0.100436	0.594227	-	0.0377415	0.937076	-	-0.17782	0.338988	-	0.0518112	0.821458
ENSGALG00000040428	MAVS	-	0.00590298	0.926345	-	-0.288162	0.183435	-	-0.172998	0.754814	-	0.163851	0.551648
ENSGALG00000031832	IKBKB	-	0.0972532	0.647578	-	0.0130881	0.996294	-	-0.031495	0.984663	-	0.011954	0.936178
ENSGALG00000039409	RELA	-	-0.707618	0.0548971	down	-1.5064	0.00149856	down	-1.40987	0.0405603	down	-1.02912	0.0106284
ENSGALG00000009840	Tbk1	-	0.23905	0.238279	-	0.0796728	0.685756	-	0.102221	0.557836	-	0.0761486	0.680931
ENSGALG00000005947	Myd88	-	-0.0362903	0.88576	-	-0.156701	0.490499	-	-0.262783	0.448135	-	0.00145021	0.973069
ENSGALG00000016590	Tlr7	-	0.244984	0.575772	-	0.445488	0.0240333	-	0.475113	0.0321119	-	0.20039	0.51636
ENSGALG00000003289	Chuk	-	0.150841	0.482401	-	0.0427868	0.863785	-	0.0419358	0.831703	-	0.0108948	0.985268
ENSGALG00000045085	IFIT5	-	-0.0651509	0.955107	-	-0.397621	0.656469	-	0.432623	0.358867	-	-0.256976	0.789074
ENSGALG00000030661	Stat2	-	-0.560419	0.0298236	-	-0.937809	0.000557881	down	-1.14978	0.00551242	-	-0.561594	0.0230866
ENSGALG00000007651	Stat1	-	0.0477651	0.739675	-	-0.0464378	0.986409	-	0.134226	0.502944	-	-0.208182	0.689258
ENSGALG00000021475	Adar	-	-0.14404	0.519255	-	-0.214483	0.362477	-	-0.248769	0.557907	-	-0.196419	0.333742
ENSGALG00000026850	Ticam1	-	-0.113472	0.585507	-	0.07882	0.752752	-	-0.2061	0.477146	-	-0.0215773	0.895574
ENSGALG00000014698	Casp2	-	-0.140413	0.493892	-	-0.049827	0.787854	-	-0.252996	0.360896	-	0.0242793	0.930434
ENSGALG00000041030	Pcbp2	-	-0.732581	0.00333879	-	-0.319023	0.174716	-	-0.76992	0.020896	-	-0.576616	0.0128086
ENSGALG00000006428	Ube2i	-	-0.341182	0.088739	-	-0.257917	0.205836	-	-0.382317	0.0694993	-	-0.123187	0.47884
ENSGALG00000003548	Baiap2l1	-	0.208014	0.530686	-	-0.0154037	0.975753	-	0.455414	0.334439	-	-0.194462	0.566335
ENSGALG00000029940	IL1B	-	-1.38643	0.144233	-	-0.445009	0.578165	-	-0.908724	0.610895	-	-0.905753	0.313722
ENSGALG00000007001	TLR4	-	0.670323	0.0154138	-	0.316218	0.243008	-	0.4012	0.326061	-	0.385723	0.153884
ENSGALG00000014910	COLEC12	-	0.21429	0.415408	-	0.207517	0.372714	-	0.183269	0.739927	-	-0.0141885	0.952469
ENSGALG00000013468	TLR3	-	0.169725	0.420679	-	0.0178736	0.867122	-	0.164947	0.514085	-	-0.124882	0.697188
ENSGALG00000011389	Traf3	-	0.154484	0.413117	-	0.124004	0.484983	-	0.0746172	0.543836	-	0.129448	0.465636
ENSGALG00000015693	Usp25	-	0.330313	0.0812089	-	0.023466	0.836952	-	0.357333	0.33117	-	0.135219	0.400415
ENSGALG00000006785	Irf1	-	0.00374253	0.883176	-	-0.126908	0.722802	-	0.0155145	0.71894	-	-0.0852519	0.733735
ENSGALG00000043603	Ccl5	-	0.359579	0.551	-	-0.141901	0.803948	-	-0.876111	0.537538	-	0.309271	0.639642
ENSGALG00000007145	ITGB1	-	0.0569305	0.700331	-	0.101426	0.508991	-	0.158778	0.320388	-	0.0654123	0.650218
ENSGALG00000009903	IFNG	-	0.463464	0.583965	-	1.02865	0.192199	-	1.35523	0.452238	-	0.44041	0.562049
ENSGALG00000014991	HDAC2	-	0.0908338	0.583703	-	0.179933	0.289864	-	0.420793	0.0413262	-	0.0755421	0.60525
ENSGALG00000015346	NFKBIZ	-	-0.069787	0.904683	-	-0.16595	0.669	-	-0.236229	0.363729	-	-0.30805	0.21282
ENSGALG00000010915	IL6	-	0.840564	0.596051	-	0.0203293	1	-	0.900883	0.902939	-	-0.854873	0.807364
ENSGALG00000010592	TET2	-	0.00917098	0.93064	-	0.0697252	0.725673	-	0.058784	0.701387	-	-0.0370333	0.878013
ENSGALG00000032234	March5	-	-0.0653114	0.755003	-	-0.0248215	0.99032	-	-0.15939	0.443218	-	-0.0919256	0.657418
ENSGALG00000043405	Bnip3l	-	0.191774	0.332638	-	0.161049	0.376187	-	0.124035	0.425726	-	0.146834	0.412196
ENSGALG00000010476	Bnip3	-	-0.293813	0.20289	-	-0.279571	0.289823	-	-0.417023	0.167979	-	-0.0305553	0.81942
ENSGALG00000028318	Cdkn1a	-	-0.781159	0.0778406	-	-0.887031	0.0513921	-	-1.32029	0.102972	-	-0.299573	0.487897
ENSGALG00000010924	Nfia	-	-0.216392	0.337297	-	-0.0591224	0.724512	-	0.0670029	0.885561	-	-0.217815	0.312126
ENSGALG00000001802	JMJD6	-	-0.328173	0.137555	-	-0.0230046	0.88256	-	-0.237354	0.421364	-	-0.116184	0.588644
ENSGALG00000033941	RORC	-	-0.981447	0.0931401	down	-1.52669	0.00991515	down	-2.32597	0.00308318	-	-0.835508	0.0952583
ENSGALG00000011849	IL2	-	1.27217	0.167964	-	0.758316	0.456332	-	2.14211	0.335822	-	0.923383	0.309725
ENSGALG00000013372	IL7R	-	-0.287821	0.485093	-	-0.223318	0.48005	-	-0.177225	0.783564	-	-0.08128	0.880239
ENSGALG00000035462	Ireb2	-	0.0465726	0.858804	-	0.0119105	0.973021	-	-0.0727666	0.813891	-	0.0518755	0.79664
ENSGALG00000002162	Aco1	-	-0.40438	0.0726147	-	-0.169936	0.410815	-	-0.241364	0.47138	-	-0.0610141	0.804727
ENSGALG00000041129	TMEM173	-	-0.39281	0.407478	down	-1.16817	0.0234869	-	-0.616371	0.367751	-	0.0237415	0.910303
ENSGALG00000015681	Nrip1	-	0.359559	0.0926663	-	0.0872779	0.682944	-	0.23406	0.206186	-	0.191349	0.341823
ENSGALG00000031862	Bcl11b	-	-0.344334	0.0844506	-	-0.22498	0.265952	-	-0.503128	0.0115746	-	-0.232005	0.204492
ENSGALG00000007356	Map3k8	-	0.10225	0.676783	-	-0.0426595	0.936623	-	-0.247591	0.669331	-	-0.290024	0.393586
ENSGALG00000038089	Egfr	-	0.0618855	0.708952	-	-0.166985	0.468073	-	-0.148539	0.605492	-	-0.153244	0.510029
ENSGALG00000010866	Areg	up	1.55945	0.0182271	up	2.22701	0.000159	up	2.94189	0.0224963	up	1.64629	0.0151716
ENSGALG00000001889	Card9	-	0.0980008	0.654193	-	0.060716	0.825936	-	0.117591	0.538013	-	-0.0869666	0.771465
ENSGALG00000001256	Nlrc5	-	0.150068	0.413768	-	-0.0595752	0.851007	-	-0.0249888	0.966618	-	-0.095869	0.679648
ENSGALG00000035721	C2	-	-0.271581	0.482118	-	-0.371083	0.37266	-	-0.202617	0.64908	-	-0.526398	0.189534
ENSGALG00000031894	PLA2G2A	-	1.71705	0.78767	-	2.18843	0.658601	-	2.04303	0.824946	-	1.57388	0.820931
ENSGALG00000009904	IL22	up	2.21863	2.70297e-05	up	1.94857	0.00797303	up	2.84422	0.0221343	up	1.87526	0.000644889
ENSGALG00000015355	Cd47	-	0.0870286	0.622713	-	0.161801	0.38213	-	0.0815241	0.458465	-	0.117994	0.484059
ENSGALG00000003547	SKP2	-	-0.4502	0.0562535	-	-0.0280026	0.928312	-	-0.113056	0.9811	-	0.180364	0.356696
ENSGALG00000002583	Pik3cd	-	-0.173484	0.36834	-	-0.225344	0.260099	-	-0.401915	0.0731612	-	-0.177166	0.322673
ENSGALG00000015415	HACE1	-	0.212404	0.332045	-	0.181674	0.43931	-	0.243142	0.393084	-	0.175376	0.396085
ENSGALG00000013865	Ifngr1	-	0.318222	0.141718	-	-0.00176099	0.9406	-	-0.0829122	0.785789	-	0.118581	0.614776
ENSGALG00000045607	Cxcl13	down	-1.55382	0.0456822	-	-0.469165	0.529542	-	-0.729699	0.614938	-	-1.02954	0.134404
ENSGALG00000008629	Mrc1	-	0.700071	0.0825965	-	0.485461	0.114754	-	0.868339	0.0605006	-	0.196658	0.594283
ENSGALG00000027864	NFKBIA	-	-0.173016	0.465888	-	-0.292694	0.191011	-	-0.471239	0.0968968	-	-0.262634	0.222638
ENSGALG00000013861	TNFAIP3	-	0.0321098	0.83411	-	-0.218136	0.312037	-	-0.199996	0.62175	-	-0.166171	0.438692
ENSGALG00000012472	Il2rb	-	-0.0418002	0.871681	-	-0.158868	0.510656	-	-0.16937	0.780267	-	-0.632379	0.00297926
ENSGALG00000043399	Ezh2	-	-0.244179	0.22443	-	-0.0535913	0.803173	-	-0.0925839	0.646069	-	-0.0652634	0.700572
ENSGALG00000005757	Irf8	-	-0.456363	0.0280945	-	-0.361724	0.079044	-	-0.522011	0.0884658	-	-0.331799	0.0756516
ENSGALG00000006979	Sppl3	-	0.100439	0.685279	-	0.0956719	0.664385	-	0.240533	0.47764	-	0.000950671	0.993228
ENSGALG00000010836	Ahr	-	0.233265	0.21102	-	0.0575399	0.652908	-	0.149684	0.518414	-	-0.0888625	0.826791
ENSGALG00000012173	Lgals3	-	-0.705957	0.0772384	-	-0.566638	0.235253	-	-0.772772	0.234405	-	-0.49389	0.16928
ENSGALG00000006521	Trpm5	-	0.869836	0.00985475	-	0.584876	0.162567	-	1.32115	0.221954	-	0.556967	0.132652
ENSGALG00000009392	TLR5	-	0.126463	0.683738	-	-0.253088	0.831872	-	0.402867	0.536067	-	-0.176082	0.91571
ENSGALG00000036627	CXCR1	-	1.0377	0.514368	-	0.815406	0.543881	-	0.718945	0.832466	-	1.22864	0.290202
ENSGALG00000029530	Stat6	-	-0.386859	0.166481	-	-0.589507	0.0296093	down	-1.24103	0.00419126	-	-0.298191	0.166368
ENSGALG00000004106	Dhcr7	-	-0.278207	0.26645	-	0.0163943	0.812639	-	-0.197285	0.389156	-	0.156203	0.42992
ENSGALG00000041687	Srebf2	down	-1.03264	0.00136369	-	-0.883698	0.00791084	down	-1.52888	0.00030499	-	-0.58937	0.045029
ENSGALG00000031325	Tgfb1	-	-0.741593	0.033809	-	-0.936739	0.00667804	down	-1.18923	0.0105285	-	-0.04147	0.782273
ENSGALG00000015844	Sod1	-	-0.118953	0.532937	-	-0.039194	0.890388	-	0.0295021	0.813135	-	0.0981072	0.659836
ENSGALG00000012420	LGALS1	-	-0.674884	0.036178	-	0.0983317	0.764084	-	-0.426413	0.363104	-	0.507663	0.23034
ENSGALG00000014297	Irf7	-	-0.472168	0.105	-	-0.84287	0.00972686	-	-0.909198	0.104574	-	-0.463244	0.086008
ENSGALG00000035856	Cd48	-	0.193966	0.543633	-	0.212904	0.634538	-	-0.227353	0.944271	-	0.262849	0.341357
ENSGALG00000007874	Il18	-	0.134193	0.590707	-	-0.141343	0.774474	-	0.201581	0.419094	-	-0.388176	0.219869
ENSGALG00000015387	Atg5	-	0.0486733	0.8165	-	-0.0922759	0.687073	-	0.0284256	0.931031	-	0.147413	0.466528
ENSGALG00000000892	IL10	-	1.00078	0.464931	up	2.24508	0.0114888	-	2.47349	0.16158	-	0.734719	0.541174
ENSGALG00000003267	STAT3	-	-0.294458	0.141317	-	-0.408094	0.04152	-	-0.57165	0.0290845	-	-0.25047	0.171497
ENSGALG00000016142	MX1	-	0.0599833	0.78895	-	-0.159303	0.916462	-	0.626923	0.266513	-	-0.250081	0.781909
ENSGALG00000042321	Lyn	-	0.0349886	0.862208	-	0.0611738	0.665286	-	-0.0929346	0.734402	-	0.0811093	0.659617
ENSGALG00000014395	Dhx15	-	-0.169916	0.407491	-	-0.101515	0.596999	-	-0.176961	0.429383	-	-0.0764346	0.682076
ENSGALG00000016678	Il17a	-	0.208654	0.902945	-	0.708583	0.596291	-	0.480887	0.922356	-	-0.177112	0.988569
ENSGALG00000003476	Ern1	-	-0.13702	0.56599	-	-0.385655	0.074435	-	-0.301633	0.24171	-	-0.397085	0.0589802
ENSGALG00000001565	C5	-	0.416405	0.112483	-	0.0162944	0.978963	-	0.531151	0.245941	-	-0.0872839	0.781714
ENSGALG00000028423	Hs2st1	-	0.0314923	0.888285	-	0.108805	0.658836	-	0.0855551	0.722816	-	0.0590231	0.808679
ENSGALG00000040360	Dusp1	-	-0.418704	0.129088	-	-0.470743	0.0476851	-	-0.982848	0.0135181	-	-0.296612	0.216127
ENSGALG00000012357	Cxcr4	-	-0.05902	0.896388	-	-0.202608	0.424918	-	-0.225502	0.269372	-	-0.112028	0.639699
ENSGALG00000005653	Nfkb2	-	-0.883346	8.77698e-05	down	-1.0246	5.26898e-06	down	-1.42702	1.60037e-05	-	-0.622609	0.00238662
ENSGALG00000004848	Ybx1	-	-0.400957	0.0375546	-	-0.397084	0.0827593	-	-0.524824	0.0222676	-	-0.151146	0.371846
ENSGALG00000015216	SYK	-	0.255364	0.604985	-	0.672383	0.0218581	-	0.369718	0.267538	-	0.277043	0.346189
ENSGALG00000037413	Il7	down	-1.14663	0.0110908	-	-0.087671	0.719915	-	-0.415661	0.391499	-	-0.429991	0.28687
ENSGALG00000040247	AIP	-	-0.524726	0.0326375	-	-0.631569	0.0129302	-	-0.701879	0.0852112	-	-0.364118	0.10085
ENSGALG00000024272	S100a9	-	0.555785	0.25593	-	-0.0629847	0.948921	-	0.456612	0.468733	-	0.0731887	0.94557
ENSGALG00000002113	Lcp2	-	0.304578	0.11212	-	0.21274	0.230605	-	0.320075	0.0374058	-	0.136799	0.41617
ENSGALG00000040224	Tirap	-	-0.575684	0.110975	-	-0.447848	0.251958	-	-0.79886	0.28368	-	-0.264428	0.441087
ENSGALG00000005499	Il17rd	-	0.144567	0.763952	-	0.414413	0.20688	-	0.55126	0.372017	-	0.294066	0.560423
ENSGALG00000001630	DHX33	-	-0.412577	0.0661331	-	-0.420478	0.0676981	-	-0.84605	0.00839285	-	-0.261518	0.19169
ENSGALG00000042986	RNASEL	-	0.255359	0.373	-	0.235346	0.436866	-	0.356786	0.416112	-	-0.361517	0.133596
ENSGALG00000000726	ELAVL1	-	-0.146554	0.488658	-	-0.0766185	0.703801	-	-0.0937701	0.637848	-	-0.112918	0.571016
ENSGALG00000003753	CYLD	-	0.0234283	0.914242	-	0.000475306	0.986732	-	-0.100724	0.599944	-	0.131503	0.538115
ENSGALG00000000845	Uvrag	-	-0.0476509	0.824747	-	-0.0929481	0.712861	-	-0.173181	0.462659	-	-0.0651757	0.757127
ENSGALG00000014561	Ptpn6	-	0.30888	0.126697	-	0.237081	0.210218	-	0.0644605	0.568624	-	0.18566	0.333371
ENSGALG00000028147	CTSK	-	-0.834437	0.00638184	down	-1.13924	0.000381163	down	-1.9761	0.000535499	-	-0.777369	0.0145012
ENSGALG00000000775	CTSS	-	-0.155599	0.47321	-	-0.286704	0.199074	-	-0.532785	0.443942	-	-0.0171257	0.915692
ENSGALG00000006827	Il4	-	1.87211	0.480009	-	2.24601	0.351464	-	3.31491	0.3953	-	1.68594	0.531327
ENSGALG00000042833	Mapk14	-	0.0289051	0.913245	-	0.00332304	0.995027	-	-0.0539847	0.801665	-	0.0673933	0.763846
ENSGALG00000023541	SPHK1	-	-0.50364	0.376222	down	-1.81514	0.0237185	-	-1.21869	0.144446	-	-0.538645	0.288939
ENSGALG00000008837	Peli1	-	0.0240899	0.902718	-	0.00357096	0.981177	-	-0.00818466	0.774324	-	0.12391	0.500464
ENSGALG00000000737	Smpdl3b	-	0.24639	0.607216	-	0.338767	0.401858	-	-0.0144271	0.896255	-	-0.0381013	0.918126
ENSGALG00000037203	Ctnnb1	-	-0.117604	0.551199	-	-0.16236	0.389518	-	-0.190354	0.502403	-	0.0277458	0.887773
ENSGALG00000014977	Gsk3b	-	0.00298912	0.941915	-	0.0898667	0.630704	-	-0.108048	0.5674	-	0.0144151	0.902298
ENSGALG00000028133	UBE2V2	-	0.143872	0.461431	-	0.2153	0.269813	-	0.256469	0.247614	-	0.0556086	0.709168
ENSGALG00000030515	UBE2N	-	-0.172549	0.409782	-	-0.0682513	0.795376	-	-0.201203	0.41317	-	0.00242625	0.964114
ENSGALG00000040097	UBE2W	-	0.105522	0.588892	-	0.0269963	0.838949	-	0.21286	0.396535	-	0.0628849	0.705009
ENSGALG00000009073	Psen2	-	-0.106907	0.642058	-	-0.253872	0.28908	-	-0.231763	0.41391	-	-0.085201	0.686492
ENSGALG00000001475	Stmn1	-	-0.178989	0.34531	-	-0.152581	0.451656	-	-0.172524	0.394572	-	-0.0124454	0.899382
ENSGALG00000015596	MAP3K7	-	0.125253	0.538385	-	0.083851	0.666733	-	0.0214618	0.863468	-	0.15057	0.417813
ENSGALG00000012076	TIFA	-	0.390433	0.141528	-	0.00792544	0.844805	-	-0.00825032	0.837041	-	0.0582366	0.757752
ENSGALG00000003759	Rora	-	0.155857	0.542056	-	0.134362	0.514852	-	0.177677	0.506303	-	-0.157821	0.521296
ENSGALG00000009448	IFRD1	-	-0.334822	0.099115	-	-0.275534	0.183371	-	-0.305068	0.110718	-	-0.11335	0.545568
ENSGALG00000005620	PDE12	-	-0.253485	0.300444	-	-0.159013	0.519377	-	-0.517185	0.216032	-	-0.31888	0.182108
ENSGALG00000006109	MAPK8	-	0.115368	0.577751	-	-0.259793	0.240666	-	0.0192103	0.881134	-	-0.0729232	0.746867
ENSGALG00000003634	Pten	-	0.075475	0.65414	-	0.177166	0.334228	-	0.106964	0.393372	-	0.129905	0.436163
ENSGALG00000035804	Sqstm1	-	0.0870857	0.656298	-	-0.0833075	0.762951	-	-0.0948221	0.92966	-	-0.0648166	0.78398
ENSGALG00000004974	PPARG	-	0.288581	0.393066	-	0.133002	0.744613	-	0.550703	0.413358	-	1.30785	0.175941
ENSGALG00000042851	PPARGC1A	-	0.2461	0.231039	-	-0.0241521	0.938305	-	0.0508389	0.940922	-	-0.9304	0.000114954
ENSGALG00000006697	Tollip	-	-0.131235	0.544165	-	0.0466336	0.805067	-	-0.216592	0.388353	-	-0.0544913	0.768196
ENSGALG00000035773	Pik3c3	-	-0.219434	0.632623	-	0.292275	0.406551	-	0.287747	0.295868	-	0.234665	0.454678
ENSGALG00000043287	Cav1	-	0.118084	0.841862	-	-0.0465485	0.904859	-	0.230481	0.83055	-	0.836346	0.284545
ENSGALG00000011620	Akt1	-	0.106675	0.578884	-	0.101961	0.581357	-	-0.0449173	0.900968	-	0.117519	0.52066
ENSGALG00000005858	DR1	-	0.0147695	0.97881	-	-0.119355	0.599183	-	-0.117533	0.548425	-	-0.0491598	0.783903
ENSGALG00000028284	PTX3	down	-1.30481	0.0207687	-	-0.649374	0.568177	down	-1.74091	0.0111284	-	-0.207913	0.535936
ENSGALG00000006346	CXCL14	-	0.777261	0.0972409	-	0.835943	0.0443649	-	0.763904	0.0999659	-	0.622024	0.0672697
ENSGALG00000003741	Myo18a	-	-0.444296	0.062189	-	-0.520914	0.0244381	-	-0.677653	0.0312027	-	-0.400593	0.0726913
ENSGALG00000007130	Rac1	-	-0.412891	0.0546302	-	-0.106867	0.641846	-	-0.320035	0.23552	-	-0.326501	0.10208
ENSGALG00000006546	Cd81	-	0.229109	0.328411	-	0.152496	0.3557	-	-0.0666091	0.831698	-	0.00540151	0.928832
ENSGALG00000013532	CAPRIN1	-	-0.387349	0.0501566	-	-0.25901	0.189016	-	-0.426563	0.0289837	-	-0.195171	0.295487
ENSGALG00000004160	G3BP1	-	-0.313602	0.116934	-	-0.246017	0.222506	-	-0.341222	0.133638	-	-0.144222	0.436335
ENSGALG00000002403	ULK1	-	-0.0814883	0.641557	-	-0.182737	0.378073	-	-0.299499	0.115463	-	-0.0892289	0.594577
ENSGALG00000015209	Nfil3	-	-0.0102539	0.980628	-	0.584866	0.153606	-	0.093998	0.579319	-	0.318137	0.210262
ENSGALG00000027501	Anpep	-	-0.689528	0.0640823	-	-0.735627	0.0444639	-	-1.13539	0.131155	-	-0.279523	0.549543
ENSGALG00000007330	Ctnnd1	-	-0.415479	0.0714648	-	-0.643193	0.00608898	-	-0.925681	0.00665137	-	-0.330212	0.130235
ENSGALG00000016785	Il1rl1	-	-0.023823	0.983273	-	-0.214665	0.522585	-	0.162681	0.603506	-	-0.559587	0.071354
ENSGALG00000011870	HIF1A	-	-0.108562	0.657972	-	-0.10888	0.664517	-	-0.134033	0.668697	-	-0.242017	0.243354
ENSGALG00000001501	Mapk1	-	-0.0749594	0.747175	-	-0.0866832	0.669533	-	-0.22964	0.321056	-	-0.123939	0.549055
ENSGALG00000005725	Csf1r	-	-0.0609836	0.763712	-	0.0127095	0.911279	-	-0.0760024	1	-	0.0858391	0.698158
ENSGALG00000042838	Traf2	-	0.0413378	0.814562	-	0.0158732	0.926616	-	-0.0753754	1	-	-0.0226165	0.96212
ENSGALG00000005158	Wdfy1	-	-0.184784	0.403694	-	-0.240104	0.28648	-	-0.108168	0.721265	-	-0.198872	0.352
ENSGALG00000019322	Tnfrsf13c	-	-0.690521	0.318336	-	-0.932444	0.224957	-	-0.338415	0.781854	-	-0.211038	0.779975
ENSGALG00000017159	Atm	-	0.174919	0.399455	-	0.0517938	0.794509	-	0.0775253	0.635733	-	0.0731387	0.710352
ENSGALG00000038540	ZBTB16	-	-1.31852	0.164071	-	-1.59328	0.120352	-	-1.81232	0.0974735	-	-1.50389	0.134294
ENSGALG00000016288	IL1RAPL1	up	2.54255	2.29981e-05	up	2.14928	0.00188981	up	3.6023	0.0186804	up	1.95467	0.00242897
ENSGALG00000040621	IL18R1	-	0.478927	0.206275	-	0.130711	0.586637	-	0.71278	0.0328868	-	-0.0403673	0.992484
ENSGALG00000007937	Sf3a1	-	-0.242106	0.233902	-	-0.212451	0.328017	-	-0.33252	0.193595	-	-0.125631	0.490606
ENSGALG00000019231	Cd200r1	-	0.570008	0.104554	-	0.346598	0.34036	-	0.211585	0.738503	-	0.293504	0.420183
ENSGALG00000015396	Cd200	-	0.168264	0.401354	-	0.0922147	0.817066	-	-0.0549427	0.855518	-	0.147638	0.414955
ENSGALG00000009638	ANO6	-	0.493684	0.160255	-	0.288339	0.323591	-	0.560842	0.454855	-	0.238937	0.440868
ENSGALG00000003863	P2RX7	-	0.253916	0.301441	-	0.0111807	0.885339	-	0.0437854	0.684505	-	-0.275433	0.534794
ENSGALG00000007845	Rel	-	-0.0526498	0.823935	-	-0.0335378	0.865764	-	-0.0662604	0.881737	-	-0.0826316	0.673024
ENSGALG00000039982	Irf5	-	-0.0474631	1	-	-0.136402	0.831339	-	-0.0255138	0.94768	-	-0.323406	0.446488
ENSGALG00000020002	SLC22A3	-	-0.440377	0.228602	-	0.00679597	0.956521	-	-0.794585	0.033067	-	0.0128391	0.911956
ENSGALG00000016865	TPP2	-	-0.010946	0.929231	-	-0.00928765	0.975368	-	-0.0472337	0.815435	-	-0.0282062	0.883126
ENSGALG00000010560	EIF2AK2	-	0.0651142	0.692977	-	-0.0730756	0.796119	-	0.173366	0.408835	-	-0.117403	0.617694
ENSGALG00000030580	RPS6KA5	-	0.201482	0.306147	-	0.140986	0.429893	-	0.25736	0.165916	-	0.0774285	0.655262
ENSGALG00000026970	IFITM3	-	-0.471852	0.0349729	-	-0.394226	0.14977	-	-0.285604	0.898591	-	-0.492939	0.0768434
ENSGALG00000017394	INSIG1	down	-1.27246	4.43006e-09	-	-0.472922	0.0842317	down	-1.11138	8.31507e-07	-	-0.336658	0.272901
ENSGALG00000003107	AMFR	-	-0.126468	0.519321	-	-0.138859	0.407361	-	-0.250116	0.316635	-	0.00222366	0.921332
ENSGALG00000037904	Eif4ebp2	-	-0.859524	0.00332584	-	-0.858482	0.00345649	down	-1.16182	0.024082	-	-0.359472	0.170301
ENSGALG00000003205	Eif4ebp1	-	-0.099185	0.614392	-	-0.0499264	0.820772	-	-0.165076	0.627881	-	-0.0210317	0.896387
ENSGALG00000015148	Anxa1	-	0.362564	0.203958	-	0.600801	0.154993	-	0.615715	0.108842	-	1.38105	0.175478
ENSGALG00000025778	Sirpa	-	0.328967	0.807253	-	-2.33609	0.174929	-	-0.606646	0.897888	-	0.192458	0.895337
ENSGALG00000004821	Ptpn11	-	0.0713308	0.741988	-	0.0737313	0.704969	-	0.068402	0.80698	-	-0.021332	0.921563
ENSGALG00000009586	Irak4	-	0.0361957	0.842951	-	-0.0166645	0.931877	-	0.0201434	0.66724	-	-0.0545045	0.951826
ENSGALG00000007015	Cd40	-	-0.611307	0.143206	-	-0.572771	0.152064	-	-1.49513	0.115433	-	-0.854668	0.0376851
ENSGALG00000014362	Cd86	-	0.762038	0.026032	-	0.348292	0.545182	-	0.642371	0.316735	-	0.203692	0.646476
ENSGALG00000014066	Tmem126a	-	0.0261803	0.915259	-	0.0850078	0.820711	-	0.666889	0.455128	-	0.115158	0.736422
ENSGALG00000004932	Atg7	-	0.0746314	0.748701	-	-0.0587555	0.801211	-	0.0513396	0.830676	-	-0.0834701	0.678038
ENSGALG00000008557	Arl5b	-	0.506474	0.0308502	-	0.430648	0.0712475	-	0.726576	0.044172	-	0.489175	0.0301127
ENSGALG00000026525	Cebpa	-	-0.668338	0.249992	down	-1.48863	0.0193643	-	-1.3929	0.291771	-	-0.124035	0.89103
ENSGALG00000046326	Il1r2	-	0.285369	0.372839	-	0.133399	0.642569	-	0.913906	0.0561313	-	0.114877	0.765627
ENSGALG00000043044	Il1r1	-	0.662468	0.0751689	-	0.496857	0.194711	-	1.29458	0.118559	-	0.313032	0.388342
ENSGALG00000016427	Adam17	-	-0.0506164	0.814544	-	-0.072401	0.697852	-	-0.093578	0.718936	-	-0.140417	0.471331
ENSGALG00000009870	Il15	-	0.399342	0.133799	-	0.206034	0.390882	-	0.61195	0.116575	-	0.300745	0.210694
ENSGALG00000036807	Nod1	-	0.0922366	0.647061	-	0.0945227	0.604867	-	0.2132	0.385107	-	0.246504	0.18998
ENSGALG00000035701	SMAD3	-	-0.185133	0.408814	-	-0.48665	0.0417776	-	-0.483285	0.0990268	-	-0.204695	0.335935
ENSGALG00000012304	Nfkb1	-	-0.0615657	0.811235	-	-0.0301226	0.918606	-	-0.184921	0.448299	-	-0.240523	0.241211
ENSGALG00000009287	ATF2	-	-0.134647	0.513714	-	-0.141589	0.504639	-	-0.150925	0.577208	-	-0.0725956	0.709975
ENSGALG00000030251	ADCY8	up	2.02476	0.000287951	up	2.02498	0.000125012	-	2.86606	0.153271	up	1.52593	0.00160402
ENSGALG00000006112	SCN5A	up	1.27147	0.000153974	-	0.98436	0.0127227	up	2.03918	0.00758272	up	1.11357	0.0122073
ENSGALG00000043823	ECSIT	-	-0.98656	0.159334	-	-1.39651	0.0618339	-	-1.21817	0.0967652	-	-1.27469	0.0824102
ENSGALG00000011434	Slc11a1	down	-1.82385	0.00373416	down	-1.26658	0.0203746	down	-1.11024	0.0361023	-	-0.972637	0.0578888
ENSGALG00000012671	Prl	up	1.69676	0.0041839	up	2.17257	0.00543041	-	3.00979	0.111816	-	1.34758	0.0860964
ENSGALG00000033631	Myc	-	-0.94599	2.19186e-05	-	-0.76346	0.000400105	down	-1.03429	5.94344e-05	-	-0.868344	7.33262e-05
ENSGALG00000008081	Pik3cg	-	0.22622	0.240667	-	0.112261	0.540127	-	0.255549	0.14171	-	0.220768	0.2212
ENSGALG00000028851	Rab8a	-	-0.0196227	0.940317	-	0.154018	0.440994	-	0.107269	0.574648	-	-0.059927	0.793187
ENSGALG00000042759	PRKX	-	-0.0633324	0.79099	-	0.0879435	0.764135	-	0.0947951	0.797831	-	-0.21226	0.303491
ENSGALG00000005208	S1pr1	-	-0.380814	0.142017	-	-0.430467	0.11744	-	-0.871364	0.0364327	-	-0.197985	0.397484
ENSGALG00000011881	CCNA2	-	-0.550211	0.0068276	-	-0.486961	0.0216425	-	-0.525013	0.0135526	-	-0.199931	0.275826
ENSGALG00000008934	PIK3CA	-	0.132909	0.531791	-	0.025575	0.889107	-	0.0384751	0.869229	-	0.0652877	0.746927
ENSGALG00000001231	SAMHD1	-	0.14869	0.581242	-	0.178295	0.393221	-	0.142819	0.460009	-	0.011561	0.857689
ENSGALG00000043535	RIPK2	-	-0.0964027	0.87904	-	0.240225	0.235003	-	0.0887537	0.517317	-	0.0121048	0.855574
ENSGALG00000012830	IRF4	-	0.370418	0.0726869	-	0.232745	0.210254	-	0.366632	0.0624158	-	0.255042	0.169104
ENSGALG00000013169	Il20rb	up	4.81953	0.027702	-	4.5782	0.0597332	-	5.52068	0.104716	-	4.2321	0.106897
ENSGALG00000013869	Il20ra	-	0.553295	0.123181	-	0.35241	0.122734	-	0.776439	0.000257526	-	-0.0599506	0.789125
ENSGALG00000000911	Il19	-	1.31199	0.426471	-	0.936977	0.672045	-	2.16626	0.503889	-	0.591949	0.816537
ENSGALG00000038013	Ptges	-	-1.33444	0.295112	-	-0.288034	0.853783	-	0.712453	0.737612	-	-0.612694	0.615945
ENSGALG00000003079	MFF	-	-0.0541926	0.739171	-	-0.0128457	0.84282	-	-0.172794	0.494433	-	0.0488947	0.893945
ENSGALG00000012929	DNM1L	-	-0.114046	0.576697	-	-0.0972994	0.605038	-	-0.0651895	0.880918	-	0.050459	0.795604
ENSGALG00000039099	MAPK9	-	0.0622299	0.790843	-	0.052911	0.787041	-	0.0868315	0.802376	-	-0.0589868	0.773237
ENSGALG00000023822	Il5	up	3.36873	0.0115788	up	3.38285	0.0386905	-	3.67752	0.154482	-	1.65061	0.416227
ENSGALG00000006801	Il13	-	-0.0624755	1	-	-0.563406	0.831853	-	-0.101642	0.96803	-	-1.16685	0.662908
ENSGALG00000010847	Vegfc	-	0.430787	0.200853	-	0.257167	0.476398	-	0.693775	0.301769	-	0.323034	0.331452
ENSGALG00000005802	Flt4	-	0.0888794	0.826338	-	0.333387	0.298925	-	0.258612	0.812817	-	0.212142	0.518301
ENSGALG00000003297	Hdac1	-	-0.220227	0.312924	-	-0.203347	0.342751	-	-0.608137	0.0570444	-	-0.104971	0.58107
ENSGALG00000001409	Il12b	-	1.18071	0.0545155	-	0.94141	0.146817	-	2.38429	0.201223	-	1.09669	0.150767
ENSGALG00000043092	MYH9	-	0.15772	0.39996	-	0.171789	0.341382	-	0.145535	0.278413	-	0.0447238	0.764355
ENSGALG00000004958	BTK	-	-0.210262	0.381549	-	-0.174426	0.49075	-	-0.363541	0.423649	-	-0.113366	0.631067
ENSGALG00000015315	TRIM14	-	-0.0158411	0.925805	-	0.20065	0.572128	-	0.331326	0.273343	-	0.495759	0.0299369
ENSGALG00000021128	Fscn1	down	-1.30765	0.0297198	-	-0.541295	0.328556	-	-1.36474	0.0530548	-	-0.271263	0.568421
ENSGALG00000014280	AICDA	-	0.19833	0.641006	-	-0.0706652	0.984043	-	0.69369	0.369575	-	-0.0466706	1
ENSGALG00000007125	PARD3	-	0.0472594	0.753413	-	0.211622	0.294447	-	0.46882	0.339342	-	0.00827649	0.880104
ENSGALG00000008439	Cd36	-	0.710752	0.250472	-	0.303875	0.374867	-	0.473451	0.597123	-	1.85592	0.161887
ENSGALG00000042875	HMGB1	-	-0.353499	0.0735241	-	-0.22188	0.336089	-	-0.1099	0.635665	-	-0.102428	0.590002
ENSGALG00000030038	C3	-	-0.523668	0.0926931	-	-0.691988	0.00918095	down	-1.11382	0.000293328	-	-0.508327	0.0511276
ENSGALG00000013218	C3ar1	-	0.319915	0.231773	-	0.325283	0.212158	-	0.105528	0.661388	-	0.305329	0.248151
ENSGALG00000039880	Rheb	-	0.150531	0.471547	-	0.0336692	0.874584	-	-0.020122	0.989588	-	0.0252601	0.865607
ENSGALG00000003339	Mtor	-	-0.0842198	0.670697	-	-0.0782395	0.629647	-	-0.069754	0.614634	-	-0.133381	0.467396
ENSGALG00000013907	Kdr	-	0.433242	0.150282	-	0.610228	0.0431033	-	0.725058	0.311589	-	0.588884	0.0283435
ENSGALG00000033087	Stat4	-	0.368773	0.0548541	-	0.34619	0.075398	-	0.209257	0.182743	-	0.175937	0.309825
ENSGALG00000026944	ARF6	-	-0.362352	0.129062	-	-0.125723	0.617113	-	-0.265686	0.452057	-	-0.352593	0.0985067
ENSGALG00000000122	GNB2L1	-	-0.758297	0.048212	-	-0.938751	0.0234059	down	-1.28156	0.0198862	-	-0.524656	0.133527
ENSGALG00000023821	Dhx58	-	-0.299391	0.543002	-	-0.649761	0.233817	-	-0.585865	0.726285	-	-0.364263	0.448526
ENSGALG00000011031	JAK1	-	0.0420061	0.806393	-	0.00638071	0.928034	-	0.0436581	0.597172	-	0.0272561	0.847127
ENSGALG00000044053	Nlrx1	-	-0.756026	0.00671979	-	-0.977077	0.000288583	down	-1.23961	0.00322306	-	-0.430497	0.0617671
ENSGALG00000031841	SLX4	-	-0.0735968	0.675201	-	-0.164102	0.382259	-	-0.176278	0.321652	-	-0.0605597	0.707513
ENSGALG00000006211	Bcl2l1	-	-0.389993	0.138069	-	-0.382187	0.0409125	-	-0.991835	0.00193559	-	-0.259164	0.149806
ENSGALG00000012885	Bcl2	-	-0.444992	0.0344253	-	-0.486131	0.0215972	-	-0.435102	0.0562316	-	-0.299673	0.117549
ENSGALG00000028465	Il17c	-	2.38943	0.318398	-	2.78286	0.202195	-	3.22307	0.456207	-	1.17821	0.829191
ENSGALG00000029270	Gata3	-	0.0808495	0.7232	-	-0.0234109	0.945735	-	0.0749157	0.703886	-	0.257677	0.203403
ENSGALG00000005698	HIF1AN	-	-0.000399282	0.978187	-	0.0439486	0.855962	-	0.0994288	0.643551	-	-0.0475459	0.799081
ENSGALG00000006329	Il9	-	1.96899	0.0763958	up	2.51506	0.014234	up	3.60141	0.0131266	-	1.72993	0.138741
ENSGALG00000006390	CRKL	-	-0.328008	0.128886	-	-0.277536	0.19164	-	-0.359958	0.163088	-	-0.272594	0.171873
ENSGALG00000009300	Numb	-	0.0186964	0.92124	-	-0.159977	0.492842	-	-0.105923	0.612969	-	-0.108877	0.612898
ENSGALG00000011492	XRCC5	-	0.240994	0.256376	-	0.188255	0.34837	-	0.209146	0.348612	-	0.137233	0.474928
ENSGALG00000011932	XRCC6	-	-0.222272	0.346386	-	-0.116476	0.637741	-	-0.00502324	0.938203	-	-0.0499644	0.782936
ENSGALG00000042469	PRKDC	-	0.177668	0.388643	-	-0.132178	0.543695	-	0.0245074	0.780726	-	0.225322	0.238716
ENSGALG00000004523	Mfn2	-	0.0133751	0.919218	-	0.105271	0.636513	-	0.226089	0.412407	-	-0.0378651	0.889841
ENSGALG00000014984	F2RL1	-	-0.338052	0.482148	-	0.0238198	0.849894	-	-0.463782	0.509513	-	-0.238156	0.558568
ENSGALG00000012119	Marco	-	-0.434225	0.432879	-	-0.389513	0.476246	-	-0.0167259	0.825315	-	0.154414	0.600623
ENSGALG00000008014	CEBPB	down	-1.68537	0.00160822	down	-1.55189	0.00351002	down	-2.3765	0.0253985	down	-1.67818	0.000906064
ENSGALG00000008494	CREB1	-	0.00170993	0.993425	-	0.0696338	0.742883	-	-0.0226158	0.963122	-	0.0280566	0.890388
ENSGALG00000038096	Nos2	-	0.0384742	0.776833	-	-0.117655	0.630382	-	0.0165759	0.794468	-	-0.0787036	0.769637
ENSGALG00000009240	Nfe2l2	-	0.114385	0.580527	-	0.129311	0.523139	-	0.1314	0.56315	-	-0.0124948	0.973438
ENSGALG00000033123	Keap1	-	-1.64559	0.0884049	-	-1.87118	0.0655316	down	-2.70083	0.0280636	-	-1.20264	0.15102
ENSGALG00000003144	TRIM25	-	0.285426	0.366146	-	0.013412	0.934258	-	0.411863	0.193249	-	-0.030507	0.894963
ENSGALG00000009864	Traf5	-	0.0987417	0.566014	-	0.125089	0.462097	-	0.0809564	0.438384	-	0.137789	0.420269
ENSGALG00000008257	Mertk	-	-0.169024	0.447853	-	-0.336013	0.173374	-	-0.426361	0.197274	-	-0.150948	0.539572
ENSGALG00000008631	Tyro3	-	0.241337	0.316116	-	0.218011	0.510615	-	0.193813	0.616961	-	0.205655	0.350671
ENSGALG00000005092	HDAC11	-	0.448106	0.0480036	-	0.426705	0.0547923	-	0.201102	0.679025	-	0.322252	0.135431
ENSGALG00000012291	POLR2F	-	-0.342646	0.12455	-	-0.357807	0.123133	-	-0.621733	0.0668035	-	-0.294998	0.149923
ENSGALG00000041346	CXCL12	-	-0.522469	0.186774	-	-0.399673	0.391958	-	-0.768248	0.220236	-	-0.299876	0.409127
ENSGALG00000009574	IL12A	-	-1.31481	0.435749	-	-1.05169	0.516204	-	-0.944848	0.878811	-	-0.761387	0.625904
ENSGALG00000015094	Zbtb20	-	0.0163841	0.992935	-	-0.0161163	0.985615	-	-0.0589165	0.828756	-	0.191888	0.546501
ENSGALG00000015465	ASCC3	-	-0.0151481	0.945162	-	-0.0234513	0.907875	-	-0.106443	0.563981	-	-0.0247514	0.882756
ENSGALG00000003016	MASP2	up	1.64191	0.0214677	up	1.89652	0.000950458	-	2.70666	0.0944516	up	1.49585	0.0102864
ENSGALG00000007419	MASP1	up	1.12181	0.0302492	-	0.528278	0.388294	-	1.37074	0.244755	-	-0.319692	0.6101
ENSGALG00000001097	WNT9B	-	1.39712	0.581828	-	1.78539	0.333421	-	2.37986	0.535125	-	1.75333	0.288723
ENSGALG00000034196	WNT2B	-	-0.522675	0.891855	-	0.514588	0.900726	-	2.01052	0.605667	-	1.98934	0.161764
ENSGALG00000013899	VPS45	-	-0.0155808	0.871527	-	-0.191001	0.324572	-	-0.383882	0.318684	-	-0.0823686	0.596703
ENSGALG00000003595	Sarm1	-	0.121997	0.934623	-	0.19689	0.947198	-	0.458125	0.953261	-	0.287018	0.743204
ENSGALG00000011642	ANKRD17	-	-0.0893559	0.657224	-	-0.0266493	0.898356	-	-0.205754	0.319809	-	-0.135481	0.471521
ENSGALG00000014261	UCHL1	-	-1.40396	0.165853	-	-0.890893	0.335943	-	-0.870248	0.282869	-	-0.906087	0.29566
ENSGALG00000026928	Klf4	-	0.0991676	1	-	-0.850616	0.529849	-	0.345644	0.937577	-	1.37163	0.0874635
ENSGALG00000009920	Coch	up	1.52048	0.0309671	-	1.41546	0.0542529	-	2.55414	0.195653	-	1.18816	0.109274
ENSGALG00000004796	Cdc42	-	-0.250547	0.206879	-	-0.293691	0.139497	-	-0.498922	0.0305762	-	-0.214982	0.248276
ENSGALG00000003855	SRC	-	0.166248	0.870068	-	0.0759226	1	-	-0.268217	0.648054	-	-0.482691	0.501263
ENSGALG00000039140	CD14	-	-0.325663	0.879267	-	-1.09933	0.641789	-	-1.06305	0.899511	-	-0.0642323	1
ENSGALG00000040834	Lgr4	-	0.429955	0.0649607	-	0.355038	0.139805	-	0.570816	0.0745958	-	0.256067	0.249133
ENSGALG00000009179	TNFSF10	-	0.343978	0.096876	-	-0.210102	0.354511	-	-0.0951631	0.772431	-	-0.181674	0.579083
ENSGALG00000004571	Ppp1cc	-	0.121411	0.512668	-	0.167113	0.381104	-	0.074937	0.694968	-	-0.0839518	0.712208
ENSGALG00000040016	Ppp1ca	-	-0.686587	0.0553339	-	-0.927825	0.0169838	down	-1.33314	0.0191062	-	-0.442989	0.171725
ENSGALG00000006653	Csf2	-	1.98675	0.363603	-	2.92958	0.0828489	-	3.18759	0.332702	-	2.30679	0.228009
ENSGALG00000011844	Il21	-	1.20057	0.183019	-	1.34959	0.128184	-	2.09803	0.252694	-	0.579414	0.567997
ENSGALG00000013356	IKBKE	-	-0.28663	0.467581	-	-0.609214	0.0260365	-	-0.60954	0.028454	-	-0.284438	0.218089
ENSGALG00000006702	Mfge8	-	-0.400282	0.220202	down	-1.13839	0.00181898	-	-0.813489	0.20067	-	0.0391804	0.901988
ENSGALG00000034107	TRIM63	-	0.118435	0.81816	-	-0.246476	0.560715	-	-0.147117	0.912399	-	-0.0203726	0.991616
ENSGALG00000041327	TRIM55	-	0.875156	0.0388706	-	0.571599	0.186832	-	1.22201	0.122994	-	0.129048	0.713693
ENSGALG00000014818	TRIM45	-	0.567006	0.161202	-	0.459385	0.254675	-	0.356504	0.580539	-	0.396682	0.384538
ENSGALG00000005286	TRIM42	up	2.10657	9.62759e-05	up	2.27804	2.70885e-05	up	3.24909	0.00135048	-	2.07077	0.0835549
ENSGALG00000005084	TRIM37	-	0.160194	0.474005	-	0.167241	0.474481	-	0.153661	0.511569	-	0.132864	0.524272
ENSGALG00000008188	TRIM36	-	0.402801	0.349001	-	0.866068	0.0958057	-	1.40759	0.128819	-	0.397548	0.33797
ENSGALG00000038278	TRIM27	-	-0.321449	0.30855	-	-0.68317	0.0291537	-	-0.716392	0.0971579	-	-0.482347	0.0711092
ENSGALG00000012823	TRIM24	-	0.108159	0.60075	-	0.0026252	0.946339	-	0.134115	0.574765	-	-0.0153822	0.973397
ENSGALG00000014765	TRIM23	-	-0.0979098	0.858636	-	0.241514	0.523629	-	0.337506	0.264841	-	0.333917	0.329141
ENSGALG00000003860	MID2	-	0.470221	0.39829	-	0.27936	0.649154	-	-0.165204	0.828489	-	1.06399	0.16734
ENSGALG00000030960	TRIM67	-	1.1359	0.137425	-	0.929849	0.252016	-	1.58756	0.277887	-	0.628603	0.442669
ENSGALG00000005958	TRIM66	-	0.0926927	0.823856	-	-0.301764	0.26783	-	0.422586	0.257803	-	-0.134062	0.647806
ENSGALG00000021696	TRIM50	-	1.34817	0.577474	up	3.10666	0.038468	-	2.80284	0.402172	-	1.15695	0.632781
ENSGALG00000017011	TRIM13	-	0.21437	0.38611	-	0.186616	0.413673	-	0.0479971	0.835581	-	0.0690253	0.789495
ENSGALG00000012367	TRIM9	-	-0.350042	0.771827	-	0.858884	0.36131	-	1.51502	0.370099	-	0.0539335	1
ENSGALG00000036785	TRIM8	-	-0.52496	0.0536373	-	-0.396281	0.119972	-	-0.482091	0.149008	-	-0.173354	0.494071
ENSGALG00000019622	TRIM71	-	1.07605	0.194349	-	0.81101	0.389579	-	1.79296	0.287315	-	0.335419	0.720894
ENSGALG00000034426	TRIM32	-	0.0177473	0.943893	-	-0.183623	0.596711	-	-0.0870479	0.882562	-	-0.000674118	0.964407
ENSGALG00000038504	MID1	-	-0.0537367	0.891837	-	-0.188906	0.550849	-	0.0142989	0.859335	-	-0.171962	0.607442
ENSGALG00000000107	TRIM7	-	0.333357	0.550385	-	0.051462	0.840804	-	1.34454	0.291355	-	0.402129	0.485102
ENSGALG00000042761	MUL1	-	-0.303402	0.491433	-	-0.37508	0.331245	-	-0.704454	0.41722	-	0.145939	0.753471
ENSGALG00000035297	Gabarap	-	-1.1523	0.0628686	-	-1.22526	0.0531514	down	-1.77768	0.0229743	-	-0.944124	0.111063
ENSGALG00000028849	Scaf11	-	-0.0291942	0.93489	-	0.0118598	0.894049	-	-0.0449469	0.6871	-	0.0327311	0.781177
ENSGALG00000000273	Fer	-	-0.157643	0.791117	-	0.177811	0.585278	-	0.198952	0.394757	-	0.204487	0.48681
ENSGALG00000033532	Rad23a	down	-1.49031	0.00560198	down	-1.33724	0.0130094	down	-1.73079	0.00798404	-	-0.773018	0.087547
ENSGALG00000011271	Lum	-	0.343611	0.170991	-	0.126449	0.653101	-	-0.194212	0.64598	-	0.68977	0.0170593
ENSGALG00000036638	Tacr1	-	-0.654024	0.845498	-	0.703367	0.730535	-	1.40501	0.589831	-	1.73031	0.263903
ENSGALG00000011594	Nr1h4	up	1.24616	0.0314462	-	1.0727	0.0831448	-	2.61387	0.0576873	-	0.65072	0.287802
ENSGALG00000003950	CNOT8	-	-0.211568	0.300983	-	-0.0124249	0.928944	-	-0.242152	0.244685	-	-0.0661203	0.709986
ENSGALG00000002289	Chat	up	1.42007	0.0305493	-	1.6939	0.10254	-	1.97901	0.115902	-	0.483982	0.501621
ENSGALG00000033446	COX5B	down	-1.04493	0.0449983	-	-0.971625	0.0765506	down	-1.81483	0.0141919	-	-0.610109	0.195081
ENSGALG00000003875	Abl1	-	-0.236691	0.266073	-	-0.152838	0.449873	-	-0.237636	0.313401	-	-0.0545616	0.773248
ENSGALG00000002016	Prkcd	-	0.414495	0.105111	-	0.103248	0.73996	-	-0.00693903	0.957753	-	0.244735	0.238721
ENSGALG00000007945	Cryab	-	0.75501	0.480751	-	0.679336	0.571935	-	0.426154	1	-	-0.162246	0.951133
ENSGALG00000007794	Drd2	-	0.0420081	0.919866	-	-0.0202051	0.94698	-	0.789203	0.495273	-	0.149139	0.875523
ENSGALG00000006236	Tph1	-	0.851831	0.0663259	-	0.917003	0.0497563	-	1.19798	0.124637	-	0.587181	0.207658
ENSGALG00000000379	ITGB3	-	-0.505565	0.292839	-	-0.289488	0.545768	-	0.107214	0.894869	-	-0.162813	0.777305
ENSGALG00000002655	ITGAV	-	0.210964	0.280349	-	0.0827531	0.656142	-	0.0834591	0.441134	-	0.0774745	0.645211
ENSGALG00000027483	Glrx	-	-0.0742527	0.954391	-	0.684541	0.0333091	-	0.569906	0.203996	-	1.31282	0.0668802
ENSGALG00000001558	MOV10	-	-0.722287	0.00232774	down	-1.06267	0.000134707	-	-1.07656	0.0672821	-	-0.356368	0.0857161
ENSGALG00000007119	Daglb	-	-0.011532	0.950747	-	-0.0513125	0.775238	-	0.0552815	0.843133	-	0.0307113	0.87419
ENSGALG00000028437	TRIM62	-	-0.76019	0.0305596	down	-1.15353	0.0100218	-	-1.08192	0.125725	-	-0.410063	0.187662
ENSGALG00000001525	CALCOCO2	-	-0.0324776	0.924656	-	-0.163711	0.45468	-	-0.11164	0.757457	-	-0.0522421	0.827028
ENSGALG00000010741	MAP1LC3C	-	0.99306	0.315788	-	0.161618	0.939625	-	1.23345	0.545803	-	-0.228124	0.936516
ENSGALG00000015297	Foxo3	-	-0.346491	0.0891192	-	-0.194508	0.261664	-	-0.467008	0.0334905	-	-0.122139	0.506326
ENSGALG00000005554	Adipoq	-	0.129984	0.599837	-	0.0464469	0.927434	-	-0.554569	0.361369	-	0.508792	0.232951
ENSGALG00000015433	Abca1	-	-0.458078	0.114511	-	-0.0995322	0.7414	-	-0.344111	0.654965	-	0.202268	0.328332
ENSGALG00000001006	TP73	-	-0.29455	0.254844	-	-0.25613	0.329556	-	-0.633476	0.128923	-	-0.507927	0.0357162
ENSGALG00000033278	Nlrc3	-	-0.194691	0.353168	-	-0.262802	0.179951	-	-0.612846	0.0662013	-	-0.0225795	0.866556
ENSGALG00000032986	Cftr	up	1.26342	0.015132	up	1.22778	0.00285893	up	2.01565	0.00921922	-	0.807367	0.0138382
ENSGALG00000006992	Mmp9	-	-0.705531	0.228701	down	-1.74975	0.000485809	-	-1.03908	0.191892	down	-1.57586	0.000173177
ENSGALG00000008601	Ahsg	-	0.943202	0.199667	-	0.928577	0.323682	-	1.42225	0.36636	-	0.667406	0.433604
ENSGALG00000016943	Olfm4	down	-1.14409	0.0275142	-	-0.835075	0.168167	-	-0.802798	0.0639074	-	-0.12119	0.736484
ENSGALG00000007511	Itgb2	-	-0.431129	0.038495	-	-0.433146	0.0493626	-	-0.679834	0.0676683	-	-0.208896	0.247994
ENSGALG00000008933	Casp7	-	0.0279753	0.877195	-	-0.326494	0.228639	-	-0.0156454	0.893836	-	-0.157238	0.524661
ENSGALG00000029387	Pura	-	-0.0775538	0.80835	-	-0.26751	0.468214	-	-0.543326	0.341395	-	-0.0327273	0.874899
ENSGALG00000016554	Ace2	-	1.00637	0.065275	-	0.323417	0.504201	-	0.914963	0.225674	-	0.0924509	0.871347
ENSGALG00000042112	Eif4e	-	-0.451383	0.0296564	-	-0.281454	0.157385	-	-0.401954	0.0478231	-	-0.349179	0.0762927
ENSGALG00000015630	Edil3	-	0.804556	0.111151	-	0.67116	0.197213	-	1.7741	0.0785529	up	1.08708	0.039305
ENSGALG00000002021	Zc3h12a	-	-0.0927617	0.70631	-	-0.0767857	0.70779	-	-0.222736	0.540036	-	-0.00451666	0.989323
ENSGALG00000040367	P2ry14	-	0.543689	0.2219	-	0.534595	0.251906	-	1.31205	0.151854	-	0.251464	0.561138
ENSGALG00000009450	Dusp10	-	-0.100309	0.695077	-	-0.0358926	0.924167	-	0.0609704	0.680087	-	-0.0701237	0.772089
ENSGALG00000003045	E2f1	down	-1.31751	0.0141414	down	-1.48605	0.0080351	down	-2.07915	0.00209663	-	-0.831539	0.0675702
ENSGALG00000016997	Rb1	-	-0.268879	0.22083	-	-0.0445861	0.844792	-	-0.247918	0.193177	-	0.024987	0.889669
ENSGALG00000029983	Angpt1	-	0.760582	0.0659036	-	0.968108	0.0107853	-	1.64622	0.0754615	-	0.533757	0.0953274
ENSGALG00000026914	Dok3	-	-0.767395	0.0231001	-	-0.875842	0.0143055	down	-1.46335	0.0277397	-	-0.511636	0.0995869
ENSGALG00000010999	Dicer1	-	0.0127885	0.890977	-	0.0707555	0.668663	-	0.0417306	0.78193	-	-0.160934	0.453334
ENSGALG00000035645	Gnai2	-	-0.756466	0.00046322	-	-0.574611	0.00740375	-	-0.985106	0.00016055	-	-0.483208	0.0157433
ENSGALG00000046226	Scarb1	-	0.123249	0.683501	-	-0.107326	0.71102	-	-0.158038	0.74168	-	-0.104808	0.771479
ENSGALG00000027069	Tsc22d3	-	-1.03303	0.203827	-	-1.0261	0.210205	-	-1.84433	0.0947016	-	-0.723516	0.330244
ENSGALG00000001943	Rhbdf2	-	-0.310767	0.363506	-	-0.716306	0.0557899	-	-0.827769	0.198184	-	-0.551899	0.118974
ENSGALG00000006805	Plscr1	-	-0.00454493	1	-	-0.214001	0.419386	-	-0.123287	0.773207	-	-0.435499	0.06598
ENSGALG00000032701	Ly96	-	0.199301	0.392829	-	-0.311314	0.346758	-	-0.0755463	0.895926	-	-0.0831654	0.824104
ENSGALG00000002802	Pacsin1	-	0.782407	0.589624	-	0.985385	0.452033	-	1.47116	0.639244	-	-0.073228	1
ENSGALG00000012135	Atf4	-	-0.253905	0.214642	-	-0.0443209	0.856763	-	-0.0774087	0.642087	-	-0.103033	0.587526
ENSGALG00000039300	Nfat5	-	0.0561614	0.762791	-	0.0581496	0.782492	-	-0.106289	0.668423	-	-0.0522822	0.79393
ENSGALG00000002496	Sftpa1	-	0.5729	0.382371	-	0.133584	0.716227	-	0.338313	0.407206	-	0.19677	0.528617
ENSGALG00000028484	Tmed7	-	-0.0815408	0.717095	-	-0.0364919	0.927213	-	-0.0919163	0.852746	-	0.0833016	0.616657
ENSGALG00000007253	Il1rap	-	-0.15378	0.76449	-	-0.0567269	0.986352	-	-0.0357083	0.866009	-	-0.950108	0.0435736
ENSGALG00000003932	Sdc4	-	0.0691463	0.761103	-	-0.118101	0.853059	-	-0.0541079	0.86998	-	-0.194607	0.779974
ENSGALG00000023626	Ntn1	-	0.771176	0.480947	-	-0.359936	0.816542	-	1.36532	0.461239	-	0.0483582	0.981187
ENSGALG00000008098	Nampt	-	0.0194967	0.811675	-	0.0309963	0.80738	-	0.234275	0.219393	-	-0.0509721	0.940898
ENSGALG00000033234	Jak3	-	-0.65565	0.00351252	down	-1.16722	4.12698e-07	down	-1.42229	0.000390995	-	-0.507728	0.0170832
ENSGALG00000042657	WNT3A	up	1.63302	0.0196989	up	1.41847	0.0235595	up	2.11594	0.0496417	-	1.06434	0.176024
ENSGALG00000005426	Frem1	-	0.49719	0.19575	-	0.705709	0.148154	up	1.44937	0.0240982	up	1.98509	0.000121819
ENSGALG00000003799	Usp4	-	-0.132827	0.515414	-	-0.140913	0.521175	-	-0.193471	0.5295	-	-0.000695085	0.995855
ENSGALG00000014970	Fstl1	-	-0.172356	0.481934	-	-0.249791	0.330192	-	-0.485185	0.221148	-	-0.150088	0.528404
ENSGALG00000016457	Trib2	-	0.00125634	0.941447	-	-0.154984	0.421568	-	0.129916	0.506586	-	-0.101085	0.526395
ENSGALG00000007114	Apoa1	-	-0.825525	0.0213587	-	-0.960301	0.0189286	down	-1.8107	0.000771002	-	-0.701517	0.0915981
ENSGALG00000015027	Jak2	-	0.161657	0.443135	-	0.0464195	0.795866	-	0.109216	0.602162	-	0.0246315	0.919435
ENSGALG00000033789	Hsp90b1	-	0.0978598	0.555789	-	0.435203	0.0294161	-	0.314141	0.0403823	-	0.147892	0.382112
ENSGALG00000005631	Trpm2	up	1.3225	0.0386687	-	1.33157	0.0541324	-	2.47542	0.233115	-	0.965491	0.159459
ENSGALG00000040474	Itch	-	0.109879	0.592548	-	0.0173886	0.928139	-	0.0121362	0.923642	-	0.0251247	0.880549
ENSGALG00000007161	Lrrk2	-	0.379155	0.0754187	-	0.149747	0.403003	-	0.303551	0.191201	-	0.343647	0.311035
ENSGALG00000033507	Plcg2	-	0.415587	0.0693603	-	0.333579	0.0962918	-	0.531994	0.101479	-	0.28584	0.206816
ENSGALG00000011682	Cnot4	-	0.247808	0.242744	-	0.291117	0.162443	-	0.153243	0.558003	-	0.0834133	0.655293
ENSGALG00000036821	Hsf1	-	-0.598055	0.166572	-	-0.260811	0.470412	-	-0.331144	0.64702	-	-0.21621	0.568836
ENSGALG00000015409	Pros1	-	-0.0624129	0.887928	-	-0.152243	0.665963	-	0.0581793	0.915131	-	-0.429641	0.128103
ENSGALG00000016820	Gas6	-	0.343455	0.344883	-	0.34779	0.382126	-	0.587897	0.412618	-	0.439987	0.193423
ENSGALG00000003775	Rictor	-	-0.130371	0.806853	-	0.244817	0.414064	-	0.310885	0.261806	-	0.383118	0.251956
ENSGALG00000024466	Ccl17	-	0.121445	0.643704	-	-0.457251	0.212061	-	-0.156586	0.994923	-	-0.604685	0.115526
ENSGALG00000017388	Yy1	-	-0.186867	0.350771	-	-0.139653	0.458441	-	-0.300215	0.183779	-	-0.0913046	0.59251
ENSGALG00000042744	Rgs2	-	0.0305469	0.839627	-	-0.0596911	0.889644	-	0.180598	0.629594	-	-0.0826436	0.908532
ENSGALG00000006707	Nox1	-	-1.2342	0.0731708	-	-1.03815	0.120644	-	-1.48907	0.0577681	-	-0.387438	0.412382
ENSGALG00000023648	Ppp3r1	-	-0.00850219	0.952607	-	-0.0159946	0.935224	-	-0.0975606	0.683212	-	0.103746	0.607746
ENSGALG00000012618	Fancc	-	-0.755603	0.136909	-	-0.154531	0.837641	-	0.171991	0.47753	-	0.0982214	0.712218
ENSGALG00000034505	Cdkn2a	-	-1.23532	0.13351	-	0.258066	0.555679	-	-0.0469697	0.982095	-	-0.329827	0.683645
ENSGALG00000011274	Dcn	-	-0.126589	0.572239	-	-0.281032	0.219485	-	-0.313299	0.145319	-	0.052323	0.794714
ENSGALG00000011244	Dlk1	-	1.03638	0.294619	-	-0.172528	0.968657	-	1.52966	0.400008	-	0.409634	0.732111
ENSGALG00000004496	Tnip1	-	-0.278527	0.372996	-	-0.582247	0.0887617	-	-0.98511	0.113254	-	-0.018375	0.888898
ENSGALG00000012456	Rac2	-	-0.185799	0.335188	-	-0.282769	0.155321	-	-0.640638	0.0829559	-	-0.110885	0.522128
ENSGALG00000031128	Senp2	-	0.12207	0.609589	-	0.118896	0.574424	-	0.108661	0.899449	-	0.182386	0.431427
ENSGALG00000007625	Fadd	-	0.146214	0.464408	-	0.145435	0.448648	-	0.266369	0.154641	-	0.128636	0.468785
ENSGALG00000005065	Pla2g4a	-	0.00400199	0.995555	-	-0.0410187	0.803378	-	0.211886	0.455806	-	0.0932984	0.70583
ENSGALG00000033376	Apoh	-	1.03608	0.184111	-	0.928751	0.288259	-	1.95969	0.400713	-	0.62113	0.407441
ENSGALG00000043389	Ppargc1b	-	0.19158	0.732464	-	-0.0128225	0.978126	-	0.433989	0.91946	-	-0.40694	0.466123
ENSGALG00000000883	Mapkapk2	-	-0.22706	0.292743	-	-0.299884	0.166412	-	-0.470704	0.0822824	-	-0.284801	0.178914
ENSGALG00000040079	Zfpm2	-	0.680183	0.126478	-	0.418244	0.343071	-	1.05285	0.212253	-	0.323466	0.423514
ENSGALG00000006099	Zfpm1	-	0.155473	0.75836	-	0.108077	0.925022	-	0.0198295	0.823004	-	-0.111514	0.764246
ENSGALG00000014976	Gata6	-	0.795637	0.535918	-	0.419062	0.780538	-	1.90498	0.481859	-	0.464314	0.683933
ENSGALG00000016662	Gata4	up	2.51893	0.00171304	up	2.84339	0.000180569	up	3.49124	0.00451295	up	2.5596	0.00106385
ENSGALG00000032992	Nr3c1	-	0.035792	0.878259	-	-0.274806	0.203699	-	-0.236036	0.489282	-	-0.156713	0.464809
ENSGALG00000041432	Stub1	-	-0.621317	0.0243994	-	-0.323809	0.247119	-	-0.293663	0.563149	-	-0.104076	0.66049
ENSGALG00000011131	Tank	-	0.268098	0.203765	-	0.236001	0.243223	-	0.135165	0.530926	-	0.21261	0.278566
ENSGALG00000023781	Trem2	-	0.63826	0.0730872	-	0.795951	0.025357	-	0.659408	0.287582	-	0.26645	0.444003
ENSGALG00000042994	Ddx41	-	-0.208097	0.345773	-	-0.308459	0.174469	-	-0.434025	0.25398	-	-0.130989	0.519147
ENSGALG00000042822	Tax1bp1	-	0.166573	0.386581	-	0.131324	0.458584	-	0.172575	0.381875	-	0.115945	0.483395
ENSGALG00000002452	Aqp3	-	0.951049	0.144676	-	0.810594	0.228357	-	0.778581	0.538563	-	1.50453	0.093774
ENSGALG00000016947	Elf1	-	0.102371	0.604645	-	0.0340795	0.865246	-	0.0136595	0.857674	-	0.0423753	0.810558
ENSGALG00000015900	Cd8a	-	0.429966	0.796786	-	-3.13319	0.385733	-	-Inf	0.622145	-	-3.15454	0.32417
ENSGALG00000001658	Rpl19	-	-0.357687	0.197742	-	-0.601465	0.0724329	-	-0.729907	0.113901	-	-0.238439	0.31739
ENSGALG00000036686	Pltp	-	-0.450036	0.335841	-	-0.246841	0.598755	-	-0.988321	0.402984	-	-0.20259	0.661829
ENSGALG00000007938	Rag1	-	0.373075	0.288885	-	0.187421	0.450568	-	0.0870926	0.634055	-	0.0719539	0.624051
ENSGALG00000010379	Snca	-	1.00307	0.0841036	-	0.844262	0.181879	-	1.59003	0.149319	-	0.528524	0.381062
ENSGALG00000013571	F11	up	3.32501	1.76597e-08	up	3.26592	2.00647e-08	up	4.34495	0.00256998	up	2.95652	1.68727e-05
ENSGALG00000039461	Tnfrsf1a	-	0.02026	0.95879	-	0.0383994	0.895037	-	-0.140871	0.795268	-	-0.281234	0.230031
ENSGALG00000029077	Cbl	-	-0.39366	0.0519741	-	-0.396081	0.0470558	-	-0.715741	0.000128043	-	-0.269664	0.16021
ENSGALG00000008094	Hspd1	-	-0.377279	0.0650964	-	0.0430104	0.767822	-	-0.168496	0.427863	-	-0.103658	0.600646
ENSGALG00000042890	Pin1	-	0.151244	0.657919	-	0.153094	0.605445	-	-0.198749	0.817985	-	0.080327	0.866867
ENSGALG00000008646	Hrg	up	2.57284	0.0399662	-	2.48571	0.0674104	-	3.23789	0.135447	-	1.6076	0.298664
ENSGALG00000002375	Notch1	-	-0.497856	0.054342	-	-0.424931	0.0627581	-	-0.854442	0.00518656	-	-0.478517	0.0541293
ENSGALG00000012735	Edn1	-	1.09796	0.596832	-	1.39544	0.477873	-	0.91114	0.825582	-	1.25135	0.534601
ENSGALG00000007158	Socs1	-	-0.674424	0.0628549	-	-0.257298	0.487125	-	-0.324964	0.776512	-	-0.700686	0.0370598
ENSGALG00000026692	Nras	-	0.149054	0.496758	-	0.0981986	0.65182	-	0.0496888	0.656929	-	0.0691019	0.722536
ENSGALG00000010553	Aimp1	-	-0.349867	0.104639	-	-0.0980831	0.641368	-	-0.412954	0.121446	-	-0.275903	0.177688
ENSGALG00000006326	MIF	-	-0.861917	0.116717	down	-1.09355	0.0228615	down	-1.45276	0.0236299	-	-0.324862	0.352687
ENSGALG00000041510	Duox2	up	1.34407	0.0156011	up	2.01192	0.0002123	-	2.94395	0.0510757	up	1.68799	0.00318687
ENSGALG00000042642	Rarres2	-	-0.931691	0.0599892	down	-1.10597	0.0310644	-	-2.14495	0.0572731	-	-0.733777	0.111852
ENSGALG00000026373	Kcnj8	-	-0.393263	0.250515	-	-0.402106	0.254207	-	-0.302249	0.708596	-	-0.307832	0.372797
ENSGALG00000003396	Nfatc3	-	0.0692409	0.746441	-	-0.0680713	0.701174	-	-0.119739	0.518774	-	-0.0520065	0.767079
ENSGALG00000043082	Dhx36	-	-0.0363361	0.902175	-	0.0294283	0.878154	-	-0.0298134	0.966487	-	-0.0548991	0.81757
ENSGALG00000004144	Ddx21	-	-0.147409	0.444649	-	-0.0979148	0.662775	-	-0.124194	0.682801	-	0.00461571	0.942033
ENSGALG00000016461	Ddx1	-	0.0515884	0.827753	-	0.0464882	0.824346	-	0.155637	0.348675	-	0.0508019	0.791908
ENSGALG00000040035	Adrb2	-	-0.456293	0.166483	-	-0.939587	0.00708834	down	-1.41098	0.0256737	-	-0.399831	0.217459
ENSGALG00000001472	Jam3	-	0.222825	0.498478	-	0.00822524	0.867736	-	-0.129232	0.791506	-	-0.0798491	0.963122
ENSGALG00000012585	Ubqln1	-	-0.299421	0.246674	-	0.110518	0.597999	-	0.0733039	0.519737	-	0.132131	0.48537
ENSGALG00000035325	Pmaip1	-	-0.854825	0.0391677	-	-0.614672	0.16304	-	-0.42251	0.674634	-	-0.245471	0.526914
ENSGALG00000002510	Ip6k1	-	-0.319009	0.156749	-	-0.391124	0.0723895	-	-0.493527	0.154397	-	-0.15691	0.417526
ENSGALG00000030363	Ifnar1	-	0.134999	0.59408	-	0.155274	0.528779	-	0.0274842	0.801743	-	0.0103832	0.930087
ENSGALG00000002598	Tpst1	-	0.536777	0.0162562	-	0.046057	0.94876	-	0.453649	0.535645	-	0.367685	0.15872
ENSGALG00000010166	Vldlr	-	-0.00336841	1	-	0.0502558	0.833548	-	0.273959	0.333886	-	0.0248745	0.855217
ENSGALG00000008240	Cflar	-	0.273323	0.192083	-	0.10855	0.590919	-	0.209905	0.247188	-	0.188446	0.315849
ENSGALG00000009476	Cdk6	-	-0.410741	0.0324248	-	-0.039425	0.909903	-	-0.252013	0.226707	-	-0.170904	0.39448
ENSGALG00000005547	Pik3ap1	-	0.191822	0.615186	-	0.247436	0.226689	-	0.0116263	0.829034	-	-0.0872287	0.672344
ENSGALG00000014117	Avp	-	1.47785	0.158575	-	0.803227	0.536386	-	2.23362	0.272855	-	0.610027	0.683621
ENSGALG00000008355	Casp8	-	-0.230292	0.377749	-	-0.170374	0.460884	-	-0.102412	0.85502	-	0.0209381	0.994849
ENSGALG00000027188	SREBF1	down	-2.12939	0.0083304	down	-1.54039	0.0375045	down	-2.17043	0.0107557	-	-0.991641	0.112678
ENSGALG00000013911	Zc3hav1	-	0.0718312	0.645726	-	-0.0284824	1	-	0.138929	0.444696	-	0.0740894	0.625911
ENSGALG00000002345	Atg12	-	-0.300154	0.291043	-	-0.0122715	0.995125	-	-0.0950332	0.967852	-	0.169182	0.434785
ENSGALG00000008407	IRAK2	-	0.0622094	0.74029	-	0.0298276	0.813729	-	0.0553873	0.686611	-	0.0687342	0.688138
ENSGALG00000002329	CCL1	-	0.299185	0.504514	-	-0.264538	0.462815	-	-0.500884	0.656022	-	0.00390225	0.965177
ENSGALG00000026163	Tnfsf11	-	0.461453	0.0764171	-	0.361802	0.190725	-	0.547372	0.201847	-	0.15573	0.562308
ENSGALG00000012421	Arhgap15	-	0.0973743	0.60619	-	0.0681526	0.734726	-	-0.0190174	0.993362	-	-0.00853944	1
ENSGALG00000013039	Bid	-	-0.280326	0.188882	-	-0.254288	0.249162	-	-0.502159	0.0798772	-	0.153209	0.536097
ENSGALG00000009626	Thbs1	-	0.178441	0.382527	-	-0.191521	0.439976	-	0.366023	0.238568	-	-0.0195209	0.977837
ENSGALG00000003507	Tecpr1	-	0.0491831	0.860311	-	-0.0118834	0.878361	-	0.229927	0.776613	-	-0.324182	0.290777
ENSGALG00000013892	Map3k5	-	0.239096	0.247797	-	0.0790991	0.744761	-	0.231868	0.326346	-	0.113934	0.546502
ENSGALG00000033530	Grn	down	-1.36209	0.0378352	down	-1.96767	0.0133312	down	-2.42027	0.010778	down	-1.31077	0.0449611
ENSGALG00000038059	Nr1h3	-	-0.210973	0.254518	-	-0.231013	0.223227	-	-0.411141	0.03243	-	-0.0903859	0.545252
ENSGALG00000013568	Nr4a3	-	0.0971975	0.630129	-	0.101841	0.806198	-	-0.350767	0.641673	-	0.0339188	0.786191
ENSGALG00000040625	Srxn1	-	-1.30283	0.270608	-	-1.49445	0.225402	-	-0.845085	0.641213	-	-0.902328	0.366282
ENSGALG00000006910	Impdh2	-	-0.597092	0.00531833	-	-0.362083	0.157576	-	-0.656329	0.0202327	-	-0.283207	0.136285
ENSGALG00000029669	C1qc	-	-0.622747	0.0122492	-	-0.95112	0.00028463	-	-0.835881	0.146078	-	-0.387032	0.147722
ENSGALG00000004771	C1qb	-	-0.862604	0.0318055	down	-1.26552	0.00433139	down	-1.75928	0.00732646	-	-0.913298	0.0161749
ENSGALG00000021569	C1qa	-	-0.578867	0.0619211	-	-0.488545	0.11016	-	-0.846577	0.301192	-	-0.390649	0.171927
ENSGALG00000008491	Xiap	-	0.252845	0.228244	-	0.404463	0.063704	-	0.184594	0.355941	-	0.167674	0.388109
ENSGALG00000017186	Birc2	-	0.178983	0.333741	-	0.162093	0.381724	-	0.17595	0.370994	-	0.0300048	0.844706
ENSGALG00000029971	Pglyrp2	-	-Inf	0.908947	-	-Inf	0.916374	-	3.74129	0.401565	-	0.446054	1
ENSGALG00000022137	Crp	-	-0.689603	0.947575	-	-1.58651	0.70248	-	-1.71261	0.826999	-	-Inf	0.314387
ENSGALG00000010811	Lgmn	-	-0.177194	0.378031	-	-0.283578	0.151427	-	-0.439648	0.0432968	-	-0.0903442	0.643087
ENSGALG00000030843	Cops5	-	-0.220454	0.343509	-	-0.117277	0.61925	-	-0.0705923	0.867249	-	0.0336587	0.954155
ENSGALG00000005796	Xbp1	-	-0.876149	0.0032094	-	-0.747924	0.0146091	-	-0.87891	0.05031	-	-0.374746	0.114396
ENSGALG00000002507	Mbl2	-	1.04021	0.0511225	-	0.790411	0.210483	-	2.28439	0.149791	-	0.701723	0.133477
ENSGALG00000011418	Ccr6	-	-0.594179	0.152547	-	-0.347514	0.19593	-	-0.186805	0.605527	-	-0.476434	0.158198
ENSGALG00000007324	TP63	-	-0.465619	0.0295203	-	-0.374577	0.0674446	-	-0.42443	0.0895679	-	-0.393735	0.0451727
ENSGALG00000005139	Cltc	-	-0.168713	0.403789	-	-0.143264	0.457635	-	-0.271725	0.185853	-	-0.22463	0.234227
ENSGALG00000028158	Fgf7	-	0.27775	0.36346	-	0.16518	0.540098	-	0.652999	0.284031	-	0.405778	0.292755
ENSGALG00000040180	CEBPD	-	-1.62738	0.276458	-	-0.261314	0.741974	-	-2.65006	0.507193	-	-1.43809	0.341839
ENSGALG00000001933	Coro2a	-	0.353169	0.488111	-	0.642825	0.231372	-	1.1239	0.247287	-	0.104706	0.728913
ENSGALG00000012550	Hmox1	-	-0.314077	0.169971	-	-0.547883	0.0207558	-	-0.841555	0.0202024	-	-0.255813	0.228228
ENSGALG00000010395	SIAH2	-	-0.267382	0.267825	-	-0.35828	0.143212	-	-0.0476239	0.814845	-	-0.0950767	0.634041
ENSGALG00000002695	SLC15A4	-	0.0343059	0.918604	-	0.043438	0.866553	-	-0.123339	0.823945	-	0.044479	0.883339
ENSGALG00000004370	MAP2K6	-	0.125219	0.613434	-	-0.0908636	0.682418	-	-0.136915	0.69085	-	0.0209258	0.961721
ENSGALG00000017184	MMP7	-	-0.193392	0.870164	-	-0.225318	0.833619	-	0.105935	0.697142	-	-0.402494	0.64645
ENSGALG00000030411	PSMA7	-	-0.272341	0.158098	-	-0.24509	0.20921	-	-0.392726	0.073376	-	-0.124745	0.45808
ENSGALG00000001882	TNFRSF18	-	0.405222	0.0491475	-	0.363998	0.0576629	-	0.336616	0.116768	-	0.474298	0.0124198
ENSGALG00000035576	CDK9	-	-0.431588	0.0563684	-	-0.474382	0.033512	-	-0.872691	0.0196171	-	-0.479551	0.0247854
ENSGALG00000000783	PTAFR	-	-0.0619089	0.956073	-	-0.050557	0.981499	-	0.149812	0.613395	-	-0.0735946	0.937666
ENSGALG00000010850	C8A	up	1.7621	0.000316586	up	1.99514	0.000329536	up	2.86907	0.042142	up	1.03495	0.0494073
ENSGALG00000013867	PTPN2	-	0.105283	0.584617	-	0.0538186	0.722809	-	0.216076	0.205738	-	0.0674984	0.702489
ENSGALG00000032660	IFNGR2	-	0.0447466	0.797875	-	-0.035457	0.872889	-	0.00601281	0.795863	-	-0.0997255	0.666284
ENSGALG00000016014	RCAN1	-	-0.0170549	0.878988	-	0.0214875	0.917503	-	-0.0708455	0.986208	-	0.127292	0.639588
ENSGALG00000030063	MALT1	-	-0.056991	0.906287	-	0.0945118	0.630877	-	0.110052	0.42464	-	0.33787	0.142892
ENSGALG00000016164	ABCG1	-	-0.106805	0.636756	-	-0.0144862	0.90517	-	-0.274335	0.207269	-	-0.0185868	0.920466
ENSGALG00000013731	SOCS6	-	0.101354	0.659978	-	0.162157	0.459775	-	0.262474	0.294343	-	0.130499	0.519766
ENSGALG00000005878	MLST8	-	-0.506835	0.0307539	-	-0.278172	0.243047	-	-0.675651	0.0634474	-	5.56102e-05	0.918511
ENSGALG00000016564	PTK2B	-	-0.460367	0.0905595	-	-0.59341	0.0103615	-	-0.972748	0.0145447	-	-0.161685	0.351284
ENSGALG00000004267	SIGIRR	-	0.661413	0.244923	-	0.687358	0.255061	-	1.30594	0.402019	-	0.533706	0.339953
ENSGALG00000034413	PIAS4	-	-0.161926	0.4901	-	0.0424175	0.853082	-	-0.29985	0.479826	-	-0.118429	0.583629
ENSGALG00000001267	MAP2K2	-	-0.481019	0.0397008	-	-0.234229	0.314312	-	-0.570646	0.0814029	-	-0.289931	0.16009
ENSGALG00000025898	SMAD6	-	-0.591104	0.308872	-	-0.609169	0.283014	-	-0.438695	0.643947	-	-0.421468	0.404965
ENSGALG00000033212	HSP90AA1	-	-0.375939	0.0696902	-	-0.00877842	0.966395	-	-0.4167	0.065242	-	-0.0770414	0.747325
ENSGALG00000011384	RCOR1	-	-0.0613627	0.905562	-	-0.0812643	0.761194	-	0.0400473	0.756337	-	-0.185305	0.486724
ENSGALG00000011278	KAT2B	-	-0.0546361	0.975304	-	-0.0246032	1	-	0.0387563	0.788479	-	-0.163032	0.71743
ENSGALG00000011294	THRB	-	0.830581	0.244951	-	0.540544	0.273068	-	1.41245	0.090999	-	0.437905	0.32574
ENSGALG00000002803	MTA1	-	-0.104291	0.609033	-	0.0493075	0.808338	-	-0.0163565	0.934477	-	-0.0391986	0.854863
ENSGALG00000039146	CCR4	-	0.872833	0.000884907	-	0.496652	0.0771329	-	0.510695	0.0860408	-	0.432552	0.246772
ENSGALG00000026098	IL8	-	0.087921	0.857	-	0.0970864	0.830037	-	0.407879	0.705568	-	-1.09607	0.136383
ENSGALG00000023411	CD180	-	0.118112	0.728821	-	0.605177	0.110079	-	0.379499	0.382745	-	0.459055	0.228647
ENSGALG00000006511	BCL2A1	-	0.280424	0.432069	-	0.0696127	0.714393	-	0.434379	0.283369	-	0.102805	0.840961
ENSGALG00000033090	VDR	-	0.0537912	0.856184	-	0.0228619	0.981541	-	-0.230362	0.728327	-	-0.320882	0.41435
ENSGALG00000003916	SIAH1	-	-0.242865	0.294676	-	-0.186531	0.408607	-	-0.115148	0.764342	-	-0.1733	0.38694
ENSGALG00000003574	LPCAT2	-	0.152329	0.529424	-	0.189911	0.404215	-	0.037556	0.846512	-	0.297393	0.176926
ENSGALG00000002908	TRAIP	-	-0.63757	0.0121085	-	-0.448875	0.0982786	-	-0.340814	0.303973	-	-0.168453	0.399425
ENSGALG00000003195	TRADD	-	-0.168768	0.444956	-	-0.264597	0.255225	-	-0.610047	0.103933	-	-0.188522	0.359564
ENSGALG00000011961	TNIP3	-	0.593791	0.0562771	-	0.602514	0.142721	-	0.900754	0.159484	-	0.100645	0.792663
ENSGALG00000031572	MAP3K12	-	1.19588	0.535258	-	1.79796	0.322964	-	2.57787	0.301051	-	0.909395	0.677617
ENSGALG00000031741	PTK2	-	0.0968772	0.614752	-	-0.144034	0.565737	-	-0.0529359	0.875988	-	-0.151004	0.513574
ENSGALG00000009836	ELMOD2	-	-0.186759	0.368572	-	0.142817	0.62071	-	-0.20601	0.416209	-	-0.0440773	0.727016
ENSGALG00000032819	RNF41	-	-0.713555	0.0189592	-	-0.54221	0.0256286	down	-1.29592	0.00304615	-	-0.294539	0.261896
ENSGALG00000042895	BCAR1	down	-1.40271	0.000735868	down	-1.50434	0.000523374	down	-1.6799	0.0273665	-	-0.973634	0.0125729
ENSGALG00000006599	ZMYND11	-	0.198853	0.349899	-	-0.0459413	0.857169	-	0.130974	0.467383	-	-0.01771	0.910756
ENSGALG00000031794	PDCD1LG2	-	-0.44952	0.228501	-	-0.0879519	0.878056	-	0.193296	0.383258	-	-0.00793485	0.926381
ENSGALG00000035733	CCR7	-	0.103455	0.576906	-	-0.0693519	0.772313	-	-0.0359519	0.770874	-	-0.0469577	0.830436
ENSGALG00000003882	SMARCE1	-	0.05807	0.776265	-	0.0884702	0.603231	-	0.182972	0.286312	-	0.0761066	0.683026
ENSGALG00000028971	NKIRAS2	-	-0.788026	0.128274	down	-1.29951	0.00703283	down	-1.88175	0.0036598	-	-0.460196	0.216766
ENSGALG00000011295	SOCS2	-	-0.321043	0.397104	-	-0.088518	0.83604	-	-0.538019	0.53205	-	-0.386341	0.313563
ENSGALG00000002973	BECN1	-	0.0720485	0.709572	-	0.101876	0.589042	-	0.0886605	0.654213	-	0.134589	0.462653
ENSGALG00000043587	CCDC88A	-	0.1332	0.461467	-	0.143009	0.38622	-	0.471731	0.0878296	-	0.275144	0.299503
ENSGALG00000037805	RPS19	-	-0.401649	0.170714	-	-0.399887	0.260439	-	-0.717722	0.209378	-	-0.119157	0.580919
ENSGALG00000005621	CAMK2A	-	-0.259499	0.84359	-	-0.0936069	0.980907	-	0.104054	0.99247	-	-0.430274	0.613824
ENSGALG00000000685	MAP3K14	-	-0.0114491	1	-	0.0199105	0.90975	-	-0.153462	0.761314	-	-0.0905186	0.717502
ENSGALG00000016261	CYBB	-	0.114286	0.600598	-	-0.00858815	0.857994	-	-0.0469827	0.81154	-	-0.212441	0.608043
ENSGALG00000012827	RIPK1	-	0.08037	0.717085	-	0.177812	0.389807	-	0.0826517	0.601499	-	0.109336	0.59002
ENSGALG00000043208	TRAFD1	-	0.154655	0.422786	-	0.000868436	0.906268	-	0.0260458	0.642482	-	-0.10296	0.690979
ENSGALG00000032702	ITGA3	-	-0.571317	0.0637819	-	-0.92765	0.00680913	-	-0.662176	0.122703	-	-0.775166	0.0104562
ENSGALG00000005505	PIK3CB	-	0.198665	0.398924	-	0.126368	0.49068	-	-0.00630558	0.946426	-	0.0123353	0.842954
ENSGALG00000012801	LY86	-	0.505895	0.171162	-	0.210588	0.456144	-	0.437781	0.317362	-	0.144882	0.606453
ENSGALG00000012696	RANBP9	-	0.100354	0.644524	-	0.0736853	0.736636	-	0.0252992	0.930081	-	-0.0338956	0.868912
ENSGALG00000012720	NUP153	-	-0.331108	0.103832	-	-0.194051	0.288903	-	-0.395557	0.0590359	-	-0.291131	0.117951
ENSGALG00000029850	OTUD5	-	-0.587198	0.0242752	-	-0.720133	0.00493023	-	-0.926874	0.00147211	-	-0.556157	0.0153156
ENSGALG00000006547	PROCR	-	-0.208817	0.896683	-	0.396189	0.773503	-	0.60624	0.981274	-	-0.604943	0.663047
ENSGALG00000027786	SOCS3	-	-0.188563	0.669657	-	-0.927178	0.0441669	-	-0.900918	0.286896	down	-1.06268	0.0137392
ENSGALG00000012545	CYTIP	-	-0.16226	0.424941	-	-0.194383	0.324358	-	-0.292439	0.347768	-	-0.166138	0.389349
ENSGALG00000003670	MAFB	-	0.228099	0.293475	-	0.435684	0.0511476	-	0.589028	0.114932	-	0.177967	0.396591
ENSGALG00000002761	Sirt1	-	0.0579646	0.807832	-	0.0581436	0.796168	-	-0.000119031	0.99767	-	0.00804377	0.989595
ENSGALG00000001161	FLI1	-	-0.119815	0.548609	-	-0.149642	0.445495	-	-0.340591	0.155436	-	-0.0550541	0.771554
ENSGALG00000012620	PTCH1	-	-0.142867	0.693877	-	0.343029	0.361855	-	0.345266	0.190125	-	0.281751	0.313762
ENSGALG00000008666	CTLA4	-	0.589143	0.22348	-	0.445101	0.276024	-	0.778214	0.225671	-	-0.354202	0.728892
ENSGALG00000013207	CTNNAL1	-	-0.044709	0.93095	-	0.367712	0.216903	-	0.554039	0.660517	-	0.0107749	0.944356
ENSGALG00000011445	AAMP	-	-0.159958	0.488876	-	-0.267677	0.261768	-	-0.228184	0.439952	-	-0.195532	0.336006
ENSGALG00000007963	NFATC2	-	0.0373024	0.81972	-	0.0506743	0.755638	-	0.0510599	0.610095	-	-0.0981894	0.679739
ENSGALG00000033385	COPS8	-	-0.271068	0.213834	-	-0.205858	0.348943	-	-0.361699	0.213463	-	-0.236318	0.248403
ENSGALG00000010290	VEGFA	-	0.190797	0.557177	-	0.181333	0.459968	-	0.0845642	0.928675	-	-0.138272	0.723732
ENSGALG00000041111	NUP214	-	-0.118658	0.504075	-	-0.193282	0.290191	-	-0.322316	0.114257	-	-0.145265	0.403647
ENSGALG00000034213	TNFRSF1B	-	0.280611	0.1574	-	0.0459568	0.685257	-	0.0714731	0.644716	-	-0.190985	0.457471
ENSGALG00000009403	GRK5	-	0.757576	0.0216893	-	0.653081	0.0515092	-	1.33713	0.218002	-	0.377651	0.230768
ENSGALG00000001797	GPSM1	-	-0.0135396	0.907771	-	-0.0587044	0.700298	-	-0.384052	0.325922	-	0.128998	0.621328
ENSGALG00000030831	FBXW5	-	-0.421101	0.056316	-	-0.366776	0.130146	-	-0.792661	0.0318095	-	-0.279565	0.161473
ENSGALG00000015892	IRAK1BP1	-	0.342647	0.640348	-	0.611982	0.370538	-	0.729569	0.675162	-	-0.271838	0.663075
ENSGALG00000043372	RUNX3	-	-0.175977	0.519151	-	-0.232381	0.394525	-	-0.226626	0.436725	-	0.013709	0.86218
ENSGALG00000014873	GJA1	-	-0.129213	0.691015	-	-0.201692	0.481316	-	0.0584348	0.657031	-	0.0456328	0.777734
ENSGALG00000010440	MKNK1	-	-0.285051	0.411899	-	-0.00693374	0.96721	-	0.222638	0.818255	-	-0.0885915	0.832432
ENSGALG00000020003	MAP3K4	-	0.225884	0.244876	-	0.0880444	0.610147	-	0.205611	0.332691	-	0.0121376	0.885741
ENSGALG00000010870	JUN	-	-0.233564	0.296086	-	-0.554623	0.0145496	-	-0.699099	0.0203556	-	-0.244105	0.290107
ENSGALG00000041700	GNAI3	-	0.0141712	0.955447	-	-0.0664252	0.739512	-	-0.114526	0.703612	-	0.00910944	0.956088
ENSGALG00000040687	SNX27	-	-0.325252	0.148162	-	-0.29964	0.183383	-	-0.394191	0.221849	-	-0.27718	0.18812
ENSGALG00000002192	PTPRC	-	0.246001	0.188252	-	0.0337432	0.857529	-	0.0665245	0.543977	-	0.096427	0.619808
ENSGALG00000041873	MFN1	-	0.0409733	0.873605	-	0.0137569	0.999743	-	-0.128759	0.590185	-	-0.13939	0.483955
ENSGALG00000010926	SPP1	-	-0.349727	0.174595	-	-0.0327868	0.891335	-	-0.0545877	0.963001	-	-0.449503	0.169897
ENSGALG00000001175	C4BPA	-	0.225199	0.30204	-	-0.105667	0.659972	-	-0.0747451	0.881908	-	0.0732882	0.732671
ENSGALG00000011206	KITLG	-	-0.0476277	0.88865	-	0.130303	0.826048	-	0.654934	0.55283	-	0.36502	0.272383
ENSGALG00000011241	Rftn1	-	0.12961	0.471829	-	0.153469	0.433423	-	0.116616	0.300946	-	0.135167	0.413358
ENSGALG00000042503	Hspbp1	down	-1.0253	0.00596861	down	-1.37405	0.000656884	down	-1.39313	0.00436426	-	-0.617595	0.0468763
ENSGALG00000004679	Akap10	-	0.00675157	0.981318	-	-0.0438796	0.808821	-	-0.153419	0.61753	-	0.0393666	0.904161
ENSGALG00000041762	Stim1	-	-0.910382	0.00615904	down	-1.15061	0.000650096	down	-1.3394	0.0016269	-	-0.750115	0.00822197
ENSGALG00000004240	Orai1	-	0.404165	0.0659248	-	0.35443	0.0995838	-	0.630846	0.0181386	-	0.312834	0.10832
ENSGALG00000003149	Itpr3	-	-0.117435	0.616167	-	-0.198052	0.292734	-	-0.441567	0.0771186	-	-0.0636421	0.789443
ENSGALG00000008294	Itpr1	-	-0.0282066	0.889956	-	0.130145	0.453871	-	0.0595448	0.711905	-	0.119263	0.522352
ENSGALG00000033102	Lrrfip2	-	0.218867	0.265794	-	0.0141799	0.897315	-	0.163978	0.354857	-	0.0776854	0.657937
ENSGALG00000010820	Chga	-	1.02531	0.424577	-	0.144261	0.781355	-	-0.361838	0.604126	-	-0.396203	0.443715
ENSGALG00000039928	SIGLEC15	-	2.16543	0.651321	-	2.8634	0.382309	-	3.84982	0.480198	-	2.26988	0.583461
ENSGALG00000015284	Rgmb	-	-0.188588	0.581204	-	0.282601	0.408048	-	-0.116779	0.889921	-	0.189235	0.44431
ENSGALG00000030016	Ctsb	-	-0.494665	0.0418997	-	-0.318724	0.124381	-	-0.725711	0.115426	-	-0.29446	0.111244
ENSGALG00000010853	C8B	-	0.446638	0.503457	-	0.794368	0.244957	-	2.02379	0.356194	-	0.0528669	0.963949
ENSGALG00000014786	PIK3R1	-	-0.00977961	0.931045	-	0.309186	0.0926163	-	0.264333	0.170214	-	0.276439	0.187551
ENSGALG00000028935	BCL10	-	-0.0641431	0.784378	-	0.0814474	0.684308	-	-0.0614408	0.778906	-	0.099047	0.646563
ENSGALG00000044525	NFKBIE	-	-0.482349	0.103976	-	-0.428801	0.149254	-	-0.917358	0.125673	-	-0.388044	0.176592
ENSGALG00000013348	OTUD7B	-	0.0509076	0.878245	-	-0.0505501	0.779727	-	-0.102064	0.915809	-	-0.112174	0.590669
ENSGALG00000005638	IL2RG	-	-0.311999	0.117435	-	-0.34307	0.0765081	-	-0.558873	0.231383	-	-0.22726	0.202494
ENSGALG00000003103	MST1R	-	0.832627	0.484428	-	0.872293	0.495567	-	1.455	0.52434	-	0.300918	0.89373
ENSGALG00000004212	ADAM10	-	0.00228856	0.946766	-	-0.00767499	0.980028	-	-0.0458965	0.969261	-	-0.00760693	0.988149
ENSGALG00000000525	MAP3K3	-	-0.090039	0.673124	-	-0.0412596	0.882087	-	-0.175926	0.521733	-	-0.158679	0.433676
ENSGALG00000011289	NKIRAS1	-	0.0203059	0.946429	-	-0.152616	0.839673	-	-0.57766	0.641616	-	-0.264755	0.690286
ENSGALG00000014603	C1S	-	-0.22558	0.66695	-	-0.342089	0.1848	-	-0.295482	0.425276	-	-0.301705	0.537706
ENSGALG00000014718	MAP3K1	-	-0.0297865	1	-	0.197441	0.266013	-	0.192607	0.278141	-	0.311995	0.154165
ENSGALG00000033635	PTGS2	-	-0.00778379	0.889155	-	0.00719137	0.916561	-	0.360165	0.217451	-	-0.243082	0.692682
ENSGALG00000014426	KPNA1	-	-0.367245	0.0783922	-	-0.171071	0.373235	-	-0.42668	0.0675816	-	-0.214639	0.261488
ENSGALG00000040644	C8G	-	-0.971574	0.308801	-	-2.20717	0.0698443	-	-0.326499	0.724978	-	-0.931846	0.319744
ENSGALG00000014659	C1R	-	-0.295028	0.500995	-	-0.220362	0.52727	-	-0.19491	0.754879	-	-0.182336	0.694469
ENSGALG00000007669	EGR1	-	0.431775	0.0393738	-	0.353413	0.091072	-	0.153637	0.409333	-	0.224566	0.246273
ENSGALG00000014716	IL6ST	-	-0.434939	0.26765	-	-0.26435	0.534531	-	-0.0110165	0.734245	-	-0.228962	0.586233
ENSGALG00000040651	IGF1R	-	-0.0841243	0.843975	-	-0.00458818	0.963301	-	-0.159707	0.347406	-	-0.143304	0.527192
ENSGALG00000039034	ELP2	-	0.021209	0.95106	-	0.108144	0.68138	-	0.161973	0.749845	-	0.0218925	0.971592
ENSGALG00000023379	F2RL2	-	0.178244	0.728968	-	0.330706	0.574262	-	0.262698	0.863531	-	0.510533	0.28457
ENSGALG00000044485	F2RL3	-	1.48412	0.512988	-	1.53829	0.521367	-	-0.717504	1	-	0.838039	0.73743
ENSGALG00000028983	HOXA9	up	1.19805	0.000876045	up	1.29467	0.0075477	-	2.35525	0.0631061	-	0.783887	0.178358
ENSGALG00000004702	WDR34	-	0.480083	0.387662	-	0.0181699	1	-	0.0962827	0.988439	-	0.404688	0.493547
ENSGALG00000014684	ERAP1	-	-0.356795	0.544337	-	0.152648	0.684338	-	0.144188	0.50955	-	0.144443	0.637157
ENSGALG00000028774	S100a10	down	-1.05064	0.00119232	-	-0.659375	0.0103513	down	-1.25217	0.00223444	-	-0.418224	0.0701497
ENSGALG00000003770	Anxa2	-	-0.402449	0.0457741	-	-0.200986	0.308219	-	-0.206367	0.372746	-	-0.176112	0.374434
ENSGALG00000044480	IL13RA1	-	0.432983	0.311995	-	-0.469292	0.122932	-	0.06528	0.823316	-	-0.54732	0.183732
ENSGALG00000006560	Sema3a	-	0.101427	0.714748	-	-0.0887351	0.918671	-	0.349624	0.507149	-	-0.272398	0.640221
ENSGALG00000006473	Plxna4	-	0.576836	0.18222	-	0.314471	0.410471	-	1.17203	0.121317	-	-0.110364	0.795436
ENSGALG00000012186	CASP6	-	0.181191	0.375378	-	0.0265984	0.99285	-	-0.101034	0.794283	-	0.256847	0.195068
ENSGALG00000012124	PELI2	-	0.0896904	0.811714	-	-0.117932	0.645058	-	-0.101967	0.768927	-	0.2166	0.451189
ENSGALG00000002260	CISH	down	-1.34196	0.0239176	-	-1.1494	0.0542679	-	-1.38426	0.0646976	-	-0.406134	0.356747
ENSGALG00000009071	HMGB3	-	-0.0910397	0.638055	-	-0.104387	0.677121	-	0.0728569	0.653972	-	-0.0390932	0.838201
ENSGALG00000010745	HMGB2	-	-0.392558	0.0508807	-	-0.277052	0.193524	-	-0.205019	0.261584	-	-0.289534	0.123379
ENSGALG00000011619	SIVA1	-	-0.0997615	0.713164	-	-0.508277	0.187267	-	-0.213924	0.581338	-	0.0928192	0.907268
ENSGALG00000009097	SNAP23	-	0.252448	0.245554	-	0.213715	0.311908	-	0.431473	0.072325	-	0.199068	0.317952
ENSGALG00000010642	IRF2	-	0.0870646	0.650644	-	-0.0656595	0.74285	-	-0.152426	0.540082	-	0.0238516	0.874384
ENSGALG00000006110	PLK1	-	-0.784691	0.00560394	-	-0.65613	0.0300596	-	-0.967189	0.00616726	-	-0.290661	0.182053
ENSGALG00000001583	TRAF1	-	0.271465	0.224072	-	0.0949224	0.668268	-	0.212702	0.437208	-	0.128471	0.558279
ENSGALG00000004689	PKN1	-	0.509191	0.0668448	-	-0.0129855	1	-	0.327784	0.570407	-	0.309169	0.384898
ENSGALG00000008864	FXR1	-	0.114955	0.558498	-	0.00145588	0.957651	-	-0.112227	0.689106	-	0.0201521	0.889476
ENSGALG00000007970	PIAS1	-	0.0305257	0.847663	-	0.0209992	0.901453	-	-0.0734588	0.790222	-	-0.0526693	0.82827
ENSGALG00000001419	DAB2IP	-	0.0858911	0.833838	-	0.0173504	0.964605	-	0.287308	0.685711	-	0.154735	0.640567
ENSGALG00000011428	AZI2	-	0.0389016	0.859454	-	0.103835	0.615313	-	0.073521	0.594893	-	0.0562873	0.793056
ENSGALG00000015362	TRAT1	-	0.354582	0.0702032	-	0.262481	0.260099	-	0.278163	0.105357	-	0.246739	0.225035
ENSGALG00000014983	F2R	-	-0.151603	0.715593	-	0.0148318	0.972182	-	-0.150985	0.956241	-	-0.0766139	0.869258
ENSGALG00000025950	PRKCA	-	0.244281	0.234626	-	0.0155818	0.881908	-	0.171017	0.327883	-	0.258772	0.180996
ENSGALG00000046494	CASP10	-	-0.0280475	0.909693	-	0.0610457	0.858486	-	0.253607	0.512028	-	0.263598	0.360828
ENSGALG00000001405	IRF6	-	-0.482904	0.0392462	-	-0.390439	0.0893386	-	-0.526036	0.103994	-	-0.260749	0.251496
ENSGALG00000030291	IRF9	-	-0.241272	0.453254	-	-0.609118	0.102318	-	-0.921787	0.239736	-	-0.0916286	0.787567
ENSGALG00000004243	IFITM1	-	-0.968784	0.619124	-	-3.55134	0.141606	-	-0.524645	0.973028	-	-0.597629	0.75528
ENSGALG00000029523	RAD21	-	-0.387751	0.190409	-	-0.407078	0.176473	-	-0.424543	0.154714	-	-0.26501	0.363646
ENSGALG00000008952	NOXA1	-	-0.355486	0.520691	-	-0.0881756	0.776221	-	0.462749	0.68144	-	-0.318687	0.536628
ENSGALG00000004519	TRPV2	-	0.423006	0.223458	-	0.04644	0.851342	-	0.275082	0.4769	-	0.0123839	0.989026
ENSGALG00000029367	CYBA	down	-1.65676	0.00160178	down	-1.66726	0.00130453	down	-2.04785	0.00419265	-	-0.93908	0.0248858
ENSGALG00000039498	PPP3CA	-	0.070247	0.745438	-	0.11053	0.686339	-	0.233531	0.66419	-	-0.0293169	0.973744
ENSGALG00000013738	OPTN	-	0.142993	0.434682	-	0.169574	0.341643	-	0.269677	0.116277	-	0.195195	0.280434
ENSGALG00000014371	LGALS8	-	0.026867	0.926734	-	0.0262472	0.915645	-	0.122015	0.713041	-	0.177126	0.420058
ENSGALG00000016400	RSAD2	-	0.329276	0.48932	-	-0.152796	0.91395	-	0.723697	0.168746	-	-0.290793	0.743702
ENSGALG00000017235	NOX4	-	0.389793	0.251409	-	0.191313	0.65158	-	0.0204098	0.895071	-	0.00147628	0.90542
ENSGALG00000035498	Inpp5d	-	0.248819	0.200152	-	0.0711162	0.724426	-	-0.0738046	0.813859	-	0.0959487	0.598023
ENSGALG00000028471	CNPY3	-	-0.150676	0.474394	-	-0.170316	0.410923	-	-0.157994	0.602758	-	-0.161137	0.510285
ENSGALG00000008713	BIRC5	-	-0.792469	0.0473491	-	-0.828009	0.0669603	down	-1.24856	0.0281967	-	-0.449966	0.186777
ENSGALG00000010798	DHCR24	down	-1.04059	9.25208e-06	-	-0.357765	0.248634	-	-0.954615	0.000930922	-	-0.440422	0.0418496
ENSGALG00000002503	SFTPA2	-	0.724892	0.170681	-	0.693678	0.113643	up	1.46606	0.0203003	-	0.299835	0.438863
ENSGALG00000030351	ILF3	-	-0.752621	0.00109957	-	-0.769933	0.000664641	down	-1.24744	7.56404e-05	-	-0.568096	0.00812886
ENSGALG00000011649	ATG9A	-	-0.433857	0.134711	-	-0.501492	0.101971	-	-0.667439	0.137433	-	-0.245912	0.348904
ENSGALG00000009898	GAB1	-	0.218449	0.305684	-	0.0494973	0.771529	-	0.240495	0.591718	-	0.167348	0.378234
ENSGALG00000002661	YWHAE	-	-0.16202	0.462988	-	0.0494283	0.732351	-	-0.0108416	0.903071	-	-0.0386132	0.887708
ENSGALG00000013575	IFI6	-	-0.214372	0.760881	-	-0.322807	0.671535	-	0.165111	0.573291	-	-0.105913	0.873731
ENSGALG00000042055	Rxra	-	-0.446464	0.280655	-	-0.769623	0.074444	-	-0.951454	0.204658	-	-0.90958	0.0272776
ENSGALG00000008127	SPI1	-	0.101964	0.668922	-	0.0128763	0.794089	-	0.0199155	0.700943	-	-0.0806204	0.855576
ENSGALG00000042422	GLI1	-	0.318908	0.834866	-	0.921343	0.452812	-	1.51584	0.478642	-	-0.0904469	1
ENSGALG00000000498	Ace	-	-0.169767	0.841699	-	0.475363	0.345771	-	0.787593	0.45725	-	1.09004	0.26719
ENSGALG00000001143	ETS1	-	-0.0307189	0.816323	-	-0.206666	0.246486	-	-0.451876	0.0551856	-	-0.0293386	0.793358
ENSGALG00000007615	RAB11A	-	-0.0936174	0.581713	-	-0.0244502	0.841266	-	-0.243291	0.446928	-	-0.0309653	0.784285
ENSGALG00000009064	FZD1	down	-1.10412	0.0061471	down	-1.20309	0.00493312	down	-1.63611	0.00456562	down	-1.03732	0.00841431
ENSGALG00000024122	TNFRSF13B	-	-2.06128	0.0552437	-	-0.589249	0.429031	-	-0.471913	0.756588	-	-0.753626	0.380102
ENSGALG00000007687	MAP2K1	-	-0.393809	0.0611224	-	-0.463576	0.0221331	-	-0.368492	0.130933	-	-0.33253	0.0924012
ENSGALG00000001619	ATG16L1	-	-0.0589158	0.811921	-	0.0623772	0.81887	-	-0.0825866	0.673017	-	-0.0975646	0.670466
ENSGALG00000038229	OTUB1	down	-1.45928	0.0328488	down	-2.06423	0.00953687	down	-2.1716	0.019244	-	-0.801579	0.144814
ENSGALG00000028600	PPIA	down	-1.26031	0.00602582	down	-1.23201	0.0106464	down	-1.9556	0.00204576	-	-0.776488	0.0439466
ENSGALG00000008701	XDH	-	-0.18077	0.813226	-	0.015407	0.953497	-	0.524746	0.330614	-	0.0529897	0.815142
ENSGALG00000030889	Foxa2	-	0.719205	0.350507	-	0.782562	0.291966	-	1.96505	0.144096	-	0.713139	0.341389
ENSGALG00000014457	ING4	-	0.25727	0.254805	-	0.157274	0.522052	-	0.291382	0.272936	-	0.165781	0.447454
ENSGALG00000026445	Calm1	-	-0.130919	0.550375	-	0.154578	0.415389	-	-0.0549339	0.948276	-	0.0854359	0.628905
ENSGALG00000038433	SPON2	-	0.442805	0.0849424	-	0.116068	0.602153	-	0.0178171	0.742047	-	0.263823	0.422184
ENSGALG00000039434	PIAS2	-	-0.182433	0.507258	-	0.216368	0.3171	-	0.164339	0.349833	-	0.203028	0.405519
ENSGALG00000007307	USP7	-	-0.104101	0.623362	-	-0.0567818	0.757201	-	-0.105946	0.538957	-	-0.171488	0.382106
ENSGALG00000014835	C7	-	-0.361977	0.640154	-	0.269897	0.587846	-	0.265728	0.418815	-	-0.39012	0.62758
ENSGALG00000014840	C6	-	1.56421	0.121117	up	2.44131	5.22045e-06	up	2.92526	0.00294986	up	1.95822	0.00668784
ENSGALG00000011080	BDKRB2	-	-0.0371192	0.976331	-	0.0260806	0.913936	-	0.534726	0.51516	-	-0.0169903	0.88701
ENSGALG00000006613	CTSD	-	-0.363604	0.0833751	-	-0.353153	0.0797451	-	-0.646279	0.028242	-	-0.335323	0.0786622
ENSGALG00000001654	C1QBP	-	-0.400521	0.0729194	-	-0.610611	0.0130286	-	-0.696419	0.013957	-	-0.337091	0.128338
ENSGALG00000031270	CSK	-	-0.494784	0.0178402	-	-0.63313	0.00310463	-	-0.983491	0.00803306	-	-0.292259	0.123615
ENSGALG00000014116	SCAMP5	-	0.102701	0.669419	-	0.152383	0.492709	-	-0.0516565	0.922382	-	0.00568593	0.943252
ENSGALG00000002786	PSTPIP1	-	0.109536	0.554119	-	0.0497926	0.718941	-	0.0050315	0.789914	-	0.0390623	0.780941
ENSGALG00000033557	CTSH	-	-0.57828	0.00980275	-	-0.19368	0.453442	-	-0.499069	0.123197	-	-0.295212	0.258914
ENSGALG00000034437	CCNT1	-	-0.686995	0.0516651	-	-0.796215	0.0272366	down	-1.04163	0.0126204	-	-0.370035	0.198126
ENSGALG00000032178	MAP2K4	-	0.0986958	0.690724	-	-0.161975	0.471633	-	-0.151558	0.593019	-	-0.0461398	0.873537
ENSGALG00000041285	MAP2K3	-	-0.184387	0.434471	-	-0.39324	0.0991877	-	-0.602052	0.0951668	-	-0.310666	0.182356
ENSGALG00000016946	SUGT1	-	-0.0434808	0.890855	-	0.221587	0.269583	-	0.194692	0.397058	-	0.181686	0.325856
ENSGALG00000035386	NCKAP1L	-	-0.356855	0.0900942	-	-0.656855	0.00175159	-	-0.936003	0.000491104	-	-0.271748	0.17097
ENSGALG00000010164	SMARCA2	-	-0.0751873	0.736472	-	0.0222832	0.899029	-	-0.00494702	0.750817	-	0.0603582	0.682635
ENSGALG00000016557	BMX	up	1.24764	4.31203e-05	-	0.883291	0.154606	-	1.87092	0.0685478	-	0.549959	0.257504
ENSGALG00000007381	SERPING1	-	-0.681992	0.0596441	down	-1.54995	9.67095e-05	-	-1.22801	0.0764682	down	-1.35643	0.000303188
ENSGALG00000029691	NFKBIB	down	-1.42351	0.012448	down	-1.68281	0.00452035	down	-2.04701	0.00741092	down	-1.21505	0.0219905
ENSGALG00000003282	STAT5B	-	-0.771319	0.0113829	-	-0.869802	0.00368746	down	-1.41374	0.00458152	-	-0.492409	0.0572782
ENSGALG00000010016	SOCS5	-	-0.326294	0.119872	-	-0.171772	0.389087	-	-0.241392	0.332351	-	0.00433194	0.978849
ENSGALG00000008447	SH2D1A	-	-0.193521	0.582503	-	-0.403218	0.325169	-	-0.687071	0.35548	-	-0.147815	0.619183
ENSGALG00000027712	SLAMF8	-	-0.282603	0.615235	-	0.117355	0.915511	-	-1.02267	0.358804	-	-0.590751	0.220882

## Sheet: Sheet2
id	Name	B_vs_A_de	B_vs_A_log2fc	B_vs_A_pval
ENSGALG00000027188	SREBF1	down	-2.12939	0.0083304
ENSGALG00000011434	Slc11a1	down	-1.82385	0.00373416
ENSGALG00000008014	CEBPB	down	-1.68537	0.00160822
ENSGALG00000029367	CYBA	down	-1.65676	0.00160178
ENSGALG00000045607	Cxcl13	down	-1.55382	0.0456822
ENSGALG00000033532	Rad23a	down	-1.49031	0.00560198
ENSGALG00000038229	OTUB1	down	-1.45928	0.0328488
ENSGALG00000029691	NFKBIB	down	-1.42351	0.012448
ENSGALG00000042895	BCAR1	down	-1.40271	0.000735868
ENSGALG00000033530	Grn	down	-1.36209	0.0378352
ENSGALG00000002260	CISH	down	-1.34196	0.0239176
ENSGALG00000003045	E2f1	down	-1.31751	0.0141414
ENSGALG00000021128	Fscn1	down	-1.30765	0.0297198
ENSGALG00000028284	PTX3	down	-1.30481	0.0207687
ENSGALG00000017394	INSIG1	down	-1.27246	4.43006e-09
ENSGALG00000028600	PPIA	down	-1.26031	0.00602582
ENSGALG00000037413	Il7	down	-1.14663	0.0110908
ENSGALG00000016943	Olfm4	down	-1.14409	0.0275142
ENSGALG00000009064	FZD1	down	-1.10412	0.0061471
ENSGALG00000028774	S100a10	down	-1.05064	0.00119232
ENSGALG00000033446	COX5B	down	-1.04493	0.0449983
ENSGALG00000010798	DHCR24	down	-1.04059	9.25208e-06
ENSGALG00000041687	Srebf2	down	-1.03264	0.00136369
ENSGALG00000042503	Hspbp1	down	-1.0253	0.00596861
ENSGALG00000007419	MASP1	up	1.12181	0.0302492
ENSGALG00000028983	HOXA9	up	1.19805	0.000876045
ENSGALG00000011594	Nr1h4	up	1.24616	0.0314462
ENSGALG00000016557	BMX	up	1.24764	4.31203e-05
ENSGALG00000032986	Cftr	up	1.26342	0.015132
ENSGALG00000006112	SCN5A	up	1.27147	0.000153974
ENSGALG00000005631	Trpm2	up	1.3225	0.0386687
ENSGALG00000041510	Duox2	up	1.34407	0.0156011
ENSGALG00000002289	Chat	up	1.42007	0.0305493
ENSGALG00000009920	Coch	up	1.52048	0.0309671
ENSGALG00000010866	Areg	up	1.55945	0.0182271
ENSGALG00000042657	WNT3A	up	1.63302	0.0196989
ENSGALG00000003016	MASP2	up	1.64191	0.0214677
ENSGALG00000012671	Prl	up	1.69676	0.0041839
ENSGALG00000010850	C8A	up	1.7621	0.000316586
ENSGALG00000030251	ADCY8	up	2.02476	0.000287951
ENSGALG00000005286	TRIM42	up	2.10657	9.62759e-05
ENSGALG00000009904	IL22	up	2.21863	2.70297e-05
ENSGALG00000016662	Gata4	up	2.51893	0.00171304
ENSGALG00000016288	IL1RAPL1	up	2.54255	2.29981e-05
ENSGALG00000008646	Hrg	up	2.57284	0.0399662
ENSGALG00000013571	F11	up	3.32501	1.76597e-08
ENSGALG00000023822	Il5	up	3.36873	0.0115788
ENSGALG00000013169	Il20rb	up	4.81953	0.027702

## Sheet: Sheet3
id	Name	C_vs_A_de	C_vs_A_log2fc	C_vs_A_pval
ENSGALG00000038229	OTUB1	down	-2.06423	0.00953687
ENSGALG00000033530	Grn	down	-1.96767	0.0133312
ENSGALG00000023541	SPHK1	down	-1.81514	0.0237185
ENSGALG00000006992	Mmp9	down	-1.74975	0.000485809
ENSGALG00000029691	NFKBIB	down	-1.68281	0.00452035
ENSGALG00000029367	CYBA	down	-1.66726	0.00130453
ENSGALG00000008014	CEBPB	down	-1.55189	0.00351002
ENSGALG00000007381	SERPING1	down	-1.54995	9.67095e-05
ENSGALG00000027188	SREBF1	down	-1.54039	0.0375045
ENSGALG00000033941	RORC	down	-1.52669	0.00991515
ENSGALG00000039409	RELA	down	-1.5064	0.00149856
ENSGALG00000042895	BCAR1	down	-1.50434	0.000523374
ENSGALG00000026525	Cebpa	down	-1.48863	0.0193643
ENSGALG00000003045	E2f1	down	-1.48605	0.0080351
ENSGALG00000042503	Hspbp1	down	-1.37405	0.000656884
ENSGALG00000033532	Rad23a	down	-1.33724	0.0130094
ENSGALG00000028971	NKIRAS2	down	-1.29951	0.00703283
ENSGALG00000011434	Slc11a1	down	-1.26658	0.0203746
ENSGALG00000004771	C1qb	down	-1.26552	0.00433139
ENSGALG00000028600	PPIA	down	-1.23201	0.0106464
ENSGALG00000009064	FZD1	down	-1.20309	0.00493312
ENSGALG00000041129	TMEM173	down	-1.16817	0.0234869
ENSGALG00000033234	Jak3	down	-1.16722	4.12698e-07
ENSGALG00000028437	TRIM62	down	-1.15353	0.0100218
ENSGALG00000041762	Stim1	down	-1.15061	0.000650096
ENSGALG00000028147	CTSK	down	-1.13924	0.000381163
ENSGALG00000006702	Mfge8	down	-1.13839	0.00181898
ENSGALG00000042642	Rarres2	down	-1.10597	0.0310644
ENSGALG00000006326	MIF	down	-1.09355	0.0228615
ENSGALG00000001558	MOV10	down	-1.06267	0.000134707
ENSGALG00000005653	Nfkb2	down	-1.0246	5.26898e-06
ENSGALG00000032986	Cftr	up	1.22778	0.00285893
ENSGALG00000028983	HOXA9	up	1.29467	0.0075477
ENSGALG00000042657	WNT3A	up	1.41847	0.0235595
ENSGALG00000003016	MASP2	up	1.89652	0.000950458
ENSGALG00000009904	IL22	up	1.94857	0.00797303
ENSGALG00000010850	C8A	up	1.99514	0.000329536
ENSGALG00000041510	Duox2	up	2.01192	0.0002123
ENSGALG00000030251	ADCY8	up	2.02498	0.000125012
ENSGALG00000016288	IL1RAPL1	up	2.14928	0.00188981
ENSGALG00000012671	Prl	up	2.17257	0.00543041
ENSGALG00000010866	Areg	up	2.22701	0.000159
ENSGALG00000000892	IL10	up	2.24508	0.0114888
ENSGALG00000005286	TRIM42	up	2.27804	2.70885e-05
ENSGALG00000014840	C6	up	2.44131	5.22045e-06
ENSGALG00000006329	Il9	up	2.51506	0.014234
ENSGALG00000016662	Gata4	up	2.84339	0.000180569
ENSGALG00000021696	TRIM50	up	3.10666	0.038468
ENSGALG00000013571	F11	up	3.26592	2.00647e-08
ENSGALG00000023822	Il5	up	3.38285	0.0386905

## Sheet: Sheet4
id	Name	D_vs_A_de	D_vs_A_log2fc	D_vs_A_pval
ENSGALG00000033123	Keap1	down	-2.70083	0.0280636
ENSGALG00000033530	Grn	down	-2.42027	0.010778
ENSGALG00000008014	CEBPB	down	-2.3765	0.0253985
ENSGALG00000033941	RORC	down	-2.32597	0.00308318
ENSGALG00000038229	OTUB1	down	-2.1716	0.019244
ENSGALG00000027188	SREBF1	down	-2.17043	0.0107557
ENSGALG00000003045	E2f1	down	-2.07915	0.00209663
ENSGALG00000029367	CYBA	down	-2.04785	0.00419265
ENSGALG00000029691	NFKBIB	down	-2.04701	0.00741092
ENSGALG00000028147	CTSK	down	-1.9761	0.000535499
ENSGALG00000028600	PPIA	down	-1.9556	0.00204576
ENSGALG00000028971	NKIRAS2	down	-1.88175	0.0036598
ENSGALG00000033446	COX5B	down	-1.81483	0.0141919
ENSGALG00000007114	Apoa1	down	-1.8107	0.000771002
ENSGALG00000035297	Gabarap	down	-1.77768	0.0229743
ENSGALG00000004771	C1qb	down	-1.75928	0.00732646
ENSGALG00000028284	PTX3	down	-1.74091	0.0111284
ENSGALG00000033532	Rad23a	down	-1.73079	0.00798404
ENSGALG00000042895	BCAR1	down	-1.6799	0.0273665
ENSGALG00000009064	FZD1	down	-1.63611	0.00456562
ENSGALG00000041687	Srebf2	down	-1.52888	0.00030499
ENSGALG00000026914	Dok3	down	-1.46335	0.0277397
ENSGALG00000006326	MIF	down	-1.45276	0.0236299
ENSGALG00000005653	Nfkb2	down	-1.42702	1.60037e-05
ENSGALG00000033234	Jak3	down	-1.42229	0.000390995
ENSGALG00000003282	STAT5B	down	-1.41374	0.00458152
ENSGALG00000040035	Adrb2	down	-1.41098	0.0256737
ENSGALG00000039409	RELA	down	-1.40987	0.0405603
ENSGALG00000042503	Hspbp1	down	-1.39313	0.00436426
ENSGALG00000041762	Stim1	down	-1.3394	0.0016269
ENSGALG00000040016	Ppp1ca	down	-1.33314	0.0191062
ENSGALG00000032819	RNF41	down	-1.29592	0.00304615
ENSGALG00000000122	GNB2L1	down	-1.28156	0.0198862
ENSGALG00000028774	S100a10	down	-1.25217	0.00223444
ENSGALG00000008713	BIRC5	down	-1.24856	0.0281967
ENSGALG00000030351	ILF3	down	-1.24744	7.56404e-05
ENSGALG00000029530	Stat6	down	-1.24103	0.00419126
ENSGALG00000044053	Nlrx1	down	-1.23961	0.00322306
ENSGALG00000031325	Tgfb1	down	-1.18923	0.0105285
ENSGALG00000037904	Eif4ebp2	down	-1.16182	0.024082
ENSGALG00000030661	Stat2	down	-1.14978	0.00551242
ENSGALG00000030038	C3	down	-1.11382	0.000293328
ENSGALG00000017394	INSIG1	down	-1.11138	8.31507e-07
ENSGALG00000011434	Slc11a1	down	-1.11024	0.0361023
ENSGALG00000034437	CCNT1	down	-1.04163	0.0126204
ENSGALG00000033631	Myc	down	-1.03429	5.94344e-05
ENSGALG00000005426	Frem1	up	1.44937	0.0240982
ENSGALG00000002503	SFTPA2	up	1.46606	0.0203003
ENSGALG00000032986	Cftr	up	2.01565	0.00921922
ENSGALG00000006112	SCN5A	up	2.03918	0.00758272
ENSGALG00000042657	WNT3A	up	2.11594	0.0496417
ENSGALG00000009904	IL22	up	2.84422	0.0221343
ENSGALG00000010850	C8A	up	2.86907	0.042142
ENSGALG00000014840	C6	up	2.92526	0.00294986
ENSGALG00000010866	Areg	up	2.94189	0.0224963
ENSGALG00000005286	TRIM42	up	3.24909	0.00135048
ENSGALG00000016662	Gata4	up	3.49124	0.00451295
ENSGALG00000006329	Il9	up	3.60141	0.0131266
ENSGALG00000016288	IL1RAPL1	up	3.6023	0.0186804
ENSGALG00000013571	F11	up	4.34495	0.00256998

## Sheet: Sheet5
id	Name	E_vs_A_de	E_vs_A_log2fc	E_vs_A_pval
ENSGALG00000008014	CEBPB	down	-1.67818	0.000906064
ENSGALG00000006992	Mmp9	down	-1.57586	0.000173177
ENSGALG00000007381	SERPING1	down	-1.35643	0.000303188
ENSGALG00000033530	Grn	down	-1.31077	0.0449611
ENSGALG00000029691	NFKBIB	down	-1.21505	0.0219905
ENSGALG00000027786	SOCS3	down	-1.06268	0.0137392
ENSGALG00000009064	FZD1	down	-1.03732	0.00841431
ENSGALG00000039409	RELA	down	-1.02912	0.0106284
ENSGALG00000010850	C8A	up	1.03495	0.0494073
ENSGALG00000015630	Edil3	up	1.08708	0.039305
ENSGALG00000006112	SCN5A	up	1.11357	0.0122073
ENSGALG00000003016	MASP2	up	1.49585	0.0102864
ENSGALG00000030251	ADCY8	up	1.52593	0.00160402
ENSGALG00000010866	Areg	up	1.64629	0.0151716
ENSGALG00000041510	Duox2	up	1.68799	0.00318687
ENSGALG00000009904	IL22	up	1.87526	0.000644889
ENSGALG00000016288	IL1RAPL1	up	1.95467	0.00242897
ENSGALG00000014840	C6	up	1.95822	0.00668784
ENSGALG00000005426	Frem1	up	1.98509	0.000121819
ENSGALG00000016662	Gata4	up	2.5596	0.00106385
ENSGALG00000013571	F11	up	2.95652	1.68727e-05

## Sheet: Sheet6
id	Name	B_vs_A_de	B_vs_A_log2fc	B_vs_A_pval	C_vs_A_de	C_vs_A_log2fc	C_vs_A_pval	D_vs_A_de	D_vs_A_log2fc	D_vs_A_pval	E_vs_A_de	E_vs_A_log2fc	E_vs_A_pval
ENSGALG00000008014	CEBPB	down	-1.68537	0.00160822	down	-1.55189	0.00351002	down	-2.3765	0.0253985	down	-1.67818	0.000906064
ENSGALG00000029691	NFKBIB	down	-1.42351	0.012448	down	-1.68281	0.00452035	down	-2.04701	0.00741092	down	-1.21505	0.0219905
ENSGALG00000033530	Grn	down	-1.36209	0.0378352	down	-1.96767	0.0133312	down	-2.42027	0.010778	down	-1.31077	0.0449611
ENSGALG00000009064	FZD1	down	-1.10412	0.0061471	down	-1.20309	0.00493312	down	-1.63611	0.00456562	down	-1.03732	0.00841431
ENSGALG00000010866	Areg	up	1.55945	0.0182271	up	2.22701	0.000159	up	2.94189	0.0224963	up	1.64629	0.0151716
ENSGALG00000010850	C8A	up	1.7621	0.000316586	up	1.99514	0.000329536	up	2.86907	0.042142	up	1.03495	0.0494073
ENSGALG00000009904	IL22	up	2.21863	2.70297e-05	up	1.94857	0.00797303	up	2.84422	0.0221343	up	1.87526	0.000644889
ENSGALG00000016662	Gata4	up	2.51893	0.00171304	up	2.84339	0.000180569	up	3.49124	0.00451295	up	2.5596	0.00106385
ENSGALG00000016288	IL1RAPL1	up	2.54255	2.29981e-05	up	2.14928	0.00188981	up	3.6023	0.0186804	up	1.95467	0.00242897
ENSGALG00000013571	F11	up	3.32501	1.76597e-08	up	3.26592	2.00647e-08	up	4.34495	0.00256998	up	2.95652	1.68727e-05
