# Supplementary material for: Thymic transcriptome analysis after Newcastle disease virus inoculation in chickens and the influence of host small RNAs on NDV replication
Source: Sci Rep. 2021 May 13;11:10270. doi: 10.1038/s41598-021-89464-1 (PMC8119446; doi:10.1038/s41598-021-89464-1)
Supplement: Supplementary file 19 — Supplementary Information 19. [file 41598_2021_89464_MOESM19_ESM.xlsx]

## Sheet: Sheet annotation
Thymic transcriptome analysis after Newcastle disease virus inoculation in chickens and the influence of host small RNAs on NDV replication
Liangxing Guo1, Zhaokun Mu2, Furong Nie1, Xuanniu Chang1, Haitao Duan1, Haoyan Li3, Jingfeng Zhang1, Jia Zhou1, Yudan Ji1, Mengyun Li1*
Supplementary Table 19: Innate immunity proteins downloaded from Reactome Pathway Database.

## Sheet: Sheet1
MoleculeType	Identifier	MoleculeName
Proteins	E1BU29	UniProt:E1BU29
Proteins	A0A1D5NWD1	UniProt:A0A1D5NWD1
Proteins	E1C3S2	UniProt:E1C3S2
Proteins	E1C063	UniProt:E1C063
Proteins	A0A1D5PAV9	UniProt:A0A1D5PAV9
Proteins	A0A1D5NUC4	UniProt:A0A1D5NUC4
Proteins	F1NEQ2	UniProt:F1NEQ2
Proteins	A0A1L1RS11	UniProt:A0A1L1RS11
Proteins	A0A1L1RMT9	UniProt:A0A1L1RMT9
Proteins	A0A1D5PHN6	UniProt:A0A1D5PHN6
Proteins	F1NVF2	UniProt:F1NVF2
Proteins	A0A1L1S0H7	UniProt:A0A1L1S0H7
Proteins	A0A1D5PTE0	UniProt:A0A1D5PTE0
Proteins	A0A1D5PMA6	UniProt:A0A1D5PMA6
Proteins	A0A1L1RQM6	UniProt:A0A1L1RQM6
Proteins	A0A1D5NXX2	UniProt:A0A1D5NXX2
Proteins	F1P0X7	UniProt:F1P0X7
Proteins	F1NL59	UniProt:F1NL59
Proteins	F1NP15	UniProt:F1NP15
Proteins	A0A1D5PA44	UniProt:A0A1D5PA44
Proteins	A0A1D5PKW1	UniProt:A0A1D5PKW1
Proteins	A0A1L1RPT4	UniProt:A0A1L1RPT4
Proteins	A0A1D5PHP8	UniProt:A0A1D5PHP8
Proteins	A0A1L1RU15	UniProt:A0A1L1RU15
Proteins	F1NXP6	UniProt:F1NXP6
Proteins	A0A1L1RWW2	UniProt:A0A1L1RWW2
Proteins	A0A1D5P276	UniProt:A0A1D5P276
Proteins	A0A1D5PQI0	UniProt:A0A1D5PQI0
Proteins	A0A1D5NVA7	UniProt:A0A1D5NVA7
Proteins	A0A1L1RTJ9	UniProt:A0A1L1RTJ9
Proteins	A0A1D5PHP6	UniProt:A0A1D5PHP6
Proteins	A0A1D5P546	UniProt:A0A1D5P546
Proteins	P79781	UniProt:P79781 RPS27A
Proteins	A0A1D5PIQ5	UniProt:A0A1D5PIQ5
Proteins	A0A1D5PRV8	UniProt:A0A1D5PRV8
Proteins	A0A1D5NYJ0	UniProt:A0A1D5NYJ0
Proteins	F1NLU9	UniProt:F1NLU9
Proteins	A0A1D5NUI7	UniProt:A0A1D5NUI7
Proteins	E1C6P3	UniProt:E1C6P3
Proteins	A0A1D5PP45	UniProt:A0A1D5PP45
Proteins	A0A1D5P0I0	UniProt:A0A1D5P0I0
Proteins	A0A1D5PSW8	UniProt:A0A1D5PSW8
Proteins	A0A1L1RL18	UniProt:A0A1L1RL18
Proteins	A0A1D5PHC5	UniProt:A0A1D5PHC5
Proteins	A0A1L1RLE5	UniProt:A0A1L1RLE5
Proteins	F1NC33	UniProt:F1NC33
Proteins	A0A1L1RZM4	UniProt:A0A1L1RZM4
Proteins	F1NAS0	UniProt:F1NAS0
Proteins	A0A1L1RT88	UniProt:A0A1L1RT88
Proteins	P08629	UniProt:P08629
Proteins	A0A1D5P1R2	UniProt:A0A1D5P1R2
Proteins	F1NAP7	UniProt:F1NAP7
Proteins	Q6Q1Q7	UniProt:Q6Q1Q7 Map19
Proteins	A0A1D5PXR6	UniProt:A0A1D5PXR6
Proteins	F1N9E1	UniProt:F1N9E1
Proteins	Q98TA4	UniProt:Q98TA4 MBL
Proteins	A0A1D5P9I6	UniProt:A0A1D5P9I6
Proteins	Q2LK95	UniProt:Q2LK95
Proteins	E1BSP0	UniProt:E1BSP0 C1QA
Proteins	A0A1D5PGB2	UniProt:A0A1D5PGB2
Proteins	F1NH19	UniProt:F1NH19 C1QB
Proteins	F1NAB7	UniProt:F1NAB7 C1R
Proteins	F1N803	UniProt:F1N803
Proteins	A0A1L1RSQ4	UniProt:A0A1L1RSQ4
Proteins	A0A1D5PAQ0	UniProt:A0A1D5PAQ0
Proteins	A0A1D5PIR0	UniProt:A0A1D5PIR0
Proteins	A0A1D5PV72	UniProt:A0A1D5PV72
Proteins	A0A1D5PQ15	UniProt:A0A1D5PQ15
Proteins	A0A1D5PJ81	UniProt:A0A1D5PJ81
Proteins	A0A1D5PYI5	UniProt:A0A1D5PYI5
Proteins	A0A1L1RQF3	UniProt:A0A1L1RQF3
Proteins	A0A1D5PZU8	UniProt:A0A1D5PZU8
Proteins	Q2EJU6	UniProt:Q2EJU6
Proteins	A0A1D5PW77	UniProt:A0A1D5PW77
Proteins	A0A1D5PMD0	UniProt:A0A1D5PMD0
Proteins	A0A1D5P5V5	UniProt:A0A1D5P5V5
Proteins	A0A1L1S0Z4	UniProt:A0A1L1S0Z4
Proteins	A0A1D5PWR4	UniProt:A0A1D5PWR4
Proteins	A0A1D5PQ85	UniProt:A0A1D5PQ85
Proteins	A0A1D5P9F9	UniProt:A0A1D5P9F9
Proteins	A0A1D5PFG3	UniProt:A0A1D5PFG3
Proteins	A0A1D5P4P1	UniProt:A0A1D5P4P1
Proteins	R4GG01	UniProt:R4GG01
Proteins	A0A1L1RTY3	UniProt:A0A1L1RTY3
Proteins	E1C7M0	UniProt:E1C7M0
Proteins	F1NXB6	UniProt:F1NXB6
Proteins	A0A1D5PC67	UniProt:A0A1D5PC67
Proteins	A0A1D5PD98	UniProt:A0A1D5PD98
Proteins	E1BRS7	UniProt:E1BRS7 Gga.27675
Proteins	B8ZX71	UniProt:B8ZX71 C6
Proteins	E1C6U2	UniProt:E1C6U2
Proteins	E1C7A7	UniProt:E1C7A7
Proteins	A0A1L1RY57	UniProt:A0A1L1RY57
Proteins	F1NMA7	UniProt:F1NMA7 C3AR1
Proteins	A0A1D5PK03	UniProt:A0A1D5PK03
Proteins	F1NF64	UniProt:F1NF64 CFI
Proteins	F1P2M6	UniProt:F1P2M6
Proteins	A0A1L1RL58	UniProt:A0A1L1RL58
Proteins	A0A1D5PZN8	UniProt:A0A1D5PZN8
Proteins	F1NXV6	UniProt:F1NXV6
Proteins	A0A1L1RV31	UniProt:A0A1L1RV31
Proteins	F1NA58	UniProt:F1NA58
Proteins	F1P3M9	UniProt:F1P3M9
Proteins	A0A1D5PN61	UniProt:A0A1D5PN61
Proteins	A0A1D5P1X2	UniProt:A0A1D5P1X2
Proteins	F1NJU5	UniProt:F1NJU5 Gga.27731
Proteins	A0A1D5PEY8	UniProt:A0A1D5PEY8 Complement C8 gamma chain
Proteins	E1C7C1	UniProt:E1C7C1 Gga.10243
Proteins	P00698	UniProt:P00698
Proteins	A0A1D5P4L7	UniProt:A0A1D5P4L7
Proteins	A0A1L1S118	UniProt:A0A1L1S118
Proteins	A0A1L1RSU6	UniProt:A0A1L1RSU6
Proteins	E1BQC2	UniProt:E1BQC2
Proteins	A0A1D5P6W3	UniProt:A0A1D5P6W3
Proteins	A0A1I7Q416	UniProt:A0A1I7Q416
Proteins	F1NJ24	UniProt:F1NJ24
Proteins	Q5ZIK2	UniProt:Q5ZIK2
Proteins	F1P2A1	UniProt:F1P2A1
Proteins	A0A1D5NY41	UniProt:A0A1D5NY41
Proteins	A0A1L1RRT4	UniProt:A0A1L1RRT4
Proteins	A0A1D5P879	UniProt:A0A1D5P879
Proteins	E1C9K4	UniProt:E1C9K4
Proteins	F1NXX9	UniProt:F1NXX9
Proteins	F1NPN7	UniProt:F1NPN7
Proteins	E1C1U3	UniProt:E1C1U3
Proteins	A0A1L1RMA4	UniProt:A0A1L1RMA4
Proteins	E1BXM5	UniProt:E1BXM5
Proteins	A0A1L1RZ43	UniProt:A0A1L1RZ43
Proteins	A0A1D5NW18	UniProt:A0A1D5NW18
Proteins	A0A1D5P474	UniProt:A0A1D5P474
Proteins	F1NLZ2	UniProt:F1NLZ2
Proteins	A0A1L1RUM8	UniProt:A0A1L1RUM8
Proteins	R4GIS9	UniProt:R4GIS9
Proteins	F1NGH3	UniProt:F1NGH3
Proteins	A0A1L1RVJ0	UniProt:A0A1L1RVJ0
Proteins	A0A1D5P2B7	UniProt:A0A1D5P2B7
Proteins	Q04861	UniProt:Q04861 NFKB1
Proteins	A0A1D5NXV4	UniProt:A0A1D5NXV4
Proteins	A0A1D5P4Q4	UniProt:A0A1D5P4Q4
Proteins	A0A1D5PFZ5	UniProt:A0A1D5PFZ5
Proteins	A0A1D5P2U8	UniProt:A0A1D5P2U8
Proteins	E1BZ59	UniProt:E1BZ59
Proteins	E1C581	UniProt:E1C581
Proteins	E1BV51	UniProt:E1BV51
Proteins	A0A1D5PFG8	UniProt:A0A1D5PFG8
Proteins	E1C894	UniProt:E1C894 similar to NOD9
Proteins	Q90ZD4	UniProt:Q90ZD4
Proteins	A0A1D5PHB6	UniProt:A0A1D5PHB6
Proteins	A5HNF6	UniProt:A5HNF6 MYD88
Proteins	A0A1D5NX39	UniProt:A0A1D5NX39
Proteins	E1BSS0	UniProt:E1BSS0
Proteins	A0A1D5P8H8	UniProt:A0A1D5P8H8
Proteins	A0A1D5PPD0	UniProt:A0A1D5PPD0
Proteins	F1NGB5	UniProt:F1NGB5
Proteins	F1NQU9	UniProt:F1NQU9
Proteins	Q5ZMB9	UniProt:Q5ZMB9 LYN
Proteins	A0A1D5NY37	UniProt:A0A1D5NY37
Proteins	A0A1D5PT95	UniProt:A0A1D5PT95
Proteins	A0A1I7Q453	UniProt:A0A1I7Q453
Proteins	P08642	UniProt:P08642
Proteins	A0A1D5PR41	UniProt:A0A1D5PR41
Proteins	P05625	UniProt:P05625
Proteins	A0A1D5P006	UniProt:A0A1D5P006
Proteins	E1BS97	UniProt:E1BS97
Proteins	A0A1D5PHL4	UniProt:A0A1D5PHL4
Proteins	F1N8W8	UniProt:F1N8W8
Proteins	E1C3P6	UniProt:E1C3P6
Proteins	A0A1D5PLV3	UniProt:A0A1D5PLV3
Proteins	A0A1D5NW04	UniProt:A0A1D5NW04
Proteins	R4GIN8	UniProt:R4GIN8
Proteins	A0A1D5P0J5	UniProt:A0A1D5P0J5
Proteins	A0A1D5P6I8	UniProt:A0A1D5P6I8
Proteins	Q5F3L1	UniProt:Q5F3L1
Proteins	A0A1D5NVH7	UniProt:A0A1D5NVH7
Proteins	A0A1D5NT78	UniProt:A0A1D5NT78
Proteins	A0A1D5PZS5	UniProt:A0A1D5PZS5
Proteins	A0A1D5PC15	UniProt:A0A1D5PC15
Proteins	A0A1D5PZ82	UniProt:A0A1D5PZ82
Proteins	A0A1D5PU28	UniProt:A0A1D5PU28
Proteins	A0A1D5PIJ2	UniProt:A0A1D5PIJ2
Proteins	A0A1D5PCH3	UniProt:A0A1D5PCH3
Proteins	P02707	UniProt:P02707
Proteins	F1P3G1	UniProt:F1P3G1
Proteins	A0A1D5PXN4	UniProt:A0A1D5PXN4
Proteins	E1C5S5	UniProt:E1C5S5
Proteins	E1BWU9	UniProt:E1BWU9
Proteins	E1C626	UniProt:E1C626 TRAF6
Proteins	A0A1D5P1T2	UniProt:A0A1D5P1T2
Proteins	A0A1D5P968	UniProt:A0A1D5P968
Proteins	R4GI14	UniProt:R4GI14
Proteins	A0A1D5PL83	UniProt:A0A1D5PL83
Proteins	A0A1D5PHP4	UniProt:A0A1D5PHP4
Proteins	P62149	UniProt:P62149
Proteins	Q6VN51	UniProt:Q6VN51
Proteins	E1C2T7	UniProt:E1C2T7
Proteins	Q5ZIM8	UniProt:Q5ZIM8
Proteins	A0A1D5P3Y2	UniProt:A0A1D5P3Y2
Proteins	E1C4F6	UniProt:E1C4F6
Proteins	A0A1D5NYF4	UniProt:A0A1D5NYF4
Proteins	A0A1D5P8S9	UniProt:A0A1D5P8S9
Proteins	A0A1D5PVA8	UniProt:A0A1D5PVA8
Proteins	A0A1L1RQF0	UniProt:A0A1L1RQF0
Proteins	A0A1L1S041	UniProt:A0A1L1S041
Proteins	F1NSQ9	UniProt:F1NSQ9
Proteins	A0A1L1RZ05	UniProt:A0A1L1RZ05
Proteins	A0A1D5PIH2	UniProt:A0A1D5PIH2
Proteins	E1C473	UniProt:E1C473
Proteins	A0A1D5PNG2	UniProt:A0A1D5PNG2
Proteins	A0A1D5PI24	UniProt:A0A1D5PI24
Proteins	A0A1D5P3J9	UniProt:A0A1D5P3J9
Proteins	R4GLK3	UniProt:R4GLK3
Proteins	F1NKW9	UniProt:F1NKW9
Proteins	Q5ZIT7	UniProt:Q5ZIT7
Proteins	A0A1D5NXL7	UniProt:A0A1D5NXL7
Proteins	A0A1L1RVR6	UniProt:A0A1L1RVR6
Proteins	A0A1D5P9K2	UniProt:A0A1D5P9K2
Proteins	A0A1L1S033	UniProt:A0A1L1S033
Proteins	A0A1L1RL24	UniProt:A0A1L1RL24
Proteins	A0A1L1RNH2	UniProt:A0A1L1RNH2
Proteins	Q5ZMB8	UniProt:Q5ZMB8
Proteins	A0A1D5PJW4	UniProt:A0A1D5PJW4
Proteins	A0A1L1RJ99	UniProt:A0A1L1RJ99
Proteins	A0A1L1S0K9	UniProt:A0A1L1S0K9
Proteins	A0A1L1RX28	UniProt:A0A1L1RX28
Proteins	F1NR71	UniProt:F1NR71
Proteins	A0A1L1RYR5	UniProt:A0A1L1RYR5
Proteins	A0A1D5NZU5	UniProt:A0A1D5NZU5
Proteins	Q6JLB2	UniProt:Q6JLB2
Proteins	F1N903	UniProt:F1N903
Proteins	F1NU79	UniProt:F1NU79
Proteins	Q5F3J5	UniProt:Q5F3J5
Proteins	F7BAP2	UniProt:F7BAP2
Proteins	F1NCS8	UniProt:F1NCS8
Proteins	A0A1L1RYL5	UniProt:A0A1L1RYL5
Proteins	Q5ZKX2	UniProt:Q5ZKX2
Proteins	A0A1L1RVS1	UniProt:A0A1L1RVS1
Proteins	A0A1L1RLS1	UniProt:A0A1L1RLS1
Proteins	R4GLB3	UniProt:R4GLB3
Proteins	A0A1D5PLK1	UniProt:A0A1D5PLK1
Proteins	A0A1L1RRI1	UniProt:A0A1L1RRI1
Proteins	F1NVH4	UniProt:F1NVH4
Proteins	A0A1D5PAT7	UniProt:A0A1D5PAT7
Proteins	A0A1L1RY23	UniProt:A0A1L1RY23
Proteins	Q5ZJL3	UniProt:Q5ZJL3
Proteins	A0A1D5PI39	UniProt:A0A1D5PI39
Proteins	F1NUT6	UniProt:F1NUT6
Proteins	A0A1D5PLQ3	UniProt:A0A1D5PLQ3
Proteins	A0A1D5NTV4	UniProt:A0A1D5NTV4
Proteins	A0A1L1RMC0	UniProt:A0A1L1RMC0
Proteins	F1N954	UniProt:F1N954
Proteins	A0A1L1RYC1	UniProt:A0A1L1RYC1
Proteins	A0A1L1RSU8	UniProt:A0A1L1RSU8
Proteins	E1BYW9	UniProt:E1BYW9
Proteins	F1P1R3	UniProt:F1P1R3
Proteins	A0A1D5NUF7	UniProt:A0A1D5NUF7
Proteins	F1NPA2	UniProt:F1NPA2
Proteins	H9L0U6	UniProt:H9L0U6
Proteins	A0A1L1RJC7	UniProt:A0A1L1RJC7
Proteins	A0A1L1RQY0	UniProt:A0A1L1RQY0
Proteins	A0A1L1RKG8	UniProt:A0A1L1RKG8
Proteins	R4GFD0	UniProt:R4GFD0
Proteins	F1ND07	UniProt:F1ND07
Proteins	A0A1L1RLT1	UniProt:A0A1L1RLT1
Proteins	A0A1L1RJ37	UniProt:A0A1L1RJ37
Proteins	F1NPQ0	UniProt:F1NPQ0
Proteins	A0A1D5PQJ0	UniProt:A0A1D5PQJ0
Proteins	A0A1L1RUE7	UniProt:A0A1L1RUE7
Proteins	A0A1L1RUE8	UniProt:A0A1L1RUE8
Proteins	A0A1D5PDX4	UniProt:A0A1D5PDX4
Proteins	A0A1D5PHL0	UniProt:A0A1D5PHL0
Proteins	A0A1L1RM01	UniProt:A0A1L1RM01
Proteins	A0A1D5PID9	UniProt:A0A1D5PID9
Proteins	E1BX02	UniProt:E1BX02
Proteins	F1NY92	UniProt:F1NY92
Proteins	A0A1L1RXQ7	UniProt:A0A1L1RXQ7
Proteins	A0A1L1S0D0	UniProt:A0A1L1S0D0
Proteins	Q7ZT63	UniProt:Q7ZT63
Proteins	Q5ZJX9	UniProt:Q5ZJX9
Proteins	Q5ZLI2	UniProt:Q5ZLI2
Proteins	A0A1D5PVN0	UniProt:A0A1D5PVN0
Proteins	F1NC02	UniProt:F1NC02
Proteins	P84169	UniProt:P84169
Proteins	F1NSP7	UniProt:F1NSP7
Proteins	A0A1L1RLH7	UniProt:A0A1L1RLH7
Proteins	F1NEQ6	UniProt:F1NEQ6
Proteins	R4GH80	UniProt:R4GH80
Proteins	F1NMZ5	UniProt:F1NMZ5
Proteins	A0A1D5PFM2	UniProt:A0A1D5PFM2
Proteins	F1NLD4	UniProt:F1NLD4
Proteins	A0A1D5P2L3	UniProt:A0A1D5P2L3
Proteins	Q5ZKF5	UniProt:Q5ZKF5
Proteins	A0A1D5P831	UniProt:A0A1D5P831
Proteins	A0A1D5P3W6	UniProt:A0A1D5P3W6
Proteins	A0A1D5PSH9	UniProt:A0A1D5PSH9
Proteins	A0A1D5PQA9	UniProt:A0A1D5PQA9
Proteins	F1NYG1	UniProt:F1NYG1
Proteins	A0A1D5NTM3	UniProt:A0A1D5NTM3
Proteins	A0A1D5NYD3	UniProt:A0A1D5NYD3
Proteins	A0A1D5NXE7	UniProt:A0A1D5NXE7
Proteins	Q5ZHQ9	UniProt:Q5ZHQ9
Proteins	F1NL19	UniProt:F1NL19
Proteins	E1BZJ2	UniProt:E1BZJ2
Proteins	A0A1D5PNM7	UniProt:A0A1D5PNM7
Proteins	A0A1D5P0Q4	UniProt:A0A1D5P0Q4
Proteins	A0A1D5PLI5	UniProt:A0A1D5PLI5
Proteins	A0A1D5PZH2	UniProt:A0A1D5PZH2
Proteins	Q5F4A2	UniProt:Q5F4A2
Proteins	O42391	UniProt:O42391
Proteins	A0A1D5PUK7	UniProt:A0A1D5PUK7
Proteins	E1C8M4	UniProt:E1C8M4 PIK3R1
Proteins	E1C2C5	UniProt:E1C2C5
Proteins	A0A1D5NYP8	UniProt:A0A1D5NYP8
Proteins	A0A1D5PEZ2	UniProt:A0A1D5PEZ2
Proteins	A3R0S3	UniProt:A3R0S3
Proteins	A0A1D5PQN7	UniProt:A0A1D5PQN7
Proteins	A0A1D5P223	UniProt:A0A1D5P223
Proteins	A0A1D5PJA6	UniProt:A0A1D5PJA6
Proteins	Q5F3U4	UniProt:Q5F3U4
Proteins	A0A1D5NUL7	UniProt:A0A1D5NUL7
Proteins	A0A1L1RLH3	UniProt:A0A1L1RLH3
Proteins	Q5F3W0	UniProt:Q5F3W0 RCJMB04_5k17
Proteins	E1C8C5	UniProt:E1C8C5
Proteins	A0A1D5PXC6	UniProt:A0A1D5PXC6
Proteins	P79996	UniProt:P79996 MAPK9
Proteins	E1C1H4	UniProt:E1C1H4
Proteins	A0A1D5PYH8	UniProt:A0A1D5PYH8
Proteins	F1NCN0	UniProt:F1NCN0
Proteins	E1BQF3	UniProt:E1BQF3
Proteins	Q9DG07	UniProt:Q9DG07
Proteins	A0A1D5P0J9	UniProt:A0A1D5P0J9
Proteins	F1NN68	UniProt:F1NN68
Proteins	F1NG51	UniProt:F1NG51
Proteins	A0A1D5NVQ5	UniProt:A0A1D5NVQ5
Proteins	Q8UUX6	UniProt:Q8UUX6
Proteins	Q6LC82	UniProt:Q6LC82
Proteins	F1N938	UniProt:F1N938
Proteins	A0A1D5PDJ5	UniProt:A0A1D5PDJ5
Proteins	A0A1D5NVP0	UniProt:A0A1D5NVP0
Proteins	A0A1D5P2I9	UniProt:A0A1D5P2I9
Proteins	Q8UWG6	UniProt:Q8UWG6 Extracellular signal-regulated kinase 2
Proteins	P11939	UniProt:P11939
Proteins	E1C035	UniProt:E1C035
Proteins	A0A1L1RVS7	UniProt:A0A1L1RVS7
Proteins	A0A1D5PDN9	UniProt:A0A1D5PDN9
Proteins	Q5ZLF2	UniProt:Q5ZLF2
Proteins	A0A1D5NXK5	UniProt:A0A1D5NXK5
Proteins	F1NZY8	UniProt:F1NZY8
Proteins	A0A1D5PVK4	UniProt:A0A1D5PVK4
Proteins	E1C6Q5	UniProt:E1C6Q5
Proteins	A0A1D5P7Q9	UniProt:A0A1D5P7Q9
Proteins	A0A1D5PVU9	UniProt:A0A1D5PVU9
Proteins	A0A1D5P7E4	UniProt:A0A1D5P7E4
Proteins	A0A1D5PBN5	UniProt:A0A1D5PBN5
Proteins	A0A1D5PI25	UniProt:A0A1D5PI25
Proteins	A0A1D5PGI0	UniProt:A0A1D5PGI0
Proteins	A0A1D5NWG5	UniProt:A0A1D5NWG5
Proteins	A0A1L1RSJ7	UniProt:A0A1L1RSJ7
Proteins	A0A1D5PQN0	UniProt:A0A1D5PQN0
Proteins	A0A1D5NYE8	UniProt:A0A1D5NYE8
Proteins	A0A1L1RK02	UniProt:A0A1L1RK02
Proteins	A0A1L1RRU8	UniProt:A0A1L1RRU8
Proteins	A0A1L1RQN5	UniProt:A0A1L1RQN5
Proteins	F1NYL0	UniProt:F1NYL0
Proteins	F1NKL4	UniProt:F1NKL4
Proteins	A0A1D5PDH9	UniProt:A0A1D5PDH9
Proteins	A0A1D5PYV7	UniProt:A0A1D5PYV7
Proteins	A0A1D5PWZ1	UniProt:A0A1D5PWZ1
Proteins	A0A1D5PMG3	UniProt:A0A1D5PMG3
Proteins	S6BNL5	UniProt:S6BNL5
Proteins	Q5ZI13	UniProt:Q5ZI13
Proteins	F1P5D8	UniProt:F1P5D8
Proteins	A0A1L1RM27	UniProt:A0A1L1RM27
Proteins	A0A1D5NYY8	UniProt:A0A1D5NYY8
Proteins	A0A1L1RLT0	UniProt:A0A1L1RLT0
Proteins	A0A1L1RKA1	UniProt:A0A1L1RKA1
Proteins	A0A1D5PSP4	UniProt:A0A1D5PSP4
Proteins	A0A1L1RWQ0	UniProt:A0A1L1RWQ0
Proteins	A0A1D5P393	UniProt:A0A1D5P393
Proteins	A0A1D5PXL0	UniProt:A0A1D5PXL0
Proteins	F1NI86	UniProt:F1NI86
Proteins	A0A1L1RSD2	UniProt:A0A1L1RSD2
Proteins	F1P590	UniProt:F1P590
Proteins	A0A1L1RNF0	UniProt:A0A1L1RNF0
Proteins	A0A1D5PSE5	UniProt:A0A1D5PSE5
Proteins	F1P269	UniProt:F1P269
Proteins	A0A1D5P0M4	UniProt:A0A1D5P0M4
Proteins	A0A1D5PJC6	UniProt:A0A1D5PJC6
Proteins	F1NTQ2	UniProt:F1NTQ2
Proteins	A0A1D5P7C6	UniProt:A0A1D5P7C6
Proteins	A0A1L1RUL6	UniProt:A0A1L1RUL6
Proteins	F1NIN2	UniProt:F1NIN2
Proteins	A0A1D5PV01	UniProt:A0A1D5PV01
Proteins	A0A1L1RXB2	UniProt:A0A1L1RXB2
Proteins	A0A1D5PBE6	UniProt:A0A1D5PBE6
Proteins	A0A1D5PVA7	UniProt:A0A1D5PVA7
Proteins	A0A1D5PE83	UniProt:A0A1D5PE83
Proteins	A0A1L1RMB3	UniProt:A0A1L1RMB3
Proteins	A0A1D5P5U6	UniProt:A0A1D5P5U6
Proteins	F1NUW2	UniProt:F1NUW2
Proteins	F1P0D3	UniProt:F1P0D3
Proteins	F1NWG2	UniProt:F1NWG2
Proteins	A0A1L1RK36	UniProt:A0A1L1RK36
Proteins	A0A1L1RV11	UniProt:A0A1L1RV11
Proteins	A0A1L1RN50	UniProt:A0A1L1RN50
Proteins	F1P4H4	UniProt:F1P4H4
Proteins	A0A1D5P2C3	UniProt:A0A1D5P2C3
Proteins	A0A1D5P0V0	UniProt:A0A1D5P0V0
Proteins	A0A1D5NTH7	UniProt:A0A1D5NTH7
Proteins	A0A1D5PZJ4	UniProt:A0A1D5PZJ4
Proteins	A0A1D5P2W3	UniProt:A0A1D5P2W3
Proteins	A0A1L1RJB4	UniProt:A0A1L1RJB4
Proteins	A0A1L1RK58	UniProt:A0A1L1RK58
Proteins	A0A1D5NTA5	UniProt:A0A1D5NTA5
Proteins	F1NEF2	UniProt:F1NEF2
Proteins	A0A1L1RVF6	UniProt:A0A1L1RVF6
Proteins	A0A1D5PTA9	UniProt:A0A1D5PTA9
Proteins	Q1T768	UniProt:Q1T768
Proteins	A0A1D5PF93	UniProt:A0A1D5PF93
Proteins	A0A1L1RLY7	UniProt:A0A1L1RLY7
Proteins	A0A1D5PLW1	UniProt:A0A1D5PLW1
Proteins	A0A1D5PK12	UniProt:A0A1D5PK12
Proteins	A0A1D5PAR3	UniProt:A0A1D5PAR3
Proteins	F1P006	UniProt:F1P006
Proteins	A0A1L1RT92	UniProt:A0A1L1RT92
Proteins	A0A1L1RT69	UniProt:A0A1L1RT69
Proteins	A0A1L1RNH0	UniProt:A0A1L1RNH0
Proteins	F1P4X3	UniProt:F1P4X3
Proteins	F1NYK5	UniProt:F1NYK5
Proteins	E1C206	UniProt:E1C206
Proteins	E1C7T1	UniProt:E1C7T1
Proteins	R4GGU3	UniProt:R4GGU3
Proteins	A0A1L1RN18	UniProt:A0A1L1RN18
Proteins	A0A1L1RR37	UniProt:A0A1L1RR37
Proteins	A0A1L1RSR8	UniProt:A0A1L1RSR8
Proteins	F1NPN5	UniProt:F1NPN5
Proteins	A0A1L1RRQ8	UniProt:A0A1L1RRQ8
Proteins	E1BS56	UniProt:E1BS56
Proteins	E1BT44	UniProt:E1BT44
Proteins	A0A1L1RWR0	UniProt:A0A1L1RWR0
Proteins	P27731	UniProt:P27731
Proteins	A0A1D5P7W1	UniProt:A0A1D5P7W1
Proteins	A0A1D5PM49	UniProt:A0A1D5PM49
Proteins	A0A1D5NTY5	UniProt:A0A1D5NTY5
Proteins	A0A1D5P8L6	UniProt:A0A1D5P8L6
Proteins	A0A1D5PKL0	UniProt:A0A1D5PKL0
Proteins	A0A1D5PF52	UniProt:A0A1D5PF52
Proteins	A0A1D5P3U1	UniProt:A0A1D5P3U1
Proteins	Q5ZMU9	UniProt:Q5ZMU9
Proteins	A0A1D5PXG2	UniProt:A0A1D5PXG2
Proteins	F1NI04	UniProt:F1NI04
Proteins	A0A1D5PS44	UniProt:A0A1D5PS44
Proteins	A0A1D5PP38	UniProt:A0A1D5PP38
Proteins	A0A1D5P167	UniProt:A0A1D5P167
Proteins	A0A1D5P0E9	UniProt:A0A1D5P0E9
Proteins	A0A1D5PEV3	UniProt:A0A1D5PEV3
Proteins	A0A1D5PXW0	UniProt:A0A1D5PXW0
Proteins	E1BS94	UniProt:E1BS94
Proteins	P17785	UniProt:P17785
Proteins	F1NQI0	UniProt:F1NQI0
Proteins	E1C351	UniProt:E1C351
Proteins	A0A1D5P3B4	UniProt:A0A1D5P3B4
Proteins	A0A1L1RSH5	UniProt:A0A1L1RSH5
Proteins	F1NG10	UniProt:F1NG10
Proteins	A0A1L1RJX0	UniProt:A0A1L1RJX0
Proteins	A0A1L1RKR1	UniProt:A0A1L1RKR1
Proteins	A0A1L1RLZ8	UniProt:A0A1L1RLZ8
Proteins	F1NZY9	UniProt:F1NZY9
Proteins	A0A1L1RZM9	UniProt:A0A1L1RZM9
Proteins	F1P099	UniProt:F1P099
Proteins	A0A1D5PMC8	UniProt:A0A1D5PMC8
Proteins	A0A1D5PZJ6	UniProt:A0A1D5PZJ6
Proteins	A0A1D5P0V8	UniProt:A0A1D5P0V8
Proteins	A0A1D5P324	UniProt:A0A1D5P324
Proteins	A2JDL7	UniProt:A2JDL7
Proteins	A0A1D5PJ80	UniProt:A0A1D5PJ80
Proteins	A0A1D5PHH5	UniProt:A0A1D5PHH5
Proteins	F1N9P4	UniProt:F1N9P4
Proteins	F1N9P3	UniProt:F1N9P3
Proteins	A0A1D5PQT1	UniProt:A0A1D5PQT1
Proteins	A0A1D5PWS9	UniProt:A0A1D5PWS9
Proteins	A0A1D5NUT0	UniProt:A0A1D5NUT0
Proteins	A0A1D5NXT3	UniProt:A0A1D5NXT3
Proteins	A0A1D5P687	UniProt:A0A1D5P687
Proteins	A0A1D5PZN9	UniProt:A0A1D5PZN9
Proteins	A0A1D5P8C8	UniProt:A0A1D5P8C8
Proteins	A0A1D5PV11	UniProt:A0A1D5PV11
Proteins	A0A1D5NXM4	UniProt:A0A1D5NXM4
Proteins	A0A1D5PVL2	UniProt:A0A1D5PVL2
Proteins	A0A1D5PTV3	UniProt:A0A1D5PTV3
Proteins	A0A1D5P0A2	UniProt:A0A1D5P0A2
Proteins	A0A1D5PVH3	UniProt:A0A1D5PVH3
Proteins	A0A1D5PN36	UniProt:A0A1D5PN36
Proteins	Q5ZK02	UniProt:Q5ZK02
Proteins	Q5ZJ73	UniProt:Q5ZJ73
Proteins	F1NML7	UniProt:F1NML7
Proteins	P53488	UniProt:P53488
Proteins	A0A1L1S046	UniProt:A0A1L1S046
Proteins	A0A1D5NUC1	UniProt:A0A1D5NUC1
Proteins	Q5F424	UniProt:Q5F424
Proteins	Q8JIG5	UniProt:Q8JIG5
Proteins	A0A1D5Q032	UniProt:A0A1D5Q032
Proteins	E1C062	UniProt:E1C062
Proteins	A0A1L1RLR2	UniProt:A0A1L1RLR2
Proteins	E1BXL4	UniProt:E1BXL4
Proteins	F1NBS9	UniProt:F1NBS9
Proteins	E1BSN7	UniProt:E1BSN7
Proteins	A0A1D5PNX5	UniProt:A0A1D5PNX5
Proteins	A0A1D5PY65	UniProt:A0A1D5PY65
Proteins	F1NBV0	UniProt:F1NBV0
Proteins	A0A1L1RZ83	UniProt:A0A1L1RZ83
Proteins	Q5ZHM8	UniProt:Q5ZHM8
Proteins	A0A1D5PES5	UniProt:A0A1D5PES5
Proteins	Q5ZIR7	UniProt:Q5ZIR7
Proteins	A0A1D5NTF3	UniProt:A0A1D5NTF3
Proteins	A0A1D5PCC1	UniProt:A0A1D5PCC1
Proteins	F1NUY5	UniProt:F1NUY5
Proteins	E1BTF4	UniProt:E1BTF4
Proteins	A0A1D5PI58	UniProt:A0A1D5PI58
Proteins	A0A1D5P531	UniProt:A0A1D5P531
Proteins	E1C2F6	UniProt:E1C2F6
Proteins	A0A1L1RRV1	UniProt:A0A1L1RRV1
Proteins	F1N9N4	UniProt:F1N9N4
Proteins	F1NCZ2	UniProt:F1NCZ2
Proteins	A0A1L1RV98	UniProt:A0A1L1RV98
Proteins	A0A1D5PXW8	UniProt:A0A1D5PXW8
Proteins	A0A1L1RMW8	UniProt:A0A1L1RMW8
Proteins	A0A1D5PB88	UniProt:A0A1D5PB88
Proteins	E1C5F2	UniProt:E1C5F2
Proteins	A0A1D5PKF7	UniProt:A0A1D5PKF7
Proteins	F1NED5	UniProt:F1NED5
Proteins	F1P1P3	UniProt:F1P1P3
Proteins	A0A1D5PY99	UniProt:A0A1D5PY99
Proteins	A0A1D5PRT2	UniProt:A0A1D5PRT2
Proteins	F1NC40	UniProt:F1NC40
Proteins	A0A1L1RLM7	UniProt:A0A1L1RLM7
Proteins	A0A1I7Q438	UniProt:A0A1I7Q438
Proteins	A0A1L1S119	UniProt:A0A1L1S119
Proteins	A0A1D5PZM9	UniProt:A0A1D5PZM9
Proteins	A0A1D5PAA8	UniProt:A0A1D5PAA8
Proteins	A0A1D5PXY1	UniProt:A0A1D5PXY1
Proteins	F1NUY4	UniProt:F1NUY4
Proteins	A0A1D5PRS4	UniProt:A0A1D5PRS4
Proteins	A0A1L1RQ91	UniProt:A0A1L1RQ91
Proteins	A0A1L1RPE8	UniProt:A0A1L1RPE8
Proteins	A0A1L1RR26	UniProt:A0A1L1RR26
Proteins	F1NIJ6	UniProt:F1NIJ6
Proteins	P12003	UniProt:P12003
Proteins	F1NAD9	UniProt:F1NAD9
Proteins	F1NKE8	UniProt:F1NKE8
Proteins	A0A1D5PVA2	UniProt:A0A1D5PVA2
Proteins	A0A1D5PFJ6	UniProt:A0A1D5PFJ6
Proteins	F1NWP3	UniProt:F1NWP3
Proteins	A0A1L1RPG0	UniProt:A0A1L1RPG0
Proteins	A0A1L1RJY5	UniProt:A0A1L1RJY5
Proteins	A0A1D5PYK0	UniProt:A0A1D5PYK0
Proteins	A0A1L1RJM3	UniProt:A0A1L1RJM3
Proteins	R4GGM7	UniProt:R4GGM7
Proteins	A0A1D5PRA8	UniProt:A0A1D5PRA8
Proteins	Q9YH06	UniProt:Q9YH06
Proteins	A0A1L1RTH7	UniProt:A0A1L1RTH7
Proteins	Q5F4A4	UniProt:Q5F4A4
Proteins	A0A1D5PSI2	UniProt:A0A1D5PSI2
Proteins	A0A1L1RP03	UniProt:A0A1L1RP03
Proteins	A0A1L1RVE0	UniProt:A0A1L1RVE0
Proteins	P28318	UniProt:P28318
Proteins	F1P561	UniProt:F1P561
Proteins	E1BZE1	UniProt:E1BZE1
Proteins	F1NN49	UniProt:F1NN49
Proteins	P24479	UniProt:P24479
Proteins	A0A1D5PRY7	UniProt:A0A1D5PRY7
Proteins	F1NRH6	UniProt:F1NRH6
Proteins	A0A1D5PK41	UniProt:A0A1D5PK41
Proteins	Q02977	UniProt:Q02977
Proteins	A0A1D5NTE9	UniProt:A0A1D5NTE9
Proteins	A0A1D5P4I3	UniProt:A0A1D5P4I3
Proteins	A0A1D5NT58	UniProt:A0A1D5NT58
Proteins	A0A1D5NTL4	UniProt:A0A1D5NTL4
Proteins	A0A1D5PE22	UniProt:A0A1D5PE22
Proteins	Q90835	UniProt:Q90835
Proteins	E1BTH1	UniProt:E1BTH1
Proteins	R4GM10	UniProt:R4GM10
Proteins	Q5ZIE3	UniProt:Q5ZIE3
Proteins	A0A1L1RK87	UniProt:A0A1L1RK87
Proteins	A0A1L1RSV0	UniProt:A0A1L1RSV0
Proteins	A0A1D5PXR1	UniProt:A0A1D5PXR1
Proteins	A0A1D5PZV6	UniProt:A0A1D5PZV6
Proteins	A0A1D5PS29	UniProt:A0A1D5PS29
Proteins	A0A1D5PWP9	UniProt:A0A1D5PWP9
Proteins	A0A1L1RPZ1	UniProt:A0A1L1RPZ1
Proteins	A0A1L1RLP2	UniProt:A0A1L1RLP2
Proteins	A0A1L1RXS5	UniProt:A0A1L1RXS5
Proteins	F1NPG2	UniProt:F1NPG2
Proteins	A0A1D5P6H1	UniProt:A0A1D5P6H1
Proteins	A0A1L1RXS9	UniProt:A0A1L1RXS9
Proteins	E1BW56	UniProt:E1BW56
Proteins	A0A1D5PH32	UniProt:A0A1D5PH32
Proteins	A0A1D5PNS4	UniProt:A0A1D5PNS4
Proteins	F1NKF3	UniProt:F1NKF3
Proteins	A0A1L1RYW9	UniProt:A0A1L1RYW9
Proteins	Q5ZHU2	UniProt:Q5ZHU2
Proteins	F1NNS8	UniProt:F1NNS8
Proteins	A0A1D5PLH7	UniProt:A0A1D5PLH7
Proteins	A0A1D5PCI6	UniProt:A0A1D5PCI6
Proteins	F1NB65	UniProt:F1NB65
Proteins	A0A1L1RXJ4	UniProt:A0A1L1RXJ4
Proteins	A0A1L1RU55	UniProt:A0A1L1RU55
Proteins	A0A1D5NUK5	UniProt:A0A1D5NUK5
Proteins	A0A1D5PXN9	UniProt:A0A1D5PXN9
Proteins	Q5ZMV5	UniProt:Q5ZMV5
Proteins	F1NG97	UniProt:F1NG97
Proteins	A0A1D5PQB5	UniProt:A0A1D5PQB5
Proteins	A0A1D5P508	UniProt:A0A1D5P508
Proteins	A0A1D5PKF0	UniProt:A0A1D5PKF0
Proteins	A0A1L1S0M1	UniProt:A0A1L1S0M1
Proteins	F1NHH1	UniProt:F1NHH1
Proteins	F1NKB6	UniProt:F1NKB6
Proteins	A0A1D5PDJ1	UniProt:A0A1D5PDJ1
Proteins	A0A1L1RWI0	UniProt:A0A1L1RWI0
Proteins	A0A1D5PDE7	UniProt:A0A1D5PDE7
Proteins	E1BUM0	UniProt:E1BUM0
Proteins	A0A1D5PKT2	UniProt:A0A1D5PKT2
Proteins	A0A1D5P337	UniProt:A0A1D5P337
Proteins	Q02960	UniProt:Q02960
Proteins	P00548	UniProt:P00548 PKM
Proteins	E1C6V1	UniProt:E1C6V1
Proteins	A0A1D5PR33	UniProt:A0A1D5PR33
Proteins	F1NHK3	UniProt:F1NHK3
Proteins	A0A1D5P939	UniProt:A0A1D5P939
Proteins	F1NX83	UniProt:F1NX83
Proteins	A0A1D5PF87	UniProt:A0A1D5PF87
Proteins	A0A1D5P582	UniProt:A0A1D5P582
Proteins	A0A1D5PMU2	UniProt:A0A1D5PMU2
Proteins	R4GL78	UniProt:R4GL78
Proteins	A0A1D5NXX7	UniProt:A0A1D5NXX7
Proteins	A0A1D5P9E1	UniProt:A0A1D5P9E1
Proteins	F1NHL2	UniProt:F1NHL2
Proteins	A0A1D5PM81	UniProt:A0A1D5PM81
Proteins	A0A1D5P4H3	UniProt:A0A1D5P4H3
Proteins	A0A1D5PG47	UniProt:A0A1D5PG47
Proteins	A0A1D5PPU9	UniProt:A0A1D5PPU9
Proteins	Q5ZL24	UniProt:Q5ZL24
Proteins	C7G537	UniProt:C7G537
Proteins	Q5F491	UniProt:Q5F491
Proteins	F1NZI1	UniProt:F1NZI1
Proteins	Q5ZLN1	UniProt:Q5ZLN1 PGAM1
Proteins	R4GJD9	UniProt:R4GJD9
Proteins	A0A1L1RVS5	UniProt:A0A1L1RVS5
Proteins	F1NT21	UniProt:F1NT21
Proteins	A0A1D5PU17	UniProt:A0A1D5PU17
Proteins	A0A1D5NZ47	UniProt:A0A1D5NZ47
Proteins	A0A1L1RUP7	UniProt:A0A1L1RUP7
Proteins	R4GI86	UniProt:R4GI86
Proteins	Q5ZKY2	UniProt:Q5ZKY2
Proteins	A0A1D5NVF2	UniProt:A0A1D5NVF2
Proteins	F1NGK6	UniProt:F1NGK6
Proteins	A0A1D5NZC8	UniProt:A0A1D5NZC8
Proteins	A0A1D5P1H3	UniProt:A0A1D5P1H3
Proteins	Q5ZIA5	UniProt:Q5ZIA5
Proteins	A0A1D5NYT4	UniProt:A0A1D5NYT4
Proteins	F1NTJ1	UniProt:F1NTJ1
Proteins	A0A1L1RKV5	UniProt:A0A1L1RKV5
Proteins	A0A1D5NYD5	UniProt:A0A1D5NYD5
Proteins	A0A1L1RKQ7	UniProt:A0A1L1RKQ7
Proteins	F1N9T9	UniProt:F1N9T9
Proteins	A0A1L1RUR0	UniProt:A0A1L1RUR0
Proteins	A0A1D5NV94	UniProt:A0A1D5NV94
Proteins	E1C866	UniProt:E1C866
Proteins	A0A1D5PSB4	UniProt:A0A1D5PSB4
Proteins	R4GHD9	UniProt:R4GHD9
Proteins	F1N8L5	UniProt:F1N8L5
Proteins	E1BWI0	UniProt:E1BWI0
Proteins	O93467	UniProt:O93467
Proteins	A0A1L1RNP0	UniProt:A0A1L1RNP0
Proteins	A0A1D5P320	UniProt:A0A1D5P320
Proteins	A0A1L1RK40	UniProt:A0A1L1RK40
Proteins	A0A1L1RSJ6	UniProt:A0A1L1RSJ6
Proteins	Q90828	UniProt:Q90828
Proteins	A4GTP0	UniProt:A4GTP0
Proteins	A0A1D5PQ84	UniProt:A0A1D5PQ84
Proteins	A0A1D5PQI1	UniProt:A0A1D5PQI1
Proteins	R4GGH7	UniProt:R4GGH7
Proteins	F1P1L8	UniProt:F1P1L8
Proteins	A0A1L1RQB6	UniProt:A0A1L1RQB6
Proteins	A0A1D5PS85	UniProt:A0A1D5PS85
Proteins	F1NJD7	UniProt:F1NJD7
Proteins	A0A1D5PYR9	UniProt:A0A1D5PYR9
Proteins	F1NTQ4	UniProt:F1NTQ4
Proteins	E1BQ95	UniProt:E1BQ95
Proteins	A0A1D5PW33	UniProt:A0A1D5PW33
Proteins	E1BTT1	UniProt:E1BTT1
Proteins	A0A1D5P4A6	UniProt:A0A1D5P4A6
Proteins	A0A1D5P5C1	UniProt:A0A1D5P5C1
Proteins	F1NCB9	UniProt:F1NCB9
Proteins	A0A1L1RYL6	UniProt:A0A1L1RYL6
Proteins	A0A1D5NZS8	UniProt:A0A1D5NZS8
Proteins	A0A1D5PVA4	UniProt:A0A1D5PVA4
Proteins	E1C1N1	UniProt:E1C1N1
Proteins	A0A1L1RXZ4	UniProt:A0A1L1RXZ4
Proteins	A0A1D5P5R9	UniProt:A0A1D5P5R9
Proteins	E1C8Q5	UniProt:E1C8Q5
Proteins	A0A1D5PJS2	UniProt:A0A1D5PJS2
Proteins	F1P1L7	UniProt:F1P1L7
Proteins	A0A1L1RSJ2	UniProt:A0A1L1RSJ2
Proteins	A0A1L1RT19	UniProt:A0A1L1RT19
Proteins	O73790	UniProt:O73790
Proteins	O42414	UniProt:O42414
Proteins	A0A1D5P456	UniProt:A0A1D5P456
Proteins	A0A1D5P1Y9	UniProt:A0A1D5P1Y9
Proteins	F1NSI8	UniProt:F1NSI8
Proteins	A0A1L1S0W8	UniProt:A0A1L1S0W8
Proteins	A0A1D5P3Y1	UniProt:A0A1D5P3Y1
Proteins	A0A1D5PJ79	UniProt:A0A1D5PJ79
Proteins	A0A1D5PG23	UniProt:A0A1D5PG23
Proteins	A0A1D5NZS6	UniProt:A0A1D5NZS6
Proteins	A0A1D5PL90	UniProt:A0A1D5PL90
Proteins	R4GJM5	UniProt:R4GJM5
Proteins	F1NB42	UniProt:F1NB42
Proteins	F1NUL3	UniProt:F1NUL3
Proteins	A0A1D5PY39	UniProt:A0A1D5PY39
Proteins	A0A1D5PDF8	UniProt:A0A1D5PDF8
Proteins	A0A1D5PG59	UniProt:A0A1D5PG59
Proteins	F1NY74	UniProt:F1NY74
Proteins	A0A1D5PUG5	UniProt:A0A1D5PUG5
Proteins	Q90617	UniProt:Q90617
Proteins	F1NM67	UniProt:F1NM67
Proteins	A0A1D5PAV1	UniProt:A0A1D5PAV1
Proteins	A0A1D5PV09	UniProt:A0A1D5PV09
Proteins	A0A1D5PVG8	UniProt:A0A1D5PVG8
Proteins	Q5ZJ19	UniProt:Q5ZJ19
Proteins	A0A1L1RKM5	UniProt:A0A1L1RKM5
Proteins	A0A1L1RS97	UniProt:A0A1L1RS97
Proteins	A0A1D5PP06	UniProt:A0A1D5PP06
Proteins	R4GIZ2	UniProt:R4GIZ2
Proteins	A0A1L1RY30	UniProt:A0A1L1RY30
Proteins	F1N843	UniProt:F1N843
Proteins	A0A1D5PQC3	UniProt:A0A1D5PQC3
Proteins	A0A1D5PVG1	UniProt:A0A1D5PVG1
Proteins	F1NHT3	UniProt:F1NHT3
Proteins	A0A1L1RIX5	UniProt:A0A1L1RIX5
Proteins	E1C1V3	UniProt:E1C1V3
Proteins	A0A1D5PH40	UniProt:A0A1D5PH40
Proteins	A0A1D5PA91	UniProt:A0A1D5PA91
Proteins	F1NB64	UniProt:F1NB64
Proteins	R4GI85	UniProt:R4GI85
Proteins	A0A1L1RRB3	UniProt:A0A1L1RRB3
Proteins	Q5ZKU6	UniProt:Q5ZKU6
Proteins	A0A1L1RV40	UniProt:A0A1L1RV40
Proteins	A0A1D5PLQ9	UniProt:A0A1D5PLQ9
Proteins	A0A1D5PMF4	UniProt:A0A1D5PMF4
Proteins	E1BR42	UniProt:E1BR42
Proteins	A0A1D5P7B6	UniProt:A0A1D5P7B6
Proteins	D2D3P4	UniProt:D2D3P4
Proteins	F1NLP1	UniProt:F1NLP1
Proteins	A0A1D5PJC4	UniProt:A0A1D5PJC4
Proteins	E1C5Z3	UniProt:E1C5Z3
Proteins	A0A1D5PWG5	UniProt:A0A1D5PWG5
Proteins	Q8JGM4	UniProt:Q8JGM4
Proteins	A0A1D5PRR0	UniProt:A0A1D5PRR0
Proteins	A0A1D5PNB5	UniProt:A0A1D5PNB5
Proteins	A0A1L1RYA2	UniProt:A0A1L1RYA2
Proteins	F1N9X0	UniProt:F1N9X0
Proteins	A0A1L1RX22	UniProt:A0A1L1RX22
Proteins	E1BSL7	UniProt:E1BSL7
Proteins	A0A1L1RYE4	UniProt:A0A1L1RYE4
Proteins	A0A1D5PFA7	UniProt:A0A1D5PFA7
Proteins	A0A1L1RQC1	UniProt:A0A1L1RQC1
Proteins	E1C4M3	UniProt:E1C4M3
Proteins	A0A1D5P1W7	UniProt:A0A1D5P1W7
Proteins	Q05744	UniProt:Q05744
Proteins	F1NYI9	UniProt:F1NYI9
Proteins	H9KZT7	UniProt:H9KZT7
Proteins	A0A1D5NVR8	UniProt:A0A1D5NVR8
Proteins	A0A1L1RLR9	UniProt:A0A1L1RLR9
Proteins	A0A1L1RJV3	UniProt:A0A1L1RJV3
Proteins	A0A1L1RKI0	UniProt:A0A1L1RKI0
Proteins	A0A1D5NT76	UniProt:A0A1D5NT76
Proteins	A0A1L1RPP1	UniProt:A0A1L1RPP1
Proteins	A0A1L1RNK6	UniProt:A0A1L1RNK6
Proteins	A0A1L1RPI7	UniProt:A0A1L1RPI7
Proteins	A0A1D5NWF8	UniProt:A0A1D5NWF8
Proteins	A0A1L1RZL5	UniProt:A0A1L1RZL5
Proteins	A0A1L1RJ02	UniProt:A0A1L1RJ02
Proteins	A0A1D5PIC2	UniProt:A0A1D5PIC2
Proteins	H9L060	UniProt:H9L060
Proteins	A0A1D5PSV6	UniProt:A0A1D5PSV6
Proteins	A0A1D5PHQ9	UniProt:A0A1D5PHQ9
Proteins	R4GGF1	UniProt:R4GGF1
Proteins	E1C9D9	UniProt:E1C9D9
Proteins	P21611	UniProt:P21611
Proteins	F1NP29	UniProt:F1NP29
Proteins	A0A1D5P6M8	UniProt:A0A1D5P6M8
Proteins	A0A1D5P5K7	UniProt:A0A1D5P5K7
Proteins	F1NXH9	UniProt:F1NXH9
Proteins	A0A1D5PBZ3	UniProt:A0A1D5PBZ3
Proteins	A0A1D5PZ56	UniProt:A0A1D5PZ56
Proteins	E1BRE1	UniProt:E1BRE1
Proteins	R4GIL5	UniProt:R4GIL5
Proteins	Q8AWC0	UniProt:Q8AWC0
Proteins	A0A1D5PP31	UniProt:A0A1D5PP31
Proteins	F1NSA8	UniProt:F1NSA8
Proteins	A0A1D5PRG4	UniProt:A0A1D5PRG4
Proteins	F1NER9	UniProt:F1NER9
Proteins	A0A1L1RTL0	UniProt:A0A1L1RTL0
Proteins	E1BVC8	UniProt:E1BVC8
Proteins	E1BRL4	UniProt:E1BRL4
Proteins	P60878	UniProt:P60878
Proteins	F1P4U2	UniProt:F1P4U2
Proteins	F1N872	UniProt:F1N872
Proteins	Q5ZKN2	UniProt:Q5ZKN2
Proteins	A0A1D5PBZ9	UniProt:A0A1D5PBZ9
Proteins	A0A1D5PDF4	UniProt:A0A1D5PDF4
Proteins	F1N8A2	UniProt:F1N8A2
Proteins	A0A1D5PIY6	UniProt:A0A1D5PIY6
Proteins	A0A1D5NXI3	UniProt:A0A1D5NXI3
Proteins	A0A1D5NZT5	UniProt:A0A1D5NZT5
Proteins	F1NG54	UniProt:F1NG54
Proteins	F1NYP2	UniProt:F1NYP2
Proteins	R4GJ47	UniProt:R4GJ47
Proteins	A0A1D5NTJ5	UniProt:A0A1D5NTJ5
Proteins	A0A1D5PR96	UniProt:A0A1D5PR96
Proteins	F1NYX5	UniProt:F1NYX5
Proteins	A0A1L1S0D5	UniProt:A0A1L1S0D5
Proteins	E1BT00	UniProt:E1BT00
Proteins	E1BTK0	UniProt:E1BTK0
Proteins	A0A1D5P3F5	UniProt:A0A1D5P3F5
Proteins	F1P4T6	UniProt:F1P4T6
Proteins	A0A1D5NZK5	UniProt:A0A1D5NZK5
Proteins	A0A1D5P6A6	UniProt:A0A1D5P6A6
Proteins	A0A1D6UPU5	UniProt:A0A1D6UPU5
Proteins	A7E3K8	UniProt:A7E3K8
Proteins	F1P360	UniProt:F1P360
Proteins	Q5F3N4	UniProt:Q5F3N4
Proteins	A0A1L1RU47	UniProt:A0A1L1RU47
Proteins	A0A1L1RZJ8	UniProt:A0A1L1RZJ8
Proteins	E1BTV1	UniProt:E1BTV1
Proteins	A0A1L1RTT4	UniProt:A0A1L1RTT4
Proteins	F1P3J3	UniProt:F1P3J3
Proteins	R4GJB9	UniProt:R4GJB9
Proteins	A0A1D5P1B2	UniProt:A0A1D5P1B2
Proteins	E1C7J0	UniProt:E1C7J0
Proteins	F1NMC8	UniProt:F1NMC8
Proteins	A0A1D5PB26	UniProt:A0A1D5PB26
Proteins	F1NVV4	UniProt:F1NVV4
Proteins	R4GJY1	UniProt:R4GJY1
Proteins	F1NBT0	UniProt:F1NBT0
Proteins	F1NHN4	UniProt:F1NHN4
Proteins	F1NGX1	UniProt:F1NGX1
Proteins	A0A1D5P4G6	UniProt:A0A1D5P4G6
Proteins	E5G6H7	UniProt:E5G6H7
Proteins	A0A1D5PTU3	UniProt:A0A1D5PTU3
Proteins	A0A1D5PVP3	UniProt:A0A1D5PVP3
Proteins	E1BTF7	UniProt:E1BTF7
Proteins	Q5ZMG7	UniProt:Q5ZMG7
Proteins	F1NX55	UniProt:F1NX55
Proteins	A0A1D5P9V6	UniProt:A0A1D5P9V6
Proteins	A0A1D5P553	UniProt:A0A1D5P553
Proteins	A0A1D5PRZ6	UniProt:A0A1D5PRZ6
Proteins	A0A1D5PQQ8	UniProt:A0A1D5PQQ8
Proteins	F1P0I9	UniProt:F1P0I9
Proteins	Q6XFR1	UniProt:Q6XFR1
Proteins	Q5ZL65	UniProt:Q5ZL65
Proteins	F7BCL1	UniProt:F7BCL1
Proteins	F1NSJ5	UniProt:F1NSJ5
Proteins	A0A1D5NXJ6	UniProt:A0A1D5NXJ6
Proteins	A0A1D5PFW6	UniProt:A0A1D5PFW6
Proteins	F1NX30	UniProt:F1NX30
Proteins	Q5ZKT0	UniProt:Q5ZKT0
Proteins	Q5F3C1	UniProt:Q5F3C1 DEGS1
Proteins	A0A1D5P1G6	UniProt:A0A1D5P1G6
Proteins	E1BVP2	UniProt:E1BVP2
Proteins	E1BRS1	UniProt:E1BRS1
Proteins	A0A1D5P9L6	UniProt:A0A1D5P9L6
Proteins	R4GGA2	UniProt:R4GGA2
Proteins	O12940	UniProt:O12940
Proteins	A0A1D5PVD3	UniProt:A0A1D5PVD3
Proteins	Q5ZIP2	UniProt:Q5ZIP2
Proteins	A0A1D5PYY2	UniProt:A0A1D5PYY2
Proteins	F1NBK1	UniProt:F1NBK1
Proteins	F1NVD2	UniProt:F1NVD2
Proteins	A0A1D5P7X1	UniProt:A0A1D5P7X1
Proteins	A0A1D5PH41	UniProt:A0A1D5PH41
Proteins	F1NT47	UniProt:F1NT47
Proteins	A0A1D5PP93	UniProt:A0A1D5PP93
Proteins	A0A1D5PSM5	UniProt:A0A1D5PSM5
Proteins	Q1KME6	UniProt:Q1KME6
Proteins	Q5ZKS2	UniProt:Q5ZKS2
Proteins	A0A1D5PAR0	UniProt:A0A1D5PAR0
Proteins	R4GMA6	UniProt:R4GMA6
Proteins	E1C0F3	UniProt:E1C0F3
Proteins	A0A1D5NU47	UniProt:A0A1D5NU47
Proteins	A0A1L1RYR3	UniProt:A0A1L1RYR3
Proteins	A0A1D5PM56	UniProt:A0A1D5PM56
Proteins	A0A1D5NZ71	UniProt:A0A1D5NZ71
Proteins	Q92074	UniProt:Q92074
Proteins	Q67BJ2	UniProt:Q67BJ2
Proteins	O57579	UniProt:O57579
Proteins	A0A1D5PRW6	UniProt:A0A1D5PRW6
Proteins	A0A1L1S114	UniProt:A0A1L1S114
Proteins	A0A1D5PR76	UniProt:A0A1D5PR76
Proteins	A0A1D5P441	UniProt:A0A1D5P441
Proteins	F1NVB1	UniProt:F1NVB1
Proteins	F1NMT5	UniProt:F1NMT5
Proteins	E1C2F9	UniProt:E1C2F9
Proteins	A0A1D5P2U7	UniProt:A0A1D5P2U7
Proteins	A0A1D5PPF6	UniProt:A0A1D5PPF6
Proteins	F1NAF8	UniProt:F1NAF8
Proteins	Q5ZLG1	UniProt:Q5ZLG1
Proteins	E1BTI1	UniProt:E1BTI1
Proteins	A0A1D5PIK3	UniProt:A0A1D5PIK3
Proteins	A0A1D5P8P1	UniProt:A0A1D5P8P1
Proteins	A0A1D5PLB0	UniProt:A0A1D5PLB0
Proteins	R4GJI7	UniProt:R4GJI7
Proteins	A0A1L1RX91	UniProt:A0A1L1RX91
Proteins	F1NAR7	UniProt:F1NAR7
Proteins	A0A1D5NVA3	UniProt:A0A1D5NVA3
Proteins	A0A1D5PUC1	UniProt:A0A1D5PUC1
Proteins	A0A1D5PKU6	UniProt:A0A1D5PKU6
Proteins	A0A1L1RUB0	UniProt:A0A1L1RUB0
Proteins	A0A1D5PJ49	UniProt:A0A1D5PJ49
Proteins	A0A1D5P6D6	UniProt:A0A1D5P6D6
Proteins	A0A1D5NXK1	UniProt:A0A1D5NXK1
Proteins	F1NUH0	UniProt:F1NUH0
Proteins	A0A1D5PDX0	UniProt:A0A1D5PDX0
Proteins	A0A1L1RSV4	UniProt:A0A1L1RSV4
Proteins	A0A1D5PVD2	UniProt:A0A1D5PVD2
Proteins	A0A1D5PBN1	UniProt:A0A1D5PBN1
Proteins	Q334G8	UniProt:Q334G8
Proteins	E1BVF5	UniProt:E1BVF5
Proteins	A0A1D5PIZ8	UniProt:A0A1D5PIZ8
Proteins	E1C095	UniProt:E1C095
Proteins	A0A1D5PC56	UniProt:A0A1D5PC56
Proteins	A0A1D5PAE8	UniProt:A0A1D5PAE8
Proteins	A0A1L1RKF2	UniProt:A0A1L1RKF2
Proteins	A0A1D5NZ88	UniProt:A0A1D5NZ88
Proteins	F1NN63	UniProt:F1NN63
Proteins	A0A1L1RR19	UniProt:A0A1L1RR19
Proteins	A0A1D5PUY7	UniProt:A0A1D5PUY7
Proteins	Q155F6	UniProt:Q155F6
Proteins	Q5ZLC9	UniProt:Q5ZLC9
Proteins	A0A1D5PA28	UniProt:A0A1D5PA28
Proteins	P02128	UniProt:P02128
Proteins	P02112	UniProt:P02112
Proteins	P02127	UniProt:P02127
Proteins	F1NGT3	UniProt:F1NGT3
Proteins	Q5ZIK4	UniProt:Q5ZIK4
Proteins	H9KYW5	UniProt:H9KYW5
Proteins	P08267	UniProt:P08267
Proteins	P01038	UniProt:P01038
Proteins	A0A1L1RU27	UniProt:A0A1L1RU27
Proteins	R4GH41	UniProt:R4GH41
Proteins	E1BT64	UniProt:E1BT64
Proteins	A0A1L1RR94	UniProt:A0A1L1RR94
Proteins	E1BSP1	UniProt:E1BSP1
Proteins	A0A1D5PAE3	UniProt:A0A1D5PAE3
Proteins	F1NKY6	UniProt:F1NKY6
Proteins	A0A1D5P3Y8	UniProt:A0A1D5P3Y8
Proteins	Q5ZHX1	UniProt:Q5ZHX1
Proteins	Q4JIM4	UniProt:Q4JIM4
Proteins	Q800K9	UniProt:Q800K9
Proteins	A0A1D5PXZ0	UniProt:A0A1D5PXZ0
Proteins	A0A1D5PVD6	UniProt:A0A1D5PVD6
Proteins	A0A1D5PYM5	UniProt:A0A1D5PYM5
Proteins	A0A1D5P5I5	UniProt:A0A1D5P5I5
Proteins	Q98932	UniProt:Q98932
Proteins	E1BV06	UniProt:E1BV06
Proteins	A0A1L1RJH9	UniProt:A0A1L1RJH9
Proteins	A0A1L1RYD3	UniProt:A0A1L1RYD3
Proteins	A0A1L1RZ78	UniProt:A0A1L1RZ78
Proteins	A0A1L1RLM0	UniProt:A0A1L1RLM0
Proteins	F1NNS1	UniProt:F1NNS1
Proteins	A0A1D5P6H2	UniProt:A0A1D5P6H2
Proteins	A0A1D5P4Y8	UniProt:A0A1D5P4Y8
Proteins	A0A1L1RPC6	UniProt:A0A1L1RPC6
Proteins	A0A1L1RZE1	UniProt:A0A1L1RZE1
Proteins	A0A1D5PQJ6	UniProt:A0A1D5PQJ6
Proteins	F1N9U6	UniProt:F1N9U6
Proteins	E1BZU2	UniProt:E1BZU2
Proteins	A0A140T8F5	UniProt:A0A140T8F5
Proteins	A0A1L1S099	UniProt:A0A1L1S099
Proteins	F1NME3	UniProt:F1NME3
Proteins	F1NBF1	UniProt:F1NBF1
Proteins	F1NL85	UniProt:F1NL85
Proteins	A0A1L1RM71	UniProt:A0A1L1RM71
Proteins	F1NT14	UniProt:F1NT14
Proteins	A0A1D5P9P9	UniProt:A0A1D5P9P9
Proteins	A0A1D5PJF6	UniProt:A0A1D5PJF6
Proteins	A0A1D5NXV9	UniProt:A0A1D5NXV9
Proteins	A0A1D5NT64	UniProt:A0A1D5NT64
Proteins	F1NFH6	UniProt:F1NFH6
Proteins	A0A1D5NWV5	UniProt:A0A1D5NWV5
Proteins	E1BU96	UniProt:E1BU96
Proteins	H9KZL2	UniProt:H9KZL2
Proteins	Q6Q122	UniProt:Q6Q122
Proteins	A0A1D5NUY6	UniProt:A0A1D5NUY6
Proteins	A0A1L1RYT8	UniProt:A0A1L1RYT8
Proteins	Q5ZKU5	UniProt:Q5ZKU5
Proteins	A0A1D5P8S6	UniProt:A0A1D5P8S6
Proteins	A0A1L1S0P8	UniProt:A0A1L1S0P8
Proteins	F1P231	UniProt:F1P231
Proteins	A0A1D5P0W9	UniProt:A0A1D5P0W9
Proteins	F1NKH2	UniProt:F1NKH2
Proteins	A0A1D5NWN1	UniProt:A0A1D5NWN1
Proteins	Q5F3I1	UniProt:Q5F3I1
Proteins	A0A1D5PBW0	UniProt:A0A1D5PBW0
Proteins	A0A1D5PTK4	UniProt:A0A1D5PTK4
Proteins	A0A1D5NZN6	UniProt:A0A1D5NZN6
Proteins	F1NJ25	UniProt:F1NJ25
Proteins	A0A1D5PIP3	UniProt:A0A1D5PIP3
Proteins	A0A1D5PEK3	UniProt:A0A1D5PEK3
Proteins	F1P596	UniProt:F1P596
Proteins	A0A1D5PUR5	UniProt:A0A1D5PUR5
Proteins	A0A1L1RS19	UniProt:A0A1L1RS19
Proteins	A0A1D5PA67	UniProt:A0A1D5PA67
Proteins	A0A1D5PD52	UniProt:A0A1D5PD52
Proteins	A0A1D5PTU5	UniProt:A0A1D5PTU5
Proteins	F1N8I0	UniProt:F1N8I0
Proteins	F1NB67	UniProt:F1NB67
Proteins	A0A1D5PS70	UniProt:A0A1D5PS70
Proteins	A0A1D5NZX9	UniProt:A0A1D5NZX9
Proteins	C4PCF3	UniProt:C4PCF3
Proteins	Q2LK96	UniProt:Q2LK96
Proteins	Q90XB2	UniProt:Q90XB2
Proteins	F1P4F3	UniProt:F1P4F3
Proteins	E1BRV3	UniProt:E1BRV3
Proteins	E1BXY4	UniProt:E1BXY4
Proteins	A0A1D5PP94	UniProt:A0A1D5PP94
Proteins	A0A1D5PDR7	UniProt:A0A1D5PDR7
Proteins	A0A1D5PI72	UniProt:A0A1D5PI72
Proteins	F1NQQ1	UniProt:F1NQQ1
Proteins	A0A1D5P944	UniProt:A0A1D5P944
Proteins	F1N826	UniProt:F1N826
Proteins	G1K360	UniProt:G1K360
Proteins	A0A1D5P5L3	UniProt:A0A1D5P5L3
Proteins	A0A1D5PR77	UniProt:A0A1D5PR77
Proteins	A0A1D5PDC7	UniProt:A0A1D5PDC7
Proteins	Q5ZM47	UniProt:Q5ZM47
Proteins	A0A1L1RXY0	UniProt:A0A1L1RXY0
Proteins	A0A1L1RIW9	UniProt:A0A1L1RIW9
Proteins	P48463	UniProt:P48463
Proteins	F1NCC5	UniProt:F1NCC5
Proteins	A0A1L1RY90	UniProt:A0A1L1RY90
Proteins	A0A1D6UPT9	UniProt:A0A1D6UPT9
Proteins	Q5F335	UniProt:Q5F335
Proteins	A0A1D5PI23	UniProt:A0A1D5PI23
Proteins	A0A1L1S0I4	UniProt:A0A1L1S0I4
Proteins	A0A1D5PJZ1	UniProt:A0A1D5PJZ1
Proteins	F1P1H2	UniProt:F1P1H2
Proteins	P18652	UniProt:P18652
Proteins	F1NLJ3	UniProt:F1NLJ3
Proteins	A0A1D5PTW8	UniProt:A0A1D5PTW8
Proteins	A0A1D5NXH2	UniProt:A0A1D5NXH2
Proteins	A0A1D5PL71	UniProt:A0A1D5PL71
Proteins	A0A1L1S0L6	UniProt:A0A1L1S0L6
Proteins	Q7SX83	UniProt:Q7SX83
Proteins	A0A1D5PY63	UniProt:A0A1D5PY63
Proteins	A0A1D5NYX3	UniProt:A0A1D5NYX3
Proteins	A0A1D5P0K1	UniProt:A0A1D5P0K1
Proteins	A0A1L1RQX8	UniProt:A0A1L1RQX8
Proteins	A0A1D5PT06	UniProt:A0A1D5PT06
Proteins	F1NCY7	UniProt:F1NCY7
Proteins	E1BT35	UniProt:E1BT35
Proteins	A0A1D5PD64	UniProt:A0A1D5PD64
Proteins	E1C848	UniProt:E1C848
Proteins	A0A1D5PVY1	UniProt:A0A1D5PVY1
Proteins	F1ND53	UniProt:F1ND53
Proteins	A0A1D5NW22	UniProt:A0A1D5NW22
Proteins	A0A1D5PDN2	UniProt:A0A1D5PDN2
Proteins	Q4U127	UniProt:Q4U127 TIRAP
Proteins	A0A1L1S012	UniProt:A0A1L1S012
Proteins	R4GIF2	UniProt:R4GIF2
Proteins	E1C797	UniProt:E1C797
Proteins	A0A1L1RJ49	UniProt:A0A1L1RJ49
Proteins	A0A140T8H6	UniProt:A0A140T8H6
Proteins	A0A1L1RT52	UniProt:A0A1L1RT52
Proteins	A0A1L1S060	UniProt:A0A1L1S060
Proteins	A0A1L1RS35	UniProt:A0A1L1RS35
Proteins	A0A1D5P7A2	UniProt:A0A1D5P7A2
Proteins	F6SQB5	UniProt:F6SQB5
Proteins	Q5ZL59	UniProt:Q5ZL59
Proteins	F1P4C2	UniProt:F1P4C2
Proteins	E1C526	UniProt:E1C526
Proteins	F1NKQ7	UniProt:F1NKQ7
Proteins	E1C5I0	UniProt:E1C5I0 TANK
Proteins	E1BW11	UniProt:E1BW11
Proteins	Q90687	UniProt:Q90687
Proteins	C4PCM1	UniProt:C4PCM1
Proteins	F1NBN5	UniProt:F1NBN5
Proteins	E1C1A7	UniProt:E1C1A7
Proteins	F1P2L8	UniProt:F1P2L8
Proteins	F6SU23	UniProt:F6SU23
Proteins	R4GMK0	UniProt:R4GMK0
Proteins	F1NG27	UniProt:F1NG27
Proteins	Q5ZHK6	UniProt:Q5ZHK6
Proteins	A0A1D5P908	UniProt:A0A1D5P908
Proteins	A0A1L1S093	UniProt:A0A1L1S093
Proteins	A0A1D5PPN9	UniProt:A0A1D5PPN9
Proteins	A0A1D5PJJ4	UniProt:A0A1D5PJJ4
Proteins	F1NV02	UniProt:F1NV02
Proteins	A0A1L1RVZ7	UniProt:A0A1L1RVZ7
Proteins	A0A1L1RP77	UniProt:A0A1L1RP77
Proteins	E1BV78	UniProt:E1BV78
Proteins	F1P4V1	UniProt:F1P4V1
Proteins	F1NUL9	UniProt:F1NUL9
Proteins	F1N9Y5	UniProt:F1N9Y5 SYK
Proteins	E1BXA3	UniProt:E1BXA3
Proteins	P09324	UniProt:P09324 YES1
Proteins	A0A1D5PQ30	UniProt:A0A1D5PQ30
Proteins	P00523	UniProt:P00523 SRC
Proteins	F1NBV7	UniProt:F1NBV7
Proteins	A0A1L1RIW4	UniProt:A0A1L1RIW4
Proteins	R4GJ86	UniProt:R4GJ86
Proteins	A0A1D5NX58	UniProt:A0A1D5NX58
Proteins	A0A1D5PDZ0	UniProt:A0A1D5PDZ0
Proteins	F1NG47	UniProt:F1NG47
Proteins	A0A1L1RWT1	UniProt:A0A1L1RWT1
Proteins	Q5ZI99	UniProt:Q5ZI99
Proteins	Q5ZJI7	UniProt:Q5ZJI7
Proteins	A0A1L1S0G6	UniProt:A0A1L1S0G6
Proteins	E1C8Y3	UniProt:E1C8Y3
Proteins	A0A1L1RIS4	UniProt:A0A1L1RIS4
Proteins	F1P1K3	UniProt:F1P1K3
Proteins	A0A1L1RPQ9	UniProt:A0A1L1RPQ9
Proteins	Q90WD0	UniProt:Q90WD0
Proteins	F1P010	UniProt:F1P010
Proteins	P53478	UniProt:P53478
Proteins	P60706	UniProt:P60706
Proteins	A0A1D5PM19	UniProt:A0A1D5PM19
Proteins	A0A1D5PYC5	UniProt:A0A1D5PYC5
Proteins	A0A1D5NYD0	UniProt:A0A1D5NYD0
Proteins	E1C470	UniProt:E1C470
Proteins	A0A1D5P2Q0	UniProt:A0A1D5P2Q0
Proteins	A0A1D5PTR8	UniProt:A0A1D5PTR8
Proteins	A0A1D5P7D5	UniProt:A0A1D5P7D5
Proteins	A0A1D5PAB0	UniProt:A0A1D5PAB0
Proteins	A0A1D5PRP3	UniProt:A0A1D5PRP3
Proteins	A0A1D5PLI4	UniProt:A0A1D5PLI4
Proteins	A0A1D5NWY3	UniProt:A0A1D5NWY3
Proteins	F1NG39	UniProt:F1NG39
Proteins	A0A1D5P8B0	UniProt:A0A1D5P8B0
Proteins	A0A1D5P1H6	UniProt:A0A1D5P1H6
Proteins	A0A1D5P6I6	UniProt:A0A1D5P6I6
Proteins	R4GIG1	UniProt:R4GIG1
Proteins	A0A1D5PTS5	UniProt:A0A1D5PTS5
Proteins	A0A1D5NX68	UniProt:A0A1D5NX68
Proteins	F1P3X1	UniProt:F1P3X1
Proteins	A0A1D5PCI3	UniProt:A0A1D5PCI3
Proteins	A0A1D5PRN6	UniProt:A0A1D5PRN6
Proteins	A0A1D5PBT7	UniProt:A0A1D5PBT7
Proteins	A0A1D5PGT3	UniProt:A0A1D5PGT3
Proteins	A0A1D5P0L1	UniProt:A0A1D5P0L1
Proteins	A0A1D5PJU4	UniProt:A0A1D5PJU4
Proteins	E1C6G9	UniProt:E1C6G9
Proteins	A0A1D5P627	UniProt:A0A1D5P627
Proteins	E1BWJ6	UniProt:E1BWJ6
Proteins	A0A1D5PP09	UniProt:A0A1D5PP09
Proteins	A0A1D5PT17	UniProt:A0A1D5PT17
Proteins	A0A1D5NXK2	UniProt:A0A1D5NXK2
Proteins	A0A1D5NX61	UniProt:A0A1D5NX61
Proteins	E1BWJ8	UniProt:E1BWJ8
Proteins	E1C2T1	UniProt:E1C2T1
Proteins	E1C9B1	UniProt:E1C9B1
Proteins	H9L0D7	UniProt:H9L0D7
Proteins	A0A1D5P655	UniProt:A0A1D5P655
Proteins	F1NE09	UniProt:F1NE09
Proteins	Q00944	UniProt:Q00944
Proteins	A0A1D5PIA1	UniProt:A0A1D5PIA1
Proteins	E1BTH9	UniProt:E1BTH9
Proteins	A0A1D5PLW5	UniProt:A0A1D5PLW5
Proteins	Q90694	UniProt:Q90694
Proteins	A0A1D5PBC9	UniProt:A0A1D5PBC9
Proteins	E1C7M3	UniProt:E1C7M3
Proteins	A0A1D5NWW4	UniProt:A0A1D5NWW4
Proteins	Q5F3Q7	UniProt:Q5F3Q7
Proteins	A0A1D5PJQ6	UniProt:A0A1D5PJQ6
Proteins	A0A1D5PVS2	UniProt:A0A1D5PVS2
Proteins	E1C5Z6	UniProt:E1C5Z6
Proteins	A0A1D5PKR0	UniProt:A0A1D5PKR0
Proteins	Q8QFP8	UniProt:Q8QFP8
Proteins	E1C122	UniProt:E1C122
Proteins	A0A1D5PD74	UniProt:A0A1D5PD74
Proteins	A0A1D5PSY3	UniProt:A0A1D5PSY3
Proteins	Q5ZL97	UniProt:Q5ZL97
Proteins	A0A1D5NWG7	UniProt:A0A1D5NWG7
Proteins	A0A1D5P7C9	UniProt:A0A1D5P7C9
Proteins	Q04929	UniProt:Q04929
Proteins	Q6RW63	UniProt:Q6RW63
Proteins	Q5ZJB0	UniProt:Q5ZJB0
Proteins	A0A1D5P9T0	UniProt:A0A1D5P9T0
Proteins	F1NCD9	UniProt:F1NCD9
Proteins	A0A1D5PKX0	UniProt:A0A1D5PKX0
Proteins	A0A1D5NVK9	UniProt:A0A1D5NVK9
Proteins	F1NW14	UniProt:F1NW14
Proteins	F1NIH3	UniProt:F1NIH3
Proteins	F1P345	UniProt:F1P345
Proteins	A0A1L1RXW0	UniProt:A0A1L1RXW0
Proteins	A0A1D5PCU0	UniProt:A0A1D5PCU0
Proteins	F1NNN8	UniProt:F1NNN8
Proteins	A0A1L1RUN2	UniProt:A0A1L1RUN2
Proteins	E1C5X9	UniProt:E1C5X9
Proteins	Q5ZHL0	UniProt:Q5ZHL0
Proteins	E1BVF8	UniProt:E1BVF8
Proteins	F1NBW2	UniProt:F1NBW2
Proteins	F1NBP2	UniProt:F1NBP2
Proteins	A0A1D5PL39	UniProt:A0A1D5PL39
Proteins	A0A1L1RLS9	UniProt:A0A1L1RLS9
Proteins	Q5ZKJ9	UniProt:Q5ZKJ9
Proteins	A0A1L1RMD3	UniProt:A0A1L1RMD3
Proteins	A0A1D5PP57	UniProt:A0A1D5PP57
Proteins	E1C3C6	UniProt:E1C3C6
Proteins	A0A1D5P6L6	UniProt:A0A1D5P6L6
Proteins	A0A1D5PA09	UniProt:A0A1D5PA09
Proteins	A0A1D5PAJ8	UniProt:A0A1D5PAJ8
Proteins	F1NW50	UniProt:F1NW50
Proteins	A0A1D5PXU7	UniProt:A0A1D5PXU7
Proteins	E1C799	UniProt:E1C799
Proteins	A0A1D5PZB7	UniProt:A0A1D5PZB7
Proteins	A0A1D5PLN0	UniProt:A0A1D5PLN0
Proteins	E1C251	UniProt:E1C251
Proteins	P28497	UniProt:P28497 CAPZA2
Proteins	P13127	UniProt:P13127 CAPZA1
Proteins	A0A1D5PLP7	UniProt:A0A1D5PLP7
Proteins	Q2YHU4	UniProt:Q2YHU4
Proteins	F1NP54	UniProt:F1NP54
