# Supplementary material for: Thymic transcriptome analysis after Newcastle disease virus inoculation in chickens and the influence of host small RNAs on NDV replication
Source: Sci Rep. 2021 May 13;11:10270. doi: 10.1038/s41598-021-89464-1 (PMC8119446; doi:10.1038/s41598-021-89464-1)
Supplement: Supplementary file 20 — Supplementary Information 20. [file 41598_2021_89464_MOESM20_ESM.xlsx]

## Sheet: Sheet annotation
Thymic transcriptome analysis after Newcastle disease virus inoculation in chickens and the influence of host small RNAs on NDV replication
Liangxing Guo1, Zhaokun Mu2, Furong Nie1, Xuanniu Chang1, Haitao Duan1, Haoyan Li3, Jingfeng Zhang1, Jia Zhou1, Yudan Ji1, Mengyun Li1*
Supplementary Table 20: The information of innate immunity genes annotated by Reactome Pathway database in B vs A, C vs A, D vs A, and E vs A groups.
Sheet 1: Expression patterns of 319 innate immunity genes in the Reactome Pathway Database (http://reactome.ncpsb.org/PathwayBrowser/#/R-GGA-168249&PATH=R-GGA-168256&DTAB=MT) were examined in our experiments (sheet 1).
Sheet 2-5: Innate immunity genes annotated by Reactome Pathway database in B vs A (sheet 2), C vs A (sheet 3), D vs A (sheet 4), and E vs A (sheet 5) groups.
Sheet 6: Common innate immunity genes annotated by Reactome Pathway database in B vs A, C vs A, D vs A and E vs A groups.

## Sheet: Sheet1
UniProtID	Name	GO	KEGG	EC	eggNOG Class	eggNOG	Description	NCBI_GI	ID	B_vs_A_de	B_vs_A_log2fc	B_vs_A_pval	C_vs_A_de	C_vs_A_log2fc	C_vs_A_pval	D_vs_A_de	D_vs_A_log2fc	D_vs_A_pval	E_vs_A_de	E_vs_A_log2fc	E_vs_A_pval
A0A1D5NUC4	MAP3K7	GO:0000186;GO:0000186;GO:0000187;GO:0000287;GO:0002726;GO:0004672;GO:0004672;GO:0004709;GO:0004709;GO:0004709;GO:0005524;GO:0005671;GO:0006468;GO:0007165;GO:0007250;GO:0007252;GO:0007254;GO:0008385;GO:0010536;GO:0030971;GO:0032743;GO:0042802;GO:0043123;GO:0043123;GO:0043507;GO:0043966;GO:0051403;GO:0097110;GO:0000165;GO:0000186;GO:0000287;GO:0004672;GO:0004709;GO:0005524;GO:0005622;GO:0006468;GO:…	K04427	EC:2.7.11.25	-	-	mitogen-activated protein kinase kinase kinase 7[Source:HGNC Symbol;Acc:HGNC:6859]	421808	ENSGALG00000015596	-	0.125253	0.538385	-	0.083851	0.666733	-	0.0214618	0.863468	-	0.15057	0.417813
F1NVF2	MAP2K6	GO:0004672;GO:0005524;GO:0006468;GO:0000165;GO:0000166;GO:0000187;GO:0000187;GO:0000187;GO:0004672;GO:0004674;GO:0004674;GO:0004708;GO:0004708;GO:0005524;GO:0005524;GO:0005634;GO:0005737;GO:0005829;GO:0006468;GO:0006468;GO:0019901;GO:0023014;GO:0031098;GO:0032147;GO:0060048;GO:0120163;GO:0004672;GO:0005524;GO:0006468;	K04433	EC:2.7.12.2	-	-	mitogen-activated protein kinase kinase 6[Source:HGNC Symbol;Acc:HGNC:6846]	417445	ENSGALG00000004370	-	0.125219	0.613434	-	-0.0908636	0.682418	-	-0.136915	0.69085	-	0.0209258	0.961721
A0A1D5PMA6	-	GO:0004197;GO:0006508;GO:0008234;GO:0004197;GO:0006508;GO:0008234;GO:0004197;GO:0006508;GO:0008234;GO:0004197;GO:0005737;GO:0006508;GO:0006915;GO:0006919;GO:0008234;GO:0042981;GO:0097153;GO:0097190;GO:0097194;GO:0097199;GO:0004197;GO:0006508;GO:0008234;	K01370	EC:3.4.22.36	-	-	caspase 1 [Source:NCBI gene;Acc:395764]"	395764	ENSGALG00000001049	-	-0.113599	0.604332	-	-0.21707	0.356251	-	-0.255284	0.429754	-	-0.0472261	0.840351
A0A1D5P546	UBC	-	K04551	-	-	-	ubiquitin C [Source:NCBI gene;Acc:396190]"	396190	ENSGALG00000041277	-	-0.495677	0.0904303	-	-0.549892	0.107723	-	-0.755594	0.103029	-	-0.35545	0.164683
P79781	RPS27A	GO:0003735;GO:0005634;GO:0005634;GO:0005654;GO:0005737;GO:0005737;GO:0005840;GO:0005840;GO:0006281;GO:0006412;GO:0016567;GO:0019941;GO:0022627;GO:0031386;GO:0031625;GO:0043209;GO:0046872;GO:0003735;GO:0005840;GO:0006412;GO:0003735;GO:0005840;GO:0006412;	K02977	-	-	-	ribosomal protein S27a [Source:NCBIgene;Acc:395796]	395796	ENSGALG00000036790	-	-0.332985	0.118199	-	-0.424597	0.0550483	-	-0.665059	0.0299204	-	-0.180267	0.328054
F1NLU9	MAPK12	GO:0000165;GO:0000166;GO:0000287;GO:0004672;GO:0004674;GO:0004674;GO:0004707;GO:0004707;GO:0004707;GO:0005524;GO:0005524;GO:0005622;GO:0005634;GO:0005737;GO:0006468;GO:0010468;GO:0016301;GO:0016310;GO:0016740;GO:0018105;GO:0035556;GO:0045445;GO:0071310;GO:0000165;GO:0004707;GO:0005524;GO:0005622;GO:0006468;	K04441	EC:2.7.11.24	-	-	mitogen-activated protein kinase 12 [Source:HGNCSymbol;Acc:HGNC:6874]	769763	ENSGALG00000019384	-	0.600147	0.158251	-	0.123844	0.63531	-	0.700205	0.279192	-	0.242859	0.413609
A0A1D5P0I0	PANX1	GO:0002931;GO:0003779;GO:0005102;GO:0005262;GO:0005783;GO:0005886;GO:0005886;GO:0005886;GO:0005886;GO:0005921;GO:0006811;GO:0006812;GO:0006812;GO:0006812;GO:0006816;GO:0007267;GO:0015267;GO:0015267;GO:0016020;GO:0016021;GO:0022840;GO:0030054;GO:0032059;GO:0033198;GO:0034214;GO:0050715;GO:0050716;GO:0050717;GO:0050718;GO:0050718;GO:0051015;GO:0055077;GO:0055085;GO:0070588;GO:0005886;GO:0005921;GO:…	K03443	-	-	-	pannexin 1 [Source:HGNC Symbol;Acc:HGNC:8599]"	772164	ENSGALG00000039751	-	0.158759	0.749122	-	-0.232889	0.452961	-	-0.232365	0.692062	-	0.0390831	0.972857
F1NAS0	SUGT1	GO:0031647;GO:0031647;GO:0032991;GO:0043947;GO:0050821;	K12795	-	-	-	SGT1 homolog, MIS12 kinetochore complex assemblycochaperone [Source:NCBI gene;Acc:418827]	418827	ENSGALG00000016946	-	-0.0434808	0.890855	-	0.221587	0.269583	-	0.194692	0.397058	-	0.181686	0.325856
P08629	TXN	GO:0000122;GO:0005576;GO:0005634;GO:0005634;GO:0005634;GO:0005737;GO:0005737;GO:0005829;GO:0005829;GO:0006662;GO:0009314;GO:0009314;GO:0015035;GO:0015037;GO:0033138;GO:0033158;GO:0033158;GO:0043388;GO:0043388;GO:0045454;GO:0045454;GO:0046826;GO:0055114;GO:0055114;GO:1903206;	K03671	-	O	COG0526	thioredoxin [Source:NCBI gene;Acc:396437]"	396437	ENSGALG00000015704	-	-0.916102	0.000204372	-	-0.138173	0.76345	-	-0.317497	0.670104	-	-0.154558	0.759867
Q98TA4	MBL2	GO:0001867;GO:0001867;GO:0001867;GO:0002376;GO:0005537;GO:0005537;GO:0005576;GO:0005576;GO:0005581;GO:0006958;GO:0030246;GO:0045087;	K03991	-	-	-	mannose binding lectin 2 [Source:NCBIgene;Acc:374267]	374267	ENSGALG00000002507	-	1.04021	0.0511225	-	0.790411	0.210483	-	2.28439	0.149791	-	0.701723	0.133477
Q2LK95	COLEC10	GO:0005537;GO:0005537;GO:0005537;GO:0005576;GO:0005581;GO:0005615;GO:0005615;GO:0005737;GO:0005737;GO:0005794;GO:0030246;GO:0042056;GO:0048029;GO:0050918;GO:1904888;	K10065	-	-	-	collectin subfamily member 10 [Source:NCBIgene;Acc:420281]	420281	ENSGALG00000033144	-	-0.948583	0.143809	-	-0.598876	0.385418	-	0.238399	0.775633	-	-0.434602	0.377962
E1BSP0	C1QA	GO:0005576;GO:0005576;GO:0005581;GO:0006958;GO:0006958;GO:0006958;	K03986	-	-	-	complement C1q A chain [Source:HGNCSymbol;Acc:HGNC:1241]	419504	ENSGALG00000021569	-	-0.578867	0.0619211	-	-0.488545	0.11016	-	-0.846577	0.301192	-	-0.390649	0.171927
A0A1D5PGB2	C1QC	GO:0005201;GO:0005576;GO:0005581;GO:0005581;GO:0005615;GO:0007605;GO:0030198;GO:0030199;GO:0030853;GO:0031012;GO:0045650;GO:0051216;	K03988	-	-	-	complement C1q C chain [Source:HGNCSymbol;Acc:HGNC:1245]	419503	ENSGALG00000029669	-	-0.622747	0.0122492	-	-0.95112	0.00028463	-	-0.835881	0.146078	-	-0.387032	0.147722
F1NH19	C1QB	GO:0005576;GO:0005576;GO:0005581;GO:0006958;GO:0006958;GO:0042803;GO:0048839;GO:0005576;GO:0005576;GO:0005581;GO:0006958;GO:0006958;	K03987	-	-	-	complement C1q B chain [Source:HGNCSymbol;Acc:HGNC:1242]	428197	ENSGALG00000004771	-	-0.862604	0.0318055	down	-1.26552	0.00433139	down	-1.75928	0.00732646	-	-0.913298	0.0161749
F1NAB7	C1R	GO:0004252;GO:0004252;GO:0005509;GO:0005509;GO:0005576;GO:0005615;GO:0005615;GO:0006508;GO:0006508;GO:0006958;GO:0008233;GO:0016787;GO:0031638;GO:0031638;	K01330	EC:3.4.21.41	-	-	complement C1r [Source:HGNC Symbol;Acc:HGNC:1246]"	418295	ENSGALG00000014659	-	-0.295028	0.500995	-	-0.220362	0.52727	-	-0.19491	0.754879	-	-0.182336	0.694469
Q2EJU6	CRP	GO:0001849;GO:0005576;GO:0005615;GO:0006958;GO:0030169;GO:0045087;GO:0046872;	K16143	-	-	-	C-reactive protein [Source:NCBI gene;Acc:429786]"	429786	ENSGALG00000022137	-	-0.689603	0.947575	-	-1.58651	0.70248	-	-1.71261	0.826999	-	-Inf	0.314387
A0A1D5PW77	-	GO:0001849;GO:0005615;GO:0006958;GO:0030169;GO:0045087;	-	-	-	-	C-reactive protein, pentraxin-related [Source:NCBIgene;Acc:776376]	776376	ENSGALG00000039887	-	-0.40076	0.907089	-	-0.109441	0.995196	-	0.478126	0.891629	-	-0.419327	0.881298
E1C7M0	CPN1	GO:0004180;GO:0004181;GO:0004181;GO:0005615;GO:0006508;GO:0006518;GO:0008270;GO:0016485;GO:0004181;GO:0006508;GO:0008270;	K01292	EC:3.4.17.3	-	-	carboxypeptidase N subunit 1 [Source:NCBIgene;Acc:769143]	769143	ENSGALG00000007090	-	0.412555	0.330009	-	0.555572	0.191815	-	-0.23167	0.795268	-	0.0933422	0.826397
E1BRS7	C5	GO:0004866;GO:0005576;GO:0005576;GO:0005615;GO:0010951;GO:0004866;GO:0005576;GO:0005576;GO:0005579;GO:0005615;GO:0010575;GO:0010760;GO:0010951;GO:0090197;GO:0004866;GO:0005576;GO:0010951;	K03994	-	-	-	complement C5 [Source:HGNC Symbol;Acc:HGNC:1331]"	417122	ENSGALG00000001565	-	0.416405	0.112483	-	0.0162944	0.978963	-	0.531151	0.245941	-	-0.0872839	0.781714
B8ZX71	C6	GO:0001701;GO:0001970;GO:0005579;GO:0005579;GO:0006955;GO:0006956;GO:0045766;GO:0045917;	K03995	-	S	NOG145238	complement C6 [Source:NCBI gene;Acc:431585]"	431585	ENSGALG00000014840	-	1.56421	0.121117	up	2.44131	5.22045e-06	up	2.92526	0.00294986	up	1.95822	0.00668784
F1NF64	CFI	GO:0004252;GO:0004252;GO:0005044;GO:0005576;GO:0006508;GO:0006508;GO:0006898;GO:0008233;GO:0008236;GO:0016020;GO:0016787;GO:0030449;	K01333	EC:3.4.21.45	-	-	complement factor I [Source:NCBI gene;Acc:428773]"	428773	ENSGALG00000012126	up	1.68202	0.000951912	up	1.2393	0.0348919	up	1.86107	0.0439616	up	1.29771	0.0115482
F1NJU5	C8A	GO:0005579;GO:0005579;GO:0006955;GO:0006956;GO:0006956;	K03997	-	-	-	complement C8 alpha chain [Source:HGNCSymbol;Acc:HGNC:1352]	429111	ENSGALG00000010850	up	1.7621	0.000316586	up	1.99514	0.000329536	up	2.86907	0.042142	up	1.03495	0.0494073
E1C7C1	C8B	GO:0005579;GO:0005579;GO:0006955;GO:0006956;	K03998	-	-	-	Gallus gallus complement C8 beta chain (C8B), mRNA.[Source:RefSeq mRNA;Acc:NM_001321543]	424669	ENSGALG00000010853	-	0.446638	0.503457	-	0.794368	0.244957	-	2.02379	0.356194	-	0.0528669	0.963949
P00698	LYZ	GO:0003796;GO:0003796;GO:0003796;GO:0003824;GO:0005515;GO:0005576;GO:0005615;GO:0005615;GO:0005737;GO:0005783;GO:0008152;GO:0016231;GO:0016787;GO:0016798;GO:0016998;GO:0019835;GO:0031640;GO:0042742;GO:0042742;GO:0042742;GO:0042742;GO:0042802;GO:0042802;GO:0050829;GO:0050830;GO:0050830;GO:0051672;	K13915	EC:3.2.1.17	R	NOG85133	lysozyme (renal amyloidosis) [Source:NCBIgene;Acc:396218]	396218	ENSGALG00000009963	-	0.808632	0.745054	-	2.1155	0.138428	-	2.64493	0.30447	-	0.784546	0.743376
Q5ZIK2	PDZD11	GO:0005737;GO:0005829;GO:0005911;GO:0007269;GO:0008022;GO:0016323;GO:0016323;GO:0045202;GO:0098793;GO:1903361;	-	-	-	NOG290525	PDZ domain containing 11 [Source:NCBIgene;Acc:422153]	422153	ENSGALG00000004198	-	-0.0839852	0.731748	-	0.197437	0.44513	-	0.228013	0.595689	-	-0.0040691	0.954384
F1P2A1	ATOX1	GO:0005622;GO:0005623;GO:0006878;GO:0006979;GO:0015680;GO:0016531;GO:0030001;GO:0046872;GO:0046872;	K07213	-	-	-	antioxidant 1 copper chaperone [Source:NCBIgene;Acc:770231]	770231	ENSGALG00000004176	-	0.145155	0.634848	-	-0.0212034	0.855438	-	-0.184558	0.775959	-	0.0404947	0.917625
A0A1L1RRT4	PGLYRP2	GO:0008270;GO:0008745;GO:0009253;GO:0002221;GO:0005615;GO:0008270;GO:0008745;GO:0008745;GO:0009253;GO:0016019;GO:0016019;GO:0016045;GO:0019730;GO:0032689;GO:0032827;GO:0032827;GO:0042834;GO:0042834;GO:0044117;GO:0050727;GO:0050830;GO:0050830;	K01446	-	-	-	peptidoglycan recognition protein 2 [Source:NCBIgene;Acc:693263]	693263	ENSGALG00000029971	-	-Inf	0.908947	-	-Inf	0.916374	-	3.74129	0.401565	-	0.446054	1
F1NXX9	-	GO:0001530;GO:0005615;GO:0006955;GO:0008289;GO:0050829;	-	-	-	-	bactericidal permeability increasing protein[Source:NCBI gene;Acc:419293]	419293	ENSGALG00000006756	-	-0.581417	0.154354	-	-0.837432	0.0219247	down	-1.24389	0.042035	-	-0.496837	0.119798
Q04861	NFKB1	GO:0000122;GO:0000976;GO:0000977;GO:0000980;GO:0001205;GO:0001227;GO:0001818;GO:0003677;GO:0003677;GO:0003682;GO:0003700;GO:0003700;GO:0005634;GO:0005634;GO:0005634;GO:0005654;GO:0005737;GO:0005737;GO:0005737;GO:0005739;GO:0005829;GO:0005829;GO:0006355;GO:0006357;GO:0006366;GO:0007165;GO:0008134;GO:0010629;GO:0010956;GO:0035994;GO:0042802;GO:0042803;GO:0042805;GO:0043565;GO:0044212;GO:0045083;GO:…	K02580	-	R	COG0666	nuclear factor kappa B subunit 1 [Source:NCBIgene;Acc:396033]	396033	ENSGALG00000012304	-	-0.0615657	0.811235	-	-0.0301226	0.918606	-	-0.184921	0.448299	-	-0.240523	0.241211
A0A1D5PFZ5	TAX1BP1	GO:0019900;GO:0032088;	K21347	-	-	-	Tax1 binding protein 1 [Source:NCBIgene;Acc:395490]	395490	ENSGALG00000042822	-	0.166573	0.386581	-	0.131324	0.458584	-	0.172575	0.381875	-	0.115945	0.483395
A0A1D5P2U8	TNFAIP3	GO:0003677;GO:0008270;GO:0016567;GO:0016579;GO:0001922;GO:0002020;GO:0002237;GO:0002237;GO:0002634;GO:0002677;GO:0003677;GO:0004842;GO:0004843;GO:0004843;GO:0005634;GO:0005634;GO:0005737;GO:0005737;GO:0007010;GO:0008270;GO:0016477;GO:0016567;GO:0016579;GO:0016579;GO:0019900;GO:0030177;GO:0031397;GO:0032088;GO:0032495;GO:0032691;GO:0032703;GO:0032715;GO:0032720;GO:0034140;GO:0034148;GO:0035523;GO:…	K11859	EC:3.4.19.12	-	-	TNF alpha induced protein 3 [Source:HGNCSymbol;Acc:HGNC:11896]	421684	ENSGALG00000013861	-	0.0321098	0.83411	-	-0.218136	0.312037	-	-0.199996	0.62175	-	-0.166171	0.438692
E1C581	TBK1	GO:0002218;GO:0002218;GO:0003676;GO:0004672;GO:0004674;GO:0004674;GO:0004674;GO:0005524;GO:0005575;GO:0005654;GO:0005737;GO:0006468;GO:0006468;GO:0010629;GO:0010629;GO:0016235;GO:0016239;GO:0018105;GO:0018105;GO:0018105;GO:0018107;GO:0019903;GO:0032727;GO:0032728;GO:0042802;GO:0043123;GO:0044565;GO:0045359;GO:0045359;GO:0045944;GO:0050830;GO:0050830;GO:0051219;GO:0051219;GO:1904417;	K05410	EC:2.7.11.10	-	-	TANK binding kinase 1 [Source:NCBIgene;Acc:417825]	417825	ENSGALG00000009840	-	0.23905	0.238279	-	0.0796728	0.685756	-	0.102221	0.557836	-	0.0761486	0.680931
A0A1D5PHB6	DHX36	GO:0000166;GO:0000287;GO:0000781;GO:0000978;GO:0000978;GO:0001503;GO:0002151;GO:0002151;GO:0002735;GO:0003676;GO:0003697;GO:0003723;GO:0003723;GO:0003725;GO:0003725;GO:0003730;GO:0004003;GO:0004003;GO:0004003;GO:0004004;GO:0004386;GO:0005524;GO:0005524;GO:0005634;GO:0005634;GO:0005737;GO:0005829;GO:0005829;GO:0006359;GO:0007283;GO:0008094;GO:0009615;GO:0010494;GO:0010501;GO:0016607;GO:0016787;GO:…	K14442	EC:3.6.4.13	-	-	DEAH-box helicase 36 [Source:HGNCSymbol;Acc:HGNC:14410]	425032	ENSGALG00000043082	-	-0.0363361	0.902175	-	0.0294283	0.878154	-	-0.0298134	0.966487	-	-0.0548991	0.81757
A5HNF6	MYD88	GO:0002238;GO:0002755;GO:0002755;GO:0005829;GO:0005886;GO:0006954;GO:0007165;GO:0007166;GO:0009615;GO:0009682;GO:0010468;GO:0010628;GO:0016064;GO:0031663;GO:0032494;GO:0032496;GO:0032675;GO:0032680;GO:0032740;GO:0032747;GO:0032755;GO:0032760;GO:0035325;GO:0042127;GO:0043123;GO:0043123;GO:0044130;GO:0045080;GO:0045351;GO:0046330;GO:0050671;GO:0050727;GO:0050830;GO:0051092;GO:0070976;GO:0090557;GO:…	K04729	-	S	NOG70664	myeloid differentiation primary response 88[Source:NCBI gene;Acc:420420]	420420	ENSGALG00000005947	-	-0.0362903	0.88576	-	-0.156701	0.490499	-	-0.262783	0.448135	-	0.00145021	0.973069
E1BSS0	EP300	GO:0000122;GO:0000123;GO:0000123;GO:0000978;GO:0000978;GO:0001085;GO:0001102;GO:0001102;GO:0001228;GO:0001666;GO:0001756;GO:0002039;GO:0003677;GO:0003677;GO:0003682;GO:0003682;GO:0003684;GO:0003712;GO:0003713;GO:0003713;GO:0003713;GO:0004402;GO:0004402;GO:0004402;GO:0004402;GO:0004468;GO:0005634;GO:0005634;GO:0005654;GO:0005667;GO:0005829;GO:0006355;GO:0006355;GO:0006355;GO:0006366;GO:0006473;GO:…	K04498	EC:2.3.1.48	-	-	E1A binding protein p300 [Source:HGNCSymbol;Acc:HGNC:3373]	418000	ENSGALG00000011992	-	-0.0230591	0.938781	-	-0.00432279	0.986963	-	-0.175262	0.329289	-	-0.184739	0.343634
Q5ZMB9	LYN	GO:0000166;GO:0001782;GO:0001817;GO:0001933;GO:0001934;GO:0002431;GO:0002431;GO:0002513;GO:0002513;GO:0002576;GO:0002576;GO:0002762;GO:0002768;GO:0002774;GO:0002902;GO:0002902;GO:0004672;GO:0004672;GO:0004713;GO:0004713;GO:0004713;GO:0004713;GO:0004715;GO:0004715;GO:0005102;GO:0005524;GO:0005524;GO:0005634;GO:0005634;GO:0005737;GO:0005794;GO:0005886;GO:0005886;GO:0006468;GO:0006468;GO:0006974;GO:…	K05854	EC:2.7.10.2	-	-	LYN proto-oncogene, Src family tyrosine kinase[Source:NCBI gene;Acc:421127]	421127	ENSGALG00000042321	-	0.0349886	0.862208	-	0.0611738	0.665286	-	-0.0929346	0.734402	-	0.0811093	0.659617
P05625	RAF1	GO:0000165;GO:0000166;GO:0004672;GO:0004674;GO:0004674;GO:0005524;GO:0005524;GO:0005737;GO:0005739;GO:0005829;GO:0005886;GO:0005886;GO:0006468;GO:0007165;GO:0016020;GO:0016301;GO:0016310;GO:0016740;GO:0035556;GO:0046872;GO:0000165;GO:0000166;GO:0000186;GO:0001678;GO:0001934;GO:0004672;GO:0004674;GO:0004674;GO:0004674;GO:0005524;GO:0005524;GO:0005737;GO:0005737;GO:0005739;GO:0005794;GO:0005829;GO:…	K04366	EC:2.7.11.1	T	COG0515	Raf-1 proto-oncogene, serine/threonine kinase[Source:NCBI gene;Acc:396245]	396245	ENSGALG00000004998	-	-0.0102725	0.918974	-	-0.0572306	0.745762	-	-0.175571	0.495914	-	-0.00778458	0.950507
E1BS97	PAK2	GO:0000166;GO:0004672;GO:0004674;GO:0005524;GO:0005524;GO:0006468;GO:0000166;GO:0004672;GO:0004672;GO:0004674;GO:0004674;GO:0004674;GO:0004674;GO:0005524;GO:0005524;GO:0005737;GO:0005737;GO:0005829;GO:0006468;GO:0006468;GO:0016301;GO:0016310;GO:0016310;GO:0016740;GO:0018105;GO:0019901;GO:0023014;GO:0030296;GO:0031098;GO:0031267;GO:0032147;GO:0042802;GO:0043066;GO:0043408;GO:0046777;GO:0048365;GO:…	K04410	EC:2.7.11.1	-	-	p21 (RAC1) activated kinase 2 [Source:HGNCSymbol;Acc:HGNC:8591]	424860	ENSGALG00000006426	-	-0.034309	0.839096	-	0.00653141	0.952881	-	0.00209069	0.933307	-	0.0121212	0.9669
F1N8W8	PAK3	GO:0000165;GO:0000166;GO:0000187;GO:0004672;GO:0004672;GO:0004674;GO:0004674;GO:0004674;GO:0004708;GO:0005524;GO:0005524;GO:0005622;GO:0005737;GO:0006468;GO:0007409;GO:0016301;GO:0016310;GO:0016358;GO:0016740;GO:0017048;GO:0023014;GO:0030833;GO:0031098;GO:0032147;GO:0042981;GO:0043408;GO:0048365;GO:0050770;GO:0060996;GO:0060997;GO:0071407;	K05733	EC:2.7.11.1	-	-	p21 (RAC1) activated kinase 3 [Source:HGNCSymbol;Acc:HGNC:8592]	422342	ENSGALG00000008058	-	0.173991	0.359916	-	0.184205	0.509321	-	0.0789036	0.570518	-	0.0833835	0.618705
E1C3P6	PAK1	GO:0000166;GO:0004672;GO:0004674;GO:0004674;GO:0004674;GO:0005524;GO:0005524;GO:0005737;GO:0006468;GO:0016301;GO:0016310;GO:0016740;GO:0023014;GO:0031098;GO:0032147;GO:0043408;GO:0048365;GO:0050770;	K04409	EC:2.7.11.1	-	-	p21 (RAC1) activated kinase 1 [Source:NCBIgene;Acc:419083]	419083	ENSGALG00000000681	-	-0.350097	0.155203	-	-0.258809	0.264255	-	-0.146274	0.636425	-	-0.442271	0.0523524
A0A1D5PLV3	-	GO:0000166;GO:0004672;GO:0004674;GO:0004674;GO:0004691;GO:0005524;GO:0005524;GO:0006468;GO:0007186;GO:0016301;GO:0016310;GO:0016740;GO:0034237;GO:0000166;GO:0004672;GO:0004674;GO:0004674;GO:0004691;GO:0005524;GO:0005524;GO:0006468;GO:0007186;GO:0016301;GO:0016310;GO:0016740;GO:0034237;GO:0000166;GO:0004672;GO:0004674;GO:0004674;GO:0004691;GO:0005524;GO:0005524;GO:0006468;GO:0007186;GO:0016301;GO:…	K04345	EC:2.7.11.11	-	-	protein kinase cAMP-activated catalytic subunitbeta [Source:NCBI gene;Acc:424542]	424542	ENSGALG00000028530	-	0.00141257	0.973945	-	0.000657469	0.968291	-	-0.0666712	0.801906	-	-0.0915852	0.648353
Q5F3L1	RPS6KA5	GO:0000166;GO:0000287;GO:0004672;GO:0004672;GO:0004674;GO:0004674;GO:0004674;GO:0004674;GO:0004674;GO:0005524;GO:0005524;GO:0005524;GO:0005524;GO:0005634;GO:0005634;GO:0005634;GO:0005634;GO:0005654;GO:0005737;GO:0005737;GO:0006355;GO:0006355;GO:0006468;GO:0006468;GO:0006468;GO:0006468;GO:0016301;GO:0016310;GO:0016572;GO:0016740;GO:0033129;GO:0035066;GO:0035556;GO:0035556;GO:0035556;GO:0035556;GO:…	K04445	EC:2.7.11.1	-	-	ribosomal protein S6 kinase A5 [Source:NCBIgene;Acc:423408]	423408	ENSGALG00000030580	-	0.201482	0.306147	-	0.140986	0.429893	-	0.25736	0.165916	-	0.0774285	0.655262
P02707	-	GO:0006897;GO:0016020;GO:0016021;GO:0030246;	-	-	-	-	hepatic lectin [Source:NCBI gene;Acc:396477]"	396477	ENSGALG00000037253	up	1.94852	0.0222986	up	2.23032	0.0085399	up	2.79635	0.0462476	-	2.08333	0.0659714
E1C626	TRAF6	GO:0000122;GO:0000209;GO:0001503;GO:0001843;GO:0002224;GO:0002726;GO:0002755;GO:0004842;GO:0004842;GO:0004842;GO:0005164;GO:0005164;GO:0005634;GO:0005737;GO:0005811;GO:0005829;GO:0005886;GO:0006955;GO:0007165;GO:0007165;GO:0007249;GO:0007250;GO:0008270;GO:0009887;GO:0009898;GO:0016567;GO:0016567;GO:0019886;GO:0019901;GO:0030316;GO:0031435;GO:0031624;GO:0031625;GO:0031666;GO:0031996;GO:0032147;GO:…	K03175	EC:2.3.2.27	-	-	TNF receptor associated factor 6 [Source:HGNCSymbol;Acc:HGNC:12036]	423163	ENSGALG00000007932	-	-0.100436	0.594227	-	0.0377415	0.937076	-	-0.17782	0.338988	-	0.0518112	0.821458
A0A1D5P1T2	MALT1	GO:0001650;GO:0001923;GO:0002020;GO:0002237;GO:0002726;GO:0004197;GO:0004842;GO:0005515;GO:0005634;GO:0005730;GO:0005737;GO:0005829;GO:0005829;GO:0006508;GO:0006508;GO:0006508;GO:0007250;GO:0008233;GO:0009620;GO:0016567;GO:0019209;GO:0031663;GO:0032449;GO:0032743;GO:0032991;GO:0042098;GO:0042113;GO:0042113;GO:0042802;GO:0042981;GO:0043621;GO:0045087;GO:0045087;GO:0050852;GO:0050852;GO:0050852;GO:…	K07369	EC:3.4.22.-	-	-	MALT1 paracaspase [Source:HGNCSymbol;Acc:HGNC:6819]	426852	ENSGALG00000030063	-	-0.056991	0.906287	-	0.0945118	0.630877	-	0.110052	0.42464	-	0.33787	0.142892
R4GI14	BCL10	GO:0002250;GO:0003713;GO:0005515;GO:0005829;GO:0006915;GO:0007249;GO:0008134;GO:0032449;GO:0032991;GO:0033674;GO:0042981;GO:0043065;GO:0043422;GO:0051059;GO:0051092;GO:2001238;	K07368	-	-	-	B-cell CLL/lymphoma 10 [Source:NCBIgene;Acc:424528]	424528	ENSGALG00000028935	-	-0.0641431	0.784378	-	0.0814474	0.684308	-	-0.0614408	0.778906	-	0.099047	0.646563
A0A1D5PHP4	PLCG2	GO:0004435;GO:0004435;GO:0005622;GO:0006629;GO:0006629;GO:0007165;GO:0007165;GO:0008081;GO:0009395;GO:0016042;GO:0016787;GO:0035556;GO:0001784;GO:0002092;GO:0002316;GO:0004435;GO:0004435;GO:0004435;GO:0005829;GO:0005886;GO:0006629;GO:0006629;GO:0006661;GO:0007165;GO:0007165;GO:0008081;GO:0009395;GO:0010468;GO:0016042;GO:0016787;GO:0030183;GO:0032237;GO:0032481;GO:0032496;GO:0032959;GO:0035556;GO:…	K05859	EC:3.1.4.11	-	-	phospholipase C gamma 2 [Source:HGNCSymbol;Acc:HGNC:9066]	415805	ENSGALG00000033507	-	0.415587	0.0693603	-	0.333579	0.0962918	-	0.531994	0.101479	-	0.28584	0.206816
Q6VN51	PPP3R1	GO:0001569;GO:0001837;GO:0004721;GO:0005509;GO:0005955;GO:0006470;GO:0006606;GO:0007507;GO:0014044;GO:0019902;GO:0022011;GO:0033173;GO:0034504;GO:0042383;GO:0060487;	K06268	-	DTZ	COG5126	protein phosphatase 3 regulatory subunit B, alpha[Source:NCBI gene;Acc:378804]	378804	ENSGALG00000023648	-	-0.00850219	0.952607	-	-0.0159946	0.935224	-	-0.0975606	0.683212	-	0.103746	0.607746
A0A1D5P8S9	NFATC3	GO:0003677;GO:0003700;GO:0006355;GO:0000978;GO:0000978;GO:0001077;GO:0001227;GO:0001816;GO:0003677;GO:0003682;GO:0003700;GO:0003700;GO:0005634;GO:0005634;GO:0005654;GO:0005667;GO:0005737;GO:0005829;GO:0005829;GO:0006355;GO:0006366;GO:0008134;GO:0033173;GO:0044798;GO:0045944;GO:0045944;GO:1902894;GO:1905064;GO:0003677;GO:0003700;GO:0006355;GO:0002943;GO:0003723;GO:0003824;GO:0008033;GO:0017150;GO:…	K17333	-	-	-	nuclear factor of activated T cells 3 [Source:HGNCSymbol;Acc:HGNC:7777]	415711	ENSGALG00000003396	-	0.0692409	0.746441	-	-0.0680713	0.701174	-	-0.119739	0.518774	-	-0.0520065	0.767079
Q5ZIT7	PSMC3	GO:0000166;GO:0000502;GO:0000932;GO:0001824;GO:0005524;GO:0005524;GO:0005634;GO:0005737;GO:0008540;GO:0016787;GO:0022624;GO:0030163;GO:0036402;GO:0042802;GO:0043921;GO:0045899;GO:0045944;GO:1901800;	K03065	-	O	COG1222	proteasome 26S subunit, ATPase 3 [Source:NCBIgene;Acc:423182]	423182	ENSGALG00000008108	-	-0.191193	0.334685	-	-0.15948	0.442401	-	-0.150559	0.608101	-	-0.0716928	0.68193
Q5ZMB8	PSMC2	GO:0000166;GO:0000502;GO:0005524;GO:0005524;GO:0005737;GO:0005829;GO:0006511;GO:0008540;GO:0016787;GO:0016887;GO:0017025;GO:0030163;GO:0036402;GO:0036464;GO:0043197;GO:0045899;GO:1901800;GO:0000166;GO:0005524;GO:0005524;GO:0036402;GO:1901800;	K03061	-	O	COG1222	proteasome 26S subunit, ATPase 2 [Source:NCBIgene;Acc:417716]	417716	ENSGALG00000008236	-	-0.458489	0.023244	-	-0.360388	0.0716347	-	-0.634143	0.00563954	-	-0.286976	0.116706
Q6JLB2	PSMB1	GO:0000502;GO:0000502;GO:0004175;GO:0004175;GO:0004298;GO:0004298;GO:0005634;GO:0005634;GO:0005634;GO:0005737;GO:0005737;GO:0005839;GO:0005839;GO:0005839;GO:0006508;GO:0008233;GO:0010498;GO:0010499;GO:0016787;GO:0043161;GO:0051603;GO:0004298;GO:0005839;GO:0051603;GO:0004175;GO:0004298;GO:0005634;GO:0005839;GO:0051603;	K02732	EC:3.4.25.1	O	COG0638	proteasome subunit beta 1 [Source:NCBIgene;Acc:421551]	421551	ENSGALG00000011174	-	-0.134892	0.476707	-	-0.0624449	0.792228	-	-0.167868	0.567009	-	0.0796009	0.71161
F1N903	PSMD6	GO:0000502;GO:0005838;GO:0022624;GO:0030234;GO:0043161;GO:0050790;	K03037	-	-	-	proteasome 26S subunit, non-ATPase 6 [Source:HGNCSymbol;Acc:HGNC:9564]	416079	ENSGALG00000007315	-	-0.0220497	0.916661	-	-0.128651	0.576077	-	-0.178584	0.53947	-	-0.0147578	0.950966
F1NU79	PSMC5	GO:0000166;GO:0000502;GO:0005102;GO:0005524;GO:0005524;GO:0005634;GO:0005737;GO:0005737;GO:0005838;GO:0006357;GO:0008134;GO:0008540;GO:0016787;GO:0017025;GO:0022624;GO:0030163;GO:0031410;GO:0031531;GO:0031595;GO:0031597;GO:0036402;GO:0043161;GO:0045892;GO:0045899;GO:0050804;GO:0098794;GO:1901800;	K03066	-	-	-	proteasome 26S subunit, ATPase 5 [Source:NCBIgene;Acc:428274]	428274	ENSGALG00000000349	-	-0.393256	0.0743452	-	-0.326709	0.168673	-	-0.611242	0.0589581	-	-0.126747	0.486024
Q5F3J5	PSME3	GO:0008537;GO:0000502;GO:0002039;GO:0005654;GO:0005654;GO:0005737;GO:0005829;GO:0008537;GO:0010950;GO:0042802;GO:0061133;GO:0061133;GO:0061136;GO:0061136;GO:0097371;GO:2000045;GO:2001237;GO:0008537;	K06698	-	Q	COG3733	proteasome activator subunit 3 [Source:NCBIgene;Acc:420017]	420017	ENSGALG00000002937	-	-0.387551	0.061144	-	-0.297675	0.146216	-	-0.440048	0.113239	-	-0.110227	0.55242
Q5ZKX2	PSMC6	GO:0000166;GO:0005524;GO:0005524;GO:0005737;GO:0008540;GO:0016787;GO:0022624;GO:0030163;GO:0030433;GO:0031597;GO:0045899;GO:0000166;GO:0005524;GO:0005524;GO:0005737;GO:0016787;GO:0030163;GO:0000166;GO:0005524;GO:0005524;GO:0005737;GO:0016787;GO:0030163;GO:0005524;GO:0000166;GO:0005524;GO:0005524;	K03064	-	O	COG1222	proteasome 26S subunit, ATPase 6 [Source:NCBIgene;Acc:423586]	423586	ENSGALG00000012408	-	-0.208402	0.296162	-	-0.19708	0.361172	-	-0.307341	0.174888	-	-0.0980607	0.616313
R4GLB3	PSMB2	GO:0000502;GO:0000502;GO:0004175;GO:0004175;GO:0004298;GO:0004298;GO:0005634;GO:0005634;GO:0005654;GO:0005737;GO:0005737;GO:0005839;GO:0005839;GO:0005839;GO:0006508;GO:0008233;GO:0010498;GO:0010499;GO:0016787;GO:0043161;GO:0051603;GO:0004298;GO:0005839;GO:0051603;GO:0004298;GO:0005839;GO:0051603;GO:0004298;GO:0005839;GO:0051603;	K02734	EC:3.4.25.1	-	-	proteasome subunit beta 2 [Source:HGNCSymbol;Acc:HGNC:9539]	419630	ENSGALG00000026421	-	-0.348489	0.0919605	-	-0.108727	0.666068	-	-0.459299	0.0876989	-	-0.140843	0.451902
Q5ZJL3	PSMF1	GO:0005783;GO:0005829;GO:0006511;GO:0006511;GO:0042803;GO:0046982;GO:0048471;GO:0070628;GO:1901799;	K06700	-	-	NOG255866	proteasome inhibitor subunit 1 [Source:NCBIgene;Acc:430115]	430115	ENSGALG00000000259	-	-0.13474	0.50562	-	-0.503891	0.051348	-	-0.582351	0.0907634	-	-0.0673676	0.642389
E1BYW9	PSMB3	GO:0000502;GO:0000502;GO:0004175;GO:0004175;GO:0004298;GO:0004298;GO:0005634;GO:0005634;GO:0005737;GO:0005737;GO:0005839;GO:0005839;GO:0006508;GO:0008233;GO:0010498;GO:0010499;GO:0016787;GO:0019774;GO:0043161;GO:0043161;GO:0051603;	K02735	EC:3.4.25.1	-	-	proteasome subunit beta 3 [Source:HGNCSymbol;Acc:HGNC:9540]	419997	ENSGALG00000001597	-	-0.623746	0.00332134	-	-0.56097	0.00762167	-	-0.658939	0.0364175	-	-0.350844	0.0808125
F1P1R3	PSMD10	GO:0000122;GO:0000502;GO:0005634;GO:0005737;GO:0005829;GO:0007253;GO:0008134;GO:0008540;GO:0030307;GO:0031398;GO:0032088;GO:0032436;GO:0043066;GO:0043409;GO:0043518;GO:0045111;GO:0045737;GO:0070682;GO:0090201;	K06694	-	-	-	proteasome 26S subunit, non-ATPase 10 [Source:NCBIgene;Acc:422351]	422351	ENSGALG00000008287	-	-0.548032	0.103298	-	-0.390379	0.233058	-	0.314108	0.636034	-	0.170667	0.73825
F1NPA2	PSMD11	GO:0000502;GO:0005198;GO:0005838;GO:0006511;GO:0006511;GO:0008541;GO:0022624;GO:0022624;GO:0043248;GO:0043248;GO:0043248;GO:0048863;	K03036	-	-	-	proteasome 26S subunit, non-ATPase 11 [Source:HGNCSymbol;Acc:HGNC:9556]	430878	ENSGALG00000024112	-	-0.742657	0.00120418	-	-0.816019	0.00027516	down	-1.33372	9.15549e-05	-	-0.567316	0.00589609
H9L0U6	PSMB4	GO:0004298;GO:0005839;GO:0051603;GO:0000502;GO:0004175;GO:0004298;GO:0004298;GO:0005634;GO:0005737;GO:0005839;GO:0006508;GO:0008233;GO:0016787;GO:0051603;GO:0000502;GO:0000502;GO:0001530;GO:0002862;GO:0004175;GO:0004175;GO:0004298;GO:0004298;GO:0005634;GO:0005634;GO:0005737;GO:0005737;GO:0005839;GO:0005839;GO:0005839;GO:0006508;GO:0008233;GO:0010498;GO:0010499;GO:0016787;GO:0043161;GO:0051603;GO:…	K02736	EC:3.4.25.1	-	-	proteasome subunit beta 4 [Source:HGNCSymbol;Acc:HGNC:9541]	429986	ENSGALG00000000905	-	-0.50078	0.0152887	-	-0.41485	0.100328	-	-0.497848	0.0271102	-	-0.176269	0.354786
R4GFD0	PSME4	GO:0005634;GO:0005634;GO:0005654;GO:0005829;GO:0005829;GO:0005839;GO:0006281;GO:0006974;GO:0010499;GO:0010499;GO:0010952;GO:0016504;GO:0016504;GO:0016504;GO:0035093;GO:0035093;GO:0070577;GO:0070577;GO:0070577;GO:0070628;GO:0070628;GO:1990111;GO:1990111;GO:0010952;GO:0016504;GO:0070577;GO:0070628;	K06699	-	-	-	proteasome activator subunit 4 [Source:NCBIgene;Acc:421218]	421218	ENSGALG00000008163	-	-0.00823812	0.953773	-	-0.0853288	0.634754	-	-0.101659	0.65437	-	-0.1045	0.575616
A0A1D5PHL0	PSMA2	GO:0000502;GO:0000932;GO:0004175;GO:0004175;GO:0004298;GO:0004298;GO:0005634;GO:0005634;GO:0005737;GO:0005737;GO:0005839;GO:0005839;GO:0005839;GO:0006508;GO:0006511;GO:0008233;GO:0010498;GO:0010499;GO:0016787;GO:0019773;GO:0019773;GO:0019773;GO:0043161;GO:0051603;GO:0000502;GO:0004298;GO:0004298;GO:0005737;GO:0005839;GO:0006508;GO:0008233;GO:0016787;GO:0019773;GO:0019773;GO:0051603;GO:0000502;GO:…	K02726	EC:3.4.25.1	-	-	proteasome subunit alpha 2 [Source:NCBIgene;Acc:420772]	420772	ENSGALG00000039387	-	-0.205406	0.313281	-	-0.155036	0.446858	-	-0.160395	0.516801	-	-0.0874379	0.628717
Q7ZT63	PSMB7	GO:0000502;GO:0000502;GO:0004175;GO:0004175;GO:0004298;GO:0004298;GO:0005634;GO:0005634;GO:0005654;GO:0005737;GO:0005737;GO:0005829;GO:0005839;GO:0005839;GO:0005839;GO:0006508;GO:0008233;GO:0010498;GO:0010499;GO:0016787;GO:0043161;GO:0051603;GO:0004298;GO:0005839;GO:0051603;GO:0004298;GO:0005839;GO:0051603;GO:0000502;GO:0004175;GO:0004298;GO:0004298;GO:0005634;GO:0005737;GO:0005839;GO:0006508;GO:…	K02739	EC:3.4.25.1	-	-	proteasome subunit beta 7 [Source:NCBIgene;Acc:378915]	378915	ENSGALG00000001103	-	-0.369664	0.0801077	-	-0.261623	0.217702	-	-0.402685	0.137234	-	-0.288131	0.145327
Q5ZJX9	PSMA5	GO:0000502;GO:0000502;GO:0004175;GO:0004175;GO:0004298;GO:0004298;GO:0005634;GO:0005634;GO:0005737;GO:0005737;GO:0005829;GO:0005839;GO:0005839;GO:0005839;GO:0006508;GO:0006511;GO:0008233;GO:0010498;GO:0010499;GO:0016787;GO:0019773;GO:0019773;GO:0019773;GO:0043161;GO:0043161;GO:0051603;	K02729	EC:3.4.25.1	-	-	proteasome subunit alpha 5 [Source:NCBIgene;Acc:426937]	426937	ENSGALG00000039624	-	-0.534359	0.0217207	-	-0.278246	0.403532	-	-0.44099	0.216234	-	-0.43961	0.0462982
Q5ZLI2	PSMA3	GO:0000502;GO:0000502;GO:0004175;GO:0004175;GO:0004298;GO:0004298;GO:0005634;GO:0005634;GO:0005737;GO:0005737;GO:0005839;GO:0005839;GO:0005839;GO:0005839;GO:0006508;GO:0006511;GO:0008233;GO:0010498;GO:0010499;GO:0016787;GO:0019773;GO:0019773;GO:0019773;GO:0031625;GO:0043161;GO:0045202;GO:0051603;GO:0052548;GO:0000502;GO:0004298;GO:0004298;GO:0005737;GO:0005839;GO:0006508;GO:0008233;GO:0016787;GO:…	K02727	EC:3.4.25.1	O	COG0638	proteasome subunit alpha 3 [Source:NCBIgene;Acc:423542]	423542	ENSGALG00000012039	-	-0.290078	0.187849	-	-0.275269	0.225712	-	-0.141817	0.506119	-	-0.199048	0.363828
F1NC02	PSMA4	GO:0000502;GO:0000502;GO:0000932;GO:0004175;GO:0004175;GO:0004298;GO:0004298;GO:0005634;GO:0005634;GO:0005634;GO:0005737;GO:0005737;GO:0005829;GO:0005839;GO:0005839;GO:0005839;GO:0006508;GO:0006511;GO:0008233;GO:0010498;GO:0010499;GO:0016787;GO:0019773;GO:0019773;GO:0019773;GO:0043161;GO:0043231;GO:0051603;	K02728	EC:3.4.25.1	-	-	proteasome subunit alpha 4 [Source:NCBIgene;Acc:415357]	415357	ENSGALG00000003046	-	0.127687	0.533309	-	0.14205	0.422739	-	0.15315	0.590322	-	0.0297153	0.85948
P84169	PSMD13	GO:0000502;GO:0000502;GO:0005198;GO:0005634;GO:0005829;GO:0005838;GO:0006511;GO:0007127;GO:0008541;GO:0022624;GO:0022624;GO:0043248;	K03039	-	-	-	proteasome 26S subunit, non-ATPase 13 [Source:HGNCSymbol;Acc:HGNC:9558]	422990	ENSGALG00000043684	-	-0.045216	0.839053	-	0.0372513	0.824787	-	0.0134679	1	-	0.112108	0.547043
F1NEQ6	PSMA6	GO:0000502;GO:0000502;GO:0000932;GO:0003723;GO:0003723;GO:0004175;GO:0004175;GO:0004298;GO:0004298;GO:0005634;GO:0005634;GO:0005634;GO:0005654;GO:0005737;GO:0005737;GO:0005737;GO:0005839;GO:0005839;GO:0005839;GO:0005844;GO:0006508;GO:0006511;GO:0008233;GO:0010498;GO:0010499;GO:0016363;GO:0016787;GO:0019773;GO:0019773;GO:0019773;GO:0019773;GO:0043161;GO:0051059;GO:0051092;GO:0051603;GO:0051603;	K02730	EC:3.4.25.1	-	-	proteasome subunit alpha 6 [Source:NCBIgene;Acc:423326]	423326	ENSGALG00000010060	-	-0.398161	0.0619565	-	-0.23416	0.29444	-	-0.376634	0.142464	-	-0.179962	0.359785
A0A1D5P2L3	CUL1	GO:0006511;GO:0006511;GO:0006513;GO:0006915;GO:0008283;GO:0009887;GO:0016567;GO:0019005;GO:0019005;GO:0019005;GO:0031146;GO:0031146;GO:0031461;GO:0031461;GO:0031461;GO:0031625;GO:0031625;GO:1990452;	K03347	-	-	-	cullin 1 [Source:HGNC Symbol;Acc:HGNC:2551]"	420783	ENSGALG00000036941	-	0.181372	0.373536	-	0.092366	0.635926	-	0.134159	0.456843	-	0.105601	0.564171
Q5ZKF5	SKP1	GO:0004842;GO:0005634;GO:0005737;GO:0006511;GO:0008013;GO:0016567;GO:0016567;GO:0019005;GO:0019005;GO:0019904;GO:0031146;GO:0031467;GO:0031467;GO:0031519;GO:0035518;GO:0051457;GO:0061630;GO:0097602;GO:0006511;GO:0016567;GO:0019005;GO:0031467;	K03094	-	O	COG5201	S-phase kinase-associated protein 1 [Source:NCBIgene;Acc:416319]	416319	ENSGALG00000006474	-	-0.0637751	0.698342	-	0.00493696	0.992593	-	-0.0806776	0.833165	-	0.062293	0.776453
Q5ZHQ9	FBXW11	GO:0046983;GO:0000209;GO:0000209;GO:0000209;GO:0004842;GO:0004842;GO:0004842;GO:0005634;GO:0005737;GO:0005813;GO:0005829;GO:0006470;GO:0016567;GO:0019005;GO:0019005;GO:0019005;GO:0031146;GO:0031146;GO:0031146;GO:0031648;GO:0042753;GO:0043161;GO:0043161;GO:0045862;GO:0045892;GO:0045893;GO:0046983;GO:0061630;GO:1901223;GO:0046983;	K03362	-	-	-	F-box and WD repeat domain containing 11[Source:NCBI gene;Acc:416181]	416181	ENSGALG00000002229	-	-0.170859	0.407876	-	-0.11937	0.571851	-	-0.276625	0.233583	-	-0.0899761	0.630825
F1NL19	CDC34	GO:0000166;GO:0000209;GO:0000209;GO:0004842;GO:0005524;GO:0005829;GO:0006511;GO:0016567;GO:0016607;GO:0016740;GO:0035458;GO:0043161;GO:0043161;GO:0043951;GO:0061631;GO:0061631;GO:0070936;	K02207	EC:2.3.2.23	-	-	cell division cycle 34 [Source:HGNCSymbol;Acc:HGNC:1734]	425483	ENSGALG00000024332	-	-0.38822	0.153002	-	-0.358446	0.199217	-	-0.492232	0.296268	-	-0.0572082	0.754332
E1BZJ2	UBE2D1	GO:0000166;GO:0005524;GO:0016740;GO:0000151;GO:0000151;GO:0000166;GO:0000209;GO:0000209;GO:0004842;GO:0005524;GO:0005737;GO:0006511;GO:0006511;GO:0016740;GO:0031398;GO:0031625;GO:0032991;GO:0061631;GO:0061631;GO:0061631;GO:0070936;GO:0070936;GO:1902916;GO:0000166;GO:0005524;GO:0016740;	K06689	EC:2.3.2.23	-	-	ubiquitin conjugating enzyme E2 D1 [Source:NCBIgene;Acc:423641]	423641	ENSGALG00000021213	-	0.044634	0.797475	-	-0.0728458	0.801811	-	-0.128677	0.6444	-	-0.0260399	0.955025
A0A1D5P0Q4	UBE2D2	GO:0000151;GO:0000151;GO:0000166;GO:0000209;GO:0004842;GO:0005524;GO:0006511;GO:0016567;GO:0016740;GO:0031625;GO:0032991;GO:0051865;GO:0061631;GO:0061631;GO:0070936;GO:0070936;GO:0000166;GO:0005524;GO:0016740;GO:0000166;GO:0005524;GO:0016740;	K06689	EC:2.3.2.23	-	-	ubiquitin conjugating enzyme E2 D2 [Source:HGNCSymbol;Acc:HGNC:12475]	416137	ENSGALG00000038128	-	-0.242738	0.232688	-	-0.0892576	0.642743	-	-0.239356	0.214291	-	-0.144193	0.428593
Q5F4A2	PIK3CB	GO:0000166;GO:0001935;GO:0001952;GO:0001952;GO:0005524;GO:0005634;GO:0005730;GO:0005737;GO:0005886;GO:0005942;GO:0006468;GO:0006874;GO:0007156;GO:0009611;GO:0010628;GO:0014065;GO:0014065;GO:0014065;GO:0016020;GO:0016301;GO:0016301;GO:0016301;GO:0016303;GO:0016303;GO:0016303;GO:0016310;GO:0016310;GO:0016477;GO:0016740;GO:0030168;GO:0030168;GO:0030496;GO:0033031;GO:0035004;GO:0035005;GO:0036092;GO:…	K00922	EC:2.7.1.153	BDLTU	COG5032	phosphatidylinositol-4,5-bisphosphate 3-kinasecatalytic subunit beta [Source:NCBI gene;Acc:424826]	424826	ENSGALG00000005505	-	0.198665	0.398924	-	0.126368	0.49068	-	-0.00630558	0.946426	-	0.0123353	0.842954
O42391	PIK3CA	GO:0000166;GO:0001889;GO:0004672;GO:0005524;GO:0005737;GO:0005886;GO:0005942;GO:0005942;GO:0005943;GO:0005943;GO:0006006;GO:0006468;GO:0006468;GO:0007163;GO:0007411;GO:0010468;GO:0014065;GO:0014065;GO:0016020;GO:0016301;GO:0016301;GO:0016301;GO:0016303;GO:0016303;GO:0016303;GO:0016303;GO:0016310;GO:0016310;GO:0016477;GO:0016477;GO:0016740;GO:0030027;GO:0030031;GO:0030168;GO:0030295;GO:0032147;GO:…	K00922	EC:2.7.1.153	BDLTU	COG5032	phosphatidylinositol-4,5-bisphosphate 3-kinasecatalytic subunit alpha [Source:NCBI gene;Acc:424971]	424971	ENSGALG00000008934	-	0.132909	0.531791	-	0.025575	0.889107	-	0.0384751	0.869229	-	0.0652877	0.746927
E1C2C5	-	GO:0001678;GO:0005634;GO:0005925;GO:0005942;GO:0005942;GO:0007165;GO:0008134;GO:0008286;GO:0008286;GO:0030833;GO:0032869;GO:0034976;GO:0035014;GO:0036312;GO:0042307;GO:0043551;GO:0045785;GO:0045944;GO:0046854;GO:0046935;GO:0046982;GO:0051492;GO:1903076;	K02649	-	-	-	phosphoinositide-3-kinase regulatory subunit 2[Source:NCBI gene;Acc:771142]	771142	ENSGALG00000003428	-	-0.363777	0.0887802	-	-0.424983	0.0454723	-	-0.760412	0.0125282	-	-0.266755	0.187433
A0A1D5NYP8	SHC1	GO:0000165;GO:0000187;GO:0000187;GO:0000187;GO:0001525;GO:0001525;GO:0001784;GO:0005158;GO:0005159;GO:0005168;GO:0005622;GO:0005886;GO:0005886;GO:0007165;GO:0007173;GO:0007173;GO:0007507;GO:0008286;GO:0030971;GO:0030971;GO:0030971;GO:0031532;GO:0035556;GO:0042127;GO:0042742;GO:0043066;GO:0043410;GO:0045892;GO:0045893;GO:0046875;GO:0046875;GO:0048408;GO:0070374;GO:0071363;GO:0098609;	K06279	-	-	-	SHC adaptor protein 1 [Source:NCBIgene;Acc:395934]	395934	ENSGALG00000039775	-	-0.767356	0.0256901	-	-0.704841	0.0241603	down	-1.01371	0.0443493	-	-0.322862	0.22872
A0A1D5PEZ2	SOS1	GO:0000786;GO:0001782;GO:0001942;GO:0002260;GO:0003007;GO:0003209;GO:0003344;GO:0003677;GO:0005085;GO:0005085;GO:0005088;GO:0005089;GO:0005737;GO:0007173;GO:0007264;GO:0007264;GO:0007296;GO:0033081;GO:0035023;GO:0035264;GO:0042129;GO:0046982;GO:0048514;GO:0060021;GO:0061029;GO:0061384;GO:1904693;GO:2000973;	K03099	-	-	-	SOS Ras/Rac guanine nucleotide exchange factor 1[Source:HGNC Symbol;Acc:HGNC:11187]	431192	ENSGALG00000039450	-	-0.0408283	0.917662	-	0.0398837	0.827851	-	-0.0447091	0.818584	-	-0.2061	0.332544
Q5F3U4	PDPK1	GO:0003323;GO:0004672;GO:0004674;GO:0004674;GO:0004674;GO:0004676;GO:0004676;GO:0005524;GO:0005737;GO:0005737;GO:0005886;GO:0006468;GO:0006468;GO:0006469;GO:0006972;GO:0007173;GO:0010518;GO:0010594;GO:0010667;GO:0014069;GO:0016004;GO:0016477;GO:0018105;GO:0018107;GO:0019722;GO:0030512;GO:0031410;GO:0032148;GO:0032869;GO:0034122;GO:0035556;GO:0035556;GO:0042995;GO:0043122;GO:0043274;GO:0043304;GO:…	K06276	EC:2.7.11.1	T	COG0515	3-phosphoinositide dependent protein kinase 1[Source:NCBI gene;Acc:416588]	416588	ENSGALG00000006418	-	-0.0447768	0.826363	-	-0.0301385	0.873543	-	-0.0169187	0.94687	-	-0.0322821	0.867869
Q5F3W0	CARD11	GO:0000185;GO:0001772;GO:0001819;GO:0002377;GO:0005515;GO:0005737;GO:0005829;GO:0005886;GO:0005886;GO:0005886;GO:0007165;GO:0007249;GO:0007250;GO:0030183;GO:0030890;GO:0031295;GO:0031435;GO:0032449;GO:0032991;GO:0038202;GO:0042100;GO:0042102;GO:0042110;GO:0042976;GO:0042981;GO:0043123;GO:0043123;GO:0045061;GO:0045086;GO:0045121;GO:0045577;GO:0045580;GO:0046649;GO:0048872;GO:0050700;GO:0050776;GO:…	K07367	-	S	NOG47732	caspase recruitment domain family member 11[Source:NCBI gene;Acc:416476]	416476	ENSGALG00000004398	-	0.283267	0.180263	-	0.294018	0.145318	-	0.302604	0.0761881	-	0.197402	0.286451
A0A1D5PXC6	MAPK10	GO:0000166;GO:0004672;GO:0004674;GO:0004705;GO:0004707;GO:0004707;GO:0004707;GO:0005524;GO:0005524;GO:0005622;GO:0005634;GO:0005737;GO:0006468;GO:0006468;GO:0007254;GO:0007258;GO:0010468;GO:0016301;GO:0016310;GO:0016740;GO:0035556;GO:0071310;GO:0000165;GO:0000166;GO:0004672;GO:0004674;GO:0004707;GO:0004707;GO:0005524;GO:0005524;GO:0005622;GO:0006468;GO:0016301;GO:0016310;GO:0016740;	K04440	EC:2.7.11.24	-	-	Gallus gallus mitogen-activated protein kinase 10(MAPK10), transcript variant 1, mRNA. [Source:RefSeqmRNA;Acc:NM_001318224]	422592	ENSGALG00000011109	up	1.27172	0.0331714	up	1.53897	0.000647194	-	2.23121	0.0659752	up	1.06996	0.010076
P79996	MAPK9	GO:0000166;GO:0004672;GO:0004672;GO:0004674;GO:0004705;GO:0004707;GO:0004707;GO:0004707;GO:0004712;GO:0005524;GO:0005524;GO:0005634;GO:0005737;GO:0005737;GO:0005739;GO:0005829;GO:0006468;GO:0006468;GO:0006468;GO:0007254;GO:0007254;GO:0007258;GO:0008134;GO:0009612;GO:0009792;GO:0010468;GO:0010628;GO:0010744;GO:0016301;GO:0016310;GO:0016740;GO:0018105;GO:0018105;GO:0031398;GO:0034614;GO:0035556;GO:…	K04440	EC:2.7.11.24	-	-	mitogen-activated protein kinase 9 [Source:NCBIgene;Acc:395983]	395983	ENSGALG00000039099	-	0.0622299	0.790843	-	0.052911	0.787041	-	0.0868315	0.802376	-	-0.0589868	0.773237
Q9DG07	LCP2	GO:0005829;GO:0005911;GO:0007169;GO:0023027;GO:0035556;GO:0036398;GO:0044853;GO:0045576;GO:0045860;GO:0050663;GO:0050852;	K07361	-	-	NOG43557	lymphocyte cytosolic protein 2 [Source:NCBIgene;Acc:395438]	395438	ENSGALG00000002113	-	0.304578	0.11212	-	0.21274	0.230605	-	0.320075	0.0374058	-	0.136799	0.41617
Q8UUX6	VAV3	GO:0005085;GO:0005085;GO:0005089;GO:0005089;GO:0005154;GO:0005737;GO:0005886;GO:0006906;GO:0006974;GO:0007229;GO:0007264;GO:0008361;GO:0016477;GO:0030031;GO:0030032;GO:0030593;GO:0030676;GO:0030890;GO:0035023;GO:0035556;GO:0042493;GO:0043087;GO:0043087;GO:0043552;GO:0045785;GO:0046872;GO:0050853;	K05730	-	-	-	vav 3 guanine nucleotide exchange factor[Source:NCBI gene;Acc:373939]	373939	ENSGALG00000039327	-	0.348351	0.0740843	-	0.230861	0.326861	-	0.190048	0.283885	-	0.171786	0.418692
Q6LC82	RAC1	GO:0000166;GO:0001755;GO:0001934;GO:0003924;GO:0003924;GO:0003924;GO:0005525;GO:0005525;GO:0005525;GO:0005525;GO:0005622;GO:0005737;GO:0005802;GO:0005884;GO:0005886;GO:0007264;GO:0007266;GO:0008361;GO:0010591;GO:0010592;GO:0010811;GO:0016601;GO:0019899;GO:0019901;GO:0030027;GO:0030031;GO:0030032;GO:0030036;GO:0030334;GO:0031116;GO:0031529;GO:0031532;GO:0031996;GO:0032587;GO:0032707;GO:0034446;GO:…	K04392	-	-	-	Rac family small GTPase 1 [Source:NCBIgene;Acc:395871]	395871	ENSGALG00000007130	-	-0.412891	0.0546302	-	-0.106867	0.641846	-	-0.320035	0.23552	-	-0.326501	0.10208
F1N938	MAP3K1	GO:0004672;GO:0004672;GO:0004674;GO:0005524;GO:0005622;GO:0005737;GO:0006468;GO:0008270;GO:0019901;GO:0023014;GO:0031098;GO:0032147;GO:0071260;GO:0004672;GO:0005524;GO:0006468;GO:0008270;	K04416	EC:2.7.11.25	-	-	mitogen-activated protein kinase kinase kinase 1[Source:HGNC Symbol;Acc:HGNC:6848]	427144	ENSGALG00000014718	-	-0.0297865	1	-	0.197441	0.266013	-	0.192607	0.278141	-	0.311995	0.154165
Q8UWG6	MAPK1	GO:0000165;GO:0000166;GO:0000187;GO:0001784;GO:0004672;GO:0004672;GO:0004674;GO:0004674;GO:0004674;GO:0004707;GO:0004707;GO:0004707;GO:0004707;GO:0004708;GO:0005524;GO:0005524;GO:0005634;GO:0005634;GO:0005634;GO:0005737;GO:0005737;GO:0005737;GO:0005739;GO:0005829;GO:0006468;GO:0006468;GO:0006468;GO:0006974;GO:0007507;GO:0008353;GO:0009887;GO:0010468;GO:0010628;GO:0010800;GO:0014032;GO:0016301;GO:…	K04371	EC:2.7.11.24	-	-	mitogen-activated protein kinase 1 [Source:NCBIgene;Acc:373953]	373953	ENSGALG00000001501	-	-0.0749594	0.747175	-	-0.0866832	0.669533	-	-0.22964	0.321056	-	-0.123939	0.549055
Q5ZLF2	BTK	GO:0000166;GO:0004672;GO:0004713;GO:0004713;GO:0004715;GO:0005524;GO:0005524;GO:0005622;GO:0006468;GO:0016301;GO:0016310;GO:0016740;GO:0018108;GO:0035556;GO:0000166;GO:0001818;GO:0002344;GO:0004672;GO:0004713;GO:0004713;GO:0004713;GO:0004715;GO:0005524;GO:0005524;GO:0005547;GO:0005634;GO:0005737;GO:0005829;GO:0005886;GO:0006468;GO:0006468;GO:0007249;GO:0016301;GO:0016310;GO:0016740;GO:0018108;GO:…	K07370	EC:2.7.10.2	-	-	Bruton tyrosine kinase [Source:NCBIgene;Acc:374075]	374075	ENSGALG00000004958	-	-0.210262	0.381549	-	-0.174426	0.49075	-	-0.363541	0.423649	-	-0.113366	0.631067
A0A1D5PVU9	TRIM32	GO:0000209;GO:0000209;GO:0000209;GO:0001894;GO:0003723;GO:0004842;GO:0004842;GO:0005622;GO:0005634;GO:0005737;GO:0005737;GO:0005863;GO:0006511;GO:0007014;GO:0008270;GO:0009411;GO:0016567;GO:0016567;GO:0017022;GO:0030307;GO:0030335;GO:0031369;GO:0032897;GO:0034612;GO:0042802;GO:0043123;GO:0043130;GO:0043621;GO:0045087;GO:0045444;GO:0045666;GO:0045732;GO:0045787;GO:0045862;GO:0046716;GO:0046872;GO:…	K10607	EC:2.3.2.27	-	-	tripartite motif containing 32 [Source:HGNCSymbol;Acc:HGNC:16380]	101748429	ENSGALG00000034426	-	0.0177473	0.943893	-	-0.183623	0.596711	-	-0.0870479	0.882562	-	-0.000674118	0.964407
F1NKL4	DYNC1H1	GO:0003777;GO:0005524;GO:0007018;GO:0016887;GO:0030286;GO:0003777;GO:0005524;GO:0005737;GO:0005813;GO:0005868;GO:0005868;GO:0005874;GO:0007018;GO:0007018;GO:0008569;GO:0008569;GO:0016887;GO:0030175;GO:0030286;GO:0030286;GO:0031122;GO:0032388;GO:0033962;GO:0034063;GO:0045503;GO:0045505;GO:0051293;GO:0051959;GO:0051959;GO:0051959;GO:0060236;GO:0072382;GO:0090235;GO:0120162;GO:1905832;GO:0003777;GO:…	K10413	-	-	-	dynein cytoplasmic 1 heavy chain 1 [Source:HGNCSymbol;Acc:HGNC:2961]	423461	ENSGALG00000011330	-	-0.149783	0.450695	-	-0.151073	0.443096	-	-0.181723	0.388934	-	-0.0898878	0.631707
S6BNL5	PADI2	GO:0004668;GO:0004668;GO:0004668;GO:0005509;GO:0005509;GO:0005634;GO:0005737;GO:0005737;GO:0005737;GO:0010848;GO:0018101;GO:0018101;GO:0030331;GO:0030520;GO:0035327;GO:0036413;GO:0036414;GO:0042803;GO:0048096;GO:0070100;GO:1901624;GO:1990830;GO:0004668;GO:0005509;GO:0005737;GO:0018101;	K01481	EC:3.5.3.15	-	-	Gallus gallus peptidyl arginine deiminase, type II(PADI2), mRNA. [Source:RefSeq mRNA;Acc:NM_001319019]	428172	ENSGALG00000029212	up	2.56061	0.0050228	up	2.91648	0.000710583	-	3.70405	0.0733092	-	1.93666	0.0542163
A0A1D5PSP4	NAPRT	GO:0003824;GO:0004514;GO:0004516;GO:0004516;GO:0004516;GO:0005829;GO:0005829;GO:0006979;GO:0009435;GO:0009435;GO:0019358;GO:0034355;GO:0003824;GO:0004514;GO:0004516;GO:0009435;GO:0019358;GO:0003824;GO:0004514;GO:0009435;	K00763	EC:6.3.4.21	-	-	nicotinate phosphoribosyltransferase [Source:NCBIgene;Acc:404301]	404301	ENSGALG00000038175	-	-0.461832	0.0600072	-	-0.96433	0.00108369	down	-1.04764	0.00812724	-	-0.297952	0.185116
A0A1D5PJC6	CPPED1	GO:0016787;	K21814	EC:3.1.3.16	-	-	calcineurin like phosphoesterase domain containing1 [Source:NCBI gene;Acc:416418]	416418	ENSGALG00000040854	-	0.117612	0.624607	-	0.13954	0.516743	-	0.188621	0.486429	-	0.162062	0.43145
F1NTQ2	HEXB	GO:0001501;GO:0001669;GO:0004553;GO:0004563;GO:0004563;GO:0004563;GO:0005615;GO:0005764;GO:0005975;GO:0006687;GO:0006689;GO:0006874;GO:0007040;GO:0007338;GO:0007341;GO:0007605;GO:0007626;GO:0008049;GO:0008152;GO:0008360;GO:0008375;GO:0008654;GO:0009313;GO:0016020;GO:0016787;GO:0016787;GO:0016798;GO:0019915;GO:0019953;GO:0030203;GO:0031323;GO:0042552;GO:0042582;GO:0042803;GO:0042803;GO:0043615;GO:…	K12373	EC:3.2.1.52	-	-	hexosaminidase subunit beta [Source:HGNCSymbol;Acc:HGNC:4879]	427204	ENSGALG00000014933	-	0.291855	0.184842	-	0.520912	0.0211668	-	0.477771	0.0433678	-	0.396205	0.0555489
A0A1D5P7C6	-	GO:0000055;GO:0005730;GO:0005737;GO:0005737;	-	-	-	-	proliferation-associated 2G4, 38kDa [Source:NCBIgene;Acc:425279]	425279	ENSGALG00000034218	-	-0.366905	0.0809617	-	-0.17951	0.603494	-	-0.261528	0.235736	-	-0.172842	0.367183
F1NUW2	PLAC8L1	-	-	-	-	-	Placenta-specific 8-like 1 [Source:NCBIgene;Acc:770777]	770777	ENSGALG00000020193	-	-2.02342	0.111524	-	-0.250733	0.916703	-	0.463766	0.891648	-	-0.608199	0.575836
A0A1L1RK36	CTSC	GO:0001913;GO:0004197;GO:0004252;GO:0005615;GO:0005654;GO:0005764;GO:0005813;GO:0006508;GO:0006508;GO:0006508;GO:0006508;GO:0006915;GO:0008233;GO:0008234;GO:0008234;GO:0008234;GO:0016020;GO:0016021;GO:0016505;GO:0016787;GO:0043231;GO:0051603;GO:2001235;GO:0006508;GO:0006508;GO:0008233;GO:0008234;GO:0008234;GO:0016787;GO:0006508;GO:0008234;	K01275	EC:3.4.14.1	-	-	Gallus gallus cathepsin C (CTSC), mRNA.[Source:RefSeq mRNA;Acc:NM_001321554]	419014	ENSGALG00000017239	-	0.129216	0.655005	-	0.148613	0.384088	-	0.162783	0.296461	-	0.0263335	0.86168
Q1T768	DSN1	GO:0000444;GO:0007059;GO:0051301;GO:0000444;GO:0007059;GO:0051301;GO:0000070;GO:0000444;GO:0000444;GO:0000777;GO:0000818;GO:0000922;GO:0000941;GO:0001650;GO:0005634;GO:0005730;GO:0005829;GO:0007059;GO:0016604;GO:0051301;GO:0000444;GO:0007059;GO:0051301;	K11544	-	-	-	DSN1 homolog, MIS12 kinetochore complex component[Source:NCBI gene;Acc:426088]	426088	ENSGALG00000035406	-	-0.382586	0.209359	-	-0.437468	0.195723	-	-0.580779	0.109798	-	-0.271426	0.312815
F1P4X3	FUCA1	GO:0004560;GO:0004560;GO:0004560;GO:0005764;GO:0005975;GO:0006004;GO:0006004;GO:0006004;GO:0016139;GO:0016139;GO:0004560;GO:0005975;GO:0006004;GO:0004560;GO:0005975;GO:0006004;GO:0004560;GO:0005975;GO:0006004;	K01206	EC:3.2.1.51	-	-	alpha-L-fucosidase 1 [Source:HGNCSymbol;Acc:HGNC:4006]	419687	ENSGALG00000004112	-	0.134146	0.556902	-	-0.0107188	1	-	0.0849377	0.649819	-	0.0286113	0.8971
E1C7T1	SPIA1	GO:0004867;GO:0005615;GO:0005615;GO:0010951;	K04525	-	-	-	serpin peptidase inhibitor, clade A (alpha-1antiproteinase, antitrypsin), member 1 [Source:NCBIgene;Acc:423434]	423434	ENSGALG00000023070	-	2.99477	0.149749	up	3.09153	0.0236795	-	3.95889	0.137484	-	2.46094	0.102041
A0A1L1RRQ8	-	GO:0005615;GO:0004867;GO:0005615;GO:0005615;GO:0010951;GO:0005615;GO:0005615;	K04525	-	-	-	serpin peptidase inhibitor, clade A (alpha-1antiproteinase, antitrypsin), member 9 [Source:NCBIgene;Acc:423436]	423436	ENSGALG00000046409	up	2.35935	0.00218517	-	1.52243	0.118634	-	3.47022	0.119799	-	1.35108	0.14714
E1BS56	SPIA4	GO:0004867;GO:0005615;GO:0005615;GO:0010951;	K04525	-	-	-	serpin peptidase inhibitor, clade A (alpha-1antiproteinase, antitrypsin), member 4 [Source:NCBIgene;Acc:423433]	423433	ENSGALG00000010969	up	1.78395	0.00738044	-	1.72292	0.236987	up	2.59513	0.0208597	-	1.25789	0.0758648
E1BT44	GLA	GO:0003824;GO:0003824;GO:0004553;GO:0004557;GO:0004557;GO:0005102;GO:0005576;GO:0005737;GO:0005737;GO:0005764;GO:0005794;GO:0005975;GO:0008152;GO:0009311;GO:0009311;GO:0016139;GO:0016787;GO:0016798;GO:0042803;GO:0046477;	K01189	EC:3.2.1.22	-	-	galactosidase alpha [Source:HGNCSymbol;Acc:HGNC:4296]	422188	ENSGALG00000004948	-	0.077163	0.921288	-	-0.367889	0.367185	-	-0.209213	0.92847	-	-0.235785	0.532501
P27731	TTR	GO:0005576;GO:0042572;GO:0070324;GO:0070327;GO:0001555;GO:0005179;GO:0005515;GO:0005515;GO:0005576;GO:0005615;GO:0005615;GO:0009615;GO:0010469;GO:0019904;GO:0030136;GO:0032991;GO:0036094;GO:0042562;GO:0042572;GO:0042572;GO:0046982;GO:0051262;GO:0060417;GO:0065003;GO:0070324;GO:0070324;GO:0070324;GO:0070327;GO:0070327;	K20731	-	-	NOG321124	transthyretin [Source:NCBI gene;Acc:396277]"	396277	ENSGALG00000015143	-	0.0217798	1	-	-0.375892	0.684902	-	-0.00949673	1	-	-0.857526	0.286169
Q5ZMU9	VCP	GO:0000166;GO:0005515;GO:0005524;GO:0005524;GO:0016787;GO:0000166;GO:0005524;GO:0005524;GO:0000166;GO:0005524;GO:0005524;GO:0016787;	K13525	-	O	COG0464	valosin containing protein [Source:NCBIgene;Acc:427410]	427410	ENSGALG00000001986	-	-0.48183	0.13392	-	0.201573	0.476871	-	0.240048	0.276486	-	0.337099	0.201543
F1NI04	GNS	GO:0003824;GO:0005539;GO:0005764;GO:0005764;GO:0005764;GO:0008449;GO:0008449;GO:0008449;GO:0008484;GO:0008484;GO:0016787;GO:0030203;GO:0030203;GO:0042340;GO:0046872;	K01137	EC:3.1.6.14	-	-	glucosamine (N-acetyl)-6-sulfatase [Source:NCBIgene;Acc:417829]	417829	ENSGALG00000009856	-	0.0828213	0.634439	-	-0.120394	0.636389	-	-0.312492	0.209014	-	-0.0705744	0.773216
A0A1D5P167	GGH	GO:0005615;GO:0005773;GO:0006508;GO:0008242;GO:0016787;GO:0016787;GO:0034722;GO:0034722;GO:0034722;GO:0046900;	K01307	EC:3.4.19.9	-	-	gamma-glutamyl hydrolase [Source:HGNCSymbol;Acc:HGNC:4248]	421144	ENSGALG00000031130	-	-0.0130979	1	-	0.0441696	0.840391	-	-0.31986	0.432388	-	0.0191499	0.88736
E1BS94	FUCA2	GO:0004560;GO:0004560;GO:0004560;GO:0005615;GO:0005764;GO:0005975;GO:0006004;GO:0006004;GO:0006004;GO:0009617;GO:0016139;GO:0016139;GO:2000535;	K01206	EC:3.2.1.51	-	-	alpha-L-fucosidase 2 [Source:HGNCSymbol;Acc:HGNC:4008]	421668	ENSGALG00000013773	-	0.133947	0.582772	-	-0.196349	0.422007	-	-0.00712782	0.995566	-	0.20893	0.332761
E1C351	-	-	K16576	-	-	-	actin-related protein 10-like [Source:NCBIgene;Acc:100859826]	100859826	ENSGALG00000012085	-	0.300672	0.502277	-	0.133284	0.678713	-	0.445075	0.514901	-	0.11269	0.794952
F1NZY9	CYB5R3	GO:0004128;GO:0005783;GO:0005811;GO:0016491;GO:0016491;GO:0050660;GO:0055114;GO:0055114;GO:0004128;GO:0016491;GO:0016491;GO:0055114;GO:0055114;GO:0071949;GO:0016491;GO:0055114;	K00326	EC:1.6.2.2	-	-	cytochrome b5 reductase 3 [Source:NCBIgene;Acc:418220]	418220	ENSGALG00000014122	-	0.117256	0.573208	-	0.0156306	0.960211	-	-0.154728	0.415016	-	-0.132041	0.531365
F1P099	ARSB	GO:0003824;GO:0003943;GO:0008484;GO:0010632;GO:0061580;	K01135	EC:3.1.6.12	-	-	arylsulfatase B [Source:HGNC Symbol;Acc:HGNC:714]"	771459	ENSGALG00000004438	-	-0.517896	0.344336	-	0.215253	0.571713	-	0.415858	0.227103	-	0.161409	0.645922
A0A1D5P8C8	-	GO:0004252;GO:0004252;GO:0005615;GO:0006508;GO:0006508;GO:0006508;GO:0008233;GO:0008236;GO:0016787;	-	-	-	-	trypsin I-P1-like 1 [Source:NCBI gene;Acc:768817]"	768817	ENSGALG00000040609	-	-2.02443	0.478251	-	-1.49644	0.605051	-	1.38454	0.543073	-	-1.14683	0.62372
A0A1D5PN36	PRSS2	GO:0004252;GO:0006508;GO:0006508;GO:0008233;GO:0008236;GO:0016787;GO:0004252;GO:0006508;GO:0006508;GO:0008233;GO:0008236;GO:0016787;GO:0004252;GO:0006508;GO:0006508;GO:0008233;GO:0008236;GO:0016787;GO:0004252;GO:0006508;GO:0006508;GO:0008233;GO:0008236;GO:0016787;GO:0004252;GO:0006508;GO:0006508;GO:0008233;GO:0008236;GO:0016787;GO:0004252;GO:0006508;GO:0006508;GO:0008233;GO:0008236;GO:0016787;GO:…	K01312	EC:3.4.21.4	-	-	protease, serine 2 [Source:NCBI gene;Acc:396344]"	107054568	ENSGALG00000032796	-	1.36662	0.0951626	-	1.15436	0.189995	-	1.16476	0.425453	up	1.62703	0.0295799
Q5ZJ73	CREG1	GO:0005576;GO:0005615;GO:0005667;GO:0006355;GO:0008134;GO:0040008;GO:0048037;GO:0048037;GO:0048037;	-	-	-	-	cellular repressor of E1A stimulated genes 1[Source:NCBI gene;Acc:768680]	768680	ENSGALG00000040426	-	0.232432	0.286086	-	-0.197412	0.406537	-	-0.291206	0.287738	-	0.0928665	0.62302
Q5F424	CCT2	GO:0000166;GO:0005524;GO:0005524;GO:0005737;GO:0006457;GO:0051082;GO:0000166;GO:0005524;GO:0005524;GO:0005737;GO:0005832;GO:0006457;GO:0051082;GO:0000166;GO:0002199;GO:0005524;GO:0005524;GO:0005737;GO:0005829;GO:0005832;GO:0005832;GO:0005832;GO:0005874;GO:0006457;GO:0007339;GO:0031625;GO:0032212;GO:0043209;GO:0044183;GO:0044297;GO:0050821;GO:0051082;GO:0051086;GO:0051131;GO:0051973;GO:0090666;GO:…	K09494	-	O	COG0459	chaperonin containing TCP1 subunit 2 [Source:NCBIgene;Acc:417846]	417846	ENSGALG00000009975	-	-0.418485	0.0376873	-	-0.0175141	0.918503	-	-0.101406	0.604847	-	-0.00578837	0.940357
Q8JIG5	ORM1	GO:0002682;GO:0005576;GO:0005615;GO:0005615;	K17308	-	-	-	orosomucoid 1 (ovoglycoprotein) [Source:NCBIgene;Acc:395220]	395220	ENSGALG00000005099	-	-0.6	0.77084	-	0.211338	1	-	1.05981	0.936076	-	-0.87405	0.697156
E1C062	IST1	GO:0015031;GO:0000785;GO:0005793;GO:0005813;GO:0005829;GO:0008104;GO:0009838;GO:0015031;GO:0019076;GO:0019904;GO:0030496;GO:0043231;GO:0044877;GO:0045184;GO:0045862;GO:0046745;GO:0048672;GO:0051301;GO:0061640;GO:0090541;GO:0090543;	K19476	-	-	-	IST1, ESCRT-III associated factor [Source:HGNCSymbol;Acc:HGNC:28977]	415877	ENSGALG00000000811	-	-0.0759173	0.68019	-	-0.143326	0.445198	-	-0.156226	0.54425	-	0.0346735	0.92018
Q5ZHM8	SDCBP	GO:0005137;GO:0005654;GO:0005737;GO:0005829;GO:0005886;GO:0005895;GO:0007265;GO:0007268;GO:0008284;GO:0010862;GO:0030036;GO:0030307;GO:0030335;GO:0030511;GO:0031965;GO:0035556;GO:0043231;GO:0045545;GO:0005622;GO:0007268;GO:0030036;GO:0035556;GO:0005622;GO:0007268;GO:0030036;GO:0035556;	K17254	-	S	NOG140434	syndecan binding protein [Source:NCBIgene;Acc:421136]	421136	ENSGALG00000015436	-	-0.329752	0.101937	-	-0.356311	0.0790601	-	-0.311397	0.193278	-	-0.0164619	0.90969
Q5ZIR7	FABP5	GO:0001972;GO:0005504;GO:0005615;GO:0005634;GO:0005634;GO:0005737;GO:0005737;GO:0006006;GO:0006629;GO:0006656;GO:0008289;GO:0010829;GO:0014069;GO:0031392;GO:0035360;GO:0042593;GO:0042802;GO:0045202;GO:0051930;GO:0099178;GO:0120162;	K08754	-	-	-	fatty acid binding protein 5 [Source:NCBIgene;Acc:420197]	420197	ENSGALG00000041344	-	0.0720407	0.967647	-	0.149854	0.823303	-	-0.0173912	0.88927	-	0.707426	0.2234
F1NUY5	FAF2	GO:0005783;GO:0005811;GO:0030433;GO:0030970;GO:0031625;GO:0034098;GO:0034389;GO:0035473;GO:0043086;GO:0043130;GO:0043161;GO:0055102;GO:0016020;GO:0016021;	K18726	-	-	-	Fas associated factor family member 2 [Source:HGNCSymbol;Acc:HGNC:24666]	416225	ENSGALG00000003331	-	0.0391821	0.873085	-	0.0898325	0.641446	-	0.0852077	0.607386	-	0.0200639	0.947834
A0A1D5PI58	OVALX	GO:0005615;GO:0004867;GO:0005615;GO:0005615;GO:0010951;	-	-	-	-	ovalbumin-related protein X (SERPINB14C)[Source:NCBI gene;Acc:420898]	420898	ENSGALG00000043252	up	2.74945	0.000413221	-	2.60804	0.0526474	-	2.92696	0.0589054	up	2.01452	0.0195998
E1C2F6	FRK	GO:0000122;GO:0000166;GO:0004672;GO:0004713;GO:0004713;GO:0004715;GO:0004715;GO:0005102;GO:0005524;GO:0005524;GO:0005634;GO:0005829;GO:0006468;GO:0007169;GO:0016301;GO:0016310;GO:0016740;GO:0030154;GO:0031234;GO:0038083;	K08892	EC:2.7.10.2	-	-	fyn related Src family tyrosine kinase [Source:HGNCSymbol;Acc:HGNC:3955]	421747	ENSGALG00000014979	up	1.92063	0.000233202	up	2.04164	0.0183662	up	2.70018	0.0438577	up	1.13184	0.0353669
E1C5F2	RNASET2	GO:0003723;GO:0004521;GO:0005576;GO:0006401;GO:0033897;GO:0090502;	K01166	EC:3.1.27.1	-	-	ribonuclease T2 [Source:NCBI gene;Acc:421569]"	421569	ENSGALG00000011426	-	0.12686	0.82811	-	-0.26025	0.197908	-	-0.0262387	0.941581	-	-0.361713	0.0932701
P12003	VCL	GO:0001725;GO:0002009;GO:0003779;GO:0003779;GO:0005198;GO:0005515;GO:0005515;GO:0005623;GO:0005737;GO:0005743;GO:0005856;GO:0005886;GO:0005886;GO:0005903;GO:0005911;GO:0005912;GO:0005915;GO:0005925;GO:0005925;GO:0005927;GO:0007155;GO:0007155;GO:0008013;GO:0015629;GO:0015629;GO:0016020;GO:0017166;GO:0030018;GO:0030032;GO:0030054;GO:0030334;GO:0031594;GO:0034333;GO:0042383;GO:0042383;GO:0042803;GO:…	K05700	-	-	-	vinculin [Source:NCBI gene;Acc:396422]"	396422	ENSGALG00000005079	-	0.304917	0.166649	-	0.222753	0.29555	-	0.381	0.104306	-	0.260264	0.214495
F1NKE8	PDXK	GO:0000287;GO:0005524;GO:0005654;GO:0005829;GO:0008270;GO:0008283;GO:0008478;GO:0008478;GO:0008478;GO:0009443;GO:0009443;GO:0016310;GO:0030170;GO:0030955;GO:0031402;GO:0031403;GO:0042803;GO:0042823;GO:0008478;GO:0009443;GO:0016310;	K00868	EC:2.7.1.35	-	-	pyridoxal kinase [Source:NCBI gene;Acc:418549]"	418549	ENSGALG00000016205	-	0.101715	0.587831	-	0.0491333	0.727028	-	0.0512859	0.692305	-	0.00570579	0.910554
Q9YH06	HMGB1	GO:0000400;GO:0000405;GO:0002376;GO:0003677;GO:0003677;GO:0005576;GO:0005623;GO:0005634;GO:0005634;GO:0005634;GO:0005694;GO:0005737;GO:0006338;GO:0006954;GO:0008301;GO:0010469;GO:0032147;GO:0032392;GO:0044378;GO:0045087;GO:0045859;GO:0051103;GO:0097100;GO:0000400;GO:0000405;GO:0002376;GO:0003677;GO:0003677;GO:0005576;GO:0005623;GO:0005634;GO:0005634;GO:0005634;GO:0005694;GO:0005737;GO:0006338;GO:…	K10802	-	-	-	high mobility group box 1 [Source:NCBIgene;Acc:395724]	395724	ENSGALG00000042875	-	-0.353499	0.0735241	-	-0.22188	0.336089	-	-0.1099	0.635665	-	-0.102428	0.590002
Q5F4A4	IMPDH2	GO:0000166;GO:0003824;GO:0003938;GO:0003938;GO:0005634;GO:0005737;GO:0006164;GO:0006164;GO:0006177;GO:0016491;GO:0016491;GO:0046872;GO:0055114;GO:0055114;GO:0000166;GO:0000166;GO:0003824;GO:0003938;GO:0003938;GO:0003938;GO:0003938;GO:0005634;GO:0005634;GO:0005737;GO:0005737;GO:0005737;GO:0005829;GO:0006164;GO:0006164;GO:0006164;GO:0006177;GO:0006183;GO:0007623;GO:0016491;GO:0016491;GO:0046651;GO:…	K00088	EC:1.1.1.205	-	-	inosine monophosphate dehydrogenase 2 [Source:NCBIgene;Acc:416058]	416058	ENSGALG00000006910	-	-0.597092	0.00531833	-	-0.362083	0.157576	-	-0.656329	0.0202327	-	-0.283207	0.136285
P28318	S100A9	GO:0005509;GO:0005634;GO:0005737;GO:0006805;GO:0008017;GO:0008270;GO:0031640;GO:0035662;GO:0043123;GO:0045087;GO:0046872;GO:0050544;GO:0050727;GO:0050786;GO:0050786;GO:0050832;GO:0061844;	K21128	-	O	NOG47012	S100 calcium binding protein A9 [Source:NCBIgene;Acc:426356]	426356	ENSGALG00000024272	-	0.555785	0.25593	-	-0.0629847	0.948921	-	0.456612	0.468733	-	0.0731887	0.94557
F1P561	DYNLT1	GO:0005868;GO:0005881;GO:0019060;GO:0042802;GO:0043657;GO:0099503;	K10420	-	-	-	dynein light chain Tctex-type 1 [Source:HGNCSymbol;Acc:HGNC:11697]	421660	ENSGALG00000019979	-	-0.111891	0.840333	-	0.23748	0.502939	-	0.225062	0.72792	-	0.0213806	0.895895
E1BZE1	AHSG	GO:0001503;GO:0004869;GO:0005576;GO:0005615;GO:0005794;GO:0006953;GO:0010951;GO:0030502;GO:0031012;GO:0050727;GO:0050766;	-	-	-	-	alpha 2-HS glycoprotein [Source:HGNCSymbol;Acc:HGNC:349]	424956	ENSGALG00000008601	-	0.943202	0.199667	-	0.928577	0.323682	-	1.42225	0.36636	-	0.667406	0.433604
F1NN49	ALAD	GO:0003824;GO:0004655;GO:0004655;GO:0004655;GO:0004655;GO:0006779;GO:0006783;GO:0006783;GO:0008270;GO:0016829;GO:0033014;GO:0042802;GO:0042802;GO:0046872;GO:0051260;GO:0071353;GO:1901799;	K01698	EC:4.2.1.24	-	-	aminolevulinate dehydratase [Source:NCBIgene;Acc:417273]	417273	ENSGALG00000008865	-	-0.647899	0.0660815	-	-0.639794	0.0677189	-	-0.968907	0.207793	-	-0.269951	0.366462
P24479	S100A11	GO:0001726;GO:0005509;GO:0005634;GO:0005737;GO:0005737;GO:0042127;GO:0042803;GO:0044548;GO:0046872;GO:0048306;GO:0048306;	-	-	-	-	S100 calcium binding protein A11 [Source:NCBIgene;Acc:396075]	396075	ENSGALG00000036711	-	-0.2981	0.259448	-	-0.753549	0.00372619	-	-0.548533	0.251618	-	-0.91586	0.000474394
F1NRH6	ROCK1	GO:0000166;GO:0004672;GO:0004674;GO:0004674;GO:0005524;GO:0005524;GO:0005856;GO:0006468;GO:0007266;GO:0016301;GO:0016310;GO:0016740;GO:0017048;GO:0017049;GO:0030036;GO:0035556;GO:0046872;GO:0051492;GO:0051493;GO:2000114;GO:0000166;GO:0001726;GO:0003383;GO:0004672;GO:0004674;GO:0004674;GO:0004674;GO:0005524;GO:0005524;GO:0005856;GO:0005856;GO:0005886;GO:0006468;GO:0007159;GO:0007249;GO:0007266;GO:…	K04514	EC:2.7.11.1	-	-	Rho-associated, coiled-coil containing proteinkinase 1 [Source:NCBI gene;Acc:373970]	373970	ENSGALG00000014922	-	0.311096	0.107283	-	0.232582	0.196787	-	0.288074	0.0946618	-	0.0976949	0.526519
Q02977	FGR	GO:0000166;GO:0004672;GO:0004713;GO:0004713;GO:0004715;GO:0005524;GO:0005524;GO:0006468;GO:0016301;GO:0016310;GO:0016740;GO:0018108;GO:0000166;GO:0001784;GO:0001784;GO:0004672;GO:0004713;GO:0004713;GO:0004713;GO:0004715;GO:0004715;GO:0004715;GO:0004715;GO:0005102;GO:0005524;GO:0005524;GO:0005856;GO:0005886;GO:0005886;GO:0006468;GO:0007169;GO:0007229;GO:0007229;GO:0007229;GO:0008360;GO:0014068;GO:…	K17511	EC:2.7.10.2	-	-	FGR proto-oncogene, Src family tyrosine kinase[Source:NCBI gene;Acc:777583]	777583	ENSGALG00000032199	-	-0.286172	0.523009	-	-0.843233	0.0705266	-	-0.59225	0.325448	-	-0.533546	0.234254
Q90835	EEF1A1	GO:0000166;GO:0003746;GO:0003746;GO:0003924;GO:0003924;GO:0005525;GO:0005525;GO:0005737;GO:0006414;GO:0006414;GO:0000049;GO:0000166;GO:0003746;GO:0003746;GO:0003746;GO:0003924;GO:0003924;GO:0005516;GO:0005525;GO:0005525;GO:0005634;GO:0005730;GO:0005737;GO:0005737;GO:0005737;GO:0005737;GO:0005829;GO:0005886;GO:0005886;GO:0006412;GO:0006412;GO:0006414;GO:0006414;GO:0006414;GO:0019901;GO:0030864;GO:…	K03231	-	J	COG5256	eukaryotic translation elongation factor 1 alpha 1[Source:NCBI gene;Acc:373963]	373963	ENSGALG00000015917	-	-0.51091	0.0585278	-	-0.647931	0.0265733	-	-0.791739	0.0342567	-	-0.344702	0.156504
E1BTH1	SERPINB1	GO:0004867;GO:0004867;GO:0005615;GO:0005615;GO:0010951;	K13963	-	-	-	serpin family B member 1 [Source:HGNCSymbol;Acc:HGNC:3311]	420894	ENSGALG00000019555	-	-0.360614	0.51595	-	0.131481	0.645539	-	0.375982	0.263099	-	0.142092	0.593572
R4GM10	ALDOC	GO:0003824;GO:0004332;GO:0004332;GO:0004332;GO:0006096;GO:0006096;GO:0008092;GO:0016829;GO:0030388;GO:0030855;	K01623	EC:4.1.2.13	-	-	aldolase, fructose-bisphosphate C [Source:NCBIgene;Acc:395492]	395492	ENSGALG00000026077	down	-1.05863	0.000287028	down	-1.02536	0.000651517	down	-1.50641	0.000663366	-	-0.763985	0.00752643
Q5ZIE3	SRP14	GO:0005634;GO:0005786;GO:0005786;GO:0005786;GO:0006614;GO:0008312;GO:0030942;GO:0042493;GO:0045047;GO:0045047;GO:0048500;	K03104	-	-	NOG237715	signal recognition particle 14 [Source:NCBIgene;Acc:423284]	423284	ENSGALG00000009592	-	-0.070681	0.677822	-	-0.434754	0.0369871	-	-0.00481074	1	-	-0.107323	0.574758
F1NPG2	IDH1	GO:0000287;GO:0004450;GO:0004450;GO:0004450;GO:0005777;GO:0005829;GO:0006099;GO:0006102;GO:0006102;GO:0006739;GO:0016491;GO:0016616;GO:0042803;GO:0046872;GO:0048545;GO:0051287;GO:0055114;GO:0055114;GO:0060696;GO:0071071;GO:0000287;GO:0000287;GO:0004448;GO:0004450;GO:0004450;GO:0004450;GO:0004450;GO:0004450;GO:0005102;GO:0005737;GO:0005739;GO:0005777;GO:0005777;GO:0005829;GO:0005829;GO:0005829;GO:…	K00031	EC:1.1.1.42	-	-	isocitrate dehydrogenase (NADP(+)) 1, cytosolic[Source:HGNC Symbol;Acc:HGNC:5382]	424112	ENSGALG00000008818	-	-0.466241	0.059588	-	-0.628212	0.0101299	-	-0.65876	0.0646073	-	-0.34426	0.124801
E1BW56	CYFIP1	GO:0000340;GO:0000902;GO:0005737;GO:0005845;GO:0006417;GO:0006417;GO:0007411;GO:0016601;GO:0030027;GO:0030031;GO:0030032;GO:0030032;GO:0031175;GO:0031209;GO:0031209;GO:0043005;GO:0043005;GO:0044877;GO:0045202;GO:0048365;GO:0048471;GO:0048675;GO:0050890;GO:0051388;GO:0097484;GO:0099563;GO:0099563;GO:2000601;	K05749	-	-	-	cytoplasmic FMR1 interacting protein 1 [Source:HGNCSymbol;Acc:HGNC:13759]	418677	ENSGALG00000016736	-	0.112162	0.613261	-	0.0507555	0.780826	-	0.149567	0.42959	-	0.0335657	0.834879
Q5ZHU2	PGM2	GO:0000287;GO:0004614;GO:0005975;GO:0006006;GO:0008973;GO:0016868;GO:0071704;	K15779	-	-	-	phosphoglucomutase 2 [Source:NCBI gene;Acc:426435]"	426435	ENSGALG00000039394	-	-0.055042	0.783092	-	-0.175325	0.434927	-	0.193825	0.364113	-	-0.0456789	0.773405
F1NB65	ALOX5	GO:0002540;GO:0004051;GO:0005506;GO:0005506;GO:0005634;GO:0005635;GO:0005641;GO:0005654;GO:0005737;GO:0005829;GO:0006691;GO:0006954;GO:0016363;GO:0016491;GO:0016702;GO:0019370;GO:0019370;GO:0031965;GO:0046872;GO:0046872;GO:0051213;GO:0055114;GO:0055114;GO:0005506;GO:0016491;GO:0016702;GO:0046872;GO:0046872;GO:0051213;GO:0055114;GO:0055114;	K00461	EC:1.13.11.34	-	-	arachidonate 5-lipoxygenase [Source:HGNCSymbol;Acc:HGNC:435]	423769	ENSGALG00000005857	-	0.343546	0.198965	-	-0.0624618	0.885265	-	0.246742	0.667069	-	-0.268355	0.563877
A0A1D5NUK5	APRT	GO:0002055;GO:0002055;GO:0003999;GO:0003999;GO:0003999;GO:0005654;GO:0005737;GO:0005829;GO:0006166;GO:0006168;GO:0006168;GO:0006168;GO:0007625;GO:0009116;GO:0016208;GO:0016208;GO:0044209;GO:0046083;GO:0009116;	K00759	EC:2.4.2.7	-	-	adenine phosphoribosyltransferase [Source:NCBIgene;Acc:100857155]	100857155	ENSGALG00000031000	-	-0.271452	0.423617	-	-0.692558	0.10198	-	-0.514779	0.383389	-	0.00818741	0.915534
Q5ZMV5	ARPC5	GO:0005200;GO:0005737;GO:0005856;GO:0005885;GO:0005885;GO:0005885;GO:0015629;GO:0016477;GO:0016477;GO:0030027;GO:0030833;GO:0034314;GO:0034314;GO:0034314;GO:0051015;GO:0051015;GO:0005856;GO:0005885;GO:0015629;GO:0030833;GO:0034314;	K05754	-	-	-	actin related protein 2/3 complex subunit 5[Source:NCBI gene;Acc:429075]	429075	ENSGALG00000020927	-	-0.143335	0.491886	-	-0.158652	0.489392	-	-0.000598231	0.985102	-	-0.0190187	0.939115
F1NG97	AMPD3	GO:0003876;GO:0003876;GO:0003876;GO:0006188;GO:0009168;GO:0016787;GO:0019239;GO:0032264;GO:0034101;GO:0046031;GO:0046033;GO:0046034;GO:0046039;GO:0046872;GO:0097009;	K01490	EC:3.5.4.6	-	-	adenosine monophosphate deaminase 3 [Source:NCBIgene;Acc:423041]	423041	ENSGALG00000005662	-	0.114943	0.654515	-	0.434675	0.0761421	-	0.394011	0.291531	-	0.07163	0.725733
F1NHH1	CSTB	GO:0002020;GO:0004866;GO:0004869;GO:0004869;GO:0004869;GO:0005615;GO:0005622;GO:0005730;GO:0005737;GO:0005829;GO:0005829;GO:0008344;GO:0010466;GO:0010951;GO:0045861;	K13907	-	-	-	cystatin B [Source:NCBI gene;Acc:418267]"	418267	ENSGALG00000014410	-	0.16714	0.4855	-	0.0863223	0.657665	-	0.0714235	0.835003	-	0.219963	0.32679
E1BUM0	PPIE	GO:0000413;GO:0003676;GO:0003723;GO:0003723;GO:0003755;GO:0003755;GO:0006457;GO:0016853;GO:0000398;GO:0000413;GO:0000413;GO:0000974;GO:0003676;GO:0003723;GO:0003723;GO:0003729;GO:0003755;GO:0003755;GO:0003755;GO:0003755;GO:0005634;GO:0005829;GO:0006355;GO:0006457;GO:0008143;GO:0016018;GO:0016607;GO:0016853;GO:0045070;GO:0045070;GO:0051082;GO:0071007;GO:0071013;GO:0071013;GO:0000413;GO:0003755;GO:…	K09564	EC:5.2.1.8	-	-	peptidylprolyl isomerase E [Source:HGNCSymbol;Acc:HGNC:9258]	426061	ENSGALG00000013383	-	-0.173754	0.419895	-	-0.173591	0.487169	-	-0.433178	0.416738	-	-0.14859	0.452023
P00548	PKM	GO:0000287;GO:0003824;GO:0004743;GO:0004743;GO:0004743;GO:0004743;GO:0005634;GO:0005737;GO:0005829;GO:0005929;GO:0006096;GO:0006096;GO:0006096;GO:0012501;GO:0016301;GO:0016310;GO:0016740;GO:0030955;GO:0043209;GO:0000287;GO:0004743;GO:0006096;GO:0030955;GO:0000166;GO:0000287;GO:0003824;GO:0003824;GO:0004743;GO:0004743;GO:0004743;GO:0004743;GO:0005524;GO:0005737;GO:0005829;GO:0006096;GO:0006096;GO:…	K00873	EC:2.7.1.40	G	COG0469	pyruvate kinase M1/2 [Source:NCBI gene;Acc:396456]"	396456	ENSGALG00000001992	-	-0.887133	0.00160511	-	-0.58479	0.0418778	down	-1.00726	0.0138955	-	-0.52527	0.036704
F1NHK3	OSTF1	GO:0017124;	-	-	-	-	osteoclast stimulating factor 1 [Source:NCBIgene;Acc:427258]	427258	ENSGALG00000017447	-	0.0298109	0.80815	-	0.164258	0.38922	-	0.12061	0.359315	-	0.0810495	0.586556
F1NX83	AGL	GO:0003824;GO:0004133;GO:0004134;GO:0004135;GO:0005634;GO:0005737;GO:0005737;GO:0005977;GO:0005978;GO:0005980;GO:0016234;GO:0030247;GO:0031593;GO:0003824;GO:0004134;GO:0004134;GO:0004135;GO:0004135;GO:0005978;GO:0005980;GO:0005980;	K01196	-	-	-	amylo-alpha-1, 6-glucosidase, 4-alpha-glucanotransferase [Source:HGNC Symbol;Acc:HGNC:321]	424474	ENSGALG00000005407	-	0.323525	0.116314	-	0.127489	0.570947	-	0.0891564	0.618981	-	0.215779	0.245225
R4GL78	PAFAH1B2	-	K16795	EC:3.1.1.47	-	-	platelet activating factor acetylhydrolase 1bcatalytic subunit 2 [Source:NCBI gene;Acc:419765]	419765	ENSGALG00000027918	-	-0.240704	0.22919	-	-0.177686	0.382542	-	-0.254435	0.309477	-	-0.101398	0.571914
A0A1D5P9E1	COMMD9	GO:0005634;GO:0005794;GO:0005829;GO:0042632;	K22565	-	-	-	COMM domain containing 9 [Source:HGNCSymbol;Acc:HGNC:25014]	423161	ENSGALG00000034859	-	-0.0675172	0.669926	-	-0.261475	0.228307	-	-0.137105	0.630674	-	0.118758	0.701337
C7G537	COTL1	GO:0001755;GO:0003779;GO:0003779;GO:0003779;GO:0003779;GO:0005622;GO:0019899;GO:0019899;GO:0030041;GO:0050832;	-	-	-	NOG253317	coactosin like F-actin binding protein 1[Source:NCBI gene;Acc:768420]	768420	ENSGALG00000017644	-	-0.0734782	0.694691	-	0.129251	0.574244	-	-0.118586	1	-	0.130522	0.490824
Q5F491	DDX3X	GO:0000166;GO:0003676;GO:0004386;GO:0005524;GO:0005524;GO:0016787;	K11594	EC:3.6.4.13	-	-	DEAD-box helicase 3 X-linked [Source:NCBIgene;Acc:418567]	418567	ENSGALG00000016231	-	0.0411869	0.860208	-	0.0182033	0.949471	-	-0.0179839	0.950324	-	0.0826869	0.705509
R4GI86	CAB39	GO:0004674;GO:0005622;GO:0010800;GO:0018105;GO:0019900;GO:0023014;GO:0023014;GO:0030295;GO:0032147;GO:0035556;GO:0043539;GO:0071902;GO:0005622;GO:0023014;	K08272	-	-	-	calcium binding protein 39 [Source:HGNCSymbol;Acc:HGNC:20292]	424830	ENSGALG00000027262	-	0.0753074	0.709944	-	0.115684	0.556596	-	0.170234	0.279863	-	0.176499	0.339618
Q5ZKY2	ATG7	GO:0000045;GO:0000407;GO:0000407;GO:0000422;GO:0005737;GO:0005737;GO:0005737;GO:0006501;GO:0006914;GO:0006914;GO:0006995;GO:0008641;GO:0015031;GO:0019778;GO:0019778;GO:0019779;GO:0034727;GO:0044805;GO:0000422;GO:0005737;GO:0005737;GO:0006497;GO:0006914;GO:0006914;GO:0008134;GO:0008641;GO:0009267;GO:0016236;GO:0031401;GO:0039521;GO:0042803;GO:0043065;GO:0045732;GO:0051607;GO:0071455;GO:0075044;	K08337	-	H	COG0476	autophagy related 7 [Source:NCBI gene;Acc:415961]"	415961	ENSGALG00000004932	-	0.0746314	0.748701	-	-0.0587555	0.801211	-	0.0513396	0.830676	-	-0.0834701	0.678038
F1NGK6	TRPM2	GO:0001659;GO:0002407;GO:0005216;GO:0005261;GO:0005384;GO:0005765;GO:0005886;GO:0005887;GO:0006811;GO:0006812;GO:0006828;GO:0006979;GO:0009408;GO:0016020;GO:0016020;GO:0016021;GO:0016021;GO:0016787;GO:0030659;GO:0033194;GO:0034220;GO:0035584;GO:0047631;GO:0051209;GO:0055085;GO:0071415;GO:0071421;GO:0071502;GO:0097028;GO:0098703;GO:0099604;	K04977	EC:3.6.1.13	-	-	transient receptor potential cation channelsubfamily M member 2 [Source:HGNC Symbol;Acc:HGNC:12339]	424835	ENSGALG00000005631	up	1.3225	0.0386687	-	1.33157	0.0541324	-	2.47542	0.233115	-	0.965491	0.159459
Q5ZIA5	COPB1	GO:0000139;GO:0005198;GO:0005737;GO:0005737;GO:0005794;GO:0005794;GO:0005794;GO:0005829;GO:0006886;GO:0006888;GO:0006891;GO:0015031;GO:0016020;GO:0016192;GO:0016192;GO:0030117;GO:0030126;GO:0030126;GO:0030137;GO:0030663;GO:0031410;GO:0043231;GO:0005737;GO:0006886;GO:0015031;GO:0016020;GO:0016192;GO:0030117;	K17301	-	U	COG5096	coatomer protein complex subunit beta 1[Source:NCBI gene;Acc:423063]	423063	ENSGALG00000006015	-	-0.0716177	0.707915	-	-0.119068	0.523765	-	-0.191324	0.482809	-	-0.0521092	0.765998
F1N9T9	ENPP4	GO:0003824;GO:0016020;GO:0016021;GO:0030194;GO:0030194;GO:0030194;GO:0046130;GO:0046130;GO:0047710;GO:0047710;GO:0047710;GO:0003824;GO:0030194;GO:0047710;GO:0003824;GO:0030194;GO:0047710;GO:0003824;GO:0016020;GO:0016021;GO:0030194;GO:0047710;GO:0003824;GO:0030194;GO:0047710;	K18424	EC:3.6.1.29	-	-	ectonucleotide pyrophosphatase/phosphodiesterase 4[Source:NCBI gene;Acc:422055]	422055	ENSGALG00000016708	-	0.113273	0.698428	-	0.12402	0.592219	-	-0.184529	0.800975	-	0.0577153	0.876645
F1N8L5	DYNLL1	GO:0000776;GO:0003774;GO:0005634;GO:0005737;GO:0005737;GO:0005813;GO:0005856;GO:0005868;GO:0005868;GO:0005874;GO:0005875;GO:0007017;GO:0008180;GO:0030286;GO:0030286;GO:0030286;GO:0042326;GO:0045505;GO:0051959;GO:0072686;GO:2000582;	K10418	-	-	-	dynein light chain LC8-type 1 [Source:HGNCSymbol;Acc:HGNC:15476]	100859081	ENSGALG00000020999	-	0.794719	0.474278	-	0.806073	0.485273	-	-0.155768	0.935927	-	0.734471	0.491715
O93467	RHOA	GO:0000166;GO:0003924;GO:0005525;GO:0005525;GO:0005622;GO:0007264;GO:0000166;GO:0003924;GO:0005525;GO:0005525;GO:0005622;GO:0007264;GO:0043123;GO:0044319;GO:0051493;GO:0060317;GO:1902766;GO:2000290;GO:0000166;GO:0003924;GO:0005525;GO:0005525;GO:0005622;GO:0007264;GO:0043123;GO:0044319;GO:0051493;GO:0060317;GO:1902766;GO:2000290;GO:0000166;GO:0003924;GO:0005525;GO:0005525;GO:0005622;GO:0007264;GO:…	K04513	-	R	COG1100	ras homolog family member A [Source:NCBIgene;Acc:395442]	395442	ENSGALG00000003806	-	-0.187836	0.346546	-	-0.112635	0.625988	-	-0.226114	0.340485	-	-0.103034	0.59895
Q90828	DYNC1LI1	GO:0000166;GO:0000226;GO:0000776;GO:0000922;GO:0003774;GO:0003777;GO:0005524;GO:0005737;GO:0005813;GO:0005856;GO:0005868;GO:0005868;GO:0005868;GO:0005874;GO:0007018;GO:0007018;GO:0019003;GO:0030286;GO:0045504;GO:0045504;GO:0090267;GO:0003777;GO:0005868;GO:0007018;GO:0003777;GO:0005868;GO:0007018;GO:0003777;GO:0005868;GO:0007018;	K10416	-	-	NOG265404	dynein cytoplasmic 1 light intermediate chain 1[Source:NCBI gene;Acc:420668]	420668	ENSGALG00000011491	-	-0.068805	0.772456	-	0.109009	0.571865	-	0.0391785	0.72996	-	0.0848095	0.630762
A4GTP0	LGALS3	GO:0001772;GO:0002548;GO:0005634;GO:0005737;GO:0005743;GO:0019863;GO:0019903;GO:0030246;GO:0030246;GO:0030593;GO:0030855;GO:0042056;GO:0042129;GO:0043236;GO:0045806;GO:0048245;GO:0048246;GO:0050918;GO:0070232;GO:0071674;GO:0071677;GO:0090073;GO:0090280;GO:1902041;GO:1903078;GO:2001237;GO:0030246;GO:0030246;GO:0030246;GO:0030246;	K06831	-	-	NOG312075	galectin 3 [Source:NCBI gene;Acc:373917]"	373917	ENSGALG00000012173	-	-0.705957	0.0772384	-	-0.566638	0.235253	-	-0.772772	0.234405	-	-0.49389	0.16928
A0A1D5PS85	-	GO:0005509;GO:0005886;GO:0005886;GO:0007155;GO:0007155;GO:0007156;GO:0016020;GO:0016020;GO:0016021;GO:0005509;GO:0005886;GO:0007155;GO:0007156;GO:0016020;GO:0016020;GO:0016021;	K07601	-	-	-	desmocollin 1 [Source:NCBI gene;Acc:428527]"	428527	ENSGALG00000015140	-	-0.125424	0.551091	-	0.157084	0.505321	-	0.278517	0.45124	-	-0.18403	0.367607
E1BQ95	CD93	GO:0001849;GO:0005509;GO:0005886;GO:0005886;GO:0009986;GO:0016020;GO:0016021;GO:0031410;GO:0098609;	K06702	-	-	-	CD93 molecule [Source:NCBI gene;Acc:421234]"	421234	ENSGALG00000008359	-	-0.862983	0.0949363	-	-0.800723	0.0777718	-	-0.762929	0.195113	-	-0.818178	0.123297
A0A1D5PVA4	ATAD3A	GO:0005524;GO:0005739;GO:0007005;GO:0001558;GO:0005524;GO:0005739;GO:0005739;GO:0005739;GO:0005739;GO:0007005;GO:0007005;GO:0008270;GO:0043066;	K17681	-	-	-	ATPase family, AAA domain containing 3A[Source:HGNC Symbol;Acc:HGNC:25567]	419412	ENSGALG00000035869	-	-0.143363	0.534246	-	-0.212864	0.422488	-	-0.396644	0.395249	-	-0.197618	0.392515
O73790	SERPINB10B	GO:0000790;GO:0003677;GO:0004867;GO:0005615;GO:0005615;GO:0005634;GO:0005654;GO:0005694;GO:0006325;GO:0010466;GO:0010951;GO:0030261;GO:0030261;GO:0030414;GO:0031490;GO:0043362;	K13963	-	O	COG4826	serpin peptidase inhibitor, clade B (ovalbumin),member 10 B [Source:NCBI gene;Acc:395715]	395715	ENSGALG00000019553	-	0.885213	0.110142	-	0.470705	0.467458	-	1.50858	0.101589	-	0.1787	0.741331
A0A1D5NZS6	-	GO:0002430;GO:0004930;GO:0004930;GO:0004930;GO:0004982;GO:0005623;GO:0006954;GO:0007165;GO:0007186;GO:0007186;GO:0007200;GO:0007204;GO:0016020;GO:0016021;GO:0016021;	K04245	-	-	-	chemokine-like receptor 1-like [Source:NCBIgene;Acc:427665]	427665	ENSGALG00000030888	-	-1.47706	0.672749	-	-2.21433	0.543926	-	1.37908	0.808241	-	-0.0287157	1
F1NB42	ATP6AP2	GO:0002003;GO:0009897;GO:0016020;GO:0016021;GO:0016021;GO:0021903;GO:0030177;GO:0030177;GO:0032914;GO:0038023;GO:0043408;GO:0048069;GO:0060323;GO:0016020;GO:0016021;GO:0016021;GO:0038023;	K19514	-	-	-	ATPase H+ transporting accessory protein 2[Source:NCBI gene;Acc:418573]	418573	ENSGALG00000016241	-	-0.0208268	0.949111	-	-0.166253	0.482541	-	-0.177595	0.622501	-	-0.061245	0.763313
Q90617	LAMP2	GO:0000421;GO:0005615;GO:0005764;GO:0005764;GO:0005764;GO:0005765;GO:0005765;GO:0005765;GO:0005768;GO:0005770;GO:0005770;GO:0005886;GO:0006605;GO:0006605;GO:0006914;GO:0006914;GO:0009267;GO:0009267;GO:0010008;GO:0016020;GO:0016020;GO:0016020;GO:0016021;GO:0019899;GO:0019904;GO:0030670;GO:0031088;GO:0031410;GO:0031647;GO:0031902;GO:0031902;GO:0044754;GO:0046716;GO:0050821;GO:0061684;GO:0061684;GO:…	K06528	-	-	NOG301998	lysosomal associated membrane protein 2[Source:NCBI gene;Acc:414800]	414800	ENSGALG00000008572	-	0.146304	0.467552	-	0.313868	0.127551	-	0.26734	0.131303	-	0.12538	0.478455
A0A1D5PVG8	PRCP	GO:0002155;GO:0002353;GO:0003085;GO:0003085;GO:0005506;GO:0006508;GO:0006508;GO:0008236;GO:0008239;GO:0009058;GO:0016491;GO:0042593;GO:0043535;GO:0043535;GO:0045178;GO:0055114;GO:0060055;GO:0060055;GO:0097009;GO:2000377;	K01285	EC:3.4.16.2	-	-	prolylcarboxypeptidase [Source:HGNCSymbol;Acc:HGNC:9344]	428096	ENSGALG00000037521	-	-0.62303	0.0442086	-	-0.160959	0.457022	-	-0.185682	0.615367	-	-0.21207	0.387164
Q5ZJ19	ATP6V0C	GO:0005773;GO:0005774;GO:0006811;GO:0015078;GO:0015991;GO:0015991;GO:0016020;GO:0016021;GO:0016021;GO:0030177;GO:0031625;GO:0033177;GO:0033179;GO:0046961;	K02155	-	-	-	ATPase H+ transporting V0 subunit c [Source:NCBIgene;Acc:416753]	416753	ENSGALG00000009229	-	-0.238693	0.259	-	-0.222093	0.319489	-	-0.603509	0.0410559	-	-0.271231	0.19623
A0A1D5PP06	ARMC8	GO:0000151;GO:0005634;GO:0005737;GO:0034657;GO:0043161;	-	-	-	-	armadillo repeat containing 8 [Source:NCBIgene;Acc:424731]	424731	ENSGALG00000040889	-	-0.128178	0.55964	-	-0.0387201	0.853036	-	-0.180746	0.467506	-	-0.0129158	0.956791
E1C1V3	JUP	GO:0002159;GO:0005198;GO:0005913;GO:0007155;GO:0016342;GO:0045294;GO:0045296;GO:0002159;GO:0005198;GO:0005913;GO:0007155;GO:0016342;GO:0045294;GO:0045296;GO:0001954;GO:0002159;GO:0002159;GO:0002159;GO:0003713;GO:0003713;GO:0005198;GO:0005634;GO:0005737;GO:0005829;GO:0005882;GO:0005886;GO:0005911;GO:0005911;GO:0005913;GO:0005913;GO:0005913;GO:0005913;GO:0007155;GO:0007155;GO:0014704;GO:0016342;GO:…	K10056	-	-	-	junction plakoglobin [Source:NCBI gene;Acc:429710]"	429710	ENSGALG00000017414	-	-0.378762	0.0579667	-	-0.135938	0.41952	-	-0.176287	0.303291	-	-0.134347	0.422194
F1NB64	ACAA1	GO:0000038;GO:0003824;GO:0003988;GO:0005777;GO:0005777;GO:0006635;GO:0006635;GO:0008206;GO:0010124;GO:0016401;GO:0016740;GO:0016746;GO:0016747;GO:0043231;	K07513	EC:2.3.1.16	-	-	acetyl-CoA acyltransferase 1 [Source:NCBIgene;Acc:770094]	770094	ENSGALG00000005860	-	-0.117921	0.560083	-	-0.0708204	0.826223	-	0.122755	0.554573	-	0.0172688	0.945677
Q5ZKU6	CNN2	GO:0003779;GO:0003779;GO:0005516;GO:0005856;GO:0007010;GO:0010628;GO:0030097;GO:0030336;GO:0031032;GO:0042060;GO:0042127;GO:0050765;GO:0003779;GO:0003779;GO:0005516;GO:0005856;GO:0007010;GO:0031032;GO:0003779;GO:0003779;GO:0005516;GO:0005856;GO:0007010;GO:0031032;GO:0003779;GO:0003779;GO:0005516;GO:0005856;GO:0007010;GO:0031032;	-	-	-	-	calponin 2 [Source:NCBI gene;Acc:100216000]"	100216000	ENSGALG00000027777	-	-0.979229	0.0078408	-	-0.843341	0.0165329	down	-1.39515	0.0228733	-	-0.566025	0.0769096
E1BR42	DOCK2	GO:0001766;GO:0001768;GO:0001771;GO:0002277;GO:0005085;GO:0005096;GO:0005622;GO:0006935;GO:0007010;GO:0007264;GO:0016020;GO:0030036;GO:0030676;GO:0042098;GO:0042110;GO:0042608;GO:0043547;GO:0044351;GO:0045059;GO:0045060;GO:0046631;GO:0046633;GO:0050766;	K12367	-	-	-	dedicator of cytokinesis 2 [Source:HGNCSymbol;Acc:HGNC:2988]	427612	ENSGALG00000002080	-	0.291213	0.139585	-	0.159766	0.365917	-	0.0782473	0.53425	-	0.151993	0.396755
D2D3P4	RAB27A	GO:0003924;GO:0005525;GO:0003924;GO:0003924;GO:0005525;GO:0006886;GO:0030141;GO:0032402;GO:0032482;GO:0042470;GO:0045921;GO:0001750;GO:0003924;GO:0003924;GO:0003924;GO:0005525;GO:0005525;GO:0005525;GO:0005764;GO:0005770;GO:0005794;GO:0006605;GO:0006886;GO:0006887;GO:0007596;GO:0010628;GO:0016192;GO:0019003;GO:0019882;GO:0030141;GO:0030141;GO:0030318;GO:0030425;GO:0031489;GO:0032400;GO:0032400;GO:…	K07885	-	-	-	RAB27A, member RAS oncogene family [Source:NCBIgene;Acc:415410]	415410	ENSGALG00000004435	-	0.283053	0.177108	-	0.0227328	0.934597	-	-0.141288	0.633514	-	-0.212803	0.276722
E1C5Z3	CEP290	GO:0005634;GO:0005813;GO:0060271;GO:0000930;GO:0005634;GO:0005634;GO:0005737;GO:0005813;GO:0005813;GO:0005814;GO:0005829;GO:0032991;GO:0034451;GO:0035869;GO:0042802;GO:0045893;GO:0060271;GO:0060271;GO:0070201;GO:0090316;GO:0005634;GO:0005813;GO:0060271;	K16533	-	-	-	centrosomal protein 290 [Source:HGNCSymbol;Acc:HGNC:29021]	417887	ENSGALG00000011177	-	0.48515	0.0151404	-	0.309697	0.107533	-	0.393568	0.174393	-	0.147483	0.396679
E1BSL7	ERP44	GO:0003756;GO:0005788;GO:0005789;GO:0005793;GO:0006457;GO:0006986;GO:0009100;GO:0009986;GO:0009986;GO:0034976;GO:0045454;	K17264	-	-	-	endoplasmic reticulum protein 44 [Source:HGNCSymbol;Acc:HGNC:18311]	420994	ENSGALG00000013452	-	0.251247	0.208411	-	0.222484	0.25062	-	0.073277	0.748202	-	0.123106	0.477216
A0A1L1RYE4	P2RX3	GO:0001614;GO:0001614;GO:0001614;GO:0001666;GO:0004931;GO:0004931;GO:0004931;GO:0004931;GO:0005216;GO:0005524;GO:0005524;GO:0005639;GO:0005887;GO:0005887;GO:0006811;GO:0006811;GO:0006811;GO:0006812;GO:0006812;GO:0007268;GO:0007274;GO:0009266;GO:0009408;GO:0009409;GO:0009612;GO:0009743;GO:0010033;GO:0014832;GO:0015672;GO:0016020;GO:0016020;GO:0016021;GO:0016021;GO:0030424;GO:0030432;GO:0033198;GO:…	K05217	-	-	-	Gallus gallus purinergic receptor P2X 3 (P2RX3),mRNA. [Source:RefSeq mRNA;Acc:NM_001329216]	423134	ENSGALG00000040479	-	1.33365	0.312169	-	2.02946	0.0689382	-	3.00259	0.0758933	-	1.29991	0.314317
E1C4M3	CTSZ	GO:0004180;GO:0004197;GO:0005615;GO:0005615;GO:0005764;GO:0005764;GO:0005783;GO:0006508;GO:0006508;GO:0008234;GO:0010757;GO:0031410;GO:0032091;GO:0043231;GO:0051603;GO:0060441;GO:0099738;GO:1901214;GO:0006508;GO:0008234;GO:0006508;GO:0008234;	K08568	EC:3.4.18.1	-	-	cathepsin Z [Source:HGNC Symbol;Acc:HGNC:2547]"	419311	ENSGALG00000007462	-	0.357698	0.0903674	-	0.313386	0.112788	-	0.235404	0.191395	-	0.263461	0.170605
Q05744	CTSD	GO:0004190;GO:0004190;GO:0004190;GO:0005764;GO:0005764;GO:0005764;GO:0006508;GO:0006508;GO:0006508;GO:0008219;GO:0008233;GO:0012501;GO:0016787;GO:0030163;	K01379	EC:3.4.23.5	-	NOG248684	cathepsin D [Source:NCBI gene;Acc:396090]"	396090	ENSGALG00000006613	-	-0.363604	0.0833751	-	-0.353153	0.0797451	-	-0.646279	0.028242	-	-0.335323	0.0786622
A0A1L1RNK6	ILF2	GO:0003723;GO:0005524;GO:0006955;GO:0016740;GO:0003723;GO:0005524;GO:0006955;GO:0016740;GO:0003723;GO:0005524;GO:0006955;GO:0016740;GO:0003677;GO:0003723;GO:0003725;GO:0005524;GO:0005634;GO:0005634;GO:0005730;GO:0005730;GO:0006351;GO:0006955;GO:0016740;GO:0045893;GO:1990904;GO:0003723;GO:0005524;GO:0006955;GO:0016740;GO:0003723;GO:0005524;GO:0006955;GO:0016740;GO:0003723;GO:0005524;GO:0006955;GO:…	K13089	-	-	-	interleukin enhancer binding factor 2 [Source:HGNCSymbol;Acc:HGNC:6037]	425709	ENSGALG00000011570	-	-0.396781	0.0491823	-	-0.531137	0.00856824	-	-0.807475	0.0104762	-	-0.212612	0.238365
R4GGF1	-	-	-	-	-	-	leucine rich alpha-2-glycoprotein 1 [Source:NCBIgene;Acc:100858066]	100858066	ENSGALG00000027587	-	-1.73114	0.363349	-	-2.63866	0.219334	-	-0.321808	0.900362	-	-0.300041	0.924881
E1C9D9	MMP1	GO:0004175;GO:0004222;GO:0004222;GO:0006508;GO:0006508;GO:0006508;GO:0008233;GO:0008237;GO:0008237;GO:0008270;GO:0016787;GO:0031012;GO:0032461;GO:0046872;	K01388	EC:3.4.24.7	-	-	matrix metallopeptidase 1 [Source:HGNCSymbol;Acc:HGNC:7155]	418982	ENSGALG00000019061	up	1.02675	0.0131741	up	1.10571	0.00889657	-	2.18443	0.0823079	-	0.350273	0.512868
A0A1D5P5K7	NIT2	GO:0005813;GO:0005829;GO:0006107;GO:0006528;GO:0006528;GO:0006541;GO:0006541;GO:0006807;GO:0050152;GO:0006807;GO:0006807;	K13566	EC:3.5.1.3	-	-	nitrilase family member 2 [Source:HGNCSymbol;Acc:HGNC:29878]	418386	ENSGALG00000015275	-	-0.445771	0.0828202	-	-0.194412	0.622098	-	-0.24572	0.395201	-	-0.270107	0.261962
Q8AWC0	P2RX1	GO:0001614;GO:0004931;GO:0005216;GO:0005524;GO:0005887;GO:0006811;GO:0006811;GO:0016020;GO:0016020;GO:0016021;GO:0033198;GO:0035590;GO:0060079;GO:0098655;GO:0098794;GO:0001614;GO:0001614;GO:0001614;GO:0001614;GO:0002554;GO:0003056;GO:0004931;GO:0004931;GO:0005216;GO:0005261;GO:0005261;GO:0005524;GO:0005639;GO:0005887;GO:0006811;GO:0006811;GO:0006811;GO:0006811;GO:0006812;GO:0006919;GO:0006940;GO:…	K05215	-	S	NOG47843	purinergic receptor P2X 1 [Source:NCBIgene;Acc:395190]	395190	ENSGALG00000001573	-	0.157381	0.873509	-	0.344197	0.597722	-	0.75698	0.637234	-	-0.412374	0.448455
F1NSA8	-	GO:0000166;GO:0003924;GO:0005515;GO:0005525;GO:0005525;GO:0007165;GO:0016020;GO:0032486;	K04353	-	-	-	RAP1A, member of RAS oncogene family [Source:NCBIgene;Acc:419867]	419867	ENSGALG00000001476	-	-0.327771	0.0961987	-	0.00243771	1	-	-0.0787929	0.667685	-	-0.107125	0.54678
E1BVC8	SCAMP1	GO:0015031;GO:0016020;GO:0016021;GO:0016021;GO:0000139;GO:0005794;GO:0005802;GO:0006887;GO:0015031;GO:0015031;GO:0015031;GO:0016020;GO:0016021;GO:0016021;GO:0030659;GO:0030672;GO:0032588;GO:0042589;GO:0045202;GO:0055038;GO:0055038;	K19995	-	-	-	secretory carrier membrane protein 1 [Source:NCBIgene;Acc:416368]	416368	ENSGALG00000004425	-	-0.00894208	1	-	0.0971265	0.681413	-	0.167348	0.40316	-	0.123229	0.500736
E1BRL4	SNAP23	GO:0002553;GO:0005484;GO:0005654;GO:0005737;GO:0005886;GO:0005886;GO:0005913;GO:0006887;GO:0006906;GO:0016082;GO:0019905;GO:0019905;GO:0031201;GO:0031201;GO:0031629;GO:0042581;GO:0042582;GO:0042629;GO:0045202;GO:0098793;	K08508	-	-	-	synaptosome associated protein 23 [Source:NCBIgene;Acc:423235]	423235	ENSGALG00000009097	-	0.252448	0.245554	-	0.213715	0.311908	-	0.431473	0.072325	-	0.199068	0.317952
P60878	SNAP25	GO:0000149;GO:0000149;GO:0005249;GO:0005484;GO:0005515;GO:0005737;GO:0005737;GO:0005737;GO:0005802;GO:0005856;GO:0005886;GO:0005886;GO:0006887;GO:0006906;GO:0007269;GO:0007626;GO:0008021;GO:0008306;GO:0010975;GO:0016020;GO:0016020;GO:0016082;GO:0017075;GO:0017075;GO:0017075;GO:0017075;GO:0019905;GO:0030054;GO:0030424;GO:0031083;GO:0031083;GO:0031201;GO:0031201;GO:0031201;GO:0031234;GO:0031629;GO:…	K18211	-	-	NOG259235	synaptosome associated protein 25 [Source:NCBIgene;Acc:396444]	396444	ENSGALG00000009003	-	0.756648	0.242384	-	0.70542	0.241505	-	1.10513	0.513309	-	-0.0358897	0.937329
F1N872	MLEC	GO:0016020;GO:0016021;GO:0019899;GO:0030246;	-	-	-	-	malectin [Source:HGNC Symbol;Acc:HGNC:28973]"	416971	ENSGALG00000007102	-	-0.0623322	0.771691	-	-0.0193225	0.930188	-	-0.191229	0.508413	-	0.0323529	0.866239
Q5ZKN2	PGRMC1	GO:0005496;GO:0005783;GO:0008289;GO:0016020;GO:0016021;GO:0020037;GO:0030868;GO:0031090;GO:0043231;GO:0016020;GO:0016021;GO:0016020;GO:0016021;	K17278	-	-	NOG291734	progesterone receptor membrane component 1[Source:NCBI gene;Acc:772196]	772196	ENSGALG00000020260	-	0.172495	0.507324	-	-0.0397427	0.959421	-	-0.298852	0.420246	-	0.130255	0.621907
F1NG54	SLC15A4	GO:0005215;GO:0005290;GO:0006857;GO:0015333;GO:0015817;GO:0016020;GO:0016020;GO:0016021;GO:0016021;GO:0022857;GO:0035672;GO:0035673;GO:0055085;GO:0089709;GO:1902600;GO:1904680;	K14638	-	-	-	solute carrier family 15 member 4 [Source:HGNCSymbol;Acc:HGNC:23090]	416808	ENSGALG00000002695	-	0.0343059	0.918604	-	0.043438	0.866553	-	-0.123339	0.823945	-	0.044479	0.883339
F1NYP2	TSPAN14	GO:0005886;GO:0005887;GO:0007166;GO:0009986;GO:0016020;GO:0016021;GO:0016021;GO:0019899;GO:0019899;GO:0045747;GO:0051604;GO:0051604;GO:0072659;GO:0097197;	K17296	-	-	NOG312878	tetraspanin 14 [Source:NCBI gene;Acc:423624]"	423624	ENSGALG00000002414	-	0.13689	0.556013	-	-0.103311	0.628098	-	-0.0739297	0.903792	-	-0.00301853	1
A0A1D5PR96	RAP2B	GO:0000166;GO:0003924;GO:0005525;GO:0005525;GO:0005525;GO:0005829;GO:0005829;GO:0005886;GO:0005923;GO:0007165;GO:0016020;GO:0016020;GO:0016020;GO:0019003;GO:0019904;GO:0030168;GO:0030336;GO:0031954;GO:0032486;GO:0044291;GO:0045121;GO:0055037;GO:0055038;GO:0061097;GO:0070062;GO:0070527;	K07838	-	-	-	RAP2B, member of RAS oncogene family [Source:HGNCSymbol;Acc:HGNC:9862]	107054143	ENSGALG00000042553	-	-2.28594	0.0988257	-	-1.60917	0.213338	-	-2.0579	0.467957	-	-0.45382	0.643278
A0A1L1S0D5	ATP6V1D	GO:0005515;GO:0005813;GO:0005929;GO:0016020;GO:0016020;GO:0033176;GO:0042626;GO:0046961;GO:0055085;GO:0060271;GO:0060271;GO:0061512;GO:0061512;GO:1902600;GO:0042626;GO:0055085;GO:0042626;GO:0055085;	K02149	-	-	-	ATPase H+ transporting V1 subunit D [Source:NCBIgene;Acc:423280]	423280	ENSGALG00000009570	-	-0.039204	0.830043	-	-0.0450804	0.817996	-	-0.0980849	0.825975	-	0.00358653	0.987815
A0A1D5P3F5	TMC6	GO:0005216;GO:0005737;GO:0005783;GO:0005794;GO:0005887;GO:0008381;GO:0016020;GO:0016021;GO:0016021;GO:0031965;GO:0034220;GO:0055085;	K21988	-	-	-	transmembrane channel like 6 [Source:HGNCSymbol;Acc:HGNC:18021]	422089	ENSGALG00000038875	-	-0.307746	0.402074	-	-0.830619	0.0728783	-	-0.956183	0.0630891	-	-0.109536	0.699109
F1P4T6	TMEM63A	GO:0003676;GO:0005227;GO:0005765;GO:0005815;GO:0005886;GO:0016020;GO:0016020;GO:0016021;GO:0043231;	K21989	-	-	-	transmembrane protein 63A [Source:HGNCSymbol;Acc:HGNC:29118]	421319	ENSGALG00000009275	-	-0.0592744	0.78328	-	-0.15564	0.449597	-	-0.269423	0.24079	-	-0.168647	0.398122
A7E3K8	CYBB	GO:0016020;GO:0016020;GO:0016021;GO:0016491;GO:0016491;GO:0055114;GO:0055114;GO:0016020;GO:0016020;GO:0016021;GO:0016491;GO:0016491;GO:0055114;GO:0055114;GO:0016020;GO:0016020;GO:0016021;GO:0016491;GO:0016491;GO:0055114;GO:0055114;GO:0005737;GO:0005886;GO:0005887;GO:0006801;GO:0006801;GO:0006954;GO:0009055;GO:0016020;GO:0016020;GO:0016021;GO:0016175;GO:0016175;GO:0016491;GO:0016491;GO:0020037;GO:…	K21421	EC:1.-.-.-	-	NOG287712	cytochrome b-245 beta chain [Source:NCBIgene;Acc:418581]	418581	ENSGALG00000016261	-	0.114286	0.600598	-	-0.00858815	0.857994	-	-0.0469827	0.81154	-	-0.212441	0.608043
E1BTV1	STOM	GO:0005737;GO:0005739;GO:0005739;GO:0005783;GO:0005856;GO:0005887;GO:0005887;GO:0005887;GO:0016020;GO:0016020;GO:0016021;GO:0034765;GO:0042802;GO:0042803;GO:0044829;GO:0045121;GO:0048471;GO:0048524;GO:0051260;GO:0070063;GO:0090314;GO:1901585;GO:0005887;GO:0016020;	K17286	-	-	-	stomatin [Source:HGNC Symbol;Acc:HGNC:3383]"	417118	ENSGALG00000001434	-	-0.294507	0.327656	-	-0.00230333	0.936607	-	0.0707757	0.700249	-	-0.311922	0.288602
E1C7J0	HMOX2	GO:0004392;GO:0004392;GO:0004392;GO:0006788;GO:0006788;GO:0006788;GO:0006979;GO:0016020;GO:0016020;GO:0016021;GO:0020037;GO:0042167;GO:0046872;GO:0055072;GO:0055114;	K21418	EC:1.14.14.18	-	-	heme oxygenase 2 [Source:HGNCSymbol;Acc:HGNC:5014]	416663	ENSGALG00000007638	-	0.0270185	0.878472	-	-0.0917203	0.714216	-	-0.17649	0.828904	-	-0.104655	0.654485
A0A1D5PB26	SLC2A5	GO:0005215;GO:0016020;GO:0016020;GO:0016021;GO:0016021;GO:0022857;GO:0055085;GO:0003044;GO:0005215;GO:0005353;GO:0005353;GO:0005887;GO:0009750;GO:0016020;GO:0016020;GO:0016021;GO:0016021;GO:0016324;GO:0022857;GO:0055085;GO:0071332;GO:1990539;GO:1990539;	K08143	-	-	-	solute carrier family 2 member 5 [Source:HGNCSymbol;Acc:HGNC:11010]	419438	ENSGALG00000002466	-	0.409184	0.472023	-	0.712214	0.216349	-	0.0761047	0.904008	-	0.528881	0.358261
E5G6H7	BST1	GO:0001931;GO:0001952;GO:0003953;GO:0003953;GO:0005886;GO:0008152;GO:0008284;GO:0008305;GO:0016787;GO:0016798;GO:0016849;GO:0019898;GO:0030890;GO:0032956;GO:0050727;GO:0050730;GO:0050848;GO:0061810;GO:0061811;GO:0061812;GO:0090022;	K18152	-	-	-	bone marrow stromal cell antigen 1 [Source:NCBIgene;Acc:422828]	422828	ENSGALG00000014509	-	-0.199707	0.577301	-	-0.230438	0.660715	-	-0.208706	0.715977	-	0.00557465	0.983725
Q5ZMG7	AP1M1	GO:0006886;GO:0015031;GO:0016020;GO:0016192;GO:0030131;GO:0032438;GO:0035646;GO:0006886;GO:0015031;GO:0016020;GO:0016192;GO:0030131;	K12393	-	-	NOG315786	adaptor related protein complex 1 subunit mu 1[Source:NCBI gene;Acc:420149]	420149	ENSGALG00000003959	-	-0.24794	0.218361	-	-0.0757375	0.647994	-	-0.268838	0.192922	-	-0.0751517	0.666086
A0A1D5P9V6	ALDH3B2	GO:0004028;GO:0006081;GO:0016491;GO:0016491;GO:0016620;GO:0055114;GO:0055114;GO:0006081;GO:0016491;GO:0016491;GO:0016620;GO:0055114;GO:0055114;GO:0006081;GO:0016491;GO:0016491;GO:0016620;GO:0055114;GO:0055114;GO:0006081;GO:0016491;GO:0016491;GO:0016620;GO:0055114;GO:0055114;	K00129	EC:1.2.1.5	-	-	aldehyde dehydrogenase 3 family member B2[Source:HGNC Symbol;Acc:HGNC:411]	428813	ENSGALG00000036044	-	-0.333127	0.451811	-	0.0356373	0.984832	-	0.211292	0.975217	-	0.209755	0.660016
Q5ZKT0	CYBA	GO:0005737;GO:0005768;GO:0005886;GO:0006801;GO:0006954;GO:0009055;GO:0016020;GO:0016021;GO:0016175;GO:0016175;GO:0016491;GO:0017004;GO:0017124;GO:0020037;GO:0022900;GO:0032755;GO:0032760;GO:0034137;GO:0042554;GO:0042554;GO:0043020;GO:0043020;GO:0043020;GO:0043020;GO:0045087;GO:0045087;GO:0045730;GO:0046872;GO:0046982;GO:0050766;GO:0051279;GO:0055114;GO:0055114;GO:0070257;GO:0072593;GO:1900426;GO:…	K08009	-	-	-	cytochrome b-245 alpha chain [Source:HGNCSymbol;Acc:HGNC:2577]	100859840	ENSGALG00000029367	down	-1.65676	0.00160178	down	-1.66726	0.00130453	down	-2.04785	0.00419265	-	-0.93908	0.0248858
Q5F3C1	DEGS1	GO:0005739;GO:0005783;GO:0005789;GO:0006629;GO:0006629;GO:0006631;GO:0006633;GO:0016020;GO:0016021;GO:0016021;GO:0016491;GO:0030148;GO:0042284;GO:0042284;GO:0046513;GO:0055114;	K04712	-	-	NOG321008	delta 4-desaturase, sphingolipid 1 [Source:NCBIgene;Acc:421327]	421327	ENSGALG00000009330	-	-0.235545	0.282302	-	-0.248766	0.24068	-	-0.231485	0.491443	-	-0.0296956	0.864129
A0A1D5P9L6	DNAJC5	GO:0005886;GO:0008021;GO:0043524;	K09525	-	-	-	DnaJ heat shock protein family (Hsp40) member C5[Source:NCBI gene;Acc:419256]	419256	ENSGALG00000035378	-	-0.207502	0.438836	-	0.0242774	0.819703	-	-0.0386094	0.928443	-	-0.0683071	0.820295
O12940	TOM1	GO:0005622;GO:0005737;GO:0005737;GO:0005768;GO:0005769;GO:0005769;GO:0005829;GO:0005829;GO:0006886;GO:0015031;GO:0016020;GO:0016020;GO:0016020;GO:0030276;GO:0005622;GO:0005737;GO:0005769;GO:0005829;GO:0006886;GO:0015031;GO:0016020;GO:0016020;	-	-	S	NOG118960	target of myb1 membrane trafficking protein[Source:NCBI gene;Acc:396049]	396049	ENSGALG00000012552	-	0.046921	0.857012	-	0.0764366	0.790423	-	0.0223781	0.909148	-	0.0947255	0.711629
Q5ZIP2	LAMTOR3	GO:0005085;GO:0005768;GO:0016020;GO:0031902;GO:0032006;GO:0032008;GO:0032947;GO:0034613;GO:0071230;GO:0071986;GO:0005085;GO:0005768;GO:0016020;GO:0031902;GO:0032006;GO:0032008;GO:0032947;GO:0034613;GO:0071230;GO:0071986;GO:0032006;GO:0032006;GO:0000186;GO:0005085;GO:0005770;GO:0019209;GO:0032006;GO:0032008;GO:0032947;GO:0034613;GO:0071230;GO:0071986;	K04370	-	-	NOG71524	late endosomal/lysosomal adaptor, MAPK and MTORactivator 3 [Source:NCBI gene;Acc:425210]	425210	ENSGALG00000000055	-	-0.446513	0.0583566	-	-0.596244	0.0111999	-	-0.455584	0.172425	-	-0.20591	0.348851
A0A1D5PYY2	LAMTOR2	GO:0000186;GO:0001558;GO:0005085;GO:0005085;GO:0005085;GO:0005770;GO:0032008;GO:0032008;GO:0032008;GO:0032947;GO:0032947;GO:0032947;GO:0034613;GO:0071230;GO:0071230;GO:0071986;GO:0071986;	K20398	-	-	-	late endosomal/lysosomal adaptor, MAPK and MTORactivator 2 [Source:HGNC Symbol;Acc:HGNC:29796]	100859842	ENSGALG00000029881	-	-0.317845	0.402972	-	-0.144061	0.785707	-	-0.932129	0.230653	-	-0.11615	0.724816
F1NBK1	HGSNAT	GO:0005765;GO:0005765;GO:0007041;GO:0007041;GO:0016020;GO:0016021;GO:0016746;GO:0016746;GO:0051259;	K10532	EC:2.3.1.78	-	-	heparan-alpha-glucosaminide N-acetyltransferase[Source:HGNC Symbol;Acc:HGNC:26527]	422490	ENSGALG00000010136	-	0.356592	0.150578	-	0.0780278	0.724106	-	0.241277	0.504418	-	0.015897	0.959839
Q1KME6	RAB6A	GO:0003924;GO:0005525;GO:0000139;GO:0000139;GO:0000166;GO:0003924;GO:0003924;GO:0003924;GO:0005525;GO:0005525;GO:0005525;GO:0005794;GO:0005794;GO:0005794;GO:0005794;GO:0005802;GO:0005829;GO:0005829;GO:0006886;GO:0006890;GO:0006890;GO:0006890;GO:0006891;GO:0015031;GO:0016020;GO:0016020;GO:0016192;GO:0018125;GO:0019882;GO:0019904;GO:0031410;GO:0031489;GO:0032482;GO:0034067;GO:0034067;GO:0034498;GO:…	K07893	-	R	COG1100	RAB6A, member RAS oncogene family [Source:NCBIgene;Acc:419063]	419063	ENSGALG00000017320	-	-0.00619141	0.998588	-	0.0691824	0.789935	-	0.0582383	0.772961	-	-0.038603	0.896376
R4GMA6	RHOG	GO:0000166;GO:0003924;GO:0003924;GO:0003924;GO:0005525;GO:0005525;GO:0005525;GO:0005622;GO:0005737;GO:0005886;GO:0005938;GO:0007015;GO:0007163;GO:0007264;GO:0007266;GO:0007266;GO:0008360;GO:0016601;GO:0019901;GO:0030036;GO:0030036;GO:0042995;GO:0045893;GO:0060326;GO:0090630;GO:1900027;GO:1903078;	K07863	-	-	-	ras homolog family member G [Source:HGNCSymbol;Acc:HGNC:672]	100859599	ENSGALG00000026995	down	-1.08998	0.00792702	-	-0.795746	0.0406035	-	-1.07371	0.207724	-	-0.881095	0.022674
E1C0F3	RAB7A	GO:0000045;GO:0003924;GO:0003924;GO:0005525;GO:0005525;GO:0005737;GO:0005764;GO:0005768;GO:0005770;GO:0005770;GO:0005794;GO:0005811;GO:0005829;GO:0006622;GO:0007174;GO:0008333;GO:0010008;GO:0019003;GO:0019076;GO:0022615;GO:0030904;GO:0031902;GO:0032419;GO:0034045;GO:0042147;GO:0045022;GO:0045335;GO:0045732;GO:0048524;GO:0061724;GO:0090383;GO:0090385;GO:1903542;GO:1903543;GO:1905394;GO:0003924;GO:…	K07897	-	-	-	RAB7A, member RAS oncogene family [Source:HGNCSymbol;Acc:HGNC:9788]	416016	ENSGALG00000005902	-	-0.00580534	0.944528	-	0.105024	0.631411	-	-0.106071	0.584032	-	-0.0230419	0.904454
A0A1D5PM56	DNAJC13	GO:0005829;GO:0006898;GO:0007032;GO:0010008;GO:0010008;GO:0031901;GO:0043231;GO:0071203;GO:1902954;GO:2000641;	K09533	-	-	-	DnaJ heat shock protein family (Hsp40) member C13[Source:HGNC Symbol;Acc:HGNC:30343]	420688	ENSGALG00000035068	-	0.0387778	0.843845	-	-0.00241012	0.993419	-	0.0200328	0.817597	-	-0.00918902	0.983313
Q92074	B4GALT1	GO:0000138;GO:0002064;GO:0002526;GO:0003831;GO:0003831;GO:0003945;GO:0004461;GO:0005794;GO:0005794;GO:0005886;GO:0005975;GO:0005989;GO:0006012;GO:0006486;GO:0006487;GO:0007155;GO:0007339;GO:0007341;GO:0008285;GO:0008378;GO:0009101;GO:0009312;GO:0009312;GO:0009897;GO:0009986;GO:0016020;GO:0016021;GO:0016323;GO:0016740;GO:0016757;GO:0016757;GO:0030057;GO:0030145;GO:0030198;GO:0031526;GO:0035250;GO:…	K07966	-	-	NOG327897	beta-1,4-galactosyltransferase 1 [Source:NCBIgene;Acc:396121]	396121	ENSGALG00000002022	-	0.0208321	0.864838	-	-0.0736981	0.774478	-	-0.259249	0.5768	-	0.0167511	0.875436
Q67BJ2	MME	GO:0001822;GO:0004175;GO:0004222;GO:0004222;GO:0005737;GO:0005886;GO:0005903;GO:0006508;GO:0006508;GO:0008021;GO:0008233;GO:0008237;GO:0008238;GO:0008270;GO:0016020;GO:0016020;GO:0016021;GO:0019233;GO:0030424;GO:0030425;GO:0044306;GO:0045202;GO:0046449;GO:0050435;GO:0071345;GO:0071492;GO:0071493;GO:0090399;	K01389	EC:3.4.24.11	O	COG3590	membrane metalloendopeptidase [Source:NCBIgene;Acc:425031]	425031	ENSGALG00000010331	-	0.344457	0.277473	-	0.0315896	0.921474	-	0.443185	0.466617	-	-0.00248996	0.963669
O57579	ANPEP	GO:0004177;GO:0005737;GO:0005886;GO:0005886;GO:0006508;GO:0006508;GO:0006508;GO:0008233;GO:0008237;GO:0008237;GO:0008270;GO:0008270;GO:0016020;GO:0016021;GO:0016787;GO:0042277;GO:0043171;GO:0046872;GO:0070006;GO:0004177;GO:0005615;GO:0005737;GO:0005793;GO:0005886;GO:0005886;GO:0005886;GO:0006508;GO:0006508;GO:0006508;GO:0008233;GO:0008237;GO:0008237;GO:0008270;GO:0008270;GO:0009897;GO:0016020;GO:…	K11140	EC:3.4.11.2	-	-	alanyl aminopeptidase, membrane [Source:NCBIgene;Acc:395667]	395667	ENSGALG00000027501	-	-0.689528	0.0640823	-	-0.735627	0.0444639	-	-1.13539	0.131155	-	-0.279523	0.549543
A0A1D5PR76	PTPRC	GO:0000187;GO:0001779;GO:0001915;GO:0001916;GO:0001960;GO:0002244;GO:0002378;GO:0002711;GO:0002923;GO:0002925;GO:0004721;GO:0004725;GO:0004725;GO:0004725;GO:0005102;GO:0005622;GO:0005886;GO:0005886;GO:0005925;GO:0006469;GO:0006469;GO:0006470;GO:0006470;GO:0006933;GO:0007159;GO:0008201;GO:0009897;GO:0009897;GO:0009986;GO:0009986;GO:0010468;GO:0016020;GO:0016021;GO:0016311;GO:0016311;GO:0016787;GO:…	K06478	EC:3.1.3.48	-	-	protein tyrosine phosphatase, receptor type C[Source:NCBI gene;Acc:386580]	386580	ENSGALG00000002192	-	0.246001	0.188252	-	0.0337432	0.857529	-	0.0665245	0.543977	-	0.096427	0.619808
A0A1D5P2U7	IQGAP2	GO:0007165;GO:0043087;GO:0005516;GO:0005547;GO:0005737;GO:0005902;GO:0007165;GO:0009986;GO:0017048;GO:0030027;GO:0030175;GO:0034314;GO:0043087;GO:0048365;GO:0051015;GO:0070493;GO:0071933;GO:0007165;GO:0043087;	K05767	-	-	-	IQ motif containing GTPase activating protein 2[Source:NCBI gene;Acc:427211]	427211	ENSGALG00000014978	-	0.0154822	0.839975	-	0.223625	0.34332	-	0.252304	0.237573	-	0.379513	0.0923091
F1NAF8	SVIP	-	K14014	-	-	-	small VCP interacting protein [Source:NCBIgene;Acc:771022]	771022	ENSGALG00000003648	-	-0.0916306	0.918716	-	0.0173193	0.887291	-	0.159698	0.846991	-	0.010786	0.905112
Q5ZLG1	RAB18	GO:0000166;GO:0001654;GO:0003924;GO:0003924;GO:0005525;GO:0005525;GO:0005622;GO:0005794;GO:0006886;GO:0007275;GO:0007420;GO:0015031;GO:0019003;GO:0019003;GO:0032482;GO:0034389;GO:0034389;GO:0051170;GO:0071782;GO:0071786;GO:0000166;GO:0001654;GO:0003924;GO:0003924;GO:0005525;GO:0005525;GO:0005794;GO:0006886;GO:0007275;GO:0007420;GO:0015031;GO:0019003;GO:0032482;GO:0034389;	K07910	-	R	COG1100	RAB18, member RAS oncogene family [Source:NCBIgene;Acc:420483]	420483	ENSGALG00000007435	-	-0.0227981	0.920081	-	-0.300359	0.170128	-	-0.103313	0.573859	-	-0.102813	0.634859
E1BTI1	RAB31	GO:0003924;GO:0003924;GO:0005525;GO:0005525;GO:0005769;GO:0006886;GO:0019003;GO:0031623;GO:0032482;GO:0032588;GO:0032588;GO:0032869;GO:0043001;GO:0043001;GO:0045055;GO:0045335;GO:0090382;	K07891	-	-	-	RAB31, member RAS oncogene family [Source:HGNCSymbol;Acc:HGNC:9771]	430750	ENSGALG00000022874	-	0.322849	0.28018	-	0.469492	0.0703594	-	0.527874	0.253419	-	0.468598	0.0741047
Q334G8	CXCR1	GO:0004930;GO:0004930;GO:0005622;GO:0006935;GO:0006935;GO:0006955;GO:0007165;GO:0007186;GO:0007186;GO:0007204;GO:0009897;GO:0016020;GO:0016021;GO:0016021;GO:0016493;GO:0016494;GO:0019722;GO:0019956;GO:0019957;GO:0030593;GO:0060326;GO:0070098;	K05050	-	-	-	C-X-C motif chemokine receptor 1 [Source:NCBIgene;Acc:430652]	430652	ENSGALG00000036627	-	1.0377	0.514368	-	0.815406	0.543881	-	0.718945	0.832466	-	1.22864	0.290202
A0A1D5PIZ8	IQGAP1	GO:0001726;GO:0001817;GO:0005516;GO:0005547;GO:0005634;GO:0005634;GO:0005737;GO:0005737;GO:0005874;GO:0005886;GO:0005911;GO:0007165;GO:0007173;GO:0007173;GO:0007346;GO:0008543;GO:0016328;GO:0016477;GO:0017048;GO:0019901;GO:0019903;GO:0019904;GO:0030496;GO:0031234;GO:0031252;GO:0031267;GO:0032947;GO:0035305;GO:0036120;GO:0036464;GO:0043005;GO:0043087;GO:0043539;GO:0044344;GO:0044548;GO:0045860;GO:…	K16848	-	-	-	IQ motif containing GTPase activating protein 1[Source:HGNC Symbol;Acc:HGNC:6110]	415591	ENSGALG00000030162	-	0.161598	0.419885	-	0.103288	0.595619	-	0.107356	0.40325	-	0.13206	0.477422
Q155F6	TNFAIP6	GO:0005540;GO:0007155;GO:0050728;	K19018	-	-	NOG237473	TNF alpha induced protein 6 [Source:NCBIgene;Acc:424315]	424315	ENSGALG00000012481	-	0.0623552	0.833241	-	-0.040184	0.961295	-	0.402058	0.719336	-	-0.154154	0.702034
Q5ZLC9	GOLGA7	GO:0000139;GO:0002178;GO:0002178;GO:0002178;GO:0005794;GO:0005795;GO:0005795;GO:0005795;GO:0006612;GO:0016020;GO:0018230;GO:0018230;GO:0018230;GO:0031228;GO:0031228;GO:0043001;GO:0043001;GO:0043001;GO:0050821;GO:0050821;GO:0000139;GO:0002178;GO:0002178;GO:0005794;GO:0005795;GO:0005795;GO:0006612;GO:0016020;GO:0018230;GO:0018230;GO:0031228;GO:0043001;GO:0043001;GO:0050821;	-	-	-	NOG249578	golgin A7 [Source:NCBI gene;Acc:426787]"	426787	ENSGALG00000003483	-	-0.37307	0.072583	-	-0.21808	0.277298	-	-0.411132	0.11631	-	-0.204793	0.285212
A0A1D5PA28	METTL7A	GO:0005811;GO:0008168;GO:0016020;GO:0016021;GO:0032259;	-	-	-	-	methyltransferase like 7A [Source:HGNCSymbol;Acc:HGNC:24550]	426871	ENSGALG00000030776	-	0.719079	0.374863	-	0.265977	0.803636	-	0.392131	0.829174	-	0.538965	0.472805
P02128	HBBR	GO:0005344;GO:0005833;GO:0015671;GO:0015671;GO:0019825;GO:0020037;GO:0046872;GO:0005344;GO:0005344;GO:0005515;GO:0005833;GO:0005833;GO:0015671;GO:0015671;GO:0019825;GO:0019825;GO:0020037;GO:0020037;GO:0031838;GO:0042744;GO:0043177;GO:0046872;GO:0051291;GO:0005344;GO:0005344;GO:0005515;GO:0005833;GO:0005833;GO:0015671;GO:0015671;GO:0019825;GO:0019825;GO:0020037;GO:0020037;GO:0031838;GO:0042744;GO:…	-	-	-	-	Gallus gallus hemoglobin subunit epsilon (HBE),mRNA. [Source:RefSeq mRNA;Acc:NM_001081704]	107049060	ENSGALG00000017347	-	0.737931	0.486702	-	0.841853	0.505281	-	1.78388	0.420704	-	1.14853	0.22835
P02112	HBE1	GO:0005344;GO:0005833;GO:0015671;GO:0015671;GO:0019825;GO:0020037;GO:0046872;GO:0005344;GO:0005344;GO:0005515;GO:0005615;GO:0005623;GO:0005833;GO:0005833;GO:0015671;GO:0015671;GO:0019825;GO:0019825;GO:0019825;GO:0020037;GO:0020037;GO:0030492;GO:0031838;GO:0042744;GO:0043177;GO:0046872;GO:0051291;GO:0005344;GO:0005833;GO:0015671;GO:0015671;GO:0019825;GO:0020037;GO:0046872;GO:0005344;GO:0005344;GO:…	-	-	-	NOG325823	hemoglobin subunit epsilon 1 [Source:NCBIgene;Acc:428114]	396485	ENSGALG00000028273	-	2.98164	0.0639602	up	3.5748	0.0109967	-	3.91297	0.115563	-	1.68598	0.479561
Q5ZIK4	YPEL5	GO:0000151;GO:0046872;	-	-	-	NOG287152	yippee like 5 [Source:NCBI gene;Acc:421299]"	421299	ENSGALG00000009047	-	0.196452	0.356777	-	0.244729	0.259619	-	0.00225136	0.985105	-	0.243453	0.219966
P08267	FTH1	GO:0004322;GO:0004322;GO:0005506;GO:0005506;GO:0005737;GO:0006826;GO:0006879;GO:0006879;GO:0006880;GO:0006880;GO:0006955;GO:0008198;GO:0008199;GO:0008199;GO:0008285;GO:0016491;GO:0042802;GO:0044754;GO:0046872;GO:0048147;GO:0055114;GO:0097286;	K00522	EC:1.16.3.2	P	COG1528	ferritin heavy chain 1 [Source:NCBIgene;Acc:395970]	395970	ENSGALG00000007220	-	-0.237505	0.229169	-	-0.357935	0.0814118	-	-0.471405	0.0604082	-	-0.168901	0.330382
F1NKY6	CPNE1	GO:0005544;GO:0005886;GO:0043122;GO:0071277;GO:1903265;GO:0005544;GO:0005654;GO:0005886;GO:0031965;GO:0043122;GO:0071277;GO:1903265;GO:0005544;GO:0005886;GO:0043122;GO:0071277;GO:1903265;	-	-	-	-	copine 1 [Source:NCBI gene;Acc:419134]"	419134	ENSGALG00000040856	-	-0.192648	0.333976	-	-0.214545	0.278768	-	-0.351311	0.136916	-	-0.123337	0.484247
Q5ZHX1	RAP1B	GO:0000166;GO:0003924;GO:0003924;GO:0005525;GO:0005525;GO:0005525;GO:0005622;GO:0005737;GO:0005811;GO:0005829;GO:0005829;GO:0005886;GO:0005911;GO:0007165;GO:0007264;GO:0008283;GO:0016020;GO:0016020;GO:0019003;GO:0030054;GO:0032486;GO:0032486;GO:0044877;GO:0045955;GO:0061028;GO:0070374;GO:0071320;GO:1901888;GO:2000114;GO:2000301;GO:0000166;GO:0003924;GO:0005525;GO:0005525;GO:0007165;GO:0016020;GO:…	K07836	-	R	COG1100	RAP1B, member of RAS oncogene family [Source:NCBIgene;Acc:417840]	417840	ENSGALG00000009927	-	-0.0147916	0.988908	-	0.0946486	0.604868	-	-0.020965	0.917809	-	0.0360701	0.78317
Q4JIM4	PSEN1	GO:0000045;GO:0000122;GO:0000122;GO:0000139;GO:0000186;GO:0000776;GO:0001568;GO:0001708;GO:0001756;GO:0001764;GO:0001921;GO:0001933;GO:0001934;GO:0001947;GO:0002038;GO:0002244;GO:0002265;GO:0002286;GO:0002573;GO:0004175;GO:0004175;GO:0004175;GO:0004190;GO:0005262;GO:0005622;GO:0005634;GO:0005634;GO:0005634;GO:0005640;GO:0005737;GO:0005739;GO:0005739;GO:0005783;GO:0005783;GO:0005783;GO:0005783;GO:…	K04505	EC:3.4.23.-	-	NOG237920	presenilin 1 [Source:NCBI gene;Acc:373977]"	373977	ENSGALG00000009320	-	0.097578	0.661533	-	0.0824697	0.701745	-	0.0669765	0.786244	-	0.0187921	0.916162
Q800K9	SURF4	GO:0000139;GO:0005783;GO:0005789;GO:0005793;GO:0005794;GO:0007030;GO:0010638;GO:0016020;GO:0016021;GO:0016021;GO:0033116;GO:0016020;GO:0016021;GO:0016021;	K20369	-	S	COG2259	surfeit 4 [Source:NCBI gene;Acc:374273]"	374273	ENSGALG00000028265	-	-0.271801	0.16939	-	-0.130482	0.469545	-	-0.366357	0.123318	-	-0.210243	0.251928
Q98932	RAB5C	GO:0000166;GO:0003924;GO:0003924;GO:0005525;GO:0005525;GO:0005768;GO:0005768;GO:0005769;GO:0005886;GO:0005886;GO:0006886;GO:0015031;GO:0016020;GO:0019003;GO:0030100;GO:0030139;GO:0031901;GO:0032482;GO:0000166;GO:0003924;GO:0003924;GO:0005525;GO:0005525;GO:0005768;GO:0005768;GO:0005769;GO:0005886;GO:0005886;GO:0006886;GO:0015031;GO:0016020;GO:0019003;GO:0030100;GO:0030139;GO:0031901;GO:0032482;	K07889	-	R	COG1100	RAB5C, member RAS oncogene family [Source:NCBIgene;Acc:395197]	395197	ENSGALG00000003359	-	-0.11989	0.573718	-	-0.121111	0.604901	-	-0.133529	0.865606	-	0.00692617	0.970015
A0A1L1RYD3	DDOST	GO:0005783;GO:0005789;GO:0005789;GO:0006486;GO:0016020;GO:0016021;GO:0016740;GO:0016757;GO:0018279;GO:0018279;GO:0004579;GO:0005783;GO:0005783;GO:0005789;GO:0005789;GO:0006486;GO:0006487;GO:0016020;GO:0016021;GO:0016740;GO:0016757;GO:0018279;GO:0018279;GO:0032991;GO:0034097;GO:0042110;GO:0043231;GO:0005783;GO:0005789;GO:0005789;GO:0006486;GO:0016021;GO:0016740;GO:0016757;GO:0018279;GO:0018279;GO:…	K12670	-	-	-	dolichyl-diphosphooligosaccharide--proteinglycosyltransferase non-catalytic subunit [Source:NCBIgene;Acc:425542]	425542	ENSGALG00000010073	-	-0.623793	0.00378402	-	-0.653742	0.0022919	-	-0.853055	0.00179501	-	-0.395693	0.0449707
F1N9U6	GLIPR1L	GO:0005576;GO:0005615;GO:0016020;GO:0016021;	-	-	-	-	GLI pathogenesis-related 1-like [Source:NCBIgene;Acc:417862]	417862	ENSGALG00000010224	-	0.438434	0.182391	-	0.213258	0.368578	-	0.257666	0.161137	-	0.268276	0.163949
A0A140T8F5	PIGR	GO:0016020;GO:0016021;GO:0016020;GO:0016021;	K13073	-	-	-	polymeric immunoglobulin receptor [Source:NCBIgene;Acc:419848]	419848	ENSGALG00000000919	-	0.0618704	0.895312	-	-0.196756	0.640625	-	-0.331592	0.462056	-	-0.543318	0.22208
Q6Q122	NDUFC2	GO:0005739;GO:0005743;GO:0005743;GO:0006120;GO:0008137;GO:0016020;GO:0055114;GO:0070469;GO:0005739;GO:0005743;GO:0005743;GO:0006120;GO:0008137;GO:0016020;GO:0055114;GO:0070469;GO:0005739;GO:0005743;GO:0005743;GO:0006120;GO:0008137;GO:0016020;GO:0016021;GO:0055114;GO:0070469;	K03968	-	-	NOG253497	NADH:ubiquinone oxidoreductase subunit C2[Source:NCBI gene;Acc:404751]	404751	ENSGALG00000029172	-	-0.564198	0.0852962	-	-0.28908	0.37309	-	-0.526441	0.376422	-	-0.131897	0.668858
Q5ZKU5	RAB14	GO:0000139;GO:0000166;GO:0003924;GO:0003924;GO:0003924;GO:0005525;GO:0005525;GO:0005525;GO:0005622;GO:0005768;GO:0005769;GO:0005794;GO:0005802;GO:0005829;GO:0006886;GO:0006895;GO:0006895;GO:0006895;GO:0006895;GO:0008543;GO:0008543;GO:0015031;GO:0016020;GO:0019003;GO:0031410;GO:0031489;GO:0031901;GO:0032456;GO:0032456;GO:0032482;GO:0032880;GO:0042742;GO:0043231;GO:0045335;GO:0045335;GO:0045335;GO:…	K07881	-	R	COG1100	RAB14, member RAS oncogene family [Source:NCBIgene;Acc:417119]	417119	ENSGALG00000001474	-	0.0768196	0.67647	-	0.112761	0.540304	-	0.0266622	0.919185	-	0.0817528	0.648926
F1P231	RAP2C	GO:0000166;GO:0003713;GO:0003924;GO:0005525;GO:0005525;GO:0005525;GO:0005737;GO:0005829;GO:0005886;GO:0005923;GO:0007165;GO:0016020;GO:0016020;GO:0019003;GO:0030336;GO:0031954;GO:0032486;GO:0044291;GO:0055037;GO:0055038;GO:0061097;GO:0090557;GO:1903508;GO:0000166;GO:0003924;GO:0005525;GO:0005525;GO:0007165;GO:0016020;	K07839	-	-	-	RAP2C, member of RAS oncogene family [Source:NCBIgene;Acc:422232]	422232	ENSGALG00000006061	-	-0.191392	0.384049	-	-0.237597	0.286348	-	-0.181235	0.510778	-	-0.0716442	0.681271
A0A1D5NWN1	-	GO:0003676;GO:0008270;GO:0046872;GO:0003676;	K22376	EC:2.3.2.27	-	-	potassium channel modulatory factor 1 [Source:NCBIgene;Acc:770239]	770239	ENSGALG00000015391	-	-0.271132	0.550138	-	0.336814	0.38361	-	0.324595	0.234437	-	0.343945	0.309594
Q5F3I1	FGL2	GO:0006508;GO:0008233;	-	-	-	NOG297117	fibrinogen like 2 [Source:NCBI gene;Acc:768821]"	768821	ENSGALG00000008306	-	0.352636	0.247319	-	0.218128	0.221963	-	0.242667	0.20971	-	0.251834	0.2462
F1P596	CALML3	GO:0005509;GO:0005622;GO:0005634;GO:0019722;GO:0019722;GO:0030234;GO:0050790;GO:0051300;	K02183	-	-	-	calmodulin like 3 [Source:NCBI gene;Acc:416692]"	416692	ENSGALG00000008424	-	-0.838839	0.0138488	-	-0.604345	0.0714261	-	-0.586059	0.122531	-	-0.440123	0.131279
A0A1D5PUR5	CTSB	GO:0004197;GO:0004197;GO:0005518;GO:0005615;GO:0005730;GO:0005764;GO:0005764;GO:0006508;GO:0006508;GO:0006508;GO:0008233;GO:0008233;GO:0008234;GO:0008234;GO:0008234;GO:0016787;GO:0030574;GO:0030855;GO:0043231;GO:0043394;GO:0046697;GO:0046718;GO:0048471;GO:0050790;GO:0051603;GO:0097067;GO:0004197;GO:0006508;GO:0006508;GO:0008233;GO:0008234;GO:0008234;GO:0016787;GO:0050790;GO:0004197;GO:0006508;GO:…	K01363	EC:3.4.22.1	-	-	cathepsin B [Source:NCBI gene;Acc:396329]"	396329	ENSGALG00000030016	-	-0.494665	0.0418997	-	-0.318724	0.124381	-	-0.725711	0.115426	-	-0.29446	0.111244
F1NB67	-	-	-	-	-	-	pleckstrin homology domain containing O2[Source:NCBI gene;Acc:769198]	769198	ENSGALG00000007248	-	0.2473	0.213195	-	0.17966	0.353723	-	0.267469	0.154898	-	0.162468	0.358066
Q2LK96	SFTPA1	GO:0001530;GO:0005615;GO:0005771;GO:0005791;GO:0030246;GO:0043129;GO:0048029;GO:0050766;	-	-	-	NOG315755	surfactant protein A1 [Source:NCBIgene;Acc:423630]	423630	ENSGALG00000002496	-	0.5729	0.382371	-	0.133584	0.716227	-	0.338313	0.407206	-	0.19677	0.528617
Q90XB2	SFTPA2	GO:0001530;GO:0005615;GO:0005771;GO:0005791;GO:0043129;GO:0048029;GO:0050766;	K10067	-	-	NOG315755	surfactant protein A2 [Source:NCBIgene;Acc:395308]	395308	ENSGALG00000002503	-	0.724892	0.170681	-	0.693678	0.113643	up	1.46606	0.0203003	-	0.299835	0.438863
Q5ZM47	PPP2CA	GO:0000159;GO:0000159;GO:0000775;GO:0004721;GO:0005737;GO:0005829;GO:0005886;GO:0006470;GO:0007498;GO:0008022;GO:0010719;GO:0016787;GO:0016787;GO:0046982;GO:0046982;GO:0050811;GO:0071902;GO:0004721;GO:0006470;GO:0016787;GO:0016787;GO:0016787;GO:0016787;	K04382	EC:3.1.3.16	T	COG0639	protein phosphatase 2 catalytic subunit alpha[Source:NCBI gene;Acc:416318]	416318	ENSGALG00000006462	-	-0.209662	0.288785	-	-0.111417	0.587956	-	-0.237626	0.280278	-	-0.065867	0.716781
P48463	PPP2CB	GO:0000159;GO:0000775;GO:0000922;GO:0004721;GO:0005634;GO:0005694;GO:0005737;GO:0005737;GO:0005856;GO:0006470;GO:0008637;GO:0010468;GO:0016787;GO:0016787;GO:0034976;GO:0042542;GO:0043161;GO:0046677;GO:0046872;GO:0046982;	K04382	EC:3.1.3.16	T	COG0639	protein phosphatase 2 catalytic subunit beta[Source:NCBI gene;Acc:396021]	396021	ENSGALG00000010273	-	-0.224948	0.310063	-	0.0205151	0.982626	-	-0.0269829	1	-	-0.0524289	0.752178
Q5F335	DUSP7	GO:0000188;GO:0004721;GO:0004725;GO:0005737;GO:0005829;GO:0005829;GO:0006470;GO:0006470;GO:0008138;GO:0008138;GO:0016311;GO:0016787;GO:0016791;GO:0017017;GO:0017017;GO:0017017;GO:0035335;GO:0043407;	K04459	-	-	-	Gallus gallus dual specificity phosphatase 7(DUSP7), mRNA. [Source:RefSeq mRNA;Acc:NM_001318409]	415891	ENSGALG00000041650	-	0.228971	0.29213	-	0.0312741	0.774566	-	0.143057	0.424597	-	-0.030344	0.979532
A0A1D5PI23	-	GO:0004725;GO:0006470;GO:0008138;GO:0016311;GO:0016787;GO:0016791;GO:0035335;GO:0004721;GO:0004725;GO:0005829;GO:0006470;GO:0006470;GO:0008138;GO:0008138;GO:0016311;GO:0016787;GO:0016791;GO:0033549;GO:0035335;GO:0042059;GO:0045931;GO:0046329;GO:0050860;GO:0050868;GO:0051893;GO:0070373;GO:0071364;GO:1990264;	K17614	-	-	-	dual specificity phosphatase 3 [Source:NCBIgene;Acc:425527]	425527	ENSGALG00000035369	-	0.442798	0.176134	-	0.228167	0.574472	-	0.00719559	0.915311	-	0.437406	0.174618
P18652	RPS6KA1L	GO:0000166;GO:0000287;GO:0004672;GO:0004674;GO:0004674;GO:0005524;GO:0005524;GO:0005622;GO:0006468;GO:0016301;GO:0016310;GO:0016740;GO:0035556;GO:0000166;GO:0000287;GO:0004672;GO:0004674;GO:0004674;GO:0005524;GO:0005524;GO:0005622;GO:0006468;GO:0016301;GO:0016310;GO:0016740;GO:0035556;GO:0000166;GO:0000287;GO:0004672;GO:0004674;GO:0004674;GO:0004674;GO:0004711;GO:0004712;GO:0005524;GO:0005524;GO:…	K04373	EC:2.7.11.1	-	-	ribosomal protein S6 kinase A1-like [Source:NCBIgene;Acc:386579]	386579	ENSGALG00000037136	-	-0.13272	0.50068	-	-0.113487	0.529531	-	-0.240423	0.3171	-	-0.0522137	0.783491
Q7SX83	CREB1	GO:0003677;GO:0003700;GO:0005634;GO:0005667;GO:0006355;GO:0003677;GO:0003700;GO:0005634;GO:0006355;	K05870	-	-	NOG300199	cAMP responsive element binding protein 1[Source:NCBI gene;Acc:395099]	395099	ENSGALG00000008494	-	0.00170993	0.993425	-	0.0696338	0.742883	-	-0.0226158	0.963122	-	0.0280566	0.890388
F1NCY7	MAPKAPK2	GO:0000166;GO:0002224;GO:0002224;GO:0004672;GO:0004674;GO:0004674;GO:0004674;GO:0004683;GO:0005524;GO:0005524;GO:0005634;GO:0005634;GO:0005634;GO:0005654;GO:0005737;GO:0005737;GO:0005737;GO:0005813;GO:0006468;GO:0006468;GO:0006954;GO:0006954;GO:0006974;GO:0009931;GO:0018105;GO:0018105;GO:0032496;GO:0032675;GO:0032680;GO:0032680;GO:0034097;GO:0034097;GO:0035556;GO:0035924;GO:0035924;GO:0038066;GO:…	K04443	EC:2.7.11.1	-	-	mitogen-activated protein kinase-activated proteinkinase 2 [Source:HGNC Symbol;Acc:HGNC:6887]	419847	ENSGALG00000000883	-	-0.22706	0.292743	-	-0.299884	0.166412	-	-0.470704	0.0822824	-	-0.284801	0.178914
E1BT35	MAPKAPK3	GO:0000166;GO:0002224;GO:0002224;GO:0004672;GO:0004674;GO:0004674;GO:0004683;GO:0005524;GO:0005524;GO:0005634;GO:0005654;GO:0005737;GO:0006468;GO:0009931;GO:0018105;GO:0018105;GO:0032496;GO:0034097;GO:0034097;GO:0035556;GO:0044351;GO:0051019;	K04444	EC:2.7.11.1	-	-	Gallus gallus mitogen-activated protein kinase-activated protein kinase 3 (MAPKAPK3), mRNA.[Source:RefSeq mRNA;Acc:NM_001321558]	415917	ENSGALG00000002283	-	-0.568476	0.0208948	-	-0.439218	0.0453718	-	-0.103469	0.799412	-	0.250499	0.507992
A0A1D5PD64	MAP2K3	GO:0000165;GO:0000166;GO:0000187;GO:0004672;GO:0004674;GO:0004708;GO:0005524;GO:0005524;GO:0005622;GO:0006468;GO:0006954;GO:0019901;GO:0019901;GO:0035924;GO:0038066;GO:0042035;GO:0043536;GO:0045860;GO:0045893;GO:0060048;	K04432	EC:2.7.12.2	-	-	mitogen-activated protein kinase kinase 3[Source:NCBI gene;Acc:416496]	416496	ENSGALG00000041285	-	-0.184387	0.434471	-	-0.39324	0.0991877	-	-0.602052	0.0951668	-	-0.310666	0.182356
E1C848	MAP3K8	GO:0004672;GO:0004674;GO:0005524;GO:0005737;GO:0006468;GO:0023014;GO:0031098;GO:0032147;GO:0004672;GO:0005524;GO:0006468;GO:0004672;GO:0004674;GO:0005524;GO:0005737;GO:0005829;GO:0006468;GO:0023014;GO:0031098;GO:0032147;	K04415	EC:2.7.11.25	-	-	mitogen-activated protein kinase kinase kinase 8[Source:HGNC Symbol;Acc:HGNC:6860]	420479	ENSGALG00000007356	-	0.10225	0.676783	-	-0.0426595	0.936623	-	-0.247591	0.669331	-	-0.290024	0.393586
A0A1D5NW22	TNIP2	GO:0005634;GO:0005654;GO:0005737;GO:0005829;GO:0007249;GO:0019901;GO:0023035;GO:0031593;GO:0034134;GO:0034138;GO:0034162;GO:0043032;GO:0043123;GO:0045944;GO:0050821;GO:0050871;GO:0070498;GO:0070530;GO:0071222;GO:2000352;	-	-	-	-	TNFAIP3 interacting protein 2 [Source:NCBIgene;Acc:422884]	422884	ENSGALG00000015666	-	0.384743	0.0578356	-	0.275449	0.181251	-	0.344706	0.175215	-	0.0810939	0.620374
Q4U127	TIRAP	GO:0002224;GO:0005080;GO:0005737;GO:0005886;GO:0007165;GO:0007250;GO:0032496;GO:0032738;GO:0032757;GO:0032760;GO:0034137;GO:0034145;GO:0035662;GO:0035663;GO:0035665;GO:0042802;GO:0043123;GO:0045410;GO:0046330;GO:0046982;GO:0051092;GO:0070374;GO:0070935;GO:0090073;GO:0002224;GO:0007165;GO:0002224;GO:0007165;GO:0002224;GO:0007165;	K05403	-	-	-	TIR domain containing adaptor protein [Source:NCBIgene;Acc:419715]	419715	ENSGALG00000040224	-	-0.575684	0.110975	-	-0.447848	0.251958	-	-0.79886	0.28368	-	-0.264428	0.441087
Q5ZL59	UBE2D3	GO:0000166;GO:0005524;GO:0016740;GO:0000166;GO:0005524;GO:0016740;GO:0000151;GO:0000166;GO:0000209;GO:0004842;GO:0005524;GO:0006511;GO:0006513;GO:0016567;GO:0016740;GO:0031625;GO:0043161;GO:0043161;GO:0051865;GO:0061631;GO:0061631;GO:0070534;GO:0070936;GO:0070936;GO:0070979;GO:0070979;GO:0000166;GO:0005524;GO:0016740;GO:0000166;GO:0005524;GO:0016740;GO:0000166;GO:0005524;GO:0016740;	K06689	EC:2.3.2.23	O	COG5078	ubiquitin conjugating enzyme E2 D3 [Source:NCBIgene;Acc:422713]	422713	ENSGALG00000012311	-	-0.128929	0.507879	-	-0.0445458	0.839424	-	-0.090638	0.814047	-	-0.0209032	0.88778
F1P4C2	RIPK1	GO:0004672;GO:0005524;GO:0006468;GO:0007165;GO:0000165;GO:0001934;GO:0004672;GO:0004672;GO:0004674;GO:0004674;GO:0004706;GO:0005123;GO:0005524;GO:0005739;GO:0005829;GO:0006468;GO:0006915;GO:0007165;GO:0007256;GO:0007257;GO:0010940;GO:0031264;GO:0031625;GO:0032757;GO:0032760;GO:0034612;GO:0036289;GO:0042327;GO:0042802;GO:0043065;GO:0043068;GO:0043123;GO:0043123;GO:0043124;GO:0043235;GO:0043410;GO:…	K02861	EC:2.7.11.1	-	-	receptor interacting serine/threonine kinase 1[Source:NCBI gene;Acc:378921]	378921	ENSGALG00000012827	-	0.08037	0.717085	-	0.177812	0.389807	-	0.0826517	0.601499	-	0.109336	0.59002
F1NKQ7	FADD	GO:0001916;GO:0002020;GO:0002821;GO:0005737;GO:0005829;GO:0005886;GO:0006915;GO:0007165;GO:0031264;GO:0031265;GO:0032729;GO:0032757;GO:0032760;GO:0032813;GO:0033077;GO:0035877;GO:0036462;GO:0042104;GO:0042802;GO:0042981;GO:0043029;GO:0043065;GO:0043123;GO:0045651;GO:0045862;GO:0045944;GO:0048535;GO:0048536;GO:0048538;GO:0051607;GO:0060340;GO:0060546;GO:0070236;GO:0071260;GO:0089720;GO:0097049;GO:…	K02373	-	-	-	Fas associated via death domain [Source:HGNCSymbol;Acc:HGNC:3573]	423146	ENSGALG00000007625	-	0.146214	0.464408	-	0.145435	0.448648	-	0.266369	0.154641	-	0.128636	0.468785
E1C5I0	TANK	GO:0004843;GO:0005829;GO:0006508;GO:0006974;GO:0007249;GO:0007249;GO:0031625;GO:0032991;GO:0035800;GO:0043124;GO:0071347;GO:0071356;GO:0071479;GO:1903003;GO:2000158;	K12650	-	-	-	TRAF family member associated NFKB activator[Source:NCBI gene;Acc:424190]	424190	ENSGALG00000011131	-	0.268098	0.203765	-	0.236001	0.243223	-	0.135165	0.530926	-	0.21261	0.278566
Q90687	PTPN11	GO:0000077;GO:0000187;GO:0001784;GO:0004721;GO:0004721;GO:0004721;GO:0004725;GO:0004725;GO:0004725;GO:0004725;GO:0004726;GO:0005070;GO:0005158;GO:0005634;GO:0005634;GO:0005737;GO:0005737;GO:0006470;GO:0006629;GO:0006641;GO:0007173;GO:0007229;GO:0007409;GO:0007420;GO:0007507;GO:0009755;GO:0009967;GO:0016311;GO:0016787;GO:0016791;GO:0019901;GO:0021697;GO:0030220;GO:0030971;GO:0032528;GO:0032728;GO:…	K07293	EC:3.1.3.48	T	COG5599	protein tyrosine phosphatase, non-receptor type 11[Source:NCBI gene;Acc:395815]	395815	ENSGALG00000004821	-	0.0713308	0.741988	-	0.0737313	0.704969	-	0.068402	0.80698	-	-0.021332	0.921563
A0A1D5P908	CNPY3	GO:0005102;GO:0005102;	K22816	-	-	-	canopy FGF signaling regulator 3 [Source:HGNCSymbol;Acc:HGNC:11968]	100858990	ENSGALG00000028471	-	-0.150676	0.474394	-	-0.170316	0.410923	-	-0.157994	0.602758	-	-0.161137	0.510285
A0A1D5PJJ4	S100A1	GO:0005509;GO:0005634;GO:0008016;GO:0016529;GO:0042802;GO:0042803;GO:0044548;GO:0046872;GO:0051000;GO:0051117;GO:1903672;	-	-	-	-	S100 calcium binding protein A1 [Source:NCBIgene;Acc:100858258]	100858258	ENSGALG00000034458	-	0.421591	0.492554	-	-1.12374	0.155501	-	-0.896673	0.597809	-	-0.419902	0.502936
E1BV78	FGG	GO:0005102;GO:0005102;GO:0005198;GO:0005577;GO:0005577;GO:0005615;GO:0007160;GO:0007596;GO:0009306;GO:0009897;GO:0009986;GO:0030168;GO:0031091;GO:0031639;GO:0034116;GO:0034622;GO:0042730;GO:0045907;GO:0045921;GO:0050714;GO:0050839;GO:0051258;GO:0051258;GO:0051592;GO:0070374;GO:0070527;GO:0072378;GO:0090277;GO:1902042;GO:2000352;GO:0007596;GO:0007596;GO:0007596;	K03905	-	-	-	fibrinogen gamma chain [Source:NCBIgene;Acc:395837]	395837	ENSGALG00000009268	-	0.302572	0.330392	-	0.274758	0.486626	-	0.457777	0.12097	-	0.302455	0.398408
F1N9Y5	SYK	GO:0000166;GO:0001945;GO:0002250;GO:0002250;GO:0002281;GO:0002281;GO:0002283;GO:0002283;GO:0002366;GO:0002376;GO:0002554;GO:0004672;GO:0004713;GO:0004713;GO:0004713;GO:0004715;GO:0004715;GO:0005524;GO:0005524;GO:0005737;GO:0005737;GO:0005829;GO:0005886;GO:0006468;GO:0006468;GO:0007159;GO:0007229;GO:0010543;GO:0016020;GO:0016301;GO:0016310;GO:0016740;GO:0018108;GO:0030593;GO:0032009;GO:0032928;GO:…	K05855	EC:2.7.10.2	T	COG0515	spleen associated tyrosine kinase [Source:NCBIgene;Acc:427272]	427272	ENSGALG00000015216	-	0.255364	0.604985	-	0.672383	0.0218581	-	0.369718	0.267538	-	0.277043	0.346189
P09324	YES1	GO:0000166;GO:0001784;GO:0004672;GO:0004713;GO:0004713;GO:0004715;GO:0004715;GO:0005102;GO:0005524;GO:0005524;GO:0005737;GO:0005794;GO:0005815;GO:0005829;GO:0005829;GO:0005829;GO:0005856;GO:0005884;GO:0005886;GO:0005886;GO:0005886;GO:0006468;GO:0007169;GO:0010827;GO:0016020;GO:0016301;GO:0016310;GO:0016740;GO:0019899;GO:0030154;GO:0031234;GO:0036120;GO:0038083;GO:0044325;GO:0045944;GO:0050731;GO:…	K05705	EC:2.7.10.2	T	COG0515	YES proto-oncogene 1, Src family tyrosine kinase[Source:NCBI gene;Acc:396238]	396238	ENSGALG00000014860	-	0.104202	0.667441	-	0.236381	0.511447	-	0.0966028	0.794859	-	-0.01611	0.956589
P00523	SRC	GO:0000166;GO:0004672;GO:0004713;GO:0004713;GO:0004715;GO:0005524;GO:0005524;GO:0006468;GO:0016301;GO:0016310;GO:0016740;GO:0018108;GO:0000166;GO:0002376;GO:0004672;GO:0004713;GO:0004713;GO:0004713;GO:0004715;GO:0004715;GO:0005102;GO:0005515;GO:0005515;GO:0005524;GO:0005524;GO:0005634;GO:0005737;GO:0005739;GO:0005743;GO:0005768;GO:0005829;GO:0005856;GO:0005886;GO:0006468;GO:0007049;GO:0007155;GO:…	K05704	EC:2.7.10.2	T	COG0515	SRC proto-oncogene, non-receptor tyrosine kinase[Source:NCBI gene;Acc:396442]	396442	ENSGALG00000003855	-	0.166248	0.870068	-	0.0759226	1	-	-0.268217	0.648054	-	-0.482691	0.501263
A0A1L1RIW4	PLPP5	GO:0005887;GO:0006644;GO:0008195;GO:0008195;GO:0016020;GO:0016021;GO:0016791;GO:0046839;GO:0046839;	K18693	-	-	-	phospholipid phosphatase 5 [Source:HGNCSymbol;Acc:HGNC:25026]	770752	ENSGALG00000044574	-	-1.05488	0.156099	-	-1.30872	0.0591684	-	-1.22655	0.268841	-	-0.860503	0.187984
R4GJ86	PLPP4	GO:0005887;GO:0006644;GO:0008195;GO:0008195;GO:0008195;GO:0016020;GO:0016021;GO:0016791;GO:0042802;GO:0046839;GO:0046839;GO:0046839;	K18693	-	-	-	phospholipid phosphatase 4 [Source:HGNCSymbol;Acc:HGNC:23531]	428987	ENSGALG00000029020	-	-0.444041	0.40016	-	0.981759	0.0585282	-	0.243303	0.89237	-	0.151794	0.878955
Q5ZI99	ARPC1B	GO:0003779;GO:0005200;GO:0005737;GO:0005856;GO:0005885;GO:0005885;GO:0005885;GO:0005885;GO:0015629;GO:0030833;GO:0034314;GO:0034314;GO:0034314;GO:0034314;GO:0051015;GO:0051015;GO:0003779;GO:0005737;GO:0005856;GO:0005885;GO:0005885;GO:0015629;GO:0030833;GO:0034314;GO:0034314;	K05757	-	-	-	actin related protein 2/3 complex subunit 1B[Source:NCBI gene;Acc:416490]	416490	ENSGALG00000032588	-	-0.50302	0.0627329	-	-0.646624	0.0438238	down	-1.09548	0.019269	-	-0.231512	0.296499
Q5ZJI7	ARPC1A	GO:0003779;GO:0005737;GO:0005856;GO:0005885;GO:0005885;GO:0005885;GO:0015629;GO:0030833;GO:0034314;GO:0034314;GO:0034314;GO:0036195;GO:0051015;GO:0005885;GO:0015629;GO:0030833;GO:0034314;GO:0003779;GO:0005737;GO:0005856;GO:0005885;GO:0005885;GO:0005885;GO:0015629;GO:0030833;GO:0034314;GO:0034314;GO:0034314;GO:0051015;	K05757	-	R	COG2319	actin related protein 2/3 complex subunit 1A[Source:NCBI gene;Acc:770269]	770269	ENSGALG00000004693	-	0.113305	0.602489	-	0.0658795	0.711286	-	0.0339784	0.967224	-	0.0125759	0.939244
E1C8Y3	ARPC3	GO:0003779;GO:0005200;GO:0005737;GO:0005856;GO:0005856;GO:0005885;GO:0005885;GO:0005885;GO:0005885;GO:0030027;GO:0030027;GO:0030833;GO:0034314;GO:0034314;GO:0034314;GO:0034314;GO:0051015;	K05756	-	-	-	actin related protein 2/3 complex subunit 3[Source:NCBI gene;Acc:416837]	416837	ENSGALG00000003820	-	-0.081661	0.672057	-	0.0445927	0.811543	-	-0.0815784	0.765329	-	0.0119613	0.977372
F1P1K3	ARPC2	GO:0003779;GO:0005200;GO:0005200;GO:0005737;GO:0005768;GO:0005856;GO:0005885;GO:0005885;GO:0005885;GO:0005886;GO:0005925;GO:0010592;GO:0015629;GO:0030027;GO:0030041;GO:0030833;GO:0030838;GO:0031252;GO:0034314;GO:0034314;GO:0034314;GO:0036195;GO:0051015;GO:0051015;GO:1900026;GO:0003779;GO:0005737;GO:0005856;GO:0005885;GO:0015629;GO:0030041;GO:0030833;GO:0034314;GO:0003779;GO:0005737;GO:0005856;GO:…	K05758	-	-	-	actin related protein 2/3 complex subunit 2[Source:HGNC Symbol;Acc:HGNC:705]	429041	ENSGALG00000011452	-	0.0354744	0.876662	-	0.0453196	0.774894	-	0.0502758	0.662	-	0.0706033	0.715421
Q90WD0	ACTR3	GO:0000166;GO:0003779;GO:0005200;GO:0005524;GO:0005524;GO:0005737;GO:0005856;GO:0005885;GO:0005885;GO:0005903;GO:0005911;GO:0007015;GO:0007163;GO:0008356;GO:0016344;GO:0030027;GO:0030027;GO:0033206;GO:0034314;GO:0034314;GO:0042995;GO:0051015;GO:0051321;GO:0051653;GO:0060271;GO:0071346;	K18584	-	Z	COG5277	ARP3 actin related protein 3 homolog [Source:NCBIgene;Acc:374197]	374197	ENSGALG00000012159	-	-0.015887	0.964042	-	0.139109	0.408533	-	0.189447	0.197194	-	0.134368	0.432448
F1P010	ARPC4	GO:0003779;GO:0005200;GO:0005737;GO:0005856;GO:0005885;GO:0005885;GO:0005885;GO:0015629;GO:0019899;GO:0030041;GO:0030041;GO:0030674;GO:0030833;GO:0034314;GO:0034314;GO:0034314;GO:0051015;	K05755	-	-	-	actin related protein 2/3 complex subunit 4[Source:NCBI gene;Acc:416051]	416051	ENSGALG00000006691	-	-0.673151	0.00356593	-	-0.407926	0.0726784	-	-0.632143	0.0703681	-	-0.185253	0.339399
P53478	ACTG1	GO:0000166;GO:0005524;GO:0000166;GO:0005524;GO:0005737;GO:0005856;GO:0005856;GO:0005886;GO:0005925;GO:0097433;GO:0000166;GO:0005524;	K05692	-	Z	COG5277	Actin, gamma 1 [Source:NCBI gene;Acc:415296]"	415296	ENSGALG00000001381	-	-0.901921	0.00096833	-	-0.69731	0.00544807	-	-0.847889	0.0184179	-	-0.364099	0.126736
P60706	ACTB	GO:0000166;GO:0005524;GO:0005634;GO:0005634;GO:0005737;GO:0005737;GO:0005737;GO:0005856;GO:0005856;GO:0005856;GO:0005886;GO:0005925;GO:0015629;GO:0015629;GO:0019894;GO:0019901;GO:0022898;GO:0030027;GO:0030957;GO:0032991;GO:0035267;GO:0036464;GO:0042802;GO:0048870;GO:0050998;GO:0051621;GO:0072749;GO:0097433;GO:0098871;GO:0098973;GO:0098974;GO:0098978;GO:1903076;GO:1990904;GO:0000166;GO:0005524;GO:…	K05692	-	-	-	actin, beta [Source:NCBI gene;Acc:396526]"	396526	ENSGALG00000009621	-	-0.126544	0.546634	-	-0.0105436	0.989865	-	-0.0821503	0.784112	-	-0.191773	0.316948
R4GIG1	MYH1D	GO:0000166;GO:0003774;GO:0003774;GO:0003779;GO:0005524;GO:0005524;GO:0016459;GO:0016459;GO:0051015;GO:0000166;GO:0003774;GO:0003774;GO:0003779;GO:0005524;GO:0005524;GO:0016459;GO:0016459;GO:0051015;	K10352	-	-	-	Gallus gallus myosin, heavy chain 1D, skeletalmuscle (MYH1D), mRNA. [Source:RefSeqmRNA;Acc:NM_001319304]	417306	ENSGALG00000027323	-	1.18398	0.0617199	-	0.731676	0.0954337	-	0.936923	0.156165	-	0.378381	0.508711
A0A1D5P0L1	BAIAP2	GO:0005654;GO:0005829;GO:0005829;GO:0005886;GO:0007009;GO:0008093;GO:0008360;GO:0009617;GO:0015629;GO:0015629;GO:0016358;GO:0030838;GO:0032956;GO:0032956;GO:0042802;GO:0043005;GO:0048167;GO:0051017;GO:0051017;GO:0051764;GO:0051764;GO:0070064;GO:2000251;GO:0007009;GO:0008093;GO:0032956;GO:0007009;GO:0008093;GO:0032956;GO:0007009;GO:0008093;GO:0032956;	K05627	-	-	-	BAI1 associated protein 2 [Source:HGNCSymbol;Acc:HGNC:947]	422077	ENSGALG00000042538	-	-0.0106011	1	-	0.0327084	0.900788	-	-0.0332491	0.979317	-	-0.415082	0.310081
A0A1D5PJU4	BRK1	GO:0001701;GO:0007015;GO:0008064;GO:0008284;GO:0010592;GO:0016601;GO:0030027;GO:0030036;GO:0031209;GO:0031209;GO:0031209;GO:0044877;GO:0044877;GO:0048365;GO:0048870;GO:0048870;GO:0070207;GO:2000601;	K05752	-	-	-	BRICK1, SCAR/WAVE actin nucleating complex subunit[Source:HGNC Symbol;Acc:HGNC:23057]	107054369	ENSGALG00000038941	down	-1.67227	0.0433109	-	-1.2008	0.137668	-	-1.64008	0.309539	-	-0.848816	0.230658
E1BWJ8	ABI1	GO:0001756;GO:0001756;GO:0005515;GO:0005622;GO:0008134;GO:0008154;GO:0017124;GO:0017124;GO:0018108;GO:0030027;GO:0030027;GO:0030027;GO:0030296;GO:0030296;GO:0030296;GO:0031209;GO:0031209;GO:0031252;GO:0032433;GO:0032433;GO:0035855;GO:0035855;GO:0043005;GO:0043005;GO:0044877;GO:0044877;GO:0048813;GO:0048813;GO:0061098;GO:0072673;GO:0072673;	-	-	-	-	abl interactor 1 [Source:NCBI gene;Acc:420489]"	420489	ENSGALG00000007547	-	0.0969237	0.608989	-	-0.0144416	0.932008	-	-0.00675375	0.942491	-	0.0728156	0.6687
H9L0D7	WASF2	GO:0001525;GO:0001667;GO:0001726;GO:0003779;GO:0005622;GO:0005769;GO:0005856;GO:0005911;GO:0006897;GO:0010592;GO:0016601;GO:0017124;GO:0030027;GO:0030027;GO:0030032;GO:0030036;GO:0030036;GO:0030048;GO:0031209;GO:0032991;GO:0035855;GO:0044877;GO:0051018;GO:0051497;GO:0072673;	K05748	-	-	-	WAS protein family member 2 [Source:HGNCSymbol;Acc:HGNC:12733]	426359	ENSGALG00000014012	-	-0.137434	0.520235	-	-0.249854	0.220438	-	-0.531574	0.048162	-	-0.210017	0.299832
F1NE09	CYFIP2	GO:0000902;GO:0005737;GO:0005737;GO:0006915;GO:0006915;GO:0007411;GO:0030031;GO:0031175;GO:0043005;GO:0045202;GO:0045202;GO:0045862;GO:0048471;GO:0051388;GO:0097202;GO:0097202;GO:0097484;GO:0098609;	K05749	-	-	-	cytoplasmic FMR1 interacting protein 2 [Source:HGNCSymbol;Acc:HGNC:13760]	416246	ENSGALG00000003818	-	-0.135523	0.527823	-	-0.0320101	0.866235	-	-0.418749	0.0827492	-	-0.104717	0.574547
Q00944	PTK2	GO:0004713;GO:0005925;GO:0006468;GO:0007172;GO:0018108;GO:0000166;GO:0000226;GO:0001525;GO:0001525;GO:0001525;GO:0001568;GO:0001570;GO:0001725;GO:0001764;GO:0001932;GO:0001934;GO:0002020;GO:0003779;GO:0004198;GO:0004672;GO:0004713;GO:0004713;GO:0004713;GO:0004713;GO:0004715;GO:0004715;GO:0004715;GO:0004715;GO:0005515;GO:0005524;GO:0005524;GO:0005623;GO:0005634;GO:0005634;GO:0005634;GO:0005737;GO:…	K05725	EC:2.7.10.2	-	-	protein tyrosine kinase 2 [Source:NCBIgene;Acc:396416]	396416	ENSGALG00000031741	-	0.0968772	0.614752	-	-0.144034	0.565737	-	-0.0529359	0.875988	-	-0.151004	0.513574
Q90694	CDC42	GO:0000166;GO:0000322;GO:0003161;GO:0003924;GO:0003924;GO:0003924;GO:0003924;GO:0005525;GO:0005525;GO:0005525;GO:0005622;GO:0005737;GO:0005737;GO:0005737;GO:0005829;GO:0005886;GO:0005886;GO:0005886;GO:0005886;GO:0005911;GO:0005912;GO:0005938;GO:0006897;GO:0006897;GO:0006911;GO:0007015;GO:0007015;GO:0007088;GO:0007097;GO:0007163;GO:0007264;GO:0007266;GO:0007399;GO:0008360;GO:0016020;GO:0016567;GO:…	K04393	-	R	COG1100	cell division cycle 42 [Source:NCBIgene;Acc:395917]	395917	ENSGALG00000004796	-	-0.250547	0.206879	-	-0.293691	0.139497	-	-0.498922	0.0305762	-	-0.214982	0.248276
E1C7M3	NCKIPSD	GO:0008180;GO:0010976;	-	-	-	-	NCK interacting protein with SH3 domain[Source:HGNC Symbol;Acc:HGNC:15486]	770439	ENSGALG00000005713	-	-0.215822	0.377054	-	-0.417998	0.112594	-	-0.602983	0.111247	-	-0.188703	0.392959
Q5F3Q7	WIPF1	GO:0003779;GO:0005884;GO:0008154;GO:0015629;GO:0015629;GO:0017124;GO:0030048;GO:0051707;	K19475	-	-	-	WAS/WASL interacting protein family member 1[Source:NCBI gene;Acc:424143]	424143	ENSGALG00000036441	-	-0.395049	0.0507888	-	-0.168551	0.340977	-	-0.250024	0.15277	-	-0.252648	0.163784
Q8QFP8	LIMK1	GO:0000166;GO:0004672;GO:0004674;GO:0004674;GO:0005524;GO:0005524;GO:0005634;GO:0005737;GO:0005737;GO:0005737;GO:0005737;GO:0005829;GO:0005925;GO:0006468;GO:0006468;GO:0016020;GO:0016301;GO:0016310;GO:0016607;GO:0016740;GO:0030027;GO:0030426;GO:0031072;GO:0032233;GO:0042995;GO:0043005;GO:0043005;GO:0045773;GO:0046872;GO:0046982;GO:0051444;GO:0051496;GO:0004672;GO:0005524;GO:0006468;GO:0046872;	K05743	EC:2.7.11.1	T	COG0515	LIM domain kinase 1 [Source:NCBI gene;Acc:373922]"	373922	ENSGALG00000001076	-	-0.798689	0.0145787	-	-0.596929	0.0647658	-	-0.71729	0.233	-	-0.544564	0.069723
Q5ZL97	ELMO1	GO:0006909;GO:0016477;GO:0030036;GO:0005085;GO:0005737;GO:0005886;GO:0006909;GO:0006909;GO:0006911;GO:0016477;GO:0016601;GO:0017124;GO:0030029;GO:0030036;GO:0030036;GO:0032045;GO:0032045;GO:0048870;GO:0006909;GO:0016477;GO:0030036;	K12366	-	-	-	engulfment and cell motility 1 [Source:NCBIgene;Acc:420735]	420735	ENSGALG00000035492	-	0.0420124	0.814005	-	0.0161959	0.957792	-	-0.0780488	0.756812	-	0.0157374	0.92216
Q5ZJB0	NF2	GO:0001707;GO:0001726;GO:0003779;GO:0005634;GO:0005634;GO:0005730;GO:0005737;GO:0005737;GO:0005769;GO:0005829;GO:0005856;GO:0005856;GO:0005886;GO:0005912;GO:0006469;GO:0007398;GO:0007420;GO:0008092;GO:0008285;GO:0008285;GO:0014010;GO:0014013;GO:0021766;GO:0022408;GO:0030027;GO:0030036;GO:0030175;GO:0030864;GO:0031647;GO:0032154;GO:0035330;GO:0042127;GO:0042475;GO:0042532;GO:0042981;GO:0043005;GO:…	K16684	-	-	NOG328202	neurofibromin 2 [Source:NCBI gene;Acc:395158]"	395158	ENSGALG00000008073	-	0.0567307	0.790967	-	0.0150649	0.87775	-	-0.0699954	0.763944	-	0.0246222	0.890016
F1NIH3	NCF2	GO:0001669;GO:0005730;GO:0005737;GO:0005829;GO:0006909;GO:0008022;GO:0016175;GO:0016176;GO:0042554;GO:0043020;GO:0043085;GO:0045730;GO:0048365;GO:0055114;	K08010	-	-	-	neutrophil cytosolic factor 2 [Source:HGNCSymbol;Acc:HGNC:7661]	424445	ENSGALG00000004700	-	0.127623	0.705415	-	-0.0442923	0.880964	-	-0.053646	0.968377	-	0.0596677	0.863774
F1P345	ATP6V0E2	GO:0006811;GO:0015078;GO:0015991;GO:0015991;GO:0016020;GO:0016021;GO:0016787;GO:0033179;GO:0033179;GO:0055085;GO:0006811;GO:0015078;GO:0015991;GO:0015991;GO:0016020;GO:0016021;GO:0016787;GO:0033179;GO:0033179;GO:0055085;	K02153	-	-	-	ATPase H+ transporting V0 subunit e2 [Source:NCBIgene;Acc:769770]	769770	ENSGALG00000020754	-	-0.878722	0.0820574	down	-1.49721	0.00613374	-	-0.941908	0.236258	-	-0.816979	0.0816539
A0A1D5PCU0	ATP6V0A4	GO:0000220;GO:0001503;GO:0005768;GO:0005886;GO:0005886;GO:0005903;GO:0006811;GO:0006885;GO:0007035;GO:0007588;GO:0007605;GO:0015078;GO:0015991;GO:0015991;GO:0016020;GO:0016021;GO:0016324;GO:0016324;GO:0016471;GO:0016471;GO:0016471;GO:0031526;GO:0033179;GO:0045177;GO:0045177;GO:0046961;GO:0051117;GO:0051117;GO:1902600;GO:0006811;GO:0015078;GO:0015991;GO:0033179;	K02154	-	-	-	ATPase H+ transporting V0 subunit a4 [Source:NCBIgene;Acc:418104]	418104	ENSGALG00000040666	-	0.522646	0.211589	-	0.292998	0.37548	-	0.611608	0.37289	-	-0.387031	0.430256
A0A1L1RUN2	ATP6V0B	GO:0006811;GO:0015078;GO:0015991;GO:0015991;GO:0016020;GO:0016021;GO:0033177;GO:0033179;GO:0005768;GO:0006811;GO:0015078;GO:0015991;GO:0015991;GO:0016020;GO:0016021;GO:0016021;GO:0016021;GO:0033177;GO:0033179;GO:0046961;	K03661	-	-	-	ATPase H+ transporting V0 subunit b [Source:NCBIgene;Acc:424575]	424575	ENSGALG00000010091	-	-0.338925	0.201217	-	-0.740985	0.0103156	down	-1.43409	0.00420267	-	-0.20084	0.416937
Q5ZHL0	ATP6V0D2	GO:0005769;GO:0005769;GO:0006811;GO:0007034;GO:0007035;GO:0008553;GO:0015078;GO:0015991;GO:0016020;GO:0016324;GO:0016471;GO:0016471;GO:0033179;GO:0033181;GO:0046961;	K02146	-	-	-	ATPase H+ transporting V0 subunit d2 [Source:NCBIgene;Acc:420210]	420210	ENSGALG00000034294	-	0.488691	0.203364	-	0.221174	0.601945	-	0.991566	0.16916	-	0.05926	0.905168
E1BVF8	ATP6V0D1	GO:0005769;GO:0005769;GO:0005813;GO:0006811;GO:0006879;GO:0007034;GO:0007035;GO:0008553;GO:0008553;GO:0015078;GO:0015991;GO:0015991;GO:0016020;GO:0016471;GO:0016471;GO:0033179;GO:0033181;GO:0036295;GO:0046961;	K02146	-	-	-	ATPase H+ transporting V0 subunit d1 [Source:NCBIgene;Acc:415674]	415674	ENSGALG00000002237	-	-0.559248	0.0203535	-	-0.669821	0.00971822	down	-1.00148	0.0100789	-	-0.36998	0.0817974
Q5ZKJ9	ATP6V1E1	GO:0015991;GO:0033178;GO:0046961;GO:0015991;GO:0033178;GO:0046961;GO:0015991;GO:0033178;GO:0046961;GO:0015991;GO:0033178;GO:0046961;	K02150	-	C	COG1390	ATPase H+ transporting V1 subunit E1 [Source:NCBIgene;Acc:418162]	418162	ENSGALG00000013036	-	0.0605667	0.830242	-	-0.0159191	0.933004	-	-0.0483291	0.817212	-	0.108769	0.656782
E1C3C6	ATP6V1G1	GO:0005622;GO:0005765;GO:0005829;GO:0005886;GO:0005886;GO:0006811;GO:0006879;GO:0008553;GO:0016471;GO:0016471;GO:0016887;GO:0036295;GO:0042626;GO:0051117;GO:1902600;	K02152	-	-	-	ATPase H+ transporting V1 subunit G1 [Source:NCBIgene;Acc:417249]	417249	ENSGALG00000007190	-	-0.455012	0.0609323	-	-0.383842	0.104718	-	-0.337422	0.295145	-	-0.148397	0.447282
A0A1D5P6L6	ATP6V1G3	GO:0005829;GO:0005829;GO:0005886;GO:0005886;GO:0006811;GO:0008553;GO:0016471;GO:0042626;GO:0051117;GO:1902600;	K02152	-	-	-	ATPase H+ transporting V1 subunit G3 [Source:HGNCSymbol;Acc:HGNC:18265]	424349	ENSGALG00000002207	-	0.487807	0.296506	-	-0.0973686	0.957773	-	0.825875	0.451123	-	0.230231	0.669961
A0A1D5PA09	ATP6V1C1	GO:0000221;GO:0005886;GO:0006811;GO:0008553;GO:0008553;GO:0015078;GO:0015991;GO:0033180;GO:0046961;	K02148	-	-	-	ATPase H+ transporting V1 subunit C1 [Source:HGNCSymbol;Acc:HGNC:856]	420259	ENSGALG00000034099	-	0.232791	0.305592	-	0.172114	0.46721	-	0.164848	0.472295	-	0.119872	0.570074
A0A1D5PAJ8	ATP6V1C2	GO:0000221;GO:0006811;GO:0008553;GO:0008553;GO:0015078;GO:0015991;GO:0030177;GO:0033180;GO:0046961;GO:0046983;	K02148	-	-	-	ATPase H+ transporting V1 subunit C2 [Source:HGNCSymbol;Acc:HGNC:18264]	421939	ENSGALG00000016446	-	0.466904	0.22362	-	0.664357	0.0459315	-	1.05853	0.137036	-	0.480884	0.134885
F1NW50	ATP6V1H	GO:0000221;GO:0000221;GO:0006811;GO:0006897;GO:0015991;GO:0015991;GO:0046961;GO:0046961;	K02144	-	-	-	ATPase H+ transporting V1 subunit H [Source:NCBIgene;Acc:426199]	426199	ENSGALG00000013621	-	0.274268	0.190573	-	0.178093	0.352995	-	0.452328	0.121254	-	0.0652066	0.649863
E1C799	NOS1	GO:0003958;GO:0004517;GO:0004517;GO:0004517;GO:0005516;GO:0005516;GO:0005634;GO:0005829;GO:0005886;GO:0006527;GO:0006809;GO:0006809;GO:0007263;GO:0009725;GO:0010181;GO:0010181;GO:0012506;GO:0014069;GO:0016491;GO:0016491;GO:0016491;GO:0020037;GO:0031284;GO:0032496;GO:0045776;GO:0046872;GO:0050660;GO:0050660;GO:0050661;GO:0055114;GO:0055114;GO:0098924;GO:0001666;GO:0002028;GO:0004517;GO:0004517;GO:…	K13240	EC:1.14.13.39	-	-	nitric oxide synthase 1 [Source:HGNCSymbol;Acc:HGNC:7872]	427721	ENSGALG00000008177	-	1.27505	0.0751812	up	1.33298	0.0235984	-	1.59077	0.188775	-	0.657487	0.344756
E1C251	S100B	GO:0001726;GO:0005509;GO:0005634;GO:0005634;GO:0005737;GO:0005737;GO:0007611;GO:0007613;GO:0008270;GO:0042802;GO:0042803;GO:0043025;GO:0043123;GO:0044548;GO:0046872;GO:0048168;GO:0048306;GO:0048471;GO:0050786;	-	-	-	-	S100 calcium binding protein B [Source:NCBIgene;Acc:424038]	424038	ENSGALG00000006217	-	1.90024	0.146545	-	1.86752	0.175664	-	2.17494	0.393824	-	1.8951	0.152101
P13127	CAPZA1	GO:0003779;GO:0005515;GO:0005737;GO:0005829;GO:0005886;GO:0008290;GO:0008290;GO:0030018;GO:0030036;GO:0030479;GO:0034329;GO:0034329;GO:0051015;GO:0051016;GO:0051016;GO:0051693;GO:0071203;GO:0071203;GO:0003779;GO:0008290;GO:0051016;GO:0051693;GO:0003779;GO:0008290;GO:0051016;GO:0051693;	K10364	-	-	NOG261759	capping actin protein of muscle Z-line alphasubunit 1 [Source:NCBI gene;Acc:396521]	396521	ENSGALG00000001547	-	-0.249576	0.215737	-	-0.181767	0.385876	-	-0.344227	0.151097	-	0.149103	0.566919
Q2YHU4	TREM2	GO:0016020;GO:0016021;GO:0016020;GO:0016021;	K14378	-	R	NOG42611	triggering receptor expressed on myeloid cells 2[Source:NCBI gene;Acc:419920]	419920	ENSGALG00000023781	-	0.63826	0.0730872	-	0.795951	0.025357	-	0.659408	0.287582	-	0.26645	0.444003
F1NP54	LCK	GO:0000166;GO:0000242;GO:0001772;GO:0001784;GO:0004672;GO:0004713;GO:0004713;GO:0004713;GO:0004715;GO:0004715;GO:0004722;GO:0005102;GO:0005524;GO:0005524;GO:0005886;GO:0006468;GO:0006468;GO:0006470;GO:0006882;GO:0006919;GO:0007169;GO:0008022;GO:0016301;GO:0016310;GO:0016740;GO:0018108;GO:0019901;GO:0019903;GO:0030154;GO:0030217;GO:0030217;GO:0031234;GO:0034116;GO:0038083;GO:0042169;GO:0042493;GO:…	K05856	EC:2.7.10.2	-	-	LCK proto-oncogene, Src family tyrosine kinase[Source:HGNC Symbol;Acc:HGNC:6524]	396460	ENSGALG00000000466	-	-0.697929	0.0127255	-	-0.769202	0.00212278	down	-1.18821	0.00124431	-	-0.485473	0.0363645

## Sheet: Sheet2
UniProtID	Name	GO	KEGG	EC	eggNOG Class	eggNOG	Description	NCBI_GI	ID	B_vs_A_de	B_vs_A_log2fc	B_vs_A_pval
A0A1D5PJU4	BRK1	GO:0001701;GO:0007015;GO:0008064;GO:0008284;GO:0010592;GO:0016601;GO:0030027;GO:0030036;GO:0031209;GO:0031209;GO:0031209;GO:0044877;GO:0044877;GO:0048365;GO:0048870;GO:0048870;GO:0070207;GO:2000601;	K05752	-	-	-	BRICK1, SCAR/WAVE actin nucleating complex subunit[Source:HGNC Symbol;Acc:HGNC:23057]	107054369	ENSGALG00000038941	down	-1.67227	0.0433109
Q5ZKT0	CYBA	GO:0005737;GO:0005768;GO:0005886;GO:0006801;GO:0006954;GO:0009055;GO:0016020;GO:0016021;GO:0016175;GO:0016175;GO:0016491;GO:0017004;GO:0017124;GO:0020037;GO:0022900;GO:0032755;GO:0032760;GO:0034137;GO:0042554;GO:0042554;GO:0043020;GO:0043020;GO:0043020;GO:0043020;GO:0045087;GO:0045087;GO:0045730;GO:0046872;GO:0046982;GO:0050766;GO:0051279;GO:0055114;GO:0055114;GO:0070257;GO:0072593;GO:1900426;GO:…	K08009	-	-	-	cytochrome b-245 alpha chain [Source:HGNCSymbol;Acc:HGNC:2577]	100859840	ENSGALG00000029367	down	-1.65676	0.00160178
R4GMA6	RHOG	GO:0000166;GO:0003924;GO:0003924;GO:0003924;GO:0005525;GO:0005525;GO:0005525;GO:0005622;GO:0005737;GO:0005886;GO:0005938;GO:0007015;GO:0007163;GO:0007264;GO:0007266;GO:0007266;GO:0008360;GO:0016601;GO:0019901;GO:0030036;GO:0030036;GO:0042995;GO:0045893;GO:0060326;GO:0090630;GO:1900027;GO:1903078;	K07863	-	-	-	ras homolog family member G [Source:HGNCSymbol;Acc:HGNC:672]	100859599	ENSGALG00000026995	down	-1.08998	0.00792702
R4GM10	ALDOC	GO:0003824;GO:0004332;GO:0004332;GO:0004332;GO:0006096;GO:0006096;GO:0008092;GO:0016829;GO:0030388;GO:0030855;	K01623	EC:4.1.2.13	-	-	aldolase, fructose-bisphosphate C [Source:NCBIgene;Acc:395492]	395492	ENSGALG00000026077	down	-1.05863	0.000287028
E1C9D9	MMP1	GO:0004175;GO:0004222;GO:0004222;GO:0006508;GO:0006508;GO:0006508;GO:0008233;GO:0008237;GO:0008237;GO:0008270;GO:0016787;GO:0031012;GO:0032461;GO:0046872;	K01388	EC:3.4.24.7	-	-	matrix metallopeptidase 1 [Source:HGNCSymbol;Acc:HGNC:7155]	418982	ENSGALG00000019061	up	1.02675	0.0131741
A0A1D5PXC6	MAPK10	GO:0000166;GO:0004672;GO:0004674;GO:0004705;GO:0004707;GO:0004707;GO:0004707;GO:0005524;GO:0005524;GO:0005622;GO:0005634;GO:0005737;GO:0006468;GO:0006468;GO:0007254;GO:0007258;GO:0010468;GO:0016301;GO:0016310;GO:0016740;GO:0035556;GO:0071310;GO:0000165;GO:0000166;GO:0004672;GO:0004674;GO:0004707;GO:0004707;GO:0005524;GO:0005524;GO:0005622;GO:0006468;GO:0016301;GO:0016310;GO:0016740;	K04440	EC:2.7.11.24	-	-	Gallus gallus mitogen-activated protein kinase 10(MAPK10), transcript variant 1, mRNA. [Source:RefSeqmRNA;Acc:NM_001318224]	422592	ENSGALG00000011109	up	1.27172	0.0331714
F1NGK6	TRPM2	GO:0001659;GO:0002407;GO:0005216;GO:0005261;GO:0005384;GO:0005765;GO:0005886;GO:0005887;GO:0006811;GO:0006812;GO:0006828;GO:0006979;GO:0009408;GO:0016020;GO:0016020;GO:0016021;GO:0016021;GO:0016787;GO:0030659;GO:0033194;GO:0034220;GO:0035584;GO:0047631;GO:0051209;GO:0055085;GO:0071415;GO:0071421;GO:0071502;GO:0097028;GO:0098703;GO:0099604;	K04977	EC:3.6.1.13	-	-	transient receptor potential cation channelsubfamily M member 2 [Source:HGNC Symbol;Acc:HGNC:12339]	424835	ENSGALG00000005631	up	1.3225	0.0386687
F1NF64	CFI	GO:0004252;GO:0004252;GO:0005044;GO:0005576;GO:0006508;GO:0006508;GO:0006898;GO:0008233;GO:0008236;GO:0016020;GO:0016787;GO:0030449;	K01333	EC:3.4.21.45	-	-	complement factor I [Source:NCBI gene;Acc:428773]"	428773	ENSGALG00000012126	up	1.68202	0.000951912
F1NJU5	C8A	GO:0005579;GO:0005579;GO:0006955;GO:0006956;GO:0006956;	K03997	-	-	-	complement C8 alpha chain [Source:HGNCSymbol;Acc:HGNC:1352]	429111	ENSGALG00000010850	up	1.7621	0.000316586
E1BS56	SPIA4	GO:0004867;GO:0005615;GO:0005615;GO:0010951;	K04525	-	-	-	serpin peptidase inhibitor, clade A (alpha-1antiproteinase, antitrypsin), member 4 [Source:NCBIgene;Acc:423433]	423433	ENSGALG00000010969	up	1.78395	0.00738044
E1C2F6	FRK	GO:0000122;GO:0000166;GO:0004672;GO:0004713;GO:0004713;GO:0004715;GO:0004715;GO:0005102;GO:0005524;GO:0005524;GO:0005634;GO:0005829;GO:0006468;GO:0007169;GO:0016301;GO:0016310;GO:0016740;GO:0030154;GO:0031234;GO:0038083;	K08892	EC:2.7.10.2	-	-	fyn related Src family tyrosine kinase [Source:HGNCSymbol;Acc:HGNC:3955]	421747	ENSGALG00000014979	up	1.92063	0.000233202
P02707	-	GO:0006897;GO:0016020;GO:0016021;GO:0030246;	-	-	-	-	hepatic lectin [Source:NCBI gene;Acc:396477]"	396477	ENSGALG00000037253	up	1.94852	0.0222986
A0A1L1RRQ8	-	GO:0005615;GO:0004867;GO:0005615;GO:0005615;GO:0010951;GO:0005615;GO:0005615;	K04525	-	-	-	serpin peptidase inhibitor, clade A (alpha-1antiproteinase, antitrypsin), member 9 [Source:NCBIgene;Acc:423436]	423436	ENSGALG00000046409	up	2.35935	0.00218517
S6BNL5	PADI2	GO:0004668;GO:0004668;GO:0004668;GO:0005509;GO:0005509;GO:0005634;GO:0005737;GO:0005737;GO:0005737;GO:0010848;GO:0018101;GO:0018101;GO:0030331;GO:0030520;GO:0035327;GO:0036413;GO:0036414;GO:0042803;GO:0048096;GO:0070100;GO:1901624;GO:1990830;GO:0004668;GO:0005509;GO:0005737;GO:0018101;	K01481	EC:3.5.3.15	-	-	Gallus gallus peptidyl arginine deiminase, type II(PADI2), mRNA. [Source:RefSeq mRNA;Acc:NM_001319019]	428172	ENSGALG00000029212	up	2.56061	0.0050228
A0A1D5PI58	OVALX	GO:0005615;GO:0004867;GO:0005615;GO:0005615;GO:0010951;	-	-	-	-	ovalbumin-related protein X (SERPINB14C)[Source:NCBI gene;Acc:420898]	420898	ENSGALG00000043252	up	2.74945	0.000413221

## Sheet: Sheet3
UniProtID	Name	GO	KEGG	EC	eggNOG Class	eggNOG	Description	NCBI_GI	ID	C_vs_A_de	C_vs_A_log2fc	C_vs_A_pval
Q5ZKT0	CYBA	GO:0005737;GO:0005768;GO:0005886;GO:0006801;GO:0006954;GO:0009055;GO:0016020;GO:0016021;GO:0016175;GO:0016175;GO:0016491;GO:0017004;GO:0017124;GO:0020037;GO:0022900;GO:0032755;GO:0032760;GO:0034137;GO:0042554;GO:0042554;GO:0043020;GO:0043020;GO:0043020;GO:0043020;GO:0045087;GO:0045087;GO:0045730;GO:0046872;GO:0046982;GO:0050766;GO:0051279;GO:0055114;GO:0055114;GO:0070257;GO:0072593;GO:1900426;GO:…	K08009	-	-	-	cytochrome b-245 alpha chain [Source:HGNCSymbol;Acc:HGNC:2577]	100859840	ENSGALG00000029367	down	-1.66726	0.00130453
F1P345	ATP6V0E2	GO:0006811;GO:0015078;GO:0015991;GO:0015991;GO:0016020;GO:0016021;GO:0016787;GO:0033179;GO:0033179;GO:0055085;GO:0006811;GO:0015078;GO:0015991;GO:0015991;GO:0016020;GO:0016021;GO:0016787;GO:0033179;GO:0033179;GO:0055085;	K02153	-	-	-	ATPase H+ transporting V0 subunit e2 [Source:NCBIgene;Acc:769770]	769770	ENSGALG00000020754	down	-1.49721	0.00613374
F1NH19	C1QB	GO:0005576;GO:0005576;GO:0005581;GO:0006958;GO:0006958;GO:0042803;GO:0048839;GO:0005576;GO:0005576;GO:0005581;GO:0006958;GO:0006958;	K03987	-	-	-	complement C1q B chain [Source:HGNCSymbol;Acc:HGNC:1242]	428197	ENSGALG00000004771	down	-1.26552	0.00433139
R4GM10	ALDOC	GO:0003824;GO:0004332;GO:0004332;GO:0004332;GO:0006096;GO:0006096;GO:0008092;GO:0016829;GO:0030388;GO:0030855;	K01623	EC:4.1.2.13	-	-	aldolase, fructose-bisphosphate C [Source:NCBIgene;Acc:395492]	395492	ENSGALG00000026077	down	-1.02536	0.000651517
E1C9D9	MMP1	GO:0004175;GO:0004222;GO:0004222;GO:0006508;GO:0006508;GO:0006508;GO:0008233;GO:0008237;GO:0008237;GO:0008270;GO:0016787;GO:0031012;GO:0032461;GO:0046872;	K01388	EC:3.4.24.7	-	-	matrix metallopeptidase 1 [Source:HGNCSymbol;Acc:HGNC:7155]	418982	ENSGALG00000019061	up	1.10571	0.00889657
F1NF64	CFI	GO:0004252;GO:0004252;GO:0005044;GO:0005576;GO:0006508;GO:0006508;GO:0006898;GO:0008233;GO:0008236;GO:0016020;GO:0016787;GO:0030449;	K01333	EC:3.4.21.45	-	-	complement factor I [Source:NCBI gene;Acc:428773]"	428773	ENSGALG00000012126	up	1.2393	0.0348919
E1C799	NOS1	GO:0003958;GO:0004517;GO:0004517;GO:0004517;GO:0005516;GO:0005516;GO:0005634;GO:0005829;GO:0005886;GO:0006527;GO:0006809;GO:0006809;GO:0007263;GO:0009725;GO:0010181;GO:0010181;GO:0012506;GO:0014069;GO:0016491;GO:0016491;GO:0016491;GO:0020037;GO:0031284;GO:0032496;GO:0045776;GO:0046872;GO:0050660;GO:0050660;GO:0050661;GO:0055114;GO:0055114;GO:0098924;GO:0001666;GO:0002028;GO:0004517;GO:0004517;GO:…	K13240	EC:1.14.13.39	-	-	nitric oxide synthase 1 [Source:HGNCSymbol;Acc:HGNC:7872]	427721	ENSGALG00000008177	up	1.33298	0.0235984
A0A1D5PXC6	MAPK10	GO:0000166;GO:0004672;GO:0004674;GO:0004705;GO:0004707;GO:0004707;GO:0004707;GO:0005524;GO:0005524;GO:0005622;GO:0005634;GO:0005737;GO:0006468;GO:0006468;GO:0007254;GO:0007258;GO:0010468;GO:0016301;GO:0016310;GO:0016740;GO:0035556;GO:0071310;GO:0000165;GO:0000166;GO:0004672;GO:0004674;GO:0004707;GO:0004707;GO:0005524;GO:0005524;GO:0005622;GO:0006468;GO:0016301;GO:0016310;GO:0016740;	K04440	EC:2.7.11.24	-	-	Gallus gallus mitogen-activated protein kinase 10(MAPK10), transcript variant 1, mRNA. [Source:RefSeqmRNA;Acc:NM_001318224]	422592	ENSGALG00000011109	up	1.53897	0.000647194
F1NJU5	C8A	GO:0005579;GO:0005579;GO:0006955;GO:0006956;GO:0006956;	K03997	-	-	-	complement C8 alpha chain [Source:HGNCSymbol;Acc:HGNC:1352]	429111	ENSGALG00000010850	up	1.99514	0.000329536
E1C2F6	FRK	GO:0000122;GO:0000166;GO:0004672;GO:0004713;GO:0004713;GO:0004715;GO:0004715;GO:0005102;GO:0005524;GO:0005524;GO:0005634;GO:0005829;GO:0006468;GO:0007169;GO:0016301;GO:0016310;GO:0016740;GO:0030154;GO:0031234;GO:0038083;	K08892	EC:2.7.10.2	-	-	fyn related Src family tyrosine kinase [Source:HGNCSymbol;Acc:HGNC:3955]	421747	ENSGALG00000014979	up	2.04164	0.0183662
P02707	-	GO:0006897;GO:0016020;GO:0016021;GO:0030246;	-	-	-	-	hepatic lectin [Source:NCBI gene;Acc:396477]"	396477	ENSGALG00000037253	up	2.23032	0.0085399
B8ZX71	C6	GO:0001701;GO:0001970;GO:0005579;GO:0005579;GO:0006955;GO:0006956;GO:0045766;GO:0045917;	K03995	-	S	NOG145238	complement C6 [Source:NCBI gene;Acc:431585]"	431585	ENSGALG00000014840	up	2.44131	5.22045e-06
S6BNL5	PADI2	GO:0004668;GO:0004668;GO:0004668;GO:0005509;GO:0005509;GO:0005634;GO:0005737;GO:0005737;GO:0005737;GO:0010848;GO:0018101;GO:0018101;GO:0030331;GO:0030520;GO:0035327;GO:0036413;GO:0036414;GO:0042803;GO:0048096;GO:0070100;GO:1901624;GO:1990830;GO:0004668;GO:0005509;GO:0005737;GO:0018101;	K01481	EC:3.5.3.15	-	-	Gallus gallus peptidyl arginine deiminase, type II(PADI2), mRNA. [Source:RefSeq mRNA;Acc:NM_001319019]	428172	ENSGALG00000029212	up	2.91648	0.000710583
E1C7T1	SPIA1	GO:0004867;GO:0005615;GO:0005615;GO:0010951;	K04525	-	-	-	serpin peptidase inhibitor, clade A (alpha-1antiproteinase, antitrypsin), member 1 [Source:NCBIgene;Acc:423434]	423434	ENSGALG00000023070	up	3.09153	0.0236795
P02112	HBE1	GO:0005344;GO:0005833;GO:0015671;GO:0015671;GO:0019825;GO:0020037;GO:0046872;GO:0005344;GO:0005344;GO:0005515;GO:0005615;GO:0005623;GO:0005833;GO:0005833;GO:0015671;GO:0015671;GO:0019825;GO:0019825;GO:0019825;GO:0020037;GO:0020037;GO:0030492;GO:0031838;GO:0042744;GO:0043177;GO:0046872;GO:0051291;GO:0005344;GO:0005833;GO:0015671;GO:0015671;GO:0019825;GO:0020037;GO:0046872;GO:0005344;GO:0005344;GO:…	-	-	-	NOG325823	hemoglobin subunit epsilon 1 [Source:NCBIgene;Acc:428114]	396485	ENSGALG00000028273	up	3.5748	0.0109967

## Sheet: Sheet4
UniProtID	Name	GO	KEGG	EC	eggNOG Class	eggNOG	Description	NCBI_GI	ID	D_vs_A_de	D_vs_A_log2fc	D_vs_A_pval
Q5ZKT0	CYBA	GO:0005737;GO:0005768;GO:0005886;GO:0006801;GO:0006954;GO:0009055;GO:0016020;GO:0016021;GO:0016175;GO:0016175;GO:0016491;GO:0017004;GO:0017124;GO:0020037;GO:0022900;GO:0032755;GO:0032760;GO:0034137;GO:0042554;GO:0042554;GO:0043020;GO:0043020;GO:0043020;GO:0043020;GO:0045087;GO:0045087;GO:0045730;GO:0046872;GO:0046982;GO:0050766;GO:0051279;GO:0055114;GO:0055114;GO:0070257;GO:0072593;GO:1900426;GO:…	K08009	-	-	-	cytochrome b-245 alpha chain [Source:HGNCSymbol;Acc:HGNC:2577]	100859840	ENSGALG00000029367	down	-2.04785	0.00419265
F1NH19	C1QB	GO:0005576;GO:0005576;GO:0005581;GO:0006958;GO:0006958;GO:0042803;GO:0048839;GO:0005576;GO:0005576;GO:0005581;GO:0006958;GO:0006958;	K03987	-	-	-	complement C1q B chain [Source:HGNCSymbol;Acc:HGNC:1242]	428197	ENSGALG00000004771	down	-1.75928	0.00732646
R4GM10	ALDOC	GO:0003824;GO:0004332;GO:0004332;GO:0004332;GO:0006096;GO:0006096;GO:0008092;GO:0016829;GO:0030388;GO:0030855;	K01623	EC:4.1.2.13	-	-	aldolase, fructose-bisphosphate C [Source:NCBIgene;Acc:395492]	395492	ENSGALG00000026077	down	-1.50641	0.000663366
A0A1L1RUN2	ATP6V0B	GO:0006811;GO:0015078;GO:0015991;GO:0015991;GO:0016020;GO:0016021;GO:0033177;GO:0033179;GO:0005768;GO:0006811;GO:0015078;GO:0015991;GO:0015991;GO:0016020;GO:0016021;GO:0016021;GO:0016021;GO:0033177;GO:0033179;GO:0046961;	K03661	-	-	-	ATPase H+ transporting V0 subunit b [Source:NCBIgene;Acc:424575]	424575	ENSGALG00000010091	down	-1.43409	0.00420267
Q5ZKU6	CNN2	GO:0003779;GO:0003779;GO:0005516;GO:0005856;GO:0007010;GO:0010628;GO:0030097;GO:0030336;GO:0031032;GO:0042060;GO:0042127;GO:0050765;GO:0003779;GO:0003779;GO:0005516;GO:0005856;GO:0007010;GO:0031032;GO:0003779;GO:0003779;GO:0005516;GO:0005856;GO:0007010;GO:0031032;GO:0003779;GO:0003779;GO:0005516;GO:0005856;GO:0007010;GO:0031032;	-	-	-	-	calponin 2 [Source:NCBI gene;Acc:100216000]"	100216000	ENSGALG00000027777	down	-1.39515	0.0228733
F1NPA2	PSMD11	GO:0000502;GO:0005198;GO:0005838;GO:0006511;GO:0006511;GO:0008541;GO:0022624;GO:0022624;GO:0043248;GO:0043248;GO:0043248;GO:0048863;	K03036	-	-	-	proteasome 26S subunit, non-ATPase 11 [Source:HGNCSymbol;Acc:HGNC:9556]	430878	ENSGALG00000024112	down	-1.33372	9.15549e-05
F1NXX9	-	GO:0001530;GO:0005615;GO:0006955;GO:0008289;GO:0050829;	-	-	-	-	bactericidal permeability increasing protein[Source:NCBI gene;Acc:419293]	419293	ENSGALG00000006756	down	-1.24389	0.042035
F1NP54	LCK	GO:0000166;GO:0000242;GO:0001772;GO:0001784;GO:0004672;GO:0004713;GO:0004713;GO:0004713;GO:0004715;GO:0004715;GO:0004722;GO:0005102;GO:0005524;GO:0005524;GO:0005886;GO:0006468;GO:0006468;GO:0006470;GO:0006882;GO:0006919;GO:0007169;GO:0008022;GO:0016301;GO:0016310;GO:0016740;GO:0018108;GO:0019901;GO:0019903;GO:0030154;GO:0030217;GO:0030217;GO:0031234;GO:0034116;GO:0038083;GO:0042169;GO:0042493;GO:…	K05856	EC:2.7.10.2	-	-	LCK proto-oncogene, Src family tyrosine kinase[Source:HGNC Symbol;Acc:HGNC:6524]	396460	ENSGALG00000000466	down	-1.18821	0.00124431
Q5ZI99	ARPC1B	GO:0003779;GO:0005200;GO:0005737;GO:0005856;GO:0005885;GO:0005885;GO:0005885;GO:0005885;GO:0015629;GO:0030833;GO:0034314;GO:0034314;GO:0034314;GO:0034314;GO:0051015;GO:0051015;GO:0003779;GO:0005737;GO:0005856;GO:0005885;GO:0005885;GO:0015629;GO:0030833;GO:0034314;GO:0034314;	K05757	-	-	-	actin related protein 2/3 complex subunit 1B[Source:NCBI gene;Acc:416490]	416490	ENSGALG00000032588	down	-1.09548	0.019269
A0A1D5PSP4	NAPRT	GO:0003824;GO:0004514;GO:0004516;GO:0004516;GO:0004516;GO:0005829;GO:0005829;GO:0006979;GO:0009435;GO:0009435;GO:0019358;GO:0034355;GO:0003824;GO:0004514;GO:0004516;GO:0009435;GO:0019358;GO:0003824;GO:0004514;GO:0009435;	K00763	EC:6.3.4.21	-	-	nicotinate phosphoribosyltransferase [Source:NCBIgene;Acc:404301]	404301	ENSGALG00000038175	down	-1.04764	0.00812724
A0A1D5NYP8	SHC1	GO:0000165;GO:0000187;GO:0000187;GO:0000187;GO:0001525;GO:0001525;GO:0001784;GO:0005158;GO:0005159;GO:0005168;GO:0005622;GO:0005886;GO:0005886;GO:0007165;GO:0007173;GO:0007173;GO:0007507;GO:0008286;GO:0030971;GO:0030971;GO:0030971;GO:0031532;GO:0035556;GO:0042127;GO:0042742;GO:0043066;GO:0043410;GO:0045892;GO:0045893;GO:0046875;GO:0046875;GO:0048408;GO:0070374;GO:0071363;GO:0098609;	K06279	-	-	-	SHC adaptor protein 1 [Source:NCBIgene;Acc:395934]	395934	ENSGALG00000039775	down	-1.01371	0.0443493
P00548	PKM	GO:0000287;GO:0003824;GO:0004743;GO:0004743;GO:0004743;GO:0004743;GO:0005634;GO:0005737;GO:0005829;GO:0005929;GO:0006096;GO:0006096;GO:0006096;GO:0012501;GO:0016301;GO:0016310;GO:0016740;GO:0030955;GO:0043209;GO:0000287;GO:0004743;GO:0006096;GO:0030955;GO:0000166;GO:0000287;GO:0003824;GO:0003824;GO:0004743;GO:0004743;GO:0004743;GO:0004743;GO:0005524;GO:0005737;GO:0005829;GO:0006096;GO:0006096;GO:…	K00873	EC:2.7.1.40	G	COG0469	pyruvate kinase M1/2 [Source:NCBI gene;Acc:396456]"	396456	ENSGALG00000001992	down	-1.00726	0.0138955
E1BVF8	ATP6V0D1	GO:0005769;GO:0005769;GO:0005813;GO:0006811;GO:0006879;GO:0007034;GO:0007035;GO:0008553;GO:0008553;GO:0015078;GO:0015991;GO:0015991;GO:0016020;GO:0016471;GO:0016471;GO:0033179;GO:0033181;GO:0036295;GO:0046961;	K02146	-	-	-	ATPase H+ transporting V0 subunit d1 [Source:NCBIgene;Acc:415674]	415674	ENSGALG00000002237	down	-1.00148	0.0100789
Q90XB2	SFTPA2	GO:0001530;GO:0005615;GO:0005771;GO:0005791;GO:0043129;GO:0048029;GO:0050766;	K10067	-	-	NOG315755	surfactant protein A2 [Source:NCBIgene;Acc:395308]	395308	ENSGALG00000002503	up	1.46606	0.0203003
F1NF64	CFI	GO:0004252;GO:0004252;GO:0005044;GO:0005576;GO:0006508;GO:0006508;GO:0006898;GO:0008233;GO:0008236;GO:0016020;GO:0016787;GO:0030449;	K01333	EC:3.4.21.45	-	-	complement factor I [Source:NCBI gene;Acc:428773]"	428773	ENSGALG00000012126	up	1.86107	0.0439616
E1BS56	SPIA4	GO:0004867;GO:0005615;GO:0005615;GO:0010951;	K04525	-	-	-	serpin peptidase inhibitor, clade A (alpha-1antiproteinase, antitrypsin), member 4 [Source:NCBIgene;Acc:423433]	423433	ENSGALG00000010969	up	2.59513	0.0208597
E1C2F6	FRK	GO:0000122;GO:0000166;GO:0004672;GO:0004713;GO:0004713;GO:0004715;GO:0004715;GO:0005102;GO:0005524;GO:0005524;GO:0005634;GO:0005829;GO:0006468;GO:0007169;GO:0016301;GO:0016310;GO:0016740;GO:0030154;GO:0031234;GO:0038083;	K08892	EC:2.7.10.2	-	-	fyn related Src family tyrosine kinase [Source:HGNCSymbol;Acc:HGNC:3955]	421747	ENSGALG00000014979	up	2.70018	0.0438577
P02707	-	GO:0006897;GO:0016020;GO:0016021;GO:0030246;	-	-	-	-	hepatic lectin [Source:NCBI gene;Acc:396477]"	396477	ENSGALG00000037253	up	2.79635	0.0462476
F1NJU5	C8A	GO:0005579;GO:0005579;GO:0006955;GO:0006956;GO:0006956;	K03997	-	-	-	complement C8 alpha chain [Source:HGNCSymbol;Acc:HGNC:1352]	429111	ENSGALG00000010850	up	2.86907	0.042142
B8ZX71	C6	GO:0001701;GO:0001970;GO:0005579;GO:0005579;GO:0006955;GO:0006956;GO:0045766;GO:0045917;	K03995	-	S	NOG145238	complement C6 [Source:NCBI gene;Acc:431585]"	431585	ENSGALG00000014840	up	2.92526	0.00294986

## Sheet: Sheet5
UniProtID	Name	GO	KEGG	EC	eggNOG Class	eggNOG	Description	NCBI_GI	ID	E_vs_A_de	E_vs_A_log2fc	E_vs_A_pval
B8ZX71	C6	GO:0001701;GO:0001970;GO:0005579;GO:0005579;GO:0006955;GO:0006956;GO:0045766;GO:0045917;	K03995	-	S	NOG145238	complement C6 [Source:NCBI gene;Acc:431585]"	431585	ENSGALG00000014840	up	1.95822	0.00668784
F1NF64	CFI	GO:0004252;GO:0004252;GO:0005044;GO:0005576;GO:0006508;GO:0006508;GO:0006898;GO:0008233;GO:0008236;GO:0016020;GO:0016787;GO:0030449;	K01333	EC:3.4.21.45	-	-	complement factor I [Source:NCBI gene;Acc:428773]"	428773	ENSGALG00000012126	up	1.29771	0.0115482
F1NJU5	C8A	GO:0005579;GO:0005579;GO:0006955;GO:0006956;GO:0006956;	K03997	-	-	-	complement C8 alpha chain [Source:HGNCSymbol;Acc:HGNC:1352]	429111	ENSGALG00000010850	up	1.03495	0.0494073
A0A1D5PXC6	MAPK10	GO:0000166;GO:0004672;GO:0004674;GO:0004705;GO:0004707;GO:0004707;GO:0004707;GO:0005524;GO:0005524;GO:0005622;GO:0005634;GO:0005737;GO:0006468;GO:0006468;GO:0007254;GO:0007258;GO:0010468;GO:0016301;GO:0016310;GO:0016740;GO:0035556;GO:0071310;GO:0000165;GO:0000166;GO:0004672;GO:0004674;GO:0004707;GO:0004707;GO:0005524;GO:0005524;GO:0005622;GO:0006468;GO:0016301;GO:0016310;GO:0016740;	K04440	EC:2.7.11.24	-	-	Gallus gallus mitogen-activated protein kinase 10(MAPK10), transcript variant 1, mRNA. [Source:RefSeqmRNA;Acc:NM_001318224]	422592	ENSGALG00000011109	up	1.06996	0.010076
A0A1D5PN36	PRSS2	GO:0004252;GO:0006508;GO:0006508;GO:0008233;GO:0008236;GO:0016787;GO:0004252;GO:0006508;GO:0006508;GO:0008233;GO:0008236;GO:0016787;GO:0004252;GO:0006508;GO:0006508;GO:0008233;GO:0008236;GO:0016787;GO:0004252;GO:0006508;GO:0006508;GO:0008233;GO:0008236;GO:0016787;GO:0004252;GO:0006508;GO:0006508;GO:0008233;GO:0008236;GO:0016787;GO:0004252;GO:0006508;GO:0006508;GO:0008233;GO:0008236;GO:0016787;GO:…	K01312	EC:3.4.21.4	-	-	protease, serine 2 [Source:NCBI gene;Acc:396344]"	107054568	ENSGALG00000032796	up	1.62703	0.0295799
A0A1D5PI58	OVALX	GO:0005615;GO:0004867;GO:0005615;GO:0005615;GO:0010951;	-	-	-	-	ovalbumin-related protein X (SERPINB14C)[Source:NCBI gene;Acc:420898]	420898	ENSGALG00000043252	up	2.01452	0.0195998
E1C2F6	FRK	GO:0000122;GO:0000166;GO:0004672;GO:0004713;GO:0004713;GO:0004715;GO:0004715;GO:0005102;GO:0005524;GO:0005524;GO:0005634;GO:0005829;GO:0006468;GO:0007169;GO:0016301;GO:0016310;GO:0016740;GO:0030154;GO:0031234;GO:0038083;	K08892	EC:2.7.10.2	-	-	fyn related Src family tyrosine kinase [Source:HGNCSymbol;Acc:HGNC:3955]	421747	ENSGALG00000014979	up	1.13184	0.0353669

## Sheet: Sheet6
UniProtID	Name	GO	KEGG	EC	eggNOG Class	eggNOG	Description	NCBI_GI	ID	B_vs_A_de	B_vs_A_log2fc	B_vs_A_pval	C_vs_A_de	C_vs_A_log2fc	C_vs_A_pval	D_vs_A_de	D_vs_A_log2fc	D_vs_A_pval	E_vs_A_de	E_vs_A_log2fc	E_vs_A_pval
F1NF64	CFI	GO:0004252;GO:0004252;GO:0005044;GO:0005576;GO:0006508;GO:0006508;GO:0006898;GO:0008233;GO:0008236;GO:0016020;GO:0016787;GO:0030449;	K01333	EC:3.4.21.45	-	-	complement factor I [Source:NCBI gene;Acc:428773]"	428773	ENSGALG00000012126	up	1.68202	0.000951912	up	1.2393	0.0348919	up	1.86107	0.0439616	up	1.29771	0.0115482
F1NJU5	C8A	GO:0005579;GO:0005579;GO:0006955;GO:0006956;GO:0006956;	K03997	-	-	-	complement C8 alpha chain [Source:HGNCSymbol;Acc:HGNC:1352]	429111	ENSGALG00000010850	up	1.7621	0.000316586	up	1.99514	0.000329536	up	2.86907	0.042142	up	1.03495	0.0494073
E1C2F6	FRK	GO:0000122;GO:0000166;GO:0004672;GO:0004713;GO:0004713;GO:0004715;GO:0004715;GO:0005102;GO:0005524;GO:0005524;GO:0005634;GO:0005829;GO:0006468;GO:0007169;GO:0016301;GO:0016310;GO:0016740;GO:0030154;GO:0031234;GO:0038083;	K08892	EC:2.7.10.2	-	-	fyn related Src family tyrosine kinase [Source:HGNCSymbol;Acc:HGNC:3955]	421747	ENSGALG00000014979	up	1.92063	0.000233202	up	2.04164	0.0183662	up	2.70018	0.0438577	up	1.13184	0.0353669
