# Supplementary material for: Thymic transcriptome analysis after Newcastle disease virus inoculation in chickens and the influence of host small RNAs on NDV replication
Source: Sci Rep. 2021 May 13;11:10270. doi: 10.1038/s41598-021-89464-1 (PMC8119446; doi:10.1038/s41598-021-89464-1)
Supplement: Supplementary file 21 — Supplementary Information 21. [file 41598_2021_89464_MOESM21_ESM.xlsx]

## Sheet: Sheet annotation
Thymic transcriptome analysis after Newcastle disease virus inoculation in chickens and the influence of host small RNAs on NDV replication
Liangxing Guo1, Zhaokun Mu2, Furong Nie1, Xuanniu Chang1, Haitao Duan1, Haoyan Li3, Jingfeng Zhang1, Jia Zhou1, Yudan Ji1, Mengyun Li1*
Supplementary Table 21: The integration data of innate immunity-associated differentially expressed genes annotated by GO, Reactome Pathway, and InnateDB databases.

## Sheet: Sheet1
ID	Name	B_vs_A_de	B_vs_A_log2fc	B_vs_A_pval	C_vs_A_de	C_vs_A_log2fc	C_vs_A_pval	D_vs_A_de	D_vs_A_log2fc	D_vs_A_pval	E_vs_A_de	E_vs_A_log2fc	E_vs_A_pval
ENSGALG00000038941	BRK1	down	-1.67227	0.0433109	-	-1.2008	0.137668	-	-1.64008	0.309539	-	-0.848816	0.230658
ENSGALG00000029367	CYBA	down	-1.65676	0.00160178	down	-1.66726	0.00130453	down	-2.04785	0.00419265	-	-0.93908	0.0248858
ENSGALG00000026995	RHOG	down	-1.08998	0.00792702	-	-0.795746	0.0406035	-	-1.07371	0.207724	-	-0.881095	0.022674
ENSGALG00000026077	ALDOC	down	-1.05863	0.000287028	down	-1.02536	0.000651517	down	-1.50641	0.000663366	-	-0.763985	0.00752643
ENSGALG00000019061	MMP1	up	1.02675	0.0131741	up	1.10571	0.00889657	-	2.18443	0.0823079	-	0.350273	0.512868
ENSGALG00000011109	MAPK10	up	1.27172	0.0331714	up	1.53897	0.000647194	-	2.23121	0.0659752	up	1.06996	0.010076
ENSGALG00000005631	TRPM2	up	1.3225	0.0386687	-	1.33157	0.0541324	-	2.47542	0.233115	-	0.965491	0.159459
ENSGALG00000012126	CFI	up	1.68202	0.000951912	up	1.2393	0.0348919	up	1.86107	0.0439616	up	1.29771	0.0115482
ENSGALG00000010850	C8A	up	1.7621	0.000316586	up	1.99514	0.000329536	up	2.86907	0.042142	up	1.03495	0.0494073
ENSGALG00000010969	SPIA4	up	1.78395	0.00738044	-	1.72292	0.236987	up	2.59513	0.0208597	-	1.25789	0.0758648
ENSGALG00000014979	FRK	up	1.92063	0.000233202	up	2.04164	0.0183662	up	2.70018	0.0438577	up	1.13184	0.0353669
ENSGALG00000037253	-	up	1.94852	0.0222986	up	2.23032	0.0085399	up	2.79635	0.0462476	-	2.08333	0.0659714
ENSGALG00000046409	-	up	2.35935	0.00218517	-	1.52243	0.118634	-	3.47022	0.119799	-	1.35108	0.14714
ENSGALG00000029212	PADI2	up	2.56061	0.0050228	up	2.91648	0.000710583	-	3.70405	0.0733092	-	1.93666	0.0542163
ENSGALG00000043252	OVALX	up	2.74945	0.000413221	-	2.60804	0.0526474	-	2.92696	0.0589054	up	2.01452	0.0195998
ENSGALG00000020754	ATP6V0E2	-	-0.878722	0.0820574	down	-1.49721	0.00613374	-	-0.941908	0.236258	-	-0.816979	0.0816539
ENSGALG00000004771	C1QB	-	-0.862604	0.0318055	down	-1.26552	0.00433139	down	-1.75928	0.00732646	-	-0.913298	0.0161749
ENSGALG00000008177	NOS1	-	1.27505	0.0751812	up	1.33298	0.0235984	-	1.59077	0.188775	-	0.657487	0.344756
ENSGALG00000014840	C6	-	1.56421	0.121117	up	2.44131	5.22045e-06	up	2.92526	0.00294986	up	1.95822	0.00668784
ENSGALG00000023070	SPIA1	-	2.99477	0.149749	up	3.09153	0.0236795	-	3.95889	0.137484	-	2.46094	0.102041
ENSGALG00000028273	HBE1	-	2.98164	0.0639602	up	3.5748	0.0109967	-	3.91297	0.115563	-	1.68598	0.479561
ENSGALG00000010091	ATP6V0B	-	-0.338925	0.201217	-	-0.740985	0.0103156	down	-1.43409	0.00420267	-	-0.20084	0.416937
ENSGALG00000027777	CNN2	-	-0.979229	0.0078408	-	-0.843341	0.0165329	down	-1.39515	0.0228733	-	-0.566025	0.0769096
ENSGALG00000024112	PSMD11	-	-0.742657	0.00120418	-	-0.816019	0.00027516	down	-1.33372	9.15549e-05	-	-0.567316	0.00589609
ENSGALG00000006756	-	-	-0.581417	0.154354	-	-0.837432	0.0219247	down	-1.24389	0.042035	-	-0.496837	0.119798
ENSGALG00000000466	LCK	-	-0.697929	0.0127255	-	-0.769202	0.00212278	down	-1.18821	0.00124431	-	-0.485473	0.0363645
ENSGALG00000032588	ARPC1B	-	-0.50302	0.0627329	-	-0.646624	0.0438238	down	-1.09548	0.019269	-	-0.231512	0.296499
ENSGALG00000038175	NAPRT	-	-0.461832	0.0600072	-	-0.96433	0.00108369	down	-1.04764	0.00812724	-	-0.297952	0.185116
ENSGALG00000039775	SHC1	-	-0.767356	0.0256901	-	-0.704841	0.0241603	down	-1.01371	0.0443493	-	-0.322862	0.22872
ENSGALG00000001992	PKM	-	-0.887133	0.00160511	-	-0.58479	0.0418778	down	-1.00726	0.0138955	-	-0.52527	0.036704
ENSGALG00000002237	ATP6V0D1	-	-0.559248	0.0203535	-	-0.669821	0.00971822	down	-1.00148	0.0100789	-	-0.36998	0.0817974
ENSGALG00000002503	SFTPA2	-	0.724892	0.170681	-	0.693678	0.113643	up	1.46606	0.0203003	-	0.299835	0.438863
ENSGALG00000032796	PRSS2	-	1.36662	0.0951626	-	1.15436	0.189995	-	1.16476	0.425453	up	1.62703	0.0295799
ENSGALG00000011594	NR1H4	up	1.24616	0.0314462	-	1.0727	0.0831448	-	2.61387	0.0576873	-	0.65072	0.287802
ENSGALG00000035260	RBM14	down	-1.02128	0.0318483	down	-1.39254	0.00210988	down	-1.81763	0.00114479	-	-0.938101	0.0184021
ENSGALG00000026089	SLC26A6	up	1.88992	0.0126665	-	1.54988	0.0526027	-	2.356	0.168711	-	1.03877	0.220881
ENSGALG00000011434	SLC11A1	down	-1.82385	0.00373416	down	-1.26658	0.0203746	down	-1.11024	0.0361023	-	-0.972637	0.0578888
ENSGALG00000003016	MASP2	up	1.64191	0.0214677	up	1.89652	0.000950458	-	2.70666	0.0944516	up	1.49585	0.0102864
ENSGALG00000027490	CATHB1	down	-3.01156	0.0448378	-	-0.775989	0.470983	-	-1.22053	0.57332	-	-1.80876	0.145095
ENSGALG00000045105	-	down	-1.59651	0.00355938	down	-1.77316	0.00227584	-	-2.172	0.0693231	down	-1.01669	0.0415976
ENSGALG00000014585	-	down	-1.04193	0.000558808	-	-0.479498	0.3015	-	-0.687923	0.37076	-	-0.614817	0.0244713
ENSGALG00000028284	PTX3	down	-1.30481	0.0207687	-	-0.649374	0.568177	down	-1.74091	0.0111284	-	-0.207913	0.535936
ENSGALG00000007419	MASP1	up	1.12181	0.0302492	-	0.528278	0.388294	-	1.37074	0.244755	-	-0.319692	0.6101
ENSGALG00000037309	COLEC11	up	1.39371	0.00273356	up	1.16278	0.0280251	up	1.68036	0.0491459	-	0.919557	0.0465204
ENSGALG00000023193	SOCS1L	down	-1.02417	0.0101568	-	-0.832477	0.0362027	-	-1.06542	0.166086	-	-0.865435	0.0231958
ENSGALG00000030356	OTOP1	up	2.52449	0.0126629	up	2.81345	0.00543247	up	3.45998	0.0392166	-	2.25204	0.0570668
ENSGALG00000009920	COCH	up	1.52048	0.0309671	-	1.41546	0.0542529	-	2.55414	0.195653	-	1.18816	0.109274
ENSGALG00000041129	TMEM173	-	-0.39281	0.407478	down	-1.16817	0.0234869	-	-0.616371	0.367751	-	0.0237415	0.910303
ENSGALG00000040832	CFD	-	-0.842351	0.0390796	down	-1.25098	0.00543981	down	-1.40116	0.0117984	-	-0.962907	0.0218136
ENSGALG00000045508	-	-	2.25347	0.252023	up	1.9488	0.0460627	-	0.655997	0.723844	-	-2.21615	0.223769
ENSGALG00000007109	APOA4	-	-0.912468	0.219966	down	-2.39982	0.010956	-	-2.16129	0.270357	-	-1.00262	0.204992
ENSGALG00000006326	MIF	-	-0.861917	0.116717	down	-1.09355	0.0228615	down	-1.45276	0.0236299	-	-0.324862	0.352687
ENSGALG00000042642	RARRES2	-	-0.931691	0.0599892	down	-1.10597	0.0310644	-	-2.14495	0.0572731	-	-0.733777	0.111852
ENSGALG00000042285	-	-	-1.40893	0.0738794	down	-1.67926	0.0358652	-	-2.36783	0.0926395	down	-2.5815	0.00446629
ENSGALG00000028437	TRIM62	-	-0.76019	0.0305596	down	-1.15353	0.0100218	-	-1.08192	0.125725	-	-0.410063	0.187662
ENSGALG00000037854	TKFC	-	-0.733859	0.224046	down	-1.49516	0.0394666	-	-1.68111	0.0868768	-	-0.418229	0.408789
ENSGALG00000007381	SERPING1	-	-0.681992	0.0596441	down	-1.54995	9.67095e-05	-	-1.22801	0.0764682	down	-1.35643	0.000303188
ENSGALG00000041926	HEXIM1	-	-0.598876	0.0766106	-	-0.705425	0.0244226	down	-1.12219	0.00294488	-	-0.274256	0.328861
ENSGALG00000014442	GAPDH	-	-0.822899	0.0073576	-	-0.581943	0.0846419	down	-1.20475	0.0109651	-	-0.392088	0.113525
ENSGALG00000030661	STAT2	-	-0.560419	0.0298236	-	-0.937809	0.000557881	down	-1.14978	0.00551242	-	-0.561594	0.0230866
ENSGALG00000035506	FAU	-	-0.889284	0.0123749	-	-0.974637	0.0105325	down	-1.37324	0.00611607	-	-0.62139	0.0447917
ENSGALG00000039473	NOP53	-	-0.669545	0.0880974	-	-0.744124	0.0659309	down	-1.09387	0.0253577	-	-0.778598	0.0624001
ENSGALG00000043650	GFI1	-	-0.495659	0.1271	-	-0.676209	0.0807843	down	-1.01582	0.0353619	-	-0.212756	0.436981
ENSGALG00000044053	NLRX1	-	-0.756026	0.00671979	-	-0.977077	0.000288583	down	-1.23961	0.00322306	-	-0.430497	0.0617671
ENSGALG00000027188	SREBF1	down	-2.12939	0.0083304	down	-1.54039	0.0375045	down	-2.17043	0.0107557	-	-0.991641	0.112678
ENSGALG00000008014	CEBPB	down	-1.68537	0.00160822	down	-1.55189	0.00351002	down	-2.3765	0.0253985	down	-1.67818	0.000906064
ENSGALG00000045607	Cxcl13	down	-1.55382	0.0456822	-	-0.469165	0.529542	-	-0.729699	0.614938	-	-1.02954	0.134404
ENSGALG00000033532	Rad23a	down	-1.49031	0.00560198	down	-1.33724	0.0130094	down	-1.73079	0.00798404	-	-0.773018	0.087547
ENSGALG00000038229	OTUB1	down	-1.45928	0.0328488	down	-2.06423	0.00953687	down	-2.1716	0.019244	-	-0.801579	0.144814
ENSGALG00000029691	NFKBIB	down	-1.42351	0.012448	down	-1.68281	0.00452035	down	-2.04701	0.00741092	down	-1.21505	0.0219905
ENSGALG00000042895	BCAR1	down	-1.40271	0.000735868	down	-1.50434	0.000523374	down	-1.6799	0.0273665	-	-0.973634	0.0125729
ENSGALG00000033530	Grn	down	-1.36209	0.0378352	down	-1.96767	0.0133312	down	-2.42027	0.010778	down	-1.31077	0.0449611
ENSGALG00000002260	CISH	down	-1.34196	0.0239176	-	-1.1494	0.0542679	-	-1.38426	0.0646976	-	-0.406134	0.356747
ENSGALG00000003045	E2f1	down	-1.31751	0.0141414	down	-1.48605	0.0080351	down	-2.07915	0.00209663	-	-0.831539	0.0675702
ENSGALG00000021128	Fscn1	down	-1.30765	0.0297198	-	-0.541295	0.328556	-	-1.36474	0.0530548	-	-0.271263	0.568421
ENSGALG00000017394	INSIG1	down	-1.27246	4.43006e-09	-	-0.472922	0.0842317	down	-1.11138	8.31507e-07	-	-0.336658	0.272901
ENSGALG00000028600	PPIA	down	-1.26031	0.00602582	down	-1.23201	0.0106464	down	-1.9556	0.00204576	-	-0.776488	0.0439466
ENSGALG00000037413	Il7	down	-1.14663	0.0110908	-	-0.087671	0.719915	-	-0.415661	0.391499	-	-0.429991	0.28687
ENSGALG00000016943	Olfm4	down	-1.14409	0.0275142	-	-0.835075	0.168167	-	-0.802798	0.0639074	-	-0.12119	0.736484
ENSGALG00000009064	FZD1	down	-1.10412	0.0061471	down	-1.20309	0.00493312	down	-1.63611	0.00456562	down	-1.03732	0.00841431
ENSGALG00000028774	S100a10	down	-1.05064	0.00119232	-	-0.659375	0.0103513	down	-1.25217	0.00223444	-	-0.418224	0.0701497
ENSGALG00000033446	COX5B	down	-1.04493	0.0449983	-	-0.971625	0.0765506	down	-1.81483	0.0141919	-	-0.610109	0.195081
ENSGALG00000010798	DHCR24	down	-1.04059	9.25208e-06	-	-0.357765	0.248634	-	-0.954615	0.000930922	-	-0.440422	0.0418496
ENSGALG00000041687	Srebf2	down	-1.03264	0.00136369	-	-0.883698	0.00791084	down	-1.52888	0.00030499	-	-0.58937	0.045029
ENSGALG00000042503	Hspbp1	down	-1.0253	0.00596861	down	-1.37405	0.000656884	down	-1.39313	0.00436426	-	-0.617595	0.0468763
ENSGALG00000028983	HOXA9	up	1.19805	0.000876045	up	1.29467	0.0075477	-	2.35525	0.0631061	-	0.783887	0.178358
ENSGALG00000016557	BMX	up	1.24764	4.31203e-05	-	0.883291	0.154606	-	1.87092	0.0685478	-	0.549959	0.257504
ENSGALG00000032986	Cftr	up	1.26342	0.015132	up	1.22778	0.00285893	up	2.01565	0.00921922	-	0.807367	0.0138382
ENSGALG00000006112	SCN5A	up	1.27147	0.000153974	-	0.98436	0.0127227	up	2.03918	0.00758272	up	1.11357	0.0122073
ENSGALG00000041510	Duox2	up	1.34407	0.0156011	up	2.01192	0.0002123	-	2.94395	0.0510757	up	1.68799	0.00318687
ENSGALG00000002289	Chat	up	1.42007	0.0305493	-	1.6939	0.10254	-	1.97901	0.115902	-	0.483982	0.501621
ENSGALG00000010866	Areg	up	1.55945	0.0182271	up	2.22701	0.000159	up	2.94189	0.0224963	up	1.64629	0.0151716
ENSGALG00000042657	WNT3A	up	1.63302	0.0196989	up	1.41847	0.0235595	up	2.11594	0.0496417	-	1.06434	0.176024
ENSGALG00000012671	Prl	up	1.69676	0.0041839	up	2.17257	0.00543041	-	3.00979	0.111816	-	1.34758	0.0860964
ENSGALG00000030251	ADCY8	up	2.02476	0.000287951	up	2.02498	0.000125012	-	2.86606	0.153271	up	1.52593	0.00160402
ENSGALG00000005286	TRIM42	up	2.10657	9.62759e-05	up	2.27804	2.70885e-05	up	3.24909	0.00135048	-	2.07077	0.0835549
ENSGALG00000009904	IL22	up	2.21863	2.70297e-05	up	1.94857	0.00797303	up	2.84422	0.0221343	up	1.87526	0.000644889
ENSGALG00000016662	Gata4	up	2.51893	0.00171304	up	2.84339	0.000180569	up	3.49124	0.00451295	up	2.5596	0.00106385
ENSGALG00000016288	IL1RAPL1	up	2.54255	2.29981e-05	up	2.14928	0.00188981	up	3.6023	0.0186804	up	1.95467	0.00242897
ENSGALG00000008646	Hrg	up	2.57284	0.0399662	-	2.48571	0.0674104	-	3.23789	0.135447	-	1.6076	0.298664
ENSGALG00000013571	F11	up	3.32501	1.76597e-08	up	3.26592	2.00647e-08	up	4.34495	0.00256998	up	2.95652	1.68727e-05
ENSGALG00000023822	Il5	up	3.36873	0.0115788	up	3.38285	0.0386905	-	3.67752	0.154482	-	1.65061	0.416227
ENSGALG00000013169	Il20rb	up	4.81953	0.027702	-	4.5782	0.0597332	-	5.52068	0.104716	-	4.2321	0.106897

## Sheet: Sheet2
ID	Name	B_vs_A_de	B_vs_A_log2fc	B_vs_A_pval	C_vs_A_de	C_vs_A_log2fc	C_vs_A_pval	D_vs_A_de	D_vs_A_log2fc	D_vs_A_pval	E_vs_A_de	E_vs_A_log2fc	E_vs_A_pval
ENSGALG00000038941	BRK1	down	-1.67227	0.0433109	-	-1.2008	0.137668	-	-1.64008	0.309539	-	-0.848816	0.230658
ENSGALG00000029367	CYBA	down	-1.65676	0.00160178	down	-1.66726	0.00130453	down	-2.04785	0.00419265	-	-0.93908	0.0248858
ENSGALG00000026995	RHOG	down	-1.08998	0.00792702	-	-0.795746	0.0406035	-	-1.07371	0.207724	-	-0.881095	0.022674
ENSGALG00000026077	ALDOC	down	-1.05863	0.000287028	down	-1.02536	0.000651517	down	-1.50641	0.000663366	-	-0.763985	0.00752643
ENSGALG00000019061	MMP1	up	1.02675	0.0131741	up	1.10571	0.00889657	-	2.18443	0.0823079	-	0.350273	0.512868
ENSGALG00000011109	MAPK10	up	1.27172	0.0331714	up	1.53897	0.000647194	-	2.23121	0.0659752	up	1.06996	0.010076
ENSGALG00000005631	TRPM2	up	1.3225	0.0386687	-	1.33157	0.0541324	-	2.47542	0.233115	-	0.965491	0.159459
ENSGALG00000012126	CFI	up	1.68202	0.000951912	up	1.2393	0.0348919	up	1.86107	0.0439616	up	1.29771	0.0115482
ENSGALG00000010850	C8A	up	1.7621	0.000316586	up	1.99514	0.000329536	up	2.86907	0.042142	up	1.03495	0.0494073
ENSGALG00000010969	SPIA4	up	1.78395	0.00738044	-	1.72292	0.236987	up	2.59513	0.0208597	-	1.25789	0.0758648
ENSGALG00000014979	FRK	up	1.92063	0.000233202	up	2.04164	0.0183662	up	2.70018	0.0438577	up	1.13184	0.0353669
ENSGALG00000037253	-	up	1.94852	0.0222986	up	2.23032	0.0085399	up	2.79635	0.0462476	-	2.08333	0.0659714
ENSGALG00000046409	-	up	2.35935	0.00218517	-	1.52243	0.118634	-	3.47022	0.119799	-	1.35108	0.14714
ENSGALG00000029212	PADI2	up	2.56061	0.0050228	up	2.91648	0.000710583	-	3.70405	0.0733092	-	1.93666	0.0542163
ENSGALG00000043252	OVALX	up	2.74945	0.000413221	-	2.60804	0.0526474	-	2.92696	0.0589054	up	2.01452	0.0195998
ENSGALG00000020754	ATP6V0E2	-	-0.878722	0.0820574	down	-1.49721	0.00613374	-	-0.941908	0.236258	-	-0.816979	0.0816539
ENSGALG00000004771	C1QB	-	-0.862604	0.0318055	down	-1.26552	0.00433139	down	-1.75928	0.00732646	-	-0.913298	0.0161749
ENSGALG00000008177	NOS1	-	1.27505	0.0751812	up	1.33298	0.0235984	-	1.59077	0.188775	-	0.657487	0.344756
ENSGALG00000014840	C6	-	1.56421	0.121117	up	2.44131	5.22045e-06	up	2.92526	0.00294986	up	1.95822	0.00668784
ENSGALG00000023070	SPIA1	-	2.99477	0.149749	up	3.09153	0.0236795	-	3.95889	0.137484	-	2.46094	0.102041
ENSGALG00000028273	HBE1	-	2.98164	0.0639602	up	3.5748	0.0109967	-	3.91297	0.115563	-	1.68598	0.479561
ENSGALG00000010091	ATP6V0B	-	-0.338925	0.201217	-	-0.740985	0.0103156	down	-1.43409	0.00420267	-	-0.20084	0.416937
ENSGALG00000027777	CNN2	-	-0.979229	0.0078408	-	-0.843341	0.0165329	down	-1.39515	0.0228733	-	-0.566025	0.0769096
ENSGALG00000024112	PSMD11	-	-0.742657	0.00120418	-	-0.816019	0.00027516	down	-1.33372	9.15549e-05	-	-0.567316	0.00589609
ENSGALG00000006756	-	-	-0.581417	0.154354	-	-0.837432	0.0219247	down	-1.24389	0.042035	-	-0.496837	0.119798
ENSGALG00000000466	LCK	-	-0.697929	0.0127255	-	-0.769202	0.00212278	down	-1.18821	0.00124431	-	-0.485473	0.0363645
ENSGALG00000032588	ARPC1B	-	-0.50302	0.0627329	-	-0.646624	0.0438238	down	-1.09548	0.019269	-	-0.231512	0.296499
ENSGALG00000038175	NAPRT	-	-0.461832	0.0600072	-	-0.96433	0.00108369	down	-1.04764	0.00812724	-	-0.297952	0.185116
ENSGALG00000039775	SHC1	-	-0.767356	0.0256901	-	-0.704841	0.0241603	down	-1.01371	0.0443493	-	-0.322862	0.22872
ENSGALG00000001992	PKM	-	-0.887133	0.00160511	-	-0.58479	0.0418778	down	-1.00726	0.0138955	-	-0.52527	0.036704
ENSGALG00000002237	ATP6V0D1	-	-0.559248	0.0203535	-	-0.669821	0.00971822	down	-1.00148	0.0100789	-	-0.36998	0.0817974
ENSGALG00000002503	SFTPA2	-	0.724892	0.170681	-	0.693678	0.113643	up	1.46606	0.0203003	-	0.299835	0.438863
ENSGALG00000032796	PRSS2	-	1.36662	0.0951626	-	1.15436	0.189995	-	1.16476	0.425453	up	1.62703	0.0295799
ENSGALG00000011594	NR1H4	up	1.24616	0.0314462	-	1.0727	0.0831448	-	2.61387	0.0576873	-	0.65072	0.287802
ENSGALG00000035260	RBM14	down	-1.02128	0.0318483	down	-1.39254	0.00210988	down	-1.81763	0.00114479	-	-0.938101	0.0184021
ENSGALG00000026089	SLC26A6	up	1.88992	0.0126665	-	1.54988	0.0526027	-	2.356	0.168711	-	1.03877	0.220881
ENSGALG00000011434	SLC11A1	down	-1.82385	0.00373416	down	-1.26658	0.0203746	down	-1.11024	0.0361023	-	-0.972637	0.0578888
ENSGALG00000003016	MASP2	up	1.64191	0.0214677	up	1.89652	0.000950458	-	2.70666	0.0944516	up	1.49585	0.0102864
ENSGALG00000027490	CATHB1	down	-3.01156	0.0448378	-	-0.775989	0.470983	-	-1.22053	0.57332	-	-1.80876	0.145095
ENSGALG00000045105	-	down	-1.59651	0.00355938	down	-1.77316	0.00227584	-	-2.172	0.0693231	down	-1.01669	0.0415976
ENSGALG00000014585	-	down	-1.04193	0.000558808	-	-0.479498	0.3015	-	-0.687923	0.37076	-	-0.614817	0.0244713
ENSGALG00000028284	PTX3	down	-1.30481	0.0207687	-	-0.649374	0.568177	down	-1.74091	0.0111284	-	-0.207913	0.535936
ENSGALG00000007419	MASP1	up	1.12181	0.0302492	-	0.528278	0.388294	-	1.37074	0.244755	-	-0.319692	0.6101
ENSGALG00000037309	COLEC11	up	1.39371	0.00273356	up	1.16278	0.0280251	up	1.68036	0.0491459	-	0.919557	0.0465204
ENSGALG00000023193	SOCS1L	down	-1.02417	0.0101568	-	-0.832477	0.0362027	-	-1.06542	0.166086	-	-0.865435	0.0231958
ENSGALG00000030356	OTOP1	up	2.52449	0.0126629	up	2.81345	0.00543247	up	3.45998	0.0392166	-	2.25204	0.0570668
ENSGALG00000009920	COCH	up	1.52048	0.0309671	-	1.41546	0.0542529	-	2.55414	0.195653	-	1.18816	0.109274
ENSGALG00000041129	TMEM173	-	-0.39281	0.407478	down	-1.16817	0.0234869	-	-0.616371	0.367751	-	0.0237415	0.910303
ENSGALG00000040832	CFD	-	-0.842351	0.0390796	down	-1.25098	0.00543981	down	-1.40116	0.0117984	-	-0.962907	0.0218136
ENSGALG00000045508	-	-	2.25347	0.252023	up	1.9488	0.0460627	-	0.655997	0.723844	-	-2.21615	0.223769
ENSGALG00000007109	APOA4	-	-0.912468	0.219966	down	-2.39982	0.010956	-	-2.16129	0.270357	-	-1.00262	0.204992
ENSGALG00000006326	MIF	-	-0.861917	0.116717	down	-1.09355	0.0228615	down	-1.45276	0.0236299	-	-0.324862	0.352687
ENSGALG00000042642	RARRES2	-	-0.931691	0.0599892	down	-1.10597	0.0310644	-	-2.14495	0.0572731	-	-0.733777	0.111852
ENSGALG00000042285	-	-	-1.40893	0.0738794	down	-1.67926	0.0358652	-	-2.36783	0.0926395	down	-2.5815	0.00446629
ENSGALG00000028437	TRIM62	-	-0.76019	0.0305596	down	-1.15353	0.0100218	-	-1.08192	0.125725	-	-0.410063	0.187662
ENSGALG00000037854	TKFC	-	-0.733859	0.224046	down	-1.49516	0.0394666	-	-1.68111	0.0868768	-	-0.418229	0.408789
ENSGALG00000007381	SERPING1	-	-0.681992	0.0596441	down	-1.54995	9.67095e-05	-	-1.22801	0.0764682	down	-1.35643	0.000303188
ENSGALG00000041926	HEXIM1	-	-0.598876	0.0766106	-	-0.705425	0.0244226	down	-1.12219	0.00294488	-	-0.274256	0.328861
ENSGALG00000014442	GAPDH	-	-0.822899	0.0073576	-	-0.581943	0.0846419	down	-1.20475	0.0109651	-	-0.392088	0.113525
ENSGALG00000030661	STAT2	-	-0.560419	0.0298236	-	-0.937809	0.000557881	down	-1.14978	0.00551242	-	-0.561594	0.0230866
ENSGALG00000035506	FAU	-	-0.889284	0.0123749	-	-0.974637	0.0105325	down	-1.37324	0.00611607	-	-0.62139	0.0447917
ENSGALG00000039473	NOP53	-	-0.669545	0.0880974	-	-0.744124	0.0659309	down	-1.09387	0.0253577	-	-0.778598	0.0624001
ENSGALG00000043650	GFI1	-	-0.495659	0.1271	-	-0.676209	0.0807843	down	-1.01582	0.0353619	-	-0.212756	0.436981
ENSGALG00000044053	NLRX1	-	-0.756026	0.00671979	-	-0.977077	0.000288583	down	-1.23961	0.00322306	-	-0.430497	0.0617671
ENSGALG00000027188	SREBF1	down	-2.12939	0.0083304	down	-1.54039	0.0375045	down	-2.17043	0.0107557	-	-0.991641	0.112678
ENSGALG00000008014	CEBPB	down	-1.68537	0.00160822	down	-1.55189	0.00351002	down	-2.3765	0.0253985	down	-1.67818	0.000906064
ENSGALG00000045607	Cxcl13	down	-1.55382	0.0456822	-	-0.469165	0.529542	-	-0.729699	0.614938	-	-1.02954	0.134404
ENSGALG00000033532	Rad23a	down	-1.49031	0.00560198	down	-1.33724	0.0130094	down	-1.73079	0.00798404	-	-0.773018	0.087547
ENSGALG00000038229	OTUB1	down	-1.45928	0.0328488	down	-2.06423	0.00953687	down	-2.1716	0.019244	-	-0.801579	0.144814
ENSGALG00000029691	NFKBIB	down	-1.42351	0.012448	down	-1.68281	0.00452035	down	-2.04701	0.00741092	down	-1.21505	0.0219905
ENSGALG00000042895	BCAR1	down	-1.40271	0.000735868	down	-1.50434	0.000523374	down	-1.6799	0.0273665	-	-0.973634	0.0125729
ENSGALG00000033530	Grn	down	-1.36209	0.0378352	down	-1.96767	0.0133312	down	-2.42027	0.010778	down	-1.31077	0.0449611
ENSGALG00000002260	CISH	down	-1.34196	0.0239176	-	-1.1494	0.0542679	-	-1.38426	0.0646976	-	-0.406134	0.356747
ENSGALG00000003045	E2f1	down	-1.31751	0.0141414	down	-1.48605	0.0080351	down	-2.07915	0.00209663	-	-0.831539	0.0675702
ENSGALG00000021128	Fscn1	down	-1.30765	0.0297198	-	-0.541295	0.328556	-	-1.36474	0.0530548	-	-0.271263	0.568421
ENSGALG00000017394	INSIG1	down	-1.27246	4.43006e-09	-	-0.472922	0.0842317	down	-1.11138	8.31507e-07	-	-0.336658	0.272901
ENSGALG00000028600	PPIA	down	-1.26031	0.00602582	down	-1.23201	0.0106464	down	-1.9556	0.00204576	-	-0.776488	0.0439466
ENSGALG00000037413	Il7	down	-1.14663	0.0110908	-	-0.087671	0.719915	-	-0.415661	0.391499	-	-0.429991	0.28687
ENSGALG00000016943	Olfm4	down	-1.14409	0.0275142	-	-0.835075	0.168167	-	-0.802798	0.0639074	-	-0.12119	0.736484
ENSGALG00000009064	FZD1	down	-1.10412	0.0061471	down	-1.20309	0.00493312	down	-1.63611	0.00456562	down	-1.03732	0.00841431
ENSGALG00000028774	S100a10	down	-1.05064	0.00119232	-	-0.659375	0.0103513	down	-1.25217	0.00223444	-	-0.418224	0.0701497
ENSGALG00000033446	COX5B	down	-1.04493	0.0449983	-	-0.971625	0.0765506	down	-1.81483	0.0141919	-	-0.610109	0.195081
ENSGALG00000010798	DHCR24	down	-1.04059	9.25208e-06	-	-0.357765	0.248634	-	-0.954615	0.000930922	-	-0.440422	0.0418496
ENSGALG00000041687	Srebf2	down	-1.03264	0.00136369	-	-0.883698	0.00791084	down	-1.52888	0.00030499	-	-0.58937	0.045029
ENSGALG00000042503	Hspbp1	down	-1.0253	0.00596861	down	-1.37405	0.000656884	down	-1.39313	0.00436426	-	-0.617595	0.0468763
ENSGALG00000028983	HOXA9	up	1.19805	0.000876045	up	1.29467	0.0075477	-	2.35525	0.0631061	-	0.783887	0.178358
ENSGALG00000016557	BMX	up	1.24764	4.31203e-05	-	0.883291	0.154606	-	1.87092	0.0685478	-	0.549959	0.257504
ENSGALG00000032986	Cftr	up	1.26342	0.015132	up	1.22778	0.00285893	up	2.01565	0.00921922	-	0.807367	0.0138382
ENSGALG00000006112	SCN5A	up	1.27147	0.000153974	-	0.98436	0.0127227	up	2.03918	0.00758272	up	1.11357	0.0122073
ENSGALG00000041510	Duox2	up	1.34407	0.0156011	up	2.01192	0.0002123	-	2.94395	0.0510757	up	1.68799	0.00318687
ENSGALG00000002289	Chat	up	1.42007	0.0305493	-	1.6939	0.10254	-	1.97901	0.115902	-	0.483982	0.501621
ENSGALG00000010866	Areg	up	1.55945	0.0182271	up	2.22701	0.000159	up	2.94189	0.0224963	up	1.64629	0.0151716
ENSGALG00000042657	WNT3A	up	1.63302	0.0196989	up	1.41847	0.0235595	up	2.11594	0.0496417	-	1.06434	0.176024
ENSGALG00000012671	Prl	up	1.69676	0.0041839	up	2.17257	0.00543041	-	3.00979	0.111816	-	1.34758	0.0860964
ENSGALG00000030251	ADCY8	up	2.02476	0.000287951	up	2.02498	0.000125012	-	2.86606	0.153271	up	1.52593	0.00160402
ENSGALG00000005286	TRIM42	up	2.10657	9.62759e-05	up	2.27804	2.70885e-05	up	3.24909	0.00135048	-	2.07077	0.0835549
ENSGALG00000009904	IL22	up	2.21863	2.70297e-05	up	1.94857	0.00797303	up	2.84422	0.0221343	up	1.87526	0.000644889
ENSGALG00000016662	Gata4	up	2.51893	0.00171304	up	2.84339	0.000180569	up	3.49124	0.00451295	up	2.5596	0.00106385
ENSGALG00000016288	IL1RAPL1	up	2.54255	2.29981e-05	up	2.14928	0.00188981	up	3.6023	0.0186804	up	1.95467	0.00242897
ENSGALG00000008646	Hrg	up	2.57284	0.0399662	-	2.48571	0.0674104	-	3.23789	0.135447	-	1.6076	0.298664
ENSGALG00000013571	F11	up	3.32501	1.76597e-08	up	3.26592	2.00647e-08	up	4.34495	0.00256998	up	2.95652	1.68727e-05
ENSGALG00000023822	Il5	up	3.36873	0.0115788	up	3.38285	0.0386905	-	3.67752	0.154482	-	1.65061	0.416227
ENSGALG00000013169	Il20rb	up	4.81953	0.027702	-	4.5782	0.0597332	-	5.52068	0.104716	-	4.2321	0.106897
