# Supplementary material for: Thymic transcriptome analysis after Newcastle disease virus inoculation in chickens and the influence of host small RNAs on NDV replication
Source: Sci Rep. 2021 May 13;11:10270. doi: 10.1038/s41598-021-89464-1 (PMC8119446; doi:10.1038/s41598-021-89464-1)
Supplement: Supplementary file 22 — Supplementary Information 22. [file 41598_2021_89464_MOESM22_ESM.xlsx]

## Sheet: Sheet annotations
Thymic transcriptome analysis after Newcastle disease virus inoculation in chickens and the influence of host small RNAs on NDV replication
Liangxing Guo1, Zhaokun Mu2, Furong Nie1, Xuanniu Chang1, Haitao Duan1, Haoyan Li3, Jingfeng Zhang1, Jia Zhou1, Yudan Ji1, Mengyun Li1*
Supplementary Table 22: Related information on interaction networks of proteins encoded by differentially expressed innate immunity genes.
Sheet 1: The information of interaction edges with the combined score ≥ 0.4.
Sheet 2: Protein Annotation information in the interaction networks.

## Sheet: Sheet1
#node1	node2	node1_string_internal_id	node2_string_internal_id	node1_external_id	node2_external_id	neighborhood_on_chromosome	gene_fusion	phylogenetic_cooccurrence	homology	coexpression	experimentally_determined_interaction	database_annotated	automated_textmining	combined_score
PKM2	GAPDH	3996501	3993754	9031.ENSGALP00000034108	9031.ENSGALP00000023278	0.287	0	0	0	0.906	0.16	0	0.85	0.99
ALDOC	GAPDH	4000449	3993754	9031.ENSGALP00000043256	9031.ENSGALP00000023278	0.221	0	0	0	0.415	0.288	0.9	0.707	0.988
ATP6V0E2	ATP6V0B	3996256	3991339	9031.ENSGALP00000032616	9031.ENSGALP00000016395	0	0	0	0	0.231	0	0.9	0.844	0.986
C6	C8A	3993962	3991798	9031.ENSGALP00000023910	9031.ENSGALP00000017612	0	0	0	0.789	0.79	0	0.9	0.215	0.979
WNT3A	FZD1	3995937	3990721	9031.ENSGALP00000030668	9031.ENSGALP00000014736	0	0	0	0	0.046	0.364	0.9	0.615	0.973
SERPING1	C1QB	3989676	3988028	9031.ENSGALP00000011922	9031.ENSGALP00000007597	0	0	0	0	0.2	0	0.9	0.601	0.965
ALDOC	PKM2	4000449	3996501	9031.ENSGALP00000043256	9031.ENSGALP00000034108	0.212	0.002	0	0	0.482	0.141	0.8	0.566	0.964
SHC1	LCK	3989365	3985366	9031.ENSGALP00000011095	9031.ENSGALP00000000634	0	0	0	0	0	0.231	0.9	0.563	0.963
F11	SERPING1	3997060	3989676	9031.ENSGALP00000036802	9031.ENSGALP00000011922	0	0	0	0	0.058	0.151	0.9	0.449	0.95
C6	MASP2	3993962	3986915	9031.ENSGALP00000023910	9031.ENSGALP00000004756	0	0	0	0	0.473	0.074	0	0.901	0.947
CFD	SERPING1	3999915	3989676	9031.ENSGALP00000042661	9031.ENSGALP00000011922	0	0	0	0	0.058	0.151	0.9	0.384	0.944
SREBF1	SREBF2	4000396	3992450	9031.ENSGALP00000043197	9031.ENSGALP00000019416	0	0	0	0.91	0.057	0.161	0.9	0.911	0.921
ALDOC	CNN2	4000449	3999151	9031.ENSGALP00000043256	9031.ENSGALP00000041815	0	0	0	0	0.086	0.092	0.9	0.111	0.916
MASP1	MASP2	3989698	3986915	9031.ENSGALP00000011986	9031.ENSGALP00000004756	0	0	0	0.929	0.09	0	0.9	0.919	0.911
PKM2	ADCY8	3996501	3994886	9031.ENSGALP00000034108	9031.ENSGALP00000026243	0	0	0	0	0	0	0.9	0.139	0.91
ALDOC	DAK	4000449	3988313	9031.ENSGALP00000043256	9031.ENSGALP00000008385	0	0	0	0	0.058	0	0.9	0.11	0.908
CNN2	MMP1	3999151	3995479	9031.ENSGALP00000041815	9031.ENSGALP00000027716	0	0	0	0	0	0	0.9	0.12	0.908
PTX3	MMP1	3999397	3995479	9031.ENSGALP00000042091	9031.ENSGALP00000027716	0	0	0	0	0.058	0	0.9	0.09	0.906
MMP1	FRK	3995479	3994055	9031.ENSGALP00000027716	9031.ENSGALP00000024119	0	0	0	0	0.063	0.042	0.9	0.07	0.905
OLFM4	FRK	3995327	3994055	9031.ENSGALP00000027333	9031.ENSGALP00000024119	0	0	0	0	0.091	0	0.9	0	0.905
HRG	SERPING1	3990456	3989676	9031.ENSGALP00000014070	9031.ENSGALP00000011922	0	0	0	0	0.06	0.051	0.9	0.057	0.904
ALDOC	MMP1	4000449	3995479	9031.ENSGALP00000043256	9031.ENSGALP00000027716	0	0	0	0	0.057	0	0.9	0.068	0.904
MMP1	OLFM4	3995479	3995327	9031.ENSGALP00000027716	9031.ENSGALP00000027333	0	0	0	0	0.047	0	0.9	0.065	0.903
PTX3	CNN2	3999397	3999151	9031.ENSGALP00000042091	9031.ENSGALP00000041815	0	0	0	0	0.057	0	0.9	0.056	0.903
CNN2	FRK	3999151	3994055	9031.ENSGALP00000041815	9031.ENSGALP00000024119	0	0	0	0	0.051	0.052	0.9	0.052	0.903
ALDOC	OLFM4	4000449	3995327	9031.ENSGALP00000043256	9031.ENSGALP00000027333	0	0	0	0	0.057	0.045	0.9	0	0.902
PSMD11	CFTR	3997912	3990873	9031.ENSGALP00000039931	9031.ENSGALP00000015166	0	0	0	0	0.058	0.043	0.9	0	0.901
CYBA	TRPM2	3998928	3988563	9031.ENSGALP00000041559	9031.ENSGALP00000009021	0	0	0	0	0.056	0	0.9	0	0.901
PTX3	FRK	3999397	3994055	9031.ENSGALP00000042091	9031.ENSGALP00000024119	0	0	0	0	0	0	0.9	0	0.9
PTX3	OLFM4	3999397	3995327	9031.ENSGALP00000042091	9031.ENSGALP00000027333	0	0	0	0	0	0	0.9	0	0.9
PTX3	PRSS2	3999397	3995814	9031.ENSGALP00000042091	9031.ENSGALP00000029849	0	0	0	0	0	0	0.9	0	0.9
ALDOC	PRSS2	4000449	3995814	9031.ENSGALP00000043256	9031.ENSGALP00000029849	0	0	0	0	0	0	0.9	0.046	0.9
PRSS2	MMP1	3995814	3995479	9031.ENSGALP00000029849	9031.ENSGALP00000027716	0	0	0	0	0	0.042	0.9	0	0.9
CNN2	PRSS2	3999151	3995814	9031.ENSGALP00000041815	9031.ENSGALP00000029849	0	0	0	0	0	0	0.9	0	0.9
PRSS2	OLFM4	3995814	3995327	9031.ENSGALP00000029849	9031.ENSGALP00000027333	0	0	0	0	0	0	0.9	0	0.9
ALDOC	PTX3	4000449	3999397	9031.ENSGALP00000043256	9031.ENSGALP00000042091	0	0	0	0	0	0	0.9	0	0.9
CNN2	OLFM4	3999151	3995327	9031.ENSGALP00000041815	9031.ENSGALP00000027333	0	0	0	0	0	0	0.9	0	0.9
F11	MMP1	3997060	3995479	9031.ENSGALP00000036802	9031.ENSGALP00000027716	0	0	0	0	0	0.042	0.9	0	0.9
CFD	HRG	3999915	3990456	9031.ENSGALP00000042661	9031.ENSGALP00000014070	0	0	0	0	0	0.043	0.9	0	0.9
NR1H4	APOA4	3992268	3989508	9031.ENSGALP00000018906	9031.ENSGALP00000011502	0	0	0	0	0.803	0	0	0.328	0.862
F11	HRG	3997060	3990456	9031.ENSGALP00000036802	9031.ENSGALP00000014070	0	0	0	0	0.79	0.043	0	0.268	0.84
ATP6V0D1	ATP6V0B	3998396	3991339	9031.ENSGALP00000040976	9031.ENSGALP00000016395	0.074	0	0	0	0.256	0.625	0	0.453	0.839
HRG	APOA4	3990456	3989508	9031.ENSGALP00000014070	9031.ENSGALP00000011502	0	0	0	0	0.796	0	0	0.227	0.836
SREBF1	INSIG1	4000396	3995597	9031.ENSGALP00000043197	9031.ENSGALP00000028029	0	0	0	0	0.083	0.144	0	0.804	0.833
SREBF1	NR1H4	4000396	3992268	9031.ENSGALP00000043197	9031.ENSGALP00000018906	0	0	0	0	0.053	0.144	0	0.809	0.832
F11	C8A	3997060	3991798	9031.ENSGALP00000036802	9031.ENSGALP00000017612	0	0	0	0	0.794	0	0	0.208	0.83
INSIG1	SREBF2	3995597	3992450	9031.ENSGALP00000028029	9031.ENSGALP00000019416	0	0	0	0	0.106	0.161	0	0.773	0.815
F11	C6	3997060	3993962	9031.ENSGALP00000036802	9031.ENSGALP00000023910	0	0	0	0	0.79	0.074	0	0.084	0.806
C8A	HRG	3991798	3990456	9031.ENSGALP00000017612	9031.ENSGALP00000014070	0	0	0	0	0.79	0	0	0.115	0.806
NR1H4	C8A	3992268	3991798	9031.ENSGALP00000018906	9031.ENSGALP00000017612	0	0	0	0	0.795	0	0	0.068	0.8
F11	NR1H4	3997060	3992268	9031.ENSGALP00000036802	9031.ENSGALP00000018906	0	0	0	0	0.797	0.043	0	0	0.797
F11	APOA4	3997060	3989508	9031.ENSGALP00000036802	9031.ENSGALP00000011502	0	0	0	0	0.795	0.046	0	0.048	0.797
NR1H4	HRG	3992268	3990456	9031.ENSGALP00000018906	9031.ENSGALP00000014070	0	0	0	0	0.79	0.049	0	0	0.792
C8A	APOA4	3991798	3989508	9031.ENSGALP00000017612	9031.ENSGALP00000011502	0	0	0	0	0.789	0	0	0	0.789
C6	APOA4	3993962	3989508	9031.ENSGALP00000023910	9031.ENSGALP00000011502	0	0	0	0	0.788	0	0	0.043	0.788
C6	HRG	3993962	3990456	9031.ENSGALP00000023910	9031.ENSGALP00000014070	0	0	0	0	0.788	0	0	0	0.788
SLC26A6	CFTR	3999956	3990873	9031.ENSGALP00000042708	9031.ENSGALP00000015166	0	0	0	0	0.049	0.266	0	0.715	0.783
C8A	MASP2	3991798	3986915	9031.ENSGALP00000017612	9031.ENSGALP00000004756	0	0	0	0	0.609	0	0	0.437	0.77
CYBA	DUOX2	3998928	3986561	9031.ENSGALP00000041559	9031.ENSGALP00000003834	0	0	0	0	0.06	0.244	0	0.663	0.739
C6	NR1H4	3993962	3992268	9031.ENSGALP00000023910	9031.ENSGALP00000018906	0	0	0	0	0.737	0	0	0	0.737
CNN2	FSCN1	3999151	3996370	9031.ENSGALP00000041815	9031.ENSGALP00000033359	0	0	0	0	0	0.668	0	0.241	0.737
SERPING1	MASP2	3989676	3986915	9031.ENSGALP00000011922	9031.ENSGALP00000004756	0	0	0	0	0.058	0.151	0	0.662	0.706
CFI	C8A	3992580	3991798	9031.ENSGALP00000019783	9031.ENSGALP00000017612	0	0	0	0	0.495	0	0	0.43	0.7
SREBF2	NR1H4	3992450	3992268	9031.ENSGALP00000019416	9031.ENSGALP00000018906	0	0	0	0	0	0.161	0	0.616	0.664
PPIA	MIF	3999036	3989013	9031.ENSGALP00000041690	9031.ENSGALP00000010214	0	0	0	0	0.61	0	0	0.174	0.664
STAT2	CISH	3999674	3986457	9031.ENSGALP00000042396	9031.ENSGALP00000003536	0	0	0	0	0	0.153	0	0.601	0.648
COLEC11	MASP2	3999684	3986915	9031.ENSGALP00000042407	9031.ENSGALP00000004756	0	0	0	0	0.075	0.042	0	0.618	0.632
BCAR1	BMX	4000532	3995065	9031.ENSGALP00000043346	9031.ENSGALP00000026666	0	0	0	0	0	0.271	0	0.512	0.629
FRK	NR1H4	3994055	3992268	9031.ENSGALP00000024119	9031.ENSGALP00000018906	0	0	0	0	0.609	0.085	0	0	0.626
F11	COCH	3997060	3991231	9031.ENSGALP00000036802	9031.ENSGALP00000016113	0	0	0	0	0.226	0	0	0.535	0.624
PPIA	GAPDH	3999036	3993754	9031.ENSGALP00000041690	9031.ENSGALP00000023278	0	0	0	0	0.142	0.062	0	0.559	0.614
MAPK10	SHC1	3991965	3989365	9031.ENSGALP00000018075	9031.ENSGALP00000011095	0	0	0	0	0.064	0.134	0	0.561	0.613
INSIG1	DHCR24	3995597	3991769	9031.ENSGALP00000028029	9031.ENSGALP00000017539	0	0	0	0	0.191	0	0	0.538	0.61
SREBF2	DHCR24	3992450	3991769	9031.ENSGALP00000019416	9031.ENSGALP00000017539	0	0	0	0	0.214	0	0	0.512	0.6
CFI	SERPING1	3992580	3989676	9031.ENSGALP00000019783	9031.ENSGALP00000011922	0	0	0	0	0.076	0.151	0	0.522	0.592
RAD23A	PSMD11	4000436	3997912	9031.ENSGALP00000043242	9031.ENSGALP00000039931	0	0	0	0	0.062	0.491	0	0.214	0.591
GAPDH	NOS1	3993754	3990165	9031.ENSGALP00000023278	9031.ENSGALP00000013280	0	0	0	0	0.084	0.362	0	0.32	0.568
BCAR1	SHC1	4000532	3989365	9031.ENSGALP00000043346	9031.ENSGALP00000011095	0	0	0	0	0.058	0	0	0.549	0.557
ATP6V0D1	ATP6V0E2	3998396	3996256	9031.ENSGALP00000040976	9031.ENSGALP00000032616	0	0	0	0	0.127	0.298	0	0.328	0.552
C8A	MASP1	3991798	3989698	9031.ENSGALP00000017612	9031.ENSGALP00000011986	0	0	0	0	0.234	0	0	0.437	0.55
WNT3A	GAPDH	3995937	3993754	9031.ENSGALP00000030668	9031.ENSGALP00000023278	0	0	0	0	0.058	0	0	0.516	0.525
GATA4	WNT3A	3995983	3995937	9031.ENSGALP00000030912	9031.ENSGALP00000030668	0	0	0	0	0	0.068	0	0.504	0.518
IL7	LCK	3996838	3985366	9031.ENSGALP00000035870	9031.ENSGALP00000000634	0	0	0	0	0.056	0	0	0.509	0.517
GATA4	GAPDH	3995983	3993754	9031.ENSGALP00000030912	9031.ENSGALP00000023278	0	0	0	0	0	0	0	0.502	0.502
F11	MASP2	3997060	3986915	9031.ENSGALP00000036802	9031.ENSGALP00000004756	0	0	0	0.629	0.479	0	0	0.151	0.502
GAPDH	MAPK10	3993754	3991965	9031.ENSGALP00000023278	9031.ENSGALP00000018075	0	0	0	0	0.047	0	0	0.499	0.502
F11	CFI	3997060	3992580	9031.ENSGALP00000036802	9031.ENSGALP00000019783	0	0	0.417	0.64	0.408	0	0	0.066	0.496
NLRX1	TMEM173	3989311	3985579	9031.ENSGALP00000010953	9031.ENSGALP00000001248	0	0	0	0	0.053	0	0	0.488	0.494
RAD23A	OTUB1	4000436	3999290	9031.ENSGALP00000043242	9031.ENSGALP00000041974	0	0	0	0	0.059	0.369	0	0.212	0.491
C6	CFI	3993962	3992580	9031.ENSGALP00000023910	9031.ENSGALP00000019783	0	0	0	0	0.345	0.074	0	0.213	0.481
MASP1	SERPING1	3989698	3989676	9031.ENSGALP00000011986	9031.ENSGALP00000011922	0	0	0	0	0.083	0.151	0	0.382	0.477
HRG	MASP2	3990456	3986915	9031.ENSGALP00000014070	9031.ENSGALP00000004756	0	0	0	0	0.475	0.043	0	0	0.476
PRSS2	GAPDH	3995814	3993754	9031.ENSGALP00000029849	9031.ENSGALP00000023278	0	0	0	0	0.046	0.068	0	0.446	0.465
SREBF1	GAPDH	4000396	3993754	9031.ENSGALP00000043197	9031.ENSGALP00000023278	0	0	0	0	0	0.131	0	0.386	0.444
SREBF2	SLC11A1	3992450	3992168	9031.ENSGALP00000019416	9031.ENSGALP00000018625	0	0	0	0	0	0	0	0.437	0.437
GFI1	LCK	3988769	3985366	9031.ENSGALP00000009544	9031.ENSGALP00000000634	0	0	0	0	0.067	0.084	0	0.381	0.425
SREBF1	MAPK10	4000396	3991965	9031.ENSGALP00000043197	9031.ENSGALP00000018075	0	0	0	0	0	0	0	0.423	0.423
HSPBP1	PKM2	3998883	3996501	9031.ENSGALP00000041511	9031.ENSGALP00000034108	0.058	0	0	0	0.092	0.377	0	0	0.42
COLEC11	MASP1	3999684	3989698	9031.ENSGALP00000042407	9031.ENSGALP00000011986	0	0	0	0	0.075	0.042	0	0.391	0.413
SREBF1	CEBPB	4000396	3990056	9031.ENSGALP00000043197	9031.ENSGALP00000012991	0	0	0	0	0.068	0.112	0	0.347	0.412
PTX3	MASP2	3999397	3986915	9031.ENSGALP00000042091	9031.ENSGALP00000004756	0	0	0	0	0	0	0	0.411	0.41
STAT2	GAPDH	3999674	3993754	9031.ENSGALP00000042396	9031.ENSGALP00000023278	0	0	0	0	0	0	0	0.41	0.41
PTX3	MASP1	3999397	3989698	9031.ENSGALP00000042091	9031.ENSGALP00000011986	0	0	0	0	0	0	0	0.411	0.41
SLC11A1	DUOX2	3992168	3986561	9031.ENSGALP00000018625	9031.ENSGALP00000003834	0	0	0	0	0.085	0.042	0	0.378	0.407
IL7	IL22	3996838	3991219	9031.ENSGALP00000035870	9031.ENSGALP00000016087	0	0	0	0	0	0	0	0.405	0.405
TRIM62	GFI1	3998827	3988769	9031.ENSGALP00000041446	9031.ENSGALP00000009544	0	0	0	0	0.057	0.085	0	0.365	0.404
APOA4	MASP2	3989508	3986915	9031.ENSGALP00000011502	9031.ENSGALP00000004756	0	0	0	0	0.401	0.046	0	0	0.404
RAD23A	HSPBP1	4000436	3998883	9031.ENSGALP00000043242	9031.ENSGALP00000041511	0	0	0	0	0.134	0.34	0	0	0.404

## Sheet: Sheet2
#node	identifier	domain_summary_url	annotation	other_names_and_aliases
LCK	9031.ENSGALP00000000634	https://smart.embl.de/smart/DDvec.cgi?smart=508:SH3(63|119)+SH2(124|214)+TyrKc(244|493)+	Proto-oncogene tyrosine-protein kinase LCK; Tyrosine kinase that plays an essential role for the selection and maturation of developing T-cell in the thymus and in mature T-cell function. Is constitutively associated with the cytoplasmic portions of the CD4 and CD8 surface receptors and plays a key role in T-cell antigen receptor(TCR)-linked signal transduction pathways (By similarity); Belongs t…	2.7.10.2	EC 2.7.10.2	ENSGALG00000000466	ENSGALG00000000466	ENSGALG00000000466	ENSGALP00000000634	ENSGALP00000000634	ENSGALP00000000634	ENSGALT00000000635	ENSGALT00000000635	ENSGALT00000000635	F1NP54	Gga.11320	LCK	LCK	LCK	LCK	LCK	LCK proto-oncogene, Src family tyrosine kinase	LCK proto-oncogene, Src family tyrosine kinase	LCK proto-oncogene, Src family tyrosine kinase	LCK-201	LCK_CHICK	P42683	P56LCK	P56LCK	P56tk1	Protein-tyrosine kinase C-TKL	Proto-oncogene tyrosine-protein kinase LCK	Q53WS8	UPI000240C51A	XM_427615	XM_427615.4	XP_004947872	XP_004947872.1	XP_015153340	XP_427615	XP_427615.3	gga:396460	tkl	tkl
PADI2	9031.ENSGALP00000000686	https://smart.embl.de/smart/DDvec.cgi?smart=667:Pfam_PAD_N(6|118)+Pfam_PAD_M(120|278)+Pfam_PAD(288|664)+	Peptidyl arginine deiminase, type II	3.5.3.15	428172	EC 3.5.3.15	ENSGALG00000000503	ENSGALG00000000503	ENSGALG00000000503	ENSGALP00000000686	ENSGALP00000000686	ENSGALP00000000686	ENSGALT00000000687	ENSGALT00000000687	ENSGALT00000000687	F1NNG7	KIAA0994	NP_001305948	NP_001305948.1	PADI2	PADI2	PADI2	PADI2	PADI2	PADI2-201	PDI2	Peptidyl arginine deiminase 2	Peptidyl arginine deiminase, type II	Peptidylarginine deiminase type II	S6BNL5	S6BNL5_CHICK	UPI0002C87CF9	XM_425730	XM_425730.4	XP_425730	XP_425730.3	cPAD2	cPAD2	gga:428172	peptidyl arginine deiminase, type II	peptidyl arginine deiminase, type II
TMEM173	9031.ENSGALP00000001248	https://smart.embl.de/smart/DDvec.cgi?smart=379:Pfam_TMEM173(50|342)+	Stimulator of interferon genes protein; Facilitator of innate immune signaling that acts as a sensor of cytosolic DNA from bacteria and viruses and promotes the production of type I interferon (IFN-alpha and IFN-beta). Innate immune response is triggered in response to non-CpG double- stranded DNA from viruses and bacteria delivered to the cytoplasm. Acts by recognizing and binding cyclic di-GMP …	E1C7U0	ENSGALG00000000852	ENSGALG00000000852	ENSGALG00000000852	ENSGALP00000001248	ENSGALP00000001248	ENSGALP00000001248	ENSGALT00000001250	ENSGALT00000001250	ENSGALT00000001250	FLJ38577	Gga.34881	Gga.55678	NET23	NP_001292081	STING	STING	STING	STING_CHICK	Stimulator of interferon genes protein	TMEM173	TMEM173	TMEM173	TMEM173	TMEM173	TMEM173-201	Transmembrane protein 173	Transmembrane protein 173	UPI000240C0C1	XM_001232170	XM_001232170.3	XP_001232171	XP_001232171.2	gga:768990	transmembrane protein 173	transmembrane protein 173
CISH	9031.ENSGALP00000003536	https://smart.embl.de/smart/DDvec.cgi?smart=242:SH2(75|164)+SOCS_box(204|238)+	Cytokine-inducible SH2-containing protein; SOCS family proteins form part of a classical negative feedback system that regulates cytokine signal transduction. CIS is involved in the negative regulation of cytokines that signal through the JAK-STAT5 pathway such as erythropoietin, prolactin and interleukin 3 (IL3) receptor. Inhibits STAT5 trans-activation by suppressing its tyrosine phosphorylatio…	395335	395335	AAD46657.1	AF167297	CIS	CIS	CIS	CIS	CIS	CIS-1	CIS-1	CISH	CISH	CISH	CISH	CISH	CISH	CISH-201	CISH_CHICK	CISH_CHICK	Cytokine-inducible SH2-containing protein	Cytokine-inducible SH2-containing protein	ENSGALG00000002260	ENSGALG00000002260	ENSGALG00000002260	ENSGALP00000003536	ENSGALP00000003536	ENSGALP00000003536	ENSGALT00000003543	ENSGALT00000003543	ENSGALT00000003543	G1K2Y8	Gga.971	NM_204626	NM_204626.1	NP_989957	NP_989957	NP_989957.1	NP_989957.1	NP_989957.1	Q9PW70	Q9PW70	Q9PW70	Suppressor of cytokine signaling	Suppressor of cytokine signaling	UPI0000ECAE2C
CHAT	9031.ENSGALP00000003594	https://smart.embl.de/smart/DDvec.cgi?smart=640:Pfam_Carn_acyltransf(23|611)+	Choline O-acetyltransferase; Catalyzes the reversible synthesis of acetylcholine (ACh) from acetyl CoA and choline at cholinergic synapses	2.3.1.6	395314	CHAT	CHAT	CHAT	CHAT	CHAT-201	CLAT_CHICK	Choline O-acetyltransferase	EC 2.3.1.6	ENSGALG00000002289	ENSGALG00000002289	ENSGALG00000002289	ENSGALP00000003594	ENSGALP00000003594	ENSGALP00000003594	ENSGALP00000033647	ENSGALP00000033648	ENSGALP00000040386	ENSGALT00000003601	ENSGALT00000003601	ENSGALT00000003601	ENSGALT00000034289	ENSGALT00000034290	ENSGALT00000041181	F1P393	Gga.1849	NM_204610	NM_204610.1	NP_989941	NP_989941	NP_989941.1	NP_989941.1	Q90YJ9	UPI00003AE140	choline O-acetyltransferase	gga:395314
DUOX2	9031.ENSGALP00000003834	https://smart.embl.de/smart/DDvec.cgi?smart=1543:SIGNAL(1|18)+Pfam_An_peroxidase(26|545)+TRANS(584|606)+EFh(808|836)+EFh(844|872)+TRANS(1035|1057)+Pfam_Ferric_reduct(1078|1227)+Pfam_FAD_binding_8(1259|1366)+Pfam_NAD_binding_6(1372|1526)+	Uncharacterized protein	1.11.1.-	1.6.3.1	427482	A0A1D5PJY4	A0A1D5PJY4_CHICK	DUOX2	DUOX2	DUOX2	DUOX2	E1C7N8	EC 1.11.1.-	EC 1.6.3.1	ENSGALG00000002435	ENSGALG00000002435	ENSGALG00000002435	ENSGALP00000003834	ENSGALP00000003834	ENSGALP00000003834	ENSGALT00000003842	ENSGALT00000003842	ENSGALT00000003842	UPI0002C86BD0	Uncharacterized protein	Uncharacterized protein	Uncharacterized protein	XP_015134571	XP_015134571.1	XP_425053	XP_425053.4	dual oxidase 2	gga:427482
MASP2	9031.ENSGALP00000004756	https://smart.embl.de/smart/DDvec.cgi?smart=687:CUB(14|134)+EGF_CA(135|178)+CUB(181|293)+CCP(297|358)+CCP(363|428)+Tryp_SPc(442|679)+	Uncharacterized protein; Gallus gallus mannan-binding lectin serine peptidase 2 (MASP2), mRNA; Belongs to the peptidase S1 family	3.4.21.104	AAS73181.1	AY567830	EC 3.4.21.104	ENSGALG00000003016	ENSGALG00000003016	ENSGALG00000003016	ENSGALP00000004755	ENSGALP00000004756	ENSGALP00000004756	ENSGALP00000004756	ENSGALP00000004757	ENSGALP00000004759	ENSGALT00000004764	ENSGALT00000004765	ENSGALT00000004765	ENSGALT00000004765	ENSGALT00000004766	ENSGALT00000004768	F1NAP7	F1NAP7	F1NAP7	F1NAP7_CHICK	F1NAP7_CHICK	Gga.49607	MASP2	MASP2	MASP2	MASP2	MASP2	MASP2-201	MAp19	MAp19	NM_213587	NM_213587.1	NP_998752	NP_998752	NP_998752.1	Q6Q1Q7	UPI0000ECA36A	Uncharacterized protein	Uncharacterized protein	gga:407089	mannan binding lectin serine peptidase 2
ARPC1B	9031.ENSGALP00000007466	https://smart.embl.de/smart/DDvec.cgi?smart=369:WD40(41|80)+WD40(85|124)+WD40(130|170)+WD40(191|230)+WD40(311|355)+	Actin-related protein 2/3 complex subunit; Functions as component of the Arp2/3 complex which is involved in regulation of actin polymerization and together with an activating nucleation-promoting factor (NPF) mediates the formation of branched actin networks	416490	416490	AJ720885	ARPC1B	ARPC1B	ARPC1B	ARPC1B	ARPC1B	ARPC1B	ARPC1B-201	Actin-related protein 2/3 complex subunit	Actin-related protein 2/3 complex subunit	CAG32544.1	ENSGALG00000022490	ENSGALG00000022490	ENSGALG00000022490	ENSGALP00000007466	ENSGALP00000007466	ENSGALP00000007466	ENSGALT00000007478	ENSGALT00000007478	ENSGALT00000007478	Gga.1009	H9KZ89	H9KZ89	H9KZ89	NM_001030632	NM_001030632.1	NP_001025803	NP_001025803	NP_001025803.1	NP_001025803.1	NP_001025803.1	Q5ZI99	Q5ZI99	Q5ZI99	Q5ZI99_CHICK	Q5ZI99_CHICK	RCJMB04_28o6	RCJMB04_28o6	UPI000044390A	actin related protein 2/3 complex subunit 1B	gga:416490
C1QB	9031.ENSGALP00000007597	https://smart.embl.de/smart/DDvec.cgi?smart=327:SIGNAL(1|22)+Pfam_Collagen(83|145)+C1Q(189|326)+	Complement component 1, q subcomponent, B chain	428197	428197	AADN03007998	C1QB	C1QB	C1QB	C1QB	C1QB-201	Complement C1q B chain	Complement C1q B chain	Complement component 1, q subcomponent, B chain	ENSGALG00000004771	ENSGALG00000004771	ENSGALG00000004771	ENSGALP00000007597	ENSGALP00000007597	ENSGALP00000007597	ENSGALP00000007598	ENSGALP00000007599	ENSGALT00000007609	ENSGALT00000007609	ENSGALT00000007609	ENSGALT00000007610	ENSGALT00000007611	F1NH19	F1NH19	F1NH19	F1NH19_CHICK	F1NH19_CHICK	Gga.52120	UPI0002C86E73	XP_004947578	XP_004947578.1	XP_004947578.1	XP_425756.2	XP_425756.2	complement C1q B chain	complement component 1, q subcomponent, B chain	gga:428197
RARRES2	9031.ENSGALP00000007838	https://smart.embl.de/smart/DDvec.cgi?smart=166:SIGNAL(1|21)+	Chemerin; Gallus gallus retinoic acid receptor responder (tazarotene induced) 2 (RARRES2), transcript variant 2, mRNA	420366	A0A0K0PUH6	A0A0K0PUH6_CHICK	Chemerin	ENSGALG00000004909	ENSGALG00000004909	ENSGALG00000004909	ENSGALP00000007838	ENSGALP00000007838	ENSGALP00000007838	ENSGALT00000007852	ENSGALT00000007852	ENSGALT00000007852	F1NIP4	NM_001277476	NM_001277476.1	NM_001277477	NM_001277477.1	NP_001264405	NP_001264405	NP_001264405.1	NP_001264405.1	NP_001264406	NP_001264406.1	NP_001264406.1	RARRES2	RARRES2	RARRES2	RARRES2	RARRES2-201	UPI0002C877B1	chemerin	gga:420366
DAK	9031.ENSGALP00000008385	https://smart.embl.de/smart/DDvec.cgi?smart=230:Pfam_Dak1(1|230)+	Triokinase and FMN cyclase	2.7.1.28	2.7.1.29	4.6.1.15	426629	A0A1D5PG53	A0A1D5PG53_CHICK	AADN03004860	BADK	DAK	DAK	DAK	DAK	EC 2.7.1.28	EC 2.7.1.29	EC 4.6.1.15	ENSGALG00000005227	ENSGALG00000005227	ENSGALG00000005227	ENSGALP00000008385	ENSGALP00000008385	ENSGALP00000008385	ENSGALT00000008399	ENSGALT00000008399	ENSGALT00000008399	F1P419	TKFC	Triokinase and FMN cyclase	UPI0002C868AD	Uncharacterized protein	Uncharacterized protein	XM_424258	XM_424258.4	XP_015141608	XP_015141608.1	XP_015141609.1	XP_424258	XP_424258.4	gga:426629	triokinase and FMN cyclase
TRIM42	9031.ENSGALP00000008463	https://smart.embl.de/smart/DDvec.cgi?smart=721:RING(153|198)+RING(245|292)+BBOX(293|334)+FN3(612|697)+	Tripartite motif containing 42	424818	424818	E1C1V9	E1C1V9	E1C1V9	E1C1V9_CHICK	E1C1V9_CHICK	ENSGALG00000005286	ENSGALG00000005286	ENSGALG00000005286	ENSGALP00000008463	ENSGALP00000008463	ENSGALP00000008463	ENSGALT00000008477	ENSGALT00000008477	ENSGALT00000008477	FLJ40097	Gga.30227	PPP1R40	TRIM42	TRIM42	TRIM42	TRIM42	TRIM42	TRIM42	TRIM42-201	Tripartite motif containing 42	Tripartite motif containing 42	Tripartite motif containing 42	UPI0002C874EF	XM_422632	XM_422632.4	XP_422632	XP_422632	XP_422632.4	XP_422632.4	XP_422632.4	gga:424818	tripartite motif containing 42	tripartite motif containing 42
TRPM2	9031.ENSGALP00000009021	https://smart.embl.de/smart/DDvec.cgi?smart=1508:Pfam_Ion_trans(764|1067)+	Transient receptor potential cation channel, subfamily M, member 2	3.6.1.13	424835	424835	EC 3.6.1.13	ENSGALG00000005631	ENSGALG00000005631	ENSGALG00000005631	ENSGALP00000009019	ENSGALP00000009021	ENSGALP00000009021	ENSGALP00000009021	ENSGALT00000009033	ENSGALT00000009035	ENSGALT00000009035	ENSGALT00000009035	EREG1	F1NGK6	F1NGK6	F1NGK6	F1NGK6_CHICK	F1NGK6_CHICK	KNP3	LTRPC2	NUDT9H	NUDT9L1	TRPC7	TRPM2	TRPM2	TRPM2	TRPM2	TRPM2	TRPM2	TRPM2-201	UPI0002C87BA5	XP_015132560	XP_015132560.1	XP_015132560.1	XP_015132561.1	XP_015132561.1	XP_422646	XP_422646.2	gga:424835
GFI1	9031.ENSGALP00000009544	https://smart.embl.de/smart/DDvec.cgi?smart=417:ZnF_C2H2(250|273)+ZnF_C2H2(279|301)+ZnF_C2H2(307|329)+ZnF_C2HC(336|352)+ZnF_C2H2(363|385)+ZnF_C2H2(391|414)+	Growth factor independent 1 transcription repressor	429088	A0A1D5PRH3	A0A1D5PRH3_CHICK	AADN03005651	ENSGALG00000005940	ENSGALG00000005940	ENSGALG00000005940	ENSGALP00000009544	ENSGALP00000009544	ENSGALP00000009544	ENSGALT00000009558	ENSGALT00000009558	ENSGALT00000009558	F1NC19	GFI-1	GFI1	GFI1	GFI1	GFI1	GFI1	GFI1-201	GFI1A	Gga.21662	UPI0002C87588	XP_015146178	XP_015146178.1	XP_426644	XP_426644.3	ZNF163	gga:429088
MIF	9031.ENSGALP00000010214	https://smart.embl.de/smart/DDvec.cgi?smart=115:Pfam_MIF(2|115)+	Macrophage migration inhibitory factor; Pro-inflammatory cytokine. Involved in the innate immune response to bacterial pathogens. The expression of MIF at sites of inflammation suggests a role as mediator in regulating the function of macrophages in host defense. Counteracts the anti- inflammatory activity of glucocorticoids. Has phenylpyruvate tautomerase and dopachrome tautomerase activity (in …	100857237	100857237	107057091	107057091	5.3.2.1	AAA48939.1	EC 5.3.2.1	ENSGALG00000006326	ENSGALG00000006326	ENSGALG00000006326	ENSGALP00000010214	ENSGALP00000010214	ENSGALP00000037691	ENSGALT00000010228	ENSGALT00000010228	ENSGALT00000038486	L-dopachrome isomerase	L-dopachrome isomerase	L-dopachrome tautomerase	L-dopachrome tautomerase	M95776	MIF	MIF	MIF	MIF	MIF	MIF-201	MIF_CHICK	MIF_CHICK	Macrophage migration inhibitory factor	Macrophage migration inhibitory factor	Macrophage migration inhibitory factor	Macrophage migration inhibitory factor	NP_001292020.1	NP_001292020.1	Phenylpyruvate tautomerase	Phenylpyruvate tautomerase	Q02960	Q02960	Q02960	UPI0000171361	XM_003642234	XM_003642234.2	XP_003642282	XP_003642282.1	XP_015157549
NLRX1	9031.ENSGALP00000010953	https://smart.embl.de/smart/DDvec.cgi?smart=989:Pfam_NACHT(177|341)+LRR(739|766)+LRR(793|820)+LRR(821|848)+LRR(849|876)+	NLR family member X1	CLR11.3	E1C894	E1C894	E1C894	E1C894_CHICK	E1C894_CHICK	ENSGALG00000024153	ENSGALG00000024153	ENSGALG00000024153	ENSGALP00000010952	ENSGALP00000010953	ENSGALP00000010953	ENSGALT00000010966	ENSGALT00000010967	ENSGALT00000010967	LOC419755	LOC419755	NLR family member X1	NLR family member X1	NLR family member X1	NLR family member X1	NLR family member X1	NLRX1	NLRX1	NLRX1-201	NOD9	UPI000240C5F5	XM_003642592	XM_003642592.2	XM_004948038	XM_004948038.1	XP_003642640	XP_003642640	XP_003642640.1	XP_004948095	XP_004948095.1	XP_004948096	XP_004948096.1	gga:419755
SHC1	9031.ENSGALP00000011095	https://smart.embl.de/smart/DDvec.cgi?smart=607:PTB(183|347)+SH2(510|589)+	SHC adaptor protein 1; SHC (Src homology 2 domain containing) transforming protein 1	395934	A0A1D5NYP8	A0A1D5NYP8_CHICK	ENSGALG00000006863	ENSGALG00000006863	ENSGALG00000006863	ENSGALP00000011095	ENSGALP00000011095	ENSGALP00000011095	ENSGALT00000011109	ENSGALT00000011109	ENSGALT00000011109	Gga.2219	H9KZG0	NP_001280209	NP_001280209.1	SHC	SHC	SHC	SHC adaptor protein 1	SHC adaptor protein 1	SHC1	SHC1	SHC1	SHC1	SHC1	SHC1-201	UPI0002C877F0	XM_004948267	XM_004948267.1	XM_424373	XM_424373.4	XP_004948322	XP_004948322.1	XP_004948323	XP_004948323.1	XP_004948324	XP_004948324.1	XP_424373	XP_424373.4	gga:395934	p66
APOA4	9031.ENSGALP00000011502	https://smart.embl.de/smart/DDvec.cgi?smart=366:SIGNAL(1|19)+Pfam_Apolipoprotein(60|253)+Pfam_Apolipoprotein(246|364)+	Gallus gallus apolipoprotein A-IV (APOA4), mRNA	395780	395780	APOA4	APOA4	APOA4	APOA4	APOA4	APOA4	APOAIV	APOAIV	APOAIV	APOAIV-201	Apolipoprotein A4	Apolipoprotein A4	Apolipoprotein AIV	Apolipoprotein AIV	CAA76273.1	ENSGALG00000007109	ENSGALG00000007109	ENSGALG00000007109	ENSGALP00000011502	ENSGALP00000011502	ENSGALT00000011516	ENSGALT00000011516	Gallus gallus apolipoprotein A-IV (APOA4), mRNA.	Gallus gallus apolipoprotein A-IV (APOA4), mRNA.	Gga.462	NM_204938	NM_204938.1	NP_990269	NP_990269	NP_990269.1	NP_990269.1	NP_990269.1	O93601	O93601	O93601	O93601_CHICK	O93601_CHICK	UPI00000FC43B	Y16534	apoAIV	apoAIV	apolipoprotein A4	gga:395780
SERPING1	9031.ENSGALP00000011922	https://smart.embl.de/smart/DDvec.cgi?smart=487:SERPIN(137|485)+	Serpin peptidase inhibitor, clade G (C1 inhibitor), member 1	AADN03004626	C1-INH	C1IN	C1NH	ENSGALG00000007381	ENSGALG00000007381	ENSGALG00000007381	ENSGALP00000011922	ENSGALP00000011922	ENSGALP00000011922	ENSGALT00000011936	ENSGALT00000011936	ENSGALT00000011936	F1NA58	HAE1	HAE2	SERPING1	SERPING1-201	UPI0002C87C17
MASP1	9031.ENSGALP00000011986	https://smart.embl.de/smart/DDvec.cgi?smart=729:CUB(16|135)+EGF_CA(136|179)+CUB(182|294)+CCP(298|359)+CCP(364|429)+Tryp_SPc(446|710)+	Gallus gallus mannan-binding lectin serine peptidase 1 (C4/C2 activating component of Ra-reactive factor) (MASP1), mRNA; Belongs to the peptidase S1 family	3.4.21.-	AADN03005775	EC 3.4.21.-	ENSGALG00000007419	ENSGALG00000007419	ENSGALG00000007419	ENSGALP00000011986	ENSGALP00000011986	ENSGALP00000011986	ENSGALP00000011987	ENSGALT00000012000	ENSGALT00000012000	ENSGALT00000012000	ENSGALT00000012001	F1N9E1	F1N9E1	F1N9E1	F1N9E1_CHICK	F1N9E1_CHICK	Gga.7840	MASP1	MASP1	MASP1	MASP1	MASP1	MASP1-201	Mannan binding lectin serine peptidase 1	Mannan binding lectin serine peptidase 1	NM_213586	NM_213586.1	NP_998751	NP_998751	NP_998751.1	UPI0002C87D92	gga:407088	mannan binding lectin serine peptidase 1
CEBPB	9031.ENSGALP00000012991	https://smart.embl.de/smart/DDvec.cgi?smart=328:BRLZ(252|316)+	CCAAT/enhancer-binding protein beta; Important transcriptional activator regulating the expression of genes involved in immune and inflammatory responses. Binds to regulatory regions of several acute-phase and cytokines genes and probably plays a role in the regulation of acute-phase reaction, inflammation and hemopoiesis. The consensus recognition site is 5'-T[TG]NNGNAA[TG]-3'. Functions in brow…	396185	396185	AAO39751.1	AY212285	CAA50144.1	CAA79760.1	CCAAT/enhancer binding protein beta	CCAAT/enhancer-binding protein beta	CCAAT/enhancer-binding protein beta	CEBPB	CEBPB	CEBPB	CEBPB	CEBPB	CEBPB	CEBPB-201	CEBPB_CHICK	CEBPB_CHICK	ENSGALG00000008014	ENSGALG00000008014	ENSGALG00000008014	ENSGALP00000012991	ENSGALP00000012991	ENSGALP00000012991	ENSGALT00000013006	ENSGALT00000013006	ENSGALT00000013006	Gga.4285	NF-M	NF-M	NM_205253	NM_205253.2	NP_990584	NP_990584	NP_990584.1	NP_990584.1	NP_990584.1	Q05826	Q05826	Q05826	Q540C6	Q540C6	Q540C6	Transcription factor NF-M	Transcription factor NF-M	UPI00000068AE
NOS1	9031.ENSGALP00000013280	https://smart.embl.de/smart/DDvec.cgi?smart=1435:PDZ(26|100)+Pfam_NO_synthase(356|718)+Pfam_Flavodoxin_1(763|936)+Pfam_FAD_binding_1(991|1220)+Pfam_NAD_binding_1(1252|1366)+	Nitric oxide synthase; Produces nitric oxide (NO)	1.14.13.39	427721	427721	E1C799	E1C799	E1C799	E1C799_CHICK	E1C799_CHICK	EC 1.14.13.39	ENSGALG00000008177	ENSGALG00000008177	ENSGALG00000008177	ENSGALP00000013277	ENSGALP00000013279	ENSGALP00000013280	ENSGALP00000013280	ENSGALP00000013283	ENSGALT00000013292	ENSGALT00000013294	ENSGALT00000013295	ENSGALT00000013295	ENSGALT00000013298	NOS	NOS1	NOS1	NOS1	NOS1	NOS1	NOS1	NOS1-201	Nitric oxide synthase	Nitric oxide synthase	Nitric oxide synthase 1 (neuronal)	UPI000060F349	XM_004934480	XM_004934480.1	XM_425296	XM_425296.3	XP_004934537	XP_004934537	XP_004934537.1	XP_004934537.2	XP_004934537.2	XP_015150359.1	XP_015150359.1	XP_015150360.1
HRG	9031.ENSGALP00000014070	https://smart.embl.de/smart/DDvec.cgi?smart=389:SIGNAL(1|19)+CY(25|132)+CY(142|255)+	Histidine-rich glycoprotein	A0A1L1RKA9	A0A1L1RKA9_CHICK	ENSGALG00000008646	ENSGALG00000008646	ENSGALG00000008646	ENSGALP00000014070	ENSGALP00000014070	ENSGALP00000014070	ENSGALT00000014086	ENSGALT00000014086	ENSGALT00000014086	F1NL38	HPRG	HRG	HRG	HRG-201	HRGP	Histidine-rich glycoprotein	UPI0002C87831	Uncharacterized protein	XP_001233925	gga:770588	histidine rich glycoprotein	histidine-rich glycoprotein
FZD1	9031.ENSGALP00000014736	https://smart.embl.de/smart/DDvec.cgi?smart=592:SIGNAL(1|48)+FRI(69|186)+Frizzled(258|585)+	Frizzled-1; Receptor for Wnt proteins. Most of frizzled receptors are coupled to the beta-catenin canonical signaling pathway, which leads to the activation of disheveled proteins, inhibition of GSK- 3 kinase, nuclear accumulation of beta-catenin and activation of Wnt target genes. A second signaling pathway involving PKC and calcium fluxes has been seen for some family members, but it is not yet…	374062	ENSGALG00000009064	ENSGALG00000009064	ENSGALG00000009064	ENSGALP00000014736	ENSGALP00000014736	ENSGALP00000014736	ENSGALP00000037386	ENSGALT00000014752	ENSGALT00000014752	ENSGALT00000014752	ENSGALT00000038180	F1NGQ9	FZ1	FZD1	FZD1	FZD1	FZD1	FZD1-201	FZD1_CHICK	Frizzled-1	Fz-1	Fz-1	NM_001030337	NM_001030337.1	NP_001025508	NP_001025508	NP_001025508.1	NP_001025508.1	O57328	Q9IA07	UPI0000ECCC7B	cFz-1	cFz-1	frizzled class receptor 1	gga:374062
CFTR	9031.ENSGALP00000015166	https://smart.embl.de/smart/DDvec.cgi?smart=1273:Pfam_ABC_membrane(1|139)+AAA(239|614)+Pfam_ABC_membrane(654|940)+AAA(1027|1209)+	Cystic fibrosis transmembrane conductance regulator; Epithelial ion channel that plays an important role in the regulation of epithelial ion and water transport and fluid homeostasis. Mediates the transport of chloride ions across the cell membrane. Channel activity is coupled to ATP hydrolysis. The ion channel is also permeable to HCO(3-); selectivity depends on the extracellular chloride concen…	3.6.3.49	A0A1D5PVT1	A0A1D5PVT1_CHICK	A0M8U4	ABK34432.1	AC159212	ATP-binding cassette sub-family C member 7	CFTR	CFTR	CFTR	CFTR	CFTR	CFTR-201	CFTR-202	Channel conductance-controlling ATPase	EC 3.6.3.49	ENSGALG00000009324	ENSGALG00000009324	ENSGALG00000009324	ENSGALP00000015163	ENSGALP00000015163	ENSGALP00000015165	ENSGALP00000015166	ENSGALP00000015166	ENSGALP00000015166	ENSGALP00000015168	ENSGALT00000015179	ENSGALT00000015179	ENSGALT00000015181	ENSGALT00000015182	ENSGALT00000015182	ENSGALT00000015182	ENSGALT00000015184	F1P2S6	F1P2S7	Gga.27462	LOC100859473	LOC100859473	NM_001105666	NM_001105666.1	NP_001099136	NP_001099136	NP_001099136.1	UPI0000E747A5	UPI0002C880B9	XM_003640348
IL22	9031.ENSGALP00000016087	https://smart.embl.de/smart/DDvec.cgi?smart=197:SIGNAL(1|28)+IL10(51|185)+	Gallus gallus interleukin 22 (IL22), mRNA	417838	417838	AADN03000396	E1C1U2	E1C1U2	E1C1U2	E1C1U2_CHICK	E1C1U2_CHICK	ENSGALG00000009904	ENSGALG00000009904	ENSGALG00000009904	ENSGALP00000016087	ENSGALP00000016087	ENSGALP00000016087	ENSGALT00000016106	ENSGALT00000016106	ENSGALT00000016106	Gallus gallus interleukin 22 (IL22), mRNA.	Gallus gallus interleukin 22 (IL22), mRNA.	Gga.52074	IL-22	IL-22	IL22	IL22	IL22	IL22	IL22	IL22-201	Interleukin 22	Interleukin 22	NM_001199614	NM_001199614.1	NP_001186543	NP_001186543	NP_001186543.1	NP_001186543.1	NP_001186543.1	UPI00004471E9	gga:417838	interleukin 22	interleukin-22	interleukin-22
COCH	9031.ENSGALP00000016113	https://smart.embl.de/smart/DDvec.cgi?smart=609:LCCL(88|170)+VWA(222|394)+VWA(424|598)+	Cochlin; Plays a role in the control of cell shape and motility in the trabecular meshwork	395779	395779	AAC62253.1	AF012252	COCH	COCH	COCH	COCH	COCH	COCH	COCH-201	COCH-5B2	COCH-5B2	COCH5B2	COCH5B2	COCH5B2	COCH_CHICK	COCH_CHICK	Cochlin	Cochlin	ENSGALG00000009920	ENSGALG00000009920	ENSGALG00000009920	ENSGALP00000016113	ENSGALP00000016113	ENSGALP00000016113	ENSGALP00000037066	ENSGALT00000016132	ENSGALT00000016132	ENSGALT00000016132	ENSGALT00000037860	Gga.2805	NM_204937	NM_204937.1	NP_990268	NP_990268	NP_990268.1	NP_990268.1	NP_990268.1	O42163	O42163	O42163	R9PXN6	UPI0002C878D5	cochlin	gga:395779
ATP6V0B	9031.ENSGALP00000016395	https://smart.embl.de/smart/DDvec.cgi?smart=211:TRANS(13|35)+Pfam_ATP-synt_C(58|117)+Pfam_ATP-synt_C(144|203)+	Gallus gallus ATPase, H+ transporting, lysosomal 21kDa, V0 subunit b (ATP6V0B), mRNA; Belongs to the V-ATPase proteolipid subunit family	424575	A0A1L1RUN2	A0A1L1RUN2_CHICK	ATP6V0B	ATP6V0B	ATP6V0B	ATP6V0B	ATP6V0B-201	ATPase H+ transporting V0 subunit b	ATPase H+ transporting V0 subunit b	E1C5X9	ENSGALG00000010091	ENSGALG00000010091	ENSGALG00000010091	ENSGALP00000016395	ENSGALP00000016395	ENSGALP00000016395	ENSGALT00000016414	ENSGALT00000016414	ENSGALT00000016414	NM_001277572	NM_001277572.1	NP_001264501	NP_001264501	NP_001264501.1	NP_001264501.1	UPI0002C880FB	gga:424575
DHCR24	9031.ENSGALP00000017539	https://smart.embl.de/smart/DDvec.cgi?smart=516:TRANS(4|18)+TRANS(31|50)+Pfam_FAD_binding_4(94|203)+	Uncharacterized protein; Gallus gallus 24-dehydrocholesterol reductase (DHCR24), mRNA	1.3.1.-	1.3.1.72	24-dehydrocholesterol reductase	AJ720832	CAG32491.1	DHCR24	DHCR24	DHCR24	DHCR24	DHCR24	DHCR24-201	EC 1.3.1.-	EC 1.3.1.72	ENSGALG00000010798	ENSGALG00000010798	ENSGALG00000010798	ENSGALP00000017539	ENSGALP00000017539	ENSGALP00000017539	ENSGALT00000017560	ENSGALT00000017560	ENSGALT00000017560	F7BEW1	F7BEW1_CHICK	Gga.7345	NM_001031288	NM_001031288.1	NP_001026459	NP_001026459	NP_001026459.1	Q5ZIF2	UPI00004438DC	Uncharacterized protein	gga:424661
C8A	9031.ENSGALP00000017612	https://smart.embl.de/smart/DDvec.cgi?smart=603:SIGNAL(1|27)+TSP1(56|106)+LDLa(110|147)+MACPF(302|511)+EGF(515|548)+TSP1(561|602)+	Complement component 8, alpha polypeptide	429111	429111	C8A	C8A	C8A	C8A	C8A	C8A	C8A-201	Complement C8 alpha chain	Complement C8 alpha chain	Complement component 8, alpha polypeptide	ENSGALG00000010850	ENSGALG00000010850	ENSGALG00000010850	ENSGALP00000017612	ENSGALP00000017612	ENSGALP00000017612	ENSGALT00000017633	ENSGALT00000017633	ENSGALT00000017633	F1NJU5	F1NJU5	F1NJU5	F1NJU5_CHICK	F1NJU5_CHICK	Gga.27731	UPI0000E80AED	XM_426667	XM_426667.4	XP_015146668	XP_015146668.1	XP_015146668.1	XP_426667	XP_426667.2	XP_426667.2	XP_426667.2	complement C8 alpha chain	complement component 8, alpha polypeptide	gga:429111
AREGB	9031.ENSGALP00000017644	https://smart.embl.de/smart/DDvec.cgi?smart=210:SIGNAL(1|21)+EGF(103|140)+TRANS(159|181)+	Amphiregulin; Gallus gallus amphiregulin B (AREGB), mRNA	428752	428752	AADN03003930	AAU21467.1	AREG	AREG	AREG	AREG	AREG	AREG-201	AREG/SDGF	AREG/SDGF	AREGB	AREGB	AREGB	AREGB	AY725836	Amphiregulin	Amphiregulin	ENSGALG00000010866	ENSGALG00000010866	ENSGALG00000010866	ENSGALP00000017644	ENSGALP00000017644	ENSGALT00000017665	ENSGALT00000017665	Gallus gallus amphiregulin B (AREGB), mRNA.	Gallus gallus amphiregulin B (AREGB), mRNA.	Gga.22139	NM_001031537	NM_001031537.1	NP_001026708	NP_001026708	NP_001026708.1	NP_001026708.1	NP_001026708.1	Q645M5	Q645M5	Q645M5	Q645M5_CHICK	Q645M5_CHICK	UPI0000440812	amphiregulin	gga:428752
HOXA9	9031.ENSGALP00000018013	https://smart.embl.de/smart/DDvec.cgi?smart=260:Pfam_Hox9_act(1|181)+HOX(194|256)+	Uncharacterized protein	396096	AADN03001928	AC165369	ENSGALG00000028983	ENSGALG00000028983	ENSGALG00000028983	ENSGALP00000018013	ENSGALP00000018013	ENSGALT00000018035	ENSGALT00000018035	F1NE14	F1NE14	F1NE15	F1NJG5	F1NJG5	F1NJG5_CHICK	HOXA-9	HOXA9	HOXA9	HOXA9	Homeobox protein Hox-A9	LOC100858551	LOC100858551	LOC100858870	LOC100858870	NP_001292153.1	UPI0000E7FD50	Uncharacterized protein	Uncharacterized protein	XP_003640751	XP_003640751.1	XP_003640754	XP_003640754.1	XP_003640782	XP_003640782.1
MAPK10	9031.ENSGALP00000018075	https://smart.embl.de/smart/DDvec.cgi?smart=464:S_TKc(64|359)+	Mitogen-activated protein kinase 10	2.7.11.24	422592	A0A1D5PXC6	A0A1D5PXC6_CHICK	AADN03004176	E1C8C5	EC 2.7.11.24	ENSGALG00000011109	ENSGALG00000011109	ENSGALG00000011109	ENSGALP00000018074	ENSGALP00000018075	ENSGALP00000018075	ENSGALP00000018075	ENSGALT00000018096	ENSGALT00000018097	ENSGALT00000018097	ENSGALT00000018097	JNK3	MAPK10	MAPK10	MAPK10	MAPK10	MAPK10	MAPK10-201	MAPK8	MAPK8	Mitogen-activated protein kinase	Mitogen-activated protein kinase 10	NP_001305153	NP_001305153.1	PRKM10	UPI00003AD7AF	XM_004941103	XM_004941103.1	XM_004941104	XM_004941104.1	XM_004941105	XM_004941105.1	XM_004941106	XM_004941106.1	XM_004941107	XM_004941107.1	XM_420551	XM_420551.4	XP_004941160
SLC11A1	9031.ENSGALP00000018625	https://smart.embl.de/smart/DDvec.cgi?smart=555:Pfam_Nramp(83|468)+TRANS(499|521)+	Natural resistance-associated macrophage protein 1; Divalent transition metal (iron and manganese) transporter involved in iron metabolism and host resistance to certain pathogens. Macrophage-specific membrane transport function. Controls natural resistance to infection with intracellular parasites. Pathogen resistance involves sequestration of Fe(2+) and Mn(2+), cofactors of both prokaryotic and…	395811	395811	AAC59756.1	AAD14396.1	AAL62451.1	AAL62452.1	AAL62453.1	AAL62454.1	AAL62456.1	AAL67513.1	AF459825	AY072002	AY072003	AY072004	AY072005	AY072007	BCG	BCG	ENSGALG00000011434	ENSGALG00000011434	ENSGALG00000011434	ENSGALP00000018625	ENSGALP00000018625	ENSGALP00000018625	ENSGALP00000037448	ENSGALP00000037452	ENSGALP00000037455	ENSGALT00000018648	ENSGALT00000018648	ENSGALT00000018648	ENSGALT00000038242	ENSGALT00000038246	ENSGALT00000038249	Gga.477	NM_204964	NM_204964.1	NP_990295	NP_990295	NP_990295.1	NP_990295.1	NP_990295.1	NRAM1_CHICK	NRAM1_CHICK	NRAMP1	NRAMP1	NRAMP1
NR1H4	9031.ENSGALP00000018906	https://smart.embl.de/smart/DDvec.cgi?smart=473:ZnF_C4(125|196)+HOLI(290|445)+	Gallus gallus nuclear receptor subfamily 1, group H, member 4 (NR1H4), mRNA	373902	373902	AAM90896.1	AF492497	ENSGALG00000011594	ENSGALG00000011594	ENSGALG00000011594	ENSGALP00000018906	ENSGALP00000018906	ENSGALP00000018906	ENSGALP00000037411	ENSGALT00000018929	ENSGALT00000018929	ENSGALT00000018929	ENSGALT00000038205	F6QU14	F6QU14	FXR	FXR	FXR	FXR-201	Farnesoid X receptor	Farnesoid X receptor	Gga.127	NM_204113	NM_204113.2	NP_989444	NP_989444	NP_989444.1	NP_989444.1	NP_989444.1	NR1H4	NR1H4	NR1H4	NR1H4	NR1H4	NR1H4	Nuclear receptor subfamily 1 group H member 4	Nuclear receptor subfamily 1 group H member 4	Q8JHU2	Q8JHU2	Q8JHU2	Q8JHU2_CHICK	Q8JHU2_CHICK	UPI00000FBC1B	gga:373902
SREBF2	9031.ENSGALP00000019416	https://smart.embl.de/smart/DDvec.cgi?smart=1086:HLH(281|331)+	Sterol regulatory element binding transcription factor 2	395304	A0A1D5PX69	A0A1D5PX69_CHICK	AADN03000743	ENSGALG00000011916	ENSGALG00000011916	ENSGALG00000011916	ENSGALP00000019416	ENSGALP00000019416	ENSGALP00000019416	ENSGALP00000037195	ENSGALP00000037197	ENSGALT00000019442	ENSGALT00000019442	ENSGALT00000019442	ENSGALT00000037990	ENSGALT00000037992	F1NFU5	Gga.48311	Gga.4949	SREBF2	SREBF2	SREBF2	SREBF2	SREBF2	SREBF2-201	SREBP-2	SREBP-2	SREBP2	UPI0002C875C6	XM_004937701	XM_004937701.1	XM_416222	XM_416222.4	XP_004937758	XP_004937758.1	XP_015144523	XP_015144523.1	XP_416222	XP_416222.4	bHLHd2	gga:395304
CFI	9031.ENSGALP00000019783	https://smart.embl.de/smart/DDvec.cgi?smart=581:SIGNAL(1|21)+KAZAL(62|108)+SR(116|210)+LDLa(215|251)+LDLa(252|291)+Tryp_SPc(336|567)+	Complement factor I precursor ; Belongs to the peptidase S1 family	3.4.21.45	428773	428773	CFI	CFI	CFI	CFI	CFI	CFI-201	Complement factor I	Complement factor I	Complement factor I precursor	EC 3.4.21.45	ENSGALG00000012126	ENSGALG00000012126	ENSGALG00000012126	ENSGALP00000019783	ENSGALP00000019783	ENSGALP00000019783	ENSGALT00000019810	ENSGALT00000019810	ENSGALT00000019810	F1NF64	F1NF64	F1NF64	F1NF64_CHICK	F1NF64_CHICK	NP_001258947	NP_001258947	NP_001258947.1	NP_001258947.1	NP_001258947.1	UPI0002C86B3B	complement factor I	complement factor I precursor	gga:428773
PRL	9031.ENSGALP00000020651	https://smart.embl.de/smart/DDvec.cgi?smart=229:Pfam_Hormone_1(16|229)+	Prolactin; Gallus gallus prolactin (PRL), mRNA	396453	396453	AAA49040.1	AAG01026.1	AAT02222.1	AAT02223.1	AAT02224.1	AAT02225.1	AB011438	ABG26505.1	ABG26506.1	ABG26507.1	ABG26508.1	ABG26509.1	ABG26510.1	ABG26511.1	ABG26512.1	ABG26513.1	ABG26514.1	ABG26515.1	ABG26516.1	ABG26517.1	ABG26518.1	ABG26519.1	ABG26521.1	ABG26522.1	ABG26523.1	ABG26524.1	ABG26527.1	ABG26528.1	ABG26529.1	ABG26531.1	ABG26532.1	ABG26533.1	ABG26535.1	ABG26537.1	ABG26539.1	ABG26540.1	ABG26541.1	ABG26542.1	ABG26546.1	ABG26547.1	ABG26549.1	ABG26550.1	ABG26551.1	ABG26552.1
IL20RB	9031.ENSGALP00000021477	https://smart.embl.de/smart/DDvec.cgi?smart=310:Pfam_Tissue_fac(10|118)+Pfam_Interfer-bind(130|221)+TRANS(227|249)+	Interleukin 20 receptor beta	AADN03006828	DIRS1	E1BSG4	E1BSG4	E1BSG4	E1BSG4_CHICK	E1BSG4_CHICK	E1BW22	ENSGALG00000013169	ENSGALG00000013169	ENSGALG00000013169	ENSGALP00000021477	ENSGALP00000021477	ENSGALP00000021477	ENSGALP00000038964	ENSGALT00000021510	ENSGALT00000021510	ENSGALT00000021510	ENSGALT00000039755	FNDC6	IL-20R2	IL20RB	IL20RB	IL20RB	IL20RB	IL20RB	IL20RB	IL20RB-201	IL20RB-202	Interleukin 20 receptor beta	Interleukin 20 receptor subunit beta	Interleukin 20 receptor subunit beta	MGC34923	UPI0000ECAA71	UPI0002C86A33	XM_001231359	XM_001231359.2	XP_001231360	XP_001231360.2	XP_015150082	gga:768437	interleukin 20 receptor beta	interleukin 20 receptor subunit beta
RBM14	9031.ENSGALP00000021838	https://smart.embl.de/smart/DDvec.cgi?smart=575:Pfam_RRM_1(1|33)+	RNA binding motif protein 14	426080	A0A1D5NTG2	A0A1D5NTG2_CHICK	COAA	DKFZp779J0927	ENSGALG00000013411	ENSGALG00000013411	ENSGALG00000013411	ENSGALP00000021838	ENSGALP00000021838	ENSGALP00000021838	ENSGALT00000021876	ENSGALT00000021876	ENSGALT00000021876	Gga.49171	H9L035	RBM14	RBM14	RBM14	RBM14	RBM14	RBM14-201	RNA binding motif protein 14	RNA binding motif protein 14	RNA binding motif protein 14	RNA binding motif protein 14	SIP	SYTIP1	UPI0002C86DC6	XP_015128483	XP_015128483.1	XP_423757	XP_423757.4	gga:426080
GAPDH	9031.ENSGALP00000023278	https://smart.embl.de/smart/DDvec.cgi?smart=325:Gp_dh_N(1|142)+Pfam_Gp_dh_C(147|304)+	Glyceraldehyde-3-phosphate dehydrogenase; Has both glyceraldehyde-3-phosphate dehydrogenase and nitrosylase activities, thereby playing a role in glycolysis and nuclear functions, respectively. Glyceraldehyde-3-phosphate dehydrogenase is a key enzyme in glycolysis that catalyzes the first step of the pathway by converting D-glyceraldehyde 3- phosphate (G3P) into 3-phospho-D-glyceroyl phosphate. M…	1.2.1.12	374193	374193	AAA48774.1	AAA48778.1	AAD02474.1	AADN03001532	AF047874	AFF57534.1	CAA23697.1	CAA23698.1	CAA25733.1	EC 1.2.1.12	ENSGALG00000014442	ENSGALG00000014442	ENSGALG00000014442	ENSGALP00000023278	ENSGALP00000023278	ENSGALP00000023278	ENSGALP00000036329	ENSGALT00000023323	ENSGALT00000023323	ENSGALT00000023323	ENSGALT00000037122	F1NH87	G3P_CHICK	G3P_CHICK	GAPD	GAPD	GAPD	GAPDH	GAPDH	GAPDH	GAPDH	GAPDH	GAPDH	GAPDH-201	Glyceraldehyde-3-phosphate dehydrogenase	Glyceraldehyde-3-phosphate dehydrogenase	H9NDQ3	JQ280469	K01458	KNC-NDS6	KNC-NDS6	M11213	NM_204305
C6	9031.ENSGALP00000023910	https://smart.embl.de/smart/DDvec.cgi?smart=935:SIGNAL(1|21)+TSP1(26|79)+TSP1(84|134)+LDLa(139|175)+MACPF(312|516)+TSP1(568|615)+CCP(644|699)+CCP(704|762)+FIMAC(768|840)+FIMAC(862|935)+	Gallus gallus complement component 6 (C6), mRNA	431585	431585	B8ZX71	B8ZX71	B8ZX71	B8ZX71_CHICK	B8ZX71_CHICK	C6	C6	C6	C6	C6	C6	C6-201	CAX16418.1	Complement C6	Complement C6	ENSGALG00000014840	ENSGALG00000014840	ENSGALG00000014840	ENSGALP00000023910	ENSGALP00000023910	ENSGALP00000023910	ENSGALT00000023956	ENSGALT00000023956	ENSGALT00000023956	F1N9Z9	F1N9Z9	F1N9Z9	FM957792	Gallus gallus complement component 6 (C6), mRNA.	Gallus gallus complement component 6 (C6), mRNA.	Gga.47928	NM_001144849	NM_001144849.2	NP_001138321	NP_001138321	NP_001138321.1	NP_001138321.1	NP_001138321.1	Sixth complement component	Sixth complement component	UPI0000E818BE	XP_015132835.1	XP_015132835.1	XP_015132837.1
FRK	9031.ENSGALP00000024119	https://smart.embl.de/smart/DDvec.cgi?smart=533:SH3(73|138)+SH2(143|228)+TyrKc(263|516)+	Fyn-related Src family tyrosine kinase	2.7.10.2	421747	421747	E1C2F6	E1C2F6	E1C2F6	E1C2F6_CHICK	E1C2F6_CHICK	EC 2.7.10.2	ENSGALG00000014979	ENSGALG00000014979	ENSGALG00000014979	ENSGALP00000024119	ENSGALP00000024119	ENSGALP00000024119	ENSGALT00000024165	ENSGALT00000024165	ENSGALT00000024165	FRK	FRK	FRK	FRK	FRK	FRK	FRK-201	Fyn-related Src family tyrosine kinase	GTK	Gga.27336	PTK5	RAK	Tyrosine-protein kinase	Tyrosine-protein kinase	UPI000240B674	XM_419779	XM_419779.4	XP_419779	XP_419779	XP_419779.3	XP_419779.3	XP_419779.3	fyn related Src family tyrosine kinase	fyn-related Src family tyrosine kinase	gga:421747
OTOP1	9031.ENSGALP00000024129	https://smart.embl.de/smart/DDvec.cgi?smart=576:TRANS(26|48)+TRANS(53|72)+Pfam_Otopetrin(93|197)+Pfam_Otopetrin(200|426)+Pfam_Otopetrin(485|563)+	Otopetrin 1	A0A1D5P972	A0A1D5P972_CHICK	AADN03004038	AADN03004257	ENSGALG00000014987	ENSGALG00000014987	ENSGALG00000014987	ENSGALP00000024128	ENSGALP00000024129	ENSGALP00000024129	ENSGALP00000024129	ENSGALT00000024174	ENSGALT00000024175	ENSGALT00000024175	ENSGALT00000024175	F1NM52	Gga.11794	OTOP1	OTOP1	OTOP1	OTOP1	OTOP1-201	Otopetrin 1	Otopetrin 1	UPI0002C87E87	XM_420790	XM_420790.3	XP_015141351	XP_420790	XP_420790.3	gga:422844	otopetrin 1	otopetrin 1
NAPRT	9031.ENSGALP00000025940	http://smart.embl.de/smart/DDt.cgi?smart=495:	Nicotinate phosphoribosyltransferase	404301	6.3.4.21	A0A1D5PSP4	A0A1D5PSP4_CHICK	EC 6.3.4.21	ENSGALG00000016133	ENSGALG00000016133	ENSGALG00000016133	ENSGALP00000025940	ENSGALP00000025940	ENSGALP00000025940	ENSGALP00000035751	ENSGALT00000025987	ENSGALT00000025987	ENSGALT00000025987	ENSGALT00000036536	F1NY99	NAPRT	NAPRT	NAPRT	NAPRT-201	NAPRT1	NAPRT1	NP_996864	NP_996864.2	Nicotinate phosphoribosyltransferase	Nicotinate phosphoribosyltransferase	PP3856	UPI0002C87795	gga:404301	nicotinate phosphoribosyltransferase	nicotinate phosphoribosyltransferase
IL1RAPL1	9031.ENSGALP00000026211	https://smart.embl.de/smart/DDvec.cgi?smart=622:IG(75|160)+IGc2(184|267)+TRANS(282|304)+TIR(330|488)+	Interleukin 1 receptor accessory protein-like 1	AADN03000501	E1BU20	E1BU20	E1BU20	E1BU20_CHICK	E1BU20_CHICK	ENSGALG00000016288	ENSGALG00000016288	ENSGALG00000016288	ENSGALP00000026211	ENSGALP00000026211	ENSGALP00000026211	ENSGALT00000026261	ENSGALT00000026261	ENSGALT00000026261	IL1R8	IL1RAPL	IL1RAPL1	IL1RAPL1	IL1RAPL1	IL1RAPL1	IL1RAPL1-201	Interleukin 1 receptor accessory protein like 1	Interleukin 1 receptor accessory protein like 1	Interleukin 1 receptor accessory protein-like 1	MRX10	MRX21	MRX34	OPHN4	TIGIRR-2	UPI0002C87107	XM_425563	XM_425563.4	XP_425563	XP_425563	XP_425563.3	gga:427993	interleukin 1 receptor accessory protein like 1	interleukin 1 receptor accessory protein-like 1
ADCY8	9031.ENSGALP00000026243	https://smart.embl.de/smart/DDvec.cgi?smart=1240:CYCc(353|555)+Pfam_DUF1053(605|700)+TRANS(727|749)+TRANS(770|792)+TRANS(823|842)+TRANS(847|869)+TRANS(884|903)+CYCc(931|1146)+	Adenylate cyclase 8 (brain); Belongs to the adenylyl cyclase class-4/guanylyl cyclase family	4.6.1.1	420328	A0A1D5PNE8	A0A1D5PNE8_CHICK	AADN03002062	AADN03002228	AC8	ADCY3	ADCY8	ADCY8	ADCY8	ADCY8	ADCY8	ADCY8-201	Adenylate cyclase 8	Adenylate cyclase 8 (brain)	E1BTI9	EC 4.6.1.1	ENSGALG00000016298	ENSGALG00000016298	ENSGALG00000016298	ENSGALP00000026243	ENSGALP00000026243	ENSGALP00000026243	ENSGALT00000026293	ENSGALT00000026293	ENSGALT00000026293	Gga.31179	HBAC1	UPI0000E7FF8E	XM_418437	XM_418437.4	XP_004940099	XP_418437	XP_418437.2	XP_418437.2	adenylate cyclase 8	adenylate cyclase 8 (brain)	gga:420328
BMX	9031.ENSGALP00000026666	https://smart.embl.de/smart/DDvec.cgi?smart=636:PH(5|113)+BTK(113|149)+SH3(188|244)+SH2(252|341)+TyrKc(375|624)+	BMX non-receptor tyrosine kinase	2.7.10.2	BMX	BMX	BMX	BMX	BMX	BMX	BMX non-receptor tyrosine kinase	BMX non-receptor tyrosine kinase	BMX non-receptor tyrosine kinase	BMX-201	E1BTT3	E1BTT3	E1BTT3	E1BTT3_CHICK	E1BTT3_CHICK	EC 2.7.10.2	ENSGALG00000016557	ENSGALG00000016557	ENSGALG00000016557	ENSGALP00000026666	ENSGALP00000026666	ENSGALP00000026666	ENSGALT00000026717	ENSGALT00000026717	ENSGALT00000026717	ETK	PSCTK3	Tyrosine-protein kinase	Tyrosine-protein kinase	UPI0002C881F4	XP_004934758	XP_004934758.1	XP_004934760	XP_004934760.1	XP_425573	XP_425573	XP_425573.3	gga:428003
OLFM4	9031.ENSGALP00000027333	https://smart.embl.de/smart/DDvec.cgi?smart=469:COIL(72|110)+COIL(169|199)+OLF(211|469)+	Gallus gallus olfactomedin 4 (OLFM4), mRNA	AADN03001124	ENSGALG00000016943	ENSGALG00000016943	ENSGALG00000016943	ENSGALP00000027333	ENSGALP00000027333	ENSGALP00000027333	ENSGALP00000027334	ENSGALT00000027385	ENSGALT00000027385	ENSGALT00000027385	ENSGALT00000027386	F1NXH9	F1NXH9	F1NXH9	F1NXH9_CHICK	F1NXH9_CHICK	Gallus gallus olfactomedin 4 (OLFM4), mRNA.	Gallus gallus olfactomedin 4 (OLFM4), mRNA.	Gga.18478	Gga.7608	NM_001040463	NM_001040463.1	NP_001035553	NP_001035553	NP_001035553.1	OLFM4	OLFM4	OLFM4	OLFM4	OLFM4	OLFM4-201	Olfactomedin 4	Olfactomedin 4	UPI0002C86EF2	gga:418826	olfactomedin 4	olfactomedin-4	olfactomedin-4
MMP1	9031.ENSGALP00000027716	https://smart.embl.de/smart/DDvec.cgi?smart=466:SIGNAL(1|17)+Pfam_PG_binding_1(27|87)+ZnMc(105|264)+HX(286|328)+HX(330|373)+HX(378|425)+HX(426|466)+	Matrix metalloproteinase; Belongs to the peptidase M10A family	3.4.24.7	418982	418982	E1C9D9	E1C9D9	E1C9D9	E1C9D9_CHICK	E1C9D9_CHICK	EC 3.4.24.7	ENSGALG00000019061	ENSGALG00000019061	ENSGALG00000019061	ENSGALP00000027716	ENSGALP00000027716	ENSGALP00000027716	ENSGALT00000027769	ENSGALT00000027769	ENSGALT00000027769	MMP1	MMP1	MMP1	MMP1	MMP1	Matrix metalloproteinase	Matrix metalloproteinase	UPI000044769D	Uncharacterized protein	Uncharacterized protein	XM_417176	XM_417176.3	XP_417176	XP_417176	XP_417176.1	XP_417176.1	XP_417176.1	gga:418982	matrix metallopeptidase 1
INSIG1	9031.ENSGALP00000028029	https://smart.embl.de/smart/DDvec.cgi?smart=141:Pfam_INSIG(1|131)+	Insulin-induced gene 1 protein; Mediates feedback control of cholesterol synthesis	420442	AADN03002144	ENSGALG00000017394	ENSGALG00000017394	ENSGALG00000017394	ENSGALP00000028029	ENSGALP00000028029	ENSGALT00000028082	ENSGALT00000028082	F1NHV3	Gga.2998	INSI1_CHICK	INSIG1	INSIG1	INSIG1	INSIG1	INSIG1-201	Insulin-induced gene 1 protein	NM_001030966	NM_001030966.1	NP_001026137	NP_001026137	NP_001026137.1	NP_001026137.1	Q5ZMT9	RCJMB04_1d1	UPI000060F7FC	gga:420442	insulin induced gene 1
PRSS2	9031.ENSGALP00000029849	https://smart.embl.de/smart/DDvec.cgi?smart=180:Tryp_SPc(2|173)+	Trypsin II-P29; Gallus gallus protease, serine, 2 (trypsin 2) (PRSS2), mRNA; Belongs to the peptidase S1 family	3.4.21.4	396344	396344	A2JDL7	AAA79914.1	AAN75630.1	AF110982	EC 3.4.21.4	ENSGALG00000014755	ENSGALG00000014755	ENSGALG00000014755	ENSGALP00000023752	ENSGALP00000023755	ENSGALP00000029849	ENSGALP00000029849	ENSGALP00000029849	ENSGALT00000023798	ENSGALT00000023801	ENSGALT00000030486	ENSGALT00000030486	ENSGALT00000030486	F1NP19	NM_205384	NM_205384.1	NP_990715	NP_990715.1	NP_990715.1	NP_990715.1	PRSS2	PRSS2	PRSS2-201	Q90629	Q90629	Q90629	TRY3_CHICK	TRY3_CHICK	Trypsin II-P29	Trypsin II-P29	U15157	UPI0002C8795D	XP_015149644	gga:107054567
SCN5A	9031.ENSGALP00000030644	https://smart.embl.de/smart/DDvec.cgi?smart=1897:Pfam_Ion_trans(128|421)+Pfam_Ion_trans(591|825)+Pfam_Na_trans_assoc(830|1082)+Pfam_Ion_trans(1086|1363)+Pfam_PKD_channel(1502|1659)+IQ(1782|1804)+	Sodium channel protein; Mediates the voltage-dependent sodium ion permeability of excitable membranes	A0A1D5PM83	A0A1D5PM83_CHICK	AADN03001807	AJ001488	CAA04783.1	CDCD2	CMD1E	CMPD2	ENSGALG00000006112	ENSGALG00000006112	ENSGALG00000006112	ENSGALP00000009852	ENSGALP00000009904	ENSGALP00000009909	ENSGALP00000030644	ENSGALP00000030644	ENSGALP00000030644	ENSGALP00000030645	ENSGALT00000009866	ENSGALT00000009918	ENSGALT00000009923	ENSGALT00000031281	ENSGALT00000031281	ENSGALT00000031281	ENSGALT00000031282	F1N8I1	Gga.3091	HB1	HB2	HBBD	HH1	ICCD	IVF	LQT3	NP_001305375	Nav1.5	O42418	PFHB1	SCN5A	SCN5A	SCN5A	SCN5A	SCN5A	SCN5A-201	SSS1	Sodium channel protein
WNT3A	9031.ENSGALP00000030668	https://smart.embl.de/smart/DDvec.cgi?smart=352:SIGNAL(1|18)+WNT1(44|352)+	Protein Wnt-3a; Ligand for members of the frizzled family of seven transmembrane receptors. Probable developmental protein. May be a signaling molecule which affects the development of discrete regions of tissues. Is likely to signal over only few cell diameters (By similarity). Isoform 1 regulates chick apical ectodermal ridge formation	395396	395396	A4F2Q1	AADN03002016	AADN03002958	AAY87456.1	AB024080	AB297682	ABK90821.1	BAA83743.1	BAF49000.1	DQ022307	EF068232	ENSGALG00000005396	ENSGALG00000005396	ENSGALG00000005396	ENSGALP00000008650	ENSGALP00000030667	ENSGALP00000030667	ENSGALP00000030668	ENSGALP00000030668	ENSGALP00000030668	ENSGALP00000030669	ENSGALT00000008664	ENSGALT00000031303	ENSGALT00000031303	ENSGALT00000031304	ENSGALT00000031304	ENSGALT00000031304	ENSGALT00000031305	F1N8G8	NM_001171601	NM_001171601.1	NM_204675	NM_204675.2	NP_001165072	NP_001165072	NP_001165072.1	NP_001165072.1	NP_001165072.1	NP_990006	NP_990006.2	NP_990006.2	NP_990006.2	Protein Wnt-3a	Protein Wnt-3a
GATA4	9031.ENSGALP00000030912	https://smart.embl.de/smart/DDvec.cgi?smart=411:Pfam_GATA-N(1|175)+ZnF_GATA(182|232)+ZnF_GATA(236|286)+	Transcription factor GATA-4; Transcriptional activator. Binds to the consensus sequence 5'-AGATAG-3' (By similarity)	396392	396392	AAA57503.1	AADN03003178	E1C9C6	ENSGALG00000016662	ENSGALG00000016662	ENSGALG00000016662	ENSGALP00000026840	ENSGALP00000030912	ENSGALP00000030912	ENSGALP00000030912	ENSGALP00000030913	ENSGALT00000026891	ENSGALT00000031548	ENSGALT00000031548	ENSGALT00000031548	ENSGALT00000031549	GATA binding protein 4	GATA-4	GATA-4	GATA-binding factor 4	GATA-binding factor 4	GATA4	GATA4	GATA4	GATA4	GATA4	GATA4	GATA4-201	GATA4_CHICK	GATA4_CHICK	Gga.795	NP_001280035	NP_001280035.1	NP_001280035.1	P43691	P43691	P43691	Transcription factor GATA-4	Transcription factor GATA-4	Transcription factor GATA-4	Transcription factor GATA-4	U11887	UPI00006109F1	XM_004935896
ATP6V0E2	9031.ENSGALP00000032616	https://smart.embl.de/smart/DDvec.cgi?smart=85:Pfam_ATP_synt_H(13|74)+	V-type proton ATPase subunit; Vacuolar ATPase is responsible for acidifying a variety of intracellular compartments in eukaryotic cells	769770	769770	ATP6V0E2	ATP6V0E2	ATP6V0E2	ATP6V0E2	ATP6V0E2	ATP6V0E2-201	ATPase H+ transporting V0 subunit e2	ENSGALG00000020754	ENSGALG00000020754	ENSGALG00000020754	ENSGALP00000032616	ENSGALP00000032616	ENSGALP00000032616	ENSGALT00000033256	ENSGALT00000033256	ENSGALT00000033256	F1P345	F1P345	F1P345	F1P345_CHICK	F1P345_CHICK	NM_001277388	NM_001277388.1	NP_001264316	NP_001264316	NP_001264316.1	NP_001264316.1	NP_001264316.1	NP_001264317	NP_001264317.1	NP_001264317.1	NP_001264317.1	UPI0002C86DFA	V-type proton ATPase subunit	V-type proton ATPase subunit	gga:769770
FSCN1	9031.ENSGALP00000033359	https://smart.embl.de/smart/DDvec.cgi?smart=490:Pfam_Fascin(20|132)+Pfam_Fascin(140|253)+Pfam_Fascin(265|375)+Pfam_Fascin(388|490)+	Gallus gallus fascin homolog 1, actin-bundling protein (Strongylocentrotus purpuratus) (FSCN1), mRNA	A0A1D6UPS2	A0A1D6UPS2_CHICK	AADN03006866	AADN03006948	AADN03006979	ADF45507.1	D5LPR1	ENSGALG00000021128	ENSGALG00000021128	ENSGALG00000021128	ENSGALP00000033359	ENSGALP00000033359	ENSGALP00000033359	ENSGALP00000033360	ENSGALT00000034001	ENSGALT00000034001	ENSGALT00000034001	ENSGALT00000034002	F1NSE1	FSCN1	FSCN1	FSCN1	FSCN1	FSCN1-201	Fascin actin-bundling protein 1	GU952796	Gga.33652	Gga.51278	NM_001178132	NM_001178132.1	NP_001171603	NP_001171603	NP_001171603.1	UPI0001D1642F	fascin	fascin	fascin actin-bundling protein 1	gga:416485
PKM2	9031.ENSGALP00000034108	https://smart.embl.de/smart/DDvec.cgi?smart=530:Pfam_PK(41|394)+Pfam_PK_C(409|527)+	Pyruvate kinase PKM; Plays a key role in glycolysis; Belongs to the pyruvate kinase family	2.7.1.40	396456	396456	AAA49020.1	AAA49021.1	EC 2.7.1.40	ENSGALG00000001992	ENSGALG00000001992	ENSGALG00000001992	ENSGALP00000003096	ENSGALP00000003096	ENSGALP00000034108	ENSGALP00000034108	ENSGALP00000034108	ENSGALT00000003100	ENSGALT00000003100	ENSGALT00000034751	ENSGALT00000034751	ENSGALT00000034751	F1NW43	Gga.4299	J00903	KPYM_CHICK	KPYM_CHICK	M10619	M18788	M18789	M18790	M18791	M18792	M18793	NM_205469	NM_205469.1	NP_990800	NP_990800	NP_990800.1	NP_990800.1	NP_990800.1	P00548	P00548	P00548	PKM	PKM	PKM	PKM	PKM
HBE1	9031.ENSGALP00000035591	https://smart.embl.de/smart/DDvec.cgi?smart=147:Pfam_Globin(8|112)+	Hemoglobin subunit beta; Gallus gallus hemoglobin, epsilon 1 (HBE1), mRNA; Belongs to the globin family	428114	428114	AAD03346.1	AADN03001729	Beta-H globin	Beta-H globin	CAA31536.1	ENSGALG00000022703	ENSGALG00000022703	ENSGALG00000022703	ENSGALP00000035590	ENSGALP00000035591	ENSGALP00000035591	ENSGALP00000035591	ENSGALT00000036370	ENSGALT00000036371	ENSGALT00000036371	ENSGALT00000036371	F1N9X2	F1N9X2	F1N9X2	HBB	HBB-H	HBBA	HBBA	HBBH	HBE1	HBE1	HBE1	HBE1-201	HBG1	Hemoglobin subunit beta	Hemoglobin subunit beta	NM_001031489	NM_001031489.1	NP_001026660	NP_001026660	NP_001026660.1	NP_001026660.1	NP_001026660.1	Q90750	Q90864	Q90864	Q90864	Q90864_CHICK	Q90864_CHICK
IL7	9031.ENSGALP00000035870	https://smart.embl.de/smart/DDvec.cgi?smart=145:SIGNAL(1|23)+	Uncharacterized protein; Gallus gallus interleukin 7 (IL7), mRNA	A0A1D5PGZ3	A0A1D5PGZ3_CHICK	ENSGALG00000022798	ENSGALG00000022798	ENSGALG00000022798	ENSGALP00000035870	ENSGALP00000035870	ENSGALT00000036659	ENSGALT00000036659	F1NAX2	Gallus gallus interleukin 7 (IL7), mRNA.	Gallus gallus interleukin 7 (IL7), mRNA.	IL-7	IL7	IL7	IL7	IL7	IL7-201	NM_001037833	NM_001037833.1	NP_001032922	NP_001032922	NP_001032922.1	UPI0000ECD12F	Uncharacterized protein	gga:420193	interleukin 7
F11	9031.ENSGALP00000036802	https://smart.embl.de/smart/DDvec.cgi?smart=631:SIGNAL(1|22)+APPLE(24|107)+APPLE(114|197)+APPLE(204|287)+APPLE(294|378)+Tryp_SPc(395|626)+	Uncharacterized protein; Belongs to the peptidase S1 family	3.4.21.34	EC 3.4.21.34	ENSGALG00000013571	ENSGALG00000013571	ENSGALG00000013571	ENSGALP00000022051	ENSGALP00000036802	ENSGALP00000036802	ENSGALP00000036802	ENSGALT00000022090	ENSGALT00000037595	ENSGALT00000037595	ENSGALT00000037595	F11	F11	F11	F1NUN5	F1NUN5	F1NUN5	F1NUN5_CHICK	F1NUN5_CHICK	UPI000240BA68	Uncharacterized protein	Uncharacterized protein	Uncharacterized protein	Uncharacterized protein	XP_015141053	XP_420678	XP_420678.3	coagulation factor XI	gga:422723
SOCS1B	9031.ENSGALP00000037214	https://smart.embl.de/smart/DDvec.cgi?smart=212:SH2(60|144)+	Suppressor of cytokine signalling 1-like protein; Uncharacterized protein	417978	417978	ADX66342.1	ENSGALG00000023193	ENSGALG00000023193	ENSGALG00000023193	ENSGALP00000037214	ENSGALP00000037214	ENSGALP00000037214	ENSGALT00000038008	ENSGALT00000038008	ENSGALT00000038008	F1NCW7	F1NCW7	F1NCW7	F1NCW7_CHICK	F1NCW7_CHICK	F5BIL7	F5BIL7	F5BIL7	Gga.34578	HQ917699	NP_001305379	NP_001305379.1	NP_001305379.1	SOCS1B	SOCS1B	SOCS1B	SOCS1B	SOCS1B	SOCS1B	SOCS1B-201	SOCS1L	SOCS1b	SOCS1b	SOCS1b	Suppressor of cytokine signalling 1-like protein	Suppressor of cytokine signalling 1-like protein	Suppressor of cytokine signalling 1-like protein	UPI0000447279	XM_004937684	XM_004937684.1	XM_004937685	XM_004937685.1	XM_004937686	XM_004937686.1
IL5	9031.ENSGALP00000039137	https://smart.embl.de/smart/DDvec.cgi?smart=136:SIGNAL(1|16)+Pfam_IL5(40|135)+	Interleukin-5; Factor that induces terminal differentiation of late- developing B-cells to immunoglobulin secreting cells	AC159985	ACR08190.1	ACR08191.1	ACR08192.1	ACR08193.1	ACR08194.1	ACR08195.1	ACR08196.1	ACR08197.1	ACR08198.1	ACR08199.1	ACR08200.1	ACR08202.1	ACR08203.1	ACR08204.1	ACR08206.1	ACR08207.1	ACR08219.1	ACR08224.1	ACR08226.1	ACR08227.1	ACR08228.1	ACR08229.1	ACR08230.1	ACR08231.1	ACR08232.1	ACR08233.1	C4PAF6	ENSGALG00000023822	ENSGALG00000023822	ENSGALG00000023822	ENSGALP00000039137	ENSGALP00000039137	ENSGALT00000039930	ENSGALT00000039930	Eosinophil differentiation factor	Eosinophil differentiation factor	F1P2P6	F1P2P6	F1P2P6	F1P2P6_CHICK	F1P2P6_CHICK	FJ907795	FJ907796	FJ907797	FJ907798
PSMD11	9031.ENSGALP00000039931	https://smart.embl.de/smart/DDvec.cgi?smart=428:PAM(145|326)+PINT(327|410)+	Proteasome (prosome, macropain) 26S subunit, non-ATPase, 11	430878	430878	AADN03008648	AADN03008839	AADN03008841	ENSGALG00000024112	ENSGALG00000024112	ENSGALG00000024112	ENSGALP00000039931	ENSGALP00000039931	ENSGALP00000039931	ENSGALT00000040727	ENSGALT00000040727	ENSGALT00000040727	F1NPA2	F1NPA2	F1NPA2	F1NPA2_CHICK	F1NPA2_CHICK	Gga.11533	MGC3844	PSMD11	PSMD11	PSMD11	PSMD11	PSMD11	PSMD11	PSMD11-201	Proteasome 26S subunit, non-ATPase 11	Proteasome 26S subunit, non-ATPase 11	Rpn6	S9	UPI0002C87030	XP_015154772	XP_015154772.1	XP_015154772.1	XP_428428	XP_428428.3	gga:430878	p44.5	proteasome 26S subunit, non-ATPase 11
ATP6V0D1	9031.ENSGALP00000040976	https://smart.embl.de/smart/DDvec.cgi?smart=127:Pfam_vATP-synt_AC39(1|126)+	ATPase, H+ transporting, lysosomal 38kDa, V0 subunit d1	ATP6D	ATP6DV	ATP6V0D1	ATP6V0D1-201	ENSGALG00000026096	ENSGALG00000026096	ENSGALG00000026096	ENSGALP00000040976	ENSGALP00000040976	ENSGALT00000046054	ENSGALT00000046054	LOC100858165	LOC100858165	P39	R4GG15	UPI0002C880E7	VATX	VPATPD	Vma6	XM_003643305	XM_003643305.2	XP_003643353	XP_003643353.2
NKIRAS2	9031.ENSGALP00000041419	https://smart.embl.de/smart/DDvec.cgi?smart=168:Pfam_Ras(3|147)+	NF-kappa-B inhibitor-interacting Ras-like protein 2; Atypical Ras-like protein that acts as a potent regulator of NF-kappa-B activity by preventing the degradation of NF-kappa-B inhibitor beta (NFKBIB) by most signals, explaining why NFKBIB is more resistant to degradation	420032	420032	AADN03008726	AJ720318	CAG31977.1	ENSGALG00000028971	ENSGALG00000028971	ENSGALG00000028971	ENSGALP00000041419	ENSGALP00000041419	ENSGALT00000044950	ENSGALT00000044950	Gga.9642	I-kappa-B-interacting Ras-like protein 2	I-kappa-B-interacting Ras-like protein 2	KBRS2_CHICK	KBRS2_CHICK	NFKB inhibitor interacting Ras like 2	NKIRAS2	NKIRAS2	NKIRAS2	NKIRAS2	NKIRAS2	NKIRAS2	NKIRAS2-201	NM_001006333	NM_001006333.1	NP_001006333	NP_001006333	NP_001006333.1	NP_001006333.1	NP_001006333.1	Q5ZJW6	Q5ZJW6	Q5ZJW6	R4GH82	RCJMB04_15a13	RCJMB04_15a13	UPI0002C86E96	gga:420032
TRIM62	9031.ENSGALP00000041446	https://smart.embl.de/smart/DDvec.cgi?smart=479:RING(15|57)+Pfam_zf-B_box(92|132)+PRY(298|351)+Pfam_SPRY(354|471)+	Tripartite motif containing 62	2.3.2.27	429807	429807	AADN03008042	DEAR1	EC 2.3.2.27	ENSGALG00000028437	ENSGALG00000028437	ENSGALG00000028437	ENSGALP00000041446	ENSGALP00000041446	ENSGALT00000043059	ENSGALT00000043059	FLJ10759	Gga.53460	R4GHA7	R4GHA7	R4GHA7	R4GHA7_CHICK	R4GHA7_CHICK	TRIM62	TRIM62	TRIM62	TRIM62	TRIM62	TRIM62	TRIM62-201	Tripartite motif containing 62	Tripartite motif containing 62	Tripartite motif containing 62	UPI0002C87C46	XM_427363	XM_427363.4	XP_015152721	XP_015152721.1	XP_015152721.1	XP_015152722.1	XP_015152722.1	XP_427363	XP_427363.3	gga:429807	tripartite motif containing 62	tripartite motif containing 62
HSPBP1	9031.ENSGALP00000041511	http://smart.embl.de/smart/DDt.cgi?smart=246:	HSPA (heat shock 70kDa) binding protein, cytoplasmic cochaperone 1	100858988	A0A1D5P628	A0A1D5P628_CHICK	ENSGALG00000028146	ENSGALG00000028146	ENSGALG00000028146	ENSGALP00000041511	ENSGALP00000041511	ENSGALT00000044897	ENSGALT00000044897	FES1	HSPA (Hsp70) binding protein 1	HSPA (Hsp70) binding protein 1	HSPBP1	HSPBP1	HSPBP1	HSPBP1-201	HspBP1	LOC100858988	LOC100858988	R4GHG6	UPI000240CC18	XM_003643803	XM_003643803.2	XP_003643851	XP_003643851.1	XP_015128867	XP_015128867.1	gga:100858988
CYBA	9031.ENSGALP00000041559	https://smart.embl.de/smart/DDvec.cgi?smart=182:Pfam_Cytochrom_B558a(2|182)+	Cytochrome b-245 light chain; Critical component of the membrane-bound oxidase of phagocytes that generates superoxide. Associates with NOX3 to form a functional NADPH oxidase constitutively generating superoxide	100859840	100859840	AADN03006245	AJ720004	CAG31663.1	CYBA	CYBA	CYBA	CYBA	CYBA-201	Cytochrome b(558) alpha chain	Cytochrome b(558) alpha chain	Cytochrome b-245 light chain	Cytochrome b-245 light chain	Cytochrome b-245, alpha polypeptide	Cytochrome b558 subunit alpha	Cytochrome b558 subunit alpha	ENSGALG00000026172	ENSGALG00000026172	ENSGALG00000026172	ENSGALP00000041559	ENSGALP00000041559	ENSGALT00000043860	ENSGALT00000043860	Gga.34606	Neutrophil cytochrome b 22 kDa polypeptide	Neutrophil cytochrome b 22 kDa polypeptide	P22 phagocyte B-cytochrome	P22 phagocyte B-cytochrome	P22-phox	P22-phox	Q5ZKT0	Q5ZKT0	Q5ZKT0	Q5ZKT0_CHICK	Q5ZKT0_CHICK	R4GHL0	RCJMB04_9e23	RCJMB04_9e23	UPI0002C87C60	XP_015148149	XP_015148149.1	XP_015148149.1	cytochrome b-245 alpha chain	cytochrome b-245, alpha polypeptide	gga:100859840
S100A10	9031.ENSGALP00000041652	https://smart.embl.de/smart/DDvec.cgi?smart=57:TRANS(27|49)+	Protein S100-A10; Because S100A10 induces the dimerization of ANXA2/p36, it may function as a regulator of protein phosphorylation in that the ANXA2 monomer is the preferred target (in vitro) of tyrosine- specific kinase	396506	396506	AAA48690.1	AADN03008395	Calpactin I light chain	Calpactin I light chain	Calpactin-1 light chain	Calpactin-1 light chain	Cellular ligand of annexin II	Cellular ligand of annexin II	ENSGALG00000028774	ENSGALG00000028774	ENSGALG00000028774	ENSGALP00000041652	ENSGALP00000041652	ENSGALT00000042661	ENSGALT00000042661	Gga.11321	M38592	NM_205506	NM_205506.1	NP_990837	NP_990837	NP_990837.1	NP_990837.1	NP_990837.1	P10 protein	P10 protein	P11	P11	P11	P11	P27003	P27003	P27003	Protein S100-A10	Protein S100-A10	R4GHU2	S100 calcium binding protein A10	S100 calcium-binding protein A10	S100 calcium-binding protein A10	S100A10	S100A10	S100A10	S100A10	S100A10
PPIA	9031.ENSGALP00000041690	https://smart.embl.de/smart/DDvec.cgi?smart=147:Pfam_Pro_isomerase(1|145)+	Peptidyl-prolyl cis-trans isomerase; PPIases accelerate the folding of proteins. It catalyzes the cis-trans isomerization of proline imidic peptide bonds in oligopeptides	5.2.1.8	776282	776282	AADN03008107	D0EKR3	D0EKR3	D0EKR3_CHICK	D0EKR3_CHICK	EC 5.2.1.8	ENSGALG00000028600	ENSGALG00000028600	ENSGALG00000028600	ENSGALP00000041690	ENSGALP00000041690	ENSGALT00000044106	ENSGALT00000044106	NP_001159798	NP_001159798	NP_001159798.1	NP_001159798.1	NP_001159798.1	PPIA	PPIA	PPIA	PPIA	PPIA	PPIA-201	Peptidyl-prolyl cis-trans isomerase	Peptidyl-prolyl cis-trans isomerase	Peptidyl-prolyl cis-trans isomerase A	R4GHX2	R4GHX2	R4GHX2	UPI0002C86E3D	gga:776282	peptidyl-prolyl cis-trans isomerase A	peptidylprolyl isomerase A
CNN2	9031.ENSGALP00000041815	https://smart.embl.de/smart/DDvec.cgi?smart=283:CH(9|106)+Pfam_Calponin(145|169)+Pfam_Calponin(185|209)+Pfam_Calponin(223|246)+	Calponin; Thin filament-associated protein that is implicated in the regulation and modulation of smooth muscle contraction. It is capable of binding to actin, calmodulin, troponin C and tropomyosin. The interaction of calponin with actin inhibits the actomyosin Mg-ATPase activity	100216000	AADN03008896	CNN2	CNN2	CNN2	CNN2	CNN2-201	Calponin	ENSGALG00000027777	ENSGALG00000027777	ENSGALG00000027777	ENSGALP00000041815	ENSGALP00000041815	ENSGALT00000043764	ENSGALT00000043764	Gallus gallus calponin 2 (CNN2), mRNA.	Gallus gallus calponin 2 (CNN2), mRNA.	Gga.18917	NM_001142256	NM_001142256.1	NP_001135728	NP_001135728	NP_001135728.1	NP_001135728.1	Q5ZKU6	Q5ZKU6_CHICK	R4GI85	RCJMB04_9b22	UPI0002C8668C	calponin 2	gga:100216000
OTUB1	9031.ENSGALP00000041974	https://smart.embl.de/smart/DDvec.cgi?smart=342:Pfam_Peptidase_C65(111|342)+	OTU deubiquitinase, ubiquitin aldehyde binding 1	3.4.19.12	777320	A0A1D5NTA0	A0A1D5NTA0_CHICK	EC 3.4.19.12	ENSGALG00000028003	ENSGALG00000028003	ENSGALG00000028003	ENSGALP00000041974	ENSGALP00000041974	ENSGALT00000045330	ENSGALT00000045330	FLJ20113	FLJ40710	Gga.39416	OTU deubiquitinase, ubiquitin aldehyde binding 1	OTU deubiquitinase, ubiquitin aldehyde binding 1	OTU deubiquitinase, ubiquitin aldehyde binding 1	OTUB1	OTUB1	OTUB1	OTUB1	OTUB1	OTUB1-201	R4GIN3	UPI0002C87A65	Ubiquitin thioesterase	XM_001236781	XM_001236781.3	XP_001236782	XP_001236782	XP_001236782.2	XP_001236782.2	gga:777320
PTX3	9031.ENSGALP00000042091	https://smart.embl.de/smart/DDvec.cgi?smart=402:COIL(49|72)+Pfam_Laminin_G_3(214|370)+	Pentraxin-related protein PTX3 precursor	ENSGALG00000028284	ENSGALG00000028284	ENSGALG00000028284	ENSGALP00000042091	ENSGALP00000042091	ENSGALT00000045711	ENSGALT00000045711	NP_001017413	NP_001017413	NP_001017413.1	PPTX	PPTX	PTX3	PTX3	PTX3	PTX3	PTX3	PTX3-201	Pentraxin 3	Pentraxin 3	Pentraxin-related protein PTX3 precursor	R4GIZ2	R4GIZ2	R4GIZ2	R4GIZ2_CHICK	R4GIZ2_CHICK	UPI0002C868EA	gga:548626	pentraxin 3	pentraxin-related protein PTX3 precursor
CATHB1	9031.ENSGALP00000042265	https://smart.embl.de/smart/DDvec.cgi?smart=251:SIGNAL(1|20)+Pfam_Cathelicidins(118|210)+	Cathelicidin-B1; Has potent antimicrobial activity against Gram-positive and Gram-negative bacteria (in vitro). May play a role in the innate immune response	100858412	A7M6V2	CATH-B1	CATH-B1	CATHB1	CATHB1	CATHB1	CATHB1	CATHB1-201	CTHB1_CHICK	Cathelicidin-B1	ENSGALG00000027490	ENSGALG00000027490	ENSGALG00000027490	ENSGALP00000042265	ENSGALP00000042265	ENSGALT00000043155	ENSGALT00000043155	Gga.39196	NM_001271172	NM_001271172.1	NP_001258101	NP_001258101	NP_001258101.1	NP_001258101.1	Q5F378	R4GJF1	RCJMB04_29o22	UPI000240B3A8	cathelicidin-B1	cathelicidin-B1-like	gga:100858412
SFTPA1	9031.ENSGALP00000042366	https://smart.embl.de/smart/DDvec.cgi?smart=222:SIGNAL(1|21)+CLECT(100|221)+	Gallus gallus surfactant, pulmonary-associated protein A1 (SFTPA1), mRNA	395308	395308	AAK97540.1	AF411083	ENSGALG00000002503	ENSGALG00000002503	ENSGALG00000002503	ENSGALP00000003937	ENSGALP00000003937	ENSGALP00000033595	ENSGALP00000042366	ENSGALP00000042366	ENSGALT00000003946	ENSGALT00000003946	ENSGALT00000034237	ENSGALT00000044265	ENSGALT00000044265	Gga.936	NM_204606	NM_204606.1	NP_989937	NP_989937	NP_989937.1	NP_989937.1	NP_989937.1	Q90XB2	Q90XB2	Q90XB2	Q90XB2_CHICK	Q90XB2_CHICK	SFTPA	SFTPA	SFTPA	SFTPA1	SFTPA1	SFTPA1	SFTPA2	SP-A	SP-A	SP-A	SP-A	SP-A	SP-A-201	SP-A-202	Surfactant protein A	Surfactant protein A
STAT2	9031.ENSGALP00000042396	https://smart.embl.de/smart/DDvec.cgi?smart=367:Pfam_STAT_alpha(1|150)+Pfam_STAT_bind(152|367)+	Signal transducer and activator of transcription 2, 113kDa	100858732	A0A1D5PIV4	A0A1D5PIV4_CHICK	ENSGALG00000028750	ENSGALG00000028750	ENSGALG00000028750	ENSGALP00000042396	ENSGALP00000042396	ENSGALT00000044053	ENSGALT00000044053	LOC100858732	LOC100858732	R4GJS3	STAT113	STAT2	STAT2	STAT2	STAT2-201	Signal transducer and activator of transcription	UPI0002C8677E	XM_003643462	XM_003643462.2	XP_003643510	XP_003643510.2	XP_015155768	XP_015155770.1	gga:100858732
COLEC11	9031.ENSGALP00000042407	https://smart.embl.de/smart/DDvec.cgi?smart=271:SIGNAL(1|22)+Pfam_Collagen(58|115)+CLECT(138|265)+	Collectin-11; Lectin that binds to various sugars including fucose and mannose. Has a higher affinity for fucose compared to mannose. Does not bind to glucose, N-acetylglucosamine and N- acetylgalactosamine. Also binds lipopolysaccharides (LPS). Involved in fundamental development serving as a guidance cue for neural crest cell migration (By similarity)	428649	CL2	COL11_CHICK	COLEC11	COLEC11	COLEC11	COLEC11	COLEC11-201	Collectin-11	Collectin-2	ENSGALG00000027532	ENSGALG00000027532	ENSGALG00000027532	ENSGALP00000042407	ENSGALP00000042407	ENSGALT00000044792	ENSGALT00000044792	Gga.13186	Gga.33716	NM_001044665	NM_001044665.1	NP_001038130	NP_001038130	NP_001038130.1	NP_001038130.1	Q2LK94	R4GJT3	UPI0000ECCACB	collectin subfamily member 11	gga:428649
E2F1	9031.ENSGALP00000042464	https://smart.embl.de/smart/DDvec.cgi?smart=345:E2F_TDP(46|111)+Pfam_E2F_CC-MB(125|218)+	Transcription factor E2F1; Transcription activator that binds DNA cooperatively with DP proteins through the E2 recognition site, 5'-TTTC[CG]CGC- 3' found in the promoter region of a number of genes whose products are involved in cell cycle regulation or in DNA replication. The DRTF1/E2F complex functions in the control of cell-cycle progression from G1 to S phase. E2F1 binds preferentially RB1 i…	396142	AADN03007876	E2F transcription factor 1	E2F1	E2F1	E2F1	E2F1	E2F1-201	E2F1-202	E2F1_CHICK	ENSGALG00000003045	ENSGALG00000003045	ENSGALG00000003045	ENSGALP00000004806	ENSGALP00000004806	ENSGALP00000042464	ENSGALP00000042464	ENSGALT00000004815	ENSGALT00000004815	ENSGALT00000043768	ENSGALT00000043768	F1NC04	NP_990550	NP_990550	NP_990550.1	NP_990550.1	Q90977	R4GJY3	Transcription factor E2F1	Transcription factor E2F1	UPI0002C868DF	UPI0002C87D4F	gga:396142	transcription factor E2F1
CFD	9031.ENSGALP00000042661	https://smart.embl.de/smart/DDvec.cgi?smart=265:SIGNAL(1|23)+Tryp_SPc(28|251)+	Uncharacterized protein; Complement factor D (adipsin); Belongs to the peptidase S1 family	3.4.21.46	A0A1D5NTE9	A0A1D5NTE9_CHICK	AADN03008920	ADN	CFD	CFD	CFD	CFD	CFD-201	Complement factor D (adipsin)	DF	EC 3.4.21.46	ENSGALG00000027497	ENSGALG00000027497	ENSGALG00000027497	ENSGALP00000042661	ENSGALP00000042661	ENSGALT00000044292	ENSGALT00000044292	PFD	R4GKG6	UPI000240C810	Uncharacterized protein	XM_003642860	XM_003642860.2	XP_003642908	XP_003642908	XP_003642908.2	complement factor D	complement factor D (adipsin)	gga:100857593
SLC26A6	9031.ENSGALP00000042708	https://smart.embl.de/smart/DDvec.cgi?smart=752:Pfam_Sulfate_transp(75|491)+Pfam_STAS(542|733)+	Gallus gallus solute carrier family 26, member 6 (SLC26A6), mRNA	416012	416012	ENSGALG00000026089	ENSGALG00000026089	ENSGALG00000026089	ENSGALP00000042708	ENSGALP00000042708	ENSGALT00000044667	ENSGALT00000044667	Gga.54876	NM_001252254	NM_001252254.1	NP_001239183	NP_001239183	NP_001239183.1	NP_001239183.1	NP_001239183.1	R4GKK6	R4GKK6	R4GKK6	R4GKK6_CHICK	R4GKK6_CHICK	SLC26A6	SLC26A6	SLC26A6	SLC26A6	SLC26A6	SLC26A6-201	Solute carrier family 26 member 6	Solute carrier family 26 member 6	UPI0002336B06	gga:416012	solute carrier family 26 member 6
SREBF1	9031.ENSGALP00000043197	https://smart.embl.de/smart/DDvec.cgi?smart=1082:HLH(272|322)+	Gallus gallus sterol regulatory element binding transcription factor 1 (SREBF1), mRNA	AJ441122	CAD29619.1	ENSGALG00000027188	ENSGALG00000027188	ENSGALG00000027188	ENSGALP00000043197	ENSGALP00000043197	ENSGALT00000043962	ENSGALT00000043962	Gga.151	Gga.51486	Gga.51495	NM_204126	NM_204126.1	NP_989457	NP_989457	NP_989457.1	Q8QFT3	R4GLV5	R4GLV5	R4GLV5	R4GLV5_CHICK	R4GLV5_CHICK	SREBF1	SREBF1	SREBF1	SREBF1	SREBF1	SREBP-1	SREBP-1	SREBP-1	SREBP-1-201	SREBP1	SREBP1	UPI0002C87DCA	gga:373915
RAD23A	9031.ENSGALP00000043242	https://smart.embl.de/smart/DDvec.cgi?smart=214:UBA(16|53)+STI1(84|127)+UBA(171|208)+	RAD23 homolog A, nucleotide excision repair protein; RAD23 homolog A (S. cerevisiae)	A0A1D5P2K1	A0A1D5P2K1_CHICK	ENSGALG00000025927	ENSGALG00000025927	ENSGALG00000025927	ENSGALP00000043242	ENSGALP00000043242	ENSGALT00000044505	ENSGALT00000044505	HHR23A	LOC100859241	LOC100859241	MGC111083	R4GLZ7	RAD23 homolog A (S. cerevisiae)	RAD23 homolog A (S. cerevisiae)	RAD23A	RAD23A	RAD23A-201	UPI000240CC1F	XM_003643809	XM_003643809.2	XP_003643857	XP_003643857.2	XP_015155690	gga:100859241
ALDOC	9031.ENSGALP00000043256	https://smart.embl.de/smart/DDvec.cgi?smart=364:Pfam_Glycolytic(15|364)+	Gallus gallus aldolase C, fructose-bisphosphate (ALDOC), mRNA	4.1.2.13	AAA48589.1	AAB34480.1	AADN03007608	ALDOC	ALDOC	ALDOC	ALDOC	ALDOC	ALDOC	ALDOC-201	ALDOC_CHICK	ALDOC_CHICK	Brain-type aldolase	Brain-type aldolase	EC 4.1.2.13	ENSGALG00000026077	ENSGALG00000026077	ENSGALG00000026077	ENSGALP00000043256	ENSGALP00000043256	ENSGALT00000045371	ENSGALT00000045371	Fructose-bisphosphate aldolase C	Fructose-bisphosphate aldolase C	Gga.4982	L25375	NM_001206496	NM_001206496.2	NP_001193425	NP_001193425	NP_001193425.1	P53449	P53449	P53449	R4GM10	S78291	UPI00020368F7	aldolase, fructose-bisphosphate C	gga:395492
BCAR1	9031.ENSGALP00000043346	https://smart.embl.de/smart/DDvec.cgi?smart=927:SH3(24|82)+Pfam_Serine_rich(513|667)+Pfam_DUF3513(710|921)+	BCAR1, Cas family scaffolding protein; Breast cancer anti-estrogen resistance 1	415691	A0A1D5P1L0	A0A1D5P1L0_CHICK	AADN03006322	BCAR1	BCAR1	BCAR1	BCAR1	BCAR1	BCAR1, Cas family scaffolding protein	BCAR1, Cas family scaffolding protein	BCAR1-201	Breast cancer anti-estrogen resistance 1	CAS	CASS1	Crkas	ENSGALG00000028291	ENSGALG00000028291	ENSGALG00000028291	ENSGALP00000043346	ENSGALP00000043346	ENSGALT00000044645	ENSGALT00000044645	Gga.53515	Gga.53529	Gga.53577	P130Cas	R4GM91	UPI0002C8728A	XM_414057	XM_414057.4	XP_015134705	XP_015134706.1	XP_414057	XP_414057.3	breast cancer anti-estrogen resistance 1	gga:415691
RHOG	9031.ENSGALP00000043362	https://smart.embl.de/smart/DDvec.cgi?smart=199:RHO(14|187)+	Ras homolog family member G; Belongs to the small GTPase superfamily. Rho family	100859599	100859599	ARHG	ENSGALG00000026995	ENSGALG00000026995	ENSGALG00000026995	ENSGALP00000043362	ENSGALP00000043362	ENSGALT00000043497	ENSGALT00000043497	LOC100859599	LOC100859599	LOC100859599	LOC100859599	MGC125835	MGC125836	R4GMA6	R4GMA6	R4GMA6	R4GMA6_CHICK	R4GMA6_CHICK	RHOG	RHOG-201	Ras homolog family member G	Ras homolog family member G	Ras homolog family member G	RhoG	UPI0002036E2B	XM_004938980	XM_004938980.1	XP_004939037	XP_004939037.1	XP_015136436	XP_015136436.1	XP_015136436.1	gga:100859599	ras homolog family member G
[truncated: 143 more columns]
