# Supplementary material for: Thymic transcriptome analysis after Newcastle disease virus inoculation in chickens and the influence of host small RNAs on NDV replication
Source: Sci Rep. 2021 May 13;11:10270. doi: 10.1038/s41598-021-89464-1 (PMC8119446; doi:10.1038/s41598-021-89464-1)
Supplement: Supplementary file 23 — Supplementary Information 23. [file 41598_2021_89464_MOESM23_ESM.xlsx]

## Sheet: Sheet annotation
Thymic transcriptome analysis after Newcastle disease virus inoculation in chickens and the influence of host small RNAs on NDV replication
Liangxing Guo1, Zhaokun Mu2, Furong Nie1, Xuanniu Chang1, Haitao Duan1, Haoyan Li3, Jingfeng Zhang1, Jia Zhou1, Yudan Ji1, Mengyun Li1*
Supplementary Table 23: Significantly enriched KEGG pathways by differentially expressed innate immunity genes.

## Sheet: Sheet1
#term ID	term description	observed gene count	background gene count	false discovery rate	matching proteins in your network (IDs)	matching proteins in your network (labels)
gga04145	Phagosome	6	114	0.0025	ENSGALP00000013280,ENSGALP00000016395,ENSGALP00000032616,ENSGALP00000041559,ENSGALP00000042366,ENSGALP00000042407	ATP6V0B,ATP6V0E2,COLEC11,CYBA,NOS1,SFTPA1
gga04621	NOD-like receptor signaling pathway	6	109	0.0025	ENSGALP00000001248,ENSGALP00000009021,ENSGALP00000010953,ENSGALP00000018075,ENSGALP00000041559,ENSGALP00000042396	CYBA,MAPK10,NLRX1,STAT2,TMEM173,TRPM2
gga04622	RIG-I-like receptor signaling pathway	4	46	0.0033	ENSGALP00000001248,ENSGALP00000008385,ENSGALP00000010953,ENSGALP00000018075	DAK,MAPK10,NLRX1,TMEM173
gga00010	Glycolysis / Gluconeogenesis	3	50	0.0341	ENSGALP00000023278,ENSGALP00000034108,ENSGALP00000043256	ALDOC,GAPDH,PKM2
gga01200	Carbon metabolism	4	98	0.0341	ENSGALP00000008385,ENSGALP00000023278,ENSGALP00000034108,ENSGALP00000043256	ALDOC,DAK,GAPDH,PKM2
gga04060	Cytokine-cytokine receptor interaction	5	161	0.0341	ENSGALP00000016087,ENSGALP00000020651,ENSGALP00000021477,ENSGALP00000035870,ENSGALP00000039137	IL20RB,IL22,IL5,IL7,PRL
gga01230	Biosynthesis of amino acids	3	58	0.038	ENSGALP00000023278,ENSGALP00000034108,ENSGALP00000043256	ALDOC,GAPDH,PKM2
gga05132	Salmonella infection	3	62	0.038	ENSGALP00000007466,ENSGALP00000018075,ENSGALP00000043362	ARPC1B,MAPK10,RHOG
gga05164	Influenza A	4	116	0.038	ENSGALP00000010953,ENSGALP00000018075,ENSGALP00000029849,ENSGALP00000042396	MAPK10,NLRX1,PRSS2,STAT2
