# Supplementary material for: Thymic transcriptome analysis after Newcastle disease virus inoculation in chickens and the influence of host small RNAs on NDV replication
Source: Sci Rep. 2021 May 13;11:10270. doi: 10.1038/s41598-021-89464-1 (PMC8119446; doi:10.1038/s41598-021-89464-1)
Supplement: Supplementary file 24 — Supplementary Information 24. [file 41598_2021_89464_MOESM24_ESM.xlsx]

## Sheet: sheet annotation
Thymic transcriptome analysis after Newcastle disease virus inoculation in chickens and the influence of host small RNAs on NDV replication
Liangxing Guo1, Zhaokun Mu2, Furong Nie1, Xuanniu Chang1, Haitao Duan1, Haoyan Li3, Jingfeng Zhang1, Jia Zhou1, Yudan Ji1, Mengyun Li1*
Supplementary Table 24: Potential interaction analysis between circRNAs and gga-miR-6631-5p.
Sheet 1: Putative interaction pairs between circRNAs and gga-miR-6631-5p by miRanda database.
Sheet 2: Expression patterns of putative circRNAs in B vs A, C vs A, D vs A and E vs A groups.
Sheet 3-6: Differentially expressed circRNAs among putative circRNAs in B vs A, C vs A, D vs A and E vs A groups.

## Sheet: Sheet1
miRNA	Target	Total_Score	Total_Energy	Max_Score	Max_Energy	Strand	Length_miRNA	Length_mRNA	Positions
gga-miR-6631-5p	ggacirc_005057	3580	-361.07	168	-24.68	3935962	22	90004	23805 68795 48827 31948 72349 11936 40289 36053 39098 56331 78542 35666 31434 66268 11731 10895 89011 43748 27837 57944 43705 72191 29923 70328
gga-miR-6631-5p	ggacirc_018052	3436	-317.06	166	-21.44	3937197	22	83984	59571 57374 53330 74757 54454 31620 19026 67044 29489 58116 60628 53558 39774 24027 53666 70812 12156 40681 80392 27773 30919 36668 53336
gga-miR-6631-5p	ggacirc_024804	3386	-326.37	161	-22.64	3933910	22	75781	15412 34595 3886 64074 24923 59452 29296 63600 48345 12399 4286 27025 61554 11957 29516 56766 63820 5802 17324 25763 52048 60292 64641
gga-miR-6631-5p	ggacirc_030391	2806	-238.82	162	-20.54	3934568	22	35656	16061 1928 32482 5857 14057 29892 30587 20371 22393 2453 6110 10934 24088 25171 30177 5079 8419 7814 30050
gga-miR-6631-5p	ggacirc_015282	2734	-276.96	164	-23.02	3937016	22	88437	4222 50484 79136 66438 68177 10653 64238 70022 87744 4776 55378 78043 49388 4928 12027 57358 49464 78119
gga-miR-6631-5p	ggacirc_025446	2590	-259.72	170	-20.19	3934478	22	82517	57328 25847 41644 81191 36491 76054 8630 28785 74062 49058 67979 65385 34536 35952 35546 1784 58798
gga-miR-6631-5p	ggacirc_030228	2590	-259.72	170	-20.19	3934563	22	82540	59559 28078 43875 883 38722 78285 10861 31016 76293 51289 70210 67616 36767 38183 37777 4015 61029
gga-miR-6631-5p	ggacirc_006554	2534	-260.34	160	-22.43	3935123	22	40968	29113 10809 35672 35918 2330 10846 21936 24438 21365 32733 10012 5073 6900 31733 35351 19785 2600
gga-miR-6631-5p	ggacirc_029578	2432	-266.13	168	-26.6	3936318	22	34169	11206 15149 28280 7658 17845 20382 28818 17919 10745 17820 8877 32715 30205 9091 20939 32317
gga-miR-6631-5p	ggacirc_009496	2399	-227.37	161	-19.06	3935629	22	35858	27907 6187 26422 11812 11412 12548 2489 32868 34698 6888 27011 26724 121 28447 21424 20327
gga-miR-6631-5p	ggacirc_002279	2253	-207.52	167	-21.5	3935059	22	33489	16548 7203 22601 1278 320 4536 12264 18236 22180 32395 19208 5689 11779 27542 3046
gga-miR-6631-5p	ggacirc_005223	2253	-207.52	167	-21.5	3935104	22	33557	16616 7271 22669 1346 388 4604 12332 18304 22248 32463 19276 5757 11847 27610 3114
gga-miR-6631-5p	ggacirc_036736	2100	-178.74	159	-18.25	3933215	22	30649	15677 10230 22302 22542 5774 20121 23925 4812 7709 8875 1317 22318 13625 28228
gga-miR-6631-5p	ggacirc_009141	2071	-177.07	162	-20.54	3934171	22	26739	16061 1928 5857 14057 20371 22393 2453 6110 10934 24088 25171 5079 8419 7814
gga-miR-6631-5p	ggacirc_015386	1846	-191.66	168	-22.85	3932720	22	59307	863 30179 43423 45402 57134 30907 49489 23040 37097 48607 41478 684
gga-miR-6631-5p	ggacirc_001564	1839	-140.67	149	-13.05	3936847	22	14956	1967 10138 9070 8596 8606 8616 8626 8636 8646 8656 8666 8676 9007
gga-miR-6631-5p	ggacirc_000768	1811	-176.71	163	-19.01	3934020	22	60409	53579 46934 37856 8946 22220 53194 5829 49273 27312 51386 31565 38493
gga-miR-6631-5p	ggacirc_012724	1789	-179.15	171	-24.67	3935212	22	35753	5080 6254 10322 3770 31467 17020 16424 28153 24651 35603 17739 3789
gga-miR-6631-5p	ggacirc_021487	1767	-164.97	161	-18.29	3934404	22	43106	34301 38659 18669 42732 9042 30620 1110 2388 8182 12532 13208 28233
gga-miR-6631-5p	ggacirc_024387	1750	-179.81	168	-18.72	3934972	22	31303	8067 4192 9144 30930 11125 21665 1 4564 30778 4040 19496
gga-miR-6631-5p	ggacirc_021606	1743	-171.95	156	-18.16	3936964	22	41257	6247 6707 11907 25335 40367 7368 5268 7338 7171 6420 5923 5958
gga-miR-6631-5p	ggacirc_006449	1690	-129.53	148	-13.05	3936848	22	17775	10454 9386 8912 8922 8932 8942 8952 8962 8972 8982 8992 9323
gga-miR-6631-5p	ggacirc_029724	1690	-129.53	148	-13.05	3936859	22	10530	2203 1135 661 671 681 691 701 711 721 731 741 1072
gga-miR-6631-5p	ggacirc_032388	1671	-168.37	158	-19.26	3933920	22	53000	43697 9102 3473 51858 29728 23289 47478 12649 12106 21371 14043
gga-miR-6631-5p	ggacirc_033069	1664	-158.57	167	-19.67	3933135	22	35257	31055 5292 19039 8989 25678 17492 2961 9384 15148 26632 5513
gga-miR-6631-5p	ggacirc_014032	1662	-167.77	172	-25.98	3932689	22	48168	21294 26562 16575 7090 29476 27477 39582 31439 36458 2954 45798
gga-miR-6631-5p	ggacirc_003001	1657	-187.74	165	-22.27	3935564	22	36984	30934 24718 19650 25871 14210 22282 28498 5530 19427 35638 18225
gga-miR-6631-5p	ggacirc_019516	1657	-157.18	158	-18.22	3937017	22	88227	8143 9967 15373 40688 4545 30259 58789 87678 4774 30486 33352
gga-miR-6631-5p	ggacirc_007293	1656	-184.73	165	-19.66	3936226	22	59348	6737 2593 14995 55987 37172 18615 56247 9916 32786 27003 36525
gga-miR-6631-5p	ggacirc_007965	1641	-147.6	158	-16.69	3934146	22	39299	14654 22743 3531 18846 26165 27821 8609 3716 4894 24383 19538
gga-miR-6631-5p	ggacirc_027315	1636	-145.44	164	-20.37	3934509	22	41381	5176 13213 30239 11546 14388 38888 16306 4331 21065 24696 10982
gga-miR-6631-5p	ggacirc_014274	1608	-156.88	159	-16.78	3937015	22	38507	6102 12476 31811 15999 7130 29798 10884 27865 45 27601 31542
gga-miR-6631-5p	ggacirc_023610	1524	-140.84	166	-17.98	3932928	22	41387	19032 24610 1618 37607 41346 22335 21957 27417 73 38419
gga-miR-6631-5p	ggacirc_036392	1520	-158.21	164	-20.52	3933328	22	32822	19973 28732 2723 15386 31119 6402 14449 4493 24129 6330
gga-miR-6631-5p	ggacirc_022413	1513	-147.08	160	-21.51	3932903	22	27569	5140 20341 25410 14519 7190 26453 11779 1334 23750 15438
gga-miR-6631-5p	ggacirc_019587	1511	-178.56	161	-22.65	3935733	22	30790	8412 6468 6728 22477 28025 12638 23182 11550 25277 2217
gga-miR-6631-5p	ggacirc_031037	1506	-142.08	162	-21.22	3936689	22	30817	13271 28592 17647 5961 22234 12505 8362 4619 13975 12149
gga-miR-6631-5p	ggacirc_014228	1503	-153.74	166	-28.93	3932697	22	45854	5353 8220 4998 29783 17945 35536 8441 28523 24389 32901
gga-miR-6631-5p	ggacirc_024939	1501	-160.76	163	-23.13	3934463	22	59144	27988 46666 46357 57556 9185 28485 47529 5673 46464 25069
gga-miR-6631-5p	ggacirc_020881	1501	-144.88	156	-21.44	3935329	22	31535	8098 23566 31248 24034 28216 21255 1266 20997 2765 16543
gga-miR-6631-5p	ggacirc_014598	1491	-125.57	161	-15.3	3934280	22	35322	27411 32293 22694 20923 13910 3953 3387 20107 4379 5240
gga-miR-6631-5p	ggacirc_010656	1475	-121.1	163	-20.74	3932618	22	31247	25069 19022 23721 8015 12255 4707 23198 27391 28696 16475
gga-miR-6631-5p	ggacirc_024738	1459	-152.79	156	-22.64	3933909	22	36566	24859 20237 24385 9130 22339 17551 24605 12833 21077 25426
gga-miR-6631-5p	ggacirc_008294	1457	-134.28	156	-18.92	3934152	22	28484	5051 11072 7373 9641 21004 13749 16280 2426 15607 22919
gga-miR-6631-5p	ggacirc_012373	1457	-134.52	156	-19.16	3934229	22	28479	27128 4663 964 3232 14595 7340 9871 9198 16510 24501
gga-miR-6631-5p	ggacirc_022386	1457	-134.28	156	-18.92	3934422	22	28484	1343 7364 3665 5933 17296 10041 12572 11899 19211 27202
gga-miR-6631-5p	ggacirc_023318	1437	-140.48	152	-18.16	3936965	22	12798	516 1327 63 1177 1147 11870 980 236 12525 12560
gga-miR-6631-5p	ggacirc_027013	1398	-152.7	171	-25.03	3933008	22	33217	11182 16932 21509 12738 1340 2094 11135 26530 24079
gga-miR-6631-5p	ggacirc_021844	1384	-142.66	164	-23.02	3937018	22	34667	23590 9999 33974 885 18607 24144 24296 8906 8982
gga-miR-6631-5p	ggacirc_012932	1367	-139.46	168	-22.85	3932668	22	55594	20929 50245 15118 50973 43106 13098 20750 18588 1987
gga-miR-6631-5p	ggacirc_033279	1362	-131.05	175	-22.64	3936698	22	19955	9488 14189 8592 16431 13787 2825 18953 3296 7446
gga-miR-6631-5p	ggacirc_020810	1358	-135.59	164	-21.5	3932854	22	19879	568 2464 2801 13603 16574 13388 12677 17388 17025
gga-miR-6631-5p	ggacirc_011495	1357	-142.79	159	-21.28	3935197	22	46782	24801 17078 31546 36238 25302 21928 34732 37463 10098
gga-miR-6631-5p	ggacirc_012026	1353	-122.89	164	-17.98	3933256	22	17766	16235 16953 13511 12394 5820 9677 11231 8759 17485
gga-miR-6631-5p	ggacirc_025125	1351	-120.93	158	-23.74	3934468	22	69001	27179 36867 49557 50559 35203 35548 5082 28895 14251
gga-miR-6631-5p	ggacirc_034434	1350	-116.34	160	-17.47	3935517	22	45302	30049 35056 20456 40026 20026 7322 27912 19567 24867
gga-miR-6631-5p	ggacirc_000612	1348	-131.73	161	-19.2	3935924	22	18188	17566 2504 15608 13423 11849 12136 15831 1433 3757
gga-miR-6631-5p	ggacirc_001134	1348	-131.73	161	-19.2	3935929	22	18191	17569 2507 15611 13426 11852 12139 15834 1436 3760
gga-miR-6631-5p	ggacirc_033920	1336	-114.61	160	-19.06	3936334	22	62053	14329 50924 8532 19068 33177 19157 52040 23969 25832
gga-miR-6631-5p	ggacirc_016860	1322	-123.2	160	-20.45	3936052	22	32456	24539 31231 31996 1360 26464 10232 4054 6759 31945
gga-miR-6631-5p	ggacirc_005845	1309	-140.07	160	-21.51	3936833	22	22028	12555 11316 8748 11618 19851 1043 13664 10619 15568
gga-miR-6631-5p	ggacirc_024260	1308	-121.5	156	-19.16	3934448	22	26496	22193 23952 25122 9660 2405 4936 4263 11575 19566
gga-miR-6631-5p	ggacirc_001118	1274	-150.6	172	-25.98	3932404	22	77054	41688 53683 69170 75374 72974 33487 52003 42498
gga-miR-6631-5p	ggacirc_017288	1264	-151.37	171	-25.33	3933965	22	23145	13947 7001 10818 6429 20709 21965 7110 308
gga-miR-6631-5p	ggacirc_029761	1226	-108.26	160	-16.82	3934556	22	18878	13515 12298 7453 15325 2974 5784 1138 5652
gga-miR-6631-5p	ggacirc_029527	1225	-128.62	162	-20.18	3935839	22	16530	6208 10886 6415 10347 14370 15048 11711 16060
gga-miR-6631-5p	ggacirc_018350	1209	-119.54	163	-19.01	3934353	22	32545	6613 23782 6228 15394 2307 31330 4420 29270
gga-miR-6631-5p	ggacirc_036545	1208	-126.35	156	-22.8	3935915	22	19782	3520 8800 12088 14317 7382 8210 8745 2392
gga-miR-6631-5p	ggacirc_034110	1205	-121.29	157	-22.04	3934644	22	42392	1446 27743 29682 13553 37245 26680 25165 18214
gga-miR-6631-5p	ggacirc_027477	1204	-120.66	160	-21.67	3933300	22	27715	19872 27361 11142 27589 21858 22494 1618 24650
gga-miR-6631-5p	ggacirc_010092	1204	-103.01	160	-17.47	3935173	22	27133	11880 16887 2287 21857 1857 9743 1398 6698
gga-miR-6631-5p	ggacirc_013824	1193	-115.28	155	-17.65	3932685	22	26041	13914 5313 25492 11434 7467 15632 939 20329
gga-miR-6631-5p	ggacirc_033576	1191	-118.14	159	-19.96	3935884	22	23312	2129 15650 11144 23042 22860 15442 3044 15377
gga-miR-6631-5p	ggacirc_036358	1189	-107.58	159	-16.71	3934675	22	25106	3037 6899 14913 2518 11104 21118 22711 11222
gga-miR-6631-5p	ggacirc_009851	1188	-123.13	163	-23.33	3936389	22	19188	8273 12050 7890 4364 10265 14090 7176 14065
gga-miR-6631-5p	ggacirc_015727	1188	-123.13	163	-23.33	3936424	22	19490	5178 8955 4795 1269 7170 10995 4081 10970
gga-miR-6631-5p	ggacirc_014683	1187	-116.2	152	-21.22	3934282	22	13812	13212 13380 13439 10185 8307 7963 7139 13117
gga-miR-6631-5p	ggacirc_004738	1185	-110.51	167	-19.04	3933606	22	30715	4986 1550 12063 17466 23912 16281 18600 22356
gga-miR-6631-5p	ggacirc_026031	1182	-113.48	157	-19.27	3936111	22	31532	25082 21758 30735 12181 3720 10290 13621 5816
gga-miR-6631-5p	ggacirc_021189	1179	-100.25	153	-19.61	3935755	22	22587	8020 8068 7016 14776 21329 3232 18217 1026
gga-miR-6631-5p	ggacirc_015186	1178	-118.95	158	-22.64	3933894	22	34001	12759 3087 7460 26509 5189 7680 3927 30212
gga-miR-6631-5p	ggacirc_022864	1178	-102.43	154	-14.77	3935769	22	81257	76406 23953 21877 74145 24800 77209 8696 42911
gga-miR-6631-5p	ggacirc_005086	1083	-94.96	166	-18.63	3932486	22	38359	29445 10985 22777 19840 23167 11898 24623
gga-miR-6631-5p	ggacirc_018043	1082	-122.57	161	-23.21	3934347	22	11686	6550 9304 11618 4619 226 3357 3544
gga-miR-6631-5p	ggacirc_026282	1081	-100.77	159	-16.59	3932989	22	21978	1081 3095 9222 19568 16108 12580 21320
gga-miR-6631-5p	ggacirc_024676	1076	-106.74	172	-22.82	3934456	22	37125	27762 16530 1381 8836 29597 546 22997
gga-miR-6631-5p	ggacirc_002028	1069	-115.51	167	-25.15	3932424	22	14924	1237 11928 10849 4128 6214 14893 5694
gga-miR-6631-5p	ggacirc_004923	1068	-92.25	161	-19.14	3936367	22	18173	15371 8421 14540 8908 1704 11526 10941
gga-miR-6631-5p	ggacirc_014136	1061	-107.64	170	-19.14	3932693	22	35141	23048 7289 17015 10277 25693 13895 29053
gga-miR-6631-5p	ggacirc_022068	1061	-107.64	170	-19.14	3932896	22	35280	22306 6547 16273 9535 24951 13153 28311
gga-miR-6631-5p	ggacirc_032767	1057	-100.67	160	-19.67	3937325	22	14095	5857 2149 2688 10758 1780 9944 478
gga-miR-6631-5p	ggacirc_032597	1055	-105.09	167	-21.02	3936169	22	23590	1707 14334 16605 9899 1077 14683 5216
gga-miR-6631-5p	ggacirc_025118	1055	-106.91	172	-20.72	3937262	22	23012	19428 15680 10521 22344 5484 16012 22005
gga-miR-6631-5p	ggacirc_008869	1054	-90.51	158	-16.84	3935988	22	29469	9408 3075 15429 29332 5440 26054 24055
gga-miR-6631-5p	ggacirc_017857	1053	-104	156	-21.44	3935280	22	18080	10111 17793 10579 14761 7800 7542 3088
gga-miR-6631-5p	ggacirc_030833	1043	-102.84	161	-23.09	3933089	22	40750	32234 9066 6654 14542 24702 25904 36022
gga-miR-6631-5p	ggacirc_029666	1037	-97.39	155	-17.07	3933797	22	20773	14029 2284 3244 2922 2035 10703 6903
gga-miR-6631-5p	ggacirc_009883	1034	-87.39	160	-16.48	3935169	22	24828	8479 20484 2814 22153 7248 17268 21945
gga-miR-6631-5p	ggacirc_030287	1034	-87.39	160	-16.48	3935454	22	24831	8482 20487 2817 22156 7251 17271 21948
gga-miR-6631-5p	ggacirc_021307	1030	-94.58	157	-22.04	3933382	22	28917	4873 8002 2360 18081 9474 27301 28552
gga-miR-6631-5p	ggacirc_014749	1029	-89.31	161	-20.54	3934284	22	10880	1928 5857 2453 6110 5079 8419 7814
gga-miR-6631-5p	ggacirc_014407	1027	-86.01	160	-16.68	3934782	22	34557	32585 18364 24880 7620 20823 31082 32883
gga-miR-6631-5p	ggacirc_017163	1025	-96.23	159	-21.97	3936853	22	28391	27189 7004 23474 6932 23402 2449 19149
gga-miR-6631-5p	ggacirc_024065	1020	-90.84	160	-21.13	3935016	22	15928	11396 4372 3904 8891 12851 14853 4218
gga-miR-6631-5p	ggacirc_021108	951	-106.23	170	-18.03	3934961	22	21204	321 8612 17043 6634 15065 19563
gga-miR-6631-5p	ggacirc_014396	933	-105.06	167	-21.44	3936026	22	16073	9941 1577 1305 5948 5764 9599
gga-miR-6631-5p	ggacirc_027541	931	-90.48	165	-20.25	3933022	22	15636	3662 144 4993 4468 15374 4316
gga-miR-6631-5p	ggacirc_014543	924	-94.91	168	-25.51	3932704	22	32298	15669 13342 1297 15156 26588 19875
gga-miR-6631-5p	ggacirc_019256	924	-95.89	168	-25.51	3932816	22	31325	20562 18235 6190 20049 169 24768
gga-miR-6631-5p	ggacirc_013972	915	-102.81	167	-24.34	3934939	22	20365	14789 13359 18685 1035 1062 1072
gga-miR-6631-5p	ggacirc_006602	914	-97.56	165	-22.11	3933787	22	8394	916 1636 1515 6402 1451 1553
gga-miR-6631-5p	ggacirc_010238	914	-99.4	165	-22.11	3933788	22	8278	3244 3964 3843 453 3779 3881
gga-miR-6631-5p	ggacirc_008767	913	-100.34	162	-18.55	3936232	22	51905	1776 5866 15378 7593 43672 18255
gga-miR-6631-5p	ggacirc_023931	910	-100.05	167	-24.34	3934968	22	22969	5528 4098 9424 12170 12145 12180
gga-miR-6631-5p	ggacirc_023711	907	-97.28	164	-19.75	3932932	22	15541	2773 871 2760 8209 2545 14065
gga-miR-6631-5p	ggacirc_034921	907	-94.86	155	-20.28	3934003	22	22693	8017 10577 12987 19636 16281 13089
gga-miR-6631-5p	ggacirc_030602	907	-95.39	164	-21.19	3935848	22	21904	4013 6983 6532 18714 20958 10970
gga-miR-6631-5p	ggacirc_036076	907	-79.3	162	-17.77	3937352	22	10161	10123 5060 8950 6516 7756 7732
gga-miR-6631-5p	ggacirc_027463	905	-82.64	163	-17.58	3936124	22	5930	3559 5223 1110 4856 545 5054
gga-miR-6631-5p	ggacirc_014113	903	-83.17	159	-16.71	3934268	22	15674	3037 6899 14913 2518 11104 11222
gga-miR-6631-5p	ggacirc_034866	901	-80.62	164	-20.37	3934652	22	15015	5176 13213 11546 14388 4331 10982
gga-miR-6631-5p	ggacirc_000733	899	-78.1	158	-14.92	3932393	22	9192	2370 3757 4678 6891 4773 4140
gga-miR-6631-5p	ggacirc_013074	898	-79.34	156	-17.08	3933443	22	21005	9883 18535 11944 8876 3085 12572
gga-miR-6631-5p	ggacirc_016587	896	-93.07	165	-22.04	3932750	22	14748	1977 4320 9856 4598 4031 6129
gga-miR-6631-5p	ggacirc_015960	896	-74.9	155	-16.16	3937187	22	25017	18250 2854 1977 13774 8585 17344
gga-miR-6631-5p	ggacirc_020285	895	-84.79	158	-22.34	3932843	22	25084	55 17139 3569 19527 19512 17749
gga-miR-6631-5p	ggacirc_010440	894	-77.86	161	-19.17	3935995	22	15782	8215 14212 4874 1596 15547 11767
gga-miR-6631-5p	ggacirc_028533	893	-85.43	160	-20.16	3935434	22	25053	1342 24926 7007 13617 1874 17431
gga-miR-6631-5p	ggacirc_016087	892	-82.52	156	-18.35	3936266	22	16022	9046 1147 9872 693 3874 9106
gga-miR-6631-5p	ggacirc_032477	890	-84.63	159	-21.97	3934610	22	26756	23543 1233 8634 19386 19314 14750
gga-miR-6631-5p	ggacirc_005480	887	-89.59	155	-17.07	3933785	22	17755	11011 2289 3290 2032 7685 3044
gga-miR-6631-5p	ggacirc_036137	886	-73.82	155	-16.34	3935912	22	30351	11127 10910 18776 5808 10827 7812
gga-miR-6631-5p	ggacirc_008637	885	-76.36	160	-16.48	3935151	22	21829	5480 17485 19154 4249 14269 18946
gga-miR-6631-5p	ggacirc_014475	882	-75.66	157	-15.02	3932700	22	16988	5627 16146 14235 9600 16827 4782
gga-miR-6631-5p	ggacirc_005315	881	-84.58	159	-18.3	3936370	22	13553	9059 231 7064 99 2740 9105
gga-miR-6631-5p	ggacirc_030872	881	-84.58	159	-18.3	3936514	22	9907	9059 231 7064 99 2740 9105
gga-miR-6631-5p	ggacirc_009484	880	-84.32	152	-16.95	3935628	22	22608	872 13753 16861 6117 18448 11253
gga-miR-6631-5p	ggacirc_028850	880	-84.32	152	-16.95	3935825	22	23260	10318 13426 19942 2682 15013 7818
gga-miR-6631-5p	ggacirc_033416	878	-80.09	150	-16.31	3933140	22	15879	9603 12574 9388 8677 13388 13025
gga-miR-6631-5p	ggacirc_021366	872	-83.61	149	-18.12	3934401	22	33048	15855 7759 10706 29405 458 28121
gga-miR-6631-5p	ggacirc_012008	871	-82.49	156	-18.06	3934932	22	19199	15820 9643 1048 17731 1240 7013
gga-miR-6631-5p	ggacirc_019599	781	-84.59	162	-19.54	3936068	22	15950	6439 14623 1195 9151 8639
gga-miR-6631-5p	ggacirc_021665	780	-83.29	160	-20.15	3934835	22	30646	23182 13955 12821 21031 9822
gga-miR-6631-5p	ggacirc_036718	779	-84.9	168	-22.85	3933214	22	35528	863 30179 30907 23040 684
gga-miR-6631-5p	ggacirc_000059	775	-86.86	162	-20.93	3932379	22	31716	7618 20243 21401 29842 26757
gga-miR-6631-5p	ggacirc_008827	775	-86.86	162	-20.93	3932573	22	32423	3216 15841 16999 25440 22355
gga-miR-6631-5p	ggacirc_013166	775	-86.86	162	-20.93	3932672	22	31311	8836 21461 22619 31060 27975
gga-miR-6631-5p	ggacirc_014514	775	-86.86	162	-20.93	3932702	22	32432	3704 16329 17487 25928 22843
gga-miR-6631-5p	ggacirc_025173	766	-72.17	159	-15.33	3936653	22	17224	12486 17070 12641 13977 12532
gga-miR-6631-5p	ggacirc_016979	765	-90.38	163	-21.44	3937195	22	26376	15109 347 2210 13857 25465
gga-miR-6631-5p	ggacirc_035900	760	-65.86	161	-16.09	3933325	22	14293	1468 10150 6346 107 2291
gga-miR-6631-5p	ggacirc_026094	760	-75.23	159	-18.93	3933565	22	7871	5029 2141 6638 3456 2505
gga-miR-6631-5p	ggacirc_004436	759	-81.96	175	-25.46	3935956	22	14154	5450 3194 3505 8742 9770
gga-miR-6631-5p	ggacirc_004621	758	-85.77	154	-18.03	3934092	22	35454	1384 14891 29419 35238 21245
gga-miR-6631-5p	ggacirc_010837	756	-73.65	161	-20.37	3936589	22	11618	841 5592 10583 7473 6479
gga-miR-6631-5p	ggacirc_015719	753	-60.06	156	-14.49	3933896	22	29237	780 15235 28821 20956 27273
gga-miR-6631-5p	ggacirc_013112	753	-65.98	162	-17.77	3937165	22	4681	4643 3470 1036 2276 2252
gga-miR-6631-5p	ggacirc_021957	752	-71.93	156	-18.43	3934412	22	18884	1682 8518 12646 12035 7828
gga-miR-6631-5p	ggacirc_005259	752	-62.11	158	-19.59	3935105	22	15485	12898 10674 8023 3615 11229
gga-miR-6631-5p	ggacirc_010845	752	-62.11	158	-19.59	3935187	22	15483	12308 10084 7433 3025 10639
gga-miR-6631-5p	ggacirc_019802	752	-80.95	154	-21.19	3935736	22	8141	4534 3000 4560 7827 1520
gga-miR-6631-5p	ggacirc_025439	752	-79.03	156	-19	3935793	22	13186	12374 7249 7272 10024 6912
gga-miR-6631-5p	ggacirc_013973	749	-85.12	161	-22.41	3932687	22	11104	5412 2022 10417 2009 2050
gga-miR-6631-5p	ggacirc_009709	748	-73.92	167	-21.13	3932596	22	14457	5460 8351 4192 10437 9917
gga-miR-6631-5p	ggacirc_025131	747	-62.63	153	-17.63	3934469	22	35346	20399 11678 31442 27424 7196
gga-miR-6631-5p	ggacirc_033517	747	-68.97	160	-19.04	3935500	22	15619	7228 456 7197 7185 9378
gga-miR-6631-5p	ggacirc_025585	747	-77	152	-17.79	3936657	22	12174	357 3699 4648 11604 8527
gga-miR-6631-5p	ggacirc_006375	746	-71.27	160	-22.48	3933612	22	4924	1636 4255 1110 3648 1617
gga-miR-6631-5p	ggacirc_032023	745	-73.76	159	-21.44	3934598	22	15287	8856 7826 6943 3557 3546
gga-miR-6631-5p	ggacirc_009431	745	-75.17	158	-19.36	3935162	22	14363	1480 8007 10307 8164 11739
gga-miR-6631-5p	ggacirc_012131	745	-75.17	158	-19.36	3935205	22	14373	1194 7721 10021 7878 11453
gga-miR-6631-5p	ggacirc_006392	743	-61.5	165	-19.21	3933703	22	20034	6570 14535 4703 2004 621
gga-miR-6631-5p	ggacirc_016201	739	-70.34	155	-17.29	3932738	22	16383	7381 14994 7911 7213 7925
gga-miR-6631-5p	ggacirc_028280	739	-73.65	155	-19.73	3933755	22	13813	4999 8273 9240 956 397
gga-miR-6631-5p	ggacirc_016688	738	-72.93	153	-21.32	3935699	22	23671	14133 1574 16037 5004 9243
gga-miR-6631-5p	ggacirc_012929	737	-67.06	158	-17.96	3932667	22	12142	6989 6858 9180 1052 5039
gga-miR-6631-5p	ggacirc_032905	736	-76.06	152	-19.46	3935875	22	19753	19650 14210 5530 19427 18225
gga-miR-6631-5p	ggacirc_019698	735	-69.57	163	-22.39	3937208	22	11328	4457 3786 8482 1896 8364
gga-miR-6631-5p	ggacirc_024155	734	-75.09	157	-20.16	3933470	22	14948	3839 1283 1755 11595 5659
gga-miR-6631-5p	ggacirc_019521	732	-77.51	150	-23.56	3937205	22	27846	9550 16102 20024 22757 9832
gga-miR-6631-5p	ggacirc_032296	732	-77.51	150	-23.56	3937322	22	33677	15381 21933 25855 28588 15663
gga-miR-6631-5p	ggacirc_001155	729	-59.86	150	-14.77	3935558	22	50680	21560 19484 22407 6303 40518
gga-miR-6631-5p	ggacirc_011917	726	-62.65	154	-17.09	3937157	22	5323	4256 4151 3781 103 4824
gga-miR-6631-5p	ggacirc_027045	720	-53.44	148	-14.57	3936666	22	34777	10140 14034 8434 1618 26378
gga-miR-6631-5p	ggacirc_018939	716	-67.96	148	-18.06	3934953	22	19465	18371 6954 9776 9968 15741
gga-miR-6631-5p	ggacirc_032699	657	-89.51	172	-25.51	3933130	22	34306	1100 10665 33986 3733
gga-miR-6631-5p	ggacirc_003140	637	-81.08	172	-25.48	3935071	22	15980	8887 1970 1606 3011
gga-miR-6631-5p	ggacirc_004723	634	-64.25	171	-22.26	3932477	22	11647	4257 9015 10223 11106
gga-miR-6631-5p	ggacirc_000045	631	-76.28	165	-24.18	3932378	22	11306	3797 3730 9972 6392
gga-miR-6631-5p	ggacirc_005682	631	-76.11	163	-23.88	3935111	22	13055	6723 2869 10948 4672
gga-miR-6631-5p	ggacirc_006914	631	-76.11	163	-23.88	3935129	22	13053	6874 3020 11099 4823
gga-miR-6631-5p	ggacirc_023581	631	-76.11	163	-23.88	3935370	22	13037	7368 3514 11593 5317
gga-miR-6631-5p	ggacirc_021899	630	-64.96	163	-21.73	3932891	22	14143	5469 4425 6270 9218
gga-miR-6631-5p	ggacirc_014564	625	-62.39	173	-21.15	3936031	22	3962	2206 1898 399 2919
gga-miR-6631-5p	ggacirc_001222	624	-77.73	158	-20.15	3933927	22	12793	12379 2653 966 2699
gga-miR-6631-5p	ggacirc_029070	622	-61.62	167	-19.04	3933663	22	22829	21817 18381 2315 3985
gga-miR-6631-5p	ggacirc_031316	622	-71.97	164	-21.19	3933765	22	9841	1376 4451 1321 5361
gga-miR-6631-5p	ggacirc_014858	622	-58.8	161	-15.61	3936262	22	29046	4014 12868 16208 27723
gga-miR-6631-5p	ggacirc_027326	617	-56.01	159	-17.9	3933752	22	8268	7789 1406 3176 3545
gga-miR-6631-5p	ggacirc_036416	617	-65.12	164	-21.3	3934855	22	11231	7620 7193 10626 7205
gga-miR-6631-5p	ggacirc_003911	614	-65.99	172	-21.44	3937012	22	16435	238 9755 13063 7576
gga-miR-6631-5p	ggacirc_036009	613	-65.93	159	-18.48	3933196	22	31493	7376 8534 16975 13890
gga-miR-6631-5p	ggacirc_005708	611	-68.95	159	-19.66	3932501	22	43491	41623 20249 16045 20706
gga-miR-6631-5p	ggacirc_026279	610	-57.65	165	-20.76	3933295	22	12799	5939 4244 9725 10375
gga-miR-6631-5p	ggacirc_004965	610	-61.24	163	-19.73	3934920	22	18309	16672 9635 3224 12399
gga-miR-6631-5p	ggacirc_001675	610	-65.96	159	-18.08	3935051	22	18124	7458 6689 16473 6133
gga-miR-6631-5p	ggacirc_025993	610	-65.96	159	-18.08	3935400	22	14402	3736 2967 12751 2411
gga-miR-6631-5p	ggacirc_026250	610	-65.96	159	-18.08	3935404	22	20107	9441 8672 18456 8116
gga-miR-6631-5p	ggacirc_010736	609	-67.5	159	-20.98	3932623	22	7808	545 6164 7561 3372
gga-miR-6631-5p	ggacirc_014842	609	-46.98	161	-13.87	3936416	22	8159	5357 4526 1512 927
gga-miR-6631-5p	ggacirc_034269	608	-73.07	165	-24.07	3933158	22	10381	4445 6475 329 6388
gga-miR-6631-5p	ggacirc_026622	608	-69.43	168	-25.01	3933658	22	34825	21293 31417 3065 31352
gga-miR-6631-5p	ggacirc_013622	608	-62.16	154	-16.57	3934937	22	26726	3818 16602 25695 7597
gga-miR-6631-5p	ggacirc_024276	608	-67.37	165	-20.52	3936471	22	26487	18875 18259 8266 17151
gga-miR-6631-5p	ggacirc_008959	607	-71.62	164	-22.52	3932578	22	21319	11226 10421 16883 9582
gga-miR-6631-5p	ggacirc_016271	607	-60.98	157	-17.62	3932741	22	23260	19194 19140 925 11281
gga-miR-6631-5p	ggacirc_026469	607	-71.62	164	-22.52	3932995	22	21324	10600 9795 16257 8956
gga-miR-6631-5p	ggacirc_001508	607	-55.28	159	-21.35	3933598	22	12354	7776 3631 4921 9667
gga-miR-6631-5p	ggacirc_007063	606	-59.45	156	-16.25	3932534	22	12760	7311 6025 2876 10774
gga-miR-6631-5p	ggacirc_000671	605	-66.5	154	-17.02	3934018	22	21911	1051 13573 14892 12485
gga-miR-6631-5p	ggacirc_001996	605	-60.01	160	-21.29	3936718	22	5117	3947 200 2627 1348
gga-miR-6631-5p	ggacirc_020719	603	-69.44	160	-23.48	3932851	22	11268	5581 6796 5069 9181
gga-miR-6631-5p	ggacirc_028512	603	-56.21	153	-16.63	3936835	22	5472	1083 4755 177 1676
gga-miR-6631-5p	ggacirc_003300	602	-54.27	158	-14.59	3932450	22	23465	6786 4811 15507 2339
gga-miR-6631-5p	ggacirc_020744	602	-56.33	159	-17.92	3934391	22	19241	10478 2090 18026 15966
gga-miR-6631-5p	ggacirc_024256	602	-64.22	154	-19.11	3936470	22	25290	16299 18496 9999 3042
gga-miR-6631-5p	ggacirc_033938	601	-72.95	157	-28.88	3934882	22	19785	5822 15990 5944 414
gga-miR-6631-5p	ggacirc_033305	601	-53.83	154	-17	3935496	22	14661	13577 6723 13296 4911
gga-miR-6631-5p	ggacirc_020346	601	-68.02	152	-19.46	3935740	22	18783	1794 8107 11166 16895
gga-miR-6631-5p	ggacirc_023548	601	-55.49	163	-22.57	3936647	22	28380	21228 1686 10685 27869
gga-miR-6631-5p	ggacirc_033163	598	-62.24	164	-24.68	3933137	22	23458	21777 12036 22719 21048
gga-miR-6631-5p	ggacirc_024075	598	-54.6	156	-15.79	3935374	22	35917	14046 9286 25897 31766
gga-miR-6631-5p	ggacirc_025297	598	-53.82	155	-16.19	3935389	22	9930	2969 6314 6566 4435
gga-miR-6631-5p	ggacirc_034286	597	-55.37	152	-19.34	3933675	22	11580	11036 2855 8050 9676
gga-miR-6631-5p	ggacirc_010818	597	-62.72	154	-19.84	3935006	22	10606	3440 7186 1285 10359
gga-miR-6631-5p	ggacirc_003155	596	-49.38	165	-19.21	3933685	22	8818	6570 4703 2004 621
gga-miR-6631-5p	ggacirc_019247	595	-49.8	158	-16.17	3935302	22	23938	20456 20026 7322 19567
gga-miR-6631-5p	ggacirc_008130	595	-52.09	154	-16.33	3937120	22	8138	1195 7693 6574 6209
gga-miR-6631-5p	ggacirc_015375	594	-47.52	168	-21.56	3934295	22	9412	9061 5698 4296 8853
gga-miR-6631-5p	ggacirc_019059	594	-47.56	152	-12.69	3935299	22	4879	1278 320 4536 3046
gga-miR-6631-5p	ggacirc_031061	594	-47.56	152	-12.69	3935464	22	4947	1346 388 4604 3114
gga-miR-6631-5p	ggacirc_017330	593	-53.25	163	-18.89	3936270	22	15855	3590 14213 8343 8002
gga-miR-6631-5p	ggacirc_022318	592	-59.1	159	-21.97	3936858	22	12151	10567 6852 6780 2527
gga-miR-6631-5p	ggacirc_030173	592	-59.1	159	-21.97	3936860	22	12506	10039 6324 6252 1999
gga-miR-6631-5p	ggacirc_003594	592	-65.21	161	-25.37	3937085	22	17017	3228 13568 203 9281
gga-miR-6631-5p	ggacirc_012398	592	-65.21	161	-25.37	3937160	22	17017	3124 13464 99 9177
gga-miR-6631-5p	ggacirc_028448	592	-61.68	161	-25.37	3937287	22	17017	3019 13359 1 9072
gga-miR-6631-5p	ggacirc_019888	590	-61.64	155	-19.11	3934376	22	13386	10206 8082 9518 7636
gga-miR-6631-5p	ggacirc_024710	590	-51.87	156	-17.34	3935381	22	20802	8098 1266 2765 16543
gga-miR-6631-5p	ggacirc_002116	589	-51.84	153	-17.97	3934050	22	12228	1740 382 2539 9034
gga-miR-6631-5p	ggacirc_030256	589	-58.89	151	-17.83	3934564	22	14083	11440 6114 10612 7670
gga-miR-6631-5p	ggacirc_019623	589	-54.86	154	-19.33	3935735	22	15369	12119 7212 7969 10476
gga-miR-6631-5p	ggacirc_031308	587	-55.81	152	-18.45	3935468	22	12580	2017 4317 2174 5749
gga-miR-6631-5p	ggacirc_025661	587	-51.41	150	-14.77	3935797	22	52336	9809 7733 10656 28767
gga-miR-6631-5p	ggacirc_032089	587	-51.41	150	-14.77	3935863	22	25248	20290 18214 21137 5033
gga-miR-6631-5p	ggacirc_036055	587	-51.41	150	-14.77	3935910	22	52336	11993 9917 12840 30951
gga-miR-6631-5p	ggacirc_018651	582	-53.38	155	-16.3	3934950	22	10980	5300 7732 7757 7767
gga-miR-6631-5p	ggacirc_013693	581	-50.68	151	-16.2	3935224	22	16072	11786 8472 4970 15922
gga-miR-6631-5p	ggacirc_029395	581	-50.68	151	-16.2	3935443	22	16075	11789 8475 4973 15925
gga-miR-6631-5p	ggacirc_028243	580	-49.32	151	-15.78	3933039	22	21180	5109 10862 3849 8227
gga-miR-6631-5p	ggacirc_014141	579	-57.07	152	-19.99	3934940	22	14354	1976 4461 4486 4496
gga-miR-6631-5p	ggacirc_024125	579	-56.03	152	-18.95	3934970	22	8503	6964 1082 1107 1117
gga-miR-6631-5p	ggacirc_011067	578	-47.09	146	-15.01	3934203	22	11501	3504 5541 9340 731
gga-miR-6631-5p	ggacirc_032207	578	-50.81	150	-15.84	3935864	22	5729	1202 4680 434 482
gga-miR-6631-5p	ggacirc_004250	574	-44.08	151	-15.76	3933605	22	9580	7921 6339 2770 9216
gga-miR-6631-5p	ggacirc_020408	487	-57.99	170	-23.28	3934957	22	8355	5735 20 3774
gga-miR-6631-5p	ggacirc_032112	481	-54.32	167	-19.11	3934602	22	9826	8874 5741 7382
gga-miR-6631-5p	ggacirc_019330	473	-43.8	170	-19.9	3936280	22	17184	5776 6486 12492
gga-miR-6631-5p	ggacirc_033574	473	-43.8	170	-19.9	3936332	22	11452	44 754 6760
gga-miR-6631-5p	ggacirc_005442	473	-47.37	172	-26.85	3936372	22	4225	3179 3425 2647
gga-miR-6631-5p	ggacirc_024350	473	-47.37	172	-26.85	3936473	22	4228	3182 3428 2650
gga-miR-6631-5p	ggacirc_024926	473	-47.37	172	-26.85	3936477	22	4430	3182 3428 2650
gga-miR-6631-5p	ggacirc_036382	473	-47.37	172	-26.85	3936543	22	4427	3179 3425 2647
gga-miR-6631-5p	ggacirc_010169	472	-47.62	169	-22.23	3936393	22	14384	1294 6715 11750
gga-miR-6631-5p	ggacirc_019250	472	-47.62	169	-22.23	3936447	22	14421	5854 11275 1904
gga-miR-6631-5p	ggacirc_028569	471	-44.75	161	-15.61	3936314	22	19354	4014 12868 16208
gga-miR-6631-5p	ggacirc_034262	471	-54.15	160	-19.98	3937337	22	4401	1270 3783 2042
gga-miR-6631-5p	ggacirc_010730	467	-45.9	163	-18.03	3934197	22	5053	2696 4166 352
gga-miR-6631-5p	ggacirc_012168	463	-48.84	158	-19.16	3932656	22	9971	7613 1190 2600
gga-miR-6631-5p	ggacirc_027928	461	-59.92	164	-22.52	3933036	22	12167	10089 9284 8445
gga-miR-6631-5p	ggacirc_034849	461	-43.77	157	-20.09	3936184	22	8309	5647 3410 899
gga-miR-6631-5p	ggacirc_035321	459	-48.32	161	-20.01	3936540	22	27619	24852 1924 21804
gga-miR-6631-5p	ggacirc_024729	458	-46.81	161	-20.82	3933983	22	24270	688 22381 13333
gga-miR-6631-5p	ggacirc_001189	457	-48.57	154	-16.57	3934914	22	24427	4247 17031 8026
gga-miR-6631-5p	ggacirc_024935	457	-48.57	154	-16.57	3934975	22	24427	3974 16758 7753
gga-miR-6631-5p	ggacirc_002385	457	-44.86	162	-21.16	3935942	22	6242	5666 4719 6090
gga-miR-6631-5p	ggacirc_020163	456	-51.12	164	-20.94	3935315	22	6159	4668 1277 5016
gga-miR-6631-5p	ggacirc_029060	456	-44.04	157	-15.82	3935830	22	5844	3776 3908 1666
gga-miR-6631-5p	ggacirc_022477	454	-44.3	159	-16.15	3932907	22	6578	2743 1707 3181
gga-miR-6631-5p	ggacirc_008290	454	-53.38	152	-19.68	3936383	22	4632	1904 3181 2294
gga-miR-6631-5p	ggacirc_011204	454	-42.58	158	-18.39	3936592	22	13493	9468 3341 1080
gga-miR-6631-5p	ggacirc_013392	454	-48.5	155	-17.57	3936989	22	19063	2714 542 11125
gga-miR-6631-5p	ggacirc_022258	452	-52.36	152	-21.45	3933384	22	9146	4507 4705 5385
gga-miR-6631-5p	ggacirc_033566	452	-39.37	161	-15.66	3933583	22	9041	8651 7273 8458
gga-miR-6631-5p	ggacirc_035518	452	-39.37	161	-15.66	3933590	22	10699	9967 8589 9774
gga-miR-6631-5p	ggacirc_021197	452	-38.86	162	-15.79	3934398	22	10290	637 351 3711
gga-miR-6631-5p	ggacirc_017770	452	-43.12	156	-18.27	3934948	22	9610	2666 7481 8692
gga-miR-6631-5p	ggacirc_019731	452	-43.78	156	-15.79	3935312	22	28127	14046 9286 25897
gga-miR-6631-5p	ggacirc_019853	451	-38.95	155	-13.37	3934375	22	12581	6934 2142 12533
gga-miR-6631-5p	ggacirc_004323	451	-47.25	158	-21.06	3935094	22	6315	2879 3385 2468
gga-miR-6631-5p	ggacirc_031067	451	-39.58	153	-13.99	3936836	22	1781	1083 177 1676
gga-miR-6631-5p	ggacirc_023807	450	-45.4	157	-20.9	3934740	22	5669	3117 3998 4224
gga-miR-6631-5p	ggacirc_035395	450	-45.4	157	-20.9	3934764	22	3530	978 1859 2085
gga-miR-6631-5p	ggacirc_021152	450	-43.02	158	-16.03	3935754	22	14875	6410 1604 1317
gga-miR-6631-5p	ggacirc_027591	450	-38.25	150	-12.75	3936982	22	35877	3340 27688 35080
gga-miR-6631-5p	ggacirc_035041	450	-38.25	150	-12.75	3936987	22	39367	6830 31178 38570
gga-miR-6631-5p	ggacirc_002713	449	-39.31	161	-17.79	3935065	22	2371	1882 957 1055
gga-miR-6631-5p	ggacirc_007098	449	-43.22	156	-15.78	3935605	22	3377	2418 2354 580
gga-miR-6631-5p	ggacirc_035998	449	-42.57	154	-14.72	3935908	22	34219	17773 15512 18576
gga-miR-6631-5p	ggacirc_008321	449	-40.61	161	-18.06	3937122	22	9957	1290 5428 2110
gga-miR-6631-5p	ggacirc_013314	449	-40.61	161	-18.06	3937168	22	10345	1290 5428 2110
gga-miR-6631-5p	ggacirc_011253	448	-40.88	156	-17.34	3935192	22	15289	8098 1266 2765
gga-miR-6631-5p	ggacirc_032405	447	-48.37	156	-18.69	3934608	22	7013	5125 441 717
gga-miR-6631-5p	ggacirc_028904	447	-47.23	154	-18.48	3935826	22	8544	7332 7355 6995
gga-miR-6631-5p	ggacirc_030622	447	-47.23	154	-18.48	3935849	22	8461	7249 7272 6912
gga-miR-6631-5p	ggacirc_016800	446	-43.41	154	-18.16	3935700	22	32837	17959 14646 6893
gga-miR-6631-5p	ggacirc_035304	445	-41.42	152	-15	3933180	22	10375	10136 8813 9475
gga-miR-6631-5p	ggacirc_019998	445	-33.31	161	-15.92	3933552	22	10547	8863 5497 2057
gga-miR-6631-5p	ggacirc_003199	445	-44.08	152	-20.55	3934068	22	6312	4537 2037 195
gga-miR-6631-5p	ggacirc_030429	445	-40.01	156	-14.78	3934570	22	26659	855 1720 2309
gga-miR-6631-5p	ggacirc_019044	445	-52.94	150	-19.73	3935298	22	8829	3344 6043 1824
gga-miR-6631-5p	ggacirc_011298	444	-38.61	155	-19.97	3932639	22	9209	5382 1295 5618
gga-miR-6631-5p	ggacirc_016250	444	-37.81	160	-16.68	3934784	22	3878	1906 403 2204
gga-miR-6631-5p	ggacirc_021593	444	-40.26	159	-18.18	3936083	22	13282	13107 11810 1018
gga-miR-6631-5p	ggacirc_010477	443	-39.32	152	-14.28	3932614	22	17179	8545 16634 8153
gga-miR-6631-5p	ggacirc_028003	443	-45.14	152	-18.8	3933302	22	16268	6224 7564 5731
gga-miR-6631-5p	ggacirc_012729	442	-42.97	160	-21.13	3935007	22	4959	427 1882 3884
gga-miR-6631-5p	ggacirc_004675	442	-37.41	157	-15.26	3935958	22	6249	2504 1433 3757
gga-miR-6631-5p	ggacirc_007199	442	-37.41	157	-15.26	3935979	22	5289	2507 1436 3760
gga-miR-6631-5p	ggacirc_025596	442	-49.61	150	-23.56	3937266	22	15458	3714 7636 10369
gga-miR-6631-5p	ggacirc_013957	441	-43.64	150	-16	3936024	22	32821	9169 23619 3054
gga-miR-6631-5p	ggacirc_032893	441	-36.8	148	-13.68	3936524	22	7252	3222 2397 1032
gga-miR-6631-5p	ggacirc_029598	440	-41.75	152	-15.87	3935024	22	7984	7185 4205 6802
gga-miR-6631-5p	ggacirc_035970	439	-34.27	157	-13.31	3933195	22	8760	2419 6392 1574
gga-miR-6631-5p	ggacirc_005292	439	-41.57	148	-16.46	3933342	22	18873	8303 5651 10290
gga-miR-6631-5p	ggacirc_022196	439	-41.18	152	-16.51	3934417	22	7048	3276 6116 6776
gga-miR-6631-5p	ggacirc_020500	438	-37.07	150	-13.67	3934958	22	10700	10167 3774 4350
gga-miR-6631-5p	ggacirc_011693	438	-36.29	151	-16.2	3935199	22	8630	4344 1030 8480
gga-miR-6631-5p	ggacirc_034018	438	-40.78	158	-20.13	3935507	22	7324	4067 3032 3039
gga-miR-6631-5p	ggacirc_007893	436	-38.41	147	-15.3	3932559	22	7846	1198 5415 4694
gga-miR-6631-5p	ggacirc_016210	435	-35.88	147	-15.76	3934316	22	4588	1639 4021 124
gga-miR-6631-5p	ggacirc_001553	435	-34.68	148	-16.57	3934894	22	2796	704 1615 2282
gga-miR-6631-5p	ggacirc_034055	435	-34.77	146	-13.08	3937335	22	4755	2264 4579 894
gga-miR-6631-5p	ggacirc_009317	433	-37.13	146	-14.46	3936849	22	16239	7004 6932 2449
gga-miR-6631-5p	ggacirc_009965	433	-37.13	146	-14.46	3936850	22	10582	4891 4819 336
gga-miR-6631-5p	ggacirc_012259	433	-37.13	146	-14.46	3936851	22	16392	1432 1360 13577
gga-miR-6631-5p	ggacirc_018096	433	-37.13	146	-14.46	3936854	22	10568	6805 6733 2250
gga-miR-6631-5p	ggacirc_018837	433	-37.13	146	-14.46	3936855	22	16392	1389 1317 13534
gga-miR-6631-5p	ggacirc_019980	433	-37.13	146	-14.46	3936856	22	10568	7242 7170 2687
gga-miR-6631-5p	ggacirc_035250	433	-37.13	146	-14.46	3936861	22	16227	10172 10100 5617
gga-miR-6631-5p	ggacirc_018449	432	-33.74	146	-13.12	3932797	22	5651	2274 4226 4964
gga-miR-6631-5p	ggacirc_022853	429	-40.97	145	-14.81	3936780	22	4011	3915 590 3078
gga-miR-6631-5p	ggacirc_031729	427	-34.13	145	-12.04	3933856	22	10549	7202 6264 7371
gga-miR-6631-5p	ggacirc_014561	427	-31.86	144	-11.71	3937177	22	10702	3010 6085 3623
gga-miR-6631-5p	ggacirc_002415	426	-36.6	146	-14.21	3933335	22	12352	6570 4543 7766
gga-miR-6631-5p	ggacirc_036758	330	-43.68	172	-23.91	3937360	22	1653	1427 120
gga-miR-6631-5p	ggacirc_004565	329	-38.14	165	-20.96	3937092	22	10130	58 4734
gga-miR-6631-5p	ggacirc_014795	326	-41.08	171	-27.51	3933630	22	2395	1793 895
gga-miR-6631-5p	ggacirc_003659	324	-46.44	179	-29.58	3933688	22	4131	274 2196
gga-miR-6631-5p	ggacirc_035161	324	-36.11	170	-22.87	3934995	22	2581	2544 2295
gga-miR-6631-5p	ggacirc_028316	322	-38.86	168	-21.03	3936134	22	497	469 240
gga-miR-6631-5p	ggacirc_009951	322	-38.5	165	-20.17	3937137	22	8153	7250 1678
gga-miR-6631-5p	ggacirc_036287	321	-36.62	171	-19.07	3935914	22	1616	49 247
gga-miR-6631-5p	ggacirc_011432	320	-36.79	160	-19.16	3933714	22	27124	6684 17086
gga-miR-6631-5p	ggacirc_014813	320	-35.94	168	-24.17	3935239	22	12849	4044 6220
gga-miR-6631-5p	ggacirc_019880	320	-42.32	160	-21.51	3937049	22	7487	3169 6386
gga-miR-6631-5p	ggacirc_030615	319	-36.19	167	-22.53	3937307	22	5301	2661 283
gga-miR-6631-5p	ggacirc_011159	318	-36.2	165	-22.75	3933949	22	10710	5842 7669
gga-miR-6631-5p	ggacirc_022334	317	-33.24	164	-21.3	3934420	22	7091	1666 2139
gga-miR-6631-5p	ggacirc_000870	315	-34.8	161	-19.95	3934687	22	11801	9834 204
gga-miR-6631-5p	ggacirc_021605	314	-37.15	162	-20.11	3935340	22	3405	1588 107
gga-miR-6631-5p	ggacirc_035323	314	-38.08	159	-21.17	3937346	22	14575	6927 8790
gga-miR-6631-5p	ggacirc_033917	313	-32.09	163	-17.32	3933150	22	13439	11212 3749
gga-miR-6631-5p	ggacirc_034315	313	-32.09	163	-17.32	3933160	22	13422	317 6283
gga-miR-6631-5p	ggacirc_018802	313	-30.13	162	-16.95	3933278	22	2577	393 2217
gga-miR-6631-5p	ggacirc_011084	313	-32.89	163	-19.12	3935190	22	2127	1225 524
gga-miR-6631-5p	ggacirc_017860	312	-37.08	165	-21.62	3934828	22	2240	1636 529
gga-miR-6631-5p	ggacirc_009324	312	-30.51	167	-21.22	3935991	22	8700	2568 2226
gga-miR-6631-5p	ggacirc_022797	311	-37.76	160	-20.86	3936641	22	9208	515 7603
gga-miR-6631-5p	ggacirc_030705	311	-37.76	160	-20.86	3936685	22	9342	2030 9118
gga-miR-6631-5p	ggacirc_032607	311	-37.76	160	-20.86	3936696	22	9208	594 7682
gga-miR-6631-5p	ggacirc_021751	310	-33.29	163	-17.91	3935343	22	3287	114 676
gga-miR-6631-5p	ggacirc_014676	310	-36.73	166	-18.99	3936415	22	5593	2984 976
gga-miR-6631-5p	ggacirc_017688	309	-28.75	157	-14.73	3932776	22	3491	3331 635
gga-miR-6631-5p	ggacirc_005370	309	-36.82	156	-20.42	3933607	22	6038	1008 5976
gga-miR-6631-5p	ggacirc_028468	309	-37.29	160	-21.51	3933991	22	6522	6429 308
gga-miR-6631-5p	ggacirc_008135	309	-28.42	157	-15.53	3935987	22	4247	3842 884
gga-miR-6631-5p	ggacirc_006652	308	-23.79	155	-12.28	3933815	22	6473	4694 701
gga-miR-6631-5p	ggacirc_014102	308	-25.96	154	-12.98	3934266	22	6927	668 4130
gga-miR-6631-5p	ggacirc_034248	308	-32.33	156	-18.27	3934994	22	8678	2666 7481
gga-miR-6631-5p	ggacirc_019195	308	-36.31	157	-18.95	3935727	22	7633	2947 1385
gga-miR-6631-5p	ggacirc_000915	307	-32.13	156	-17.55	3933596	22	1786	1187 1128
gga-miR-6631-5p	ggacirc_018339	307	-32.13	156	-17.55	3933642	22	1652	1053 994
gga-miR-6631-5p	ggacirc_033087	307	-29.75	156	-17.84	3933861	22	26062	11460 18098
gga-miR-6631-5p	ggacirc_025314	307	-33.68	154	-18.73	3934475	22	749	616 500
gga-miR-6631-5p	ggacirc_004006	307	-31.01	163	-21.31	3936211	22	23190	12072 7912
gga-miR-6631-5p	ggacirc_024633	307	-30.45	156	-18.53	3937254	22	2018	26 971
gga-miR-6631-5p	ggacirc_005959	306	-41.96	153	-20.98	3932507	22	5232	601 1998
gga-miR-6631-5p	ggacirc_015241	306	-41.96	153	-20.98	3932718	22	6492	1861 3258
gga-miR-6631-5p	ggacirc_016223	306	-39.99	164	-20.21	3936758	22	6325	1894 3309
gga-miR-6631-5p	ggacirc_013281	306	-31.06	156	-17.48	3937014	22	16370	2174 5025
gga-miR-6631-5p	ggacirc_021516	305	-28.23	160	-14.53	3932879	22	12191	10436 1939
gga-miR-6631-5p	ggacirc_003584	305	-32.25	157	-22.04	3933337	22	7852	4868 2355
gga-miR-6631-5p	ggacirc_016628	305	-32.25	157	-22.04	3933372	22	7857	4873 2360
gga-miR-6631-5p	ggacirc_028134	305	-32.25	157	-22.04	3933400	22	6198	3214 701
gga-miR-6631-5p	ggacirc_018830	305	-30.16	154	-16.57	3934951	22	16678	4438 13531
gga-miR-6631-5p	ggacirc_022702	305	-30.16	154	-16.57	3934965	22	11678	1554 10647
gga-miR-6631-5p	ggacirc_000428	305	-37.68	156	-22.41	3935922	22	4396	2101 2962
gga-miR-6631-5p	ggacirc_007134	304	-29.87	155	-16.11	3932536	22	1883	3 1691
gga-miR-6631-5p	ggacirc_009066	304	-30.51	157	-18.62	3933249	22	10840	1365 1389
gga-miR-6631-5p	ggacirc_014971	304	-37.99	162	-25.8	3934287	22	14483	7208 5111
gga-miR-6631-5p	ggacirc_004301	304	-34.76	161	-18.05	3935093	22	3055	2204 2488
gga-miR-6631-5p	ggacirc_017760	304	-26.41	154	-13.66	3936975	22	4224	368 3427
gga-miR-6631-5p	ggacirc_010705	303	-32.68	157	-18.77	3932620	22	2313	1727 354
gga-miR-6631-5p	ggacirc_010692	303	-32	154	-16.57	3934929	22	12784	11855 2850
gga-miR-6631-5p	ggacirc_017484	303	-32	154	-16.57	3934946	22	14130	10248 1243
gga-miR-6631-5p	ggacirc_019146	303	-32	154	-16.57	3934954	22	15054	11831 556
gga-miR-6631-5p	ggacirc_020177	303	-32	154	-16.57	3934955	22	12784	10583 1578
gga-miR-6631-5p	ggacirc_031262	303	-32	154	-16.57	3934984	22	12784	10884 1879
gga-miR-6631-5p	ggacirc_032150	303	-32	154	-16.57	3934986	22	14114	9847 842
gga-miR-6631-5p	ggacirc_008267	303	-28.88	158	-17.97	3935145	22	6443	981 3847
gga-miR-6631-5p	ggacirc_003212	303	-35.21	155	-19.45	3935949	22	13905	12399 4518
gga-miR-6631-5p	ggacirc_034809	303	-40.01	155	-20.71	3936183	22	10382	1836 5014
gga-miR-6631-5p	ggacirc_016150	302	-25.03	153	-14.12	3934315	22	2563	761 1936
gga-miR-6631-5p	ggacirc_023941	302	-28.79	156	-15.67	3934443	22	7053	1360 6267
gga-miR-6631-5p	ggacirc_033738	302	-33.04	161	-20.57	3934635	22	12502	9694 6692
gga-miR-6631-5p	ggacirc_016830	302	-27.05	154	-15.6	3935267	22	3524	1657 496
gga-miR-6631-5p	ggacirc_018979	302	-27.05	154	-15.6	3935296	22	2539	1657 496
gga-miR-6631-5p	ggacirc_035823	302	-27.05	154	-15.6	3935527	22	2394	1657 496
gga-miR-6631-5p	ggacirc_023502	302	-37.67	158	-24.05	3935775	22	4644	840 449
gga-miR-6631-5p	ggacirc_028511	302	-27.9	151	-14.05	3936313	22	15094	2256 13771
gga-miR-6631-5p	ggacirc_030212	302	-27.98	160	-14.76	3937303	22	2824	1299 1045
gga-miR-6631-5p	ggacirc_004637	301	-33.09	151	-19.81	3933518	22	9783	8614 1758
gga-miR-6631-5p	ggacirc_012654	301	-24.06	153	-13.58	3934236	22	11534	11503 7012
gga-miR-6631-5p	ggacirc_031152	301	-36.03	155	-18.7	3934586	22	2869	1806 288
gga-miR-6631-5p	ggacirc_036804	301	-24.05	151	-13.7	3934683	22	14347	3395 3590
gga-miR-6631-5p	ggacirc_018315	301	-30.69	154	-16.71	3934829	22	10256	3617 4899
gga-miR-6631-5p	ggacirc_019052	301	-30.69	154	-16.71	3934830	22	12124	3826 5108
gga-miR-6631-5p	ggacirc_020739	301	-25.16	152	-13.97	3936287	22	14424	12170 14100
gga-miR-6631-5p	ggacirc_033589	300	-23.49	150	-13.29	3933145	22	6051	1824 4819
gga-miR-6631-5p	ggacirc_034276	300	-23.49	150	-13.29	3933159	22	6140	1824 4819
gga-miR-6631-5p	ggacirc_008673	300	-23.3	152	-12.77	3933353	22	4147	2560 97
gga-miR-6631-5p	ggacirc_017486	300	-34.91	151	-17.53	3936436	22	9261	883 7641
gga-miR-6631-5p	ggacirc_011172	300	-30.02	152	-19.4	3936862	22	5264	4665 2892
gga-miR-6631-5p	ggacirc_005990	300	-25.5	150	-12.75	3936967	22	28148	19959 27351
gga-miR-6631-5p	ggacirc_012738	300	-25.5	150	-12.75	3936972	22	22957	14768 22160
gga-miR-6631-5p	ggacirc_013786	300	-25.5	150	-12.75	3936973	22	15226	7037 14429
gga-miR-6631-5p	ggacirc_018806	300	-25.5	150	-12.75	3936976	22	21885	13696 21088
gga-miR-6631-5p	ggacirc_019296	300	-25.5	150	-12.75	3936977	22	9379	1190 8582
gga-miR-6631-5p	ggacirc_022025	300	-25.5	150	-12.75	3936978	22	18798	10609 18001
gga-miR-6631-5p	ggacirc_022094	300	-25.5	150	-12.75	3936979	22	13440	5251 12643
gga-miR-6631-5p	ggacirc_024455	300	-25.5	150	-12.75	3936980	22	25925	17736 25128
gga-miR-6631-5p	ggacirc_025044	300	-25.5	150	-12.75	3936981	22	30701	22512 29904
gga-miR-6631-5p	ggacirc_033143	300	-25.5	150	-12.75	3936985	22	32344	24155 31547
gga-miR-6631-5p	ggacirc_021838	299	-28.65	155	-17.07	3933795	22	7692	6493 3167
gga-miR-6631-5p	ggacirc_000669	299	-30.58	150	-15.87	3935553	22	1243	400 1081
gga-miR-6631-5p	ggacirc_012565	299	-30.58	150	-15.87	3935660	22	2059	400 1081
gga-miR-6631-5p	ggacirc_001032	299	-28.69	150	-16.95	3937065	22	3313	1199 1740
gga-miR-6631-5p	ggacirc_014544	298	-30.39	155	-17.64	3933540	22	5797	4100 2460
gga-miR-6631-5p	ggacirc_019770	298	-22.28	149	-11.45	3935313	22	11321	146 5715
gga-miR-6631-5p	ggacirc_007529	298	-25.11	156	-17.81	3936834	22	1336	1189 1017
gga-miR-6631-5p	ggacirc_008498	297	-28.07	151	-17.53	3933943	22	10284	6090 5933
gga-miR-6631-5p	ggacirc_009903	297	-28.65	155	-16.19	3935633	22	3266	19 187
gga-miR-6631-5p	ggacirc_026596	297	-30.01	149	-15.26	3935806	22	5200	1835 3158
gga-miR-6631-5p	ggacirc_026837	297	-28.65	155	-16.19	3935808	22	3443	19 187
gga-miR-6631-5p	ggacirc_006871	297	-21.89	150	-12.83	3935976	22	7343	4696 1418
gga-miR-6631-5p	ggacirc_029101	297	-26.59	152	-14	3936825	22	14040	10012 13994
gga-miR-6631-5p	ggacirc_019874	297	-26.55	149	-15.85	3936840	22	18685	4483 17271
gga-miR-6631-5p	ggacirc_001520	296	-22.73	152	-13.22	3934037	22	15578	11678 7196
gga-miR-6631-5p	ggacirc_006304	296	-23.52	154	-13.51	3934119	22	7157	6195 123
gga-miR-6631-5p	ggacirc_007148	296	-29.08	149	-14.95	3934134	22	2450	1753 2335
gga-miR-6631-5p	ggacirc_013464	296	-33.15	153	-20.31	3935673	22	1074	619 936
gga-miR-6631-5p	ggacirc_018665	295	-32	152	-19.48	3933550	22	13845	3996 7046
gga-miR-6631-5p	ggacirc_028413	295	-33.03	149	-16.67	3934527	22	1620	966 1485
gga-miR-6631-5p	ggacirc_029502	295	-33.03	149	-16.67	3934545	22	2289	966 1485
gga-miR-6631-5p	ggacirc_030939	295	-33.03	149	-16.67	3934583	22	2343	966 1485
gga-miR-6631-5p	ggacirc_035040	295	-33.03	149	-16.67	3934657	22	6223	966 1485
gga-miR-6631-5p	ggacirc_020180	295	-25.17	153	-15.81	3936073	22	2043	1218 1069
gga-miR-6631-5p	ggacirc_007022	295	-25.17	152	-12.68	3936376	22	2922	2202 2589
gga-miR-6631-5p	ggacirc_013523	295	-32.81	153	-21.62	3936408	22	3967	1820 1425
gga-miR-6631-5p	ggacirc_033692	295	-30.47	155	-18.29	3936811	22	4143	425 1655
gga-miR-6631-5p	ggacirc_017480	294	-27.8	147	-14.64	3932771	22	508	7 116
gga-miR-6631-5p	ggacirc_027846	294	-35.01	152	-20.19	3934521	22	12854	7867 2621
gga-miR-6631-5p	ggacirc_014240	294	-29.11	151	-20.05	3934822	22	6399	1474 5336
gga-miR-6631-5p	ggacirc_030646	294	-34.83	154	-22.29	3936151	22	2878	1696 2730
gga-miR-6631-5p	ggacirc_015809	294	-23.35	148	-12.73	3936863	22	5783	3473 5184
gga-miR-6631-5p	ggacirc_007914	294	-27.78	147	-13.89	3936963	22	28458	12536 27568
gga-miR-6631-5p	ggacirc_003158	294	-27.42	152	-17.43	3937084	22	1322	1140 682
gga-miR-6631-5p	ggacirc_012505	293	-25.26	153	-14.59	3932658	22	1968	1808 243
gga-miR-6631-5p	ggacirc_001699	293	-28.79	147	-14.76	3933420	22	4634	2682 4366
gga-miR-6631-5p	ggacirc_001738	293	-20.52	150	-11.51	3934042	22	1963	779 310
gga-miR-6631-5p	ggacirc_004043	293	-26.82	147	-15.76	3934084	22	4074	1125 3507
gga-miR-6631-5p	ggacirc_028204	293	-27.34	147	-15.33	3934526	22	5155	3940 1880
gga-miR-6631-5p	ggacirc_029564	293	-25.81	150	-13.46	3934548	22	10993	2534 6231
gga-miR-6631-5p	ggacirc_024121	293	-28.84	150	-15.84	3934969	22	20083	4930 10130
gga-miR-6631-5p	ggacirc_025853	293	-20.09	151	-11.45	3935399	22	5770	1484 5620
gga-miR-6631-5p	ggacirc_006199	293	-26.42	149	-14.9	3936220	22	980	813 345
gga-miR-6631-5p	ggacirc_021354	293	-25.82	151	-14.16	3936289	22	1807	1645 1681
gga-miR-6631-5p	ggacirc_003546	292	-23.64	148	-12.83	3932456	22	4251	3679 3811
gga-miR-6631-5p	ggacirc_000375	292	-24.15	152	-12.72	3935549	22	7546	6606 4639
gga-miR-6631-5p	ggacirc_014591	292	-24.32	146	-13.25	3936414	22	7227	3871 4261
gga-miR-6631-5p	ggacirc_020931	291	-18.37	151	-11.38	3933556	22	11590	2740 696
gga-miR-6631-5p	ggacirc_029251	291	-30.97	151	-18.69	3934540	22	1623	441 717
gga-miR-6631-5p	ggacirc_032402	291	-32.91	146	-19.68	3934988	22	4236	2791 2364
gga-miR-6631-5p	ggacirc_003186	291	-22.91	149	-13	3935948	22	5100	1539 3514
gga-miR-6631-5p	ggacirc_024604	291	-22.91	149	-13	3936103	22	9595	1970 3945
gga-miR-6631-5p	ggacirc_028824	291	-30.13	151	-15.19	3936822	22	3981	136 3912
gga-miR-6631-5p	ggacirc_036716	291	-24.34	146	-13.08	3937358	22	3517	1026 3341
gga-miR-6631-5p	ggacirc_021250	290	-23.91	148	-12.44	3934399	22	2086	863 455
gga-miR-6631-5p	ggacirc_031986	290	-21.39	150	-13.17	3934757	22	315	283 291
gga-miR-6631-5p	ggacirc_004794	290	-27.24	150	-15.24	3934919	22	26024	23533 10223
gga-miR-6631-5p	ggacirc_030259	290	-25.96	147	-15.43	3936510	22	2131	814 778
gga-miR-6631-5p	ggacirc_029139	289	-25.92	146	-17.02	3935832	22	7746	2799 7145
gga-miR-6631-5p	ggacirc_006698	288	-22.67	146	-12.98	3934130	22	9470	2043 8159
gga-miR-6631-5p	ggacirc_013235	288	-20.85	146	-11.82	3934249	22	7002	3318 6660
gga-miR-6631-5p	ggacirc_021502	288	-24.8	145	-13.67	3935339	22	2380	377 791
gga-miR-6631-5p	ggacirc_029405	286	-21.45	146	-13.12	3933065	22	1575	477 1215
gga-miR-6631-5p	ggacirc_031702	286	-21.21	146	-12.15	3933110	22	10622	6768 4387
gga-miR-6631-5p	ggacirc_035039	286	-30.04	144	-17.39	3933178	22	4230	2672 645
gga-miR-6631-5p	ggacirc_019234	286	-23.83	144	-11.93	3933379	22	9649	6643 6800
gga-miR-6631-5p	ggacirc_024674	286	-24.41	143	-12.52	3934455	22	9608	5620 7213
gga-miR-6631-5p	ggacirc_035912	284	-22.9	142	-13.37	3936192	22	2990	1011 1750
gga-miR-6631-5p	ggacirc_013386	284	-24.83	143	-13.39	3936752	22	3604	1287 2695
gga-miR-6631-5p	ggacirc_036571	283	-26.45	143	-15.77	3933678	22	11577	11248 6796
gga-miR-6631-5p	ggacirc_003898	283	-22.49	142	-13.36	3933691	22	2005	1095 1187
gga-miR-6631-5p	ggacirc_015627	282	-20.54	142	-10.75	3933269	22	207	123 1
gga-miR-6631-5p	ggacirc_013774	281	-26.36	141	-16.63	3936959	22	4277	3489 2601
gga-miR-6631-5p	ggacirc_028418	179	-31.22	179	-31.22	3933304	22	5489	5324
gga-miR-6631-5p	ggacirc_023752	172	-25.48	172	-25.48	3935372	22	11080	4095
gga-miR-6631-5p	ggacirc_014887	172	-17.32	172	-17.32	3935686	22	1231	1069
gga-miR-6631-5p	ggacirc_001310	171	-25.54	171	-25.54	3933512	22	1519	186
gga-miR-6631-5p	ggacirc_032652	171	-27.97	171	-27.97	3937323	22	729	13
gga-miR-6631-5p	ggacirc_026775	170	-23.04	170	-23.04	3934747	22	3077	1968
gga-miR-6631-5p	ggacirc_022282	169	-20.68	169	-20.68	3936460	22	2711	145
gga-miR-6631-5p	ggacirc_017953	168	-23.17	168	-23.17	3932781	22	2592	2082
gga-miR-6631-5p	ggacirc_023865	168	-23.17	168	-23.17	3932935	22	1211	701
gga-miR-6631-5p	ggacirc_006514	168	-22.77	168	-22.77	3934124	22	620	552
gga-miR-6631-5p	ggacirc_024722	168	-25.01	168	-25.01	3934457	22	6709	1080
gga-miR-6631-5p	ggacirc_032070	168	-24.06	168	-24.06	3934600	22	12506	6974
gga-miR-6631-5p	ggacirc_010518	168	-24.06	168	-24.06	3935642	22	7873	6007
gga-miR-6631-5p	ggacirc_007207	168	-22.13	168	-22.13	3936378	22	2375	1327
gga-miR-6631-5p	ggacirc_008440	167	-27.78	167	-27.78	3933618	22	365	12
gga-miR-6631-5p	ggacirc_018047	167	-23.17	167	-23.17	3933640	22	1298	509
gga-miR-6631-5p	ggacirc_030706	166	-17.63	166	-17.63	3933086	22	619	72
gga-miR-6631-5p	ggacirc_034432	166	-17.63	166	-17.63	3933165	22	359	72
gga-miR-6631-5p	ggacirc_032664	166	-20.64	166	-20.64	3935872	22	12879	2466
gga-miR-6631-5p	ggacirc_001069	166	-21.76	166	-21.76	3935928	22	2094	1564
gga-miR-6631-5p	ggacirc_005100	166	-14.32	166	-14.32	3935964	22	11156	6483
gga-miR-6631-5p	ggacirc_017172	165	-18.68	165	-18.68	3933546	22	1382	1166
gga-miR-6631-5p	ggacirc_009856	165	-25.19	165	-25.19	3936390	22	923	659
gga-miR-6631-5p	ggacirc_035410	165	-18.81	165	-18.81	3937347	22	3116	2552
gga-miR-6631-5p	ggacirc_003900	164	-21.19	164	-21.19	3934081	22	7373	5175
gga-miR-6631-5p	ggacirc_009751	164	-16.85	164	-16.85	3934184	22	667	135
gga-miR-6631-5p	ggacirc_019501	164	-16.85	164	-16.85	3934368	22	437	135
gga-miR-6631-5p	ggacirc_002366	164	-20.94	164	-20.94	3935061	22	1768	693
gga-miR-6631-5p	ggacirc_003988	164	-20.94	164	-20.94	3935086	22	990	414
gga-miR-6631-5p	ggacirc_035950	164	-18.2	164	-18.2	3935906	22	3288	2586
gga-miR-6631-5p	ggacirc_020373	164	-20.2	164	-20.2	3936074	22	527	17
gga-miR-6631-5p	ggacirc_036304	164	-18.02	164	-18.02	3936195	22	2258	591
gga-miR-6631-5p	ggacirc_031153	163	-22.33	163	-22.33	3933489	22	879	465
gga-miR-6631-5p	ggacirc_027542	163	-21.08	163	-21.08	3933987	22	1308	885
gga-miR-6631-5p	ggacirc_025898	163	-17.35	163	-17.35	3934486	22	553	387
gga-miR-6631-5p	ggacirc_024069	162	-16.42	162	-16.42	3932939	22	3660	2650
gga-miR-6631-5p	ggacirc_029436	162	-14.07	162	-14.07	3933485	22	3855	247
gga-miR-6631-5p	ggacirc_014061	162	-17.87	162	-17.87	3935679	22	11228	669
gga-miR-6631-5p	ggacirc_026461	162	-17.87	162	-17.87	3935802	22	24398	2765
gga-miR-6631-5p	ggacirc_014670	162	-19.59	162	-19.59	3936034	22	694	128
gga-miR-6631-5p	ggacirc_019113	162	-19.59	162	-19.59	3936064	22	557	128
gga-miR-6631-5p	ggacirc_016319	162	-17.97	162	-17.97	3937190	22	292	262
gga-miR-6631-5p	ggacirc_019064	162	-17.97	162	-17.97	3937199	22	508	478
gga-miR-6631-5p	ggacirc_020859	162	-17.97	162	-17.97	3937217	22	626	596
gga-miR-6631-5p	ggacirc_004926	161	-20.81	161	-20.81	3932483	22	3592	2729
gga-miR-6631-5p	ggacirc_005262	161	-15.56	161	-15.56	3933810	22	1965	1460
gga-miR-6631-5p	ggacirc_013339	161	-15.56	161	-15.56	3933825	22	1665	1460
gga-miR-6631-5p	ggacirc_025638	161	-15.56	161	-15.56	3933840	22	680	475
gga-miR-6631-5p	ggacirc_000989	161	-18.8	161	-18.8	3934026	22	1775	1665
gga-miR-6631-5p	ggacirc_014099	161	-18.8	161	-18.8	3934265	22	1464	1354
gga-miR-6631-5p	ggacirc_019777	161	-18.8	161	-18.8	3934373	22	1692	1582
gga-miR-6631-5p	ggacirc_022953	161	-16.91	161	-16.91	3934429	22	2042	1928
gga-miR-6631-5p	ggacirc_001540	161	-18.37	161	-18.37	3934893	22	6021	5146
gga-miR-6631-5p	ggacirc_017846	161	-17.74	161	-17.74	3934949	22	19598	64
gga-miR-6631-5p	ggacirc_007043	161	-17.79	161	-17.79	3935132	22	1335	1240
gga-miR-6631-5p	ggacirc_010462	161	-17.79	161	-17.79	3935179	22	1503	1240
gga-miR-6631-5p	ggacirc_017240	161	-16.11	161	-16.11	3935271	22	222	143
gga-miR-6631-5p	ggacirc_018622	161	-17.79	161	-17.79	3935289	22	601	506
gga-miR-6631-5p	ggacirc_028902	161	-17.79	161	-17.79	3935435	22	995	506
gga-miR-6631-5p	ggacirc_024532	161	-21.61	161	-21.61	3937253	22	2391	751
gga-miR-6631-5p	ggacirc_024780	161	-17.3	161	-17.3	3937257	22	1214	920
gga-miR-6631-5p	ggacirc_006995	160	-21.17	160	-21.17	3932533	22	1216	1043
gga-miR-6631-5p	ggacirc_011344	160	-21.17	160	-21.17	3932640	22	1304	1131
gga-miR-6631-5p	ggacirc_028102	160	-18.36	160	-18.36	3933483	22	2049	555
gga-miR-6631-5p	ggacirc_015643	160	-12.13	160	-12.13	3934304	22	4790	1841
gga-miR-6631-5p	ggacirc_027903	160	-15.24	160	-15.24	3934524	22	3528	3192
gga-miR-6631-5p	ggacirc_033676	160	-23.37	160	-23.37	3934633	22	340	138
gga-miR-6631-5p	ggacirc_009099	160	-14.88	160	-14.88	3934703	22	2657	910
gga-miR-6631-5p	ggacirc_002979	160	-16.35	160	-16.35	3936554	22	2260	35
gga-miR-6631-5p	ggacirc_013390	160	-20.86	160	-20.86	3936596	22	9032	3760
gga-miR-6631-5p	ggacirc_026018	160	-15.77	160	-15.77	3936787	22	362	141
gga-miR-6631-5p	ggacirc_019069	159	-18.76	159	-18.76	3932811	22	8110	1522
gga-miR-6631-5p	ggacirc_004011	159	-15.45	159	-15.45	3933231	22	6128	868
gga-miR-6631-5p	ggacirc_012942	159	-18.91	159	-18.91	3933259	22	751	618
gga-miR-6631-5p	ggacirc_017610	159	-15.45	159	-15.45	3933274	22	8590	3330
gga-miR-6631-5p	ggacirc_002648	159	-17.49	159	-17.49	3933421	22	1991	1872
gga-miR-6631-5p	ggacirc_032375	159	-17.49	159	-17.49	3933492	22	2114	1872
gga-miR-6631-5p	ggacirc_030329	159	-18.41	159	-18.41	3933764	22	9166	6592
gga-miR-6631-5p	ggacirc_002097	159	-16.97	159	-16.97	3934049	22	2089	338
gga-miR-6631-5p	ggacirc_013421	159	-17.33	159	-17.33	3935219	22	1997	657
gga-miR-6631-5p	ggacirc_001591	159	-15.03	159	-15.03	3936355	22	6545	3184
gga-miR-6631-5p	ggacirc_000561	159	-17.97	159	-17.97	3937062	22	1791	450
gga-miR-6631-5p	ggacirc_020253	159	-21.97	159	-21.97	3937213	22	12874	3992
gga-miR-6631-5p	ggacirc_026099	159	-21.97	159	-21.97	3937271	22	12729	3992
gga-miR-6631-5p	ggacirc_029544	159	-17.97	159	-17.97	3937293	22	1322	450
gga-miR-6631-5p	ggacirc_017891	158	-18.22	158	-18.22	3933899	22	1121	677
gga-miR-6631-5p	ggacirc_017789	158	-17.45	158	-17.45	3933968	22	3685	3383
gga-miR-6631-5p	ggacirc_010834	158	-24.41	158	-24.41	3934200	22	1488	763
gga-miR-6631-5p	ggacirc_013729	158	-15.89	158	-15.89	3934261	22	948	535
gga-miR-6631-5p	ggacirc_015413	158	-15.66	158	-15.66	3935690	22	14889	3261
gga-miR-6631-5p	ggacirc_008010	158	-19.43	158	-19.43	3935984	22	8724	4640
gga-miR-6631-5p	ggacirc_031225	158	-23.29	158	-23.29	3936158	22	1658	410
gga-miR-6631-5p	ggacirc_035248	158	-20.59	158	-20.59	3936186	22	1751	1015
gga-miR-6631-5p	ggacirc_013994	158	-20.31	158	-20.31	3936754	22	777	461
gga-miR-6631-5p	ggacirc_026678	158	-20.31	158	-20.31	3936789	22	492	337
gga-miR-6631-5p	ggacirc_011557	157	-13.61	157	-13.61	3933358	22	8118	5837
gga-miR-6631-5p	ggacirc_022063	157	-13.61	157	-13.61	3933383	22	7108	4827
gga-miR-6631-5p	ggacirc_006486	157	-17.9	157	-17.9	3933430	22	399	355
gga-miR-6631-5p	ggacirc_018299	157	-12.57	157	-12.57	3933453	22	2639	1352
gga-miR-6631-5p	ggacirc_026151	157	-17.9	157	-17.9	3933479	22	402	358
gga-miR-6631-5p	ggacirc_033951	157	-12.91	157	-12.91	3934641	22	2209	1596
gga-miR-6631-5p	ggacirc_002331	157	-21.16	157	-21.16	3935060	22	767	180
gga-miR-6631-5p	ggacirc_032844	157	-18.91	157	-18.91	3935488	22	1032	346
gga-miR-6631-5p	ggacirc_006826	157	-20.79	157	-20.79	3935604	22	1809	793
gga-miR-6631-5p	ggacirc_000176	157	-19.44	157	-19.44	3935918	22	4444	2566
gga-miR-6631-5p	ggacirc_033383	157	-14.28	157	-14.28	3936174	22	189	158
gga-miR-6631-5p	ggacirc_010025	157	-15.42	157	-15.42	3936391	22	2147	634
gga-miR-6631-5p	ggacirc_021993	157	-17.76	157	-17.76	3936459	22	1551	630
gga-miR-6631-5p	ggacirc_033164	157	-20.73	157	-20.73	3937329	22	727	97
gga-miR-6631-5p	ggacirc_000448	156	-24.11	156	-24.11	3932388	22	2798	136
gga-miR-6631-5p	ggacirc_002916	156	-13.46	156	-13.46	3932443	22	794	752
gga-miR-6631-5p	ggacirc_006593	156	-24.11	156	-24.11	3932523	22	3233	136
gga-miR-6631-5p	ggacirc_025334	156	-20.9	156	-20.9	3932967	22	1354	668
gga-miR-6631-5p	ggacirc_002741	156	-10.81	156	-10.81	3933224	22	10118	2219
gga-miR-6631-5p	ggacirc_002810	156	-16.98	156	-16.98	3933515	22	426	105
gga-miR-6631-5p	ggacirc_005534	156	-14.42	156	-14.42	3933609	22	1709	13
gga-miR-6631-5p	ggacirc_033272	156	-14.42	156	-14.42	3933673	22	770	13
gga-miR-6631-5p	ggacirc_000862	156	-18.86	156	-18.86	3934025	22	2593	197
gga-miR-6631-5p	ggacirc_010314	156	-16.34	156	-16.34	3934189	22	555	433
gga-miR-6631-5p	ggacirc_032615	156	-16.34	156	-16.34	3934614	22	658	433
gga-miR-6631-5p	ggacirc_000260	156	-22.19	156	-22.19	3935548	22	14550	13702
gga-miR-6631-5p	ggacirc_003726	156	-19.24	156	-19.24	3935570	22	2663	2401
gga-miR-6631-5p	ggacirc_007807	156	-20.4	156	-20.4	3935609	22	4492	3768
gga-miR-6631-5p	ggacirc_015303	156	-17.79	156	-17.79	3936756	22	2036	1232
gga-miR-6631-5p	ggacirc_007799	155	-13.2	155	-13.2	3932557	22	6543	1542
gga-miR-6631-5p	ggacirc_009908	155	-16.74	155	-16.74	3932599	22	1282	759
gga-miR-6631-5p	ggacirc_025561	155	-13.03	155	-13.03	3932974	22	581	505
gga-miR-6631-5p	ggacirc_023302	155	-14.97	155	-14.97	3933287	22	4018	3737
gga-miR-6631-5p	ggacirc_013083	155	-14.57	155	-14.57	3933536	22	12196	6955
gga-miR-6631-5p	ggacirc_001214	155	-17.07	155	-17.07	3933782	22	9198	2040
gga-miR-6631-5p	ggacirc_002534	155	-17.07	155	-17.07	3933783	22	8468	1341
gga-miR-6631-5p	ggacirc_013771	155	-17.07	155	-17.07	3933791	22	10923	5355
gga-miR-6631-5p	ggacirc_015672	155	-17.07	155	-17.07	3933792	22	8468	617
gga-miR-6631-5p	ggacirc_035859	155	-17.07	155	-17.07	3933799	22	8337	2082
gga-miR-6631-5p	ggacirc_010664	155	-16.56	155	-16.56	3934193	22	3708	155
gga-miR-6631-5p	ggacirc_013412	155	-16.56	155	-16.56	3934252	22	3840	155
gga-miR-6631-5p	ggacirc_017367	155	-16.56	155	-16.56	3934336	22	1616	1310
gga-miR-6631-5p	ggacirc_025051	155	-16.16	155	-16.16	3934467	22	2936	1026
gga-miR-6631-5p	ggacirc_030458	155	-16.56	155	-16.56	3934573	22	4106	553
gga-miR-6631-5p	ggacirc_015900	155	-19.91	155	-19.91	3934808	22	6236	2358
gga-miR-6631-5p	ggacirc_002695	155	-15.13	155	-15.13	3934858	22	5131	2454
gga-miR-6631-5p	ggacirc_006408	155	-15.13	155	-15.13	3934864	22	3035	484
gga-miR-6631-5p	ggacirc_022221	155	-15.13	155	-15.13	3934873	22	2689	788
gga-miR-6631-5p	ggacirc_034235	155	-15.13	155	-15.13	3934883	22	4475	1877
gga-miR-6631-5p	ggacirc_036730	155	-15.13	155	-15.13	3934884	22	3034	562
gga-miR-6631-5p	ggacirc_000535	155	-16.11	155	-16.11	3935036	22	1228	1073
gga-miR-6631-5p	ggacirc_006323	155	-19.84	155	-19.84	3935599	22	478	390
gga-miR-6631-5p	ggacirc_013300	155	-16.43	155	-16.43	3935669	22	855	21
gga-miR-6631-5p	ggacirc_017324	155	-16.43	155	-16.43	3935706	22	1108	274
gga-miR-6631-5p	ggacirc_002269	155	-19.3	155	-19.3	3935939	22	2658	1836
gga-miR-6631-5p	ggacirc_015962	155	-16.58	155	-16.58	3936042	22	2256	1838
gga-miR-6631-5p	ggacirc_024870	155	-21.77	155	-21.77	3936106	22	9891	8169
gga-miR-6631-5p	ggacirc_030183	155	-16.58	155	-16.58	3936147	22	2256	1880
gga-miR-6631-5p	ggacirc_031521	155	-21.18	155	-21.18	3936161	22	9891	4244
gga-miR-6631-5p	ggacirc_021523	155	-14.56	155	-14.56	3937222	22	613	201
gga-miR-6631-5p	ggacirc_000178	154	-12.56	154	-12.56	3932383	22	1671	826
gga-miR-6631-5p	ggacirc_006334	154	-17.35	154	-17.35	3932516	22	654	411
gga-miR-6631-5p	ggacirc_006432	154	-12.56	154	-12.56	3932518	22	1337	826
gga-miR-6631-5p	ggacirc_007239	154	-12.56	154	-12.56	3932540	22	1197	826
gga-miR-6631-5p	ggacirc_010621	154	-12.56	154	-12.56	3932616	22	1359	988
gga-miR-6631-5p	ggacirc_010805	154	-12.56	154	-12.56	3932625	22	1467	826
gga-miR-6631-5p	ggacirc_013818	154	-12.56	154	-12.56	3932684	22	1105	988
gga-miR-6631-5p	ggacirc_025877	154	-12.56	154	-12.56	3932979	22	943	826
gga-miR-6631-5p	ggacirc_027050	154	-12.56	154	-12.56	3933010	22	792	675
gga-miR-6631-5p	ggacirc_027675	154	-18.36	154	-18.36	3933662	22	1307	1
gga-miR-6631-5p	ggacirc_020580	154	-17.02	154	-17.02	3933972	22	1143	917
gga-miR-6631-5p	ggacirc_034046	154	-12.88	154	-12.88	3934002	22	2048	433
gga-miR-6631-5p	ggacirc_011772	154	-17.01	154	-17.01	3934216	22	1679	417
gga-miR-6631-5p	ggacirc_022877	154	-16.57	154	-16.57	3934966	22	9379	1710
gga-miR-6631-5p	ggacirc_025450	154	-16.57	154	-16.57	3934976	22	9380	3876
gga-miR-6631-5p	ggacirc_033490	154	-16.57	154	-16.57	3934991	22	9379	1983
gga-miR-6631-5p	ggacirc_004708	154	-16.94	154	-16.94	3935098	22	510	74
gga-miR-6631-5p	ggacirc_010712	154	-11.9	154	-11.9	3935185	22	1031	227
gga-miR-6631-5p	ggacirc_016253	154	-17.3	154	-17.3	3935695	22	10233	5428
gga-miR-6631-5p	ggacirc_020964	154	-17.3	154	-17.3	3935748	22	8856	5428
gga-miR-6631-5p	ggacirc_011446	154	-10.53	154	-10.53	3936002	22	10017	5881
gga-miR-6631-5p	ggacirc_028123	154	-19.12	154	-19.12	3936132	22	718	620
gga-miR-6631-5p	ggacirc_009636	154	-22.27	154	-22.27	3936237	22	882	827
gga-miR-6631-5p	ggacirc_017726	154	-17.4	154	-17.4	3936437	22	6725	2268
gga-miR-6631-5p	ggacirc_000014	154	-15.59	154	-15.59	3936546	22	5179	5151
gga-miR-6631-5p	ggacirc_035380	154	-24.78	154	-24.78	3936706	22	2467	691
gga-miR-6631-5p	ggacirc_028608	154	-22.99	154	-22.99	3936794	22	21450	5471
gga-miR-6631-5p	ggacirc_003596	154	-19.15	154	-19.15	3937086	22	4345	2022
gga-miR-6631-5p	ggacirc_008615	154	-19.18	154	-19.18	3937127	22	3790	939
gga-miR-6631-5p	ggacirc_009262	154	-14.44	154	-14.44	3937131	22	755	554
gga-miR-6631-5p	ggacirc_024074	154	-14.44	154	-14.44	3937250	22	313	112
gga-miR-6631-5p	ggacirc_024721	154	-22.51	154	-22.51	3937256	22	546	523
gga-miR-6631-5p	ggacirc_025575	154	-16.21	154	-16.21	3937265	22	3150	2643
gga-miR-6631-5p	ggacirc_026222	154	-14.44	154	-14.44	3937272	22	571	370
gga-miR-6631-5p	ggacirc_035644	154	-15.6	154	-15.6	3937348	22	6590	5096
gga-miR-6631-5p	ggacirc_003293	153	-16.66	153	-16.66	3932449	22	12649	8039
gga-miR-6631-5p	ggacirc_006761	153	-16.19	153	-16.19	3932529	22	11136	8442
gga-miR-6631-5p	ggacirc_013564	153	-20.98	153	-20.98	3932681	22	2662	1498
gga-miR-6631-5p	ggacirc_017513	153	-16.66	153	-16.66	3932773	22	12649	8114
gga-miR-6631-5p	ggacirc_018566	153	-20.98	153	-20.98	3932799	22	3830	596
gga-miR-6631-5p	ggacirc_022495	153	-20.98	153	-20.98	3932910	22	1396	232
gga-miR-6631-5p	ggacirc_029364	153	-20.98	153	-20.98	3933063	22	1397	1150
gga-miR-6631-5p	ggacirc_030143	153	-20.42	153	-20.42	3933665	22	2209	2147
gga-miR-6631-5p	ggacirc_009551	153	-17.15	153	-17.15	3933708	22	3577	1110
gga-miR-6631-5p	ggacirc_013550	153	-17.15	153	-17.15	3933722	22	3323	1110
gga-miR-6631-5p	ggacirc_022041	153	-17.15	153	-17.15	3933740	22	3218	1110
gga-miR-6631-5p	ggacirc_007956	153	-13.09	153	-13.09	3933879	22	3461	1119
gga-miR-6631-5p	ggacirc_033324	153	-17.71	153	-17.71	3934626	22	562	436
gga-miR-6631-5p	ggacirc_011319	153	-13.38	153	-13.38	3935193	22	3458	1847
gga-miR-6631-5p	ggacirc_023731	153	-14.77	153	-14.77	3935781	22	2551	1396
gga-miR-6631-5p	ggacirc_034826	153	-19.34	153	-19.34	3935898	22	3017	2888
gga-miR-6631-5p	ggacirc_012585	153	-18.33	153	-18.33	3937013	22	13602	11140
gga-miR-6631-5p	ggacirc_013223	153	-12.42	153	-12.42	3937167	22	1700	1640
gga-miR-6631-5p	ggacirc_029603	153	-16.16	153	-16.16	3937297	22	1579	623
gga-miR-6631-5p	ggacirc_035049	153	-12.42	153	-12.42	3937342	22	968	908
gga-miR-6631-5p	ggacirc_003802	152	-16.55	152	-16.55	3932463	22	1538	331
gga-miR-6631-5p	ggacirc_005692	152	-17.36	152	-17.36	3932499	22	1567	1361
gga-miR-6631-5p	ggacirc_026529	152	-18.47	152	-18.47	3933911	22	999	101
gga-miR-6631-5p	ggacirc_028056	152	-10.16	152	-10.16	3933915	22	974	873
gga-miR-6631-5p	ggacirc_030168	152	-16.85	152	-16.85	3933917	22	5848	4815
gga-miR-6631-5p	ggacirc_002345	152	-20.19	152	-20.19	3934053	22	2687	2133
gga-miR-6631-5p	ggacirc_006931	152	-15.48	152	-15.48	3934131	22	657	217
gga-miR-6631-5p	ggacirc_010432	152	-16.8	152	-16.8	3934191	22	357	258
gga-miR-6631-5p	ggacirc_012089	152	-16.41	152	-16.41	3934224	22	539	52
gga-miR-6631-5p	ggacirc_019350	152	-20.19	152	-20.19	3934367	22	5140	4586
gga-miR-6631-5p	ggacirc_020968	152	-20.19	152	-20.19	3934393	22	5312	4809
gga-miR-6631-5p	ggacirc_005449	152	-17.63	152	-17.63	3934887	22	1614	574
gga-miR-6631-5p	ggacirc_021546	152	-14.47	152	-14.47	3934905	22	3932	1820
gga-miR-6631-5p	ggacirc_005790	152	-16.36	152	-16.36	3935114	22	1567	869
gga-miR-6631-5p	ggacirc_014234	152	-16.36	152	-16.36	3935231	22	1952	869
gga-miR-6631-5p	ggacirc_019122	152	-12.74	152	-12.74	3935300	22	2990	1339
gga-miR-6631-5p	ggacirc_026791	152	-18.39	152	-18.39	3935411	22	629	424
gga-miR-6631-5p	ggacirc_028338	152	-16.93	152	-16.93	3935431	22	1526	273
gga-miR-6631-5p	ggacirc_032162	152	-18.39	152	-18.39	3935479	22	2385	424
gga-miR-6631-5p	ggacirc_004070	152	-11.82	152	-11.82	3935574	22	3359	2129
gga-miR-6631-5p	ggacirc_001772	152	-13.01	152	-13.01	3935932	22	1005	251
gga-miR-6631-5p	ggacirc_011409	152	-12.07	152	-12.07	3936001	22	478	454
gga-miR-6631-5p	ggacirc_017121	152	-12	152	-12	3936055	22	432	27
gga-miR-6631-5p	ggacirc_029626	152	-13.01	152	-13.01	3936142	22	850	251
gga-miR-6631-5p	ggacirc_018445	152	-14.45	152	-14.45	3936444	22	1600	446
gga-miR-6631-5p	ggacirc_026656	152	-12.88	152	-12.88	3936490	22	2238	244
gga-miR-6631-5p	ggacirc_032335	152	-14.45	152	-14.45	3936522	22	1698	446
gga-miR-6631-5p	ggacirc_034466	152	-11.48	152	-11.48	3936999	22	1286	106
gga-miR-6631-5p	ggacirc_031011	152	-12.43	152	-12.43	3937313	22	1175	219
gga-miR-6631-5p	ggacirc_002335	151	-17.59	151	-17.59	3932430	22	1164	826
gga-miR-6631-5p	ggacirc_035865	151	-14.65	151	-14.65	3933324	22	2659	386
gga-miR-6631-5p	ggacirc_008293	151	-13.71	151	-13.71	3933351	22	2511	2449
gga-miR-6631-5p	ggacirc_032672	151	-14.73	151	-14.73	3933772	22	4187	1185
gga-miR-6631-5p	ggacirc_015255	151	-11.89	151	-11.89	3933959	22	2085	1741
gga-miR-6631-5p	ggacirc_008431	151	-11.34	151	-11.34	3934157	22	1314	980
gga-miR-6631-5p	ggacirc_014134	151	-16.28	151	-16.28	3934269	22	3320	951
gga-miR-6631-5p	ggacirc_020451	151	-12.66	151	-12.66	3934388	22	2344	1779
gga-miR-6631-5p	ggacirc_025999	151	-23.17	151	-23.17	3934489	22	4434	1585
gga-miR-6631-5p	ggacirc_029756	151	-13.59	151	-13.59	3934982	22	8764	5551
gga-miR-6631-5p	ggacirc_033992	151	-13.59	151	-13.59	3934993	22	7298	4151
gga-miR-6631-5p	ggacirc_007474	151	-12.75	151	-12.75	3935139	22	1541	1289
gga-miR-6631-5p	ggacirc_015072	151	-17.13	151	-17.13	3935244	22	1774	110
gga-miR-6631-5p	ggacirc_019287	151	-17.28	151	-17.28	3935303	22	416	177
gga-miR-6631-5p	ggacirc_030368	151	-15.65	151	-15.65	3935455	22	1079	289
gga-miR-6631-5p	ggacirc_012596	151	-18.09	151	-18.09	3935661	22	579	330
gga-miR-6631-5p	ggacirc_014583	151	-18.88	151	-18.88	3936032	22	3691	3430
gga-miR-6631-5p	ggacirc_018305	151	-13.61	151	-13.61	3936274	22	592	104
gga-miR-6631-5p	ggacirc_022092	151	-13.85	151	-13.85	3936293	22	5402	2256
gga-miR-6631-5p	ggacirc_034445	151	-14.05	151	-14.05	3936337	22	9855	8532
gga-miR-6631-5p	ggacirc_034974	151	-17.53	151	-17.53	3936538	22	4488	1207
gga-miR-6631-5p	ggacirc_023242	151	-14.86	151	-14.86	3936642	22	294	39
gga-miR-6631-5p	ggacirc_025465	151	-12.85	151	-12.85	3936655	22	4991	4471
gga-miR-6631-5p	ggacirc_029837	151	-15.38	151	-15.38	3936678	22	553	249
gga-miR-6631-5p	ggacirc_003776	151	-19.88	151	-19.88	3936722	22	971	895
gga-miR-6631-5p	ggacirc_001318	150	-10.81	150	-10.81	3932407	22	4540	4474
gga-miR-6631-5p	ggacirc_001777	150	-13.14	150	-13.14	3932415	22	16181	2629
gga-miR-6631-5p	ggacirc_006887	150	-12.54	150	-12.54	3932531	22	5130	4537
gga-miR-6631-5p	ggacirc_016598	150	-17.37	150	-17.37	3932751	22	2677	608
gga-miR-6631-5p	ggacirc_016617	150	-16.99	150	-16.99	3932753	22	315	142
gga-miR-6631-5p	ggacirc_018753	150	-12.98	150	-12.98	3932802	22	2168	1736
gga-miR-6631-5p	ggacirc_031761	150	-13.14	150	-13.14	3933114	22	15770	2218
gga-miR-6631-5p	ggacirc_006984	150	-16.89	150	-16.89	3933346	22	7247	5339
gga-miR-6631-5p	ggacirc_004074	150	-19.5	150	-19.5	3933604	22	305	58
gga-miR-6631-5p	ggacirc_006978	150	-16.66	150	-16.66	3933615	22	508	150
gga-miR-6631-5p	ggacirc_012147	150	-14.98	150	-14.98	3933717	22	1355	862
gga-miR-6631-5p	ggacirc_003634	150	-13.7	150	-13.7	3934074	22	841	785
gga-miR-6631-5p	ggacirc_021033	150	-21.17	150	-21.17	3934394	22	274	145
gga-miR-6631-5p	ggacirc_034031	150	-15.21	150	-15.21	3934642	22	2047	1479
gga-miR-6631-5p	ggacirc_023291	150	-14.81	150	-14.81	3934875	22	12508	8133
gga-miR-6631-5p	ggacirc_016576	150	-17.45	150	-17.45	3935261	22	2627	130
gga-miR-6631-5p	ggacirc_025556	150	-11.18	150	-11.18	3935395	22	3848	1037
gga-miR-6631-5p	ggacirc_031519	150	-11.18	150	-11.18	3935471	22	3739	933
gga-miR-6631-5p	ggacirc_033182	150	-17.04	150	-17.04	3935547	22	6561	4102
gga-miR-6631-5p	ggacirc_019318	150	-17.41	150	-17.41	3935731	22	1004	605
gga-miR-6631-5p	ggacirc_004702	150	-13.97	150	-13.97	3935959	22	25398	24064
gga-miR-6631-5p	ggacirc_010509	150	-18.41	150	-18.41	3935996	22	774	463
gga-miR-6631-5p	ggacirc_016447	150	-18.41	150	-18.41	3936047	22	778	463
gga-miR-6631-5p	ggacirc_020042	150	-15.86	150	-15.86	3936072	22	632	151
gga-miR-6631-5p	ggacirc_026462	150	-18.41	150	-18.41	3936117	22	4358	463
gga-miR-6631-5p	ggacirc_006632	150	-18.04	150	-18.04	3936373	22	2159	910
gga-miR-6631-5p	ggacirc_006683	150	-18.04	150	-18.04	3936374	22	2171	678
gga-miR-6631-5p	ggacirc_016393	150	-18.04	150	-18.04	3936428	22	1927	678
gga-miR-6631-5p	ggacirc_018102	150	-18.04	150	-18.04	3936441	22	1724	678
gga-miR-6631-5p	ggacirc_015256	150	-19.65	150	-19.65	3936755	22	228	48
gga-miR-6631-5p	ggacirc_022465	150	-19.68	150	-19.68	3936778	22	11679	8437
gga-miR-6631-5p	ggacirc_007720	150	-12.75	150	-12.75	3936968	22	1557	760
gga-miR-6631-5p	ggacirc_012038	150	-12.75	150	-12.75	3936970	22	4968	4171
gga-miR-6631-5p	ggacirc_012077	150	-12.75	150	-12.75	3936971	22	1245	448
gga-miR-6631-5p	ggacirc_013963	150	-12.75	150	-12.75	3936974	22	2058	1261
gga-miR-6631-5p	ggacirc_028880	150	-12.75	150	-12.75	3936983	22	2706	1909
gga-miR-6631-5p	ggacirc_033375	150	-12.75	150	-12.75	3936986	22	7996	7199
gga-miR-6631-5p	ggacirc_036402	150	-12.75	150	-12.75	3936988	22	6351	5554
gga-miR-6631-5p	ggacirc_012719	150	-14.33	150	-14.33	3937163	22	3456	1723
gga-miR-6631-5p	ggacirc_015990	149	-13.84	149	-13.84	3932736	22	852	370
gga-miR-6631-5p	ggacirc_031326	149	-12.97	149	-12.97	3933102	22	627	494
gga-miR-6631-5p	ggacirc_011659	149	-12.46	149	-12.46	3933359	22	2289	514
gga-miR-6631-5p	ggacirc_035677	149	-12.46	149	-12.46	3933413	22	2289	568
gga-miR-6631-5p	ggacirc_026593	149	-16.98	149	-16.98	3933912	22	2820	2648
gga-miR-6631-5p	ggacirc_000837	149	-15.78	149	-15.78	3933925	22	1942	308
gga-miR-6631-5p	ggacirc_026454	149	-17.28	149	-17.28	3934495	22	470	445
gga-miR-6631-5p	ggacirc_005041	149	-14.52	149	-14.52	3935101	22	2266	2069
gga-miR-6631-5p	ggacirc_010544	149	-11.89	149	-11.89	3935182	22	514	168
gga-miR-6631-5p	ggacirc_022977	149	-14.52	149	-14.52	3935362	22	728	262
gga-miR-6631-5p	ggacirc_028910	149	-11.89	149	-11.89	3935436	22	2110	1254
gga-miR-6631-5p	ggacirc_034292	149	-16.2	149	-16.2	3935513	22	4046	3254
gga-miR-6631-5p	ggacirc_019565	149	-15.87	149	-15.87	3935732	22	287	125
gga-miR-6631-5p	ggacirc_026811	149	-15.87	149	-15.87	3935807	22	1103	125
gga-miR-6631-5p	ggacirc_034553	149	-19.65	149	-19.65	3935893	22	3265	2263
gga-miR-6631-5p	ggacirc_029374	149	-20.25	149	-20.25	3936316	22	286	161
gga-miR-6631-5p	ggacirc_031877	149	-17.38	149	-17.38	3936520	22	2607	987
gga-miR-6631-5p	ggacirc_036698	149	-12.97	149	-12.97	3937052	22	3815	1405
gga-miR-6631-5p	ggacirc_002788	148	-14.03	148	-14.03	3932439	22	3459	3199
gga-miR-6631-5p	ggacirc_014662	148	-13.85	148	-13.85	3932708	22	668	226
gga-miR-6631-5p	ggacirc_019212	148	-12.01	148	-12.01	3932815	22	20697	17925
gga-miR-6631-5p	ggacirc_025542	148	-16.12	148	-16.12	3932973	22	909	532
gga-miR-6631-5p	ggacirc_006054	148	-12.68	148	-12.68	3933344	22	395	196
gga-miR-6631-5p	ggacirc_028125	148	-12.68	148	-12.68	3933399	22	996	797
gga-miR-6631-5p	ggacirc_035720	148	-12.68	148	-12.68	3933414	22	872	797
gga-miR-6631-5p	ggacirc_005705	148	-11.39	148	-11.39	3933521	22	1144	661
gga-miR-6631-5p	ggacirc_030194	148	-12.32	148	-12.32	3933762	22	2186	850
gga-miR-6631-5p	ggacirc_033790	148	-18.04	148	-18.04	3933775	22	9697	3443
gga-miR-6631-5p	ggacirc_029860	148	-14.83	148	-14.83	3933998	22	1367	239
gga-miR-6631-5p	ggacirc_032641	148	-15.12	148	-15.12	3934000	22	284	163
gga-miR-6631-5p	ggacirc_001042	148	-12.8	148	-12.8	3934029	22	302	17
gga-miR-6631-5p	ggacirc_016136	148	-12.11	148	-12.11	3934718	22	2014	1756
gga-miR-6631-5p	ggacirc_001431	148	-14.2	148	-14.2	3935047	22	1982	1314
gga-miR-6631-5p	ggacirc_030490	148	-12.99	148	-12.99	3935458	22	13884	9286
gga-miR-6631-5p	ggacirc_023129	148	-14	148	-14	3936463	22	1830	267
gga-miR-6631-5p	ggacirc_012194	148	-17.07	148	-17.07	3936749	22	2227	1805
gga-miR-6631-5p	ggacirc_022325	148	-11.8	148	-11.8	3937231	22	4324	1359
gga-miR-6631-5p	ggacirc_004799	147	-15.33	147	-15.33	3932480	22	12335	9085
gga-miR-6631-5p	ggacirc_018670	147	-10.96	147	-10.96	3932800	22	476	450
gga-miR-6631-5p	ggacirc_019452	147	-14.02	147	-14.02	3932824	22	1221	784
gga-miR-6631-5p	ggacirc_023792	147	-13.36	147	-13.36	3932934	22	593	105
gga-miR-6631-5p	ggacirc_026953	147	-10.02	147	-10.02	3933004	22	840	28
gga-miR-6631-5p	ggacirc_028561	147	-10.02	147	-10.02	3933048	22	415	177
gga-miR-6631-5p	ggacirc_030324	147	-13.96	147	-13.96	3933080	22	980	532
gga-miR-6631-5p	ggacirc_034911	147	-14.65	147	-14.65	3933174	22	2242	2172
gga-miR-6631-5p	ggacirc_003956	147	-11.58	147	-11.58	3933229	22	2881	2581
gga-miR-6631-5p	ggacirc_017389	147	-14.14	147	-14.14	3933273	22	3256	521
gga-miR-6631-5p	ggacirc_026433	147	-13.37	147	-13.37	3933842	22	1154	686
gga-miR-6631-5p	ggacirc_026465	147	-13.37	147	-13.37	3933843	22	819	686
gga-miR-6631-5p	ggacirc_031625	147	-13.37	147	-13.37	3933855	22	1741	1608
gga-miR-6631-5p	ggacirc_002146	147	-9.21	147	-9.21	3933871	22	6231	2382
gga-miR-6631-5p	ggacirc_027573	147	-16.13	147	-16.13	3934518	22	4304	2001
gga-miR-6631-5p	ggacirc_036756	147	-16.13	147	-16.13	3934682	22	8831	6528
gga-miR-6631-5p	ggacirc_033720	147	-16.52	147	-16.52	3934760	22	15096	10490
gga-miR-6631-5p	ggacirc_028515	147	-13.89	147	-13.89	3934891	22	1795	1131
gga-miR-6631-5p	ggacirc_003482	147	-10.93	147	-10.93	3935077	22	3428	839
gga-miR-6631-5p	ggacirc_009111	147	-14.24	147	-14.24	3935158	22	7623	5205
gga-miR-6631-5p	ggacirc_014499	147	-11.21	147	-11.21	3935235	22	2289	880
gga-miR-6631-5p	ggacirc_026935	147	-13.68	147	-13.68	3935413	22	4885	1774
gga-miR-6631-5p	ggacirc_027274	147	-13.32	147	-13.32	3935418	22	768	641
gga-miR-6631-5p	ggacirc_036680	147	-10.93	147	-10.93	3935537	22	3516	927
gga-miR-6631-5p	ggacirc_033510	147	-17.2	147	-17.2	3935883	22	1290	237
gga-miR-6631-5p	ggacirc_011863	146	-15.23	146	-15.23	3932646	22	702	242
gga-miR-6631-5p	ggacirc_018465	146	-14.86	146	-14.86	3932798	22	1262	834
gga-miR-6631-5p	ggacirc_026192	146	-9.36	146	-9.36	3932985	22	2273	2032
gga-miR-6631-5p	ggacirc_033519	146	-11.96	146	-11.96	3933141	22	2263	648
gga-miR-6631-5p	ggacirc_003971	146	-11.09	146	-11.09	3933230	22	1886	59
gga-miR-6631-5p	ggacirc_006657	146	-14.72	146	-14.72	3933244	22	984	956
gga-miR-6631-5p	ggacirc_007654	146	-11.09	146	-11.09	3933246	22	754	59
gga-miR-6631-5p	ggacirc_010770	146	-11.09	146	-11.09	3933254	22	1810	59
gga-miR-6631-5p	ggacirc_020418	146	-14.72	146	-14.72	3933284	22	539	511
gga-miR-6631-5p	ggacirc_028108	146	-11.09	146	-11.09	3933303	22	1670	59
gga-miR-6631-5p	ggacirc_000119	146	-19.25	146	-19.25	3933329	22	540	27
gga-miR-6631-5p	ggacirc_003762	146	-12.29	146	-12.29	3933516	22	2403	102
gga-miR-6631-5p	ggacirc_010658	146	-16.24	146	-16.24	3933711	22	4670	2589
gga-miR-6631-5p	ggacirc_024120	146	-13.54	146	-13.54	3933980	22	7112	6782
gga-miR-6631-5p	ggacirc_001694	146	-10.76	146	-10.76	3934041	22	876	329
gga-miR-6631-5p	ggacirc_004969	146	-11.89	146	-11.89	3934096	22	302	258
gga-miR-6631-5p	ggacirc_010677	146	-10.76	146	-10.76	3934194	22	831	329
gga-miR-6631-5p	ggacirc_018961	146	-17.7	146	-17.7	3934363	22	796	489
gga-miR-6631-5p	ggacirc_025159	146	-10.72	146	-10.72	3934472	22	3278	1
gga-miR-6631-5p	ggacirc_031310	146	-10.76	146	-10.76	3934589	22	841	329
gga-miR-6631-5p	ggacirc_021975	146	-16.13	146	-16.13	3934964	22	20705	6363
gga-miR-6631-5p	ggacirc_008986	146	-12.07	146	-12.07	3935620	22	2359	1176
gga-miR-6631-5p	ggacirc_028559	146	-18.28	146	-18.28	3935824	22	1517	27
gga-miR-6631-5p	ggacirc_016815	146	-12.64	146	-12.64	3936050	22	649	374
gga-miR-6631-5p	ggacirc_024661	146	-10.13	146	-10.13	3936104	22	2024	1785
gga-miR-6631-5p	ggacirc_005192	146	-15.29	146	-15.29	3936369	22	9848	8266
gga-miR-6631-5p	ggacirc_030205	146	-15.29	146	-15.29	3936509	22	15883	8266
gga-miR-6631-5p	ggacirc_033313	146	-9.7	146	-9.7	3936528	22	5782	5049
gga-miR-6631-5p	ggacirc_016673	146	-9.15	146	-9.15	3936608	22	2538	1410
gga-miR-6631-5p	ggacirc_002265	146	-12.93	146	-12.93	3937072	22	6580	1491
gga-miR-6631-5p	ggacirc_014631	146	-13.26	146	-13.26	3937178	22	6253	1412
gga-miR-6631-5p	ggacirc_023465	146	-6.5	146	-6.5	3937245	22	1984	794
gga-miR-6631-5p	ggacirc_005799	145	-11.65	145	-11.65	3932503	22	1515	1
gga-miR-6631-5p	ggacirc_009177	145	-9.76	145	-9.76	3932582	22	3736	2879
gga-miR-6631-5p	ggacirc_011362	145	-9.76	145	-9.76	3932641	22	3462	2605
gga-miR-6631-5p	ggacirc_016504	145	-11.65	145	-11.65	3932747	22	1500	1
gga-miR-6631-5p	ggacirc_024154	145	-10.27	145	-10.27	3932943	22	570	322
gga-miR-6631-5p	ggacirc_029295	145	-9.76	145	-9.76	3933059	22	4462	3605
gga-miR-6631-5p	ggacirc_029319	145	-14.05	145	-14.05	3933062	22	398	367
gga-miR-6631-5p	ggacirc_032908	145	-10.25	145	-10.25	3933133	22	712	361
gga-miR-6631-5p	ggacirc_033916	145	-9.59	145	-9.59	3933149	22	980	811
gga-miR-6631-5p	ggacirc_002052	145	-16.86	145	-16.86	3933681	22	4619	2684
gga-miR-6631-5p	ggacirc_011844	145	-16.86	145	-16.86	3933716	22	3211	1276
gga-miR-6631-5p	ggacirc_016072	145	-16.86	145	-16.86	3933729	22	7241	5306
gga-miR-6631-5p	ggacirc_023268	145	-16.86	145	-16.86	3933743	22	4619	2731
gga-miR-6631-5p	ggacirc_000432	145	-11.93	145	-11.93	3933780	22	16515	5188
gga-miR-6631-5p	ggacirc_015330	145	-19.43	145	-19.43	3933829	22	8217	1253
gga-miR-6631-5p	ggacirc_007407	145	-11.44	145	-11.44	3934138	22	1724	65
gga-miR-6631-5p	ggacirc_011360	145	-12.24	145	-12.24	3934207	22	6075	282
gga-miR-6631-5p	ggacirc_011896	145	-9.77	145	-9.77	3934218	22	6046	5534
gga-miR-6631-5p	ggacirc_018893	145	-12.19	145	-12.19	3934361	22	950	1
gga-miR-6631-5p	ggacirc_027150	145	-13.39	145	-13.39	3934507	22	9362	3498
gga-miR-6631-5p	ggacirc_022976	145	-14.77	145	-14.77	3935771	22	1117	124
gga-miR-6631-5p	ggacirc_023778	145	-16.36	145	-16.36	3935782	22	2277	1675
gga-miR-6631-5p	ggacirc_033477	145	-11.33	145	-11.33	3936529	22	16868	14923
gga-miR-6631-5p	ggacirc_027642	145	-21.85	145	-21.85	3937279	22	1141	258
gga-miR-6631-5p	ggacirc_007545	144	-8.87	144	-8.87	3932547	22	2244	1705
gga-miR-6631-5p	ggacirc_018327	144	-12.36	144	-12.36	3932790	22	2282	2191
gga-miR-6631-5p	ggacirc_027186	144	-8.87	144	-8.87	3933013	22	1807	1268
gga-miR-6631-5p	ggacirc_005621	144	-11.3	144	-11.3	3933520	22	12183	4153
gga-miR-6631-5p	ggacirc_022281	144	-14.17	144	-14.17	3933906	22	3417	1961
gga-miR-6631-5p	ggacirc_004785	144	-10.89	144	-10.89	3934094	22	5347	2756
gga-miR-6631-5p	ggacirc_030494	144	-13.75	144	-13.75	3934574	22	3658	391
gga-miR-6631-5p	ggacirc_005657	144	-10.73	144	-10.73	3934768	22	1603	754
gga-miR-6631-5p	ggacirc_010755	144	-14.28	144	-14.28	3934775	22	11191	7620
gga-miR-6631-5p	ggacirc_034657	144	-12.82	144	-12.82	3934852	22	4892	4232
gga-miR-6631-5p	ggacirc_036576	144	-11.83	144	-11.83	3934856	22	2843	2126
gga-miR-6631-5p	ggacirc_009325	144	-15.34	144	-15.34	3935161	22	1421	1221
gga-miR-6631-5p	ggacirc_025283	144	-17.72	144	-17.72	3935388	22	8072	2011
gga-miR-6631-5p	ggacirc_009321	144	-14.19	144	-14.19	3935624	22	4799	216
gga-miR-6631-5p	ggacirc_016464	144	-7.21	144	-7.21	3935696	22	1594	680
gga-miR-6631-5p	ggacirc_017881	144	-7.21	144	-7.21	3935715	22	1158	680
gga-miR-6631-5p	ggacirc_026235	144	-17.25	144	-17.25	3936116	22	2101	590
gga-miR-6631-5p	ggacirc_021686	144	-12.23	144	-12.23	3936457	22	2106	1987
gga-miR-6631-5p	ggacirc_016095	144	-13.48	144	-13.48	3936606	22	789	765
gga-miR-6631-5p	ggacirc_022379	144	-13.48	144	-13.48	3936640	22	865	841
gga-miR-6631-5p	ggacirc_029440	144	-14.57	144	-14.57	3936799	22	15355	9275
gga-miR-6631-5p	ggacirc_030470	144	-14.57	144	-14.57	3936803	22	14623	8543
gga-miR-6631-5p	ggacirc_006647	143	-15.13	143	-15.13	3932525	22	3177	209
gga-miR-6631-5p	ggacirc_010829	143	-13.52	143	-13.52	3932627	22	1558	44
gga-miR-6631-5p	ggacirc_012805	143	-15.81	143	-15.81	3932664	22	899	777
gga-miR-6631-5p	ggacirc_023695	143	-13.52	143	-13.52	3932931	22	818	542
gga-miR-6631-5p	ggacirc_025386	143	-15.13	143	-15.13	3932969	22	5021	2053
gga-miR-6631-5p	ggacirc_001117	143	-13.75	143	-13.75	3933597	22	2294	2194
gga-miR-6631-5p	ggacirc_009558	143	-13.75	143	-13.75	3933622	22	2006	1902
gga-miR-6631-5p	ggacirc_016873	143	-13.75	143	-13.75	3933639	22	2002	1902
gga-miR-6631-5p	ggacirc_030903	143	-13.75	143	-13.75	3933666	22	7342	2194
gga-miR-6631-5p	ggacirc_023736	143	-13.25	143	-13.25	3933747	22	6391	832
gga-miR-6631-5p	ggacirc_002678	143	-11.82	143	-11.82	3934058	22	520	134
gga-miR-6631-5p	ggacirc_006987	143	-17.79	143	-17.79	3934132	22	2651	1571
gga-miR-6631-5p	ggacirc_033458	143	-13.93	143	-13.93	3934848	22	3111	933
gga-miR-6631-5p	ggacirc_012490	143	-16.63	143	-16.63	3935210	22	2510	1069
gga-miR-6631-5p	ggacirc_020381	143	-16.63	143	-16.63	3935319	22	2104	663
gga-miR-6631-5p	ggacirc_028218	143	-16.63	143	-16.63	3935429	22	3499	663
gga-miR-6631-5p	ggacirc_001210	143	-13.82	143	-13.82	3935559	22	1761	553
gga-miR-6631-5p	ggacirc_020475	143	-14.82	143	-14.82	3935742	22	3908	3362
gga-miR-6631-5p	ggacirc_019976	143	-9.57	143	-9.57	3936281	22	676	303
gga-miR-6631-5p	ggacirc_008080	143	-10.52	143	-10.52	3936382	22	14929	2952
gga-miR-6631-5p	ggacirc_014987	143	-10.52	143	-10.52	3936417	22	14927	4037
gga-miR-6631-5p	ggacirc_016609	143	-9.65	143	-9.65	3936430	22	11718	4637
gga-miR-6631-5p	ggacirc_007596	143	-13.39	143	-13.39	3936734	22	1562	1287
gga-miR-6631-5p	ggacirc_034206	143	-13.39	143	-13.39	3936813	22	2554	1287
gga-miR-6631-5p	ggacirc_005948	142	-12.82	142	-12.82	3932506	22	6977	907
gga-miR-6631-5p	ggacirc_020938	142	-12.82	142	-12.82	3932858	22	6977	862
gga-miR-6631-5p	ggacirc_021028	142	-12.82	142	-12.82	3932861	22	3967	267
gga-miR-6631-5p	ggacirc_030083	142	-8.98	142	-8.98	3933076	22	910	604
gga-miR-6631-5p	ggacirc_031221	142	-13.47	142	-13.47	3933097	22	2786	1082
gga-miR-6631-5p	ggacirc_036572	142	-12.82	142	-12.82	3933208	22	4444	690
gga-miR-6631-5p	ggacirc_004608	142	-11.46	142	-11.46	3933934	22	7232	1420
gga-miR-6631-5p	ggacirc_020994	142	-10.23	142	-10.23	3934790	22	398	79
gga-miR-6631-5p	ggacirc_026513	142	-16.56	142	-16.56	3934842	22	1239	643
gga-miR-6631-5p	ggacirc_002800	142	-19.8	142	-19.8	3934859	22	8380	1112
gga-miR-6631-5p	ggacirc_031889	142	-19.8	142	-19.8	3934880	22	8148	2802
gga-miR-6631-5p	ggacirc_001404	142	-10.99	142	-10.99	3935045	22	7347	3088
gga-miR-6631-5p	ggacirc_013340	142	-9.22	142	-9.22	3935215	22	1414	843
gga-miR-6631-5p	ggacirc_005908	142	-12.39	142	-12.39	3935592	22	1338	752
gga-miR-6631-5p	ggacirc_015963	142	-21.44	142	-21.44	3936043	22	19225	1420
gga-miR-6631-5p	ggacirc_022510	142	-9.47	142	-9.47	3936091	22	41578	39386
gga-miR-6631-5p	ggacirc_026109	142	-21.44	142	-21.44	3936112	22	20538	1420
gga-miR-6631-5p	ggacirc_028344	142	-9.47	142	-9.47	3936135	22	53390	50545
gga-miR-6631-5p	ggacirc_028905	142	-8.3	142	-8.3	3936136	22	960	735
gga-miR-6631-5p	ggacirc_029894	142	-21.44	142	-21.44	3936145	22	19222	1417
gga-miR-6631-5p	ggacirc_036251	142	-9.47	142	-9.47	3936194	22	29655	27198
gga-miR-6631-5p	ggacirc_002092	142	-9.22	142	-9.22	3936203	22	1677	200
gga-miR-6631-5p	ggacirc_014713	142	-9.22	142	-9.22	3936261	22	2127	200
gga-miR-6631-5p	ggacirc_025377	142	-13.27	142	-13.27	3936300	22	3237	1205
gga-miR-6631-5p	ggacirc_003962	142	-13.54	142	-13.54	3936562	22	1024	368
gga-miR-6631-5p	ggacirc_005877	142	-13.54	142	-13.54	3936569	22	853	368
gga-miR-6631-5p	ggacirc_013707	142	-13.54	142	-13.54	3936597	22	739	254
gga-miR-6631-5p	ggacirc_027918	142	-8.66	142	-8.66	3936671	22	2753	4
gga-miR-6631-5p	ggacirc_034818	142	-13.54	142	-13.54	3936703	22	1098	613
gga-miR-6631-5p	ggacirc_013793	142	-9.99	142	-9.99	3937172	22	1104	682
gga-miR-6631-5p	ggacirc_001751	141	-11.53	141	-11.53	3932414	22	12745	3092
gga-miR-6631-5p	ggacirc_003123	141	-13.47	141	-13.47	3932446	22	555	94
gga-miR-6631-5p	ggacirc_019418	141	-11.31	141	-11.31	3932823	22	9858	9675
gga-miR-6631-5p	ggacirc_029303	141	-13.47	141	-13.47	3933060	22	420	94
gga-miR-6631-5p	ggacirc_028380	141	-14.6	141	-14.6	3933401	22	1375	908
gga-miR-6631-5p	ggacirc_014531	141	-10.78	141	-10.78	3936028	22	773	1
gga-miR-6631-5p	ggacirc_001679	141	-10.01	141	-10.01	3936202	22	5908	1216
gga-miR-6631-5p	ggacirc_035247	141	-10.01	141	-10.01	3936343	22	5824	1132
gga-miR-6631-5p	ggacirc_000746	140	-10.33	140	-10.33	3932395	22	2440	407
gga-miR-6631-5p	ggacirc_000994	140	-11.54	140	-11.54	3932401	22	838	33
gga-miR-6631-5p	ggacirc_021127	140	-10.06	140	-10.06	3932866	22	1742	1436
gga-miR-6631-5p	ggacirc_024747	140	-10.77	140	-10.77	3932956	22	12903	5143
gga-miR-6631-5p	ggacirc_024966	140	-7.42	140	-7.42	3932959	22	2162	1
gga-miR-6631-5p	ggacirc_025210	140	-9.83	140	-9.83	3932962	22	1804	1151
gga-miR-6631-5p	ggacirc_034572	140	-10.77	140	-10.77	3933169	22	13086	4997
gga-miR-6631-5p	ggacirc_012277	140	-10.02	140	-10.02	3934227	22	6895	3448
gga-miR-6631-5p	ggacirc_025645	140	-10.43	140	-10.43	3934481	22	765	684
gga-miR-6631-5p	ggacirc_033026	140	-7.42	140	-7.42	3934619	22	4639	1396
gga-miR-6631-5p	ggacirc_013978	140	-8.35	140	-8.35	3934780	22	2420	2290
gga-miR-6631-5p	ggacirc_019746	140	-14.3	140	-14.3	3935015	22	1880	781
gga-miR-6631-5p	ggacirc_004213	140	-12.7	140	-12.7	3935092	22	10366	2680
gga-miR-6631-5p	ggacirc_007217	140	-12.88	140	-12.88	3935136	22	4156	3363
gga-miR-6631-5p	ggacirc_020569	140	-16.93	140	-16.93	3935325	22	4460	1731
gga-miR-6631-5p	ggacirc_024797	140	-9.07	140	-9.07	3935383	22	1706	749
gga-miR-6631-5p	ggacirc_032925	140	-12.06	140	-12.06	3935490	22	4152	1183
gga-miR-6631-5p	ggacirc_011354	140	-10.43	140	-10.43	3935650	22	651	507
gga-miR-6631-5p	ggacirc_026446	140	-9.97	140	-9.97	3935801	22	594	1
gga-miR-6631-5p	ggacirc_030947	140	-9.97	140	-9.97	3935851	22	967	1
gga-miR-6631-5p	ggacirc_000885	140	-10.03	140	-10.03	3935926	22	3130	1523
gga-miR-6631-5p	ggacirc_017083	140	-8.58	140	-8.58	3936433	22	3219	1475
gga-miR-6631-5p	ggacirc_006355	140	-8.52	140	-8.52	3936843	22	1149	321
gga-miR-6631-5p	ggacirc_019245	140	-8.52	140	-8.52	3936844	22	1046	321
gga-miR-6631-5p	ggacirc_020348	140	-8.24	140	-8.24	3936961	22	726	603

## Sheet: Sheet2
gene_id	B_vs_A_de	B_vs_A_log2fc	B_vs_A_pval	C_vs_A_de	C_vs_A_log2fc	C_vs_A_pval	D_vs_A_de	D_vs_A_log2fc	D_vs_A_pval	E_vs_A_de	E_vs_A_log2fc	E_vs_A_pval
ggacirc_005057	-	-	-	-	-	-	-	-	-	-	Inf	0.590707
ggacirc_018052	-	1.23857	0.93229	-	-Inf	1	-	3.19263	0.617843	-	-Inf	1
ggacirc_024804	-	Inf	0.530101	-	Inf	0.960581	-	Inf	0.896441	-	Inf	0.988976
ggacirc_030391	-	Inf	0.533678	-	Inf	0.709459	-	-	-	-	-	-
ggacirc_015282	-	Inf	0.537357	-	Inf	0.735211	-	Inf	0.453588	-	Inf	0.466119
ggacirc_025446	-	0.560869	1	-	1.6289	0.919495	-	1.39226	1	-	-Inf	1
ggacirc_030228	-	-1.24179	0.906246	-	1.18171	0.61982	-	2.63109	0.37127	-	0.0139979	1
ggacirc_006554	-	Inf	0.968717	-	Inf	0.538675	-	-	-	-	-	-
ggacirc_029578	-	-Inf	0.829123	-	-Inf	0.85292	-	-Inf	0.881644	-	-1.05455	1
ggacirc_009496	-	Inf	0.968826	-	Inf	0.960581	-	-	-	-	Inf	0.578033
ggacirc_002279	-	-Inf	0.857139	-	-Inf	0.878001	-	-Inf	0.896897	-	0.834184	0.963312
ggacirc_005223	-	-0.661099	1	-	-Inf	0.87716	-	0.395753	1	-	0.228959	1
ggacirc_036736	-	0.578321	1	-	1.42456	0.918163	-	-Inf	1	-	1.82525	0.798788
ggacirc_009141	-	-Inf	1	-	-Inf	1	-	4.71338	0.179263	-	3.56806	0.176224
ggacirc_015386	-	0.00789819	1	-	1.36354	0.742151	-	-Inf	0.881644	-	0.0513143	1
ggacirc_001564	-	Inf	0.968765	-	-	-	-	Inf	0.222165	-	Inf	0.364914
ggacirc_000768	-	-1.51342	0.658903	-	-Inf	0.315637	-	-Inf	0.397717	-	-0.0375402	1
ggacirc_012724	-	-Inf	0.829123	-	-Inf	0.85292	-	0.0684033	1	-	-Inf	0.798183
ggacirc_021487	-	-0.601535	0.955818	-	-1.50788	0.794547	-	-Inf	0.608195	-	-1.98539	0.722117
ggacirc_024387	-	Inf	0.968765	-	Inf	0.735211	-	-	-	-	Inf	0.573872
ggacirc_021606	-	-Inf	1	-	-0.0251956	1	-	0.0684033	1	-	0.874712	0.973538
ggacirc_006449	-	2.74886	0.472803	-	1.60434	0.919308	-	-Inf	1	-	1.86861	0.793944
ggacirc_029724	-	Inf	0.968826	-	Inf	0.960581	-	Inf	0.897914	-	Inf	0.765978
ggacirc_032388	-	Inf	0.295886	-	-	-	-	-	-	-	-	-
ggacirc_033069	-	0.935188	0.752668	-	0.587472	0.866829	-	-Inf	0.724392	-	1.12468	0.737225
ggacirc_014032	-	Inf	0.729378	-	-	-	-	Inf	0.629244	-	-	-
ggacirc_003001	-	-	-	up	Inf	0.0204746	-	-	-	-	-	-
ggacirc_019516	-	Inf	0.279333	-	-	-	-	Inf	0.261837	-	Inf	0.19435
ggacirc_007293	-	1.23857	0.93229	-	-Inf	1	-	3.99999	0.482585	-	-Inf	1
ggacirc_007965	-	-0.816107	0.754068	-	-1.05312	0.646307	-	-2.73965	0.516735	-	0.0761643	1
ggacirc_027315	-	Inf	0.434204	-	-	-	-	Inf	0.370572	-	-	-
ggacirc_014274	-	Inf	0.729378	-	Inf	0.719559	-	Inf	0.897914	-	Inf	0.988976
ggacirc_023610	-	-Inf	1	-	0.244545	1	-	2.33639	0.543921	-	-Inf	1
ggacirc_036392	-	-Inf	1	up	4.40258	0.0173137	-	-Inf	1	-	4.02885	0.281275
ggacirc_022413	-	-Inf	0.542732	-	-Inf	0.554723	-	-Inf	0.603872	-	-Inf	0.510049
ggacirc_019587	-	0.435202	1	-	-Inf	1	-	1.39226	1	-	-Inf	1
ggacirc_031037	-	-Inf	0.84312	-	-Inf	0.864177	-	0.288228	1	-	-Inf	0.81005
ggacirc_014228	-	-Inf	1	-	-Inf	1	-	3.09116	0.442926	-	1.34614	0.973649
ggacirc_024939	-	-1.56986	0.652711	-	-1.25112	0.665445	-	-2.59636	0.629288	-	-1.65441	0.572061
ggacirc_020881	-	0.150174	1	-	-1.74067	0.819349	-	-0.499062	1	-	-Inf	0.513108
ggacirc_014598	-	-	-	-	-	-	-	-	-	-	Inf	0.394936
ggacirc_010656	-	-1.6611	0.793516	-	0.228087	1	-	-1.72848	0.88383	-	0.314559	1
ggacirc_024738	-	-1.14397	0.919995	-	-0.987232	0.935838	-	-Inf	0.738886	-	0.175126	1
ggacirc_008294	-	-Inf	1	-	0.633281	1	-	-Inf	1	-	0.169541	1
ggacirc_012373	-	1.96847	0.746857	-	-Inf	1	-	0.27503	1	-	1.34614	0.973649
ggacirc_022386	-	-Inf	0.569384	-	-1.36672	0.806534	-	-0.72497	1	-	-0.125393	1
ggacirc_023318	up	3.44381	0.0363664	-	2.01692	0.403807	-	4.3221	0.108308	-	-0.0545456	1
ggacirc_027013	-	0.697861	0.907131	-	-0.636459	1	-	-Inf	0.881644	-	-0.125288	1
ggacirc_021844	-	-Inf	0.655154	-	1.3056	0.62306	-	-Inf	0.717912	-	-0.639508	1
ggacirc_012932	-	1.45265	0.930268	-	0.584591	1	-	-Inf	1	-	0.346144	1
ggacirc_033279	-	Inf	0.38775	-	-	-	-	-	-	-	Inf	0.765978
ggacirc_020810	-	-Inf	0.569384	-	-Inf	0.592511	-	-Inf	0.620419	-	-Inf	0.520237
ggacirc_011495	-	-Inf	0.569384	-	-Inf	0.592511	-	-Inf	0.620419	-	-Inf	0.520237
ggacirc_012026	-	2.1226	0.742145	-	1.82951	0.742025	-	-Inf	1	-	2.54834	0.53146
ggacirc_025125	-	-	-	-	Inf	0.960581	-	Inf	0.307736	-	Inf	0.768767
ggacirc_034434	-	-2.42489	0.561187	-	-Inf	0.371879	-	-1.18903	0.866175	-	-0.154905	1
ggacirc_000612	-	-0.808905	0.804801	-	-Inf	0.323792	-	-2.30317	0.63116	-	-0.0282285	1
ggacirc_001134	-	-0.887102	1	-	-Inf	0.85292	-	-Inf	0.881644	-	-0.000644934	1
ggacirc_033920	-	Inf	0.968717	-	Inf	0.372039	-	-	-	-	-	-
ggacirc_016860	-	-	-	-	-	-	-	-	-	-	Inf	0.394936
ggacirc_005845	-	1.75713	0.660248	-	-Inf	0.878001	-	-Inf	0.896897	-	-Inf	0.81781
ggacirc_024260	-	-0.0562773	1	-	0.441501	0.891104	-	-1.11304	0.720444	-	-1.20536	0.620342
ggacirc_001118	-	-Inf	0.857883	-	0.254388	1	-	-Inf	0.897167	-	0.137957	1
ggacirc_017288	-	-1.01248	0.917407	-	-Inf	0.724209	-	-Inf	0.739134	-	-Inf	0.653733
ggacirc_029761	-	0.987282	0.752601	-	-Inf	0.698301	-	-Inf	0.724392	-	-0.512242	1
ggacirc_029527	-	Inf	0.729378	-	Inf	0.442399	-	-	-	-	-	-
ggacirc_018350	-	0.347653	1	-	-Inf	1	-	-Inf	1	-	1.93111	0.794607
ggacirc_036545	-	-	-	-	-	-	-	-	-	-	Inf	0.140984
ggacirc_034110	-	Inf	0.219346	-	Inf	0.960597	-	-	-	-	-	-
ggacirc_027477	-	-	-	-	-	-	-	-	-	-	Inf	0.569823
ggacirc_010092	-	-	-	-	-	-	-	Inf	0.442512	-	-	-
ggacirc_013824	-	Inf	0.400994	-	Inf	0.707585	-	Inf	0.609563	-	Inf	0.764358
ggacirc_033576	-	Inf	0.968717	-	-	-	-	-	-	-	Inf	0.582309
ggacirc_036358	-	1.94856	0.383022	-	-1.08987	0.930866	-	2.03778	0.635953	-	0.846819	0.8242
ggacirc_009851	-	-Inf	1	-	-0.0251956	1	-	0.0684033	1	-	0.0513143	1
ggacirc_015727	-	-	-	-	Inf	0.960597	-	-	-	-	Inf	0.569823
ggacirc_014683	-	-Inf	0.542732	-	-1.63646	0.783413	-	-Inf	0.603872	-	-0.479025	1
ggacirc_004738	-	Inf	0.398039	-	Inf	0.509972	-	Inf	0.896441	-	-	-
ggacirc_026031	-	-1.54735	0.791318	-	0.169554	1	-	-Inf	0.620419	-	-Inf	0.520237
ggacirc_021189	-	0.238566	1	-	-0.0251956	1	-	-Inf	1	-	0.999355	0.973872
ggacirc_015186	-	Inf	0.968765	-	Inf	0.147773	-	-	-	-	-	-
ggacirc_022864	-	-Inf	1	-	1.42456	0.918163	-	-Inf	1	-	-Inf	1
ggacirc_005086	-	3.59719	0.189438	-	1.65304	0.91968	-	3.11198	0.380424	-	2.17072	0.651764
ggacirc_018043	-	2.83388	0.160417	-	-0.160399	1	-	-0.309932	1	-	1.66041	0.522976
ggacirc_026282	-	-	-	-	-	-	-	Inf	0.456145	-	Inf	0.988976
ggacirc_024676	-	Inf	0.968826	-	Inf	0.709459	-	-	-	-	Inf	0.988976
ggacirc_002028	-	2.54792	0.588519	-	0.584591	1	-	-Inf	1	-	-Inf	1
ggacirc_004923	-	-1.5164	0.650708	-	-2.63985	0.513656	-	-2.3652	0.625372	-	-Inf	0.243025
ggacirc_014136	-	0.00789819	1	-	-0.0251956	1	-	1.19263	1	-	-Inf	1
ggacirc_022068	-	-Inf	0.460201	-	-Inf	0.486178	-	-0.234978	1	-	-0.119463	1
ggacirc_032767	-	Inf	0.400994	-	-	-	-	Inf	0.623048	-	-	-
ggacirc_032597	-	-	-	-	-	-	-	-	-	-	Inf	0.437944
ggacirc_025118	-	-0.24179	1	-	-Inf	0.697499	-	1.17524	0.612425	-	-Inf	0.630093
ggacirc_008869	-	Inf	0.712194	-	-	-	-	-	-	-	Inf	0.765978
ggacirc_017857	-	-0.25963	0.905746	-	-Inf	0.173555	-	-0.838472	0.867611	-	-1.05653	0.58978
ggacirc_030833	-	2.0079	0.595678	-	0.314851	1	-	-Inf	1	-	1.45967	0.797882
ggacirc_029666	-	-0.511998	0.893989	-	-Inf	0.465098	-	-2.08577	0.698864	-	-Inf	0.421091
ggacirc_009883	-	-1.67135	0.56386	-	-Inf	0.247341	-	-0.686584	0.980278	-	-1.22839	0.618432
ggacirc_030287	-	0.994706	0.904304	-	-0.745612	1	-	-0.728476	1	-	1.2359	0.814325
ggacirc_021307	-	-Inf	0.437148	-	-Inf	0.464446	-	-Inf	0.519208	-	-Inf	0.390415
ggacirc_014749	-	-1.80835	0.321087	-	-2.97194	0.173415	-	-2.68374	0.404115	-	-0.672842	0.68054
ggacirc_014407	-	0.663703	0.906709	-	-Inf	0.85292	-	1.18861	0.691064	-	-Inf	0.798183
ggacirc_017163	-	-Inf	0.452593	-	0.828052	0.821973	-	0.357649	0.963598	-	0.478283	0.942532
ggacirc_024065	-	-Inf	0.84312	-	0.958768	0.891038	-	0.834224	0.823379	-	-0.985392	1
ggacirc_021108	-	-	-	-	-	-	-	Inf	0.896441	-	Inf	0.585059
ggacirc_014396	-	Inf	0.968826	-	Inf	0.960482	-	-	-	-	Inf	0.590707
ggacirc_027541	-	Inf	0.377122	-	Inf	0.707585	-	-	-	-	Inf	0.765978
ggacirc_014543	-	Inf	0.288006	-	-	-	-	-	-	-	Inf	0.347846
ggacirc_019256	-	Inf	0.716773	-	Inf	0.960581	-	-	-	-	-	-
ggacirc_013972	-	-Inf	1	-	-Inf	1	-	2.48892	0.544896	-	0.965714	0.973781
ggacirc_006602	-	-1.02409	0.916855	-	-Inf	0.726044	-	-Inf	0.738637	-	-Inf	0.648348
ggacirc_010238	-	-1.01636	0.636316	-	-1.91444	0.539647	-	0.192291	0.883965	-	-1.40293	0.55169
ggacirc_008767	-	Inf	0.729378	-	Inf	0.960597	-	Inf	0.450776	-	Inf	0.988987
ggacirc_023931	-	-Inf	0.425713	-	-Inf	0.455648	-	-Inf	0.514452	-	0.610583	0.834468
ggacirc_023711	-	Inf	0.968826	-	-	-	-	Inf	0.896441	-	Inf	0.988976
ggacirc_034921	-	-Inf	1	-	1.2643	0.916806	-	-Inf	1	-	-Inf	1
ggacirc_030602	-	-Inf	1	-	-Inf	1	-	-Inf	1	-	1.7545	0.801541
ggacirc_036076	-	-0.80997	0.613891	-	0.0285473	1	-	0.529596	0.955664	-	0.0759472	1
ggacirc_027463	-	-Inf	1	-	-Inf	1	-	3.19263	0.617843	-	1.45967	0.797882
ggacirc_014113	-	-	-	-	Inf	0.369426	-	Inf	0.621623	-	Inf	0.466119
ggacirc_034866	-	-Inf	0.527888	-	1.03766	0.615663	-	-Inf	0.602559	-	1.15262	0.548894
ggacirc_000733	-	Inf	0.716773	-	-	-	-	Inf	0.897914	-	Inf	0.433579
ggacirc_013074	-	2.23857	0.604644	-	-Inf	1	-	0.0684033	1	-	-Inf	1
ggacirc_016587	-	-1.02765	0.587737	-	-1.04685	0.510675	-	-0.26054	1	-	-0.587952	0.683056
ggacirc_015960	-	-Inf	0.0637069	-	-0.923131	0.65819	-	-2.65676	0.481457	-	-1.83761	0.348894
ggacirc_020285	-	-Inf	1	-	1.60434	0.919308	-	-Inf	1	-	0.283652	1
ggacirc_010440	-	-1.30569	0.507043	-	-Inf	0.146927	-	-Inf	0.258103	-	-2.25357	0.314859
ggacirc_028533	-	0.112898	1	-	-Inf	1	-	3.63899	0.248401	-	-0.125288	1
ggacirc_016087	-	-1.5648	0.789845	-	-1.34696	0.808189	-	-Inf	0.619606	-	-Inf	0.510792
ggacirc_032477	-	-	-	-	Inf	0.960581	-	Inf	0.897914	-	Inf	0.765978
ggacirc_005480	-	-0.54986	0.965255	-	0.119687	1	-	-0.50081	1	-	-Inf	0.510792
ggacirc_036137	-	-	-	-	Inf	0.960482	-	Inf	0.625177	-	Inf	0.757489
ggacirc_008637	-	0.287736	1	-	-Inf	0.864177	-	-Inf	0.889205	-	0.050413	1
ggacirc_014475	-	0.882806	0.655898	-	-1.03777	0.861258	-	0.493193	0.893382	-	-1.1598	0.76668
ggacirc_005315	-	Inf	0.968765	-	Inf	0.511678	-	Inf	0.629244	-	Inf	0.590707
ggacirc_030872	-	1.68888	0.539696	-	-Inf	0.726044	-	-Inf	0.738637	-	-1.47791	0.866912
ggacirc_009484	-	Inf	0.395085	-	Inf	0.538675	-	Inf	0.450776	-	-	-
ggacirc_028850	-	1.3127	0.637925	-	-1.42375	0.938405	-	1.61341	0.485725	-	1.15002	0.706912
ggacirc_033416	-	-Inf	0.37428	-	-0.408854	0.914294	-	-0.190051	0.99783	-	-0.114626	1
ggacirc_021366	-	2.10515	0.742021	-	2.64102	0.575138	-	2.26803	0.543863	-	1.10705	0.973222
ggacirc_012008	-	0.452654	1	-	0.584591	1	-	-Inf	1	-	0.169541	1
ggacirc_019599	-	-0.839932	1	-	0.452349	1	-	2.56251	0.450437	-	-1.01379	1
ggacirc_021665	-	Inf	0.968826	-	Inf	0.719559	-	-	-	-	Inf	0.761662
ggacirc_036718	-	-	-	-	Inf	0.735211	-	-	-	-	Inf	0.771617
ggacirc_000059	-	-Inf	0.701149	-	-Inf	0.723297	-	-Inf	0.739383	-	-Inf	0.656487
ggacirc_008827	-	Inf	0.712194	-	Inf	0.721639	-	-	-	-	Inf	0.757489
ggacirc_013166	-	-Inf	1	-	0.244545	1	-	-Inf	1	-	1.29418	0.973498
ggacirc_014514	-	0.0332332	1	-	-Inf	0.593337	-	-1.72672	0.883953	-	-Inf	0.517829
ggacirc_025173	-	-	-	-	-	-	-	-	-	-	Inf	0.472369
ggacirc_016979	-	-Inf	1	-	0.633281	1	-	2.01814	0.670642	-	1.16954	0.973143
ggacirc_035900	-	-Inf	1	-	1.68224	0.735708	-	-Inf	1	-	-0.0545456	1
ggacirc_026094	-	-Inf	0.69956	-	-Inf	0.725125	-	-Inf	0.738886	-	-Inf	0.651021
ggacirc_004436	-	-Inf	0.569384	-	-Inf	0.592511	-	-Inf	0.620419	-	-Inf	0.520237
ggacirc_004621	-	Inf	0.968765	-	-	-	-	Inf	0.629244	-	-	-
ggacirc_010837	-	0.349653	0.932954	-	-Inf	0.317505	-	0.803582	0.659375	-	-Inf	0.246647
ggacirc_015719	-	1.7245	0.509025	-	0.68224	0.890126	-	0.737362	1	-	-1.12529	1
ggacirc_013112	-	1.78284	0.739503	-	1.36354	0.920441	-	0.0684033	1	-	1.87471	0.652202
ggacirc_021957	-	-	-	-	Inf	0.960581	-	Inf	0.334016	-	-	-
ggacirc_005259	-	Inf	0.291426	-	Inf	0.513406	-	Inf	0.896441	-	Inf	0.248273
ggacirc_010845	-	-0.663001	0.957418	-	-1.50788	0.794547	-	-0.600816	1	-	1.43032	0.474617
ggacirc_019802	-	0.833816	0.905637	-	-Inf	0.864177	-	1.48995	0.585123	-	-Inf	0.81005
ggacirc_025439	-	-1.30822	0.726369	-	-1.33995	0.756399	-	-2.22187	0.686876	-	0.020914	1
ggacirc_013973	-	Inf	0.28187	-	Inf	0.960482	-	Inf	0.514914	-	Inf	0.988976
ggacirc_009709	-	0.472003	1	-	-1.40062	0.809351	-	-0.730226	1	-	0.220365	1
ggacirc_025131	-	1.06135	0.750342	-	1.23705	0.734594	-	-0.700433	1	-	-Inf	0.798183
ggacirc_033517	-	-1.56046	0.790212	-	-Inf	0.594998	-	-0.605997	0.853167	-	-Inf	0.513108
ggacirc_025585	-	0.873016	0.75085	-	-Inf	0.476364	-	-Inf	0.523569	-	-Inf	0.394191
ggacirc_006375	-	-Inf	0.698771	-	0.534725	1	-	-Inf	0.738637	-	-Inf	0.648348
ggacirc_032023	-	Inf	0.720445	-	-	-	-	Inf	0.905261	-	-	-
ggacirc_009431	-	0.462199	0.821882	-	-1.34009	0.654579	-	0.13237	0.877628	-	-0.271844	0.977094
ggacirc_012131	-	-1.18969	0.751872	-	-0.241048	1	-	-0.643312	0.85839	-	0.468637	0.937316
ggacirc_006392	-	-Inf	0.857883	-	1.22809	0.891651	-	-Inf	0.897167	-	1.13796	0.816656
ggacirc_016201	-	Inf	0.451382	-	Inf	0.735211	-	Inf	0.462067	-	Inf	0.988987
ggacirc_028280	-	Inf	0.729378	-	Inf	0.960581	-	Inf	0.266229	-	Inf	0.590707
ggacirc_016688	-	-0.887102	1	-	-0.685149	1	-	1.88453	0.527501	-	-Inf	0.798183
ggacirc_012929	-	-0.123645	1	-	-0.173388	1	-	-0.227592	1	-	0.092859	1
ggacirc_032905	-	Inf	0.968765	-	Inf	0.960482	-	-	-	-	Inf	0.988969
ggacirc_019698	-	Inf	0.530101	-	Inf	0.721639	-	-	-	-	-	-
ggacirc_024155	-	Inf	0.122122	-	Inf	0.55209	-	-	-	-	Inf	0.109109
ggacirc_019521	-	1.36971	0.481116	-	-1.55212	0.796385	-	0.982518	0.711981	-	-1.99966	0.720951
ggacirc_032296	-	1.1129	0.931343	-	-Inf	1	-	-Inf	1	-	-0.0545456	1
ggacirc_001155	-	-Inf	1	-	-Inf	1	-	0.27503	1	-	0.169541	1
ggacirc_011917	-	-1.56069	0.638423	-	-0.613114	0.952063	-	0.28903	0.850054	-	-1.78583	0.56622
ggacirc_027045	-	-Inf	1	-	-Inf	1	-	-Inf	1	-	2.16954	0.657157
ggacirc_018939	-	Inf	0.968765	-	-	-	-	-	-	-	Inf	0.582309
ggacirc_032699	-	Inf	0.21003	-	Inf	0.368897	-	Inf	0.392256	-	Inf	0.757489
ggacirc_003140	-	1.82488	0.294469	-	-2.34459	0.497992	-	-0.808398	0.930184	-	-0.186644	1
ggacirc_004723	-	Inf	0.968765	-	-	-	-	Inf	0.896441	-	Inf	0.442859
ggacirc_000045	-	0.160068	1	-	-Inf	0.864952	-	-Inf	0.888956	-	-Inf	0.807651
ggacirc_005682	-	-Inf	0.683043	-	1.17632	0.733757	-	1.32126	0.829794	-	0.565056	0.955567
ggacirc_006914	-	-Inf	0.683043	-	-1.08371	0.931168	-	-1.15543	0.996327	-	0.565056	0.955567
ggacirc_023581	-	2.95102	0.380512	-	-Inf	1	-	1.39226	1	-	2.42898	0.563004
ggacirc_021899	-	-Inf	1	-	1.65304	0.91968	-	-Inf	1	-	-Inf	1
ggacirc_014564	-	-Inf	0.701149	-	1.82805	0.515549	-	-Inf	0.739383	-	-Inf	0.656487
ggacirc_001222	-	0.167797	1	-	-Inf	0.864177	-	1.67928	0.69948	-	-Inf	0.81005
ggacirc_029070	-	3.91516	0.365781	-	0.653035	1	-	-Inf	1	-	1.23169	0.973573
ggacirc_031316	-	-0.472064	1	-	0.569861	0.868961	-	1.03653	0.706003	-	-Inf	0.618258
ggacirc_014858	-	-Inf	0.829123	-	-Inf	0.85292	-	-0.700433	1	-	-Inf	0.798183
ggacirc_027326	-	-Inf	1	-	-Inf	1	-	2.26803	0.543863	-	-Inf	1
ggacirc_036416	-	-Inf	0.542732	-	2.87802	0.054595	-	1.0684	0.57039	-	1.89014	0.236565
ggacirc_003911	-	Inf	0.541143	-	Inf	0.960482	-	-	-	-	-	-
ggacirc_036009	-	-Inf	1	-	0.363541	1	-	-Inf	1	-	0.874712	0.973538
ggacirc_005708	-	-Inf	0.84312	-	-Inf	0.864177	-	0.29225	1	-	-0.914649	1
ggacirc_026279	-	1.9757	0.599743	-	-0.498961	1	-	-0.835235	1	-	0.641914	0.963317
ggacirc_004965	-	2.42711	0.595335	-	-Inf	1	-	-Inf	1	-	-Inf	1
ggacirc_001675	-	2.03762	0.744753	-	-Inf	1	-	-Inf	1	-	-Inf	1
ggacirc_025993	-	-Inf	0.569384	-	-0.755455	0.991019	-	0.338481	1	-	-0.830459	0.90191
ggacirc_026250	-	2.4352	0.599869	-	-Inf	1	-	-Inf	1	-	2.50223	0.52903
ggacirc_010736	-	-1.36504	0.91639	-	0.277523	1	-	0.735836	0.808173	-	0.151668	1
ggacirc_014842	-	-1.26538	0.913982	-	-Inf	0.711697	-	0.733615	0.80822	-	-Inf	0.63773
ggacirc_034269	-	1.27201	0.752688	-	-1.34042	0.942729	-	-Inf	0.739383	-	-0.415421	1
ggacirc_026622	-	Inf	0.517083	-	Inf	0.960482	-	-	-	-	-	-
ggacirc_013622	-	-0.547346	1	-	-0.755455	1	-	-Inf	0.897439	-	-Inf	0.823011
ggacirc_024276	-	0.330201	1	-	-Inf	1	-	-Inf	1	-	0.283652	1
ggacirc_008959	-	2.4352	0.599869	-	-Inf	1	-	-Inf	1	-	0.283652	1
ggacirc_016271	-	Inf	0.517083	-	-	-	-	-	-	-	-	-
ggacirc_026469	-	3.24547	0.341613	-	0.584591	1	-	3.8673	0.283494	-	2.18755	0.655902
ggacirc_001508	-	2.96453	0.192265	-	2.78523	0.29891	-	1.49919	0.691822	-	-Inf	0.81781
ggacirc_007063	-	0.560869	1	-	0.653035	1	-	-Inf	1	-	-Inf	1
ggacirc_000671	-	Inf	0.442357	-	-	-	-	-	-	-	-	-
ggacirc_001996	-	-Inf	0.569384	-	-0.755455	0.991019	-	-Inf	0.620419	-	-Inf	0.520237
ggacirc_020719	-	-Inf	0.857139	-	-Inf	0.878001	-	-Inf	0.896897	-	-0.716348	1
ggacirc_028512	-	Inf	0.968765	-	Inf	0.400562	-	-	-	-	-	-
ggacirc_003300	-	-1.0183	0.917131	-	-1.32728	0.943404	-	1.15358	0.975837	-	1.44781	0.608642
ggacirc_020744	-	-Inf	0.488557	-	-0.103684	1	-	-Inf	0.551862	-	-Inf	0.453436
ggacirc_024256	-	0.390735	1	-	-Inf	0.864952	-	-Inf	0.888956	-	-Inf	0.807651
ggacirc_033938	-	Inf	0.321138	-	-	-	-	-	-	-	-	-
ggacirc_033305	-	0.435202	1	-	-Inf	1	-	-Inf	1	-	1.19805	0.973477
ggacirc_020346	-	-0.892412	0.83734	-	-0.799032	0.858594	-	-1.90329	0.773681	-	-0.584234	0.919136
ggacirc_023548	-	-	-	-	-	-	-	-	-	-	Inf	0.36899
ggacirc_033163	-	1.31209	0.579983	-	1.311	0.545262	-	0.0703273	0.925301	-	1.66904	0.353259
ggacirc_024075	-	-Inf	0.69956	-	0.934972	0.867523	-	-Inf	0.738886	-	0.719221	0.955478
ggacirc_025297	-	-1.95689	0.652223	-	-Inf	0.454435	-	-Inf	0.514737	-	-0.336406	1
ggacirc_034286	-	Inf	0.293632	-	-	-	-	-	-	-	-	-
ggacirc_010818	-	-Inf	0.540709	-	0.425308	0.845568	-	-1.60082	0.871747	-	0.635375	0.830921
ggacirc_003155	-	-Inf	0.566568	-	-1.34696	0.808189	-	-1.50081	0.878415	-	-0.223708	1
ggacirc_019247	-	-Inf	0.527888	-	-0.96234	0.98195	-	0.826544	1	-	0.70453	0.847444
ggacirc_008130	-	Inf	0.530101	-	-	-	-	-	-	-	Inf	0.445167
ggacirc_015375	-	1.70784	0.509758	-	-Inf	0.85292	-	-Inf	0.881644	-	-Inf	0.798183
ggacirc_019059	-	-Inf	0.842447	-	-Inf	0.864952	-	0.749728	0.821111	-	0.0569512	1
ggacirc_031061	-	-	-	-	-	-	-	-	-	-	Inf	0.573872
ggacirc_017330	-	-Inf	0.569384	-	-1.41541	0.8081	-	-Inf	0.620419	-	-1.65386	0.730489
ggacirc_022318	-	-Inf	0.452593	-	-1.95168	0.61159	-	-1.1857	0.676256	-	-1.23882	0.691222
ggacirc_030173	-	Inf	0.712194	-	Inf	0.169155	-	Inf	0.621623	-	Inf	0.569823
ggacirc_003594	-	1.37463	0.752371	-	-0.755455	1	-	1.39926	1	-	0.260543	1
ggacirc_012398	-	-Inf	0.566568	-	-Inf	0.595833	-	-1.50081	0.878415	-	0.751202	0.831256
ggacirc_028448	-	-Inf	0.21754	-	-4.34696	0.307507	-	-Inf	0.264991	-	-0.0673205	0.97966
ggacirc_019888	-	1.96847	0.746857	-	0.584591	1	-	0.506194	1	-	1.16954	0.973143
ggacirc_024710	-	1.55364	0.621926	-	-Inf	0.864177	-	-Inf	0.889205	-	-Inf	0.81005
ggacirc_002116	-	-Inf	0.539495	-	-Inf	0.570444	-	-Inf	0.60783	-	-0.837189	0.892244
ggacirc_030256	-	Inf	0.968717	-	Inf	0.735211	-	-	-	-	Inf	0.988969
ggacirc_019623	-	-	-	-	Inf	0.55209	-	Inf	0.897914	-	Inf	0.443799
ggacirc_031308	-	-Inf	0.829123	-	-Inf	0.85292	-	0.192632	1	-	-Inf	0.798183
ggacirc_025661	-	1.46096	0.65059	-	1.08123	0.733039	-	0.603648	0.811065	-	-1.63951	0.854909
ggacirc_032089	-	1.3302	0.929497	-	-Inf	1	-	-Inf	1	-	-Inf	1
ggacirc_036055	-	-	-	-	Inf	0.960581	-	Inf	0.462067	-	-	-
ggacirc_018651	-	-	-	-	Inf	0.960482	-	Inf	0.629244	-	Inf	0.328462
ggacirc_013693	-	2.23857	0.604644	-	-Inf	1	-	-Inf	1	-	-Inf	1
ggacirc_029395	-	Inf	0.720445	-	Inf	0.40142	-	-	-	-	Inf	0.768767
ggacirc_028243	-	-Inf	0.829123	-	-0.0251956	1	-	-Inf	0.881644	-	0.999355	0.810851
ggacirc_014141	-	-	-	-	Inf	0.960482	-	Inf	0.220994	-	-	-
ggacirc_024125	-	Inf	0.968826	-	-	-	-	Inf	0.275143	-	Inf	0.437041
ggacirc_011067	-	Inf	0.541143	-	Inf	0.55209	-	-	-	-	Inf	0.988969
ggacirc_032207	-	-1.36294	0.487152	-	-2.61924	0.220128	-	-0.318501	1	-	-1.85166	0.304393
ggacirc_004250	-	-0.892412	0.83734	-	-Inf	0.464446	-	-Inf	0.519208	-	-Inf	0.390415
ggacirc_020408	-	0.435202	1	-	-Inf	1	-	-Inf	1	-	1.10705	0.973222
ggacirc_032112	-	0.512521	0.829299	-	1.36436	0.342808	-	0.862167	0.864506	-	1.75408	0.19019
ggacirc_019330	-	-Inf	0.273298	-	-2.32678	0.492148	-	-Inf	0.388076	-	-2.76687	0.408546
ggacirc_033574	-	Inf	0.525608	-	-	-	-	-	-	-	Inf	0.765978
ggacirc_005442	-	-0.669799	1	-	1.238	0.891595	-	-Inf	0.896897	-	-0.716348	1
ggacirc_024350	-	-2.0589	0.672939	-	-2.12417	0.70199	-	-0.0947393	0.987044	-	-Inf	0.396003
ggacirc_024926	-	-Inf	0.701149	-	-Inf	0.723297	-	2.69664	0.408174	-	-0.379617	1
ggacirc_036382	-	-Inf	0.857883	-	0.254388	1	-	-Inf	0.897167	-	-Inf	0.820387
ggacirc_010169	-	-Inf	0.829123	-	-Inf	0.85292	-	-Inf	0.881644	-	-0.0894833	1
ggacirc_019250	-	0.676239	0.835833	-	-0.822225	0.830632	-	-1.41712	0.804146	-	-1.68273	0.581033
ggacirc_028569	-	-Inf	0.527322	-	-Inf	0.558841	-	-Inf	0.602386	-	-1.99987	0.713714
ggacirc_034262	-	-Inf	1	-	3.29673	0.36853	-	2.65337	0.408545	-	0.945454	0.973726
ggacirc_010730	-	-Inf	1	-	0.314851	1	-	-Inf	1	-	0.965714	0.973781
ggacirc_012168	-	0.435202	1	-	-Inf	1	-	0.268027	1	-	-Inf	1
ggacirc_027928	-	-	-	-	-	-	-	-	-	-	Inf	0.573872
ggacirc_034849	-	-Inf	1	-	-Inf	1	-	1.49919	0.850805	-	-Inf	1
ggacirc_035321	-	2.08736	0.591414	-	3.11428	0.275698	-	1.29957	0.852386	-	0.874712	0.973538
ggacirc_024729	-	1.0079	0.930572	-	-Inf	1	-	1.0684	0.847769	-	-Inf	1
ggacirc_001189	-	-0.652347	1	-	-0.415409	1	-	-Inf	0.897439	-	2.41021	0.528937
ggacirc_024935	-	-Inf	0.668551	-	-Inf	0.698301	-	-1.22187	0.993254	-	2.68755	0.371673
ggacirc_002385	-	-Inf	0.542732	-	-0.0514967	1	-	-Inf	0.603872	-	-2.05455	0.709251
ggacirc_020163	-	-Inf	0.329453	-	-0.565766	1	-	-1.48515	0.86803	-	-0.238083	1
ggacirc_029060	-	Inf	0.28187	-	-	-	-	-	-	-	Inf	0.988976
ggacirc_022477	-	0.108903	1	-	-0.716644	0.809489	-	0.648976	0.717234	-	-Inf	0.235161
ggacirc_008290	-	-	-	-	-	-	-	Inf	0.623048	-	Inf	0.757489
ggacirc_011204	-	-Inf	0.701149	-	-Inf	0.723297	-	-1.07877	0.999848	-	-1.41542	0.869774
ggacirc_013392	-	Inf	0.517083	-	-	-	-	-	-	-	Inf	0.988969
ggacirc_022258	-	-Inf	1	-	0.633281	1	-	0.27503	1	-	-Inf	1
ggacirc_033566	-	0.452654	1	-	-Inf	1	-	-Inf	1	-	0.240284	1
ggacirc_035518	-	-	-	-	Inf	0.721639	-	-	-	-	Inf	0.988987
ggacirc_021197	-	-2.25735	0.566585	-	-0.577593	0.911358	-	-0.263052	1	-	-1.40576	0.664395
ggacirc_017770	-	-	-	-	Inf	0.55209	-	-	-	-	Inf	0.988976
ggacirc_019731	-	-	-	-	Inf	0.399698	-	-	-	-	-	-
ggacirc_019853	-	Inf	0.968765	-	-	-	-	Inf	0.458959	-	-	-
ggacirc_004323	-	0.838505	0.371087	-	-0.612729	0.469465	-	0.363326	0.784667	-	0.642552	0.444155
ggacirc_031067	-	0.403363	0.950138	-	-0.997098	0.766814	-	-0.186873	0.840615	-	-0.770321	0.814855
ggacirc_023807	-	-Inf	0.567268	-	0.439354	0.980417	-	-Inf	0.619808	-	-Inf	0.513108
ggacirc_035395	-	0.523207	0.82712	-	-0.90042	0.727906	-	-1.6601	0.73689	-	-Inf	0.193697
ggacirc_021152	-	-0.832203	1	-	2.16152	0.404651	-	-Inf	0.889205	-	-0.808789	1
ggacirc_027591	-	-Inf	1	-	-Inf	1	-	-Inf	1	-	1.87461	0.796847
ggacirc_035041	-	-2.08427	0.37355	-	-3.30891	0.270551	-	-3.03546	0.436241	-	-1.43602	0.517736
ggacirc_002713	-	-0.609265	1	-	-Inf	0.864952	-	-Inf	0.888956	-	-Inf	0.807651
ggacirc_007098	-	-Inf	0.424685	-	-Inf	0.435949	-	-Inf	0.484683	-	-Inf	0.398325
ggacirc_035998	-	0.112898	1	-	-Inf	1	-	1.19263	1	-	-Inf	1
ggacirc_008321	-	-0.35106	0.954014	-	1.0249	0.585201	-	0.561644	0.934565	-	0.617183	0.659299
ggacirc_013314	-	0.297524	1	-	-Inf	0.698301	-	1.25213	0.614797	-	0.416494	0.955464
ggacirc_011253	-	0.412655	1	-	-0.993817	0.935522	-	0.272692	0.939099	-	0.609664	0.954521
ggacirc_032405	-	-Inf	0.857139	-	-Inf	0.878001	-	-0.50081	1	-	-Inf	0.81781
ggacirc_028904	-	-	-	-	-	-	-	Inf	0.609563	-	Inf	0.771617
ggacirc_030622	-	1.1348	0.429858	-	-0.0463954	0.98016	-	-0.606798	0.948032	-	-0.230058	0.921283
ggacirc_016800	-	-Inf	1	-	0.244545	1	-	0.27503	1	-	1.34614	0.973649
ggacirc_035304	-	1.26576	0.498816	-	0.078121	1	-	0.955307	0.644738	-	0.925786	0.650828
ggacirc_019998	-	Inf	0.152827	-	-	-	-	-	-	-	-	-
ggacirc_003199	-	-Inf	0.683043	-	-Inf	0.711697	-	-Inf	0.731286	-	-Inf	0.63773
ggacirc_030429	-	0.435202	1	-	-Inf	1	-	0.268027	1	-	-Inf	1
ggacirc_019044	-	-	-	-	Inf	0.348739	-	-	-	-	Inf	0.461648
ggacirc_011298	-	-Inf	1	-	-Inf	1	-	-Inf	1	-	2.05131	0.640318
ggacirc_016250	-	0.209284	0.836723	-	0.264859	0.731982	-	-1.12651	0.700498	-	0.506423	0.511187
ggacirc_021593	-	-Inf	0.569384	-	0.169554	1	-	-Inf	0.620419	-	-0.759716	0.900526
ggacirc_010477	-	0.452654	1	-	3.35198	0.23472	-	-Inf	1	-	1.89668	0.795975
ggacirc_028003	-	-0.439131	1	-	-0.395655	1	-	-Inf	0.896897	-	-Inf	0.81781
ggacirc_012729	-	0.560869	1	-	1.84926	0.742199	-	-Inf	1	-	0.283652	1
ggacirc_004675	-	-Inf	0.85863	-	-0.415409	1	-	1.74163	0.697561	-	-Inf	0.823011
ggacirc_007199	-	-1.21449	0.823222	-	-Inf	0.435949	-	-1.50779	0.785609	-	-Inf	0.398325
ggacirc_025596	-	2.0079	0.503547	-	-Inf	0.85292	-	1.81413	0.705987	-	0.530417	0.96366
ggacirc_013957	-	-Inf	0.668551	-	-1.17992	0.926405	-	-Inf	0.724392	-	-Inf	0.627717
ggacirc_032893	-	-1.08484	0.768065	-	0.662954	0.793834	-	-1.73197	0.748691	-	1.06155	0.633422
ggacirc_029598	-	0.0706352	0.988291	-	-1.0025	0.566842	-	-2.46332	0.486232	-	-0.538447	0.785793
ggacirc_035970	-	3.04681	0.373168	-	0.604345	1	-	2.01114	0.670655	-	1.23169	0.973573
ggacirc_005292	-	Inf	0.517083	-	-	-	-	Inf	0.609563	-	-	-
ggacirc_022196	-	-Inf	0.566568	-	-Inf	0.595833	-	-Inf	0.619606	-	-Inf	0.510792
ggacirc_020500	-	-0.727203	1	-	0.283398	1	-	-Inf	0.889205	-	1.38769	0.686286
ggacirc_011693	-	2.77458	0.540945	-	1.60914	0.919544	-	1.39524	0.848417	-	2.88568	0.423669
ggacirc_034018	-	-	-	-	-	-	-	Inf	0.514914	-	-	-
ggacirc_007893	-	-	-	-	Inf	0.377203	-	-	-	-	-	-
ggacirc_016210	-	-	-	-	Inf	0.445787	-	-	-	-	Inf	0.761662
ggacirc_001553	-	0.142968	1	-	-Inf	0.317505	-	-2.56764	0.632064	-	-1.06302	0.712623
ggacirc_034055	-	2.10515	0.742021	-	-Inf	1	-	-Inf	1	-	-Inf	1
ggacirc_009317	-	-0.409206	0.752657	-	-0.207811	0.839539	-	-1.07659	0.736096	-	-1.31519	0.304128
ggacirc_009965	-	1.3302	0.929497	-	-Inf	1	-	2.01114	0.670655	-	2.98515	0.489802
ggacirc_012259	-	-0.824221	0.732289	-	-1.12144	0.567196	-	0.776631	0.68291	-	-0.19568	0.893211
ggacirc_018096	-	-2.59446	0.420968	-	-2.40333	0.435714	-	-0.689024	0.859731	-	-Inf	0.233056
ggacirc_018837	-	-2.09271	0.380408	-	-0.161249	0.953961	-	1.66665	0.4425	-	0.788198	0.735649
ggacirc_019980	-	-1.00544	0.84783	-	-1.73543	0.690087	-	-2.09474	0.781683	-	-1.16157	0.774074
ggacirc_035250	-	-Inf	0.69956	-	0.0127678	1	-	-1.31461	1	-	-Inf	0.651021
ggacirc_018449	-	-1.83607	0.778298	-	-Inf	0.569704	-	-Inf	0.608012	-	-Inf	0.494866
ggacirc_022853	-	0.72284	0.889372	-	-0.519964	1	-	-Inf	0.724392	-	-0.636885	1
ggacirc_031729	-	-	-	-	Inf	0.960482	-	-	-	-	Inf	0.757489
ggacirc_014561	-	-Inf	1	-	-Inf	1	-	-Inf	1	-	1.82525	0.798788
ggacirc_002415	-	-	-	-	-	-	-	Inf	0.896441	-	Inf	0.764358
ggacirc_036758	-	1.93262	0.747941	-	-Inf	1	-	-Inf	1	-	0.346144	1
ggacirc_004565	-	-Inf	1	-	-Inf	1	-	0.27503	1	-	1.26054	0.973401
ggacirc_014795	-	-Inf	0.857139	-	-Inf	0.878001	-	-Inf	0.896897	-	-0.892951	1
ggacirc_003659	-	-Inf	0.84312	-	1.07708	0.892536	-	-Inf	0.889205	-	-Inf	0.81005
ggacirc_035161	-	-	-	-	-	-	-	Inf	0.370572	-	-	-
ggacirc_028316	-	-Inf	0.85863	-	1.24454	0.739867	-	-Inf	0.897439	-	-Inf	0.823011
ggacirc_009951	-	-	-	-	-	-	-	-	-	-	Inf	0.390331
ggacirc_036287	-	-0.265382	1	-	-Inf	0.380393	-	-Inf	0.449419	-	-Inf	0.304227
ggacirc_011432	-	1.38366	0.929913	-	-Inf	1	-	-Inf	1	-	-Inf	1
ggacirc_014813	-	-2.40842	0.349344	-	-Inf	0.175272	-	-3.56372	0.355778	-	-Inf	0.145444
ggacirc_019880	-	2.07296	0.743009	-	-Inf	1	-	-Inf	1	-	0.177792	1
ggacirc_030615	-	-Inf	1	-	2.90652	0.542197	-	-Inf	1	-	-Inf	1
ggacirc_011159	-	-0.166741	1	-	-Inf	0.303057	-	-0.960202	0.93522	-	-1.69714	0.567889
ggacirc_022334	-	-Inf	0.842447	-	-Inf	0.864952	-	-Inf	0.888956	-	-1.01379	1
ggacirc_000870	-	-Inf	0.857139	-	-0.735701	1	-	-Inf	0.896897	-	-Inf	0.81781
ggacirc_021605	-	-	-	-	-	-	-	Inf	0.370572	-	-	-
ggacirc_035323	-	Inf	0.968765	-	-	-	-	Inf	0.897914	-	Inf	0.764358
ggacirc_033917	-	-0.855211	0.762028	-	0.498938	0.782992	-	-0.102211	0.954321	-	0.783448	0.68657
ggacirc_034315	-	0.560869	1	-	-Inf	1	-	-Inf	1	-	0.177792	1
ggacirc_018802	-	0.761683	0.753159	-	-0.61654	0.924	-	-2.08461	0.698968	-	-2.39694	0.511509
ggacirc_011084	-	-1.35225	0.658557	-	-0.575029	0.818479	-	-2.30617	0.630878	-	0.00454031	1
ggacirc_017860	-	1.45014	0.930437	-	-Inf	1	-	0.49919	1	-	1.77629	0.79756
ggacirc_009324	-	2.90025	0.553922	-	-Inf	1	-	-Inf	1	-	1.24028	0.973343
ggacirc_022797	-	-	-	-	Inf	0.348739	-	-	-	-	Inf	0.259554
ggacirc_030705	-	Inf	0.352234	-	-	-	-	Inf	0.18157	-	-	-
ggacirc_032607	-	-0.0240938	1	-	0.0680725	1	-	-Inf	0.738637	-	0.177792	1
ggacirc_021751	-	-Inf	1	-	-Inf	1	-	-Inf	1	-	0.874712	0.973538
ggacirc_014676	-	-0.421679	1	-	-Inf	0.876322	-	-Inf	0.897439	-	-0.653856	1
ggacirc_017688	-	0.504536	0.715474	-	-0.288536	0.960259	-	-3.15986	0.536688	-	-1.99976	0.608499
ggacirc_005370	-	Inf	0.968765	-	Inf	0.960597	-	-	-	-	Inf	0.988976
ggacirc_028468	-	Inf	0.525608	-	-	-	-	-	-	-	-	-
ggacirc_008135	-	0.435202	1	-	-Inf	0.878001	-	-Inf	0.896897	-	-Inf	0.81781
ggacirc_006652	-	-0.761434	1	-	-Inf	0.85292	-	-Inf	0.881644	-	-1.12529	1
ggacirc_014102	-	-Inf	1	-	-Inf	1	-	3.97722	0.519672	-	-Inf	1
ggacirc_034248	-	1.90784	0.335561	-	0.244545	0.929858	-	1.31764	0.61162	-	-0.290778	0.941327
ggacirc_019195	-	-1.37038	0.916117	-	-Inf	0.711697	-	-Inf	0.731286	-	-Inf	0.63773
ggacirc_000915	-	-Inf	1	-	0.264299	1	-	1.26803	0.846006	-	1.83418	0.795298
ggacirc_018339	-	Inf	0.968765	-	-	-	-	Inf	0.392256	-	Inf	0.461648
ggacirc_033087	-	Inf	0.712194	-	-	-	-	Inf	0.896441	-	-	-
ggacirc_025314	-	1.26035	0.752681	-	-0.938542	0.934649	-	-Inf	0.738886	-	-0.386639	1
ggacirc_004006	-	-	-	-	Inf	0.377203	-	-	-	-	-	-
ggacirc_024633	-	Inf	0.968765	-	-	-	-	Inf	0.453588	-	Inf	0.327767
ggacirc_005959	-	-	-	-	-	-	-	-	-	-	Inf	0.590707
ggacirc_015241	-	-	-	-	-	-	-	-	-	-	Inf	0.590707
ggacirc_016223	-	-	-	-	-	-	-	Inf	0.275143	-	Inf	0.461648
ggacirc_013281	up	5.1971	0.00171578	-	3.39773	0.173397	-	4.56552	0.105269	-	3.28361	0.17881
ggacirc_021516	-	-	-	-	-	-	-	Inf	0.445745	-	-	-
ggacirc_003584	-	0.330201	1	-	-Inf	0.878001	-	-Inf	0.896897	-	-Inf	0.81781
ggacirc_016628	-	-0.330115	0.664935	-	0.377675	0.559463	-	-0.0704321	0.931155	-	0.513666	0.466456
ggacirc_028134	-	2.53622	0.461649	-	1.31485	0.920089	-	-Inf	1	-	-0.0545456	1
ggacirc_018830	-	1.09309	0.546501	-	0.617716	0.699611	-	0.316618	0.864959	-	0.275209	0.919485
ggacirc_022702	-	-0.601535	1	-	-Inf	0.864177	-	-Inf	0.889205	-	-0.985392	1
ggacirc_000428	-	0.160068	1	-	0.932622	0.890542	-	0.164765	1	-	-Inf	0.807651
ggacirc_007134	-	-2.65055	0.480883	-	-2.45692	0.485563	-	-Inf	0.38264	-	-2.82329	0.436695
ggacirc_009066	-	-Inf	0.0844835	-	-0.656558	0.720314	-	-Inf	0.210991	-	-1.64645	0.405948
ggacirc_014971	-	-Inf	0.857883	-	-Inf	0.87716	-	-Inf	0.897167	-	0.2087	1
ggacirc_004301	-	-	-	-	Inf	0.960581	-	Inf	0.621623	-	-	-
ggacirc_017760	-	-3.31827	0.09251	-	-1.8455	0.236387	-	-1.78709	0.510011	-	-1.8562	0.229904
ggacirc_010705	-	-0.947259	0.846501	-	-Inf	0.474339	-	0.576939	1	-	-1.13754	0.77553
ggacirc_010692	-	-1.29846	0.361564	-	-1.6916	0.235787	-	-1.814	0.549297	-	-0.805663	0.542045
ggacirc_017484	-	-0.273209	0.9069	-	-0.467182	0.852813	-	-0.975794	0.728245	-	-0.528908	0.80925
ggacirc_019146	-	-0.280637	0.995362	-	-0.787913	0.864493	-	-Inf	0.523881	-	0.415102	0.942589
ggacirc_020177	-	1.02886	0.904766	-	-0.745612	1	-	-0.728476	1	-	-0.862043	1
ggacirc_031262	-	-Inf	0.280718	-	-1.49946	0.670028	-	-2.39524	0.622597	-	-1.69714	0.567889
ggacirc_032150	-	-0.132309	1	-	-0.160399	1	-	1.8143	0.856216	-	-0.415421	1
ggacirc_008267	-	-0.401207	0.832907	-	-1.40544	0.528769	-	-0.296794	0.894792	-	-2.27863	0.325836
ggacirc_003212	-	1.4352	0.930318	-	0.264299	1	-	-Inf	1	-	0.107049	1
ggacirc_034809	-	-0.521458	0.844247	-	-0.426151	0.997954	-	-2.7276	0.576979	-	0.635169	0.763286
ggacirc_016150	-	1.3815	0.511155	-	-Inf	0.554723	-	-Inf	0.603872	-	-1.94869	0.707105
ggacirc_023941	-	Inf	0.530101	-	-	-	-	Inf	0.897914	-	Inf	0.988976
ggacirc_033738	-	Inf	0.530101	-	-	-	-	-	-	-	-	-
ggacirc_016830	-	-2.02231	0.446075	-	-2.09516	0.471043	-	-Inf	0.282885	-	-2.18592	0.36434
ggacirc_018979	-	-1.41098	0.4038	-	-0.919274	0.614708	-	-0.0462501	1	-	0.293377	0.90902
ggacirc_035823	-	2.81236	0.46973	-	3.92943	0.109918	-	-Inf	1	-	1.82525	0.798788
ggacirc_023502	-	0.532763	0.843527	-	0.298961	1	-	-1.11761	0.870993	-	0.138413	1
ggacirc_028511	-	0.560869	1	-	-Inf	1	-	0.268027	1	-	1.17779	0.97342
ggacirc_030212	-	0.00789819	1	-	1.46499	0.606219	-	-0.931597	1	-	-1.05455	1
ggacirc_004637	-	Inf	0.721559	-	Inf	0.719559	-	Inf	0.896441	-	Inf	0.768767
ggacirc_012654	-	0.00789819	1	-	-0.0251956	1	-	3.90158	0.406837	-	-Inf	1
ggacirc_031152	-	-	-	-	-	-	-	Inf	0.370572	-	-	-
ggacirc_036804	-	-	-	-	-	-	-	Inf	0.0547865	-	-	-
ggacirc_018315	-	-2.71004	0.42185	-	-1.41546	0.591408	-	-Inf	0.351725	-	-1.27657	0.625653
ggacirc_019052	-	Inf	0.968765	-	Inf	0.960482	-	Inf	0.897914	-	Inf	0.988976
ggacirc_020739	-	0.347653	1	-	-Inf	1	-	-Inf	1	-	0.240284	1
ggacirc_033589	-	2.07296	0.743009	-	1.44432	0.918109	-	1.49919	0.850805	-	2.12506	0.654928
ggacirc_034276	-	-0.439131	1	-	-Inf	0.878001	-	-Inf	0.896897	-	0.283652	1
ggacirc_008673	-	-Inf	1	-	0.584591	1	-	-Inf	1	-	1.93111	0.794607
ggacirc_017486	-	-	-	-	Inf	0.960482	-	-	-	-	Inf	0.221919
ggacirc_011172	-	-Inf	1	-	1.60434	0.919308	-	0.268027	1	-	-Inf	1
ggacirc_005990	-	-2.96218	0.0653603	down	-4.31447	0.0171153	-	-2.80793	0.314147	-	-1.7146	0.169773
ggacirc_012738	-	1.99622	0.745351	-	1.44432	0.918109	-	2.49919	0.54422	-	2.16043	0.652478
ggacirc_013786	-	-Inf	0.192296	-	-Inf	0.207568	-	-Inf	0.312151	-	-Inf	0.152548
ggacirc_018806	-	-2.4014	0.127262	-	-2.56883	0.130372	-	-1.26335	0.67901	-	-1.60448	0.255883
ggacirc_019296	-	-Inf	0.106899	-	-3.03787	0.233284	-	-Inf	0.232454	-	-3.50439	0.167812
ggacirc_022025	-	-2.76303	0.0508896	down	-3.9342	0.0181709	-	-4.67873	0.127467	down	-5.04276	0.00461597
ggacirc_022094	-	-0.839932	1	-	-Inf	0.864952	-	-Inf	0.888956	-	-Inf	0.807651
ggacirc_024455	-	0.994706	0.904304	-	-Inf	0.87716	-	1.08765	0.826243	-	-Inf	0.820387
ggacirc_025044	-	-Inf	0.0643239	-	-Inf	0.0685012	-	-Inf	0.18362	-	-Inf	0.0525505
ggacirc_033143	-	-2.99236	0.252359	-	-0.489337	0.860381	-	-2.01687	0.586519	-	-2.41423	0.306039
ggacirc_021838	-	Inf	0.288006	-	-	-	-	Inf	0.896441	-	Inf	0.988969
ggacirc_000669	-	3.56866	0.192669	-	0.584591	1	-	2.9026	0.450984	-	0.169541	1
ggacirc_012565	-	1.09052	0.301825	-	0.379997	0.903313	-	0.772061	0.644585	-	0.378908	0.719041
ggacirc_001032	-	Inf	0.968826	-	-	-	-	-	-	-	Inf	0.466119
ggacirc_014544	-	Inf	0.968826	-	Inf	0.960581	-	Inf	0.897914	-	-	-
ggacirc_019770	-	-Inf	0.857139	-	-Inf	0.878001	-	1.97722	0.858499	-	0.177792	1
ggacirc_007529	-	1.35718	0.752289	-	-Inf	0.878001	-	-Inf	0.896897	-	-Inf	0.81781
ggacirc_008498	-	-Inf	0.566568	-	-Inf	0.595833	-	-Inf	0.619606	-	-Inf	0.510792
ggacirc_009903	-	-Inf	0.668551	-	1.18109	0.733171	-	-1.22187	0.993254	-	-Inf	0.627717
ggacirc_026596	-	-Inf	0.857883	-	-Inf	0.87716	-	-0.497312	1	-	-Inf	0.820387
ggacirc_026837	-	-	-	-	-	-	-	Inf	0.356031	-	-	-
ggacirc_006871	-	-Inf	0.684498	-	-Inf	0.709985	-	-Inf	0.731752	-	-Inf	0.642803
ggacirc_029101	-	Inf	0.968826	-	Inf	0.960482	-	-	-	-	Inf	0.765978
ggacirc_019874	-	-2.24897	0.584135	-	-Inf	0.397577	-	-1.1944	0.876757	-	-1.42158	0.673106
ggacirc_001520	-	1.6637	0.742964	-	1.18223	0.919146	-	2.29957	0.544311	-	-Inf	1
ggacirc_006304	-	Inf	0.968765	-	Inf	0.144816	-	Inf	0.905261	-	Inf	0.988987
ggacirc_007148	-	0.452654	1	-	-0.755455	1	-	0.506194	1	-	-Inf	0.823011
ggacirc_013464	-	-1.56659	0.55892	-	-1.48887	0.582314	-	-Inf	0.346558	-	-1.97732	0.488697
ggacirc_018665	-	Inf	0.968826	-	-	-	-	Inf	0.607776	-	-	-
ggacirc_028413	-	-0.208218	0.937358	-	0.403374	0.909403	-	-1.53741	0.440382	-	-0.0540788	0.95621
ggacirc_029502	-	1.72553	0.380941	-	0.729888	0.874956	-	-Inf	0.717912	-	0.64877	0.823106
ggacirc_030939	-	Inf	0.712194	-	Inf	0.709459	-	Inf	0.905261	-	Inf	0.988969
ggacirc_035040	-	2.16328	0.6161	-	-Inf	0.876322	-	-Inf	0.897439	-	1.93111	0.649961
ggacirc_020180	-	Inf	0.537357	-	-	-	-	-	-	-	Inf	0.988976
ggacirc_007022	-	0.00789819	1	-	-Inf	1	-	0.299567	1	-	-Inf	1
ggacirc_013523	-	0.416311	0.979401	-	-Inf	0.476364	-	-0.97589	0.958611	-	-2.26444	0.606755
ggacirc_033692	-	-	-	-	-	-	-	-	-	-	Inf	0.347846
ggacirc_017480	-	0.895826	0.749554	-	-0.889495	0.87458	-	-0.383501	1	-	0.158647	1
ggacirc_027846	-	2.3302	0.599611	-	0.604345	1	-	-Inf	1	-	-Inf	1
ggacirc_014240	-	1.43411	0.638742	-	2.11113	0.310204	-	2.10755	0.635444	-	0.269752	1
ggacirc_030646	-	0.112898	1	-	3.1331	0.228431	-	3.19263	0.617843	-	-0.125288	1
ggacirc_015809	-	-Inf	0.857139	-	-Inf	0.878001	-	-0.50081	1	-	1.52954	0.68554
ggacirc_007914	-	-Inf	1	-	-Inf	1	-	0.27503	1	-	0.169541	1
ggacirc_003158	-	-Inf	0.540709	-	-Inf	0.568967	-	-Inf	0.608195	-	-0.89439	0.894839
ggacirc_012505	-	0.994706	0.904304	-	-Inf	0.87716	-	2.14879	0.441513	-	-Inf	0.820387
ggacirc_001699	-	0.951295	0.887081	-	-Inf	0.725125	-	0.916559	0.810769	-	0.613361	0.954773
ggacirc_001738	-	Inf	0.530101	-	-	-	-	-	-	-	-	-
ggacirc_004043	-	1.41035	0.428166	-	0.533638	0.889671	-	0.626081	0.845198	-	-1.18497	0.628946
ggacirc_028204	-	-1.69968	0.458877	-	-0.519635	0.759285	-	0.33587	0.898817	-	-0.912973	0.624314
ggacirc_029564	-	-1.60541	0.772274	-	-Inf	0.569704	-	-0.602444	1	-	-0.90866	0.894343
ggacirc_024121	-	Inf	0.968765	-	-	-	-	Inf	0.629244	-	Inf	0.988987
ggacirc_025853	-	1.93262	0.747941	-	-Inf	1	-	1.39926	1	-	2.22292	0.653432
ggacirc_006199	-	Inf	0.721559	-	Inf	0.709459	-	-	-	-	-	-
ggacirc_021354	-	Inf	0.968717	-	-	-	-	Inf	0.897914	-	Inf	0.988969
ggacirc_003546	-	-2.42178	0.282027	-	-1.75806	0.40484	-	-1.71136	0.62802	-	-3.52432	0.130598
ggacirc_000375	-	0.0492634	0.97822	-	-0.528094	0.573062	-	-1.426	0.575096	-	-0.948437	0.322274
ggacirc_014591	-	-Inf	1	-	-Inf	1	-	4.4797	0.383715	-	-Inf	1
ggacirc_020931	-	-Inf	1	-	0.653035	1	-	1.93699	0.860478	-	1.10705	0.973222
ggacirc_029251	-	0.508103	1	-	-0.745612	1	-	2.31004	0.488778	-	1.55243	0.686436
ggacirc_032402	-	Inf	0.721559	-	Inf	0.960581	-	Inf	0.290361	-	Inf	0.445167
ggacirc_003186	-	2.99622	0.163213	-	-Inf	0.878001	-	0.852989	0.819407	-	-Inf	0.81781
ggacirc_024604	-	-Inf	0.84312	-	-0.507884	1	-	-Inf	0.889205	-	-0.914649	1
ggacirc_028824	-	-Inf	1	-	-Inf	1	-	1.19263	1	-	-0.0545456	1
ggacirc_036716	-	0.518863	0.978191	-	-Inf	0.486178	-	-Inf	0.528771	-	-0.534501	0.922985
ggacirc_021250	-	-0.959136	0.555643	-	-0.238636	0.854828	-	-0.0896738	0.74976	-	-1.0724	0.539245
ggacirc_031986	-	-Inf	0.842447	-	-Inf	0.864952	-	0.395929	1	-	-Inf	0.807651
ggacirc_004794	-	-1.82491	0.666634	-	-2.12796	0.701535	-	-Inf	0.523881	-	-Inf	0.397835
ggacirc_030259	-	-1.76143	0.759029	-	-Inf	0.554723	-	-Inf	0.603872	-	-Inf	0.510049
ggacirc_029139	-	-Inf	0.668551	-	-Inf	0.698301	-	-Inf	0.724392	-	-Inf	0.627717
ggacirc_006698	-	-0.65454	0.854294	-	-Inf	0.295746	-	-1.60162	0.554346	-	-0.792202	0.752169
ggacirc_013235	-	2.54139	0.309205	-	2.60165	0.263042	-	2.96624	0.320535	-	2.38769	0.281401
ggacirc_021502	-	-Inf	0.85863	-	-Inf	0.876322	-	-Inf	0.897439	-	-0.759716	1
ggacirc_029405	-	Inf	0.537357	-	-	-	-	-	-	-	-	-
ggacirc_031702	-	-Inf	0.45961	-	0.538475	0.954157	-	-Inf	0.528608	-	-0.475461	0.92119
ggacirc_035039	-	-Inf	0.698771	-	-Inf	0.726044	-	-Inf	0.738637	-	-Inf	0.648348
ggacirc_019234	-	-	-	-	Inf	0.202279	-	-	-	-	-	-
ggacirc_024674	-	Inf	0.729378	-	Inf	0.960581	-	Inf	0.114899	-	Inf	0.335065
ggacirc_035912	-	-Inf	0.829123	-	-Inf	0.85292	-	-Inf	0.881644	-	1.05131	0.809657
ggacirc_013386	-	0.347653	1	-	-Inf	1	-	0.27503	1	-	2.29418	0.648431
ggacirc_036571	-	-Inf	0.566568	-	-Inf	0.595833	-	-Inf	0.619606	-	-Inf	0.510792
ggacirc_003898	-	2.03762	0.744753	-	2.21824	0.729372	-	2.01814	0.670642	-	-Inf	1
ggacirc_015627	-	-1.58624	0.392768	-	-0.612757	0.78892	-	-3.74789	0.325795	-	-0.481005	0.795414
ggacirc_013774	-	Inf	0.541143	-	Inf	0.415391	up	Inf	0.0409782	-	Inf	0.435745
ggacirc_028418	-	Inf	0.968826	-	Inf	0.709459	-	-	-	-	-	-
ggacirc_023752	-	Inf	0.434204	-	-	-	-	-	-	-	Inf	0.771617
ggacirc_014887	-	-Inf	1	-	-Inf	1	-	2.38823	0.544004	-	-Inf	1
ggacirc_001310	-	-	-	-	Inf	0.705743	-	-	-	-	Inf	0.771617
ggacirc_032652	-	3.27282	0.110413	-	1.35198	0.738364	-	-0.72497	1	-	-0.653856	1
ggacirc_026775	-	0.560869	1	-	-Inf	1	-	-Inf	1	-	1.17779	0.97342
ggacirc_022282	-	-0.129002	1	-	-0.0959992	1	-	-Inf	0.731752	-	1.4885	0.52591
ggacirc_017953	-	Inf	0.968765	-	Inf	0.960597	-	-	-	-	Inf	0.466119
ggacirc_023865	-	0.0722767	0.977036	-	0.320811	0.7995	-	-0.137628	0.962858	-	-1.01188	0.558907
ggacirc_006514	-	0.789666	0.8838	-	1.36702	0.621425	-	-1.07877	0.999848	-	-Inf	0.656487
ggacirc_024722	-	1.3302	0.929497	-	-Inf	1	-	2.39226	0.871125	-	0.177792	1
ggacirc_032070	-	0.560869	1	-	-Inf	1	-	-Inf	1	-	1.10705	0.973222
ggacirc_010518	-	Inf	0.968826	-	Inf	0.960581	-	Inf	0.629244	-	-	-
ggacirc_007207	-	-0.0734836	1	-	-2.83836	0.205259	-	-2.12633	0.42264	-	-1.06171	0.505737
ggacirc_008440	-	Inf	0.541143	-	Inf	0.960597	-	Inf	0.897914	-	-	-
ggacirc_018047	-	2.15453	0.607369	-	0.46181	1	-	-Inf	0.897167	-	-Inf	0.820387
ggacirc_030706	-	-Inf	0.336559	-	0.961571	0.63148	-	0.100053	0.963961	-	-2.46028	0.489241
ggacirc_034432	-	-0.568648	0.624969	-	0.0060584	0.971719	-	-0.478785	0.866793	-	-0.334098	0.739861
ggacirc_032664	-	-Inf	1	-	0.363541	1	-	-Inf	1	-	-0.125288	1
ggacirc_001069	-	Inf	0.204904	-	-	-	-	-	-	-	-	-
ggacirc_005100	-	0.203801	0.931488	-	-1.53818	0.449339	-	-1.49425	0.667615	-	-1.90818	0.400934
ggacirc_017172	-	-0.749186	0.965136	-	-Inf	0.581185	-	0.803807	0.701936	-	-Inf	0.505976
ggacirc_009856	-	-	-	-	Inf	0.960597	-	-	-	-	Inf	0.761662
ggacirc_035410	-	1.57832	0.931278	-	-Inf	1	-	2.27503	0.543862	-	-Inf	1
ggacirc_003900	-	0.335995	1	-	-1.32728	0.943404	-	-0.0834414	1	-	-1.45738	0.867856
ggacirc_009751	-	-0.244164	1	-	1.4669	0.366321	-	-2.34877	0.700491	-	-Inf	0.3145
ggacirc_019501	-	-0.108372	0.992769	-	-1.12945	0.573212	-	0.407029	0.756069	-	-0.0576878	1
ggacirc_002366	-	-Inf	0.655154	-	-Inf	0.685763	-	-Inf	0.717912	-	0.0513143	1
ggacirc_003988	-	-0.195834	1	-	-0.22249	1	-	-Inf	0.731519	-	-1.46945	0.862868
ggacirc_035950	-	-Inf	0.842447	-	-Inf	0.864952	-	0.284972	1	-	1.05695	0.813348
ggacirc_020373	-	-Inf	0.567268	-	-Inf	0.594998	-	-Inf	0.619808	-	-Inf	0.513108
ggacirc_036304	-	-0.593154	0.669497	-	-1.0229	0.39881	-	-0.965153	0.606776	-	-0.156044	0.89718
ggacirc_031153	-	Inf	0.968765	-	Inf	0.515158	-	-	-	-	Inf	0.988969
ggacirc_027542	-	-Inf	0.84312	-	-Inf	0.864177	-	-0.600816	1	-	-0.985392	1
ggacirc_025898	-	-1.47742	0.910581	-	-0.131228	1	-	-Inf	0.724392	-	-1.46028	0.856648
ggacirc_024069	-	-0.0182999	1	-	1.37378	0.733507	-	-Inf	0.738886	-	-Inf	0.651021
ggacirc_029436	-	-	-	-	-	-	-	-	-	-	Inf	0.461648
ggacirc_014061	-	0.234882	0.876566	-	-Inf	0.118389	-	-4.33588	0.276658	-	-1.19001	0.606689
ggacirc_026461	-	1.40111	0.929861	-	-Inf	1	-	0.506194	1	-	1.26054	0.973401
ggacirc_014670	-	-Inf	0.566568	-	-0.735701	0.991862	-	-1.73197	0.883584	-	-1.71635	0.7256
ggacirc_019113	-	-2.33687	0.48111	-	-Inf	0.309217	-	-Inf	0.394384	-	-2.73692	0.42253
ggacirc_016319	-	0.965628	0.647572	-	-0.440233	1	-	-1.9316	0.869592	-	0.483643	0.830124
ggacirc_019064	-	Inf	0.968717	-	Inf	0.709459	-	Inf	0.896441	-	-	-
ggacirc_020859	-	Inf	0.382392	-	-	-	-	Inf	0.462067	-	-	-
ggacirc_004926	-	-2.13231	0.603298	-	-Inf	0.465188	-	-0.640974	0.858524	-	-Inf	0.419457
ggacirc_005262	-	Inf	0.968717	-	Inf	0.399698	-	Inf	0.450776	-	Inf	0.259554
ggacirc_013339	-	2.34765	0.599804	-	2.08251	0.73388	-	1.27503	0.845947	-	0.169541	1
ggacirc_025638	-	Inf	0.517083	-	Inf	0.400562	-	Inf	0.621623	-	-	-
ggacirc_000989	-	-1.46471	0.664232	-	-Inf	0.323792	-	-2.53433	0.635306	-	-0.198833	0.955607
ggacirc_014099	-	Inf	0.721559	-	Inf	0.735211	-	-	-	-	Inf	0.988987
ggacirc_019777	-	-Inf	0.540101	-	-Inf	0.569704	-	-1.83361	0.876446	-	-Inf	0.494866
ggacirc_022953	-	0.560869	1	-	-Inf	1	-	2.32938	0.543923	-	0.283652	1
ggacirc_001540	-	-0.0720208	0.990754	-	-0.449749	0.598989	-	-1.37157	0.543829	-	-0.910221	0.207491
ggacirc_017846	-	Inf	0.716773	-	Inf	0.735211	-	Inf	0.621623	-	Inf	0.988976
ggacirc_007043	-	0.993358	0.889999	-	-1.34042	0.942729	-	-Inf	0.739383	-	-1.34468	0.868545
ggacirc_010462	-	0.435202	1	-	-Inf	1	-	-Inf	1	-	1.10705	0.973222
ggacirc_017240	-	-Inf	0.566568	-	-Inf	0.595833	-	-Inf	0.619606	-	-Inf	0.510792
ggacirc_018622	-	-0.295585	0.870188	-	-0.701714	0.70727	-	-2.08519	0.553416	-	-1.78095	0.493419
ggacirc_028902	-	Inf	0.408812	-	-	-	-	-	-	-	Inf	0.988987
ggacirc_024532	-	-	-	-	-	-	-	-	-	-	Inf	0.590707
ggacirc_024780	-	-Inf	0.84312	-	-Inf	0.864177	-	-0.600816	1	-	0.0146081	1
ggacirc_006995	-	Inf	0.721559	-	-	-	-	Inf	0.897914	-	-	-
ggacirc_011344	-	Inf	0.968826	-	Inf	0.960597	-	Inf	0.453588	-	-	-
ggacirc_028102	-	2.67375	0.478119	-	2.84926	0.465098	-	3.1825	0.547254	-	2.46607	0.532243
ggacirc_015643	-	0.131927	1	-	1.48241	0.24905	-	0.0714985	0.967116	-	-0.140722	1
ggacirc_027903	-	-0.661099	1	-	-Inf	0.87716	-	-0.728476	1	-	-Inf	0.820387
ggacirc_033676	-	-Inf	1	-	3.02928	0.368272	-	2.26803	0.543863	-	0.107049	1
ggacirc_009099	-	-0.254761	1	-	-Inf	0.726044	-	-Inf	0.738637	-	-Inf	0.648348
ggacirc_002979	-	Inf	0.363963	-	Inf	0.960482	-	-	-	-	Inf	0.757489
ggacirc_013390	-	Inf	0.968765	-	Inf	0.960482	-	Inf	0.609563	-	Inf	0.988969
ggacirc_026018	-	0.513414	0.853223	-	1.62848	0.111847	-	1.01696	0.605475	-	0.399763	0.846593
ggacirc_019069	-	0.238566	1	-	-0.0251956	1	-	0.0684033	1	-	-0.125288	1
ggacirc_004011	-	1.36806	0.556166	-	-0.89662	0.984877	-	0.29225	1	-	0.407279	0.948694
ggacirc_012942	-	0.686314	0.855932	-	1.34103	0.544825	-	1.38823	0.539281	-	0.684581	0.835456
ggacirc_017610	-	Inf	0.279333	-	Inf	0.735211	-	-	-	-	-	-
ggacirc_002648	-	-Inf	0.669221	-	-Inf	0.697499	-	-Inf	0.72461	-	-Inf	0.630093
ggacirc_032375	-	-0.669799	1	-	1.73199	0.610405	-	-Inf	0.896897	-	-0.892951	1
ggacirc_030329	-	-Inf	0.540709	-	-Inf	0.568967	-	-Inf	0.608195	-	-Inf	0.49698
ggacirc_002097	-	-	-	-	-	-	-	-	-	-	Inf	0.228983
ggacirc_013421	-	-0.563451	0.641035	-	-0.444335	0.723194	-	-0.674568	0.711241	-	-0.48913	0.648101
ggacirc_001591	-	1.57832	0.931278	-	0.633281	1	-	-Inf	1	-	-Inf	1
ggacirc_000561	-	-0.303256	1	-	0.181708	1	-	1.25425	0.61477	-	1.77667	0.377115
ggacirc_020253	-	-Inf	0.84312	-	2.50204	0.269508	-	-0.831979	1	-	0.0146081	1
ggacirc_026099	-	-	-	-	Inf	0.735211	-	Inf	0.293006	-	Inf	0.578033
ggacirc_029544	-	-0.66132	0.645015	-	0.171383	0.830968	-	-0.998394	0.764774	-	-0.0102132	1
ggacirc_017891	-	-	-	-	Inf	0.325062	-	-	-	-	Inf	0.988987
ggacirc_017789	-	Inf	0.968717	-	-	-	-	Inf	0.453588	-	-	-
ggacirc_010834	-	-Inf	0.568676	-	1.39364	0.536775	-	0.50444	0.910269	-	-Inf	0.517829
ggacirc_013729	-	Inf	0.968765	-	-	-	-	Inf	0.282366	-	Inf	0.988969
ggacirc_015413	-	-Inf	1	-	0.264299	1	-	-Inf	1	-	2.60558	0.578618
ggacirc_008010	-	-Inf	0.69956	-	0.614144	1	-	1.05661	0.69693	-	-Inf	0.651021
ggacirc_031225	-	Inf	0.517083	-	Inf	0.721639	-	-	-	-	-	-
ggacirc_035248	-	-1.40626	0.318711	-	-1.77114	0.180403	-	-2.14998	0.448753	-	-1.12925	0.314801
ggacirc_013994	-	-Inf	0.568676	-	-Inf	0.593337	-	-0.141761	1	-	-0.810533	0.900674
ggacirc_026678	-	1.67392	0.74267	-	-Inf	1	-	-Inf	1	-	3.45967	0.380478
ggacirc_011557	-	-Inf	1	-	1.63328	0.919728	-	-Inf	1	-	2.30398	0.647742
ggacirc_022063	-	Inf	0.451382	-	-	-	-	-	-	-	-	-
ggacirc_006486	-	-	-	-	-	-	-	Inf	0.896441	-	Inf	0.771617
ggacirc_018299	-	-Inf	0.700353	-	-Inf	0.724209	-	-Inf	0.739134	-	-Inf	0.653733
ggacirc_026151	-	0.578321	1	-	0.633281	1	-	3.18951	0.547249	-	1.34614	0.973649
ggacirc_033951	-	Inf	0.394223	-	Inf	0.705743	-	-	-	-	Inf	0.582309
ggacirc_002331	-	0.755376	0.853579	-	-1.14396	0.775036	-	-0.649568	1	-	0.293881	1
ggacirc_032844	-	-0.161666	0.946155	-	-0.474426	0.80315	-	0.760441	0.659936	-	-0.0701978	0.951371
ggacirc_006826	-	-Inf	1	-	-Inf	1	-	0.49919	1	-	0.283652	1
ggacirc_000176	-	Inf	0.712194	-	Inf	0.721639	-	-	-	-	-	-
ggacirc_033383	-	Inf	0.363963	-	-	-	-	-	-	-	-	-
ggacirc_010025	-	-	-	-	-	-	-	Inf	0.392256	-	Inf	0.757489
ggacirc_021993	-	-Inf	0.669221	-	-Inf	0.697499	-	-Inf	0.72461	-	-Inf	0.630093
ggacirc_033164	-	-Inf	1	-	-Inf	1	-	-Inf	1	-	1.8158	0.799157
ggacirc_000448	-	-	-	-	-	-	-	-	-	-	Inf	0.33762
ggacirc_002916	-	Inf	0.340381	-	Inf	0.445787	-	-	-	-	-	-
ggacirc_006593	-	-1.0183	0.917131	-	-1.32728	0.943404	-	-0.0834414	1	-	-Inf	0.651021
ggacirc_025334	-	Inf	0.208115	-	-	-	-	Inf	0.896441	-	Inf	0.576474
ggacirc_002741	-	0.560869	1	-	1.60434	0.740923	-	1.39226	1	-	0.283652	1
ggacirc_002810	-	-2.82883	0.0800374	-	-0.971497	0.495927	-	-1.20234	0.706783	-	-0.142283	0.922139
ggacirc_005534	-	0.330201	1	-	0.653035	1	-	-Inf	0.896897	-	0.692012	0.96262
ggacirc_033272	-	-1.80382	0.395918	-	0.965842	0.554183	-	-1.26258	0.732667	-	0.549696	0.722932
ggacirc_000862	-	0.112898	1	-	-Inf	0.85292	-	0.653366	0.822767	-	-Inf	0.798183
ggacirc_010314	-	-0.349171	0.880535	-	-0.340175	0.820132	-	-0.737161	0.934986	-	0.083491	1
ggacirc_032615	-	-0.326558	0.73683	-	-0.422357	0.594345	-	-0.963033	0.690047	-	-0.434877	0.55923
ggacirc_000260	-	0.404562	1	-	-Inf	0.711697	-	-Inf	0.731286	-	-Inf	0.63773
ggacirc_003726	-	0.435202	1	-	-Inf	1	-	2.49919	0.54422	-	-Inf	1
ggacirc_007807	-	1.34765	0.929444	-	1.58459	0.919358	-	-Inf	1	-	2.63444	0.523754
ggacirc_015303	-	Inf	0.370196	-	-	-	-	-	-	-	-	-
ggacirc_007799	-	-Inf	1	-	-Inf	1	-	3.14529	0.325759	-	-Inf	1
ggacirc_009908	-	-0.992102	0.954682	-	-Inf	0.554723	-	0.192632	1	-	-Inf	0.510049
ggacirc_025561	-	Inf	0.729378	-	-	-	-	Inf	0.905261	-	-	-
ggacirc_023302	-	-	-	-	-	-	-	-	-	-	Inf	0.183915
ggacirc_013083	-	Inf	0.968826	-	-	-	-	Inf	0.905261	-	Inf	0.988987
ggacirc_001214	-	-0.346587	0.897401	-	-1.97671	0.450489	-	-0.90461	0.862954	-	-2.26506	0.355111
ggacirc_002534	-	-0.536613	0.839445	-	1.46536	0.596204	-	-1.00933	0.719752	-	0.744459	0.689373
ggacirc_013771	-	0.560869	1	-	0.264299	1	-	1.49919	0.850805	-	-Inf	1
ggacirc_015672	-	Inf	0.712194	-	-	-	-	Inf	0.370572	-	Inf	0.0871514
ggacirc_035859	-	-Inf	0.123612	-	-3.31558	0.269559	-	-3.03305	0.436461	-	-0.351212	0.908558
ggacirc_010664	-	-0.399778	0.998855	-	0.664425	0.832553	-	-Inf	0.523881	-	-1.16986	0.775351
ggacirc_013412	-	Inf	0.204904	-	-	-	-	-	-	-	-	-
ggacirc_017367	-	-Inf	1	-	-Inf	1	-	-Inf	1	-	1.34614	0.973649
ggacirc_025051	-	Inf	0.38504	-	Inf	0.960597	-	Inf	0.212639	-	Inf	0.765978
ggacirc_030458	-	Inf	0.968826	-	-	-	-	-	-	-	Inf	0.761662
ggacirc_015900	-	-Inf	0.857139	-	-Inf	0.878001	-	-Inf	0.896897	-	0.107049	1
ggacirc_002695	-	-Inf	0.842447	-	-0.498961	1	-	-0.604071	1	-	0.747774	0.96382
ggacirc_006408	-	-0.430432	1	-	2.40885	0.432031	-	3.13826	0.355723	-	-0.862043	1
ggacirc_022221	-	0.578321	1	-	0.584591	1	-	-Inf	1	-	0.169541	1
ggacirc_034235	-	Inf	0.968717	-	Inf	0.308029	-	-	-	-	-	-
ggacirc_036730	-	0.578321	1	-	0.633281	1	-	-Inf	1	-	-Inf	1
ggacirc_000535	-	2.12039	0.589636	-	1.31485	0.920089	-	0.299567	1	-	0.0513143	1
ggacirc_006323	-	-Inf	0.84312	-	0.467976	1	-	-Inf	0.889205	-	-0.914649	1
ggacirc_013300	-	0.629551	0.671257	-	-0.858138	0.605486	-	-1.72096	0.609865	-	-0.963277	0.540741
ggacirc_017324	-	1.02664	0.309595	-	-0.0355572	0.927446	-	-0.425285	0.958423	-	0.811703	0.367234
ggacirc_002269	-	-Inf	0.569384	-	-Inf	0.592511	-	-Inf	0.620419	-	-Inf	0.520237
ggacirc_015962	-	-2.31373	0.575667	-	0.997541	0.721939	-	0.562294	1	-	-Inf	0.310079
ggacirc_024870	-	0.238566	1	-	-Inf	1	-	1.19263	1	-	-Inf	1
ggacirc_030183	-	2.46759	0.593053	-	2.5198	0.581089	-	0.27503	1	-	1.24028	0.973343
ggacirc_031521	-	-Inf	0.84312	-	-0.89662	1	-	-0.600816	1	-	0.670313	0.963232
ggacirc_021523	-	-	-	-	Inf	0.705743	-	Inf	0.621623	-	Inf	0.771617
ggacirc_000178	-	1.34765	0.752696	-	-Inf	0.876322	-	0.506194	1	-	1.66807	0.713806
ggacirc_006334	-	0.238566	1	-	-Inf	1	-	0.299567	1	-	-Inf	1
ggacirc_006432	-	1.48993	0.637893	-	-Inf	0.724209	-	-1.31227	1	-	-Inf	0.653733
ggacirc_007239	-	0.745331	0.886471	-	-1.43605	0.937761	-	-Inf	0.731752	-	-Inf	0.642803
ggacirc_010621	-	-Inf	0.669221	-	-Inf	0.697499	-	-Inf	0.72461	-	-0.441907	1
ggacirc_010805	-	Inf	0.968717	-	-	-	-	Inf	0.897914	-	Inf	0.578033
ggacirc_013818	-	-0.58095	0.986767	-	-1.00708	0.852268	-	-Inf	0.552986	-	-Inf	0.462052
ggacirc_025877	-	-0.947815	0.467013	-	0.360094	0.754161	-	0.0941964	0.892929	-	0.275508	0.769335
ggacirc_027050	-	Inf	0.968765	-	-	-	-	Inf	0.462067	-	-	-
ggacirc_027675	-	Inf	0.524603	-	-	-	-	Inf	0.897914	-	-	-
ggacirc_020580	-	0.662713	0.835263	-	-1.18696	0.676198	-	0.968751	0.665255	-	-0.00461128	1
ggacirc_034046	-	-Inf	1	-	-Inf	1	-	-Inf	1	-	1.05131	0.974014
ggacirc_011772	-	2.06328	0.512214	-	-0.395655	1	-	0.936985	1	-	-0.822208	1
ggacirc_022877	-	-0.734932	1	-	-0.887698	1	-	-Inf	0.888956	-	1.67807	0.57263
ggacirc_025450	-	0.272797	1	-	-Inf	0.864177	-	0.29225	1	-	-0.808789	1
ggacirc_033490	-	0.452654	1	-	-Inf	1	-	1.94399	0.860436	-	2.56221	0.571538
ggacirc_004708	-	Inf	0.968717	-	-	-	-	Inf	0.337439	-	Inf	0.253644
ggacirc_010712	-	-	-	-	-	-	-	-	-	-	Inf	0.466119
ggacirc_016253	-	Inf	0.291426	-	Inf	0.960482	-	-	-	-	-	-
ggacirc_020964	-	-	-	-	Inf	0.735211	-	Inf	0.370572	-	Inf	0.988987
ggacirc_011446	-	-0.158645	0.997017	-	-1.73734	0.697022	-	-0.303787	1	-	-2.08164	0.616843
ggacirc_028123	-	-1.60154	0.7726	-	-Inf	0.568967	-	-Inf	0.608195	-	-Inf	0.49698
ggacirc_009636	-	3.17782	0.402124	-	-Inf	1	-	0.0684033	1	-	2.94545	0.455033
ggacirc_017726	-	-Inf	0.415933	-	-Inf	0.446088	-	-Inf	0.510183	-	-Inf	0.373379
ggacirc_000014	-	-0.556099	0.896603	-	-Inf	0.396981	-	-Inf	0.457552	-	-Inf	0.320808
ggacirc_035380	-	-0.579646	0.753534	-	1.02447	0.643443	-	-0.280176	0.927492	-	-1.92351	0.354796
ggacirc_028608	-	Inf	0.288006	-	-	-	-	Inf	0.293006	-	Inf	0.585059
ggacirc_003596	-	-	-	-	-	-	-	-	-	-	Inf	0.418889
ggacirc_008615	-	-Inf	0.566568	-	-Inf	0.595833	-	0.49919	0.910431	-	-Inf	0.510792
ggacirc_009262	-	-Inf	0.857139	-	-0.346965	1	-	-0.731973	1	-	0.283652	1
ggacirc_024074	-	Inf	0.393948	-	Inf	0.705743	-	-	-	-	Inf	0.988987
ggacirc_024721	-	0.347653	1	-	0.244545	1	-	-Inf	0.897439	-	-0.653856	1
ggacirc_025575	-	-	-	-	-	-	-	-	-	-	Inf	0.418889
ggacirc_026222	-	2.15501	0.548967	-	-Inf	0.876322	-	-Inf	0.897439	-	0.346144	1
ggacirc_035644	-	-1.36504	0.742746	-	-2.42991	0.597854	-	0.281832	0.860337	-	-0.540194	0.9405
ggacirc_003293	-	-2.05226	0.673691	-	-Inf	0.474339	-	-Inf	0.524037	-	-2.22854	0.610538
ggacirc_006761	-	-Inf	1	-	0.653035	1	-	0.268027	1	-	0.177792	1
ggacirc_013564	-	1.44142	0.569173	-	0.666114	0.677675	-	0.621622	0.778841	-	-0.200398	0.966933
ggacirc_017513	-	-0.538117	0.998225	-	-Inf	0.464446	-	-Inf	0.519208	-	-1.2893	0.774209
ggacirc_018566	-	-	-	-	-	-	-	Inf	0.897914	-	Inf	0.418889
ggacirc_022495	-	-1.07832	0.723292	-	0.09482	1	-	0.0150672	1	-	-1.28487	0.630647
ggacirc_029364	-	-2.25735	0.566585	-	0.872155	0.63079	-	-Inf	0.449784	-	-1.45966	0.666031
ggacirc_030143	-	-	-	-	Inf	0.15675	-	-	-	-	Inf	0.988987
ggacirc_009551	-	-Inf	0.85863	-	-0.415409	1	-	0.27503	1	-	-Inf	0.823011
ggacirc_013550	-	-2.87367	0.361162	-	-1.09188	0.658793	-	-1.33824	0.818915	-	0.00183343	1
ggacirc_022041	-	-	-	-	Inf	0.705743	-	Inf	0.897914	-	Inf	0.765978
ggacirc_007956	-	Inf	0.541143	-	-	-	-	Inf	0.514914	-	-	-
ggacirc_033324	up	2.39483	0.0201937	-	1.31672	0.23368	-	1.86683	0.429191	-	1.5932	0.236191
ggacirc_011319	-	1.57832	0.931278	-	-Inf	1	-	1.39926	1	-	0.169541	1
ggacirc_023731	-	0.618964	0.670639	-	1.77665	0.132125	-	0.293229	0.983547	-	0.325395	0.844209
ggacirc_034826	-	-	-	-	Inf	0.445787	-	-	-	-	-	-
ggacirc_012585	-	-	-	-	Inf	0.719559	-	Inf	0.896441	-	-	-
ggacirc_013223	-	Inf	0.385837	-	Inf	0.445787	-	-	-	-	Inf	0.112407
ggacirc_029603	-	0.626818	0.731676	-	-1.01009	0.63309	-	-0.186143	0.998584	-	-0.501546	0.765414
ggacirc_035049	-	Inf	0.541143	-	-	-	-	-	-	-	-	-
ggacirc_003802	-	-0.887102	1	-	0.899813	0.892737	-	0.192632	1	-	0.874712	0.813657
ggacirc_005692	-	0.560869	1	-	-Inf	1	-	3.39226	0.621556	-	2.46607	0.532243
ggacirc_026529	-	-Inf	0.542732	-	-Inf	0.554723	-	-Inf	0.603872	-	-2.05455	0.709251
ggacirc_028056	-	-Inf	0.857139	-	-Inf	0.878001	-	-Inf	0.896897	-	0.283652	1
ggacirc_030168	-	Inf	0.525608	-	-	-	-	Inf	0.897914	-	Inf	0.325096
ggacirc_002345	-	-2.04874	0.533092	-	-2.61016	0.525864	-	-3.51656	0.477279	-	-3.61925	0.377464
ggacirc_006931	-	3.38568	0.478342	-	-Inf	1	-	-Inf	1	-	-Inf	1
ggacirc_010432	-	Inf	0.721559	-	-	-	-	Inf	0.623048	-	-	-
ggacirc_012089	-	Inf	0.721559	-	Inf	0.538675	-	-	-	-	Inf	0.445167
ggacirc_019350	-	-1.98146	0.233928	-	-1.84408	0.236347	-	-1.62451	0.521472	-	1.31384	0.562077
ggacirc_020968	-	-Inf	1	-	1.97105	0.737513	-	-Inf	1	-	-Inf	1
ggacirc_005449	-	-0.832203	1	-	-0.507884	1	-	-Inf	0.889205	-	1.42351	0.684608
ggacirc_021546	-	-	-	-	-	-	-	Inf	0.629244	-	Inf	0.193914
ggacirc_005790	-	-Inf	0.857883	-	0.254388	1	-	2.07888	0.455602	-	2.73495	0.294429
ggacirc_014234	-	Inf	0.968826	-	-	-	-	Inf	0.356031	-	-	-
ggacirc_019122	-	0.560869	1	-	-Inf	1	-	2.32938	0.543923	-	1.19805	0.973477
ggacirc_026791	-	-	-	-	-	-	-	Inf	0.435508	-	Inf	0.988969
ggacirc_028338	-	2.21741	0.350621	-	-0.498961	1	-	-0.835235	1	-	1.91626	0.477436
ggacirc_032162	-	-Inf	0.125925	-	-0.135834	1	-	-0.926715	0.917622	-	-Inf	0.0926682
ggacirc_004070	-	-1.24675	0.905999	-	-Inf	0.698301	-	-Inf	0.724392	-	-Inf	0.627717
ggacirc_001772	-	0.578321	1	-	-Inf	1	-	2.50619	0.544217	-	1.8614	0.797368
ggacirc_011409	-	-Inf	0.700353	-	-Inf	0.724209	-	-0.188042	0.976844	-	-Inf	0.653733
ggacirc_017121	-	-Inf	1	-	-Inf	1	-	3.31355	0.415187	-	-Inf	1
ggacirc_029626	-	-Inf	0.552544	-	-0.8137	0.988509	-	-1.55336	0.87491	-	-0.883893	0.896285
ggacirc_018445	-	0.48993	1	-	2.76794	0.122067	-	0.811958	1	-	1.02834	0.823828
ggacirc_026656	-	-Inf	0.842447	-	0.452349	1	-	-0.835235	1	-	-Inf	0.807651
ggacirc_032335	-	0.578321	1	-	2.24454	0.597543	-	-Inf	1	-	2.49147	0.56513
ggacirc_034466	-	-Inf	0.698771	-	-0.980618	0.936154	-	-Inf	0.738637	-	-Inf	0.648348
ggacirc_031011	-	-0.652347	1	-	-0.415409	1	-	3.24727	0.19595	-	-Inf	0.823011
ggacirc_002335	-	Inf	0.517083	-	-	-	-	-	-	-	-	-
ggacirc_035865	-	-Inf	0.569384	-	-Inf	0.592511	-	-Inf	0.620419	-	-Inf	0.520237
ggacirc_008293	-	Inf	0.215588	-	Inf	0.371605	-	-	-	-	Inf	0.576474
ggacirc_032672	-	-Inf	0.684498	-	-Inf	0.709985	-	-Inf	0.731752	-	-Inf	0.642803
ggacirc_015255	-	-0.430432	1	-	-Inf	0.87716	-	-Inf	0.897167	-	-Inf	0.820387
ggacirc_008431	-	0.228438	0.832625	-	-0.0970871	1	-	-2.10037	0.491078	-	-0.444737	0.752306
ggacirc_014134	-	-	-	-	Inf	0.960597	-	Inf	0.896441	-	Inf	0.443799
ggacirc_020451	-	-1.18823	0.743415	-	0.311877	1	-	-1.34991	0.877786	-	0.518632	0.838828
ggacirc_025999	-	-Inf	1	-	1.60914	0.919544	-	-Inf	1	-	-Inf	1
ggacirc_029756	-	-2.69446	0.50587	-	-Inf	0.322334	-	-Inf	0.367823	-	-0.586116	0.870423
ggacirc_033992	-	0.234086	0.97104	-	-0.211967	0.883603	-	-0.0388478	0.926904	-	0.272903	0.918035
ggacirc_007474	-	Inf	0.400994	-	-	-	-	-	-	-	Inf	0.311973
ggacirc_015072	-	1.15453	0.90649	-	2.2254	0.411937	-	-Inf	0.897167	-	-Inf	0.820387
ggacirc_019287	-	Inf	0.162318	-	Inf	0.705743	-	Inf	0.896441	-	Inf	0.324118
ggacirc_030368	-	Inf	0.712194	-	Inf	0.299416	-	Inf	0.897914	-	Inf	0.765978
ggacirc_012596	-	-Inf	0.701149	-	-Inf	0.723297	-	-Inf	0.739383	-	-Inf	0.656487
ggacirc_014583	-	1.53622	0.61578	-	-Inf	0.85292	-	0.0684033	1	-	-Inf	0.798183
ggacirc_018305	-	1.13325	0.752618	-	-1.03502	0.93003	-	-0.386591	1	-	0.440412	0.954774
ggacirc_022092	-	-0.832203	1	-	-Inf	0.864177	-	-Inf	0.889205	-	0.0853507	1
ggacirc_034445	-	0.347653	1	-	1.63328	0.919728	-	2.59696	0.451044	-	-Inf	1
ggacirc_034974	-	0.435202	1	-	-Inf	0.878001	-	-Inf	0.896897	-	-Inf	0.81781
ggacirc_023242	-	1.57832	0.931278	-	-Inf	1	-	-Inf	1	-	-Inf	1
ggacirc_025465	-	-Inf	0.37428	-	-Inf	0.396388	-	-Inf	0.457684	-	-Inf	0.322381
ggacirc_029837	-	1.46096	0.65059	-	-0.270112	1	-	0.60767	1	-	2.33597	0.214072
ggacirc_003776	-	-1.02758	0.753941	-	-1.86614	0.509262	-	-1.27308	0.806605	-	-3.1258	0.278805
ggacirc_001318	-	Inf	0.729378	-	Inf	0.960597	-	-	-	-	-	-
ggacirc_001777	-	0.826074	0.775314	-	-1.72947	0.697913	-	-1.0497	0.964903	-	-0.106967	1
ggacirc_006887	-	0.657345	0.870203	-	1.51002	0.531643	-	0.450008	0.911957	-	1.33675	0.549076
ggacirc_016598	-	-Inf	0.698771	-	-Inf	0.726044	-	-Inf	0.738637	-	-1.47791	0.866912
ggacirc_016617	-	-Inf	0.857139	-	-Inf	0.878001	-	-Inf	0.896897	-	0.283652	1
ggacirc_018753	-	Inf	0.442357	up	Inf	0.0498774	-	Inf	0.514914	-	Inf	0.228983
ggacirc_031761	-	0.84286	0.667742	-	0.972456	0.497588	-	-1.78284	0.739782	-	-0.122236	1
ggacirc_006984	-	-	-	-	-	-	-	Inf	0.629244	-	Inf	0.578033
ggacirc_004074	-	2.26691	0.285771	-	1.83593	0.414408	-	-Inf	0.881644	-	1.26173	0.683069
ggacirc_006978	-	-0.601535	1	-	-Inf	0.864177	-	0.29225	1	-	-Inf	0.81005
ggacirc_012147	-	0.347653	1	-	-Inf	1	-	1.27503	0.845947	-	-Inf	1
ggacirc_003634	-	-	-	-	-	-	-	Inf	0.625177	-	Inf	0.988976
ggacirc_021033	-	-	-	-	Inf	0.391222	-	Inf	0.629244	-	Inf	0.0854469
ggacirc_034031	-	Inf	0.720445	-	Inf	0.960581	-	Inf	0.629244	-	-	-
ggacirc_023291	-	1.56087	0.931326	-	-Inf	1	-	-Inf	1	-	1.86861	0.793944
ggacirc_016576	-	-Inf	0.85863	-	-Inf	0.876322	-	0.859993	0.819294	-	-Inf	0.823011
ggacirc_025556	-	-2.31403	0.673117	-	-1.1671	0.854835	-	-0.507801	0.930655	-	-1.44722	0.781499
ggacirc_031519	-	3.62294	0.187705	-	1.60434	0.919308	-	2.39226	0.871125	-	3.31349	0.229031
ggacirc_033182	-	-2.14141	0.151125	down	-3.40735	0.0422294	-	-2.43618	0.322754	-	-1.39712	0.228638
ggacirc_019318	-	-Inf	1	-	1.2643	0.916806	-	-Inf	1	-	-Inf	1
ggacirc_004702	-	-	-	-	-	-	-	Inf	0.621623	-	Inf	0.988969
ggacirc_010509	-	-Inf	0.683043	-	-Inf	0.711697	-	-1.38659	1	-	-Inf	0.63773
ggacirc_016447	-	-0.287546	0.982284	-	-3.01077	0.373879	-	-0.0935483	0.957449	-	-1.50561	0.541854
ggacirc_020042	-	-Inf	0.857139	-	-Inf	0.878001	-	-0.50081	1	-	1.46607	0.688568
ggacirc_026462	-	-	-	-	Inf	0.348739	-	-	-	-	-	-
ggacirc_006632	-	-	-	-	Inf	0.960482	-	-	-	-	Inf	0.33762
ggacirc_006683	-	-Inf	0.552544	-	-0.106265	1	-	-0.784528	1	-	-Inf	0.501553
ggacirc_016393	-	-0.821794	0.448251	-	-0.604679	0.551888	-	-0.774066	0.722388	-	-0.205645	0.869616
ggacirc_018102	-	-Inf	0.567971	-	0.179397	1	-	-Inf	0.620012	-	-1.68544	0.728023
ggacirc_015256	-	0.91056	0.906636	-	-Inf	0.864177	-	-Inf	0.889205	-	-Inf	0.81005
ggacirc_022465	-	-	-	-	Inf	0.735211	-	Inf	0.436519	-	-	-
ggacirc_007720	down	-3.52623	0.047402	down	-4.1238	0.0356602	-	-3.47261	0.189659	-	-1.78916	0.185326
ggacirc_012038	-	-0.784711	0.802495	-	-1.20585	0.677984	-	-1.30717	0.800738	-	-Inf	0.264984
ggacirc_012077	-	-2.07099	0.250198	-	-2.30043	0.266451	-	-Inf	0.15679	-	-1.60795	0.314572
ggacirc_013963	-	-2.22855	0.423514	-	-1.06394	0.706333	-	-Inf	0.296252	-	-2.02769	0.486019
ggacirc_028880	down	-3.55166	0.0233576	down	-3.01605	0.0374697	-	-2.58725	0.337628	-	-2.05553	0.0873679
ggacirc_033375	down	-Inf	0.0474946	-	-2.83372	0.205866	-	-3.56579	0.307526	-	-1.96602	0.275001
ggacirc_036402	-	-Inf	0.0775199	-	-Inf	0.0824334	-	-Inf	0.198605	-	-Inf	0.0517302
ggacirc_012719	-	-	-	-	-	-	-	-	-	-	Inf	0.461648
ggacirc_015990	-	-Inf	0.701149	-	-1.34042	0.942729	-	-Inf	0.739383	-	-0.379617	1
ggacirc_031326	-	-	-	-	Inf	0.709459	-	Inf	0.462067	-	Inf	0.259554
ggacirc_011659	-	-Inf	1	-	-Inf	1	-	0.299567	1	-	1.48364	0.796997
ggacirc_035677	-	-0.757372	0.964792	-	-Inf	0.582753	-	-1.55336	0.87491	-	0.489213	0.948918
ggacirc_026593	-	-Inf	0.857139	-	-0.735701	1	-	-Inf	0.896897	-	-0.892951	1
ggacirc_000837	-	Inf	0.721559	-	Inf	0.705743	-	-	-	-	-	-
ggacirc_026454	-	-Inf	0.45961	-	-Inf	0.486892	-	-Inf	0.528608	-	-1.16679	0.778613
ggacirc_005041	-	-1.25476	0.92197	-	-Inf	0.726044	-	-Inf	0.738637	-	-Inf	0.648348
ggacirc_010544	-	0.856033	0.885333	-	0.973647	0.868206	-	-0.194398	1	-	2.20953	0.274611
ggacirc_022977	-	-0.472458	1	-	-Inf	0.697499	-	-Inf	0.72461	-	-Inf	0.630093
ggacirc_028910	-	-Inf	0.84312	-	-Inf	0.864177	-	-Inf	0.889205	-	-0.808789	1
ggacirc_034292	-	-Inf	0.567268	-	1.31748	0.625505	-	-1.73023	0.883707	-	-Inf	0.513108
ggacirc_019565	-	Inf	0.377122	-	Inf	0.960597	-	-	-	-	-	-
ggacirc_026811	-	-Inf	1	-	-Inf	1	-	-Inf	1	-	1.16954	0.973143
ggacirc_034553	-	1.71876	0.624241	-	1.16955	0.891065	-	-Inf	0.897439	-	1.58401	0.68695
ggacirc_029374	-	-	-	-	Inf	0.372039	-	-	-	-	-	-
ggacirc_031877	-	-	-	-	Inf	0.415391	-	Inf	0.896441	-	-	-
ggacirc_036698	-	-0.226564	0.961659	-	-2.40062	0.444924	-	-Inf	0.354393	-	-0.484909	0.862625
ggacirc_002788	-	-	-	-	-	-	-	Inf	0.629244	-	Inf	0.765978
ggacirc_014662	-	-0.609265	1	-	-Inf	0.864952	-	0.395929	1	-	1.88169	0.480068
ggacirc_019212	-	Inf	0.720445	-	Inf	0.266376	-	Inf	0.265628	-	Inf	0.761662
ggacirc_025542	-	Inf	0.442357	-	Inf	0.960482	-	-	-	-	-	-
ggacirc_006054	-	-0.0240938	1	-	-0.931927	0.934962	-	-Inf	0.738637	-	-Inf	0.648348
ggacirc_028125	-	-Inf	1	-	3.16955	0.500294	-	3.75708	0.230109	-	0.169541	1
ggacirc_035720	-	-	-	-	Inf	0.709459	-	Inf	0.623048	-	-	-
ggacirc_005705	-	1.23054	0.572087	-	-Inf	0.476364	-	-Inf	0.523569	-	-Inf	0.394191
ggacirc_030194	-	0.89284	0.768851	-	-1.51342	0.583393	-	-2.80928	0.568932	-	-0.499353	0.856141
ggacirc_033790	-	2.13267	0.270721	-	1.54739	0.516898	-	2.03741	0.441636	-	1.51104	0.515387
ggacirc_029860	-	2.2905	0.161283	-	0.997217	0.725958	-	1.55503	0.603613	-	0.633455	0.835512
ggacirc_032641	-	Inf	0.968765	-	Inf	0.515158	-	-	-	-	-	-
ggacirc_001042	-	Inf	0.968765	-	Inf	0.217706	-	-	-	-	-	-
ggacirc_016136	-	-0.421679	1	-	-Inf	0.876322	-	-Inf	0.897439	-	0.240284	1
ggacirc_001431	-	-Inf	0.669221	-	-Inf	0.697499	-	-Inf	0.72461	-	-0.61851	1
ggacirc_030490	-	-1.89241	0.231837	-	-1.52579	0.305728	-	-2.01022	0.336033	-	-1.84545	0.214785
ggacirc_023129	-	0.682968	0.741551	-	-1.80354	0.522798	-	-0.0323812	0.995645	-	0.754712	0.633281
ggacirc_012194	-	-Inf	0.85863	-	-Inf	0.876322	-	-Inf	0.897439	-	1.24028	0.815301
ggacirc_022325	-	0.185973	0.961691	-	1.70455	0.267531	-	2.44518	0.299761	-	1.05103	0.518952
ggacirc_004799	-	-Inf	0.235504	-	-Inf	0.252776	-	-Inf	0.349391	-	-2.91754	0.352829
ggacirc_018670	-	-0.0645999	0.972176	-	-1.31347	0.526468	-	-0.645698	0.903223	-	0.176659	0.983445
ggacirc_019452	-	1.54141	0.545549	-	-Inf	0.558841	-	-Inf	0.602386	-	-1.89401	0.711496
ggacirc_023792	-	-Inf	0.540101	-	-1.55212	0.796385	-	-Inf	0.608012	-	-0.390731	1
ggacirc_026953	-	-Inf	0.683043	-	-Inf	0.711697	-	-Inf	0.731286	-	-Inf	0.63773
ggacirc_028561	-	-0.547346	1	-	0.584591	1	-	-0.493806	1	-	-0.759716	1
ggacirc_030324	-	-0.352519	1	-	-1.52573	0.933008	-	-1.21975	0.993352	-	0.717847	0.824277
ggacirc_034911	-	Inf	0.968765	-	-	-	-	Inf	0.621623	-	Inf	0.580707
ggacirc_003956	-	-	-	-	-	-	-	Inf	0.514914	-	Inf	0.437944
ggacirc_017389	-	Inf	0.532607	-	-	-	-	-	-	-	Inf	0.771617
ggacirc_026433	-	-Inf	0.701149	-	-Inf	0.723297	-	-0.309932	1	-	-Inf	0.656487
ggacirc_026465	-	-0.661792	0.878228	-	-0.179918	1	-	1.58333	0.535036	-	0.653143	0.746341
ggacirc_031625	-	Inf	0.968717	-	-	-	-	-	-	-	Inf	0.757489
ggacirc_002146	-	-0.661099	1	-	-Inf	0.87716	-	-0.497312	1	-	-Inf	0.820387
ggacirc_027573	-	-	-	-	Inf	0.709459	-	Inf	0.896441	-	-	-
ggacirc_036756	-	0.390735	1	-	-Inf	0.864952	-	-Inf	0.888956	-	-Inf	0.807651
ggacirc_033720	-	-	-	-	-	-	-	Inf	0.337439	-	Inf	0.761662
ggacirc_028515	-	-1.65235	0.794269	-	-0.548033	0.985527	-	-Inf	0.620419	-	-Inf	0.520237
ggacirc_003482	-	1.08678	0.466485	-	0.206974	1	-	-Inf	0.388169	-	-0.765979	0.834046
ggacirc_009111	-	Inf	0.712194	-	Inf	0.960482	-	-	-	-	-	-
ggacirc_014499	-	-0.250444	1	-	-Inf	0.711697	-	-Inf	0.731286	-	-Inf	0.63773
ggacirc_026935	-	0.303844	1	-	-1.42496	0.801621	-	0.337691	1	-	-1.88389	0.723111
ggacirc_027274	-	0.443901	1	-	-Inf	0.87716	-	-Inf	0.897167	-	-Inf	0.820387
ggacirc_036680	-	0.746389	0.747376	-	-Inf	0.388778	-	-0.119884	1	-	0.426277	0.938207
ggacirc_033510	-	Inf	0.968717	-	Inf	0.291422	-	Inf	0.453588	-	Inf	0.33224
ggacirc_011863	-	-0.9251	0.785124	-	-0.396107	1	-	-0.83971	0.928249	-	-1.7589	0.564422
ggacirc_018465	-	-2.05226	0.673691	-	1.48886	0.468235	-	1.21441	0.920881	-	0.427167	0.942505
ggacirc_026192	-	-Inf	1	-	-Inf	1	-	-Inf	1	-	0.965714	0.973781
ggacirc_033519	-	3.73673	0.222199	-	-Inf	1	-	2.26803	0.543863	-	1.23169	0.973573
ggacirc_003971	-	0.331322	0.916396	-	-0.515656	0.770152	-	-2.53683	0.492506	-	-2.00905	0.278133
ggacirc_006657	-	0.00789819	1	-	-Inf	1	-	1.29957	0.852386	-	1.56657	0.793905
ggacirc_007654	-	2.0079	0.595678	-	-Inf	1	-	-Inf	1	-	2.37324	0.570883
ggacirc_010770	-	-Inf	0.539495	-	-Inf	0.570444	-	-Inf	0.60783	-	-0.943049	0.894222
ggacirc_020418	-	-1.35967	0.916665	-	-Inf	0.709985	-	-Inf	0.731752	-	0.550206	0.955048
ggacirc_028108	-	-Inf	0.829123	-	0.948503	0.893336	-	2.43962	0.310601	-	-1.05455	1
ggacirc_000119	-	-	-	-	Inf	0.442399	-	-	-	-	Inf	0.988976
ggacirc_003762	-	-3.99137	0.210599	-	-0.551751	0.794865	-	-1.5913	0.46546	-	-0.389617	0.918927
ggacirc_010658	-	-Inf	0.84312	-	-Inf	0.864177	-	-Inf	0.889205	-	0.670313	0.963232
ggacirc_024120	-	Inf	0.968826	-	Inf	0.705743	-	-	-	-	-	-
ggacirc_001694	-	2.69786	0.48838	-	-Inf	1	-	3.42294	0.326362	-	1.95562	0.646782
ggacirc_004969	-	-Inf	0.84312	-	2.06103	0.489259	-	-Inf	0.889205	-	2.41667	0.278922
ggacirc_010677	-	Inf	0.442357	-	Inf	0.709459	-	-	-	-	-	-
ggacirc_018961	-	-Inf	1	-	1.24454	0.916865	-	0.506194	1	-	1.16954	0.973143
ggacirc_025159	-	Inf	0.451382	-	-	-	-	Inf	0.896441	-	-	-
ggacirc_031310	-	-	-	-	-	-	-	-	-	-	Inf	0.461648
ggacirc_021975	-	0.435202	1	-	-Inf	1	-	1.38823	0.848472	-	-Inf	1
ggacirc_008986	-	2.12784	0.589235	-	-Inf	1	-	-Inf	1	-	-Inf	1
ggacirc_028559	-	-1.64419	0.7831	-	-1.82309	0.8119	-	-Inf	0.613947	-	-1.85429	0.725491
ggacirc_016815	-	-Inf	0.701149	-	-0.951681	0.934027	-	-Inf	0.739383	-	-1.34468	0.868545
ggacirc_024661	-	3.46759	0.236166	-	-Inf	1	-	0.27503	1	-	1.82525	0.798788
ggacirc_005192	-	1.51294	0.243657	-	1.05176	0.435825	-	-Inf	0.341935	-	0.354286	0.84274
ggacirc_030205	-	-Inf	0.857883	-	-0.356876	1	-	-Inf	0.897167	-	-0.862043	1
ggacirc_033313	-	2.22296	0.25836	-	1.52965	0.533696	-	-0.497312	1	-	-0.206338	1
ggacirc_016673	-	-Inf	1	-	1.82951	0.742025	-	-Inf	1	-	-Inf	1
ggacirc_002265	-	-0.115852	0.98784	-	-1.69133	0.306449	-	-3.70295	0.275153	-	-2.43137	0.156086
ggacirc_014631	-	-Inf	0.84312	-	-Inf	0.864177	-	0.29225	1	-	-Inf	0.81005
ggacirc_023465	-	-Inf	0.829123	-	-Inf	0.85292	-	0.734606	0.825022	-	1.57978	0.569488
ggacirc_005799	-	-Inf	0.85863	-	-0.755455	1	-	-Inf	0.897439	-	0.240284	1
ggacirc_009177	-	-1.19093	0.504511	-	-3.07936	0.201868	-	-0.936402	0.827283	-	-1.54304	0.410311
ggacirc_011362	-	-0.446821	0.546765	-	-0.0861747	0.834556	-	-0.338194	0.877956	-	-0.287597	0.641144
ggacirc_016504	-	-Inf	0.202387	-	-0.912241	0.802188	-	0.590319	0.986689	-	0.021323	1
ggacirc_024154	-	-0.556099	1	-	-Inf	0.87716	-	-Inf	0.897167	-	-Inf	0.820387
ggacirc_029295	-	0.535579	0.580958	-	0.142786	0.96638	-	0.342034	0.926923	-	0.395435	0.669314
ggacirc_029319	-	-Inf	0.857139	-	2.4994	0.332627	-	0.852989	0.819407	-	-Inf	0.81781
ggacirc_032908	-	-0.82407	0.66417	-	-Inf	0.114964	-	0.50182	0.991222	-	-1.47916	0.465312
ggacirc_033916	-	0.636349	0.73859	-	0.944302	0.527677	-	0.907839	0.925565	-	0.303077	0.925152
ggacirc_002052	-	-1.75737	0.78518	-	-0.8137	0.988509	-	-0.553364	1	-	-Inf	0.501553
ggacirc_011844	-	-1.40551	0.652887	-	-Inf	0.317976	-	-0.75249	0.933632	-	-Inf	0.245475
ggacirc_016072	-	-Inf	0.683043	-	-0.0591559	1	-	-Inf	0.731286	-	-Inf	0.63773
ggacirc_023268	-	-1.43479	0.786497	-	-Inf	0.594998	-	-1.49906	0.878531	-	-0.700977	0.896824
ggacirc_000432	-	-Inf	0.136216	-	-0.384314	0.821852	-	-2.4063	0.460579	-	0.76975	0.583632
ggacirc_015330	-	-0.062166	1	-	0.160569	0.942175	-	-0.786719	0.627324	-	-2.17973	0.0867647
ggacirc_007407	-	Inf	0.968765	-	Inf	0.721639	-	-	-	-	Inf	0.988976
ggacirc_011360	-	-Inf	1	-	-0.0251956	1	-	-Inf	1	-	0.965714	0.973781
ggacirc_011896	-	Inf	0.279333	-	Inf	0.522627	-	Inf	0.262249	-	Inf	0.988987
ggacirc_018893	-	Inf	0.530101	-	Inf	0.509972	-	-	-	-	Inf	0.988987
ggacirc_027150	-	-Inf	0.857139	-	-0.735701	1	-	-Inf	0.896897	-	-Inf	0.81781
ggacirc_022976	-	2.42186	0.351839	-	-Inf	0.876322	-	1.02075	1	-	-Inf	0.823011
ggacirc_023778	-	-Inf	0.84312	-	0.443426	1	-	-Inf	0.889205	-	0.0146081	1
ggacirc_033477	-	Inf	0.221934	-	-	-	-	-	-	-	Inf	0.765978
ggacirc_027642	-	Inf	0.533678	-	Inf	0.960597	-	Inf	0.905261	-	Inf	0.578033
ggacirc_007545	-	-	-	-	Inf	0.735211	-	Inf	0.629244	-	-	-
ggacirc_018327	-	0.238566	1	-	-Inf	1	-	-Inf	1	-	1.56657	0.793905
ggacirc_027186	-	0.569568	1	-	-Inf	0.87716	-	-Inf	0.897167	-	-Inf	0.820387
ggacirc_005621	-	Inf	0.22045	-	-	-	-	Inf	0.514914	-	-	-
ggacirc_022281	-	-Inf	0.85863	-	-Inf	0.876322	-	3.39926	0.549705	-	-Inf	0.823011
ggacirc_004785	-	Inf	0.537357	-	-	-	-	-	-	-	Inf	0.582309
ggacirc_030494	-	Inf	0.352234	-	-	-	-	-	-	-	-	-
ggacirc_005657	-	0.435202	1	-	-Inf	1	-	0.268027	1	-	1.83418	0.795298
ggacirc_010755	-	0.220953	1	-	0.4952	0.890382	-	-0.636567	0.98335	-	0.171826	1
ggacirc_034657	-	-0.692911	0.895248	-	1.3063	0.481485	-	-Inf	0.453211	-	-0.886821	0.810787
ggacirc_036576	-	-	-	-	Inf	0.709459	-	Inf	0.406767	-	Inf	0.988976
ggacirc_009325	-	2.53651	0.37531	-	2.58238	0.204926	-	-0.188042	0.976844	-	0.714303	0.955219
ggacirc_025283	-	-0.127857	0.951324	-	-0.00574458	0.982494	-	-1.96208	0.44087	-	-0.842238	0.537473
ggacirc_009321	-	-Inf	0.364871	-	-Inf	0.38652	-	-0.680288	1	-	-Inf	0.317526
ggacirc_016464	-	-Inf	0.829123	-	1.60557	0.601292	-	1.29957	0.693619	-	-Inf	0.798183
ggacirc_017881	-	-1.25054	0.731543	-	0.826522	0.630874	-	-1.18686	0.866321	-	-0.852749	0.805058
ggacirc_026235	-	Inf	0.968765	-	-	-	-	Inf	0.897914	-	Inf	0.988987
ggacirc_021686	-	-Inf	0.857139	-	-0.395655	1	-	-Inf	0.896897	-	-Inf	0.81781
ggacirc_016095	-	-2.35158	0.281246	-	-2.37788	0.296474	-	-1.05678	0.608979	-	-0.998331	0.584029
ggacirc_022379	-	-1.31373	0.747485	-	-2.03308	0.595693	-	-1.35218	0.877621	-	-Inf	0.310079
ggacirc_029440	-	-	-	-	-	-	-	-	-	-	Inf	0.582309
ggacirc_030470	-	-	-	-	-	-	-	-	-	-	Inf	0.277631
ggacirc_006647	-	0.508103	1	-	1.36182	0.738418	-	0.271524	1	-	1.2087	0.814977
ggacirc_010829	-	-Inf	0.857883	-	0.254388	1	-	0.856487	0.819351	-	-0.862043	1
ggacirc_012805	-	0.238566	1	-	0.974804	0.917725	-	-Inf	1	-	-Inf	1
ggacirc_023695	-	-Inf	1	-	0.633281	1	-	3.39926	0.62168	-	1.34614	0.973649
ggacirc_025386	-	-Inf	1	-	-Inf	1	-	0.268027	1	-	1.23169	0.973573
ggacirc_001117	-	-Inf	0.542732	-	-Inf	0.554723	-	-Inf	0.603872	-	-Inf	0.510049
ggacirc_009558	-	-0.421679	1	-	-0.755455	1	-	-Inf	0.897439	-	0.346144	1
ggacirc_016873	-	1.45265	0.930268	-	2.62126	0.574944	-	-Inf	1	-	0.346144	1
ggacirc_030903	-	1.6637	0.618126	-	1.77428	0.643261	-	-Inf	0.888956	-	-Inf	0.807651
ggacirc_023736	-	1.83251	0.32283	-	1.23654	0.616159	-	0.299567	0.954327	-	-0.0777432	1
ggacirc_002678	-	-	-	-	-	-	-	-	-	-	Inf	0.125759
ggacirc_006987	-	1.17551	0.752803	-	-0.333863	1	-	0.272692	0.939099	-	-1.25995	0.865691
ggacirc_033458	-	-Inf	0.85863	-	-0.415409	1	-	-Inf	0.897439	-	0.169541	1
ggacirc_012490	-	-Inf	1	-	-Inf	1	-	-Inf	1	-	1.71598	0.799892
ggacirc_020381	-	-1.85609	0.487251	-	0.470756	0.855919	-	-0.927393	0.87353	-	-0.189458	0.91164
ggacirc_028218	-	0.435202	1	-	-Inf	1	-	-Inf	1	-	0.283652	1
ggacirc_001210	-	0.0632809	1	-	1.21386	0.730312	-	-Inf	0.619606	-	0.823192	0.830523
ggacirc_020475	-	1.4352	0.930318	-	0.653035	1	-	1.85299	0.669508	-	-Inf	1
ggacirc_019976	-	-Inf	0.567971	-	-Inf	0.594166	-	-Inf	0.620012	-	-Inf	0.515453
ggacirc_008080	-	Inf	0.725399	-	Inf	0.960482	-	-	-	-	Inf	0.988987
ggacirc_014987	-	-0.227007	0.953171	-	-Inf	0.254253	-	-Inf	0.349059	-	-Inf	0.190074
ggacirc_016609	-	Inf	0.278762	-	Inf	0.509972	-	Inf	0.514914	-	Inf	0.582309
ggacirc_007596	-	-Inf	1	-	-Inf	1	-	0.268027	1	-	1.10705	0.973222
ggacirc_034206	-	0.550393	0.849307	-	-2.48158	0.590607	-	-2.18578	0.690029	-	0.922837	0.591993
ggacirc_005948	-	-0.552226	0.472901	-	-1.20105	0.0816757	-	-1.75793	0.431326	-	-1.02913	0.173929
ggacirc_020938	-	-0.466036	0.547967	-	-0.939203	0.141972	-	-1.418	0.544559	-	-0.562587	0.407087
ggacirc_021028	-	Inf	0.532607	-	-	-	-	-	-	-	Inf	0.988969
ggacirc_030083	-	2.05934	0.513407	-	1.16955	0.891065	-	1.82812	0.589014	-	-0.653856	1
ggacirc_031221	-	-0.339669	0.928723	-	-1.49026	0.517464	-	-1.59982	0.713548	-	-1.79826	0.410521
ggacirc_036572	-	-Inf	0.527888	-	-Inf	0.558143	-	-Inf	0.602559	-	-Inf	0.486419
ggacirc_004608	-	Inf	0.451382	-	-	-	-	-	-	-	-	-
ggacirc_020994	-	-0.0673842	1	-	-1.41541	0.8081	-	0.0911565	1	-	1.05925	0.727038
ggacirc_026513	-	Inf	0.541143	-	-	-	-	-	-	-	-	-
ggacirc_002800	-	-	-	-	-	-	-	-	-	-	Inf	0.569823
ggacirc_031889	-	Inf	0.517083	-	-	-	-	-	-	-	Inf	0.988987
ggacirc_001404	-	0.3536	0.740659	-	-0.0691707	0.94775	-	-0.224175	1	-	0.881773	0.299896
ggacirc_013340	-	-0.214889	1	-	-0.462347	0.906276	-	-0.0602183	0.950251	-	-0.520536	0.941037
ggacirc_005908	-	-	-	-	Inf	0.55209	-	-	-	-	Inf	0.573872
ggacirc_015963	-	0.461226	0.976384	-	0.0351859	1	-	-Inf	0.551921	-	-2.03828	0.610003
ggacirc_022510	-	-Inf	0.362583	-	-Inf	0.389347	-	-0.683225	0.856088	-	-Inf	0.310079
ggacirc_026109	-	-Inf	0.857139	-	0.604345	1	-	-Inf	0.896897	-	-Inf	0.81781
ggacirc_028344	-	Inf	0.363963	-	-	-	-	-	-	-	-	-
ggacirc_028905	-	0.129436	1	-	0.828488	0.697492	-	-1.37083	0.715696	-	-0.427226	0.821167
ggacirc_029894	-	-Inf	0.857139	-	-Inf	0.878001	-	-0.50081	1	-	-Inf	0.81781
ggacirc_036251	-	0.996221	0.9045	-	-Inf	0.878001	-	-Inf	0.896897	-	-Inf	0.81781
ggacirc_002092	-	0.184264	0.882177	-	0.107852	0.914881	-	1.26186	0.712143	-	0.143403	0.922124
ggacirc_014713	-	-0.832203	1	-	1.06103	0.892331	-	0.29225	1	-	0.10561	1
ggacirc_025377	-	0.435202	1	-	-Inf	1	-	1.38823	0.848472	-	0.107049	1
ggacirc_003962	-	-	-	-	Inf	0.526411	-	-	-	-	Inf	0.988976
ggacirc_005877	-	1.3302	0.929497	-	0.264299	1	-	-Inf	1	-	-Inf	1
ggacirc_013707	-	-Inf	1	-	1.58459	0.919358	-	-Inf	1	-	0.169541	1
ggacirc_027918	-	0.824697	0.884928	-	0.873122	0.86626	-	1.96303	0.631051	-	1.17989	0.709998
ggacirc_034818	-	2.45014	0.592874	-	2.61667	0.576618	-	-Inf	1	-	-Inf	1
ggacirc_013793	-	0.238566	1	-	-Inf	0.85292	-	-Inf	0.881644	-	-Inf	0.798183
ggacirc_001751	-	-Inf	0.857883	-	-Inf	0.87716	-	1.01725	1	-	0.228959	1
ggacirc_003123	-	2.8828	0.553435	-	-Inf	1	-	-Inf	1	-	0.177792	1
ggacirc_019418	-	-0.661099	1	-	1.22809	0.891651	-	-Inf	0.897167	-	1.61593	0.683363
ggacirc_029303	-	1.59803	0.189503	-	-0.589293	0.789831	-	0.360034	0.919731	-	-0.27835	0.922297
ggacirc_028380	-	1.34765	0.929444	-	-Inf	1	-	2.39926	0.871094	-	2.84344	0.427858
ggacirc_014531	-	0.404486	1	-	-1.36181	0.806946	-	-1.72672	0.883953	-	-Inf	0.517829
ggacirc_001679	-	3.15501	0.45711	-	1.82951	0.742025	-	0.27503	1	-	1.8614	0.797368
ggacirc_035247	-	0.949507	0.754944	-	-Inf	0.698301	-	2.13192	0.405263	-	-Inf	0.627717
ggacirc_000746	-	2.03762	0.744753	-	-Inf	1	-	1.85999	0.669495	-	1.34614	0.973649
ggacirc_000994	-	0.362567	1	-	-1.47365	0.803139	-	1.7252	0.472762	-	0.684766	0.830929
ggacirc_021127	-	2.1129	0.59056	-	3.31485	0.435478	-	2.77759	0.705848	-	2.50722	0.427385
ggacirc_024747	-	-Inf	0.683043	-	-Inf	0.711697	-	-Inf	0.731286	-	-1.48884	0.861972
ggacirc_024966	-	-Inf	1	-	2.9748	0.403284	-	0.0684033	1	-	-Inf	1
ggacirc_025210	-	-Inf	0.540709	-	-Inf	0.568967	-	-Inf	0.608195	-	-Inf	0.49698
ggacirc_034572	-	-0.418076	0.835339	-	-1.87028	0.211117	-	-3.08279	0.332802	down	-Inf	0.00994835
ggacirc_012277	-	-1.01248	0.917407	-	-Inf	0.724209	-	1.27269	0.609406	-	-Inf	0.653733
ggacirc_025645	-	-1.52185	0.461483	-	-0.335732	0.953494	-	-1.24522	0.795239	-	-1.08669	0.533986
ggacirc_033026	-	-Inf	0.452728	-	-Inf	0.465098	-	-Inf	0.515102	-	-Inf	0.421091
ggacirc_013978	-	-	-	-	Inf	0.368897	-	-	-	-	-	-
ggacirc_019746	-	1.47498	0.750849	-	-Inf	0.878001	-	-Inf	0.896897	-	-Inf	0.81781
ggacirc_004213	-	-Inf	1	-	-Inf	1	-	-Inf	1	-	1.29418	0.973498
ggacirc_007217	-	-Inf	1	-	-Inf	1	-	1.50619	0.850753	-	-Inf	1
ggacirc_020569	-	-1.40828	0.485106	-	-0.178704	0.89483	-	-0.625712	0.924188	-	0.357966	0.758602
ggacirc_024797	-	-Inf	1	-	-Inf	1	-	1.49919	0.850805	-	1.10705	0.973222
ggacirc_032925	-	-Inf	0.566568	-	-1.7357	0.819795	-	-Inf	0.619606	-	-1.89295	0.729631
ggacirc_011354	-	-Inf	1	-	0.314851	1	-	-Inf	1	-	0.0513143	1
ggacirc_026446	-	-Inf	0.857139	-	-Inf	0.878001	-	-Inf	0.896897	-	0.692012	0.96262
ggacirc_030947	-	0.836142	0.753211	-	-0.120123	1	-	0.437708	0.794729	-	1.14366	0.54836
ggacirc_000885	-	-Inf	0.655154	-	-Inf	0.685763	-	-Inf	0.717912	-	-Inf	0.618258
ggacirc_017083	-	-Inf	0.842447	-	-Inf	0.864952	-	-Inf	0.888956	-	-0.0137914	1
ggacirc_006355	-	2.27816	0.276773	-	1.59773	0.684678	-	-Inf	0.738886	-	-Inf	0.651021
ggacirc_019245	-	-Inf	0.85863	-	0.584591	1	-	-Inf	0.897439	-	-Inf	0.823011
ggacirc_020348	-	Inf	0.968765	-	Inf	0.399698	-	Inf	0.445745	-	Inf	0.569823

## Sheet: Sheet3
gene_id	B_vs_A_de	B_vs_A_log2fc	B_vs_A_pval
ggacirc_023318	up	3.44381	0.0363664
ggacirc_013281	up	5.1971	0.00171578
ggacirc_033324	up	2.39483	0.0201937
ggacirc_007720	down	-3.52623	0.047402
ggacirc_028880	down	-3.55166	0.0233576
ggacirc_033375	down	-Inf	0.0474946

## Sheet: Sheet4
gene_id	C_vs_A_de	C_vs_A_log2fc	C_vs_A_pval
ggacirc_003001	up	Inf	0.0204746
ggacirc_036392	up	4.40258	0.0173137
ggacirc_005990	down	-4.31447	0.0171153
ggacirc_022025	down	-3.9342	0.0181709
ggacirc_018753	up	Inf	0.0498774
ggacirc_033182	down	-3.40735	0.0422294
ggacirc_007720	down	-4.1238	0.0356602
ggacirc_028880	down	-3.01605	0.0374697

## Sheet: Sheet5
gene_id	D_vs_A_de	D_vs_A_log2fc	D_vs_A_pval
ggacirc_013774	up	Inf	0.0409782

## Sheet: Sheet6
gene_id	E_vs_A_de	E_vs_A_log2fc	E_vs_A_pval
ggacirc_022025	down	-5.04276	0.00461597
ggacirc_034572	down	-Inf	0.00994835
