# Supplementary material for: Thymic transcriptome analysis after Newcastle disease virus inoculation in chickens and the influence of host small RNAs on NDV replication
Source: Sci Rep. 2021 May 13;11:10270. doi: 10.1038/s41598-021-89464-1 (PMC8119446; doi:10.1038/s41598-021-89464-1)
Supplement: Supplementary file 25 — Supplementary Information 25. [file 41598_2021_89464_MOESM25_ESM.xlsx]

## Sheet: Sheet annotation
Thymic transcriptome analysis after Newcastle disease virus inoculation in chickens and the influence of host small RNAs on NDV replication
Liangxing Guo1, Zhaokun Mu2, Furong Nie1, Xuanniu Chang1, Haitao Duan1, Haoyan Li3, Jingfeng Zhang1, Jia Zhou1, Yudan Ji1, Mengyun Li1*
Supplementary Table 25: Potential targets of gga-miR-6631-5p.
Sheet 1: Predicted targets of gga-miR-6631-5p.
Sheet 2: Expression analysis of putative targets of gga-miR-6631-5p in our experiments.
Sheet 3-6: Differentially expressed targets of gga-miR-6631-5p among putative targets in B vs A (Sheet 3), C vs A (Sheet 4), D vs A (Sheet 5), and E vs A (Sheet 6) groups.
Sheet 7：Possible common dysregulated targets of gga-miR-6631-5p in all groups.

## Sheet: Sheet1
miRNA	mRNA
gga-miR-6631-5p	ENSGALG00000029341
gga-miR-6631-5p	ENSGALG00000031975
gga-miR-6631-5p	ENSGALG00000008036
gga-miR-6631-5p	ENSGALG00000008168
gga-miR-6631-5p	ENSGALG00000038187
gga-miR-6631-5p	ENSGALG00000008477
gga-miR-6631-5p	ENSGALG00000006409
gga-miR-6631-5p	ENSGALG00000029446
gga-miR-6631-5p	ENSGALG00000035563
gga-miR-6631-5p	ENSGALG00000006682
gga-miR-6631-5p	ENSGALG00000013920
gga-miR-6631-5p	ENSGALG00000008486
gga-miR-6631-5p	ENSGALG00000033974
gga-miR-6631-5p	ENSGALG00000008427
gga-miR-6631-5p	ENSGALG00000008382
gga-miR-6631-5p	ENSGALG00000008330
gga-miR-6631-5p	ENSGALG00000008193
gga-miR-6631-5p	ENSGALG00000008175
gga-miR-6631-5p	ENSGALG00000007183
gga-miR-6631-5p	ENSGALG00000007161
gga-miR-6631-5p	ENSGALG00000007025
gga-miR-6631-5p	ENSGALG00000031922
gga-miR-6631-5p	ENSGALG00000038467
gga-miR-6631-5p	ENSGALG00000008797
gga-miR-6631-5p	ENSGALG00000043437
gga-miR-6631-5p	ENSGALG00000033295
gga-miR-6631-5p	ENSGALG00000009494
gga-miR-6631-5p	ENSGALG00000009540
gga-miR-6631-5p	ENSGALG00000009595
gga-miR-6631-5p	ENSGALG00000009638
gga-miR-6631-5p	ENSGALG00000009759
gga-miR-6631-5p	ENSGALG00000009840
gga-miR-6631-5p	ENSGALG00000009842
gga-miR-6631-5p	ENSGALG00000009879
gga-miR-6631-5p	ENSGALG00000009901
gga-miR-6631-5p	ENSGALG00000009927
gga-miR-6631-5p	ENSGALG00000009940
gga-miR-6631-5p	ENSGALG00000010042
gga-miR-6631-5p	ENSGALG00000010044
gga-miR-6631-5p	ENSGALG00000010224
gga-miR-6631-5p	ENSGALG00000010246
gga-miR-6631-5p	ENSGALG00000010253
gga-miR-6631-5p	ENSGALG00000010311
gga-miR-6631-5p	ENSGALG00000011207
gga-miR-6631-5p	ENSGALG00000035493
gga-miR-6631-5p	ENSGALG00000011271
gga-miR-6631-5p	ENSGALG00000030515
gga-miR-6631-5p	ENSGALG00000033709
gga-miR-6631-5p	ENSGALG00000011514
gga-miR-6631-5p	ENSGALG00000011662
gga-miR-6631-5p	ENSGALG00000011742
gga-miR-6631-5p	ENSGALG00000011798
gga-miR-6631-5p	ENSGALG00000036238
gga-miR-6631-5p	ENSGALG00000028016
gga-miR-6631-5p	ENSGALG00000011863
gga-miR-6631-5p	ENSGALG00000011914
gga-miR-6631-5p	ENSGALG00000011934
gga-miR-6631-5p	ENSGALG00000011953
gga-miR-6631-5p	ENSGALG00000011957
gga-miR-6631-5p	ENSGALG00000036743
gga-miR-6631-5p	ENSGALG00000030783
gga-miR-6631-5p	ENSGALG00000012236
gga-miR-6631-5p	ENSGALG00000023131
gga-miR-6631-5p	ENSGALG00000025881
gga-miR-6631-5p	ENSGALG00000012522
gga-miR-6631-5p	ENSGALG00000012532
gga-miR-6631-5p	ENSGALG00000012550
gga-miR-6631-5p	ENSGALG00000012552
gga-miR-6631-5p	ENSGALG00000012569
gga-miR-6631-5p	ENSGALG00000012697
gga-miR-6631-5p	ENSGALG00000029616
gga-miR-6631-5p	ENSGALG00000031457
gga-miR-6631-5p	ENSGALG00000012769
gga-miR-6631-5p	ENSGALG00000012870
gga-miR-6631-5p	ENSGALG00000040493
gga-miR-6631-5p	ENSGALG00000013069
gga-miR-6631-5p	ENSGALG00000013072
gga-miR-6631-5p	ENSGALG00000013229
gga-miR-6631-5p	ENSGALG00000026373
gga-miR-6631-5p	ENSGALG00000014128
gga-miR-6631-5p	ENSGALG00000014140
gga-miR-6631-5p	ENSGALG00000014186
gga-miR-6631-5p	ENSGALG00000014201
gga-miR-6631-5p	ENSGALG00000014233
gga-miR-6631-5p	ENSGALG00000014234
gga-miR-6631-5p	ENSGALG00000013911
gga-miR-6631-5p	ENSGALG00000037030
gga-miR-6631-5p	ENSGALG00000017289
gga-miR-6631-5p	ENSGALG00000014331
gga-miR-6631-5p	ENSGALG00000014426
gga-miR-6631-5p	ENSGALG00000014428
gga-miR-6631-5p	ENSGALG00000039448
gga-miR-6631-5p	ENSGALG00000032599
gga-miR-6631-5p	ENSGALG00000014467
gga-miR-6631-5p	ENSGALG00000014468
gga-miR-6631-5p	ENSGALG00000014513
gga-miR-6631-5p	ENSGALG00000014528
gga-miR-6631-5p	ENSGALG00000014698
gga-miR-6631-5p	ENSGALG00000014701
gga-miR-6631-5p	ENSGALG00000014708
gga-miR-6631-5p	ENSGALG00000014750
gga-miR-6631-5p	ENSGALG00000014794
gga-miR-6631-5p	ENSGALG00000033889
gga-miR-6631-5p	ENSGALG00000014949
gga-miR-6631-5p	ENSGALG00000015084
gga-miR-6631-5p	ENSGALG00000035338
gga-miR-6631-5p	ENSGALG00000015193
gga-miR-6631-5p	ENSGALG00000015253
gga-miR-6631-5p	ENSGALG00000015355
gga-miR-6631-5p	ENSGALG00000015379
gga-miR-6631-5p	ENSGALG00000015414
gga-miR-6631-5p	ENSGALG00000019215
gga-miR-6631-5p	ENSGALG00000040275
gga-miR-6631-5p	ENSGALG00000015441
gga-miR-6631-5p	ENSGALG00000015480
gga-miR-6631-5p	ENSGALG00000039452
gga-miR-6631-5p	ENSGALG00000015491
gga-miR-6631-5p	ENSGALG00000015495
gga-miR-6631-5p	ENSGALG00000015519
gga-miR-6631-5p	ENSGALG00000044391
gga-miR-6631-5p	ENSGALG00000015737
gga-miR-6631-5p	ENSGALG00000015770
gga-miR-6631-5p	ENSGALG00000015804
gga-miR-6631-5p	ENSGALG00000015807
gga-miR-6631-5p	ENSGALG00000037076
gga-miR-6631-5p	ENSGALG00000035096
gga-miR-6631-5p	ENSGALG00000027579
gga-miR-6631-5p	ENSGALG00000016024
gga-miR-6631-5p	ENSGALG00000016027
gga-miR-6631-5p	ENSGALG00000036556
gga-miR-6631-5p	ENSGALG00000016062
gga-miR-6631-5p	ENSGALG00000016070
gga-miR-6631-5p	ENSGALG00000016173
gga-miR-6631-5p	ENSGALG00000016187
gga-miR-6631-5p	ENSGALG00000019171
gga-miR-6631-5p	ENSGALG00000028187
gga-miR-6631-5p	ENSGALG00000016251
gga-miR-6631-5p	ENSGALG00000016266
gga-miR-6631-5p	ENSGALG00000016281
gga-miR-6631-5p	ENSGALG00000016285
gga-miR-6631-5p	ENSGALG00000016345
gga-miR-6631-5p	ENSGALG00000016351
gga-miR-6631-5p	ENSGALG00000016410
gga-miR-6631-5p	ENSGALG00000016546
gga-miR-6631-5p	ENSGALG00000016551
gga-miR-6631-5p	ENSGALG00000016563
gga-miR-6631-5p	ENSGALG00000016592
gga-miR-6631-5p	ENSGALG00000040006
gga-miR-6631-5p	ENSGALG00000035266
gga-miR-6631-5p	ENSGALG00000029002
gga-miR-6631-5p	ENSGALG00000016686
gga-miR-6631-5p	ENSGALG00000016702
gga-miR-6631-5p	ENSGALG00000039811
gga-miR-6631-5p	ENSGALG00000029392
gga-miR-6631-5p	ENSGALG00000036076
gga-miR-6631-5p	ENSGALG00000032090
gga-miR-6631-5p	ENSGALG00000016764
gga-miR-6631-5p	ENSGALG00000016767
gga-miR-6631-5p	ENSGALG00000016776
gga-miR-6631-5p	ENSGALG00000016785
gga-miR-6631-5p	ENSGALG00000016796
gga-miR-6631-5p	ENSGALG00000016824
gga-miR-6631-5p	ENSGALG00000016826
gga-miR-6631-5p	ENSGALG00000037697
gga-miR-6631-5p	ENSGALG00000030125
gga-miR-6631-5p	ENSGALG00000016858
gga-miR-6631-5p	ENSGALG00000022758
gga-miR-6631-5p	ENSGALG00000016886
gga-miR-6631-5p	ENSGALG00000016893
gga-miR-6631-5p	ENSGALG00000016894
gga-miR-6631-5p	ENSGALG00000016899
gga-miR-6631-5p	ENSGALG00000016909
gga-miR-6631-5p	ENSGALG00000016919
gga-miR-6631-5p	ENSGALG00000016964
gga-miR-6631-5p	ENSGALG00000016967
gga-miR-6631-5p	ENSGALG00000016972
gga-miR-6631-5p	ENSGALG00000016997
gga-miR-6631-5p	ENSGALG00000017009
gga-miR-6631-5p	ENSGALG00000017047
gga-miR-6631-5p	ENSGALG00000019087
gga-miR-6631-5p	ENSGALG00000017053
gga-miR-6631-5p	ENSGALG00000045052
gga-miR-6631-5p	ENSGALG00000017064
gga-miR-6631-5p	ENSGALG00000017133
gga-miR-6631-5p	ENSGALG00000043421
gga-miR-6631-5p	ENSGALG00000017142
gga-miR-6631-5p	ENSGALG00000034473
gga-miR-6631-5p	ENSGALG00000026507
gga-miR-6631-5p	ENSGALG00000017159
gga-miR-6631-5p	ENSGALG00000017169
gga-miR-6631-5p	ENSGALG00000017185
gga-miR-6631-5p	ENSGALG00000017195
gga-miR-6631-5p	ENSGALG00000017197
gga-miR-6631-5p	ENSGALG00000017218
gga-miR-6631-5p	ENSGALG00000026639
gga-miR-6631-5p	ENSGALG00000041546
gga-miR-6631-5p	ENSGALG00000037072
gga-miR-6631-5p	ENSGALG00000019042
gga-miR-6631-5p	ENSGALG00000000830
gga-miR-6631-5p	ENSGALG00000017343
gga-miR-6631-5p	ENSGALG00000007441
gga-miR-6631-5p	ENSGALG00000017312
gga-miR-6631-5p	ENSGALG00000017307
gga-miR-6631-5p	ENSGALG00000030812
gga-miR-6631-5p	ENSGALG00000002150
gga-miR-6631-5p	ENSGALG00000001798
gga-miR-6631-5p	ENSGALG00000001788
gga-miR-6631-5p	ENSGALG00000001689
gga-miR-6631-5p	ENSGALG00000040181
gga-miR-6631-5p	ENSGALG00000041641
gga-miR-6631-5p	ENSGALG00000039897
gga-miR-6631-5p	ENSGALG00000037401
gga-miR-6631-5p	ENSGALG00000026674
gga-miR-6631-5p	ENSGALG00000004171
gga-miR-6631-5p	ENSGALG00000004261
gga-miR-6631-5p	ENSGALG00000004270
gga-miR-6631-5p	ENSGALG00000036680
gga-miR-6631-5p	ENSGALG00000004294
gga-miR-6631-5p	ENSGALG00000004304
gga-miR-6631-5p	ENSGALG00000004387
gga-miR-6631-5p	ENSGALG00000038618
gga-miR-6631-5p	ENSGALG00000004696
gga-miR-6631-5p	ENSGALG00000030049
gga-miR-6631-5p	ENSGALG00000036201
gga-miR-6631-5p	ENSGALG00000005703
gga-miR-6631-5p	ENSGALG00000031348
gga-miR-6631-5p	ENSGALG00000026607
gga-miR-6631-5p	ENSGALG00000006027
gga-miR-6631-5p	ENSGALG00000006036
gga-miR-6631-5p	ENSGALG00000006782
gga-miR-6631-5p	ENSGALG00000007016
gga-miR-6631-5p	ENSGALG00000007048
gga-miR-6631-5p	ENSGALG00000007410
gga-miR-6631-5p	ENSGALG00000007481
gga-miR-6631-5p	ENSGALG00000007687
gga-miR-6631-5p	ENSGALG00000007711
gga-miR-6631-5p	ENSGALG00000026448
gga-miR-6631-5p	ENSGALG00000008187
gga-miR-6631-5p	ENSGALG00000033790
gga-miR-6631-5p	ENSGALG00000031209
gga-miR-6631-5p	ENSGALG00000031718
gga-miR-6631-5p	ENSGALG00000001168
gga-miR-6631-5p	ENSGALG00000039096
gga-miR-6631-5p	ENSGALG00000002313
gga-miR-6631-5p	ENSGALG00000026903
gga-miR-6631-5p	ENSGALG00000002458
gga-miR-6631-5p	ENSGALG00000023828
gga-miR-6631-5p	ENSGALG00000003183
gga-miR-6631-5p	ENSGALG00000003201
gga-miR-6631-5p	ENSGALG00000003396
gga-miR-6631-5p	ENSGALG00000003560
gga-miR-6631-5p	ENSGALG00000041036
gga-miR-6631-5p	ENSGALG00000003663
gga-miR-6631-5p	ENSGALG00000003891
gga-miR-6631-5p	ENSGALG00000004071
gga-miR-6631-5p	ENSGALG00000004375
gga-miR-6631-5p	ENSGALG00000041972
gga-miR-6631-5p	ENSGALG00000004480
gga-miR-6631-5p	ENSGALG00000004494
gga-miR-6631-5p	ENSGALG00000004675
gga-miR-6631-5p	ENSGALG00000034534
gga-miR-6631-5p	ENSGALG00000004943
gga-miR-6631-5p	ENSGALG00000005006
gga-miR-6631-5p	ENSGALG00000005140
gga-miR-6631-5p	ENSGALG00000000424
gga-miR-6631-5p	ENSGALG00000034216
gga-miR-6631-5p	ENSGALG00000013223
gga-miR-6631-5p	ENSGALG00000026258
gga-miR-6631-5p	ENSGALG00000005503
gga-miR-6631-5p	ENSGALG00000005845
gga-miR-6631-5p	ENSGALG00000035225
gga-miR-6631-5p	ENSGALG00000028363
gga-miR-6631-5p	ENSGALG00000039300
gga-miR-6631-5p	ENSGALG00000000699
gga-miR-6631-5p	ENSGALG00000041650
gga-miR-6631-5p	ENSGALG00000001945
gga-miR-6631-5p	ENSGALG00000002283
gga-miR-6631-5p	ENSGALG00000035578
gga-miR-6631-5p	ENSGALG00000003806
gga-miR-6631-5p	ENSGALG00000003832
gga-miR-6631-5p	ENSGALG00000003948
gga-miR-6631-5p	ENSGALG00000004018
gga-miR-6631-5p	ENSGALG00000004722
gga-miR-6631-5p	ENSGALG00000026736
gga-miR-6631-5p	ENSGALG00000004940
gga-miR-6631-5p	ENSGALG00000004991
gga-miR-6631-5p	ENSGALG00000005022
gga-miR-6631-5p	ENSGALG00000037711
gga-miR-6631-5p	ENSGALG00000026891
gga-miR-6631-5p	ENSGALG00000005670
gga-miR-6631-5p	ENSGALG00000005902
gga-miR-6631-5p	ENSGALG00000032736
gga-miR-6631-5p	ENSGALG00000005999
gga-miR-6631-5p	ENSGALG00000006037
gga-miR-6631-5p	ENSGALG00000006571
gga-miR-6631-5p	ENSGALG00000006824
gga-miR-6631-5p	ENSGALG00000006867
gga-miR-6631-5p	ENSGALG00000006956
gga-miR-6631-5p	ENSGALG00000013408
gga-miR-6631-5p	ENSGALG00000038904
gga-miR-6631-5p	ENSGALG00000027091
gga-miR-6631-5p	ENSGALG00000008308
gga-miR-6631-5p	ENSGALG00000008407
gga-miR-6631-5p	ENSGALG00000002262
gga-miR-6631-5p	ENSGALG00000002229
gga-miR-6631-5p	ENSGALG00000001768
gga-miR-6631-5p	ENSGALG00000037395
gga-miR-6631-5p	ENSGALG00000035030
gga-miR-6631-5p	ENSGALG00000014054
gga-miR-6631-5p	ENSGALG00000033405
gga-miR-6631-5p	ENSGALG00000002984
gga-miR-6631-5p	ENSGALG00000002971
gga-miR-6631-5p	ENSGALG00000003331
gga-miR-6631-5p	ENSGALG00000003370
gga-miR-6631-5p	ENSGALG00000003672
gga-miR-6631-5p	ENSGALG00000003691
gga-miR-6631-5p	ENSGALG00000003722
gga-miR-6631-5p	ENSGALG00000040109
gga-miR-6631-5p	ENSGALG00000004068
gga-miR-6631-5p	ENSGALG00000004160
gga-miR-6631-5p	ENSGALG00000004588
gga-miR-6631-5p	ENSGALG00000005535
gga-miR-6631-5p	ENSGALG00000005802
gga-miR-6631-5p	ENSGALG00000005961
gga-miR-6631-5p	ENSGALG00000006120
gga-miR-6631-5p	ENSGALG00000006327
gga-miR-6631-5p	ENSGALG00000031487
gga-miR-6631-5p	ENSGALG00000039872
gga-miR-6631-5p	ENSGALG00000036666
gga-miR-6631-5p	ENSGALG00000033938
gga-miR-6631-5p	ENSGALG00000007404
gga-miR-6631-5p	ENSGALG00000007642
gga-miR-6631-5p	ENSGALG00000028876
gga-miR-6631-5p	ENSGALG00000003562
gga-miR-6631-5p	ENSGALG00000003596
gga-miR-6631-5p	ENSGALG00000003684
gga-miR-6631-5p	ENSGALG00000027698
gga-miR-6631-5p	ENSGALG00000004310
gga-miR-6631-5p	ENSGALG00000004420
gga-miR-6631-5p	ENSGALG00000004611
gga-miR-6631-5p	ENSGALG00000004714
gga-miR-6631-5p	ENSGALG00000041285
gga-miR-6631-5p	ENSGALG00000024122
gga-miR-6631-5p	ENSGALG00000004902
gga-miR-6631-5p	ENSGALG00000004953
gga-miR-6631-5p	ENSGALG00000005064
gga-miR-6631-5p	ENSGALG00000005414
gga-miR-6631-5p	ENSGALG00000032418
gga-miR-6631-5p	ENSGALG00000005973
gga-miR-6631-5p	ENSGALG00000006286
gga-miR-6631-5p	ENSGALG00000006307
gga-miR-6631-5p	ENSGALG00000006418
gga-miR-6631-5p	ENSGALG00000006861
gga-miR-6631-5p	ENSGALG00000007130
gga-miR-6631-5p	ENSGALG00000007155
gga-miR-6631-5p	ENSGALG00000035113
gga-miR-6631-5p	ENSGALG00000027058
gga-miR-6631-5p	ENSGALG00000042981
gga-miR-6631-5p	ENSGALG00000033603
gga-miR-6631-5p	ENSGALG00000030826
gga-miR-6631-5p	ENSGALG00000002285
gga-miR-6631-5p	ENSGALG00000027635
gga-miR-6631-5p	ENSGALG00000009229
gga-miR-6631-5p	ENSGALG00000002484
gga-miR-6631-5p	ENSGALG00000002490
gga-miR-6631-5p	ENSGALG00000041760
gga-miR-6631-5p	ENSGALG00000040756
gga-miR-6631-5p	ENSGALG00000031982
gga-miR-6631-5p	ENSGALG00000001688
gga-miR-6631-5p	ENSGALG00000001925
gga-miR-6631-5p	ENSGALG00000002536
gga-miR-6631-5p	ENSGALG00000002679
gga-miR-6631-5p	ENSGALG00000023683
gga-miR-6631-5p	ENSGALG00000023682
gga-miR-6631-5p	ENSGALG00000003392
gga-miR-6631-5p	ENSGALG00000034919
gga-miR-6631-5p	ENSGALG00000031511
gga-miR-6631-5p	ENSGALG00000039724
gga-miR-6631-5p	ENSGALG00000004562
gga-miR-6631-5p	ENSGALG00000004869
gga-miR-6631-5p	ENSGALG00000005512
gga-miR-6631-5p	ENSGALG00000026119
gga-miR-6631-5p	ENSGALG00000005796
gga-miR-6631-5p	ENSGALG00000005808
gga-miR-6631-5p	ENSGALG00000006350
gga-miR-6631-5p	ENSGALG00000006728
gga-miR-6631-5p	ENSGALG00000007185
gga-miR-6631-5p	ENSGALG00000007195
gga-miR-6631-5p	ENSGALG00000007199
gga-miR-6631-5p	ENSGALG00000007308
gga-miR-6631-5p	ENSGALG00000007373
gga-miR-6631-5p	ENSGALG00000007393
gga-miR-6631-5p	ENSGALG00000007403
gga-miR-6631-5p	ENSGALG00000027369
gga-miR-6631-5p	ENSGALG00000007728
gga-miR-6631-5p	ENSGALG00000031821
gga-miR-6631-5p	ENSGALG00000044585
gga-miR-6631-5p	ENSGALG00000030320
gga-miR-6631-5p	ENSGALG00000034219
gga-miR-6631-5p	ENSGALG00000042635
gga-miR-6631-5p	ENSGALG00000030831
gga-miR-6631-5p	ENSGALG00000008881
gga-miR-6631-5p	ENSGALG00000008873
gga-miR-6631-5p	ENSGALG00000008844
gga-miR-6631-5p	ENSGALG00000008475
gga-miR-6631-5p	ENSGALG00000030176
gga-miR-6631-5p	ENSGALG00000040003
gga-miR-6631-5p	ENSGALG00000005074
gga-miR-6631-5p	ENSGALG00000004767
gga-miR-6631-5p	ENSGALG00000004701
gga-miR-6631-5p	ENSGALG00000042266
gga-miR-6631-5p	ENSGALG00000043394
gga-miR-6631-5p	ENSGALG00000004378
gga-miR-6631-5p	ENSGALG00000004052
gga-miR-6631-5p	ENSGALG00000021520
gga-miR-6631-5p	ENSGALG00000002546
gga-miR-6631-5p	ENSGALG00000043499
gga-miR-6631-5p	ENSGALG00000002375
gga-miR-6631-5p	ENSGALG00000001950
gga-miR-6631-5p	ENSGALG00000001637
gga-miR-6631-5p	ENSGALG00000001474
gga-miR-6631-5p	ENSGALG00000001434
gga-miR-6631-5p	ENSGALG00000001103
gga-miR-6631-5p	ENSGALG00000035677
gga-miR-6631-5p	ENSGALG00000000993
gga-miR-6631-5p	ENSGALG00000000950
gga-miR-6631-5p	ENSGALG00000000927
gga-miR-6631-5p	ENSGALG00000000906
gga-miR-6631-5p	ENSGALG00000000864
gga-miR-6631-5p	ENSGALG00000024335
gga-miR-6631-5p	ENSGALG00000034134
gga-miR-6631-5p	ENSGALG00000001163
gga-miR-6631-5p	ENSGALG00000026167
gga-miR-6631-5p	ENSGALG00000001531
gga-miR-6631-5p	ENSGALG00000001563
gga-miR-6631-5p	ENSGALG00000001607
gga-miR-6631-5p	ENSGALG00000017357
gga-miR-6631-5p	ENSGALG00000021539
gga-miR-6631-5p	ENSGALG00000041025
gga-miR-6631-5p	ENSGALG00000002219
gga-miR-6631-5p	ENSGALG00000002827
gga-miR-6631-5p	ENSGALG00000002841
gga-miR-6631-5p	ENSGALG00000002993
gga-miR-6631-5p	ENSGALG00000033376
gga-miR-6631-5p	ENSGALG00000034989
gga-miR-6631-5p	ENSGALG00000004237
gga-miR-6631-5p	ENSGALG00000004333
gga-miR-6631-5p	ENSGALG00000004376
gga-miR-6631-5p	ENSGALG00000004418
gga-miR-6631-5p	ENSGALG00000026401
gga-miR-6631-5p	ENSGALG00000042538
gga-miR-6631-5p	ENSGALG00000038290
gga-miR-6631-5p	ENSGALG00000007251
gga-miR-6631-5p	ENSGALG00000034001
gga-miR-6631-5p	ENSGALG00000019768
gga-miR-6631-5p	ENSGALG00000007676
gga-miR-6631-5p	ENSGALG00000007747
gga-miR-6631-5p	ENSGALG00000007934
gga-miR-6631-5p	ENSGALG00000007961
gga-miR-6631-5p	ENSGALG00000007999
gga-miR-6631-5p	ENSGALG00000008011
gga-miR-6631-5p	ENSGALG00000029674
gga-miR-6631-5p	ENSGALG00000040908
gga-miR-6631-5p	ENSGALG00000001049
gga-miR-6631-5p	ENSGALG00000001837
gga-miR-6631-5p	ENSGALG00000017358
gga-miR-6631-5p	ENSGALG00000002618
gga-miR-6631-5p	ENSGALG00000002653
gga-miR-6631-5p	ENSGALG00000026822
gga-miR-6631-5p	ENSGALG00000003211
gga-miR-6631-5p	ENSGALG00000003665
gga-miR-6631-5p	ENSGALG00000004259
gga-miR-6631-5p	ENSGALG00000004326
gga-miR-6631-5p	ENSGALG00000042071
gga-miR-6631-5p	ENSGALG00000028801
gga-miR-6631-5p	ENSGALG00000005205
gga-miR-6631-5p	ENSGALG00000005295
gga-miR-6631-5p	ENSGALG00000005397
gga-miR-6631-5p	ENSGALG00000027641
gga-miR-6631-5p	ENSGALG00000005525
gga-miR-6631-5p	ENSGALG00000005575
gga-miR-6631-5p	ENSGALG00000005660
gga-miR-6631-5p	ENSGALG00000005715
gga-miR-6631-5p	ENSGALG00000005209
gga-miR-6631-5p	ENSGALG00000005242
gga-miR-6631-5p	ENSGALG00000030775
gga-miR-6631-5p	ENSGALG00000005331
gga-miR-6631-5p	ENSGALG00000005417
gga-miR-6631-5p	ENSGALG00000005860
gga-miR-6631-5p	ENSGALG00000005947
gga-miR-6631-5p	ENSGALG00000006025
gga-miR-6631-5p	ENSGALG00000017394
gga-miR-6631-5p	ENSGALG00000006542
gga-miR-6631-5p	ENSGALG00000006575
gga-miR-6631-5p	ENSGALG00000006723
gga-miR-6631-5p	ENSGALG00000033178
gga-miR-6631-5p	ENSGALG00000007095
gga-miR-6631-5p	ENSGALG00000007125
gga-miR-6631-5p	ENSGALG00000007260
gga-miR-6631-5p	ENSGALG00000007492
gga-miR-6631-5p	ENSGALG00000007680
gga-miR-6631-5p	ENSGALG00000007877
gga-miR-6631-5p	ENSGALG00000007900
gga-miR-6631-5p	ENSGALG00000008557
gga-miR-6631-5p	ENSGALG00000008686
gga-miR-6631-5p	ENSGALG00000008985
gga-miR-6631-5p	ENSGALG00000042651
gga-miR-6631-5p	ENSGALG00000009500
gga-miR-6631-5p	ENSGALG00000035239
gga-miR-6631-5p	ENSGALG00000035504
gga-miR-6631-5p	ENSGALG00000010854
gga-miR-6631-5p	ENSGALG00000010961
gga-miR-6631-5p	ENSGALG00000010997
gga-miR-6631-5p	ENSGALG00000011038
gga-miR-6631-5p	ENSGALG00000030081
gga-miR-6631-5p	ENSGALG00000030455
gga-miR-6631-5p	ENSGALG00000011243
gga-miR-6631-5p	ENSGALG00000011254
gga-miR-6631-5p	ENSGALG00000025811
gga-miR-6631-5p	ENSGALG00000011488
gga-miR-6631-5p	ENSGALG00000040363
gga-miR-6631-5p	ENSGALG00000030493
gga-miR-6631-5p	ENSGALG00000030552
gga-miR-6631-5p	ENSGALG00000029235
gga-miR-6631-5p	ENSGALG00000036412
gga-miR-6631-5p	ENSGALG00000032316
gga-miR-6631-5p	ENSGALG00000033928
gga-miR-6631-5p	ENSGALG00000040028
gga-miR-6631-5p	ENSGALG00000034493
gga-miR-6631-5p	ENSGALG00000037629
gga-miR-6631-5p	ENSGALG00000042063
gga-miR-6631-5p	ENSGALG00000040364
gga-miR-6631-5p	ENSGALG00000031397
gga-miR-6631-5p	ENSGALG00000036390
gga-miR-6631-5p	ENSGALG00000034616
gga-miR-6631-5p	ENSGALG00000038089
gga-miR-6631-5p	ENSGALG00000040298
gga-miR-6631-5p	ENSGALG00000037246
gga-miR-6631-5p	ENSGALG00000036067
gga-miR-6631-5p	ENSGALG00000042454
gga-miR-6631-5p	ENSGALG00000037811
gga-miR-6631-5p	ENSGALG00000012702
gga-miR-6631-5p	ENSGALG00000012712
gga-miR-6631-5p	ENSGALG00000019570
gga-miR-6631-5p	ENSGALG00000012782
gga-miR-6631-5p	ENSGALG00000025747
gga-miR-6631-5p	ENSGALG00000028822
gga-miR-6631-5p	ENSGALG00000012907
gga-miR-6631-5p	ENSGALG00000012965
gga-miR-6631-5p	ENSGALG00000031495
gga-miR-6631-5p	ENSGALG00000013060
gga-miR-6631-5p	ENSGALG00000013064
gga-miR-6631-5p	ENSGALG00000013102
gga-miR-6631-5p	ENSGALG00000013135
gga-miR-6631-5p	ENSGALG00000013160
gga-miR-6631-5p	ENSGALG00000034628
gga-miR-6631-5p	ENSGALG00000013196
gga-miR-6631-5p	ENSGALG00000013400
gga-miR-6631-5p	ENSGALG00000013462
gga-miR-6631-5p	ENSGALG00000028821
gga-miR-6631-5p	ENSGALG00000013594
gga-miR-6631-5p	ENSGALG00000013624
gga-miR-6631-5p	ENSGALG00000013628
gga-miR-6631-5p	ENSGALG00000028682
gga-miR-6631-5p	ENSGALG00000013731
gga-miR-6631-5p	ENSGALG00000019509
gga-miR-6631-5p	ENSGALG00000013887
gga-miR-6631-5p	ENSGALG00000013858
gga-miR-6631-5p	ENSGALG00000013785
gga-miR-6631-5p	ENSGALG00000022875
gga-miR-6631-5p	ENSGALG00000039455
gga-miR-6631-5p	ENSGALG00000008400
gga-miR-6631-5p	ENSGALG00000014615
gga-miR-6631-5p	ENSGALG00000027053
gga-miR-6631-5p	ENSGALG00000014795
gga-miR-6631-5p	ENSGALG00000014801
gga-miR-6631-5p	ENSGALG00000014897
gga-miR-6631-5p	ENSGALG00000030724
gga-miR-6631-5p	ENSGALG00000015151
gga-miR-6631-5p	ENSGALG00000015183
gga-miR-6631-5p	ENSGALG00000028133
gga-miR-6631-5p	ENSGALG00000030902
gga-miR-6631-5p	ENSGALG00000015269
gga-miR-6631-5p	ENSGALG00000031835
gga-miR-6631-5p	ENSGALG00000042321
gga-miR-6631-5p	ENSGALG00000039102
gga-miR-6631-5p	ENSGALG00000034899
gga-miR-6631-5p	ENSGALG00000033304
gga-miR-6631-5p	ENSGALG00000042883
gga-miR-6631-5p	ENSGALG00000043033
gga-miR-6631-5p	ENSGALG00000034751
gga-miR-6631-5p	ENSGALG00000043532
gga-miR-6631-5p	ENSGALG00000034346
gga-miR-6631-5p	ENSGALG00000035417
gga-miR-6631-5p	ENSGALG00000032701
gga-miR-6631-5p	ENSGALG00000035031
gga-miR-6631-5p	ENSGALG00000040167
gga-miR-6631-5p	ENSGALG00000038915
gga-miR-6631-5p	ENSGALG00000037975
gga-miR-6631-5p	ENSGALG00000031248
gga-miR-6631-5p	ENSGALG00000032031
gga-miR-6631-5p	ENSGALG00000043535
gga-miR-6631-5p	ENSGALG00000041337
gga-miR-6631-5p	ENSGALG00000034876
gga-miR-6631-5p	ENSGALG00000043597
gga-miR-6631-5p	ENSGALG00000041353
gga-miR-6631-5p	ENSGALG00000044554
gga-miR-6631-5p	ENSGALG00000041445
gga-miR-6631-5p	ENSGALG00000029295
gga-miR-6631-5p	ENSGALG00000030626
gga-miR-6631-5p	ENSGALG00000036618
gga-miR-6631-5p	ENSGALG00000043193
gga-miR-6631-5p	ENSGALG00000043787
gga-miR-6631-5p	ENSGALG00000029596
gga-miR-6631-5p	ENSGALG00000033950
gga-miR-6631-5p	ENSGALG00000036915
gga-miR-6631-5p	ENSGALG00000037773
gga-miR-6631-5p	ENSGALG00000031519
gga-miR-6631-5p	ENSGALG00000041621
gga-miR-6631-5p	ENSGALG00000000990
gga-miR-6631-5p	ENSGALG00000001034
gga-miR-6631-5p	ENSGALG00000001492
gga-miR-6631-5p	ENSGALG00000001550
gga-miR-6631-5p	ENSGALG00000003042
gga-miR-6631-5p	ENSGALG00000003045
gga-miR-6631-5p	ENSGALG00000003147
gga-miR-6631-5p	ENSGALG00000003281
gga-miR-6631-5p	ENSGALG00000003503
gga-miR-6631-5p	ENSGALG00000003681
gga-miR-6631-5p	ENSGALG00000004098
gga-miR-6631-5p	ENSGALG00000004244
gga-miR-6631-5p	ENSGALG00000004309
gga-miR-6631-5p	ENSGALG00000005338
gga-miR-6631-5p	ENSGALG00000005352
gga-miR-6631-5p	ENSGALG00000005460
gga-miR-6631-5p	ENSGALG00000005609
gga-miR-6631-5p	ENSGALG00000005718
gga-miR-6631-5p	ENSGALG00000005976
gga-miR-6631-5p	ENSGALG00000006007
gga-miR-6631-5p	ENSGALG00000035378
gga-miR-6631-5p	ENSGALG00000004683
gga-miR-6631-5p	ENSGALG00000006101
gga-miR-6631-5p	ENSGALG00000006123
gga-miR-6631-5p	ENSGALG00000006182
gga-miR-6631-5p	ENSGALG00000006460
gga-miR-6631-5p	ENSGALG00000006594
gga-miR-6631-5p	ENSGALG00000006604
gga-miR-6631-5p	ENSGALG00000006657
gga-miR-6631-5p	ENSGALG00000006666
gga-miR-6631-5p	ENSGALG00000006817
gga-miR-6631-5p	ENSGALG00000007462
gga-miR-6631-5p	ENSGALG00000007554
gga-miR-6631-5p	ENSGALG00000007771
gga-miR-6631-5p	ENSGALG00000007994
gga-miR-6631-5p	ENSGALG00000008015
gga-miR-6631-5p	ENSGALG00000008021
gga-miR-6631-5p	ENSGALG00000037479
gga-miR-6631-5p	ENSGALG00000033569
gga-miR-6631-5p	ENSGALG00000024053
gga-miR-6631-5p	ENSGALG00000000975
gga-miR-6631-5p	ENSGALG00000027002
gga-miR-6631-5p	ENSGALG00000035869
gga-miR-6631-5p	ENSGALG00000001872
gga-miR-6631-5p	ENSGALG00000003016
gga-miR-6631-5p	ENSGALG00000003358
gga-miR-6631-5p	ENSGALG00000023708
gga-miR-6631-5p	ENSGALG00000035819
gga-miR-6631-5p	ENSGALG00000034213
gga-miR-6631-5p	ENSGALG00000004590
gga-miR-6631-5p	ENSGALG00000004741
gga-miR-6631-5p	ENSGALG00000004874
gga-miR-6631-5p	ENSGALG00000004882
gga-miR-6631-5p	ENSGALG00000031343
gga-miR-6631-5p	ENSGALG00000036391
gga-miR-6631-5p	ENSGALG00000035194
gga-miR-6631-5p	ENSGALG00000000275
gga-miR-6631-5p	ENSGALG00000000409
gga-miR-6631-5p	ENSGALG00000033663
gga-miR-6631-5p	ENSGALG00000033014
gga-miR-6631-5p	ENSGALG00000036022
gga-miR-6631-5p	ENSGALG00000000615
gga-miR-6631-5p	ENSGALG00000000678
gga-miR-6631-5p	ENSGALG00000000737
gga-miR-6631-5p	ENSGALG00000000777
gga-miR-6631-5p	ENSGALG00000000895
gga-miR-6631-5p	ENSGALG00000038748
gga-miR-6631-5p	ENSGALG00000001262
gga-miR-6631-5p	ENSGALG00000033079
gga-miR-6631-5p	ENSGALG00000001502
gga-miR-6631-5p	ENSGALG00000001946
gga-miR-6631-5p	ENSGALG00000002013
gga-miR-6631-5p	ENSGALG00000002127
gga-miR-6631-5p	ENSGALG00000002144
gga-miR-6631-5p	ENSGALG00000002284
gga-miR-6631-5p	ENSGALG00000002304
gga-miR-6631-5p	ENSGALG00000039713
gga-miR-6631-5p	ENSGALG00000003297
gga-miR-6631-5p	ENSGALG00000003337
gga-miR-6631-5p	ENSGALG00000030701
gga-miR-6631-5p	ENSGALG00000003522
gga-miR-6631-5p	ENSGALG00000004002
gga-miR-6631-5p	ENSGALG00000004282
gga-miR-6631-5p	ENSGALG00000034014
gga-miR-6631-5p	ENSGALG00000001306
gga-miR-6631-5p	ENSGALG00000001425
gga-miR-6631-5p	ENSGALG00000006490
gga-miR-6631-5p	ENSGALG00000032108
gga-miR-6631-5p	ENSGALG00000006755
gga-miR-6631-5p	ENSGALG00000030027
gga-miR-6631-5p	ENSGALG00000006809
gga-miR-6631-5p	ENSGALG00000025882
gga-miR-6631-5p	ENSGALG00000027918
gga-miR-6631-5p	ENSGALG00000036993
gga-miR-6631-5p	ENSGALG00000040155
gga-miR-6631-5p	ENSGALG00000033064
gga-miR-6631-5p	ENSGALG00000007659
gga-miR-6631-5p	ENSGALG00000007839
gga-miR-6631-5p	ENSGALG00000007945
gga-miR-6631-5p	ENSGALG00000029918
gga-miR-6631-5p	ENSGALG00000013899
gga-miR-6631-5p	ENSGALG00000037540
gga-miR-6631-5p	ENSGALG00000033213
gga-miR-6631-5p	ENSGALG00000029528
gga-miR-6631-5p	ENSGALG00000027700
gga-miR-6631-5p	ENSGALG00000026964
gga-miR-6631-5p	ENSGALG00000027475
gga-miR-6631-5p	ENSGALG00000013537
gga-miR-6631-5p	ENSGALG00000014647
gga-miR-6631-5p	ENSGALG00000014656
gga-miR-6631-5p	ENSGALG00000000866
gga-miR-6631-5p	ENSGALG00000000048
gga-miR-6631-5p	ENSGALG00000000616
gga-miR-6631-5p	ENSGALG00000000606
gga-miR-6631-5p	ENSGALG00000000362
gga-miR-6631-5p	ENSGALG00000037995
gga-miR-6631-5p	ENSGALG00000000544
gga-miR-6631-5p	ENSGALG00000000551
gga-miR-6631-5p	ENSGALG00000000712
gga-miR-6631-5p	ENSGALG00000037597
gga-miR-6631-5p	ENSGALG00000001117
gga-miR-6631-5p	ENSGALG00000001462
gga-miR-6631-5p	ENSGALG00000001717
gga-miR-6631-5p	ENSGALG00000001816
gga-miR-6631-5p	ENSGALG00000026692
gga-miR-6631-5p	ENSGALG00000002147
gga-miR-6631-5p	ENSGALG00000031493
gga-miR-6631-5p	ENSGALG00000003247
gga-miR-6631-5p	ENSGALG00000023781
gga-miR-6631-5p	ENSGALG00000003435
gga-miR-6631-5p	ENSGALG00000003498
gga-miR-6631-5p	ENSGALG00000043946
gga-miR-6631-5p	ENSGALG00000026348
gga-miR-6631-5p	ENSGALG00000001022
gga-miR-6631-5p	ENSGALG00000024112
gga-miR-6631-5p	ENSGALG00000000410
gga-miR-6631-5p	ENSGALG00000042894
gga-miR-6631-5p	ENSGALG00000009944
gga-miR-6631-5p	ENSGALG00000043219
gga-miR-6631-5p	ENSGALG00000017553
gga-miR-6631-5p	ENSGALG00000011937
gga-miR-6631-5p	ENSGALG00000042628
gga-miR-6631-5p	ENSGALG00000032628
gga-miR-6631-5p	ENSGALG00000034693
gga-miR-6631-5p	ENSGALG00000023881
gga-miR-6631-5p	ENSGALG00000031813
gga-miR-6631-5p	ENSGALG00000003859
gga-miR-6631-5p	ENSGALG00000017414
gga-miR-6631-5p	ENSGALG00000042796
gga-miR-6631-5p	ENSGALG00000035414
gga-miR-6631-5p	ENSGALG00000003359
gga-miR-6631-5p	ENSGALG00000003261
gga-miR-6631-5p	ENSGALG00000000352
gga-miR-6631-5p	ENSGALG00000000558
gga-miR-6631-5p	ENSGALG00000002085
gga-miR-6631-5p	ENSGALG00000025907
gga-miR-6631-5p	ENSGALG00000001093
gga-miR-6631-5p	ENSGALG00000001101
gga-miR-6631-5p	ENSGALG00000001126
gga-miR-6631-5p	ENSGALG00000001289
gga-miR-6631-5p	ENSGALG00000026231
gga-miR-6631-5p	ENSGALG00000021637
gga-miR-6631-5p	ENSGALG00000014067
gga-miR-6631-5p	ENSGALG00000042132
gga-miR-6631-5p	ENSGALG00000033513
gga-miR-6631-5p	ENSGALG00000003717
gga-miR-6631-5p	ENSGALG00000003794
gga-miR-6631-5p	ENSGALG00000030022
gga-miR-6631-5p	ENSGALG00000034048
gga-miR-6631-5p	ENSGALG00000007845
gga-miR-6631-5p	ENSGALG00000004455
gga-miR-6631-5p	ENSGALG00000037957
gga-miR-6631-5p	ENSGALG00000029261
gga-miR-6631-5p	ENSGALG00000008176
gga-miR-6631-5p	ENSGALG00000008313
gga-miR-6631-5p	ENSGALG00000009056
gga-miR-6631-5p	ENSGALG00000009047
gga-miR-6631-5p	ENSGALG00000032529
gga-miR-6631-5p	ENSGALG00000008855
gga-miR-6631-5p	ENSGALG00000008828
gga-miR-6631-5p	ENSGALG00000026298
gga-miR-6631-5p	ENSGALG00000031582
gga-miR-6631-5p	ENSGALG00000023648
gga-miR-6631-5p	ENSGALG00000028587
gga-miR-6631-5p	ENSGALG00000008698
gga-miR-6631-5p	ENSGALG00000008667
gga-miR-6631-5p	ENSGALG00000008614
gga-miR-6631-5p	ENSGALG00000009169
gga-miR-6631-5p	ENSGALG00000009246
gga-miR-6631-5p	ENSGALG00000009291
gga-miR-6631-5p	ENSGALG00000009450
gga-miR-6631-5p	ENSGALG00000009453
gga-miR-6631-5p	ENSGALG00000009788
gga-miR-6631-5p	ENSGALG00000009802
gga-miR-6631-5p	ENSGALG00000009821
gga-miR-6631-5p	ENSGALG00000009871
gga-miR-6631-5p	ENSGALG00000030691
gga-miR-6631-5p	ENSGALG00000035800
gga-miR-6631-5p	ENSGALG00000010005
gga-miR-6631-5p	ENSGALG00000020057
gga-miR-6631-5p	ENSGALG00000010016
gga-miR-6631-5p	ENSGALG00000010023
gga-miR-6631-5p	ENSGALG00000042797
gga-miR-6631-5p	ENSGALG00000010341
gga-miR-6631-5p	ENSGALG00000010419
gga-miR-6631-5p	ENSGALG00000023188
gga-miR-6631-5p	ENSGALG00000010571
gga-miR-6631-5p	ENSGALG00000010620
gga-miR-6631-5p	ENSGALG00000010641
gga-miR-6631-5p	ENSGALG00000010733
gga-miR-6631-5p	ENSGALG00000031763
gga-miR-6631-5p	ENSGALG00000034003
gga-miR-6631-5p	ENSGALG00000011171
gga-miR-6631-5p	ENSGALG00000011193
gga-miR-6631-5p	ENSGALG00000011287
gga-miR-6631-5p	ENSGALG00000011483
gga-miR-6631-5p	ENSGALG00000011661
gga-miR-6631-5p	ENSGALG00000030824
gga-miR-6631-5p	ENSGALG00000012300
gga-miR-6631-5p	ENSGALG00000012387
gga-miR-6631-5p	ENSGALG00000012388
gga-miR-6631-5p	ENSGALG00000013756
gga-miR-6631-5p	ENSGALG00000013777
gga-miR-6631-5p	ENSGALG00000013822
gga-miR-6631-5p	ENSGALG00000013865
gga-miR-6631-5p	ENSGALG00000013900
gga-miR-6631-5p	ENSGALG00000013962
gga-miR-6631-5p	ENSGALG00000013980
gga-miR-6631-5p	ENSGALG00000013981
gga-miR-6631-5p	ENSGALG00000037109
gga-miR-6631-5p	ENSGALG00000030275
gga-miR-6631-5p	ENSGALG00000014953
gga-miR-6631-5p	ENSGALG00000038162
gga-miR-6631-5p	ENSGALG00000015001
gga-miR-6631-5p	ENSGALG00000015306
gga-miR-6631-5p	ENSGALG00000043047
gga-miR-6631-5p	ENSGALG00000015478
gga-miR-6631-5p	ENSGALG00000015483
gga-miR-6631-5p	ENSGALG00000015490
gga-miR-6631-5p	ENSGALG00000015573
gga-miR-6631-5p	ENSGALG00000042116
gga-miR-6631-5p	ENSGALG00000037511
gga-miR-6631-5p	ENSGALG00000015808
gga-miR-6631-5p	ENSGALG00000015830
gga-miR-6631-5p	ENSGALG00000015846
gga-miR-6631-5p	ENSGALG00000015897
gga-miR-6631-5p	ENSGALG00000015917
gga-miR-6631-5p	ENSGALG00000016174
gga-miR-6631-5p	ENSGALG00000016294
gga-miR-6631-5p	ENSGALG00000016314
gga-miR-6631-5p	ENSGALG00000016320
gga-miR-6631-5p	ENSGALG00000028551
gga-miR-6631-5p	ENSGALG00000031021
gga-miR-6631-5p	ENSGALG00000016389
gga-miR-6631-5p	ENSGALG00000016400
gga-miR-6631-5p	ENSGALG00000016447
gga-miR-6631-5p	ENSGALG00000016473
gga-miR-6631-5p	ENSGALG00000038544
gga-miR-6631-5p	ENSGALG00000016531
gga-miR-6631-5p	ENSGALG00000016535
gga-miR-6631-5p	ENSGALG00000016536
gga-miR-6631-5p	ENSGALG00000026301
gga-miR-6631-5p	ENSGALG00000016649
gga-miR-6631-5p	ENSGALG00000016705
gga-miR-6631-5p	ENSGALG00000016708
gga-miR-6631-5p	ENSGALG00000016719
gga-miR-6631-5p	ENSGALG00000029247
gga-miR-6631-5p	ENSGALG00000033231
gga-miR-6631-5p	ENSGALG00000037953
gga-miR-6631-5p	ENSGALG00000042416
gga-miR-6631-5p	ENSGALG00000040960
gga-miR-6631-5p	ENSGALG00000039615
gga-miR-6631-5p	ENSGALG00000040662
gga-miR-6631-5p	ENSGALG00000030879
gga-miR-6631-5p	ENSGALG00000004187
gga-miR-6631-5p	ENSGALG00000004093
gga-miR-6631-5p	ENSGALG00000004831
gga-miR-6631-5p	ENSGALG00000005054
gga-miR-6631-5p	ENSGALG00000005077
gga-miR-6631-5p	ENSGALG00000005553
gga-miR-6631-5p	ENSGALG00000005753
gga-miR-6631-5p	ENSGALG00000005964
gga-miR-6631-5p	ENSGALG00000032045
gga-miR-6631-5p	ENSGALG00000006080
gga-miR-6631-5p	ENSGALG00000006127
gga-miR-6631-5p	ENSGALG00000006410
gga-miR-6631-5p	ENSGALG00000030791
gga-miR-6631-5p	ENSGALG00000006906
gga-miR-6631-5p	ENSGALG00000007028
gga-miR-6631-5p	ENSGALG00000007590
gga-miR-6631-5p	ENSGALG00000040956
gga-miR-6631-5p	ENSGALG00000007710
gga-miR-6631-5p	ENSGALG00000034769
gga-miR-6631-5p	ENSGALG00000007952
gga-miR-6631-5p	ENSGALG00000007993
gga-miR-6631-5p	ENSGALG00000008076
gga-miR-6631-5p	ENSGALG00000008092
gga-miR-6631-5p	ENSGALG00000008287
gga-miR-6631-5p	ENSGALG00000008404
gga-miR-6631-5p	ENSGALG00000008482
gga-miR-6631-5p	ENSGALG00000008648
gga-miR-6631-5p	ENSGALG00000020260
gga-miR-6631-5p	ENSGALG00000009065
gga-miR-6631-5p	ENSGALG00000009257
gga-miR-6631-5p	ENSGALG00000009373
gga-miR-6631-5p	ENSGALG00000026253
gga-miR-6631-5p	ENSGALG00000009442
gga-miR-6631-5p	ENSGALG00000009520
gga-miR-6631-5p	ENSGALG00000009622
gga-miR-6631-5p	ENSGALG00000032957
gga-miR-6631-5p	ENSGALG00000009790
gga-miR-6631-5p	ENSGALG00000009800
gga-miR-6631-5p	ENSGALG00000009813
gga-miR-6631-5p	ENSGALG00000010019
gga-miR-6631-5p	ENSGALG00000010035
gga-miR-6631-5p	ENSGALG00000010201
gga-miR-6631-5p	ENSGALG00000010636
gga-miR-6631-5p	ENSGALG00000010658
gga-miR-6631-5p	ENSGALG00000030065
gga-miR-6631-5p	ENSGALG00000010769
gga-miR-6631-5p	ENSGALG00000010882
gga-miR-6631-5p	ENSGALG00000011109
gga-miR-6631-5p	ENSGALG00000040484
gga-miR-6631-5p	ENSGALG00000038771
gga-miR-6631-5p	ENSGALG00000037332
gga-miR-6631-5p	ENSGALG00000011551
gga-miR-6631-5p	ENSGALG00000035906
gga-miR-6631-5p	ENSGALG00000011881
gga-miR-6631-5p	ENSGALG00000037740
gga-miR-6631-5p	ENSGALG00000012186
gga-miR-6631-5p	ENSGALG00000012216
gga-miR-6631-5p	ENSGALG00000012239
gga-miR-6631-5p	ENSGALG00000030614
gga-miR-6631-5p	ENSGALG00000013414
gga-miR-6631-5p	ENSGALG00000030769
gga-miR-6631-5p	ENSGALG00000013535
gga-miR-6631-5p	ENSGALG00000034554
gga-miR-6631-5p	ENSGALG00000013726
gga-miR-6631-5p	ENSGALG00000013783
gga-miR-6631-5p	ENSGALG00000013804
gga-miR-6631-5p	ENSGALG00000013907
gga-miR-6631-5p	ENSGALG00000014081
gga-miR-6631-5p	ENSGALG00000014290
gga-miR-6631-5p	ENSGALG00000000150
gga-miR-6631-5p	ENSGALG00000014336
gga-miR-6631-5p	ENSGALG00000018557
gga-miR-6631-5p	ENSGALG00000014406
gga-miR-6631-5p	ENSGALG00000007138
gga-miR-6631-5p	ENSGALG00000014496
gga-miR-6631-5p	ENSGALG00000014501
gga-miR-6631-5p	ENSGALG00000014957
gga-miR-6631-5p	ENSGALG00000015010
gga-miR-6631-5p	ENSGALG00000015015
gga-miR-6631-5p	ENSGALG00000015549
gga-miR-6631-5p	ENSGALG00000015591
gga-miR-6631-5p	ENSGALG00000030209
gga-miR-6631-5p	ENSGALG00000015665
gga-miR-6631-5p	ENSGALG00000015666
gga-miR-6631-5p	ENSGALG00000032113
gga-miR-6631-5p	ENSGALG00000015699
gga-miR-6631-5p	ENSGALG00000015710
gga-miR-6631-5p	ENSGALG00000015786
gga-miR-6631-5p	ENSGALG00000015939
gga-miR-6631-5p	ENSGALG00000027853
gga-miR-6631-5p	ENSGALG00000015978
gga-miR-6631-5p	ENSGALG00000039648
gga-miR-6631-5p	ENSGALG00000040267
gga-miR-6631-5p	ENSGALG00000026531
gga-miR-6631-5p	ENSGALG00000041216
gga-miR-6631-5p	ENSGALG00000027778
gga-miR-6631-5p	ENSGALG00000004106
gga-miR-6631-5p	ENSGALG00000004085
gga-miR-6631-5p	ENSGALG00000003655
gga-miR-6631-5p	ENSGALG00000013311
gga-miR-6631-5p	ENSGALG00000012170
gga-miR-6631-5p	ENSGALG00000012140
gga-miR-6631-5p	ENSGALG00000012115
gga-miR-6631-5p	ENSGALG00000012030
gga-miR-6631-5p	ENSGALG00000011688
gga-miR-6631-5p	ENSGALG00000005294
gga-miR-6631-5p	ENSGALG00000005353
gga-miR-6631-5p	ENSGALG00000005438
gga-miR-6631-5p	ENSGALG00000005769
gga-miR-6631-5p	ENSGALG00000005908
gga-miR-6631-5p	ENSGALG00000006266
gga-miR-6631-5p	ENSGALG00000006312
gga-miR-6631-5p	ENSGALG00000006530
gga-miR-6631-5p	ENSGALG00000006583
gga-miR-6631-5p	ENSGALG00000006799
gga-miR-6631-5p	ENSGALG00000006841
gga-miR-6631-5p	ENSGALG00000006856
gga-miR-6631-5p	ENSGALG00000039335
gga-miR-6631-5p	ENSGALG00000007127
gga-miR-6631-5p	ENSGALG00000007178
gga-miR-6631-5p	ENSGALG00000007220
gga-miR-6631-5p	ENSGALG00000007330
gga-miR-6631-5p	ENSGALG00000007362
gga-miR-6631-5p	ENSGALG00000007381
gga-miR-6631-5p	ENSGALG00000040371
gga-miR-6631-5p	ENSGALG00000039080
gga-miR-6631-5p	ENSGALG00000037556
gga-miR-6631-5p	ENSGALG00000041309
gga-miR-6631-5p	ENSGALG00000008127
gga-miR-6631-5p	ENSGALG00000038059
gga-miR-6631-5p	ENSGALG00000008211
gga-miR-6631-5p	ENSGALG00000008218
gga-miR-6631-5p	ENSGALG00000008354
gga-miR-6631-5p	ENSGALG00000008403
gga-miR-6631-5p	ENSGALG00000008496
gga-miR-6631-5p	ENSGALG00000027874
gga-miR-6631-5p	ENSGALG00000008553
gga-miR-6631-5p	ENSGALG00000008631
gga-miR-6631-5p	ENSGALG00000009112
gga-miR-6631-5p	ENSGALG00000009320
gga-miR-6631-5p	ENSGALG00000009368
gga-miR-6631-5p	ENSGALG00000035537
gga-miR-6631-5p	ENSGALG00000009400
gga-miR-6631-5p	ENSGALG00000009438
gga-miR-6631-5p	ENSGALG00000042458
gga-miR-6631-5p	ENSGALG00000009570
gga-miR-6631-5p	ENSGALG00000009801
gga-miR-6631-5p	ENSGALG00000009850
gga-miR-6631-5p	ENSGALG00000029022
gga-miR-6631-5p	ENSGALG00000010088
gga-miR-6631-5p	ENSGALG00000010093
gga-miR-6631-5p	ENSGALG00000020419
gga-miR-6631-5p	ENSGALG00000010229
gga-miR-6631-5p	ENSGALG00000010301
gga-miR-6631-5p	ENSGALG00000010304
gga-miR-6631-5p	ENSGALG00000023099
gga-miR-6631-5p	ENSGALG00000010413
gga-miR-6631-5p	ENSGALG00000010459
gga-miR-6631-5p	ENSGALG00000010463
gga-miR-6631-5p	ENSGALG00000010485
gga-miR-6631-5p	ENSGALG00000026445
gga-miR-6631-5p	ENSGALG00000030580
gga-miR-6631-5p	ENSGALG00000010783
gga-miR-6631-5p	ENSGALG00000034898
gga-miR-6631-5p	ENSGALG00000034802
gga-miR-6631-5p	ENSGALG00000011522
gga-miR-6631-5p	ENSGALG00000031062
gga-miR-6631-5p	ENSGALG00000011534
gga-miR-6631-5p	ENSGALG00000011797
gga-miR-6631-5p	ENSGALG00000011870
gga-miR-6631-5p	ENSGALG00000011910
gga-miR-6631-5p	ENSGALG00000012017
gga-miR-6631-5p	ENSGALG00000012023
gga-miR-6631-5p	ENSGALG00000012037
gga-miR-6631-5p	ENSGALG00000012105
gga-miR-6631-5p	ENSGALG00000034889
gga-miR-6631-5p	ENSGALG00000012379
gga-miR-6631-5p	ENSGALG00000012414
gga-miR-6631-5p	ENSGALG00000012466
gga-miR-6631-5p	ENSGALG00000002046
gga-miR-6631-5p	ENSGALG00000002066
gga-miR-6631-5p	ENSGALG00000002421
gga-miR-6631-5p	ENSGALG00000002525
gga-miR-6631-5p	ENSGALG00000002555
gga-miR-6631-5p	ENSGALG00000002624
gga-miR-6631-5p	ENSGALG00000002686
gga-miR-6631-5p	ENSGALG00000002705
gga-miR-6631-5p	ENSGALG00000002761
gga-miR-6631-5p	ENSGALG00000003308
gga-miR-6631-5p	ENSGALG00000003947
gga-miR-6631-5p	ENSGALG00000004174
gga-miR-6631-5p	ENSGALG00000004325
gga-miR-6631-5p	ENSGALG00000004410
gga-miR-6631-5p	ENSGALG00000004465
gga-miR-6631-5p	ENSGALG00000004553
gga-miR-6631-5p	ENSGALG00000004809
gga-miR-6631-5p	ENSGALG00000005086
gga-miR-6631-5p	ENSGALG00000005422
gga-miR-6631-5p	ENSGALG00000005722
gga-miR-6631-5p	ENSGALG00000006431
gga-miR-6631-5p	ENSGALG00000030597
gga-miR-6631-5p	ENSGALG00000032234
gga-miR-6631-5p	ENSGALG00000007606
gga-miR-6631-5p	ENSGALG00000041331
gga-miR-6631-5p	ENSGALG00000007658
gga-miR-6631-5p	ENSGALG00000007697
gga-miR-6631-5p	ENSGALG00000007706
gga-miR-6631-5p	ENSGALG00000007837
gga-miR-6631-5p	ENSGALG00000008039
gga-miR-6631-5p	ENSGALG00000008086
gga-miR-6631-5p	ENSGALG00000041010
gga-miR-6631-5p	ENSGALG00000008771
gga-miR-6631-5p	ENSGALG00000008880
gga-miR-6631-5p	ENSGALG00000009336
gga-miR-6631-5p	ENSGALG00000009422
gga-miR-6631-5p	ENSGALG00000009502
gga-miR-6631-5p	ENSGALG00000013688
gga-miR-6631-5p	ENSGALG00000041255
gga-miR-6631-5p	ENSGALG00000010490
gga-miR-6631-5p	ENSGALG00000040817
gga-miR-6631-5p	ENSGALG00000043307
gga-miR-6631-5p	ENSGALG00000034011
gga-miR-6631-5p	ENSGALG00000036257
gga-miR-6631-5p	ENSGALG00000043618
gga-miR-6631-5p	ENSGALG00000035584
gga-miR-6631-5p	ENSGALG00000041857
gga-miR-6631-5p	ENSGALG00000002763
gga-miR-6631-5p	ENSGALG00000002921
gga-miR-6631-5p	ENSGALG00000033385
gga-miR-6631-5p	ENSGALG00000004274
gga-miR-6631-5p	ENSGALG00000004288
gga-miR-6631-5p	ENSGALG00000004302
gga-miR-6631-5p	ENSGALG00000039216
gga-miR-6631-5p	ENSGALG00000006141
gga-miR-6631-5p	ENSGALG00000025884
gga-miR-6631-5p	ENSGALG00000036471
gga-miR-6631-5p	ENSGALG00000008234
gga-miR-6631-5p	ENSGALG00000008494
gga-miR-6631-5p	ENSGALG00000020836
gga-miR-6631-5p	ENSGALG00000008621
gga-miR-6631-5p	ENSGALG00000008818
gga-miR-6631-5p	ENSGALG00000020793
gga-miR-6631-5p	ENSGALG00000009202
gga-miR-6631-5p	ENSGALG00000032039
gga-miR-6631-5p	ENSGALG00000040833
gga-miR-6631-5p	ENSGALG00000042330
gga-miR-6631-5p	ENSGALG00000034070
gga-miR-6631-5p	ENSGALG00000009846
gga-miR-6631-5p	ENSGALG00000027793
gga-miR-6631-5p	ENSGALG00000041192
gga-miR-6631-5p	ENSGALG00000042452
gga-miR-6631-5p	ENSGALG00000042929
gga-miR-6631-5p	ENSGALG00000011242
gga-miR-6631-5p	ENSGALG00000033811
gga-miR-6631-5p	ENSGALG00000011343
gga-miR-6631-5p	ENSGALG00000011402
gga-miR-6631-5p	ENSGALG00000041013
gga-miR-6631-5p	ENSGALG00000011502
gga-miR-6631-5p	ENSGALG00000011593
gga-miR-6631-5p	ENSGALG00000011652
gga-miR-6631-5p	ENSGALG00000028046
gga-miR-6631-5p	ENSGALG00000012348
gga-miR-6631-5p	ENSGALG00000037301
gga-miR-6631-5p	ENSGALG00000041097
gga-miR-6631-5p	ENSGALG00000002106
gga-miR-6631-5p	ENSGALG00000002129
gga-miR-6631-5p	ENSGALG00000002564
gga-miR-6631-5p	ENSGALG00000002803
gga-miR-6631-5p	ENSGALG00000002922
gga-miR-6631-5p	ENSGALG00000003053
gga-miR-6631-5p	ENSGALG00000003329
gga-miR-6631-5p	ENSGALG00000021047
gga-miR-6631-5p	ENSGALG00000036264
gga-miR-6631-5p	ENSGALG00000003424
gga-miR-6631-5p	ENSGALG00000003429
gga-miR-6631-5p	ENSGALG00000003924
gga-miR-6631-5p	ENSGALG00000003955
gga-miR-6631-5p	ENSGALG00000004227
gga-miR-6631-5p	ENSGALG00000030028
gga-miR-6631-5p	ENSGALG00000004578
gga-miR-6631-5p	ENSGALG00000004587
gga-miR-6631-5p	ENSGALG00000037219
gga-miR-6631-5p	ENSGALG00000005080
gga-miR-6631-5p	ENSGALG00000005203
gga-miR-6631-5p	ENSGALG00000005229
gga-miR-6631-5p	ENSGALG00000005478
gga-miR-6631-5p	ENSGALG00000005571
gga-miR-6631-5p	ENSGALG00000005580
gga-miR-6631-5p	ENSGALG00000005647
gga-miR-6631-5p	ENSGALG00000005782
gga-miR-6631-5p	ENSGALG00000005904
gga-miR-6631-5p	ENSGALG00000043087
gga-miR-6631-5p	ENSGALG00000029582
gga-miR-6631-5p	ENSGALG00000006167
gga-miR-6631-5p	ENSGALG00000006188
gga-miR-6631-5p	ENSGALG00000028935
gga-miR-6631-5p	ENSGALG00000008670
gga-miR-6631-5p	ENSGALG00000008722
gga-miR-6631-5p	ENSGALG00000008733
gga-miR-6631-5p	ENSGALG00000008835
gga-miR-6631-5p	ENSGALG00000008939
gga-miR-6631-5p	ENSGALG00000008974
gga-miR-6631-5p	ENSGALG00000009015
gga-miR-6631-5p	ENSGALG00000009993
gga-miR-6631-5p	ENSGALG00000010053
gga-miR-6631-5p	ENSGALG00000010129
gga-miR-6631-5p	ENSGALG00000010140
gga-miR-6631-5p	ENSGALG00000010234
gga-miR-6631-5p	ENSGALG00000010244
gga-miR-6631-5p	ENSGALG00000010255
gga-miR-6631-5p	ENSGALG00000010481
gga-miR-6631-5p	ENSGALG00000027655
gga-miR-6631-5p	ENSGALG00000010502
gga-miR-6631-5p	ENSGALG00000010539
gga-miR-6631-5p	ENSGALG00000010543
gga-miR-6631-5p	ENSGALG00000010570
gga-miR-6631-5p	ENSGALG00000010629
gga-miR-6631-5p	ENSGALG00000010681
gga-miR-6631-5p	ENSGALG00000010689
gga-miR-6631-5p	ENSGALG00000010746
gga-miR-6631-5p	ENSGALG00000010761
gga-miR-6631-5p	ENSGALG00000010853
gga-miR-6631-5p	ENSGALG00000010924
gga-miR-6631-5p	ENSGALG00000020614
gga-miR-6631-5p	ENSGALG00000010995
gga-miR-6631-5p	ENSGALG00000011047
gga-miR-6631-5p	ENSGALG00000011229
gga-miR-6631-5p	ENSGALG00000011259
gga-miR-6631-5p	ENSGALG00000040889
gga-miR-6631-5p	ENSGALG00000034512
gga-miR-6631-5p	ENSGALG00000001428
gga-miR-6631-5p	ENSGALG00000006655
gga-miR-6631-5p	ENSGALG00000006539
gga-miR-6631-5p	ENSGALG00000006408
gga-miR-6631-5p	ENSGALG00000006385
gga-miR-6631-5p	ENSGALG00000006298
gga-miR-6631-5p	ENSGALG00000036111
gga-miR-6631-5p	ENSGALG00000005505
gga-miR-6631-5p	ENSGALG00000032053
gga-miR-6631-5p	ENSGALG00000029102
gga-miR-6631-5p	ENSGALG00000005171
gga-miR-6631-5p	ENSGALG00000005158
gga-miR-6631-5p	ENSGALG00000004966
gga-miR-6631-5p	ENSGALG00000025759
gga-miR-6631-5p	ENSGALG00000002729
gga-miR-6631-5p	ENSGALG00000040532
gga-miR-6631-5p	ENSGALG00000006908
gga-miR-6631-5p	ENSGALG00000006947
gga-miR-6631-5p	ENSGALG00000006976
gga-miR-6631-5p	ENSGALG00000029789
gga-miR-6631-5p	ENSGALG00000007040
gga-miR-6631-5p	ENSGALG00000007337
gga-miR-6631-5p	ENSGALG00000007485
gga-miR-6631-5p	ENSGALG00000007595
gga-miR-6631-5p	ENSGALG00000032930
gga-miR-6631-5p	ENSGALG00000045255
gga-miR-6631-5p	ENSGALG00000008545
gga-miR-6631-5p	ENSGALG00000032526
gga-miR-6631-5p	ENSGALG00000008807
gga-miR-6631-5p	ENSGALG00000008839
gga-miR-6631-5p	ENSGALG00000008889
gga-miR-6631-5p	ENSGALG00000009222
gga-miR-6631-5p	ENSGALG00000009355
gga-miR-6631-5p	ENSGALG00000009364
gga-miR-6631-5p	ENSGALG00000027494
gga-miR-6631-5p	ENSGALG00000009553
gga-miR-6631-5p	ENSGALG00000009559
gga-miR-6631-5p	ENSGALG00000009651
gga-miR-6631-5p	ENSGALG00000009654
gga-miR-6631-5p	ENSGALG00000009669
gga-miR-6631-5p	ENSGALG00000010269
gga-miR-6631-5p	ENSGALG00000010399
gga-miR-6631-5p	ENSGALG00000040089
gga-miR-6631-5p	ENSGALG00000030533
gga-miR-6631-5p	ENSGALG00000029354
gga-miR-6631-5p	ENSGALG00000036800
gga-miR-6631-5p	ENSGALG00000038656
gga-miR-6631-5p	ENSGALG00000042295
gga-miR-6631-5p	ENSGALG00000035489
gga-miR-6631-5p	ENSGALG00000031956
gga-miR-6631-5p	ENSGALG00000043735
gga-miR-6631-5p	ENSGALG00000029472
gga-miR-6631-5p	ENSGALG00000042976
gga-miR-6631-5p	ENSGALG00000032493
gga-miR-6631-5p	ENSGALG00000033711
gga-miR-6631-5p	ENSGALG00000041538
gga-miR-6631-5p	ENSGALG00000032757
gga-miR-6631-5p	ENSGALG00000035351
gga-miR-6631-5p	ENSGALG00000029707
gga-miR-6631-5p	ENSGALG00000030942
gga-miR-6631-5p	ENSGALG00000042503
gga-miR-6631-5p	ENSGALG00000031875
gga-miR-6631-5p	ENSGALG00000038166
gga-miR-6631-5p	ENSGALG00000042236
gga-miR-6631-5p	ENSGALG00000037690
gga-miR-6631-5p	ENSGALG00000032904
gga-miR-6631-5p	ENSGALG00000038641
gga-miR-6631-5p	ENSGALG00000045843
gga-miR-6631-5p	ENSGALG00000032371
gga-miR-6631-5p	ENSGALG00000040085
gga-miR-6631-5p	ENSGALG00000037738
gga-miR-6631-5p	ENSGALG00000042888
gga-miR-6631-5p	ENSGALG00000040822
gga-miR-6631-5p	ENSGALG00000033964
gga-miR-6631-5p	ENSGALG00000038407
gga-miR-6631-5p	ENSGALG00000030221
gga-miR-6631-5p	ENSGALG00000029658
gga-miR-6631-5p	ENSGALG00000033628
gga-miR-6631-5p	ENSGALG00000040486
gga-miR-6631-5p	ENSGALG00000031624
gga-miR-6631-5p	ENSGALG00000038975
gga-miR-6631-5p	ENSGALG00000032482
gga-miR-6631-5p	ENSGALG00000041350
gga-miR-6631-5p	ENSGALG00000043565
gga-miR-6631-5p	ENSGALG00000036769
gga-miR-6631-5p	ENSGALG00000035296
gga-miR-6631-5p	ENSGALG00000038694
gga-miR-6631-5p	ENSGALG00000039979
gga-miR-6631-5p	ENSGALG00000040201
gga-miR-6631-5p	ENSGALG00000038497
gga-miR-6631-5p	ENSGALG00000032641
gga-miR-6631-5p	ENSGALG00000032414
gga-miR-6631-5p	ENSGALG00000039545
gga-miR-6631-5p	ENSGALG00000034517
gga-miR-6631-5p	ENSGALG00000031257
gga-miR-6631-5p	ENSGALG00000029411
gga-miR-6631-5p	ENSGALG00000030410
gga-miR-6631-5p	ENSGALG00000034683
gga-miR-6631-5p	ENSGALG00000036558
gga-miR-6631-5p	ENSGALG00000042461
gga-miR-6631-5p	ENSGALG00000032781
gga-miR-6631-5p	ENSGALG00000038876
gga-miR-6631-5p	ENSGALG00000033924
gga-miR-6631-5p	ENSGALG00000036362
gga-miR-6631-5p	ENSGALG00000030307
gga-miR-6631-5p	ENSGALG00000038473
gga-miR-6631-5p	ENSGALG00000043455
gga-miR-6631-5p	ENSGALG00000035142
gga-miR-6631-5p	ENSGALG00000042035
gga-miR-6631-5p	ENSGALG00000041562
gga-miR-6631-5p	ENSGALG00000033210
gga-miR-6631-5p	ENSGALG00000033764
gga-miR-6631-5p	ENSGALG00000033812
gga-miR-6631-5p	ENSGALG00000031152
gga-miR-6631-5p	ENSGALG00000037405
gga-miR-6631-5p	ENSGALG00000039162
gga-miR-6631-5p	ENSGALG00000030233
gga-miR-6631-5p	ENSGALG00000030903
gga-miR-6631-5p	ENSGALG00000035559
gga-miR-6631-5p	ENSGALG00000030509
gga-miR-6631-5p	ENSGALG00000041506
gga-miR-6631-5p	ENSGALG00000029850
gga-miR-6631-5p	ENSGALG00000040904
gga-miR-6631-5p	ENSGALG00000040829
gga-miR-6631-5p	ENSGALG00000035470
gga-miR-6631-5p	ENSGALG00000031252
gga-miR-6631-5p	ENSGALG00000038397
gga-miR-6631-5p	ENSGALG00000030131
gga-miR-6631-5p	ENSGALG00000035808
gga-miR-6631-5p	ENSGALG00000033717
gga-miR-6631-5p	ENSGALG00000036571
gga-miR-6631-5p	ENSGALG00000032704
gga-miR-6631-5p	ENSGALG00000032330
gga-miR-6631-5p	ENSGALG00000031940
gga-miR-6631-5p	ENSGALG00000032829
gga-miR-6631-5p	ENSGALG00000034130
gga-miR-6631-5p	ENSGALG00000034408
gga-miR-6631-5p	ENSGALG00000033705
gga-miR-6631-5p	ENSGALG00000037486
gga-miR-6631-5p	ENSGALG00000031211
gga-miR-6631-5p	ENSGALG00000039803
gga-miR-6631-5p	ENSGALG00000039681
gga-miR-6631-5p	ENSGALG00000030382
gga-miR-6631-5p	ENSGALG00000038064
gga-miR-6631-5p	ENSGALG00000040506
gga-miR-6631-5p	ENSGALG00000034821
gga-miR-6631-5p	ENSGALG00000032061
gga-miR-6631-5p	ENSGALG00000036775
gga-miR-6631-5p	ENSGALG00000033353
gga-miR-6631-5p	ENSGALG00000035773
gga-miR-6631-5p	ENSGALG00000002419
gga-miR-6631-5p	ENSGALG00000028256
gga-miR-6631-5p	ENSGALG00000027630
gga-miR-6631-5p	ENSGALG00000002548
gga-miR-6631-5p	ENSGALG00000025842
gga-miR-6631-5p	ENSGALG00000002599
gga-miR-6631-5p	ENSGALG00000003248
gga-miR-6631-5p	ENSGALG00000017405
gga-miR-6631-5p	ENSGALG00000013376
gga-miR-6631-5p	ENSGALG00000003547
gga-miR-6631-5p	ENSGALG00000014846
gga-miR-6631-5p	ENSGALG00000014862
gga-miR-6631-5p	ENSGALG00000014877
gga-miR-6631-5p	ENSGALG00000028026
gga-miR-6631-5p	ENSGALG00000013546
gga-miR-6631-5p	ENSGALG00000014718
gga-miR-6631-5p	ENSGALG00000014737
gga-miR-6631-5p	ENSGALG00000014768
gga-miR-6631-5p	ENSGALG00000014788
gga-miR-6631-5p	ENSGALG00000026553
gga-miR-6631-5p	ENSGALG00000004425
gga-miR-6631-5p	ENSGALG00000004353
gga-miR-6631-5p	ENSGALG00000014984
gga-miR-6631-5p	ENSGALG00000013511
gga-miR-6631-5p	ENSGALG00000010158
gga-miR-6631-5p	ENSGALG00000015028
gga-miR-6631-5p	ENSGALG00000005441
gga-miR-6631-5p	ENSGALG00000027428
gga-miR-6631-5p	ENSGALG00000015071
gga-miR-6631-5p	ENSGALG00000015107
gga-miR-6631-5p	ENSGALG00000015109
gga-miR-6631-5p	ENSGALG00000015150
gga-miR-6631-5p	ENSGALG00000015155
gga-miR-6631-5p	ENSGALG00000015177
gga-miR-6631-5p	ENSGALG00000012595
gga-miR-6631-5p	ENSGALG00000012620
gga-miR-6631-5p	ENSGALG00000021843
gga-miR-6631-5p	ENSGALG00000013493
gga-miR-6631-5p	ENSGALG00000000208
gga-miR-6631-5p	ENSGALG00000000241
gga-miR-6631-5p	ENSGALG00000027512
gga-miR-6631-5p	ENSGALG00000015331
gga-miR-6631-5p	ENSGALG00000015332
gga-miR-6631-5p	ENSGALG00000015376
gga-miR-6631-5p	ENSGALG00000015428
gga-miR-6631-5p	ENSGALG00000027472
gga-miR-6631-5p	ENSGALG00000014703
gga-miR-6631-5p	ENSGALG00000014684
gga-miR-6631-5p	ENSGALG00000014661
gga-miR-6631-5p	ENSGALG00000026757
gga-miR-6631-5p	ENSGALG00000015656
gga-miR-6631-5p	ENSGALG00000015702
gga-miR-6631-5p	ENSGALG00000001944
gga-miR-6631-5p	ENSGALG00000002087
gga-miR-6631-5p	ENSGALG00000002250
gga-miR-6631-5p	ENSGALG00000002308
gga-miR-6631-5p	ENSGALG00000005337
gga-miR-6631-5p	ENSGALG00000005433

## Sheet: Sheet2
miRNA	mRNA	B_vs_A_de	B_vs_A_log2fc	B_vs_A_pval	C_vs_A_de	C_vs_A_log2fc	C_vs_A_pval	D_vs_A_de	D_vs_A_log2fc	D_vs_A_pval	E_vs_A_de	E_vs_A_log2fc	E_vs_A_pval
gga-miR-6631-5p	ENSGALG00000029341	-	0.0391325	0.884225	-	-0.0854937	0.570555	-	-0.135562	0.463832	-	0.0407998	0.889583
gga-miR-6631-5p	ENSGALG00000031975	-	-0.0801773	0.693099	-	-0.0438963	0.849115	-	-0.169588	0.545318	-	-0.0655678	0.722732
gga-miR-6631-5p	ENSGALG00000008036	-	-0.272464	0.219139	-	-0.277155	0.227071	-	-0.371537	0.22209	-	-0.151649	0.467488
gga-miR-6631-5p	ENSGALG00000008168	-	-0.126441	0.743346	-	-0.144108	0.71796	-	-0.282902	0.783609	-	-0.00221253	0.951666
gga-miR-6631-5p	ENSGALG00000038187	-	-0.317448	0.167379	-	-0.235857	0.269159	-	-0.546331	0.0939617	-	-0.286923	0.173063
gga-miR-6631-5p	ENSGALG00000008477	-	-0.0765166	0.732363	-	-0.0865057	0.724814	-	-0.056908	0.720262	-	-0.192256	0.34691
gga-miR-6631-5p	ENSGALG00000006409	-	0.149558	0.4682	-	0.214269	0.317473	-	0.546739	0.0794093	-	0.295415	0.13503
gga-miR-6631-5p	ENSGALG00000029446	-	0.573973	0.127148	-	0.303223	0.491109	-	0.818255	0.14877	-	-0.0364518	0.963376
gga-miR-6631-5p	ENSGALG00000035563	-	0.281159	0.179413	-	0.0834095	0.652865	-	0.263897	0.329945	-	0.0592502	0.740048
gga-miR-6631-5p	ENSGALG00000006682	-	0.177143	0.408155	-	0.0638833	0.726436	-	0.145965	0.635831	-	0.120727	0.547117
gga-miR-6631-5p	ENSGALG00000013920	-	-0.143434	0.445545	-	-0.195952	0.336486	-	-0.349943	0.126299	-	-0.110211	0.501033
gga-miR-6631-5p	ENSGALG00000008486	-	0.851833	0.0196985	-	0.516954	0.0430392	-	1.29174	0.201883	-	0.128844	0.564785
gga-miR-6631-5p	ENSGALG00000033974	up	1.36401	0.0204272	up	1.28312	0.00124586	up	2.0787	0.00717968	up	1.00455	0.0137309
gga-miR-6631-5p	ENSGALG00000008427	up	1.94274	0.00546305	up	2.18111	0.00169987	up	2.74849	0.0169098	-	1.2611	0.109093
gga-miR-6631-5p	ENSGALG00000008382	-	-0.0829149	0.745486	-	-0.0722456	0.721045	-	0.00804782	0.888444	-	-0.046896	0.912234
gga-miR-6631-5p	ENSGALG00000008330	-	0.120957	0.678668	-	0.191339	0.471438	-	-0.121608	1	-	0.135881	0.607617
gga-miR-6631-5p	ENSGALG00000008193	-	0.887563	0.00230603	-	0.584576	0.0270782	-	0.956344	0.364004	-	0.515714	0.0989842
gga-miR-6631-5p	ENSGALG00000008175	-	-0.385509	0.0643678	-	-0.240708	0.237867	-	-0.346555	0.139951	-	-0.106456	0.553612
gga-miR-6631-5p	ENSGALG00000007183	-	0.155229	0.459993	-	0.233807	0.23501	-	0.247955	0.21577	-	0.203851	0.289873
gga-miR-6631-5p	ENSGALG00000007161	-	0.379155	0.0754187	-	0.149747	0.403003	-	0.303551	0.191201	-	0.343647	0.311035
gga-miR-6631-5p	ENSGALG00000007025	-	0.286877	0.216648	-	0.550114	0.148829	-	0.192355	0.62514	-	-0.563345	0.0141511
gga-miR-6631-5p	ENSGALG00000031922	-	0.117315	0.610739	-	0.210061	0.393665	-	0.046057	0.827373	-	0.206272	0.337835
gga-miR-6631-5p	ENSGALG00000038467	-	0.548026	0.0241885	-	0.310544	0.247041	-	0.473971	0.144859	-	0.507972	0.027201
gga-miR-6631-5p	ENSGALG00000008797	-	0.0132882	0.90356	-	-0.0172256	0.991848	-	0.00732578	0.884993	-	-0.0316264	0.969753
gga-miR-6631-5p	ENSGALG00000043437	-	-0.146652	0.468132	-	-0.162433	0.431823	-	-0.267811	0.276273	-	-0.0617796	0.731613
gga-miR-6631-5p	ENSGALG00000033295	-	0.396923	0.161122	-	0.270894	0.332524	-	0.501228	0.361172	-	0.745359	0.295782
gga-miR-6631-5p	ENSGALG00000009494	-	-0.0476039	0.799483	-	-0.16604	0.469771	-	-0.0721886	0.786819	-	-0.0589484	0.754581
gga-miR-6631-5p	ENSGALG00000009540	-	0.105444	0.647456	-	0.225617	0.301458	-	0.234382	0.242543	-	0.100716	0.677367
gga-miR-6631-5p	ENSGALG00000009595	-	0.236041	0.324615	-	0.340201	0.160156	-	0.282876	0.286636	-	0.0422763	0.886485
gga-miR-6631-5p	ENSGALG00000009638	-	0.493684	0.160255	-	0.288339	0.323591	-	0.560842	0.454855	-	0.238937	0.440868
gga-miR-6631-5p	ENSGALG00000009759	-	0.348612	0.394591	-	0.257972	0.600297	-	0.556538	0.647201	-	0.636075	0.0975458
gga-miR-6631-5p	ENSGALG00000009840	-	0.23905	0.238279	-	0.0796728	0.685756	-	0.102221	0.557836	-	0.0761486	0.680931
gga-miR-6631-5p	ENSGALG00000009842	-	0.171062	0.413024	-	0.357889	0.0614349	-	0.521371	0.00815329	-	-0.0173678	0.999058
gga-miR-6631-5p	ENSGALG00000009879	-	-0.0126279	0.883833	-	-0.339243	0.151731	-	-0.0737895	0.929494	-	0.188903	0.44343
gga-miR-6631-5p	ENSGALG00000009901	-	0.0364152	0.827098	-	0.125629	0.769895	-	-0.00666294	0.811935	-	-0.0923366	0.676869
gga-miR-6631-5p	ENSGALG00000009927	-	-0.0147916	0.988908	-	0.0946486	0.604868	-	-0.020965	0.917809	-	0.0360701	0.78317
gga-miR-6631-5p	ENSGALG00000009940	-	-0.0868335	0.695086	-	0.0999793	0.638622	-	-0.0374663	0.987861	-	-0.0871117	0.652333
gga-miR-6631-5p	ENSGALG00000010042	-	0.162843	0.416855	-	0.0818721	0.668023	-	-0.0507626	0.88968	-	0.08487	0.627552
gga-miR-6631-5p	ENSGALG00000010044	-	-0.239209	0.679163	-	-0.0183454	0.87561	-	0.147448	0.987188	-	0.400551	0.563794
gga-miR-6631-5p	ENSGALG00000010224	-	0.438434	0.182391	-	0.213258	0.368578	-	0.257666	0.161137	-	0.268276	0.163949
gga-miR-6631-5p	ENSGALG00000010246	-	0.196026	0.328213	-	-0.075788	0.737716	-	0.0531975	0.782425	-	0.200707	0.282686
gga-miR-6631-5p	ENSGALG00000010253	-	0.123386	0.537941	-	-0.0271184	0.889412	-	0.122633	0.635201	-	-0.0319915	0.896922
gga-miR-6631-5p	ENSGALG00000010311	-	0.0595731	0.694045	-	0.128295	0.465011	-	0.336052	0.195239	-	0.0141944	0.813678
gga-miR-6631-5p	ENSGALG00000011207	-	-0.497727	0.176853	-	-0.40865	0.260999	-	-0.325687	0.337708	-	-0.463897	0.193228
gga-miR-6631-5p	ENSGALG00000035493	-	0.0497946	0.82257	-	0.0696743	0.779331	-	0.179269	0.412862	-	0.308943	0.25203
gga-miR-6631-5p	ENSGALG00000011271	-	0.343611	0.170991	-	0.126449	0.653101	-	-0.194212	0.64598	-	0.68977	0.0170593
gga-miR-6631-5p	ENSGALG00000030515	-	-0.172549	0.409782	-	-0.0682513	0.795376	-	-0.201203	0.41317	-	0.00242625	0.964114
gga-miR-6631-5p	ENSGALG00000033709	-	-0.132539	0.488637	-	-0.118823	0.602561	-	-0.271649	0.359985	-	0.0195483	0.979639
gga-miR-6631-5p	ENSGALG00000011514	-	-0.359634	0.0649585	-	-0.377309	0.0575248	-	-0.669924	0.00105306	-	-0.355803	0.056254
gga-miR-6631-5p	ENSGALG00000011662	-	-0.328014	0.0908981	-	-0.383947	0.0540513	-	-0.433145	0.0334027	-	-0.229619	0.203063
gga-miR-6631-5p	ENSGALG00000011742	-	0.762499	0.474079	-	1.22738	0.154636	-	2.06059	0.321701	-	1.24132	0.109798
gga-miR-6631-5p	ENSGALG00000011798	-	-0.541236	0.208006	-	-0.216642	0.62175	-	-0.419856	0.26405	-	-0.269168	0.498617
gga-miR-6631-5p	ENSGALG00000036238	-	-0.0379644	0.885157	-	-0.0148683	0.979606	-	0.0366294	0.822154	-	-0.0579573	0.805474
gga-miR-6631-5p	ENSGALG00000028016	-	0.692554	0.42275	-	0.924677	0.0863594	up	1.35669	0.00161286	-	0.644349	0.317067
gga-miR-6631-5p	ENSGALG00000011863	-	0.0573128	0.820091	-	-0.0173009	0.938818	-	-0.0626833	0.875606	-	0.135435	0.509763
gga-miR-6631-5p	ENSGALG00000011914	-	-0.518042	0.0438916	-	-0.5387	0.043447	-	-0.472817	0.147821	-	-0.238079	0.334631
gga-miR-6631-5p	ENSGALG00000011934	-	-0.285564	0.269648	-	-0.0336771	0.768958	-	-0.327874	0.283782	-	-0.0944865	0.600253
gga-miR-6631-5p	ENSGALG00000011953	-	-0.299494	0.140359	-	-0.0894865	0.560452	-	-0.0154572	0.979846	-	-0.0565256	0.731598
gga-miR-6631-5p	ENSGALG00000011957	-	-0.249238	0.277043	-	-0.178178	0.364264	-	-0.432506	0.049837	-	-0.240603	0.187115
gga-miR-6631-5p	ENSGALG00000036743	-	-0.107595	0.556749	-	-0.330657	0.0720851	-	-0.495993	0.0700172	-	-0.025452	0.825315
gga-miR-6631-5p	ENSGALG00000030783	-	-0.1146	0.531796	-	-0.208429	0.295626	-	-0.329112	0.198927	-	-0.0424972	0.757959
gga-miR-6631-5p	ENSGALG00000012236	up	2.71978	0.00971051	up	2.51914	0.0250677	up	3.69466	0.0165015	up	2.22372	0.0489605
gga-miR-6631-5p	ENSGALG00000023131	-	-0.702002	0.0719751	-	-0.494535	0.169153	-	-0.904189	0.287389	-	-0.427541	0.2809
gga-miR-6631-5p	ENSGALG00000025881	-	0.248493	0.466856	-	0.433828	0.113535	-	0.0873426	0.570886	-	-0.06679	0.966562
gga-miR-6631-5p	ENSGALG00000012522	-	1.60509	0.0820261	up	1.87706	0.0352234	-	2.38528	0.15331	-	1.09136	0.290931
gga-miR-6631-5p	ENSGALG00000012532	-	-0.146752	0.463178	-	-0.334005	0.149709	-	-0.643963	0.0730136	-	-0.178246	0.362881
gga-miR-6631-5p	ENSGALG00000012550	-	-0.314077	0.169971	-	-0.547883	0.0207558	-	-0.841555	0.0202024	-	-0.255813	0.228228
gga-miR-6631-5p	ENSGALG00000012552	-	0.046921	0.857012	-	0.0764366	0.790423	-	0.0223781	0.909148	-	0.0947255	0.711629
gga-miR-6631-5p	ENSGALG00000012569	-	0.0720048	0.746508	-	-0.115895	0.649022	-	-0.0396576	0.89125	-	0.0429871	0.831703
gga-miR-6631-5p	ENSGALG00000012697	-	0.0543294	0.798926	-	0.00673907	0.938609	-	0.0150664	0.903162	-	-0.077691	0.748085
gga-miR-6631-5p	ENSGALG00000029616	-	0.0520964	0.798982	-	-0.000680337	0.995023	-	0.00427337	0.883684	-	-0.0740335	0.693272
gga-miR-6631-5p	ENSGALG00000031457	-	-0.101019	0.629503	-	-0.0851855	0.729377	-	-0.0460675	0.931352	-	0.11331	0.571363
gga-miR-6631-5p	ENSGALG00000012769	-	0.0486787	0.790053	-	-0.062897	0.883626	-	-0.149551	0.761299	-	-0.0366277	0.935254
gga-miR-6631-5p	ENSGALG00000012870	-	-0.217178	0.36016	-	-0.23723	0.365626	-	-0.0414465	0.734009	-	-0.0736418	0.741378
gga-miR-6631-5p	ENSGALG00000040493	-	0.993874	0.057762	-	0.210988	0.523438	up	1.10754	0.0278761	-	0.115048	0.746614
gga-miR-6631-5p	ENSGALG00000013069	-	-0.133236	0.652718	-	-0.306013	0.269249	-	-0.465579	0.13318	-	-0.23621	0.34515
gga-miR-6631-5p	ENSGALG00000013072	-	0.0746617	0.778745	-	0.152436	0.515587	-	0.160186	0.838279	-	-0.201833	0.701589
gga-miR-6631-5p	ENSGALG00000013229	-	-0.0378672	0.999601	-	-0.113631	0.696835	-	-0.13383	0.654343	-	-0.210976	0.43166
gga-miR-6631-5p	ENSGALG00000026373	-	-0.393263	0.250515	-	-0.402106	0.254207	-	-0.302249	0.708596	-	-0.307832	0.372797
gga-miR-6631-5p	ENSGALG00000014128	-	0.066821	0.733461	-	0.189124	0.390493	-	0.246816	0.687564	-	-0.0180122	0.985338
gga-miR-6631-5p	ENSGALG00000014140	-	-0.064004	0.878876	-	-0.0753729	0.737449	-	-0.369916	0.110402	-	-0.336686	0.106896
gga-miR-6631-5p	ENSGALG00000014186	-	0.352606	0.390323	-	0.00402512	0.891223	-	0.612641	0.506483	-	0.0144046	0.847257
gga-miR-6631-5p	ENSGALG00000014201	-	0.366064	0.273677	-	0.0709408	0.810242	-	0.589661	0.0782288	-	-0.123231	0.832422
gga-miR-6631-5p	ENSGALG00000014233	-	0.572865	0.0451165	-	0.711581	0.111222	up	1.52406	0.01709	-	1.10591	0.0969644
gga-miR-6631-5p	ENSGALG00000014234	-	0.118251	0.649452	-	-0.0781366	0.698954	-	-0.0389527	0.839039	-	0.101165	0.721284
gga-miR-6631-5p	ENSGALG00000013911	-	0.0718312	0.645726	-	-0.0284824	1	-	0.138929	0.444696	-	0.0740894	0.625911
gga-miR-6631-5p	ENSGALG00000037030	-	0.322553	0.271398	-	0.16247	0.635462	-	0.293911	0.513687	-	0.00745266	0.986348
gga-miR-6631-5p	ENSGALG00000017289	-	0.0290334	0.913395	-	0.0026232	0.963715	-	0.220948	0.415969	-	0.158316	0.451348
gga-miR-6631-5p	ENSGALG00000014331	-	-0.222316	0.281331	-	-0.0427167	0.831446	-	-0.117561	0.648324	-	0.0729614	0.704092
gga-miR-6631-5p	ENSGALG00000014426	-	-0.367245	0.0783922	-	-0.171071	0.373235	-	-0.42668	0.0675816	-	-0.214639	0.261488
gga-miR-6631-5p	ENSGALG00000014428	-	0.0484087	0.883544	-	-0.0573748	0.771175	-	-0.0872524	0.920797	-	0.145478	0.575072
gga-miR-6631-5p	ENSGALG00000039448	-	-0.494075	0.01465	-	-0.51144	0.0109976	-	-0.56125	0.00677805	-	-0.229739	0.206329
gga-miR-6631-5p	ENSGALG00000032599	-	-0.178892	0.364024	-	-0.135136	0.46907	-	-0.415402	0.0978324	-	-0.0745215	0.655002
gga-miR-6631-5p	ENSGALG00000014467	-	-0.42152	0.0463944	-	-0.287491	0.164676	-	-0.608276	0.0771132	-	-0.157423	0.393087
gga-miR-6631-5p	ENSGALG00000014468	-	-0.348437	0.0802064	-	-0.366045	0.0762277	-	-0.597118	0.0112195	-	-0.1452	0.401807
gga-miR-6631-5p	ENSGALG00000014513	-	-0.759438	0.00430944	-	-0.705937	0.0183328	-	-0.888768	0.0261403	-	-0.468337	0.0517939
gga-miR-6631-5p	ENSGALG00000014528	-	0.039312	0.855848	-	-0.0105735	0.924553	-	-0.0574303	0.975614	-	-0.407809	0.331022
gga-miR-6631-5p	ENSGALG00000014698	-	-0.140413	0.493892	-	-0.049827	0.787854	-	-0.252996	0.360896	-	0.0242793	0.930434
gga-miR-6631-5p	ENSGALG00000014701	-	0.418196	0.174379	-	0.544422	0.0468137	-	0.589639	0.279675	-	-0.0949236	0.701893
gga-miR-6631-5p	ENSGALG00000014708	-	0.251256	0.263314	-	0.175651	0.412901	-	-0.0588525	0.741277	-	-0.0471975	0.859985
gga-miR-6631-5p	ENSGALG00000014750	-	0.580402	0.0073233	-	0.697993	0.0633802	-	0.283655	0.139132	-	0.204376	0.354932
gga-miR-6631-5p	ENSGALG00000014794	-	0.0272653	0.91077	-	0.0894122	0.73278	-	-0.17369	0.619041	-	-0.225771	0.291841
gga-miR-6631-5p	ENSGALG00000033889	-	-0.350306	0.0865627	-	-0.208961	0.320358	-	-0.330795	0.145922	-	-0.190356	0.307612
gga-miR-6631-5p	ENSGALG00000014949	-	0.0293032	0.902747	-	0.0123911	0.949761	-	0.110055	0.611729	-	0.141722	0.44218
gga-miR-6631-5p	ENSGALG00000015084	-	0.343491	0.712102	-	-0.311752	0.610758	-	0.865047	0.518351	-	0.584332	0.440996
gga-miR-6631-5p	ENSGALG00000035338	-	0.665926	0.232965	up	1.4686	0.00558636	-	1.7833	0.0602016	-	0.612094	0.261811
gga-miR-6631-5p	ENSGALG00000015193	-	0.375218	0.133299	-	0.527157	0.190606	-	0.294022	0.427083	-	1.00819	0.0976353
gga-miR-6631-5p	ENSGALG00000015253	-	0.0208769	0.860059	-	0.52319	0.32569	-	0.410769	0.414976	-	0.0182681	0.872957
gga-miR-6631-5p	ENSGALG00000015355	-	0.0870286	0.622713	-	0.161801	0.38213	-	0.0815241	0.458465	-	0.117994	0.484059
gga-miR-6631-5p	ENSGALG00000015379	-	0.94364	0.0414844	up	1.40967	0.00146134	-	1.49607	0.0793631	-	-0.133109	0.964988
gga-miR-6631-5p	ENSGALG00000015414	-	0.696046	0.014343	-	0.439941	0.161291	-	0.598406	0.216547	-	0.287884	0.305923
gga-miR-6631-5p	ENSGALG00000019215	-	0.373394	0.227119	-	0.18948	0.513824	-	0.102842	1	-	0.0251931	0.849422
gga-miR-6631-5p	ENSGALG00000040275	-	0.435821	0.0323292	-	0.265106	0.190556	-	0.135599	0.368922	-	0.0808921	0.642562
gga-miR-6631-5p	ENSGALG00000015441	-	0.108224	0.589823	-	0.0100014	1	-	-0.000160475	0.66001	-	0.0481732	0.760366
gga-miR-6631-5p	ENSGALG00000015480	-	-0.382763	0.115204	-	-0.0776455	0.72378	-	-0.282882	0.294885	-	-0.0112627	0.905644
gga-miR-6631-5p	ENSGALG00000039452	-	-0.434863	0.555665	-	-0.463378	0.532964	-	0.579688	0.768773	-	-0.104804	0.950942
gga-miR-6631-5p	ENSGALG00000015491	-	0.0484063	0.803872	-	0.245389	0.228166	-	0.327798	0.122497	-	0.121723	0.529135
gga-miR-6631-5p	ENSGALG00000015495	up	2.12826	0.00085895	-	1.77916	0.0635653	-	3.14516	0.150815	up	1.39263	0.0499484
gga-miR-6631-5p	ENSGALG00000015519	-	0.0423475	0.799523	-	0.177917	0.744429	-	0.749625	0.467728	-	0.0497303	0.772916
gga-miR-6631-5p	ENSGALG00000044391	-	0.555269	0.226811	-	0.676136	0.151586	-	1.08611	0.260654	-	0.0685873	0.795038
gga-miR-6631-5p	ENSGALG00000015737	up	1.65888	0.00638916	-	1.49204	0.0665614	-	2.62232	0.124233	-	0.935951	0.100864
gga-miR-6631-5p	ENSGALG00000015770	-	0.129701	0.518141	-	-0.033848	0.800324	-	-0.00250864	0.992068	-	-0.29964	0.12577
gga-miR-6631-5p	ENSGALG00000015804	-	0.109962	0.564531	-	0.032952	0.836731	-	0.167793	0.438651	-	0.155011	0.386055
gga-miR-6631-5p	ENSGALG00000015807	-	-0.0680876	0.80203	-	-0.0596918	0.818511	-	-0.277268	0.507963	-	-0.0388216	0.944213
gga-miR-6631-5p	ENSGALG00000037076	-	-0.315636	0.119905	-	-0.111878	0.658063	-	-0.442999	0.0808218	-	-0.214784	0.25536
gga-miR-6631-5p	ENSGALG00000035096	-	-0.00520731	0.992782	-	-0.0208635	0.911883	-	-0.122897	0.570355	-	-0.0467212	0.808226
gga-miR-6631-5p	ENSGALG00000027579	-	-0.373891	0.150027	-	-0.159319	0.469505	-	-0.288175	0.411363	-	-0.239062	0.32461
gga-miR-6631-5p	ENSGALG00000016024	-	0.184414	0.52072	-	-0.161762	0.532901	-	0.0749365	0.899112	-	-0.0594238	0.872392
gga-miR-6631-5p	ENSGALG00000016027	-	0.138841	0.525618	-	0.0610532	0.748269	-	0.232417	0.386909	-	0.0264899	0.914739
gga-miR-6631-5p	ENSGALG00000036556	-	0.216058	0.263865	-	0.143217	0.436803	-	0.162696	0.335866	-	0.140335	0.418092
gga-miR-6631-5p	ENSGALG00000016062	-	0.0105371	0.968483	-	0.0243421	0.972915	-	-0.104493	0.693256	-	0.0882233	0.730235
gga-miR-6631-5p	ENSGALG00000016070	-	0.273398	0.219343	-	0.370539	0.0919604	-	0.45273	0.071257	-	0.223781	0.282998
gga-miR-6631-5p	ENSGALG00000016173	-	-0.0403695	0.899496	-	-0.437669	0.0388172	-	-0.213781	0.607393	-	-0.290064	0.190572
gga-miR-6631-5p	ENSGALG00000016187	-	0.0211512	0.954348	-	-0.159282	0.436229	-	-0.257171	0.381955	-	-0.212798	0.285462
gga-miR-6631-5p	ENSGALG00000019171	-	-0.144637	0.525699	-	-0.252621	0.288745	-	-0.260831	0.385941	-	-0.0442956	0.8589
gga-miR-6631-5p	ENSGALG00000028187	-	0.0112795	0.994607	-	0.0389433	0.883589	-	0.0355188	0.936185	-	-0.112109	0.537053
gga-miR-6631-5p	ENSGALG00000016251	-	0.703407	0.0909732	-	0.322992	0.462424	-	0.780677	0.36782	-	-0.0227838	0.911215
gga-miR-6631-5p	ENSGALG00000016266	-	0.313346	0.328444	-	0.10074	0.698161	-	0.0640828	0.875037	-	-0.0167817	0.992076
gga-miR-6631-5p	ENSGALG00000016281	-	0.308354	0.173744	-	0.30975	0.162259	-	0.633929	0.518889	-	0.0016696	0.936147
gga-miR-6631-5p	ENSGALG00000016285	-	0.440088	0.0782654	-	0.250318	0.454924	-	0.552256	0.233048	-	0.269662	0.29291
gga-miR-6631-5p	ENSGALG00000016345	-	-0.634693	0.00165605	-	-0.40925	0.0330636	-	-0.532732	0.00422473	-	-0.45317	0.0143902
gga-miR-6631-5p	ENSGALG00000016351	-	-0.232251	0.252665	-	0.0810885	0.980125	-	-0.215329	0.270969	-	-0.0777315	0.77747
gga-miR-6631-5p	ENSGALG00000016410	-	-0.152479	0.457994	-	-0.0402777	0.885445	-	-0.0556473	0.838985	-	-0.100141	0.616072
gga-miR-6631-5p	ENSGALG00000016546	-	-0.103218	0.612604	-	-0.0453402	0.771755	-	0.0874059	0.815597	-	0.0488833	0.855746
gga-miR-6631-5p	ENSGALG00000016551	-	-0.0458028	0.860647	-	0.135945	0.601102	-	-0.0151673	0.699997	-	-0.0171068	0.932734
gga-miR-6631-5p	ENSGALG00000016563	-	0.274896	0.284158	-	0.260835	0.298496	-	0.336585	0.474358	-	0.308983	0.200411
gga-miR-6631-5p	ENSGALG00000016592	-	0.825422	0.0528512	-	0.382708	0.427011	-	1.22278	0.247392	-	0.326994	0.434493
gga-miR-6631-5p	ENSGALG00000040006	-	-0.0471027	0.822687	-	0.00605697	0.974783	-	-0.17527	0.43159	-	-0.0374124	0.86478
gga-miR-6631-5p	ENSGALG00000035266	-	0.178735	0.693204	-	0.490185	0.256084	-	0.789486	0.391183	-	0.21074	0.588185
gga-miR-6631-5p	ENSGALG00000029002	up	1.31092	0.0147884	up	1.14819	0.0462558	-	1.99089	0.220928	-	0.577171	0.31847
gga-miR-6631-5p	ENSGALG00000016686	-	0.299437	0.145443	-	0.187546	0.372795	-	0.436107	0.0233677	-	0.149625	0.420557
gga-miR-6631-5p	ENSGALG00000016702	-	-0.0445698	0.968891	-	0.124977	0.592719	-	0.52941	0.607195	-	0.0351505	0.886026
gga-miR-6631-5p	ENSGALG00000039811	-	0.384493	0.0805775	-	0.249276	0.236066	-	0.153365	0.475425	-	0.374435	0.0580817
gga-miR-6631-5p	ENSGALG00000029392	up	2.88147	0.000213303	up	2.17916	0.0205177	up	4.45128	0.0220574	up	2.05164	0.0240461
gga-miR-6631-5p	ENSGALG00000036076	-	-0.429985	0.121677	-	-0.125798	0.561071	-	-0.177034	0.714626	-	-0.12836	0.594433
gga-miR-6631-5p	ENSGALG00000032090	-	-0.149277	0.449675	-	0.128083	0.593352	-	-0.078469	0.740994	-	0.0949643	0.703328
gga-miR-6631-5p	ENSGALG00000016764	-	0.107721	0.556236	-	0.217866	0.23448	-	0.327854	0.121126	-	0.00625185	0.933537
gga-miR-6631-5p	ENSGALG00000016767	up	2.82872	0.00138251	up	3.03033	0.0313723	up	4.36278	0.0310097	up	2.75662	0.00162101
gga-miR-6631-5p	ENSGALG00000016776	-	0.0496839	0.838405	-	0.0512021	0.806766	-	0.358679	0.173959	-	-0.00105951	0.98734
gga-miR-6631-5p	ENSGALG00000016785	-	-0.023823	0.983273	-	-0.214665	0.522585	-	0.162681	0.603506	-	-0.559587	0.071354
gga-miR-6631-5p	ENSGALG00000016796	-	0.25447	0.241573	-	0.316609	0.142772	-	0.384257	0.100933	-	0.30995	0.132464
gga-miR-6631-5p	ENSGALG00000016824	-	0.237663	0.294485	-	0.0116196	0.935935	-	-0.0407437	0.845487	-	0.0598575	0.779643
gga-miR-6631-5p	ENSGALG00000016826	up	1.43362	0.0395293	-	0.958262	0.122499	-	1.8318	0.268977	-	0.733052	0.24604
gga-miR-6631-5p	ENSGALG00000037697	-	-0.136381	0.474714	-	-0.0979256	0.619913	-	-0.0488542	0.959237	-	-0.117087	0.480324
gga-miR-6631-5p	ENSGALG00000030125	-	0.119807	0.544883	-	0.0839685	0.713768	-	-0.0882986	0.906093	-	0.0316215	0.860651
gga-miR-6631-5p	ENSGALG00000016858	-	0.96366	0.25532	-	0.623165	0.0989765	-	1.49728	0.311009	-	0.539049	0.302629
gga-miR-6631-5p	ENSGALG00000022758	-	-0.107946	0.67724	-	-0.238693	0.415664	-	-0.895936	0.0878112	-	-0.377868	0.215458
gga-miR-6631-5p	ENSGALG00000016886	-	-0.0379428	0.923265	-	-0.115427	0.684304	-	0.292694	0.537641	-	-0.119272	0.679776
gga-miR-6631-5p	ENSGALG00000016893	-	-0.276201	0.244459	-	0.0856098	0.668634	-	0.0345922	0.945427	-	0.0198576	0.875694
gga-miR-6631-5p	ENSGALG00000016894	-	0.121675	0.567449	-	0.18159	0.37962	-	0.0808793	0.553467	-	0.129189	0.518176
gga-miR-6631-5p	ENSGALG00000016899	-	1.66417	0.131974	-	1.89646	0.170645	-	2.7288	0.110385	-	1.11518	0.389049
gga-miR-6631-5p	ENSGALG00000016909	-	-0.0945801	0.706823	-	0.0996381	0.566682	-	-0.300429	0.19262	-	-0.12786	0.579865
gga-miR-6631-5p	ENSGALG00000016919	-	-0.322822	0.679806	-	0.29022	0.568057	-	0.36587	0.582947	-	-0.0194276	1
gga-miR-6631-5p	ENSGALG00000016964	-	0.194904	0.584665	-	0.0457774	0.821122	-	0.578033	0.17306	-	-0.292592	0.665748
gga-miR-6631-5p	ENSGALG00000016967	-	0.928119	0.0695739	-	0.756172	0.14359	-	1.76136	0.125227	-	0.693138	0.0307776
gga-miR-6631-5p	ENSGALG00000016972	-	0.000724249	0.949938	-	0.0319766	0.896064	-	0.0053115	0.905869	-	0.118207	0.629509
gga-miR-6631-5p	ENSGALG00000016997	-	-0.268879	0.22083	-	-0.0445861	0.844792	-	-0.247918	0.193177	-	0.024987	0.889669
gga-miR-6631-5p	ENSGALG00000017009	-	0.0719808	0.719687	-	-0.0691291	0.678831	-	-0.199023	0.292033	-	-0.051176	0.811933
gga-miR-6631-5p	ENSGALG00000017047	-	-0.104459	0.63138	-	-0.0508076	0.804967	-	-0.12836	0.447636	-	-0.00262512	0.99996
gga-miR-6631-5p	ENSGALG00000019087	-	0.0477948	0.885975	-	0.0375974	0.821627	-	-0.033584	0.971751	-	0.213231	0.311706
gga-miR-6631-5p	ENSGALG00000017053	-	0.221536	0.299068	-	0.0312603	0.900337	-	0.261453	0.406924	-	-0.176423	0.598178
gga-miR-6631-5p	ENSGALG00000045052	-	-1.7859	0.43216	-	0.0232681	1	-	0.819264	0.874821	-	0.144528	0.984447
gga-miR-6631-5p	ENSGALG00000017064	-	-0.631044	0.00354988	-	-0.520817	0.0163643	-	-0.59406	0.0141322	-	-0.315311	0.113019
gga-miR-6631-5p	ENSGALG00000017133	-	-0.373012	0.164851	-	-0.28311	0.344902	-	-0.38797	0.539985	-	-0.00108037	0.930261
gga-miR-6631-5p	ENSGALG00000043421	-	-0.0454121	0.841612	-	0.117396	0.570264	-	0.127988	0.59661	-	0.0115309	0.939079
gga-miR-6631-5p	ENSGALG00000017142	-	0.0458069	0.797607	-	0.127618	0.502578	-	0.0846023	0.638898	-	0.068211	0.684142
gga-miR-6631-5p	ENSGALG00000034473	-	0.0389634	0.852389	-	-0.0545636	0.798874	-	-0.058356	0.801919	-	0.0483899	0.796851
gga-miR-6631-5p	ENSGALG00000026507	-	-0.180092	0.571617	-	-0.108881	0.811408	-	-0.398501	0.17969	-	-0.0769009	0.815053
gga-miR-6631-5p	ENSGALG00000017159	-	0.174919	0.399455	-	0.0517938	0.794509	-	0.0775253	0.635733	-	0.0731387	0.710352
gga-miR-6631-5p	ENSGALG00000017169	-	0.887035	0.17554	-	0.8061	0.128712	-	2.20541	0.0945996	-	0.964644	0.0276283
gga-miR-6631-5p	ENSGALG00000017185	-	-0.22574	0.43052	-	-0.0789473	0.817706	-	-6.9703e-05	0.801181	-	-0.0878383	0.816871
gga-miR-6631-5p	ENSGALG00000017195	-	-0.123044	0.986786	-	0.333355	0.438981	-	0.638139	0.432606	-	-0.455673	0.614596
gga-miR-6631-5p	ENSGALG00000017197	up	1.82424	0.00322793	up	2.15306	0.00343632	-	3.25057	0.0870278	up	1.58253	0.0075283
gga-miR-6631-5p	ENSGALG00000017218	-	-0.0327991	0.877402	-	-0.137066	0.510126	-	-0.204682	0.47485	-	-0.0613904	0.772684
gga-miR-6631-5p	ENSGALG00000026639	-	-0.443495	0.367179	-	-0.122321	0.732137	-	0.191554	0.885511	-	-0.0986105	0.779285
gga-miR-6631-5p	ENSGALG00000041546	-	-0.0353993	0.946083	-	-0.115797	0.692349	-	-0.368179	0.293968	-	0.0106871	0.860633
gga-miR-6631-5p	ENSGALG00000037072	-	-0.0553293	0.869866	-	-0.0839641	0.713038	-	0.151282	0.647086	-	0.231334	0.279631
gga-miR-6631-5p	ENSGALG00000019042	-	-0.300136	0.164343	-	-0.185284	0.378518	-	-0.346755	0.31289	-	0.0341648	0.970607
gga-miR-6631-5p	ENSGALG00000000830	-	0.11359	0.558461	-	0.0611997	0.715012	-	0.130978	0.483279	-	-0.0486982	0.849423
gga-miR-6631-5p	ENSGALG00000017343	-	1.41004	0.455548	-	0.961262	0.680509	-	2.07718	0.51184	-	1.65877	0.31652
gga-miR-6631-5p	ENSGALG00000007441	-	0.283405	0.577045	-	-0.317793	0.549466	-	0.491353	0.570234	-	0.246914	0.601955
gga-miR-6631-5p	ENSGALG00000017312	-	-0.0562417	0.76272	-	-0.0121167	0.984644	-	-0.182374	0.599501	-	-0.0592544	0.750677
gga-miR-6631-5p	ENSGALG00000017307	-	-0.0972593	0.602511	-	-0.174436	0.420005	-	-0.226004	0.348955	-	-0.0956577	0.605503
gga-miR-6631-5p	ENSGALG00000030812	-	0.0769545	0.761237	-	-0.0681918	0.700651	-	-0.250296	0.26293	-	0.00824703	0.97809
gga-miR-6631-5p	ENSGALG00000002150	-	-0.601797	0.0409534	-	-0.685853	0.0243656	-	-0.623363	0.0844162	-	-0.483131	0.080792
gga-miR-6631-5p	ENSGALG00000001798	-	0.17601	0.492747	-	-0.193768	0.431844	-	0.0960998	0.887622	-	-0.0380639	0.905275
gga-miR-6631-5p	ENSGALG00000001788	-	-0.180449	0.372749	-	-0.236271	0.254756	-	-0.419043	0.164819	-	-0.0771453	0.658112
gga-miR-6631-5p	ENSGALG00000001689	-	-0.493971	0.0740368	-	-0.37976	0.175524	-	-0.725934	0.105979	-	-0.437393	0.107439
gga-miR-6631-5p	ENSGALG00000040181	-	0.0252055	0.928262	-	-0.0536945	0.789704	-	-0.144899	0.709731	-	0.00829173	0.963298
gga-miR-6631-5p	ENSGALG00000041641	-	-0.0656358	0.702762	-	-0.103235	0.582746	-	-0.26633	0.259768	-	-0.0696939	0.67571
gga-miR-6631-5p	ENSGALG00000039897	-	-0.108805	0.560796	-	-0.158717	0.415606	-	-0.288089	0.271034	-	0.19335	0.395595
gga-miR-6631-5p	ENSGALG00000037401	-	-0.123017	0.528746	-	-0.0560804	0.799979	-	-0.331424	0.175463	-	-0.0567252	0.749967
gga-miR-6631-5p	ENSGALG00000026674	-	0.378854	0.244316	-	-0.0137403	0.959919	-	0.637979	0.674859	-	0.120791	0.772114
gga-miR-6631-5p	ENSGALG00000004171	-	0.235115	0.250962	-	0.265114	0.195	-	0.275922	0.191247	-	0.152134	0.427021
gga-miR-6631-5p	ENSGALG00000004261	-	0.426262	0.407628	-	0.464639	0.192465	-	1.28791	0.478373	-	0.169725	0.602505
gga-miR-6631-5p	ENSGALG00000004270	-	-0.0728026	0.789301	-	-0.156058	0.626747	-	0.388547	0.353551	-	-0.298901	0.245849
gga-miR-6631-5p	ENSGALG00000036680	-	0.434415	0.144617	-	0.468676	0.0499239	-	0.713461	0.370442	-	0.167528	0.435344
gga-miR-6631-5p	ENSGALG00000004294	-	0.624704	0.00672555	-	0.369469	0.102508	-	1.03414	0.16571	-	0.621218	0.00421495
gga-miR-6631-5p	ENSGALG00000004304	-	-0.0925704	0.641647	-	-0.132635	0.520076	-	-0.211208	0.354346	-	-0.0753811	0.703412
gga-miR-6631-5p	ENSGALG00000004387	-	0.737235	0.000221374	-	0.292161	0.118847	-	0.2665	0.256391	-	0.0543677	0.688515
gga-miR-6631-5p	ENSGALG00000038618	up	2.56378	0.00954943	up	2.5344	0.0161949	-	3.76406	0.14806	-	1.76336	0.133461
gga-miR-6631-5p	ENSGALG00000004696	-	0.167007	0.444769	-	0.178303	0.379748	-	0.237242	0.303752	-	0.134955	0.491511
gga-miR-6631-5p	ENSGALG00000030049	-	0.0947898	0.784108	-	0.274835	0.353622	-	-0.325509	0.466788	-	-0.0339535	0.880213
gga-miR-6631-5p	ENSGALG00000036201	-	0.422408	0.048563	-	0.326124	0.126809	-	0.489671	0.0319998	-	0.290741	0.138977
gga-miR-6631-5p	ENSGALG00000005703	-	-0.153458	0.465698	-	-0.0852075	0.706171	-	-0.0897667	0.5426	-	0.056187	0.764717
gga-miR-6631-5p	ENSGALG00000031348	-	-0.132386	0.545495	-	-0.0349812	0.930405	-	-0.133691	0.630844	-	0.103641	0.516711
gga-miR-6631-5p	ENSGALG00000026607	-	0.254637	0.259358	-	0.0226961	0.856965	-	-0.114893	0.73514	-	0.155872	0.5036
gga-miR-6631-5p	ENSGALG00000006027	-	0.660115	0.299232	-	0.694286	0.158103	-	1.49128	0.147609	-	0.663991	0.294347
gga-miR-6631-5p	ENSGALG00000006036	-	0.261967	0.192421	-	0.254394	0.187086	-	0.458707	0.0531391	-	0.258912	0.170781
gga-miR-6631-5p	ENSGALG00000006782	-	-0.16902	0.465533	-	-0.378453	0.138043	-	-0.59024	0.174894	-	-0.0414489	0.784985
gga-miR-6631-5p	ENSGALG00000007016	-	-0.564424	0.028109	-	0.0154927	0.887252	-	-0.0910337	0.576532	-	-0.432947	0.0639508
gga-miR-6631-5p	ENSGALG00000007048	-	0.451171	0.0384877	-	0.387975	0.0673987	-	0.716316	0.082644	-	0.344648	0.0877336
gga-miR-6631-5p	ENSGALG00000007410	-	0.92418	0.0665644	-	0.790052	0.249808	-	0.784145	0.531204	-	-0.281163	0.684553
gga-miR-6631-5p	ENSGALG00000007481	-	-0.234547	0.275058	-	-0.131066	0.546219	-	-0.34235	0.159418	-	-0.145737	0.4656
gga-miR-6631-5p	ENSGALG00000007687	-	-0.393809	0.0611224	-	-0.463576	0.0221331	-	-0.368492	0.130933	-	-0.33253	0.0924012
gga-miR-6631-5p	ENSGALG00000007711	-	-0.460815	0.0533941	-	-0.553822	0.0562971	-	-0.703803	0.0411409	-	-0.343366	0.134378
gga-miR-6631-5p	ENSGALG00000026448	-	-0.293385	0.256711	-	-0.164433	0.541036	-	-0.382426	0.331759	-	0.0127509	0.96426
gga-miR-6631-5p	ENSGALG00000008187	-	-0.109655	0.574652	-	0.0348086	0.840915	-	0.0141836	0.887644	-	0.00258063	0.981314
gga-miR-6631-5p	ENSGALG00000033790	-	-0.659215	0.131455	-	-0.538493	0.084245	-	-1.07764	0.0580042	-	-0.379882	0.167575
gga-miR-6631-5p	ENSGALG00000031209	-	-0.37584	0.0859219	-	-0.489033	0.0351969	-	-0.293274	0.337107	-	-0.125476	0.496993
gga-miR-6631-5p	ENSGALG00000031718	-	-0.0591368	0.768663	-	-0.078314	0.679756	-	-0.293341	0.242008	-	0.198839	0.425373
gga-miR-6631-5p	ENSGALG00000001168	-	-0.308956	0.144024	-	-0.370255	0.0752727	-	-0.585692	0.0456804	-	-0.288809	0.138033
gga-miR-6631-5p	ENSGALG00000039096	-	-1.92391	0.0598965	down	-2.52053	0.0140769	down	-2.50995	0.0387554	-	-1.31215	0.145634
gga-miR-6631-5p	ENSGALG00000002313	-	-0.112848	0.815105	-	-0.387038	0.455224	-	0.168927	0.95208	-	-0.347806	0.428533
gga-miR-6631-5p	ENSGALG00000026903	-	-0.656945	0.352443	-	0.897247	0.274517	-	0.0685658	0.839633	-	-0.125149	0.910026
gga-miR-6631-5p	ENSGALG00000002458	-	-0.329469	0.139909	-	-0.491024	0.0344976	-	-0.795164	0.017952	-	-0.352287	0.0954548
gga-miR-6631-5p	ENSGALG00000023828	-	0.0201079	0.992478	-	0.311079	0.734776	-	1.39363	0.370122	-	-0.811584	0.319236
gga-miR-6631-5p	ENSGALG00000003183	-	-0.0724002	0.761775	-	-0.108851	0.596941	-	-0.082082	0.686334	-	-0.108784	0.609194
gga-miR-6631-5p	ENSGALG00000003201	-	0.146183	0.610763	-	-0.289965	0.368687	-	-0.0969988	0.796504	-	0.107821	0.663857
gga-miR-6631-5p	ENSGALG00000003396	-	0.0692409	0.746441	-	-0.0680713	0.701174	-	-0.119739	0.518774	-	-0.0520065	0.767079
gga-miR-6631-5p	ENSGALG00000003560	-	0.120351	0.84571	-	0.904743	0.154831	-	1.77514	0.148181	-	0.30121	0.512859
gga-miR-6631-5p	ENSGALG00000041036	-	-0.00355067	0.976254	-	-0.0288276	0.888383	-	0.0391695	0.767579	-	-0.181599	0.353696
gga-miR-6631-5p	ENSGALG00000003663	-	-0.236553	0.261205	-	-0.206313	0.319783	-	-0.326954	0.209285	-	-0.136016	0.473408
gga-miR-6631-5p	ENSGALG00000003891	-	0.215536	0.33354	-	0.0239659	0.886476	-	0.156824	0.727549	-	-0.0514486	0.892896
gga-miR-6631-5p	ENSGALG00000004071	-	0.0985587	0.738973	-	0.227247	0.409951	-	0.161939	0.577113	-	0.053969	0.847147
gga-miR-6631-5p	ENSGALG00000004375	-	-0.127339	0.551728	-	-0.0263204	0.938921	-	-0.0941763	0.692897	-	-0.018599	0.93248
gga-miR-6631-5p	ENSGALG00000041972	-	0.150355	0.676856	-	-0.464089	0.123547	-	-0.473167	0.258201	-	0.118863	0.744092
gga-miR-6631-5p	ENSGALG00000004480	-	-0.424838	0.157642	-	-0.279862	0.351419	-	-0.4377	0.455012	-	-0.238074	0.381763
gga-miR-6631-5p	ENSGALG00000004494	-	0.0835719	0.697458	-	0.167199	0.465867	-	0.220358	0.500537	-	0.0717904	0.756558
gga-miR-6631-5p	ENSGALG00000004675	-	-0.0137688	0.986806	-	0.549047	0.0876614	-	0.630411	0.349696	-	0.468554	0.136981
gga-miR-6631-5p	ENSGALG00000034534	-	-0.886751	0.00665827	-	-0.482956	0.119792	-	-0.379303	0.39073	-	-0.568063	0.0569915
gga-miR-6631-5p	ENSGALG00000004943	-	0.022834	0.954027	-	0.165681	0.515751	-	-0.154212	0.576145	-	0.128644	0.625584
gga-miR-6631-5p	ENSGALG00000005006	-	-0.0574694	0.744925	-	-0.146003	0.473542	-	-0.181709	0.400121	-	-0.0802888	0.651889
gga-miR-6631-5p	ENSGALG00000005140	-	0.751304	0.0552274	-	0.900945	0.0192386	-	1.82118	0.0969811	-	0.733014	0.0389159
gga-miR-6631-5p	ENSGALG00000000424	-	0.0167887	0.980193	-	0.12407	0.568143	-	0.0257281	0.72728	-	-0.0929115	0.605986
gga-miR-6631-5p	ENSGALG00000034216	-	-0.0885244	0.711745	-	-0.0884698	0.668709	-	-0.137934	0.617593	-	-0.191291	0.365574
gga-miR-6631-5p	ENSGALG00000013223	up	2.08916	0.0317203	up	2.51577	0.00530879	up	3.58588	0.0373718	-	1.83086	0.0654261
gga-miR-6631-5p	ENSGALG00000026258	-	-0.0773628	0.896565	-	0.253915	0.418868	-	1.04492	0.0816673	-	0.305087	0.303546
gga-miR-6631-5p	ENSGALG00000005503	-	0.432404	0.309175	-	0.0329441	0.990382	-	0.363266	0.678317	-	0.257617	0.518971
gga-miR-6631-5p	ENSGALG00000005845	-	-0.857743	0.192356	-	-0.929042	0.182139	-	-0.9819	0.213312	-	-0.72316	0.239123
gga-miR-6631-5p	ENSGALG00000035225	-	0.0302584	1	-	-0.0576545	0.814128	-	-0.302077	0.475263	-	-0.0441265	0.843422
gga-miR-6631-5p	ENSGALG00000028363	-	-0.0133292	0.908144	-	0.107342	0.628824	-	-0.0807546	0.677575	-	0.0574424	0.794727
gga-miR-6631-5p	ENSGALG00000039300	-	0.0561614	0.762791	-	0.0581496	0.782492	-	-0.106289	0.668423	-	-0.0522822	0.79393
gga-miR-6631-5p	ENSGALG00000000699	-	-0.126082	0.539888	-	-0.229308	0.258895	-	-0.533559	0.0776986	-	-0.0747142	0.68543
gga-miR-6631-5p	ENSGALG00000041650	-	0.228971	0.29213	-	0.0312741	0.774566	-	0.143057	0.424597	-	-0.030344	0.979532
gga-miR-6631-5p	ENSGALG00000001945	-	0.095438	0.957944	-	-0.282258	0.55054	-	-0.393182	0.29433	-	-0.422732	0.275997
gga-miR-6631-5p	ENSGALG00000002283	-	-0.568476	0.0208948	-	-0.439218	0.0453718	-	-0.103469	0.799412	-	0.250499	0.507992
gga-miR-6631-5p	ENSGALG00000035578	-	0.145056	0.474865	-	0.203302	0.319642	-	0.128042	0.488676	-	0.150066	0.426926
gga-miR-6631-5p	ENSGALG00000003806	-	-0.187836	0.346546	-	-0.112635	0.625988	-	-0.226114	0.340485	-	-0.103034	0.59895
gga-miR-6631-5p	ENSGALG00000003832	-	-0.581219	0.0918669	-	-0.16877	0.558745	-	-0.559874	0.391179	-	-0.274061	0.32457
gga-miR-6631-5p	ENSGALG00000003948	-	-0.228059	0.310898	-	-0.0347872	0.952197	-	-0.236551	0.553183	-	-0.167025	0.433633
gga-miR-6631-5p	ENSGALG00000004018	-	-0.162381	0.60224	-	-0.241241	0.458131	-	-0.40159	0.385167	-	0.367108	0.425932
gga-miR-6631-5p	ENSGALG00000004722	-	0.366686	0.32098	-	0.323382	0.373959	-	0.388904	0.619227	up	1.13732	0.048726
gga-miR-6631-5p	ENSGALG00000026736	-	-0.617257	0.263472	-	0.31248	0.606375	-	0.020061	0.994509	-	-0.0404593	0.849384
gga-miR-6631-5p	ENSGALG00000004940	-	0.230819	0.367427	-	-0.124854	0.554697	-	-0.0292298	0.791878	-	-0.132067	0.591416
gga-miR-6631-5p	ENSGALG00000004991	-	0.0400632	0.899581	-	0.0820163	0.752974	-	-0.0696836	0.979872	-	0.0625115	0.804408
gga-miR-6631-5p	ENSGALG00000005022	up	3.55183	0.027268	up	3.72712	0.0250501	-	3.90063	0.182965	-	3.01038	0.0980669
gga-miR-6631-5p	ENSGALG00000037711	-	0.328502	0.283866	-	0.0183147	0.90775	-	-0.0714392	0.70386	-	0.0946216	0.799115
gga-miR-6631-5p	ENSGALG00000026891	-	-0.500736	0.0592793	-	-0.2031	0.536726	-	-0.725835	0.000515322	-	-0.356685	0.0952936
gga-miR-6631-5p	ENSGALG00000005670	-	0.236166	0.239377	-	0.199056	0.351706	-	0.125608	0.444188	-	0.0505136	0.781843
gga-miR-6631-5p	ENSGALG00000005902	-	-0.00580534	0.944528	-	0.105024	0.631411	-	-0.106071	0.584032	-	-0.0230419	0.904454
gga-miR-6631-5p	ENSGALG00000032736	-	-0.153867	0.580427	-	-0.0637368	0.795362	-	-0.141515	0.59959	-	-0.408613	0.126188
gga-miR-6631-5p	ENSGALG00000005999	-	0.183184	0.427833	-	-0.0811027	0.689241	-	-0.143503	0.40842	-	0.0392049	0.885911
gga-miR-6631-5p	ENSGALG00000006037	-	-0.680658	0.00193279	-	-0.551169	0.0261522	-	-0.724457	0.0368788	-	-0.248749	0.172506
gga-miR-6631-5p	ENSGALG00000006571	-	-0.203607	0.316271	-	-0.120857	0.537761	-	-0.19391	0.337473	-	-0.0354755	0.835001
gga-miR-6631-5p	ENSGALG00000006824	-	-0.250648	0.229709	-	-0.33195	0.10609	-	-0.671402	0.0121269	-	-0.290908	0.133315
gga-miR-6631-5p	ENSGALG00000006867	-	-0.0378714	0.826859	-	-0.0658037	0.736169	-	-0.0761856	0.779192	-	-0.0709534	0.672382
gga-miR-6631-5p	ENSGALG00000006956	-	0.0699421	0.734819	-	0.094861	0.59254	-	0.126323	0.572975	-	-0.0310856	0.914566
gga-miR-6631-5p	ENSGALG00000013408	-	0.236665	0.254863	-	0.209514	0.322764	-	0.256507	0.167545	-	0.157843	0.402689
gga-miR-6631-5p	ENSGALG00000038904	-	-0.0615976	0.722315	-	-0.127889	0.504528	-	-0.0833571	0.721045	-	-0.0366436	0.80603
gga-miR-6631-5p	ENSGALG00000027091	-	-0.619766	0.0486268	-	-0.25935	0.372132	-	-0.420749	0.37184	-	-0.172551	0.548765
gga-miR-6631-5p	ENSGALG00000008308	-	-0.411487	0.159962	-	-0.313215	0.259416	-	-0.560925	0.219937	-	-0.588558	0.0385893
gga-miR-6631-5p	ENSGALG00000008407	-	0.0622094	0.74029	-	0.0298276	0.813729	-	0.0553873	0.686611	-	0.0687342	0.688138
gga-miR-6631-5p	ENSGALG00000002262	-	-0.23734	0.266628	-	-0.0888198	0.733605	-	-0.244131	0.320345	-	-0.172311	0.395221
gga-miR-6631-5p	ENSGALG00000002229	-	-0.170859	0.407876	-	-0.11937	0.571851	-	-0.276625	0.233583	-	-0.0899761	0.630825
gga-miR-6631-5p	ENSGALG00000001768	-	-0.172507	0.59501	-	-0.290676	0.322229	-	0.342471	0.802323	-	-0.18841	0.495507
gga-miR-6631-5p	ENSGALG00000037395	-	-0.521767	0.0609602	-	-0.165145	0.550768	-	-0.212231	0.786366	-	-0.0292172	0.877519
gga-miR-6631-5p	ENSGALG00000035030	-	-0.396007	0.121512	-	-0.362705	0.260859	-	-0.487778	0.0787932	-	-0.113354	0.54421
gga-miR-6631-5p	ENSGALG00000014054	-	-0.392952	0.0704744	-	-0.44602	0.0382518	-	-0.677754	0.0195186	-	-0.32554	0.116927
gga-miR-6631-5p	ENSGALG00000033405	-	-0.283498	0.607953	-	-0.640019	0.215329	-	-0.863101	0.430455	-	-0.33829	0.515491
gga-miR-6631-5p	ENSGALG00000002984	-	-0.92866	0.0218441	-	-0.819184	0.0341041	down	-1.18721	0.0385241	-	-0.4634	0.225252
gga-miR-6631-5p	ENSGALG00000002971	-	-0.0260998	0.899604	-	-0.0195424	0.874641	-	-0.171349	0.352406	-	-0.12908	0.498116
gga-miR-6631-5p	ENSGALG00000003331	-	0.0391821	0.873085	-	0.0898325	0.641446	-	0.0852077	0.607386	-	0.0200639	0.947834
gga-miR-6631-5p	ENSGALG00000003370	-	-0.0637277	0.744559	-	-0.0951947	0.67406	-	-0.211436	0.484775	-	-0.024492	0.824115
gga-miR-6631-5p	ENSGALG00000003672	-	-0.0426879	0.829187	-	-0.0587188	0.831065	-	-0.178959	0.550785	-	-0.0410499	0.852375
gga-miR-6631-5p	ENSGALG00000003691	-	0.0846225	0.704915	-	0.100567	0.666757	-	0.158767	0.578593	-	0.0351694	0.866958
gga-miR-6631-5p	ENSGALG00000003722	-	-0.405825	0.150961	-	-0.289473	0.467696	-	-0.414904	0.251189	-	-0.139325	0.562483
gga-miR-6631-5p	ENSGALG00000040109	-	-0.507397	0.0106742	-	-0.354854	0.064063	-	-0.520743	0.00820485	-	-0.434491	0.017705
gga-miR-6631-5p	ENSGALG00000004068	-	0.157966	0.501247	-	-0.18113	0.423288	-	-0.0971593	0.897199	-	0.099405	0.637475
gga-miR-6631-5p	ENSGALG00000004160	-	-0.313602	0.116934	-	-0.246017	0.222506	-	-0.341222	0.133638	-	-0.144222	0.436335
gga-miR-6631-5p	ENSGALG00000004588	-	-0.780745	0.0119506	-	-0.858881	0.00865651	down	-1.32473	0.00384322	-	-0.424854	0.101511
gga-miR-6631-5p	ENSGALG00000005535	-	-0.238667	0.24416	-	-0.0846321	0.685358	-	-0.242236	0.260801	-	-0.165186	0.384912
gga-miR-6631-5p	ENSGALG00000005802	-	0.0888794	0.826338	-	0.333387	0.298925	-	0.258612	0.812817	-	0.212142	0.518301
gga-miR-6631-5p	ENSGALG00000005961	-	-0.457653	0.0274423	-	-0.281194	0.26242	-	-0.405926	0.0922615	-	-0.127438	0.469068
gga-miR-6631-5p	ENSGALG00000006120	-	0.748005	0.210241	-	-0.0724981	0.958523	-	0.420196	0.722521	-	0.602484	0.23885
gga-miR-6631-5p	ENSGALG00000006327	-	0.174479	0.47991	-	0.22017	0.370239	-	0.454217	0.0580648	-	0.235814	0.325528
gga-miR-6631-5p	ENSGALG00000031487	-	-0.117977	0.612754	-	-0.0129685	0.974985	-	0.254532	0.437365	-	0.255569	0.212794
gga-miR-6631-5p	ENSGALG00000039872	-	-0.982336	0.0133934	-	-0.566278	0.121367	-	-1.06239	0.0578263	-	-0.37601	0.300052
gga-miR-6631-5p	ENSGALG00000036666	-	0.265158	0.259953	-	0.194072	0.383087	-	0.239589	0.445601	-	0.289342	0.197854
gga-miR-6631-5p	ENSGALG00000033938	-	-0.283706	0.168069	-	-0.037832	0.783776	-	-0.099895	0.544494	-	-0.211198	0.251666
gga-miR-6631-5p	ENSGALG00000007404	-	-0.343829	0.174678	-	-0.0968382	0.682304	-	-0.254724	0.433586	-	-0.0559767	0.778532
gga-miR-6631-5p	ENSGALG00000007642	-	-0.27092	0.165486	-	-0.2274	0.246692	-	-0.339378	0.133721	-	-0.109105	0.533815
gga-miR-6631-5p	ENSGALG00000028876	-	0.392338	0.113636	-	0.4552	0.0635966	-	0.66331	0.0415551	-	0.355872	0.122998
gga-miR-6631-5p	ENSGALG00000003562	-	0.863141	0.083945	-	0.158916	0.920676	-	0.959128	0.343165	-	0.542775	0.58746
gga-miR-6631-5p	ENSGALG00000003596	-	-0.173104	0.38397	-	-0.131157	0.484284	-	-0.206759	0.252478	-	-0.111632	0.526544
gga-miR-6631-5p	ENSGALG00000003684	-	-0.0571323	0.837685	-	-0.180669	0.531533	-	-0.0422456	0.911709	-	-0.0322954	0.909842
gga-miR-6631-5p	ENSGALG00000027698	-	-0.28039	0.344077	-	-0.389534	0.151589	-	0.0334564	0.813393	-	-0.202145	0.435468
gga-miR-6631-5p	ENSGALG00000004310	-	-0.143042	0.499176	-	0.0414853	0.847908	-	-0.0609319	0.822262	-	-0.0599153	0.764056
gga-miR-6631-5p	ENSGALG00000004420	-	-0.187017	0.342288	-	-0.129988	0.452926	-	-0.177174	0.326829	-	0.0158688	0.993283
gga-miR-6631-5p	ENSGALG00000004611	-	-0.24724	0.327018	-	-0.398023	0.15066	-	-0.479902	0.296451	-	-0.157443	0.494023
gga-miR-6631-5p	ENSGALG00000004714	-	-0.424415	0.0388093	-	-0.190932	0.388907	-	-0.342674	0.120785	-	-0.131705	0.473253
gga-miR-6631-5p	ENSGALG00000041285	-	-0.184387	0.434471	-	-0.39324	0.0991877	-	-0.602052	0.0951668	-	-0.310666	0.182356
gga-miR-6631-5p	ENSGALG00000024122	-	-2.06128	0.0552437	-	-0.589249	0.429031	-	-0.471913	0.756588	-	-0.753626	0.380102
gga-miR-6631-5p	ENSGALG00000004902	-	0.260431	0.22155	-	0.0857541	0.644602	-	0.176719	0.4491	-	0.155116	0.434468
gga-miR-6631-5p	ENSGALG00000004953	-	-0.267027	0.219708	-	-0.196811	0.311151	-	-0.265462	0.342696	-	-0.088907	0.567035
gga-miR-6631-5p	ENSGALG00000005064	-	0.176538	0.37893	-	0.0530661	0.74014	-	0.131846	0.428514	-	0.0911914	0.615939
gga-miR-6631-5p	ENSGALG00000005414	-	-0.354391	0.322507	-	-0.060309	0.687449	-	-0.795002	0.0857275	-	-0.15912	0.481543
gga-miR-6631-5p	ENSGALG00000032418	-	-0.331915	0.673967	-	-0.284331	0.711272	-	0.492141	0.690503	-	-1.03819	0.180208
gga-miR-6631-5p	ENSGALG00000005973	-	-0.0424363	0.817251	-	0.0718771	0.769853	-	0.149489	0.614909	-	-0.0969889	0.647083
gga-miR-6631-5p	ENSGALG00000006286	-	-0.0632138	0.741143	-	-0.191099	0.337867	-	-0.248657	0.387349	-	0.0252631	0.947248
gga-miR-6631-5p	ENSGALG00000006307	-	-0.0357259	0.90478	-	-0.160656	0.604421	-	-0.0827761	0.817614	-	-0.054156	0.809577
gga-miR-6631-5p	ENSGALG00000006418	-	-0.0447768	0.826363	-	-0.0301385	0.873543	-	-0.0169187	0.94687	-	-0.0322821	0.867869
gga-miR-6631-5p	ENSGALG00000006861	-	-0.105855	0.670421	-	-0.200029	0.457088	-	-0.195327	0.540209	-	-0.141732	0.606486
gga-miR-6631-5p	ENSGALG00000007130	-	-0.412891	0.0546302	-	-0.106867	0.641846	-	-0.320035	0.23552	-	-0.326501	0.10208
gga-miR-6631-5p	ENSGALG00000007155	-	0.0659972	0.905595	-	0.0055757	0.938319	-	-0.215564	0.657296	-	0.148262	0.59173
gga-miR-6631-5p	ENSGALG00000035113	-	-0.448645	0.77186	-	0.0945041	0.910032	-	1.16117	0.565001	-	-0.17089	0.986417
gga-miR-6631-5p	ENSGALG00000027058	-	-0.0440128	0.947135	-	-0.429651	0.109801	-	-0.213573	0.598267	-	-0.271523	0.299923
gga-miR-6631-5p	ENSGALG00000042981	-	0.121846	0.592984	-	0.00437677	0.926911	-	-0.142074	0.815944	-	0.034669	0.851175
gga-miR-6631-5p	ENSGALG00000033603	-	0.285024	0.242005	-	0.328322	0.193726	-	0.500963	0.229872	-	0.151481	0.491758
gga-miR-6631-5p	ENSGALG00000030826	-	-0.621519	0.0679235	-	-0.788734	0.0239854	down	-1.22472	0.00786031	-	-0.678409	0.0546827
gga-miR-6631-5p	ENSGALG00000002285	-	-0.142143	0.563523	-	-0.227619	0.41315	-	-0.277016	0.387813	-	-0.109662	0.630562
gga-miR-6631-5p	ENSGALG00000027635	-	0.00592003	0.968429	-	-0.164929	0.571362	-	-0.474873	0.203804	-	-0.0291789	0.91993
gga-miR-6631-5p	ENSGALG00000009229	-	-0.238693	0.259	-	-0.222093	0.319489	-	-0.603509	0.0410559	-	-0.271231	0.19623
gga-miR-6631-5p	ENSGALG00000002484	-	-0.492218	0.286002	-	-0.382803	0.352575	-	-0.869873	0.132801	-	-0.352984	0.414404
gga-miR-6631-5p	ENSGALG00000002490	-	-0.388678	0.0530741	-	-0.33365	0.0948522	-	-0.522495	0.0508014	-	-0.210335	0.242374
gga-miR-6631-5p	ENSGALG00000041760	-	-0.0981996	0.597322	-	-0.0857473	0.638551	-	-0.105661	0.575666	-	-0.0249949	0.858746
gga-miR-6631-5p	ENSGALG00000040756	-	0.0608548	0.803796	-	-0.0353109	0.814465	-	-0.0262178	0.980238	-	-0.0141395	0.889984
gga-miR-6631-5p	ENSGALG00000031982	-	-0.0376144	0.816316	-	0.0669564	0.750773	-	-0.0446546	1	-	0.0918144	0.695005
gga-miR-6631-5p	ENSGALG00000001688	-	-0.141053	0.538752	-	-0.16791	0.457402	-	-0.0593179	0.927878	-	0.167995	0.523061
gga-miR-6631-5p	ENSGALG00000001925	-	-0.132992	0.520088	-	-0.181476	0.42397	-	-0.103631	0.631379	-	0.0667402	0.772531
gga-miR-6631-5p	ENSGALG00000002536	-	0.0321124	0.875743	-	0.0628132	0.763534	-	0.205985	0.391462	-	-0.0168594	0.952438
gga-miR-6631-5p	ENSGALG00000002679	-	0.41339	0.204918	-	0.533363	0.0835344	up	1.09493	0.0314037	-	0.193498	0.578897
gga-miR-6631-5p	ENSGALG00000023683	-	0.147995	0.526725	-	-0.0874561	0.70502	-	0.0354455	0.835132	-	0.0492566	0.802923
gga-miR-6631-5p	ENSGALG00000023682	-	-0.00504173	0.946429	-	-0.172349	0.452773	-	-0.197238	0.387916	-	0.0312043	0.931176
gga-miR-6631-5p	ENSGALG00000003392	-	0.0294805	0.885722	-	-0.023974	0.884312	-	0.0102633	0.897128	-	-0.0944792	0.62615
gga-miR-6631-5p	ENSGALG00000034919	-	-0.0648118	0.742454	-	-0.322598	0.211179	-	-0.114981	0.5736	-	-0.459351	0.0492416
gga-miR-6631-5p	ENSGALG00000031511	-	0.00903849	0.961594	-	-0.19486	0.297811	-	-0.217878	0.441628	-	0.138964	0.573085
gga-miR-6631-5p	ENSGALG00000039724	-	-0.187446	0.390977	-	-0.0343724	0.850053	-	-0.0751148	0.935006	-	-0.138212	0.477436
gga-miR-6631-5p	ENSGALG00000004562	-	0.335351	0.403234	-	0.198418	0.454536	-	0.375154	0.114177	-	-0.164926	0.726077
gga-miR-6631-5p	ENSGALG00000004869	-	-0.43244	0.0489154	-	-0.379618	0.176663	-	-0.580942	0.0737661	-	-0.570838	0.0254618
gga-miR-6631-5p	ENSGALG00000005512	-	-0.0592338	0.768493	-	-0.0145685	0.965055	-	-0.0236727	0.900605	-	-0.0917571	0.661835
gga-miR-6631-5p	ENSGALG00000026119	down	-1.90161	0.00155433	-	-0.238613	0.666415	-	-0.764091	0.472488	-	-0.86973	0.091116
gga-miR-6631-5p	ENSGALG00000005796	-	-0.876149	0.0032094	-	-0.747924	0.0146091	-	-0.87891	0.05031	-	-0.374746	0.114396
gga-miR-6631-5p	ENSGALG00000005808	-	0.178711	0.466655	-	0.123735	0.566571	-	0.114933	0.889511	-	-0.230918	0.532051
gga-miR-6631-5p	ENSGALG00000006350	-	0.230897	0.526167	-	-0.816402	0.000618707	-	-0.58711	0.107597	-	0.168093	0.372472
gga-miR-6631-5p	ENSGALG00000006728	-	0.771501	0.00568523	-	-0.026905	0.962775	-	0.779336	0.323522	-	-0.317761	0.59704
gga-miR-6631-5p	ENSGALG00000007185	-	-0.142194	0.504022	-	-0.137908	0.533859	-	-0.334342	0.446935	-	-0.00802003	0.907769
gga-miR-6631-5p	ENSGALG00000007195	-	0.16584	0.576254	-	-0.243988	0.494674	-	0.0932969	0.680311	-	0.439543	0.0947683
gga-miR-6631-5p	ENSGALG00000007199	-	-0.312903	0.258529	-	-0.139522	0.65118	-	0.0334606	0.960616	-	0.0395959	0.98345
gga-miR-6631-5p	ENSGALG00000007308	-	-0.0420513	0.83144	-	-0.141263	0.485707	-	-0.190398	0.434906	-	-0.104553	0.590721
gga-miR-6631-5p	ENSGALG00000007373	-	-0.0245001	0.866055	-	0.151668	0.584202	-	-0.0602107	0.782457	-	0.0528606	0.877875
gga-miR-6631-5p	ENSGALG00000007393	-	0.0258559	0.888328	-	0.0324544	0.823518	-	0.0832635	0.657358	-	0.0693482	0.708502
gga-miR-6631-5p	ENSGALG00000007403	-	-0.560978	0.0130525	-	-0.577332	0.0154761	down	-1.01089	0.0025469	-	-0.404735	0.0399373
gga-miR-6631-5p	ENSGALG00000027369	-	0.0313569	0.946037	-	-0.0460844	0.820128	-	0.0435461	0.997844	-	-0.142122	0.524187
gga-miR-6631-5p	ENSGALG00000007728	-	-0.836788	0.0451331	-	-0.499325	0.178513	-	-0.793512	0.107782	-	-0.336733	0.298828
gga-miR-6631-5p	ENSGALG00000031821	-	0.0365961	0.911149	-	0.0983187	0.671258	-	-0.182366	0.840362	-	0.113922	0.704442
gga-miR-6631-5p	ENSGALG00000044585	-	-Inf	1	-	0.401993	1	-	2.45802	0.875793	-	0.233149	1
gga-miR-6631-5p	ENSGALG00000030320	-	0.517723	0.409224	-	1.38441	0.365757	-	0.20485	0.676939	-	0.584366	0.659351
gga-miR-6631-5p	ENSGALG00000034219	-	0.204167	0.76378	-	0.852643	0.192169	-	0.856664	0.149152	up	1.15938	0.000100519
gga-miR-6631-5p	ENSGALG00000042635	-	-0.4057	0.340891	-	-0.0577223	0.822715	-	-0.388336	0.533605	-	-0.323464	0.386779
gga-miR-6631-5p	ENSGALG00000030831	-	-0.421101	0.056316	-	-0.366776	0.130146	-	-0.792661	0.0318095	-	-0.279565	0.161473
gga-miR-6631-5p	ENSGALG00000008881	-	-0.24046	0.412479	-	-0.0987901	0.656395	-	-0.131773	0.602172	-	-0.264412	0.303069
gga-miR-6631-5p	ENSGALG00000008873	-	0.00782213	0.917116	-	0.201225	0.301283	-	0.254083	0.201236	-	0.39824	0.0306025
gga-miR-6631-5p	ENSGALG00000008844	-	0.0830981	0.793862	-	0.202699	0.425521	-	-0.457121	0.310049	-	0.236557	0.348645
gga-miR-6631-5p	ENSGALG00000008475	-	-0.409533	0.216794	-	-0.499451	0.144096	-	-0.396805	0.585239	-	-0.304698	0.226715
gga-miR-6631-5p	ENSGALG00000030176	-	0.366289	0.629101	-	0.097604	0.978947	-	0.314842	0.978627	-	-0.789132	0.344139
gga-miR-6631-5p	ENSGALG00000040003	-	-0.044547	0.899126	-	0.0306482	1	-	0.540598	0.496613	-	-0.372466	0.240519
gga-miR-6631-5p	ENSGALG00000005074	-	0.284749	0.164405	-	0.137918	0.488622	-	0.130389	0.307511	-	0.25038	0.193305
gga-miR-6631-5p	ENSGALG00000004767	-	0.126088	0.55114	-	-0.00247662	0.931149	-	0.133519	0.580926	-	0.157303	0.394926
gga-miR-6631-5p	ENSGALG00000004701	-	-0.014095	0.955644	-	0.0221005	0.845187	-	0.126029	0.461654	-	0.0482603	0.75999
gga-miR-6631-5p	ENSGALG00000042266	-	0.669581	0.180109	-	0.398242	0.534722	-	0.93926	0.373949	-	0.894786	0.144863
gga-miR-6631-5p	ENSGALG00000043394	-	-0.245636	0.226679	-	-0.318431	0.114856	-	-0.473409	0.02659	-	-0.0901474	0.609904
gga-miR-6631-5p	ENSGALG00000004378	-	0.190965	0.483663	-	0.0932215	0.751601	-	-0.086008	0.967216	-	0.23732	0.364162
gga-miR-6631-5p	ENSGALG00000004052	-	0.0559577	0.810339	-	0.00261658	0.961497	-	-0.0196454	0.94105	-	0.071237	0.726447
gga-miR-6631-5p	ENSGALG00000021520	-	0.803251	0.670847	-	1.8906	0.214112	-	0.439948	0.918894	-	0.0636728	1
gga-miR-6631-5p	ENSGALG00000002546	-	-0.427594	0.165568	-	-0.25916	0.36673	-	-0.377822	0.166751	-	-0.0158447	0.982016
gga-miR-6631-5p	ENSGALG00000043499	-	0.0534458	0.877626	-	-0.100257	0.799644	-	0.0313322	0.975826	-	0.0948463	0.769698
gga-miR-6631-5p	ENSGALG00000002375	-	-0.497856	0.054342	-	-0.424931	0.0627581	-	-0.854442	0.00518656	-	-0.478517	0.0541293
gga-miR-6631-5p	ENSGALG00000001950	-	-0.178605	0.392453	-	-0.0990206	0.652816	-	-0.13661	0.793383	-	-0.00589736	0.952943
gga-miR-6631-5p	ENSGALG00000001637	-	0.0900349	0.706056	-	-0.0455929	0.858929	-	-0.0931435	0.784009	-	0.0223961	0.909935
gga-miR-6631-5p	ENSGALG00000001474	-	0.0768196	0.67647	-	0.112761	0.540304	-	0.0266622	0.919185	-	0.0817528	0.648926
gga-miR-6631-5p	ENSGALG00000001434	-	-0.294507	0.327656	-	-0.00230333	0.936607	-	0.0707757	0.700249	-	-0.311922	0.288602
gga-miR-6631-5p	ENSGALG00000001103	-	-0.369664	0.0801077	-	-0.261623	0.217702	-	-0.402685	0.137234	-	-0.288131	0.145327
gga-miR-6631-5p	ENSGALG00000035677	-	-0.55312	0.104582	-	-0.622742	0.111323	-	-0.72449	0.10184	-	-0.306517	0.293044
gga-miR-6631-5p	ENSGALG00000000993	-	0.0770052	0.676422	-	0.182233	0.375749	-	0.0167549	0.77463	-	0.0768716	0.636241
gga-miR-6631-5p	ENSGALG00000000950	-	-0.317937	0.109008	-	-0.309732	0.11134	-	-0.539957	0.0211642	-	-0.169223	0.317385
gga-miR-6631-5p	ENSGALG00000000927	-	-0.0349064	0.852535	-	-0.0245412	0.943464	-	0.126944	0.572312	-	0.15603	0.434024
gga-miR-6631-5p	ENSGALG00000000906	-	0.160061	0.466938	-	0.110266	0.692722	-	-0.0988956	0.712273	-	0.155956	0.467099
gga-miR-6631-5p	ENSGALG00000000864	-	0.0133493	1	-	0.0380264	0.924178	-	-0.174685	0.516226	-	0.0606667	0.823309
gga-miR-6631-5p	ENSGALG00000024335	-	-0.171595	0.373497	-	-0.248475	0.234096	-	-0.199985	0.414041	-	-0.128092	0.443912
gga-miR-6631-5p	ENSGALG00000034134	-	-0.0291013	0.816525	-	-0.140601	0.477861	-	-0.0817008	0.605139	-	-0.148252	0.419774
gga-miR-6631-5p	ENSGALG00000001163	-	0.0698668	0.792567	-	0.124262	0.62747	-	-0.0804426	0.852112	-	0.112293	0.644427
gga-miR-6631-5p	ENSGALG00000026167	-	-0.0377826	0.858014	-	-0.0440195	0.818193	-	-0.473376	0.209113	-	-0.198739	0.308243
gga-miR-6631-5p	ENSGALG00000001531	-	0.392389	0.290809	-	0.153547	0.716677	-	0.726453	0.180483	-	-0.0220702	0.998648
gga-miR-6631-5p	ENSGALG00000001563	-	-0.0458894	0.813449	-	-0.0239516	0.912839	-	-0.0860278	0.792711	-	0.0812486	0.703638
gga-miR-6631-5p	ENSGALG00000001607	-	0.400315	0.0698729	-	0.338418	0.117322	-	0.159764	0.351951	-	0.0732157	0.779528
gga-miR-6631-5p	ENSGALG00000017357	-	-0.627586	0.00169158	-	-0.467583	0.0180722	-	-0.740532	0.000790096	-	-0.400653	0.0290065
gga-miR-6631-5p	ENSGALG00000021539	-	0.0731637	0.755343	-	-0.0644826	0.831485	-	-0.132861	0.824088	-	-0.0792304	0.731271
gga-miR-6631-5p	ENSGALG00000041025	-	0.869489	0.302916	-	0.640697	0.502292	-	1.39297	0.48361	-	-0.252239	0.862244
gga-miR-6631-5p	ENSGALG00000002219	-	-0.00250367	0.96889	-	-0.0965409	0.578429	-	0.0873731	0.52922	-	-0.0919902	0.623002
gga-miR-6631-5p	ENSGALG00000002827	-	-0.170122	0.414179	-	-0.189324	0.351744	-	-0.412381	0.167967	-	-0.119575	0.531578
gga-miR-6631-5p	ENSGALG00000002841	-	0.054016	0.854491	-	0.0741177	0.79518	-	-0.108706	0.742829	-	0.173311	0.474792
gga-miR-6631-5p	ENSGALG00000002993	up	1.15628	0.0149544	-	0.973087	0.029076	-	1.69633	0.170795	-	0.454358	0.240005
gga-miR-6631-5p	ENSGALG00000033376	-	1.03608	0.184111	-	0.928751	0.288259	-	1.95969	0.400713	-	0.62113	0.407441
gga-miR-6631-5p	ENSGALG00000034989	-	0.0374973	0.867681	-	0.0714345	0.774235	-	0.0751184	0.722097	-	0.168696	0.400814
gga-miR-6631-5p	ENSGALG00000004237	-	-0.0513987	0.769119	-	-0.129717	0.488988	-	-0.189717	0.398588	-	-0.0221149	0.894388
gga-miR-6631-5p	ENSGALG00000004333	-	0.291163	0.210082	-	-0.00533203	0.93439	-	-0.114892	0.691158	-	0.0862137	0.736666
gga-miR-6631-5p	ENSGALG00000004376	-	0.981977	0.0185801	-	0.344527	0.476978	-	0.405757	0.728496	-	0.231661	0.604821
gga-miR-6631-5p	ENSGALG00000004418	-	0.54473	0.625671	-	-0.319746	0.564911	-	-1.42804	0.357361	-	2.07116	0.234395
gga-miR-6631-5p	ENSGALG00000026401	-	-0.012609	0.954473	-	-0.122233	0.557302	-	-0.27536	0.254419	-	0.0502837	0.783997
gga-miR-6631-5p	ENSGALG00000042538	-	-0.0106011	1	-	0.0327084	0.900788	-	-0.0332491	0.979317	-	-0.415082	0.310081
gga-miR-6631-5p	ENSGALG00000038290	-	-0.20951	0.297078	-	-0.169506	0.409941	-	-0.277571	0.26327	-	-0.11571	0.556717
gga-miR-6631-5p	ENSGALG00000007251	-	-0.590992	0.227107	-	-0.667911	0.130477	-	-1.05028	0.251513	-	-0.313494	0.395352
gga-miR-6631-5p	ENSGALG00000034001	-	0.135927	0.47434	-	0.115306	0.53411	-	0.0912016	0.641546	-	-0.0542499	0.849718
gga-miR-6631-5p	ENSGALG00000019768	-	-0.239155	0.410547	-	-0.560303	0.0453636	-	-0.545536	0.084915	-	-0.310332	0.284201
gga-miR-6631-5p	ENSGALG00000007676	-	-0.354207	0.125261	-	-0.293538	0.22767	-	-0.310243	0.229489	-	-0.251374	0.25562
gga-miR-6631-5p	ENSGALG00000007747	-	-0.512992	0.026851	-	-0.530815	0.0267746	-	-0.549842	0.159772	-	-0.279973	0.180427
gga-miR-6631-5p	ENSGALG00000007934	-	-0.283546	0.160798	-	-0.24162	0.227717	-	-0.360812	0.147498	-	-0.195866	0.28795
gga-miR-6631-5p	ENSGALG00000007961	-	0.0357153	0.969456	-	0.0100866	0.991646	-	0.00299226	0.958084	-	0.270904	0.350293
gga-miR-6631-5p	ENSGALG00000007999	-	-0.137858	0.505864	-	-0.0983329	0.658528	-	-0.193703	0.5165	-	-0.0752669	0.683808
gga-miR-6631-5p	ENSGALG00000008011	-	0.179764	0.585882	-	0.11686	0.75342	-	0.0790915	0.860467	-	0.0288881	0.935001
gga-miR-6631-5p	ENSGALG00000029674	-	-0.707307	0.00437747	-	-0.586259	0.00954508	down	-1.16425	0.000255786	-	-0.568557	0.0066986
gga-miR-6631-5p	ENSGALG00000040908	-	-0.0263768	0.9473	-	-0.110523	0.681885	-	-0.15372	0.622723	-	0.0641214	0.827846
gga-miR-6631-5p	ENSGALG00000001049	-	-0.113599	0.604332	-	-0.21707	0.356251	-	-0.255284	0.429754	-	-0.0472261	0.840351
gga-miR-6631-5p	ENSGALG00000001837	-	-0.0556582	0.959504	-	-0.0835159	0.826023	-	-0.245818	0.611018	-	-0.089335	0.837587
gga-miR-6631-5p	ENSGALG00000017358	-	-0.405995	0.0852978	-	-0.116651	0.589182	-	-0.288292	0.299375	-	-0.341011	0.129158
gga-miR-6631-5p	ENSGALG00000002618	-	1.90228	0.0853085	up	1.18644	0.00215463	up	1.65915	0.0423169	-	0.6775	0.0861381
gga-miR-6631-5p	ENSGALG00000002653	-	0.166443	0.42479	-	0.17185	0.406808	-	0.284167	0.221492	-	0.218168	0.280571
gga-miR-6631-5p	ENSGALG00000026822	-	-0.310199	0.142076	-	-0.319603	0.123661	-	-0.700835	0.0122056	-	-0.204814	0.297952
gga-miR-6631-5p	ENSGALG00000003211	-	-0.312172	0.13343	-	-0.298818	0.160367	-	-0.563205	0.0340796	-	-0.154437	0.402367
gga-miR-6631-5p	ENSGALG00000003665	-	-0.532819	0.0590661	-	-0.743651	0.00938326	down	-1.22966	0.0205268	-	-0.453455	0.0944333
gga-miR-6631-5p	ENSGALG00000004259	-	-0.124022	0.512126	-	-0.135858	0.497012	-	-0.187315	0.417031	-	0.0385938	0.886538
gga-miR-6631-5p	ENSGALG00000004326	-	0.242105	0.267393	-	0.0884614	0.696974	-	0.0491283	0.653379	-	0.132784	0.531275
gga-miR-6631-5p	ENSGALG00000042071	-	0.046797	0.850497	-	-0.0919487	0.623163	-	-0.11429	0.598641	-	0.10452	0.639077
gga-miR-6631-5p	ENSGALG00000028801	-	0.377711	0.0658676	-	0.348162	0.101996	-	0.160099	0.418157	-	0.288973	0.128117
gga-miR-6631-5p	ENSGALG00000005205	-	0.0324875	0.973311	-	0.0324602	0.916022	-	-0.154411	0.67134	-	0.0659498	0.866864
gga-miR-6631-5p	ENSGALG00000005295	-	-0.0495367	0.79009	-	-0.201689	0.304893	-	-0.457255	0.0739245	-	-0.0462465	0.783206
gga-miR-6631-5p	ENSGALG00000005397	-	0.165815	0.458732	-	0.172326	0.406303	-	0.142924	0.456563	-	0.193401	0.345682
gga-miR-6631-5p	ENSGALG00000027641	-	-0.920079	0.00223553	-	-0.497417	0.0657709	-	-0.782427	0.0530905	-	-0.741761	0.00625165
gga-miR-6631-5p	ENSGALG00000005525	-	0.0640275	0.709253	-	0.141055	0.432346	-	0.305938	0.133271	-	0.084913	0.590595
gga-miR-6631-5p	ENSGALG00000005575	-	-0.23082	0.23617	-	-0.113816	0.507606	-	-0.387419	0.0762233	-	-0.264593	0.150026
gga-miR-6631-5p	ENSGALG00000005660	-	0.0966127	0.619151	-	0.0765953	0.69449	-	-0.0337764	0.97505	-	-0.00374786	0.993197
gga-miR-6631-5p	ENSGALG00000005715	-	0.329893	0.128224	-	0.197918	0.354802	-	0.363173	0.128889	-	0.140872	0.457113
gga-miR-6631-5p	ENSGALG00000005209	-	0.519982	0.0863895	-	0.113882	0.668027	-	0.561055	0.0107256	-	0.287563	0.36132
gga-miR-6631-5p	ENSGALG00000005242	up	2.70423	0.00763205	up	2.94588	0.00225898	-	3.93921	0.118448	up	2.29392	0.0361748
gga-miR-6631-5p	ENSGALG00000030775	-	-0.391614	0.0868607	-	-0.214095	0.344687	-	-0.426807	0.212139	-	-0.245334	0.222453
gga-miR-6631-5p	ENSGALG00000005331	-	-0.082464	0.879238	-	0.070631	0.941213	-	0.448431	0.620475	-	0.423178	0.461148
gga-miR-6631-5p	ENSGALG00000005417	-	0.0439208	0.916408	-	-0.316166	0.107151	-	-0.358261	0.0978262	-	-0.181156	0.422302
gga-miR-6631-5p	ENSGALG00000005860	-	-0.117921	0.560083	-	-0.0708204	0.826223	-	0.122755	0.554573	-	0.0172688	0.945677
gga-miR-6631-5p	ENSGALG00000005947	-	-0.0362903	0.88576	-	-0.156701	0.490499	-	-0.262783	0.448135	-	0.00145021	0.973069
gga-miR-6631-5p	ENSGALG00000006025	-	0.828933	0.0619501	-	0.620466	0.0964992	-	0.912414	0.298559	-	0.157145	0.662755
gga-miR-6631-5p	ENSGALG00000017394	down	-1.27246	4.43006e-09	-	-0.472922	0.0842317	down	-1.11138	8.31507e-07	-	-0.336658	0.272901
gga-miR-6631-5p	ENSGALG00000006542	-	0.0438837	0.818956	-	-0.012174	0.998175	-	-0.098984	0.760116	-	-0.142505	0.493105
gga-miR-6631-5p	ENSGALG00000006575	-	0.570844	0.228432	-	0.438047	0.448208	-	1.40005	0.276424	-	0.545281	0.358018
gga-miR-6631-5p	ENSGALG00000006723	down	-1.11382	7.48425e-05	-	-0.288356	0.525792	-	-0.73313	0.00699842	-	-0.467119	0.0494891
gga-miR-6631-5p	ENSGALG00000033178	-	-0.040129	0.864478	-	0.167447	0.412524	-	0.289651	0.277149	-	0.0125899	0.928565
gga-miR-6631-5p	ENSGALG00000007095	-	0.125625	0.516317	-	0.19804	0.308619	-	0.172208	0.361275	-	0.136224	0.448167
gga-miR-6631-5p	ENSGALG00000007125	-	0.0472594	0.753413	-	0.211622	0.294447	-	0.46882	0.339342	-	0.00827649	0.880104
gga-miR-6631-5p	ENSGALG00000007260	-	0.267988	0.174584	-	0.198077	0.289681	-	0.285877	0.12113	-	0.131398	0.455322
gga-miR-6631-5p	ENSGALG00000007492	-	-0.103809	0.573019	-	-0.0524548	0.762667	-	-0.173975	0.412849	-	-0.0277616	0.846606
gga-miR-6631-5p	ENSGALG00000007680	-	0.917447	0.0288868	-	0.409483	0.378006	-	1.35337	0.226385	-	0.296488	0.449096
gga-miR-6631-5p	ENSGALG00000007877	-	-0.0105629	0.962766	-	0.0170616	0.920443	-	-0.0622449	0.837513	-	-0.0438207	0.827115
gga-miR-6631-5p	ENSGALG00000007900	-	-0.741575	0.103255	-	-0.593689	0.235144	down	-1.28053	0.0235158	-	-0.482371	0.182376
gga-miR-6631-5p	ENSGALG00000008557	-	0.506474	0.0308502	-	0.430648	0.0712475	-	0.726576	0.044172	-	0.489175	0.0301127
gga-miR-6631-5p	ENSGALG00000008686	-	0.0324701	0.791641	-	-0.126357	0.681957	-	-0.203032	0.404099	-	-0.292627	0.188212
gga-miR-6631-5p	ENSGALG00000008985	-	-0.151951	0.441127	-	-0.0862932	0.614783	-	-0.193347	0.433886	-	-0.10664	0.500848
gga-miR-6631-5p	ENSGALG00000042651	-	-0.0630493	0.78126	-	0.131773	0.579234	-	-0.0584774	0.942137	-	0.0384328	0.840646
gga-miR-6631-5p	ENSGALG00000009500	-	-0.0664937	0.769295	-	-0.0673016	0.767497	-	-0.0442634	0.869176	-	-0.0248863	0.926089
gga-miR-6631-5p	ENSGALG00000035239	-	0.0651146	0.727085	-	0.165426	0.351983	-	0.17717	0.290054	-	-0.071423	0.822902
gga-miR-6631-5p	ENSGALG00000035504	-	0.97611	0.00126109	up	1.05344	0.000530398	up	1.56898	0.0162823	-	0.770196	0.00998462
gga-miR-6631-5p	ENSGALG00000010854	-	0.286381	0.173287	-	0.218128	0.355437	-	0.13891	0.660405	-	0.0145925	0.932484
gga-miR-6631-5p	ENSGALG00000010961	-	-0.293183	0.190994	-	-0.290719	0.18743	-	-0.0387013	0.985901	-	-0.194979	0.382231
gga-miR-6631-5p	ENSGALG00000010997	-	0.24027	0.410953	-	0.245188	0.472433	-	0.24164	0.803294	-	-0.313977	0.412909
gga-miR-6631-5p	ENSGALG00000011038	-	-0.000989485	0.975309	-	0.0996052	0.573994	-	-0.0217764	0.780939	-	-0.0595577	0.783345
gga-miR-6631-5p	ENSGALG00000030081	-	0.213094	0.292426	-	0.0654452	0.781023	-	0.12055	0.621903	-	0.194141	0.298888
gga-miR-6631-5p	ENSGALG00000030455	-	-0.150032	0.66034	-	-0.0360444	0.98775	-	-0.0901217	0.684532	-	-0.234009	0.425639
gga-miR-6631-5p	ENSGALG00000011243	up	2.50121	1.90415e-05	up	2.72351	2.17268e-06	up	3.55004	0.0426979	up	1.80451	0.00504312
gga-miR-6631-5p	ENSGALG00000011254	-	0.312565	0.264543	-	0.279476	0.29828	-	0.0167755	0.730366	-	0.12608	0.478573
gga-miR-6631-5p	ENSGALG00000025811	-	-0.0328934	0.915409	-	-0.00875888	0.995185	-	0.116651	0.678134	-	-0.143628	0.549348
gga-miR-6631-5p	ENSGALG00000011488	-	-0.0884363	0.662967	-	0.0495113	0.757473	-	-0.182692	0.638375	-	-0.0891442	0.682355
gga-miR-6631-5p	ENSGALG00000040363	-	0.172884	0.445648	-	0.136809	0.582285	-	0.21219	0.553075	-	0.25469	0.211764
gga-miR-6631-5p	ENSGALG00000030493	-	-0.476974	0.0709632	-	-0.30414	0.188004	-	-0.0590989	0.788844	-	-0.204745	0.404297
gga-miR-6631-5p	ENSGALG00000030552	-	0.080627	0.819613	-	0.41573	0.25384	-	0.319964	0.442603	-	0.144059	0.573945
gga-miR-6631-5p	ENSGALG00000029235	-	0.32427	0.438122	-	0.335191	0.394157	-	0.635223	0.506675	-	0.0719791	0.809704
gga-miR-6631-5p	ENSGALG00000036412	up	1.39786	0.00966489	up	1.18037	0.0143988	-	2.24138	0.218706	-	0.822244	0.0987718
gga-miR-6631-5p	ENSGALG00000032316	-	-0.529802	0.00841234	-	-0.0314632	0.933739	-	-0.178455	0.433137	-	-0.0800793	0.674671
gga-miR-6631-5p	ENSGALG00000033928	-	0.641743	0.0977632	-	0.47256	0.363189	-	0.212046	0.773285	-	0.285355	0.576412
gga-miR-6631-5p	ENSGALG00000040028	-	0.227552	0.287355	-	0.206315	0.329702	-	0.409076	0.0904827	-	0.176143	0.387619
gga-miR-6631-5p	ENSGALG00000034493	-	0.839925	0.00116617	-	0.61994	0.00833125	-	0.874865	0.0274254	-	0.343054	0.134712
gga-miR-6631-5p	ENSGALG00000037629	-	0.179353	0.419559	-	0.075937	0.635736	-	0.174728	0.356387	-	0.0479875	0.728982
gga-miR-6631-5p	ENSGALG00000042063	-	0.489543	0.134346	-	0.67986	0.0545472	-	1.28907	0.166049	-	0.311775	0.282156
gga-miR-6631-5p	ENSGALG00000040364	-	0.0925095	0.678442	-	-0.00803905	1	-	-0.141773	0.531538	-	-0.0179613	0.915884
gga-miR-6631-5p	ENSGALG00000031397	-	-0.0719491	0.784946	-	0.0211989	0.862894	-	0.209698	0.709646	-	-0.233923	0.336054
gga-miR-6631-5p	ENSGALG00000036390	-	0.137994	0.694875	-	0.0747982	0.825	-	0.997655	0.0503354	-	0.051428	0.779731
gga-miR-6631-5p	ENSGALG00000034616	-	0.653656	0.173077	-	0.7713	0.0193381	-	1.33818	0.173653	-	0.283074	0.405352
gga-miR-6631-5p	ENSGALG00000038089	-	0.0618855	0.708952	-	-0.166985	0.468073	-	-0.148539	0.605492	-	-0.153244	0.510029
gga-miR-6631-5p	ENSGALG00000040298	-	0.209386	0.475722	-	0.454739	0.0678833	-	0.385499	0.550984	-	0.33592	0.197966
gga-miR-6631-5p	ENSGALG00000037246	-	0.605892	0.112351	-	0.628004	0.227728	up	1.39887	0.0294499	-	0.379191	0.492873
gga-miR-6631-5p	ENSGALG00000036067	-	-1.27423	0.267802	-	-0.999451	0.369057	-	-0.501375	0.549175	-	-1.07698	0.353049
gga-miR-6631-5p	ENSGALG00000042454	-	1.05169	0.17359	-	0.533302	0.285109	-	2.01895	0.188376	-	0.615394	0.263763
gga-miR-6631-5p	ENSGALG00000037811	-	-0.354878	0.75146	-	0.188498	0.902755	-	-0.126983	0.65205	-	-0.567688	0.471007
gga-miR-6631-5p	ENSGALG00000012702	-	0.449896	0.0198548	-	0.327145	0.0799947	-	0.362835	0.0426454	-	0.299513	0.0836151
gga-miR-6631-5p	ENSGALG00000012712	-	0.317157	0.411284	-	0.163507	0.523811	-	0.343519	0.708502	-	-0.605736	0.0933855
gga-miR-6631-5p	ENSGALG00000019570	-	0.232119	0.365445	-	0.0297091	0.877673	-	-0.027624	0.872299	-	0.0851612	0.714364
gga-miR-6631-5p	ENSGALG00000012782	-	-0.0305871	0.851741	-	-0.168278	0.397524	-	-0.0117452	0.915224	-	0.040145	0.912524
gga-miR-6631-5p	ENSGALG00000025747	-	-0.065737	0.767978	-	0.0698022	0.793947	-	-0.0221897	1	-	0.00728178	0.988812
gga-miR-6631-5p	ENSGALG00000028822	-	0.259763	0.621019	-	0.0718683	0.96993	-	0.44931	0.801979	-	0.36498	0.426473
gga-miR-6631-5p	ENSGALG00000012907	-	1.99358	0.243723	-	2.42514	0.118312	-	3.53915	0.136411	-	2.58575	0.0668073
gga-miR-6631-5p	ENSGALG00000012965	-	0.237921	0.251974	-	0.131301	0.549662	-	0.0738261	0.648759	-	0.3372	0.0868751
gga-miR-6631-5p	ENSGALG00000031495	-	0.0265064	0.907249	-	0.0444149	0.726019	-	0.0102276	0.772909	-	-0.223885	0.250127
gga-miR-6631-5p	ENSGALG00000013060	-	0.688583	0.259428	up	1.10836	0.000819359	-	1.09891	0.0687701	-	0.290959	0.397894
gga-miR-6631-5p	ENSGALG00000013064	-	0.126848	0.552348	-	0.125458	0.533003	-	0.118672	0.650109	-	-0.00567179	0.965574
gga-miR-6631-5p	ENSGALG00000013102	-	0.409362	0.177486	-	0.181746	0.503662	-	0.690023	0.193964	-	0.0666842	0.682731
gga-miR-6631-5p	ENSGALG00000013135	-	-0.0895342	0.622482	-	0.0602806	0.777405	-	-0.0268593	0.928697	-	0.160803	0.409817
gga-miR-6631-5p	ENSGALG00000013160	-	-0.0335944	0.907681	-	0.0966529	0.622941	-	0.0718184	0.677284	-	-0.0468901	0.850557
gga-miR-6631-5p	ENSGALG00000034628	-	0.726069	0.031635	-	0.101164	0.524948	-	0.0843137	0.683691	-	0.076624	0.618522
gga-miR-6631-5p	ENSGALG00000013196	-	0.688403	0.00904705	-	0.60756	0.0295782	-	0.718916	0.0800354	-	0.5654	0.0463512
gga-miR-6631-5p	ENSGALG00000013400	-	-0.311174	0.138387	-	-0.295735	0.161045	-	-0.463299	0.108934	-	-0.21331	0.262124
gga-miR-6631-5p	ENSGALG00000013462	-	0.292151	0.155538	-	0.275451	0.172197	-	0.1398	0.60429	-	0.0168614	0.852952
gga-miR-6631-5p	ENSGALG00000028821	-	-0.0935341	0.721002	-	0.389471	0.0775087	-	0.166972	0.529933	-	0.312638	0.195586
gga-miR-6631-5p	ENSGALG00000013594	-	0.124809	0.677094	-	0.364271	0.252726	-	0.758402	0.268743	-	0.138374	0.629186
gga-miR-6631-5p	ENSGALG00000013624	-	-0.0947941	0.828617	-	-0.184918	0.5153	-	-0.388115	0.153306	-	-0.171279	0.452078
gga-miR-6631-5p	ENSGALG00000013628	-	0.0711434	0.793492	-	0.0532904	0.784259	-	0.0347448	0.94652	-	-0.00515266	0.884652
gga-miR-6631-5p	ENSGALG00000028682	-	0.973478	0.0203581	up	1.04613	0.0396261	up	1.67578	0.0175859	-	0.496776	0.360083
gga-miR-6631-5p	ENSGALG00000013731	-	0.101354	0.659978	-	0.162157	0.459775	-	0.262474	0.294343	-	0.130499	0.519766
gga-miR-6631-5p	ENSGALG00000019509	up	1.29699	0.00402281	up	1.49361	0.01843	-	2.30836	0.140826	up	1.26119	0.00187498
gga-miR-6631-5p	ENSGALG00000013887	-	-0.0120682	0.938246	-	0.0694211	0.760055	-	0.0390592	0.944538	-	-0.156982	0.443649
gga-miR-6631-5p	ENSGALG00000013858	-	-0.385689	0.16312	-	-0.64551	0.0205535	-	-0.281184	0.35095	-	-0.197638	0.384339
gga-miR-6631-5p	ENSGALG00000013785	-	-0.215268	0.353585	-	0.0659459	0.728842	-	-0.2892	0.369675	-	-0.0894367	0.65295
gga-miR-6631-5p	ENSGALG00000022875	-	0.79465	0.0842296	up	1.01296	0.0269223	-	1.36833	0.104039	-	0.782164	0.0893404
gga-miR-6631-5p	ENSGALG00000039455	-	-0.273365	0.181664	-	-0.306941	0.143032	-	-0.264574	0.279379	-	-0.155731	0.391817
gga-miR-6631-5p	ENSGALG00000008400	-	-0.250932	0.2797	-	-0.043099	0.757548	-	0.0390711	1	-	0.0394945	0.987518
gga-miR-6631-5p	ENSGALG00000014615	up	2.24459	3.71195e-06	up	2.07564	8.57807e-05	-	3.2903	0.0524483	up	1.89284	0.000823359
gga-miR-6631-5p	ENSGALG00000027053	-	-0.0940207	0.897897	-	0.243895	0.962264	-	-0.188769	0.822547	-	-0.352201	0.645634
gga-miR-6631-5p	ENSGALG00000014795	-	-0.584675	0.0165631	-	-0.441828	0.058222	-	-0.702577	0.0601099	-	-0.224129	0.302023
gga-miR-6631-5p	ENSGALG00000014801	-	-0.4181	0.0372472	-	-0.384774	0.101912	-	-0.392387	0.0562635	-	-0.0703678	0.68847
gga-miR-6631-5p	ENSGALG00000014897	-	-0.35237	0.0870619	-	-0.0915503	0.685732	-	-0.0171019	0.858577	-	-0.100934	0.62339
gga-miR-6631-5p	ENSGALG00000030724	-	-1.0246	0.128886	-	-0.524948	0.398181	-	-0.205316	0.777986	down	-1.78153	0.00954868
gga-miR-6631-5p	ENSGALG00000015151	-	-0.0266073	0.893199	-	0.198549	0.323851	-	0.121359	0.583241	-	0.239475	0.219815
gga-miR-6631-5p	ENSGALG00000015183	-	0.331327	0.392983	-	0.322566	0.272878	-	0.528995	0.176557	-	0.0677155	0.775449
gga-miR-6631-5p	ENSGALG00000028133	-	0.143872	0.461431	-	0.2153	0.269813	-	0.256469	0.247614	-	0.0556086	0.709168
gga-miR-6631-5p	ENSGALG00000030902	-	0.114182	0.626415	-	-0.0179504	0.957223	-	0.157384	0.737526	-	0.0384827	0.805399
gga-miR-6631-5p	ENSGALG00000015269	up	2.42519	0.00159728	up	2.40498	0.00204466	up	3.74413	0.00986301	up	2.06688	0.0107733
gga-miR-6631-5p	ENSGALG00000031835	-	0.0578377	0.708609	-	0.20472	0.318534	-	0.318252	0.170849	-	0.297761	0.129633
gga-miR-6631-5p	ENSGALG00000042321	-	0.0349886	0.862208	-	0.0611738	0.665286	-	-0.0929346	0.734402	-	0.0811093	0.659617
gga-miR-6631-5p	ENSGALG00000039102	-	-0.0258197	0.912632	-	-0.0457574	0.905278	-	-0.029151	0.811844	-	0.070578	0.809015
gga-miR-6631-5p	ENSGALG00000034899	-	0.835182	0.184563	-	1.07226	0.0905955	-	1.55136	0.338697	-	-0.679442	0.629184
gga-miR-6631-5p	ENSGALG00000033304	-	-0.238604	0.288567	-	-0.18318	0.447462	-	-0.160677	0.522804	-	0.0188169	0.924988
gga-miR-6631-5p	ENSGALG00000042883	-	0.10849	0.561901	-	-0.020326	0.941268	-	0.0491758	0.717752	-	0.108779	0.507594
gga-miR-6631-5p	ENSGALG00000043033	-	0.0903623	0.674624	-	0.032486	0.868421	-	0.223889	0.411707	-	-0.0751069	0.728943
gga-miR-6631-5p	ENSGALG00000034751	up	1.95472	2.07614e-06	up	1.92534	5.29229e-06	up	2.55392	0.000633426	up	1.55202	0.00134936
gga-miR-6631-5p	ENSGALG00000043532	up	2.30313	0.009028	-	1.92837	0.0513428	-	2.96325	0.0504382	-	1.4979	0.141765
gga-miR-6631-5p	ENSGALG00000034346	-	0.00338188	1	-	-0.123065	0.805839	-	0.419235	0.712932	-	-0.371291	0.310497
gga-miR-6631-5p	ENSGALG00000035417	-	-0.166138	0.47834	-	-0.0815567	0.779333	-	0.143679	0.744855	-	-0.114266	0.615286
gga-miR-6631-5p	ENSGALG00000032701	-	0.199301	0.392829	-	-0.311314	0.346758	-	-0.0755463	0.895926	-	-0.0831654	0.824104
gga-miR-6631-5p	ENSGALG00000035031	-	-0.439794	0.184775	-	-0.528733	0.146445	-	-0.694165	0.318731	-	-0.242289	0.397084
gga-miR-6631-5p	ENSGALG00000040167	-	-0.581567	0.0159344	-	-0.159717	0.439084	-	-0.0906317	0.532193	-	-0.316247	0.158939
gga-miR-6631-5p	ENSGALG00000038915	-	0.00430658	0.898624	-	0.165018	0.414779	-	0.146644	0.7264	-	-0.0764964	0.818198
gga-miR-6631-5p	ENSGALG00000037975	up	1.71766	0.00932339	up	2.26255	0.000259852	-	2.60799	0.0701581	up	1.38517	0.0439076
gga-miR-6631-5p	ENSGALG00000031248	-	-0.0735312	0.859694	-	-0.0193229	0.899347	-	0.055253	0.906584	-	-0.0110893	0.952715
gga-miR-6631-5p	ENSGALG00000032031	-	0.707476	0.0588508	-	0.752054	0.0241431	-	1.60428	0.256733	-	0.419164	0.170422
gga-miR-6631-5p	ENSGALG00000043535	-	-0.0964027	0.87904	-	0.240225	0.235003	-	0.0887537	0.517317	-	0.0121048	0.855574
gga-miR-6631-5p	ENSGALG00000041337	-	-0.0278456	0.799425	-	-0.0645781	0.766024	-	-0.106802	0.630054	-	0.110299	0.622786
gga-miR-6631-5p	ENSGALG00000034876	-	0.0675687	0.892118	-	0.0525406	0.90544	-	0.0750182	0.88069	-	0.462205	0.0358963
gga-miR-6631-5p	ENSGALG00000043597	-	-0.245377	0.310086	-	-0.120278	0.862933	-	-0.00822134	0.722617	-	-0.114533	0.659956
gga-miR-6631-5p	ENSGALG00000041353	-	0.722566	0.000906637	-	0.606626	0.00700461	-	0.0777994	0.901427	-	0.630743	0.00366369
gga-miR-6631-5p	ENSGALG00000044554	-	0.0446358	0.858277	-	-0.00186014	0.897662	-	0.100803	0.946255	-	-0.145033	0.604318
gga-miR-6631-5p	ENSGALG00000041445	-	0.468522	0.388148	-	0.0702832	0.97302	-	-0.41653	0.451082	-	0.12082	0.906152
gga-miR-6631-5p	ENSGALG00000029295	-	-0.272111	0.220059	-	-0.115083	0.561554	-	-0.194373	0.501045	-	-0.25272	0.22689
gga-miR-6631-5p	ENSGALG00000030626	-	-0.183657	0.46459	-	-0.092853	0.736686	-	0.0509294	0.873342	-	0.153721	0.551216
gga-miR-6631-5p	ENSGALG00000036618	-	0.130352	0.685667	-	-0.163539	0.616364	-	-0.231654	0.745203	-	-0.0206769	0.903277
gga-miR-6631-5p	ENSGALG00000043193	-	-0.0639386	0.740668	-	-0.0525101	0.793744	-	-0.0787487	0.647431	-	-0.0831852	0.660015
gga-miR-6631-5p	ENSGALG00000043787	-	0.659597	0.0726272	-	0.877603	0.0155331	-	0.971014	0.271853	-	0.4032	0.280853
gga-miR-6631-5p	ENSGALG00000029596	-	0.463056	0.0838969	-	0.581958	0.102878	-	0.700177	0.0800645	-	0.0482359	0.804746
gga-miR-6631-5p	ENSGALG00000033950	-	-0.0818646	0.661107	-	-0.209336	0.267576	-	-0.180103	0.465783	-	-0.059509	0.738749
gga-miR-6631-5p	ENSGALG00000036915	-	-0.769183	0.000443203	-	-0.404541	0.291501	-	-0.822646	0.000620515	-	-0.342227	0.19435
gga-miR-6631-5p	ENSGALG00000037773	-	-0.0047368	0.912622	-	-0.113085	0.849617	-	-0.399844	0.378783	-	-0.421759	0.306725
gga-miR-6631-5p	ENSGALG00000031519	-	0.025986	0.919137	-	0.119145	0.740279	-	0.222658	0.874698	-	0.163642	0.482442
gga-miR-6631-5p	ENSGALG00000041621	-	-0.307666	0.547778	-	-0.351037	0.409256	-	-0.559359	0.497708	-	-0.539482	0.203129
gga-miR-6631-5p	ENSGALG00000000990	-	-0.181487	0.372222	-	-0.109617	0.580181	-	-0.259773	0.203885	-	-0.0993017	0.599464
gga-miR-6631-5p	ENSGALG00000001034	-	-0.256326	0.300719	-	-0.360423	0.135847	-	-0.530341	0.161072	-	0.0611235	0.877019
gga-miR-6631-5p	ENSGALG00000001492	-	-0.115084	0.525413	-	-0.192282	0.327659	-	-0.436531	0.28509	-	0.00876256	0.979631
gga-miR-6631-5p	ENSGALG00000001550	-	0.146982	0.459058	-	0.194043	0.322803	-	0.205337	0.297276	-	0.111421	0.537601
gga-miR-6631-5p	ENSGALG00000003042	-	0.287451	0.177696	-	0.127667	0.508057	-	-0.259435	0.202227	-	0.208148	0.315046
gga-miR-6631-5p	ENSGALG00000003045	down	-1.31751	0.0141414	down	-1.48605	0.0080351	down	-2.07915	0.00209663	-	-0.831539	0.0675702
gga-miR-6631-5p	ENSGALG00000003147	-	-0.0381325	0.791571	-	-0.142426	0.442551	-	-0.238052	0.316845	-	-0.0637311	0.700671
gga-miR-6631-5p	ENSGALG00000003281	-	-0.301946	0.188592	-	-0.53341	0.0281857	-	-0.769548	0.0428338	-	-0.156955	0.460702
gga-miR-6631-5p	ENSGALG00000003503	-	-0.353202	0.092415	-	-0.154288	0.511865	-	-0.373981	0.0861428	-	-0.140323	0.464785
gga-miR-6631-5p	ENSGALG00000003681	-	-0.0381014	0.896809	-	0.127356	0.486454	-	0.1945	0.254174	-	0.128145	0.467266
gga-miR-6631-5p	ENSGALG00000004098	-	0.0342757	0.866782	-	0.0567238	0.787145	-	0.0336985	0.666917	-	0.122857	0.519698
gga-miR-6631-5p	ENSGALG00000004244	-	-0.539644	0.0151877	-	-0.444441	0.0744588	-	-0.351321	0.215406	-	-0.223235	0.265807
gga-miR-6631-5p	ENSGALG00000004309	-	0.00990426	1	-	0.736049	0.404576	-	0.823114	0.722954	-	-0.593617	0.547872
gga-miR-6631-5p	ENSGALG00000005338	-	-0.310863	0.17295	-	-0.322469	0.167	-	-0.109232	0.735648	-	-0.199532	0.364268
gga-miR-6631-5p	ENSGALG00000005352	-	0.560668	0.189152	-	0.192604	0.713536	-	0.66897	0.497771	-	-0.282325	0.581083
gga-miR-6631-5p	ENSGALG00000005460	-	-0.405051	0.499915	-	-0.179318	0.693931	-	0.117895	0.92558	-	-0.638063	0.388706
gga-miR-6631-5p	ENSGALG00000005609	-	0.156172	0.3937	-	0.180856	0.316132	-	0.335078	0.092811	-	0.118135	0.483915
gga-miR-6631-5p	ENSGALG00000005718	-	-0.60416	0.212595	-	-0.4918	0.292744	-	0.0399917	0.765485	-	0.405996	0.335861
gga-miR-6631-5p	ENSGALG00000005976	-	0.00110776	0.949174	-	-0.00869963	0.969364	-	-0.0388353	0.706276	-	-0.307277	0.282788
gga-miR-6631-5p	ENSGALG00000006007	-	-1.49997	0.472412	-	-0.852512	0.653009	-	1.47101	0.63153	-	0.0308218	1
gga-miR-6631-5p	ENSGALG00000035378	-	-0.207502	0.438836	-	0.0242774	0.819703	-	-0.0386094	0.928443	-	-0.0683071	0.820295
gga-miR-6631-5p	ENSGALG00000004683	-	-0.0339051	0.848939	-	-0.0216465	0.907625	-	-0.294767	0.356167	-	-0.177218	0.387497
gga-miR-6631-5p	ENSGALG00000006101	-	0.241943	0.325863	-	0.0515346	0.83298	-	-0.0370339	0.92593	-	0.00177614	0.999575
gga-miR-6631-5p	ENSGALG00000006123	-	-0.317254	0.13011	-	-0.217408	0.315302	-	-0.305319	0.172442	-	-0.159006	0.423153
gga-miR-6631-5p	ENSGALG00000006182	-	-0.109347	0.582293	-	-0.110075	0.575391	-	-0.194015	0.589576	-	0.00666539	0.97928
gga-miR-6631-5p	ENSGALG00000006460	-	0.410311	0.258388	-	0.072452	0.694904	-	0.393039	0.492925	-	-0.0714876	0.981544
gga-miR-6631-5p	ENSGALG00000006594	-	-0.329295	0.187347	-	-0.492184	0.0483203	-	-0.26622	0.538873	-	-0.205314	0.334228
gga-miR-6631-5p	ENSGALG00000006604	-	0.0758853	0.707927	-	0.169752	0.427598	-	0.256666	0.34976	-	0.0345105	0.81299
gga-miR-6631-5p	ENSGALG00000006657	-	-0.201189	0.354073	-	-0.0183528	0.98036	-	-0.0899741	0.856584	-	-0.0440015	0.836832
gga-miR-6631-5p	ENSGALG00000006666	-	-0.486317	0.537759	-	-0.124034	0.856612	-	-0.216128	0.923331	-	-0.0487903	0.961878
gga-miR-6631-5p	ENSGALG00000006817	-	-0.0919691	0.656684	-	-0.0788253	0.733237	-	-0.267867	0.384067	-	-0.00719422	0.926917
gga-miR-6631-5p	ENSGALG00000007462	-	0.357698	0.0903674	-	0.313386	0.112788	-	0.235404	0.191395	-	0.263461	0.170605
gga-miR-6631-5p	ENSGALG00000007554	-	0.262835	0.178487	-	0.172926	0.338374	-	0.337915	0.068627	-	0.0923198	0.570535
gga-miR-6631-5p	ENSGALG00000007771	-	0.0697982	0.819252	-	-0.0220013	0.903794	-	-0.120719	0.664539	-	-0.13973	0.493994
gga-miR-6631-5p	ENSGALG00000007994	-	-0.0192662	1	-	0.19905	0.499798	-	0.654295	0.291129	-	0.153778	0.576965
gga-miR-6631-5p	ENSGALG00000008015	-	-0.311572	0.136208	-	-0.155102	0.47229	-	-0.220529	0.33299	-	-0.138977	0.471373
gga-miR-6631-5p	ENSGALG00000008021	-	0.0333554	0.88807	-	-0.0373335	0.838814	-	-0.0287229	0.951399	-	0.0842992	0.667562
gga-miR-6631-5p	ENSGALG00000037479	-	0.0941651	0.86138	-	0.326004	0.459163	-	-0.163798	0.909891	-	-0.158572	0.640544
gga-miR-6631-5p	ENSGALG00000033569	-	-0.335704	0.188357	-	-0.188274	0.467189	-	-0.361222	0.32256	-	-0.320169	0.186376
gga-miR-6631-5p	ENSGALG00000024053	-	-0.341155	0.193191	-	-0.289534	0.274478	-	-0.817305	0.0605153	-	-0.0933321	0.653963
gga-miR-6631-5p	ENSGALG00000000975	-	-0.168781	0.431211	-	-0.291108	0.195332	-	-0.1725	0.587169	-	-0.13795	0.500809
gga-miR-6631-5p	ENSGALG00000027002	-	-Inf	0.110597	-	-1.3182	0.471228	-	-1.11862	0.727065	-	-0.0235151	1
gga-miR-6631-5p	ENSGALG00000035869	-	-0.143363	0.534246	-	-0.212864	0.422488	-	-0.396644	0.395249	-	-0.197618	0.392515
gga-miR-6631-5p	ENSGALG00000001872	-	0.253486	0.220376	-	0.150911	0.434359	-	0.191867	0.377009	-	0.05066	0.734919
gga-miR-6631-5p	ENSGALG00000003016	up	1.64191	0.0214677	up	1.89652	0.000950458	-	2.70666	0.0944516	up	1.49585	0.0102864
gga-miR-6631-5p	ENSGALG00000003358	-	-0.152969	0.458736	-	-0.0625612	0.750335	-	-0.154416	0.50039	-	-0.167649	0.360038
gga-miR-6631-5p	ENSGALG00000023708	-	-0.144212	0.860718	-	0.811735	0.183519	-	0.220417	0.904715	-	0.125968	0.860883
gga-miR-6631-5p	ENSGALG00000035819	-	0.679405	0.104932	-	0.331344	0.444194	-	0.27971	0.809343	-	0.0421739	0.920121
gga-miR-6631-5p	ENSGALG00000034213	-	0.280611	0.1574	-	0.0459568	0.685257	-	0.0714731	0.644716	-	-0.190985	0.457471
gga-miR-6631-5p	ENSGALG00000004590	-	0.123961	0.588654	-	-0.0247347	0.896859	-	-0.100084	0.674909	-	-0.00361959	0.941405
gga-miR-6631-5p	ENSGALG00000004741	-	-0.509499	0.0475222	-	-0.404395	0.0913681	-	-0.67192	0.0837957	-	-0.338186	0.157025
gga-miR-6631-5p	ENSGALG00000004874	-	-0.398489	0.0761899	-	-0.36954	0.0883219	-	-0.636623	0.0257424	-	-0.18755	0.329413
gga-miR-6631-5p	ENSGALG00000004882	-	-0.150081	0.566143	-	-0.13108	0.607808	-	-0.165921	0.68816	-	-0.195141	0.418882
gga-miR-6631-5p	ENSGALG00000031343	-	-0.238143	0.244507	-	-0.346434	0.109382	-	-0.602436	0.0799027	-	-0.0534162	0.733516
gga-miR-6631-5p	ENSGALG00000036391	-	-0.138568	0.484264	-	-0.103744	0.578151	-	-0.111416	0.734014	-	-0.116911	0.528945
gga-miR-6631-5p	ENSGALG00000035194	-	0.0512386	0.823089	-	0.0946358	0.584434	-	0.0808387	0.705453	-	0.0473972	0.816075
gga-miR-6631-5p	ENSGALG00000000275	-	0.0531234	0.82361	-	0.073726	0.724136	-	-0.0799551	0.865641	-	0.00420555	0.995478
gga-miR-6631-5p	ENSGALG00000000409	-	-0.26361	0.223634	-	-0.328336	0.118266	-	-0.515932	0.0792377	-	-0.177492	0.367975
gga-miR-6631-5p	ENSGALG00000033663	-	-0.124469	0.559578	-	-0.0856048	0.717822	-	-0.243019	0.411913	-	-0.151218	0.444714
gga-miR-6631-5p	ENSGALG00000033014	-	-0.281379	0.562515	-	0.137536	0.983941	-	-0.112645	1	-	0.219691	0.727108
gga-miR-6631-5p	ENSGALG00000036022	-	2.50958	0.153369	-	2.92994	0.0877952	-	3.02911	0.322251	-	2.69354	0.103931
gga-miR-6631-5p	ENSGALG00000000615	-	-0.377172	0.0877862	-	-0.215726	0.37508	-	-0.422661	0.141296	-	-0.127436	0.526715
gga-miR-6631-5p	ENSGALG00000000678	-	-0.361779	0.207516	-	-0.306124	0.314294	-	-0.503485	0.341202	-	-0.255245	0.381294
gga-miR-6631-5p	ENSGALG00000000737	-	0.24639	0.607216	-	0.338767	0.401858	-	-0.0144271	0.896255	-	-0.0381013	0.918126
gga-miR-6631-5p	ENSGALG00000000777	-	-0.0827845	0.69922	-	0.0092011	0.965256	-	-0.0540578	0.878063	-	-0.058357	0.787757
gga-miR-6631-5p	ENSGALG00000000895	-	-0.380666	0.0661826	-	-0.266807	0.201221	-	-0.426908	0.115824	-	-0.177438	0.376296
gga-miR-6631-5p	ENSGALG00000038748	-	-0.163906	0.483408	-	0.0818525	0.667637	-	-0.249767	0.524291	-	-0.0808896	0.77782
gga-miR-6631-5p	ENSGALG00000001262	-	-0.49868	0.0728596	-	-0.508985	0.11508	-	-0.472732	0.266163	-	-0.452324	0.0840591
gga-miR-6631-5p	ENSGALG00000033079	-	-0.123684	0.513857	-	-0.149363	0.417832	-	-0.337062	0.129717	-	-0.11786	0.500829
gga-miR-6631-5p	ENSGALG00000001502	-	-0.406849	0.0582429	-	-0.106861	0.600889	-	-0.158106	0.60121	-	-0.225898	0.223893
gga-miR-6631-5p	ENSGALG00000001946	-	0.990072	0.123575	-	0.973018	0.133605	-	1.8653	0.0994775	-	0.91674	0.121864
gga-miR-6631-5p	ENSGALG00000002013	-	-0.197388	0.358566	-	-0.27264	0.210498	-	-0.487518	0.0963366	-	-0.134177	0.497368
gga-miR-6631-5p	ENSGALG00000002127	-	-1.10336	0.0547783	-	-0.327227	0.672837	-	-0.709868	0.596009	-	-0.278419	0.53921
gga-miR-6631-5p	ENSGALG00000002144	-	-0.103638	0.610217	-	-0.137282	0.498592	-	-0.207533	0.331228	-	0.00344489	0.989061
gga-miR-6631-5p	ENSGALG00000002284	-	-0.116654	0.579893	-	-0.245235	0.282014	-	-0.325493	0.294522	-	-0.0910748	0.655129
gga-miR-6631-5p	ENSGALG00000002304	-	-0.234737	0.289826	-	-0.206259	0.363117	-	-0.345586	0.223973	-	-0.0443923	0.818054
gga-miR-6631-5p	ENSGALG00000039713	-	0.00720267	0.982595	-	-0.0695888	0.731587	-	-0.128036	0.50967	-	-0.000636457	0.988035
gga-miR-6631-5p	ENSGALG00000003297	-	-0.220227	0.312924	-	-0.203347	0.342751	-	-0.608137	0.0570444	-	-0.104971	0.58107
gga-miR-6631-5p	ENSGALG00000003337	-	-0.203375	0.27384	-	-0.292307	0.235291	-	-0.482922	0.134621	-	0.0430058	0.920815
gga-miR-6631-5p	ENSGALG00000030701	-	-0.322849	0.356889	-	0.00641049	0.999982	-	-0.331646	0.579818	-	0.000582076	1
gga-miR-6631-5p	ENSGALG00000003522	-	-0.443536	0.0244562	-	-0.355922	0.0696543	-	-0.503167	0.0141162	-	-0.190007	0.284717
gga-miR-6631-5p	ENSGALG00000004002	-	-0.919436	0.00568229	-	-0.84323	0.0115465	down	-1.29403	0.00281791	-	-0.565177	0.0617472
gga-miR-6631-5p	ENSGALG00000004282	-	0.142273	0.524905	-	0.07479	0.67686	-	0.021843	0.836595	-	0.11902	0.586479
gga-miR-6631-5p	ENSGALG00000034014	-	-0.156127	0.454102	-	-0.161966	0.403206	-	-0.148039	0.460168	-	-0.0762169	0.666033
gga-miR-6631-5p	ENSGALG00000001306	-	-0.0907071	0.632137	-	-0.0850874	0.687427	-	-0.0775249	0.827243	-	0.00777839	0.992428
gga-miR-6631-5p	ENSGALG00000001425	-	0.175482	0.616355	-	0.0315381	0.794859	-	0.491187	0.471259	-	0.246418	0.489929
gga-miR-6631-5p	ENSGALG00000006490	-	0.0244313	0.909191	-	0.114858	0.646581	-	0.213414	0.526739	-	0.411422	0.158236
gga-miR-6631-5p	ENSGALG00000032108	-	0.610724	0.573498	-	0.687979	0.584147	-	1.36846	0.500061	-	0.155208	0.897299
gga-miR-6631-5p	ENSGALG00000006755	-	-0.698622	0.342813	-	-0.230607	0.675327	-	-0.574032	0.697506	-	-0.689565	0.298058
gga-miR-6631-5p	ENSGALG00000030027	down	-1.18008	1.89708e-06	-	-0.714433	0.00309644	down	-1.67095	1.59651e-06	-	-0.476334	0.0323054
gga-miR-6631-5p	ENSGALG00000006809	-	-0.334667	0.471018	-	0.00258619	0.886713	-	0.151875	0.705937	-	-0.289274	0.458062
gga-miR-6631-5p	ENSGALG00000025882	-	0.0419005	0.941357	-	-0.249982	0.234465	-	-0.249965	0.313697	-	-0.16056	0.395019
gga-miR-6631-5p	ENSGALG00000027918	-	-0.240704	0.22919	-	-0.177686	0.382542	-	-0.254435	0.309477	-	-0.101398	0.571914
gga-miR-6631-5p	ENSGALG00000036993	-	-0.165908	0.454019	-	-0.274278	0.214118	-	-0.357919	0.207179	-	-0.271251	0.191547
gga-miR-6631-5p	ENSGALG00000040155	-	-0.152514	0.49812	-	0.00197636	0.969883	-	-0.11896	0.622938	-	-0.0538519	0.832677
gga-miR-6631-5p	ENSGALG00000033064	-	0.0742975	0.71436	-	0.159139	0.420123	-	0.0437765	0.772644	-	0.0132971	0.942822
gga-miR-6631-5p	ENSGALG00000007659	-	-0.0749854	0.710945	-	-0.15068	0.440122	-	-0.17631	0.594675	-	0.00214566	0.99856
gga-miR-6631-5p	ENSGALG00000007839	-	0.121122	0.701984	-	-0.0493959	0.897154	-	0.410631	0.4026	-	-0.17118	0.63801
gga-miR-6631-5p	ENSGALG00000007945	-	0.75501	0.480751	-	0.679336	0.571935	-	0.426154	1	-	-0.162246	0.951133
gga-miR-6631-5p	ENSGALG00000029918	-	-0.446774	0.0644251	-	-0.65569	0.00914846	-	-0.987618	0.00812286	-	-0.408268	0.0702143
gga-miR-6631-5p	ENSGALG00000013899	-	-0.0155808	0.871527	-	-0.191001	0.324572	-	-0.383882	0.318684	-	-0.0823686	0.596703
gga-miR-6631-5p	ENSGALG00000037540	-	-0.295959	0.232945	-	-0.241303	0.316772	-	-0.370463	0.246409	-	-0.112986	0.598314
gga-miR-6631-5p	ENSGALG00000033213	-	Inf	0.793631	-	-	-	-	Inf	0.797884	-	-	-
gga-miR-6631-5p	ENSGALG00000029528	-	-0.932325	0.00706612	-	-0.900344	0.00721613	down	-1.49422	0.00521313	-	-0.620019	0.0609351
gga-miR-6631-5p	ENSGALG00000027700	down	-1.19253	0.00106995	down	-1.20303	0.00264536	down	-1.52353	0.0190359	-	-0.75029	0.0198756
gga-miR-6631-5p	ENSGALG00000026964	-	0.165429	1	-	-Inf	0.883293	-	2.21243	0.734484	-	-0.110322	1
gga-miR-6631-5p	ENSGALG00000027475	-	0.61832	0.893319	-	-0.460133	1	-	-Inf	0.952142	-	0.542124	0.94051
gga-miR-6631-5p	ENSGALG00000013537	-	-0.236475	0.240096	-	-0.295434	0.147985	-	-0.490158	0.0219702	-	-0.152552	0.407418
gga-miR-6631-5p	ENSGALG00000014647	-	-0.133897	0.508087	-	-0.301216	0.129206	-	-0.414623	0.116873	-	-0.0519542	0.761495
gga-miR-6631-5p	ENSGALG00000014656	-	-0.208534	0.312281	-	-0.0888665	0.581301	-	-0.309953	0.159649	-	-0.27456	0.161501
gga-miR-6631-5p	ENSGALG00000000866	-	-0.491943	0.048345	-	-0.673933	0.00746258	-	-0.611764	0.163596	-	-0.177832	0.463479
gga-miR-6631-5p	ENSGALG00000000048	-	0.158368	0.549889	-	0.459982	0.224428	-	1.54897	0.328567	-	-0.0625728	0.949424
gga-miR-6631-5p	ENSGALG00000000616	-	0.053441	0.802662	-	-0.0153407	1	-	-0.260467	0.796607	-	-0.297734	0.465001
gga-miR-6631-5p	ENSGALG00000000606	-	-0.180692	0.432073	-	-0.159642	0.503904	-	-0.313349	0.438414	-	-0.0152489	0.939969
gga-miR-6631-5p	ENSGALG00000000362	-	-0.666946	0.178797	-	-0.153139	0.636334	-	-0.740813	0.302941	-	-0.856212	0.0773681
gga-miR-6631-5p	ENSGALG00000037995	-	-0.293302	0.192133	-	-0.331411	0.171067	-	-0.701049	0.0351457	-	-0.108182	0.571913
gga-miR-6631-5p	ENSGALG00000000544	-	-0.0667435	0.799956	-	-0.0372132	0.857927	-	-0.381509	0.251277	-	-0.00997561	0.957667
gga-miR-6631-5p	ENSGALG00000000551	-	0.0304164	0.901743	-	0.119296	0.627924	-	0.162658	0.488188	-	0.020435	0.934157
gga-miR-6631-5p	ENSGALG00000000712	-	0.313589	0.178078	-	0.229715	0.354939	-	0.248485	0.319672	-	0.145658	0.502754
gga-miR-6631-5p	ENSGALG00000037597	-	-0.0716224	0.662235	-	-0.170497	0.398465	-	-0.165138	0.506549	-	-0.0704109	0.644647
gga-miR-6631-5p	ENSGALG00000001117	-	-0.21877	0.347195	-	-0.17457	0.414525	-	-0.441261	0.195738	-	-0.248685	0.27632
gga-miR-6631-5p	ENSGALG00000001462	-	-0.510956	0.332315	-	-0.26785	0.567255	-	-0.660514	0.191432	-	-0.222887	0.595419
gga-miR-6631-5p	ENSGALG00000001717	-	-0.402536	0.187884	-	-0.340527	0.228027	-	-0.312355	0.424002	-	-0.517006	0.0542642
gga-miR-6631-5p	ENSGALG00000001816	-	0.123243	0.534515	-	-0.174802	0.441806	-	0.12681	0.732656	-	0.183626	0.369087
gga-miR-6631-5p	ENSGALG00000026692	-	0.149054	0.496758	-	0.0981986	0.65182	-	0.0496888	0.656929	-	0.0691019	0.722536
gga-miR-6631-5p	ENSGALG00000002147	-	-0.0642539	0.747196	-	0.0354005	0.858087	-	-0.0529824	0.946834	-	0.170924	0.397789
gga-miR-6631-5p	ENSGALG00000031493	-	-0.805433	0.00770364	-	-0.774284	0.0105538	down	-1.18964	0.0175836	-	-0.48756	0.0620061
gga-miR-6631-5p	ENSGALG00000003247	-	-0.0263899	0.880648	-	-0.0564775	0.782708	-	-0.137118	0.637883	-	0.135754	0.509083
gga-miR-6631-5p	ENSGALG00000023781	-	0.63826	0.0730872	-	0.795951	0.025357	-	0.659408	0.287582	-	0.26645	0.444003
gga-miR-6631-5p	ENSGALG00000003435	-	1.144	0.253872	-	1.415	0.179214	-	1.1865	0.556474	-	0.072418	0.999525
gga-miR-6631-5p	ENSGALG00000003498	-	-0.260321	0.247258	-	-0.24621	0.293374	-	-0.389899	0.182257	-	-0.314241	0.135383
gga-miR-6631-5p	ENSGALG00000043946	-	1.84888	0.67326	-	3.558	0.0994586	-	3.15837	0.579969	-	0.95699	0.95166
gga-miR-6631-5p	ENSGALG00000026348	-	1.2671	0.672098	-	1.00546	0.781811	-	3.44387	0.252913	-	-0.561335	1
gga-miR-6631-5p	ENSGALG00000001022	-	-0.0220634	0.934771	-	0.104632	0.610568	-	0.194701	0.731554	-	-0.177274	0.421029
gga-miR-6631-5p	ENSGALG00000024112	-	-0.742657	0.00120418	-	-0.816019	0.00027516	down	-1.33372	9.15549e-05	-	-0.567316	0.00589609
gga-miR-6631-5p	ENSGALG00000000410	-	0.0847309	0.664172	-	0.0613592	0.771459	-	0.105905	0.733886	-	0.0515263	0.779684
gga-miR-6631-5p	ENSGALG00000042894	down	-1.71556	0.00836926	down	-1.36631	0.0228648	down	-1.95549	0.0111329	-	-1.02551	0.0598607
gga-miR-6631-5p	ENSGALG00000009944	-	-0.139742	0.474644	-	-0.155242	0.389721	-	-0.245006	0.254946	-	-0.0912953	0.618451
gga-miR-6631-5p	ENSGALG00000043219	-	-0.014169	0.985558	-	0.139866	0.815982	-	-1.21219	0.451692	-	0.017513	0.927672
gga-miR-6631-5p	ENSGALG00000017553	-	-0.728633	0.0685924	-	-0.715073	0.0856582	down	-1.30569	0.0254356	-	-0.493312	0.232177
gga-miR-6631-5p	ENSGALG00000011937	-	-0.276336	0.318463	-	-0.269858	0.27268	-	-0.537215	0.0873134	-	-0.226312	0.351621
gga-miR-6631-5p	ENSGALG00000042628	-	-0.0325623	1	-	0.175955	0.780449	-	1.44179	0.392794	-	-0.575454	0.611071
gga-miR-6631-5p	ENSGALG00000032628	-	0.443919	0.59478	-	0.494878	0.56864	-	2.0105	0.274811	-	0.269584	0.783612
gga-miR-6631-5p	ENSGALG00000034693	-	0.00739852	0.942872	-	0.109112	0.655456	-	-0.0767117	0.862672	-	-0.0661261	0.76655
gga-miR-6631-5p	ENSGALG00000023881	-	0.19334	0.727191	-	0.0158231	0.996368	-	0.647466	0.586053	-	0.410778	0.406262
gga-miR-6631-5p	ENSGALG00000031813	-	-0.548209	0.0254471	-	-0.610484	0.00496675	-	-0.970874	0.000535045	-	-0.494086	0.0169512
gga-miR-6631-5p	ENSGALG00000003859	-	-0.372998	0.397481	-	-0.412275	0.426421	-	-0.578145	0.456308	-	-0.775586	0.124295
gga-miR-6631-5p	ENSGALG00000017414	-	-0.378762	0.0579667	-	-0.135938	0.41952	-	-0.176287	0.303291	-	-0.134347	0.422194
gga-miR-6631-5p	ENSGALG00000042796	-	-0.0450337	0.843738	-	-0.103932	0.647094	-	-0.124851	0.739212	-	-0.0558285	0.831919
gga-miR-6631-5p	ENSGALG00000035414	-	-0.222513	0.928019	-	0.641358	0.620098	-	1.57633	0.385241	-	-0.0327078	0.996624
gga-miR-6631-5p	ENSGALG00000003359	-	-0.11989	0.573718	-	-0.121111	0.604901	-	-0.133529	0.865606	-	0.00692617	0.970015
gga-miR-6631-5p	ENSGALG00000003261	-	0.0581621	0.80967	-	-0.059428	0.841477	-	-0.0470722	0.880801	-	0.563196	0.25738
gga-miR-6631-5p	ENSGALG00000000352	-	0.309889	0.125126	-	0.180001	0.30531	-	0.350194	0.0863201	-	0.237404	0.191654
gga-miR-6631-5p	ENSGALG00000000558	up	1.12337	0.0242509	-	0.955008	0.0646882	-	1.5382	0.324849	-	1.37998	0.0931272
gga-miR-6631-5p	ENSGALG00000002085	-	-0.371437	0.108977	-	-0.368563	0.0740681	-	-0.616094	0.0228215	-	-0.287754	0.158234
gga-miR-6631-5p	ENSGALG00000025907	-	-0.473711	0.0870978	-	-0.235581	0.402783	-	-0.72978	0.243926	-	-0.164872	0.467269
gga-miR-6631-5p	ENSGALG00000001093	-	-0.222441	0.243168	-	-0.290124	0.139155	-	-0.638897	0.00382634	-	-0.0796702	0.621911
gga-miR-6631-5p	ENSGALG00000001101	-	0.00247919	0.969492	-	0.157849	0.46757	-	0.134002	0.536227	-	0.0927485	0.705318
gga-miR-6631-5p	ENSGALG00000001126	-	-0.0755349	0.685564	-	0.0489356	0.789077	-	0.0901721	0.729804	-	0.0655504	0.763075
gga-miR-6631-5p	ENSGALG00000001289	-	-0.312235	0.535415	-	-0.353218	0.548913	-	0.41405	0.892809	-	0.28728	0.613291
gga-miR-6631-5p	ENSGALG00000026231	-	0.166624	0.494096	-	0.655862	0.0370947	-	1.13203	0.10404	-	0.124704	0.56863
gga-miR-6631-5p	ENSGALG00000021637	-	-0.596028	0.033483	-	-0.919714	0.0178653	-	-0.971951	0.0324167	-	-0.400886	0.098915
gga-miR-6631-5p	ENSGALG00000014067	-	-0.0291619	0.937869	-	-0.0392486	0.90261	-	-0.0145009	0.910642	-	0.0649579	0.664888
gga-miR-6631-5p	ENSGALG00000042132	-	-0.160174	0.457641	-	-0.201885	0.382653	-	-0.428742	0.153521	-	-0.210872	0.304034
gga-miR-6631-5p	ENSGALG00000033513	-	-0.0925562	0.674136	-	-0.0417235	0.891204	-	-0.163327	0.582347	-	-0.0797716	0.694714
gga-miR-6631-5p	ENSGALG00000003717	-	0.306151	0.116131	-	0.307593	0.107477	-	0.282305	0.0858997	-	0.206148	0.246659
gga-miR-6631-5p	ENSGALG00000003794	-	-0.106536	0.656324	-	0.123455	0.550475	-	0.258177	0.23927	-	-0.0622493	0.806827
gga-miR-6631-5p	ENSGALG00000030022	-	-0.272616	0.181472	-	-0.26884	0.315131	-	-0.207929	0.411658	-	-0.122962	0.501027
gga-miR-6631-5p	ENSGALG00000034048	-	0.145245	0.667017	-	0.246362	0.227779	-	0.319043	0.596572	-	-0.233579	0.57666
gga-miR-6631-5p	ENSGALG00000007845	-	-0.0526498	0.823935	-	-0.0335378	0.865764	-	-0.0662604	0.881737	-	-0.0826316	0.673024
gga-miR-6631-5p	ENSGALG00000004455	-	0.0308554	0.854518	-	0.0194949	0.902135	-	0.0137373	0.984002	-	-0.0354281	0.871143
gga-miR-6631-5p	ENSGALG00000037957	up	1.28919	0.000512116	up	1.07081	0.0297167	up	1.28745	0.0483337	-	0.678007	0.184473
gga-miR-6631-5p	ENSGALG00000029261	-	0.0443304	0.819693	-	-0.021579	0.873134	-	-0.0732349	0.686555	-	0.0135397	0.912013
gga-miR-6631-5p	ENSGALG00000008176	-	0.0509585	0.808752	-	0.108804	0.566216	-	0.46443	0.167408	-	0.0532485	0.744827
gga-miR-6631-5p	ENSGALG00000008313	-	-0.100057	0.689889	-	0.0373499	0.891212	-	-0.0391784	0.83301	-	-0.183158	0.426358
gga-miR-6631-5p	ENSGALG00000009056	-	0.0306618	0.877848	-	-0.0564498	0.8165	-	0.150283	0.348664	-	0.105004	0.584278
gga-miR-6631-5p	ENSGALG00000009047	-	0.196452	0.356777	-	0.244729	0.259619	-	0.00225136	0.985105	-	0.243453	0.219966
gga-miR-6631-5p	ENSGALG00000032529	-	-0.163297	0.404212	-	-0.0923859	0.652794	-	-0.235311	0.318719	-	-0.0946625	0.585974
gga-miR-6631-5p	ENSGALG00000008855	-	-0.372256	0.0739959	-	-0.25954	0.205774	-	-0.225913	0.279143	-	-0.261974	0.174013
gga-miR-6631-5p	ENSGALG00000008828	-	0.264429	0.185907	-	0.175199	0.377866	-	0.0893189	0.499149	-	0.0863012	0.611241
gga-miR-6631-5p	ENSGALG00000026298	-	-0.0504452	0.838742	-	-0.0191028	0.901997	-	-0.190832	0.440163	-	-0.450788	0.0272895
gga-miR-6631-5p	ENSGALG00000031582	-	-0.209551	0.290437	-	-0.165378	0.414875	-	-0.168486	0.388899	-	-0.105665	0.549334
gga-miR-6631-5p	ENSGALG00000023648	-	-0.00850219	0.952607	-	-0.0159946	0.935224	-	-0.0975606	0.683212	-	0.103746	0.607746
gga-miR-6631-5p	ENSGALG00000028587	-	-0.0261373	0.902438	-	-0.0929088	0.656969	-	-0.00620986	0.952193	-	0.0349326	0.849098
gga-miR-6631-5p	ENSGALG00000008698	-	-0.103704	0.633102	-	0.0155854	0.882323	-	-0.0580803	0.66026	-	0.0303128	0.884288
gga-miR-6631-5p	ENSGALG00000008667	-	-0.192204	0.32166	-	-0.0851497	0.688412	-	-0.124429	0.572722	-	-0.103779	0.555874
gga-miR-6631-5p	ENSGALG00000008614	-	-0.192971	0.31613	-	-0.240043	0.226454	-	-0.378653	0.080372	-	-0.145895	0.43327
gga-miR-6631-5p	ENSGALG00000009169	-	0.191981	0.411902	-	0.262795	0.243748	-	0.124888	0.622775	-	0.160662	0.431052
gga-miR-6631-5p	ENSGALG00000009246	-	0.255897	0.198587	-	0.178657	0.326492	-	0.366821	0.0625731	-	0.00188921	0.915524
gga-miR-6631-5p	ENSGALG00000009291	-	0.00272893	0.987285	-	-0.0517552	0.739566	-	0.243604	0.317786	-	-0.169851	0.414202
gga-miR-6631-5p	ENSGALG00000009450	-	-0.100309	0.695077	-	-0.0358926	0.924167	-	0.0609704	0.680087	-	-0.0701237	0.772089
gga-miR-6631-5p	ENSGALG00000009453	-	0.294811	0.220545	-	-0.0693619	0.602591	-	0.0202592	0.981969	-	0.15852	0.484905
gga-miR-6631-5p	ENSGALG00000009788	-	0.309013	0.229314	-	0.249726	0.418301	-	0.131516	0.741073	-	0.0948771	0.738436
gga-miR-6631-5p	ENSGALG00000009802	-	0.178085	0.390867	-	0.187529	0.394713	-	0.122574	0.543009	-	0.0254533	0.845087
gga-miR-6631-5p	ENSGALG00000009821	-	0.0348604	0.886726	-	0.0598368	0.767577	-	-0.144376	0.617086	-	-0.0772062	0.706942
gga-miR-6631-5p	ENSGALG00000009871	-	0.162897	0.40339	-	0.179937	0.335705	-	0.130213	0.543061	-	0.215034	0.238507
gga-miR-6631-5p	ENSGALG00000030691	-	0.0809581	0.658514	-	0.0545938	0.761974	-	0.0907765	0.574865	-	0.096782	0.566519
gga-miR-6631-5p	ENSGALG00000035800	-	0.476527	0.146756	-	0.445263	0.177026	-	0.983271	0.195316	-	0.202315	0.557614
gga-miR-6631-5p	ENSGALG00000010005	-	-0.425881	0.0757431	-	-0.232193	0.340873	-	-0.102054	0.628247	-	-0.213078	0.416382
gga-miR-6631-5p	ENSGALG00000020057	-	0.025034	0.985125	-	-0.0975722	0.73129	-	0.0404078	0.876561	-	0.010639	0.939153
gga-miR-6631-5p	ENSGALG00000010016	-	-0.326294	0.119872	-	-0.171772	0.389087	-	-0.241392	0.332351	-	0.00433194	0.978849
gga-miR-6631-5p	ENSGALG00000010023	-	-0.358536	0.0579921	-	-0.147342	0.513645	-	-0.282615	0.207532	-	0.02389	0.978752
gga-miR-6631-5p	ENSGALG00000042797	-	0.0711241	0.743998	-	-0.578433	0.0921118	-	-0.0918868	0.72762	-	-0.515042	0.185801
gga-miR-6631-5p	ENSGALG00000010341	-	-0.462567	0.0234211	-	-0.431009	0.0299218	-	-0.644631	0.00936379	-	-0.367044	0.0475529
gga-miR-6631-5p	ENSGALG00000010419	-	0.694443	0.065218	-	0.471305	0.242147	-	0.988721	0.159518	-	0.456558	0.238172
gga-miR-6631-5p	ENSGALG00000023188	-	0.0792127	0.744962	-	-0.0319695	0.863056	-	0.116608	0.648736	-	0.0381848	0.86317
gga-miR-6631-5p	ENSGALG00000010571	-	0.0655361	0.771516	-	0.00740899	0.981156	-	-0.0328866	0.944753	-	0.00470263	0.989321
gga-miR-6631-5p	ENSGALG00000010620	-	0.110927	0.592362	-	-0.0405508	0.848729	-	-0.0883147	0.665242	-	0.0210842	0.894724
gga-miR-6631-5p	ENSGALG00000010641	-	-0.370927	0.0988407	-	-0.353652	0.110772	-	-0.608079	0.0440294	-	-0.151069	0.459582
gga-miR-6631-5p	ENSGALG00000010733	-	-0.0464653	0.815974	-	0.0957069	0.612514	-	0.0966749	0.676581	-	0.0675878	0.725082
gga-miR-6631-5p	ENSGALG00000031763	-	0.281542	0.399839	-	0.0863759	0.740502	-	0.290101	0.14995	-	-0.0565188	0.86179
gga-miR-6631-5p	ENSGALG00000034003	-	0.37448	0.0502008	-	0.327962	0.0854424	-	0.333894	0.0487214	-	0.0972448	0.504603
gga-miR-6631-5p	ENSGALG00000011171	-	-0.166287	0.424969	-	-0.151809	0.488048	-	-0.133185	0.672214	-	-0.0354844	0.837685
gga-miR-6631-5p	ENSGALG00000011193	-	0.0972759	0.778651	-	0.193254	0.495616	-	-0.0073221	0.877556	-	0.310654	0.211836
gga-miR-6631-5p	ENSGALG00000011287	up	2.27714	0.00012718	up	2.24226	0.000266349	-	3.2961	0.107585	up	1.89649	0.00367281
gga-miR-6631-5p	ENSGALG00000011483	-	-0.0227689	0.888888	-	-0.194156	0.436149	-	-0.294893	0.384162	-	-0.079845	0.650386
gga-miR-6631-5p	ENSGALG00000011661	-	-0.203785	0.321274	-	0.00502197	0.948552	-	-0.270293	0.31159	-	0.0709179	0.780042
gga-miR-6631-5p	ENSGALG00000030824	down	-1.65589	0.00271865	down	-1.19938	0.0223308	down	-1.6675	0.0101873	-	-0.694844	0.0825427
gga-miR-6631-5p	ENSGALG00000012300	-	0.263858	0.3946	-	-0.363305	0.264214	-	0.292883	0.939351	-	0.15896	0.642544
gga-miR-6631-5p	ENSGALG00000012387	-	-0.393708	0.059621	-	-0.343157	0.244148	-	-0.524049	0.0364934	-	-0.193767	0.283482
gga-miR-6631-5p	ENSGALG00000012388	-	-0.0508399	0.846212	-	0.159729	0.465504	-	0.180515	0.346247	-	0.00435155	0.937147
gga-miR-6631-5p	ENSGALG00000013756	-	-0.454506	0.735487	-	0.511363	0.794484	-	1.75412	0.350496	-	0.732098	0.522503
gga-miR-6631-5p	ENSGALG00000013777	-	0.125714	0.532537	-	0.186466	0.335653	-	0.0968917	0.485474	-	0.0871795	0.643686
gga-miR-6631-5p	ENSGALG00000013822	up	1.30243	0.00397904	up	1.64648	0.000103423	-	2.15966	0.0835091	up	1.14309	0.00734513
gga-miR-6631-5p	ENSGALG00000013865	-	0.318222	0.141718	-	-0.00176099	0.9406	-	-0.0829122	0.785789	-	0.118581	0.614776
gga-miR-6631-5p	ENSGALG00000013900	-	0.607711	0.0443177	-	0.526684	0.0430722	-	1.07064	0.131631	-	0.396041	0.100181
gga-miR-6631-5p	ENSGALG00000013962	-	0.0757001	0.736819	-	-0.0260184	0.876906	-	0.0128995	0.9928	-	0.022792	0.937476
gga-miR-6631-5p	ENSGALG00000013980	up	1.28062	0.0182416	up	1.48392	0.0150946	-	2.74535	0.114771	-	0.791878	0.0617249
gga-miR-6631-5p	ENSGALG00000013981	-	0.117335	0.652411	-	0.184162	0.424747	-	0.236227	0.482357	-	0.228378	0.30256
gga-miR-6631-5p	ENSGALG00000037109	-	-0.12927	0.770471	-	0.0123313	0.941507	-	0.0487518	0.831616	-	-0.0506167	0.91509
gga-miR-6631-5p	ENSGALG00000030275	-	0.164374	0.510011	-	-0.0250153	1	-	0.68103	0.205646	-	-0.0657918	0.965712
gga-miR-6631-5p	ENSGALG00000014953	-	0.157037	0.522735	-	0.360133	0.0976769	-	0.246615	0.435596	-	0.0218253	0.921616
gga-miR-6631-5p	ENSGALG00000038162	-	0.601685	0.0799355	-	0.228123	0.564288	-	0.794427	0.289471	-	0.517923	0.108801
gga-miR-6631-5p	ENSGALG00000015001	-	0.294948	0.187448	-	0.124925	0.564299	-	0.418847	0.142938	-	0.246563	0.218826
gga-miR-6631-5p	ENSGALG00000015306	-	0.182411	0.400717	-	0.0385783	0.869158	-	-0.133266	0.582707	-	0.127384	0.541772
gga-miR-6631-5p	ENSGALG00000043047	-	0.562089	0.129167	-	0.822446	0.0658814	-	1.18565	0.318611	-	0.0426515	0.940639
gga-miR-6631-5p	ENSGALG00000015478	-	0.457757	0.105308	-	0.370092	0.0743579	-	0.407789	0.102934	-	0.0955997	0.639615
gga-miR-6631-5p	ENSGALG00000015483	-	0.287674	0.135434	-	0.254976	0.166456	-	0.396923	0.058197	-	0.0752073	0.640078
gga-miR-6631-5p	ENSGALG00000015490	-	-0.0624047	0.740147	-	-0.16911	0.410695	-	-0.151495	0.484536	-	-0.0799528	0.675676
gga-miR-6631-5p	ENSGALG00000015573	-	0.718257	0.020641	-	0.367829	0.240933	-	0.685376	0.137485	-	0.681602	0.0528777
gga-miR-6631-5p	ENSGALG00000042116	-	1.06825	0.0628135	up	1.3167	0.0433404	-	2.29804	0.187612	-	0.519737	0.254346
gga-miR-6631-5p	ENSGALG00000037511	-	0.655917	0.0501025	-	0.310353	0.352347	-	0.449573	0.687213	-	0.17968	0.633664
gga-miR-6631-5p	ENSGALG00000015808	-	0.38406	0.109335	-	0.529156	0.0335935	-	0.308342	0.204486	-	0.234324	0.327818
gga-miR-6631-5p	ENSGALG00000015830	-	-0.104243	0.639581	-	0.00287418	0.911595	-	-0.0785611	0.836729	-	-0.0968125	0.669692
gga-miR-6631-5p	ENSGALG00000015846	-	0.0417815	0.904374	-	0.0134712	0.985733	-	0.241232	0.791068	-	-0.084779	0.690389
gga-miR-6631-5p	ENSGALG00000015897	up	1.52112	0.0237644	up	1.91197	0.0137683	-	2.4727	0.141858	-	1.14885	0.13058
gga-miR-6631-5p	ENSGALG00000015917	-	-0.51091	0.0585278	-	-0.647931	0.0265733	-	-0.791739	0.0342567	-	-0.344702	0.156504
gga-miR-6631-5p	ENSGALG00000016174	-	0.0820448	0.708812	-	0.00135273	0.983536	-	-0.134917	1	-	-0.113617	0.596247
gga-miR-6631-5p	ENSGALG00000016294	-	0.360238	0.506241	-	0.979257	0.105062	-	1.3756	0.13279	-	0.673492	0.182411
gga-miR-6631-5p	ENSGALG00000016314	-	-0.332244	0.128553	-	-0.039757	0.884839	-	-0.264613	0.3129	-	-0.278081	0.200016
gga-miR-6631-5p	ENSGALG00000016320	-	0.0563003	0.858475	-	-0.190138	0.339233	-	0.0158945	0.907903	-	-0.0732883	0.639276
gga-miR-6631-5p	ENSGALG00000028551	-	0.230758	0.249238	-	0.119968	0.513506	-	-3.2813e-05	0.679556	-	0.121932	0.510502
gga-miR-6631-5p	ENSGALG00000031021	-	0.369759	0.128829	-	0.204151	0.407648	-	0.109524	0.947564	-	0.0504145	0.886367
gga-miR-6631-5p	ENSGALG00000016389	-	0.0613194	0.824295	-	0.232844	0.332475	-	0.0558905	0.844017	-	0.0901392	0.732998
gga-miR-6631-5p	ENSGALG00000016400	-	0.329276	0.48932	-	-0.152796	0.91395	-	0.723697	0.168746	-	-0.290793	0.743702
gga-miR-6631-5p	ENSGALG00000016447	-	-0.0496159	0.837537	-	0.128534	0.536201	-	0.095875	0.524832	-	-0.139577	0.513535
gga-miR-6631-5p	ENSGALG00000016473	-	0.723603	0.238826	-	0.927361	0.14588	-	1.50445	0.187392	-	0.997132	0.131552
gga-miR-6631-5p	ENSGALG00000038544	-	0.349336	0.201198	-	0.263874	0.366308	-	0.756719	0.316301	-	0.13451	0.595162
gga-miR-6631-5p	ENSGALG00000016531	-	0.140822	0.493445	-	0.0660023	0.738218	-	-0.0203869	0.98314	-	0.135131	0.499119
gga-miR-6631-5p	ENSGALG00000016535	-	-0.306727	0.123675	-	-0.242271	0.226131	-	-0.469472	0.03146	-	-0.245764	0.188498
gga-miR-6631-5p	ENSGALG00000016536	-	-0.4293	0.0298811	-	-0.529466	0.0181597	-	-0.62075	0.0266032	-	-0.212073	0.218561
gga-miR-6631-5p	ENSGALG00000026301	-	-0.923217	0.000931483	-	-0.716638	0.0125706	-	-0.841496	0.047477	-	-0.484406	0.0560044
gga-miR-6631-5p	ENSGALG00000016649	-	0.0371978	0.881327	-	-0.035054	0.81716	-	0.0191249	0.968138	-	0.141447	0.528471
gga-miR-6631-5p	ENSGALG00000016705	-	-0.170749	0.524398	-	-0.358001	0.153194	-	-0.261721	0.304818	-	-0.155087	0.559569
gga-miR-6631-5p	ENSGALG00000016708	-	0.113273	0.698428	-	0.12402	0.592219	-	-0.184529	0.800975	-	0.0577153	0.876645
gga-miR-6631-5p	ENSGALG00000016719	-	-0.236505	0.544233	-	-0.459481	0.162513	-	-0.645315	0.125914	-	-0.0770942	0.823999
gga-miR-6631-5p	ENSGALG00000029247	-	-0.190979	0.359225	-	-0.307686	0.146994	-	-0.391893	0.0931446	-	-0.232129	0.233765
gga-miR-6631-5p	ENSGALG00000033231	-	-0.411615	0.0435445	-	-0.305956	0.139631	-	-0.386637	0.146683	-	-0.0350384	0.837957
gga-miR-6631-5p	ENSGALG00000037953	down	-1.55507	0.0101801	down	-1.43401	0.0148848	down	-2.09408	0.00618338	down	-1.08334	0.0344032
gga-miR-6631-5p	ENSGALG00000042416	up	2.65558	0.00244363	up	2.8892	0.00027216	up	3.95039	0.00416854	-	1.68668	0.0967174
gga-miR-6631-5p	ENSGALG00000040960	-	1.11526	0.297711	-	2.18784	0.155188	-	2.39309	0.123744	-	0.38286	0.684804
gga-miR-6631-5p	ENSGALG00000039615	-	0.0954651	0.602491	-	0.0513449	0.736094	-	0.0424911	0.582909	-	0.0639267	0.68246
gga-miR-6631-5p	ENSGALG00000040662	-	0.0782229	0.674298	-	-0.153544	0.524976	-	-0.0719977	0.92116	-	0.00869943	0.940747
gga-miR-6631-5p	ENSGALG00000030879	-	-0.134803	0.827273	-	0.011887	0.982872	-	0.380977	0.923727	-	-0.0910357	0.913333
gga-miR-6631-5p	ENSGALG00000004187	-	-0.255699	0.236478	-	-0.220386	0.307272	-	-0.185762	0.629412	-	-0.112737	0.540372
gga-miR-6631-5p	ENSGALG00000004093	-	1.363	0.236262	up	2.09269	0.0448892	-	1.46362	0.640679	-	0.254559	0.814529
gga-miR-6631-5p	ENSGALG00000004831	-	-0.426542	0.132788	-	-0.611936	0.0515825	-	-0.87583	0.0672792	-	-0.224163	0.362912
gga-miR-6631-5p	ENSGALG00000005054	-	-0.398682	0.0442926	-	-0.295999	0.159235	-	-0.361598	0.135707	-	-0.222539	0.210935
gga-miR-6631-5p	ENSGALG00000005077	-	0.43085	0.224609	-	0.564449	0.124054	-	0.69129	0.360025	-	0.171889	0.601782
gga-miR-6631-5p	ENSGALG00000005553	-	0.696642	0.571136	-	1.47008	0.143363	-	1.77664	0.424582	-	1.67635	0.0625278
gga-miR-6631-5p	ENSGALG00000005753	-	-0.171325	0.398243	-	-0.0647879	0.758975	-	-0.109493	0.781261	-	0.0823126	0.783088
gga-miR-6631-5p	ENSGALG00000005964	-	0.345646	0.150568	-	0.279666	0.232445	-	0.569297	0.063717	-	0.256276	0.245347
gga-miR-6631-5p	ENSGALG00000032045	-	-0.228199	0.271037	-	-0.156797	0.406327	-	-0.22005	0.232882	-	-0.233116	0.232517
gga-miR-6631-5p	ENSGALG00000006080	-	0.104653	0.6173	-	-0.00353759	0.870633	-	0.103351	0.786699	-	0.0989629	0.665244
gga-miR-6631-5p	ENSGALG00000006127	-	-0.244076	0.203613	-	-0.124198	0.697741	-	-0.260767	0.201539	-	-0.11711	0.490175
gga-miR-6631-5p	ENSGALG00000006410	-	0.0519754	0.84674	-	-0.110047	0.589172	-	-0.042717	0.852979	-	0.0559253	0.812175
gga-miR-6631-5p	ENSGALG00000030791	-	0.115913	0.523698	-	0.101311	0.603712	-	0.249364	0.251988	-	0.024339	0.837705
gga-miR-6631-5p	ENSGALG00000006906	-	-0.0415041	0.798457	-	-0.0661414	0.689186	-	0.054172	0.781985	-	0.097189	0.675639
gga-miR-6631-5p	ENSGALG00000007028	-	0.108032	0.645599	-	0.0417463	0.747423	-	0.133273	0.512284	-	-0.129974	0.767368
gga-miR-6631-5p	ENSGALG00000007590	-	0.0416666	0.848371	-	-0.0166763	0.960326	-	0.0107819	0.832514	-	0.204352	0.269247
gga-miR-6631-5p	ENSGALG00000040956	-	0.01274	0.994441	-	-0.0153554	0.907971	-	-0.088028	0.746298	-	0.0350064	0.929649
gga-miR-6631-5p	ENSGALG00000007710	-	0.673244	0.160797	-	-0.162093	0.6619	-	-0.200813	0.680068	-	0.355492	0.454563
gga-miR-6631-5p	ENSGALG00000034769	-	0.000823472	0.965176	-	0.0232662	0.879589	-	0.0150257	0.888789	-	0.0767677	0.614533
gga-miR-6631-5p	ENSGALG00000007952	-	-0.0941582	0.615189	-	-0.112753	0.577351	-	-0.0324783	0.874404	-	0.0556439	0.82089
gga-miR-6631-5p	ENSGALG00000007993	-	0.594913	0.101525	-	0.65232	0.0744018	-	0.865897	0.161137	-	0.3576	0.329263
gga-miR-6631-5p	ENSGALG00000008076	-	0.211511	0.340958	-	0.019426	0.906649	-	0.0458039	0.818189	-	0.161701	0.435859
gga-miR-6631-5p	ENSGALG00000008092	-	-0.193703	0.337955	-	-0.449007	0.0459255	-	-0.397654	0.172593	-	-0.112532	0.530807
gga-miR-6631-5p	ENSGALG00000008287	-	-0.548032	0.103298	-	-0.390379	0.233058	-	0.314108	0.636034	-	0.170667	0.73825
gga-miR-6631-5p	ENSGALG00000008404	-	0.0330798	0.828181	-	0.0127683	0.962722	-	-0.201618	0.267287	-	0.00513901	0.920584
gga-miR-6631-5p	ENSGALG00000008482	-	0.145779	0.458774	-	0.103611	0.598981	-	0.061588	0.674028	-	0.0381504	0.80603
gga-miR-6631-5p	ENSGALG00000008648	-	-0.0751496	0.672652	-	-0.0294319	0.887474	-	-0.342573	0.148885	-	0.0307731	0.910961
gga-miR-6631-5p	ENSGALG00000020260	-	0.172495	0.507324	-	-0.0397427	0.959421	-	-0.298852	0.420246	-	0.130255	0.621907
gga-miR-6631-5p	ENSGALG00000009065	-	0.0153089	0.94405	-	-0.425281	0.0299878	-	-0.178828	0.695962	-	-0.264974	0.168046
gga-miR-6631-5p	ENSGALG00000009257	-	-0.112766	0.558849	-	-0.0566867	0.771332	-	-0.0332086	0.905412	-	0.0961094	0.680793
gga-miR-6631-5p	ENSGALG00000009373	-	0.31876	0.309251	-	0.68345	0.0162833	-	0.807821	0.0944137	-	0.396118	0.15142
gga-miR-6631-5p	ENSGALG00000026253	-	0.247996	0.497736	-	0.296275	0.172491	-	0.459029	0.0580962	-	0.134836	0.56392
gga-miR-6631-5p	ENSGALG00000009442	-	-0.055498	0.748552	-	-0.106102	0.605706	-	-0.258758	0.280404	-	0.00523535	0.978742
gga-miR-6631-5p	ENSGALG00000009520	-	0.4483	0.230334	-	0.337509	0.12044	-	0.822748	0.0126194	-	0.154457	0.441081
gga-miR-6631-5p	ENSGALG00000009622	-	0.272776	0.191701	-	0.255399	0.217713	-	0.186035	0.261796	-	0.312038	0.110417
gga-miR-6631-5p	ENSGALG00000032957	-	-0.30793	0.352227	-	-0.138857	0.731481	-	-0.155054	0.705698	-	-0.518481	0.119336
gga-miR-6631-5p	ENSGALG00000009790	-	0.236852	0.264415	-	0.343085	0.133106	-	0.204643	0.290184	-	0.392479	0.0512129
gga-miR-6631-5p	ENSGALG00000009800	-	-0.0290383	0.891098	-	-0.133979	0.508535	-	-0.157437	0.436674	-	-0.00575088	0.953609
gga-miR-6631-5p	ENSGALG00000009813	-	-0.235562	0.240313	-	-0.172322	0.454569	-	-0.236471	0.413695	-	0.0589387	0.846624
gga-miR-6631-5p	ENSGALG00000010019	-	0.00228709	0.924007	-	0.0289847	0.901565	-	0.00567067	0.908866	-	0.153474	0.519068
gga-miR-6631-5p	ENSGALG00000010035	-	0.0404544	0.829373	-	0.0309923	0.882478	-	0.038741	0.863625	-	-0.167794	0.457617
gga-miR-6631-5p	ENSGALG00000010201	-	0.0903674	0.605684	-	0.0646337	0.692677	-	0.11209	0.49163	-	0.0184673	0.88015
gga-miR-6631-5p	ENSGALG00000010636	-	-0.112588	0.734401	-	-0.177427	0.510751	-	0.177167	0.660301	-	0.0724708	0.633701
gga-miR-6631-5p	ENSGALG00000010658	-	-0.026253	0.819158	-	0.0838282	0.719009	-	-0.0029664	0.916145	-	0.135188	0.594325
gga-miR-6631-5p	ENSGALG00000030065	-	-0.477912	0.0991663	-	-0.00456942	0.995855	-	-0.245464	0.362092	-	-0.152948	0.488501
gga-miR-6631-5p	ENSGALG00000010769	-	0.00807333	0.92754	-	-0.156558	0.716154	-	0.282567	0.601875	-	0.0531132	0.81582
gga-miR-6631-5p	ENSGALG00000010882	-	0.0894552	0.740901	-	-0.0316261	0.877484	-	-0.0909756	0.755489	-	-0.0857952	0.638593
gga-miR-6631-5p	ENSGALG00000011109	up	1.27172	0.0331714	up	1.53897	0.000647194	-	2.23121	0.0659752	up	1.06996	0.010076
gga-miR-6631-5p	ENSGALG00000040484	-	-0.535716	0.00694108	-	-0.536486	0.00562101	-	-0.718268	0.000319672	-	-0.306323	0.0944416
gga-miR-6631-5p	ENSGALG00000038771	up	3.25624	4.7062e-06	up	3.18455	4.11095e-06	up	4.24302	0.0200821	up	2.78639	0.000116401
gga-miR-6631-5p	ENSGALG00000037332	-	0.35657	0.13695	-	-0.185893	0.505915	-	-0.331406	0.467472	-	-0.0647856	0.891309
gga-miR-6631-5p	ENSGALG00000011551	-	-0.432637	0.614694	-	0.168753	0.606799	-	0.0215677	0.78018	-	-0.755697	0.310883
gga-miR-6631-5p	ENSGALG00000035906	-	0.462453	0.0208373	-	0.165452	0.396225	-	0.26489	0.170303	-	0.110058	0.53168
gga-miR-6631-5p	ENSGALG00000011881	-	-0.550211	0.0068276	-	-0.486961	0.0216425	-	-0.525013	0.0135526	-	-0.199931	0.275826
gga-miR-6631-5p	ENSGALG00000037740	-	0.832047	0.192055	-	0.700163	0.197504	-	1.12747	0.440955	-	-0.0323163	0.949302
gga-miR-6631-5p	ENSGALG00000012186	-	0.181191	0.375378	-	0.0265984	0.99285	-	-0.101034	0.794283	-	0.256847	0.195068
gga-miR-6631-5p	ENSGALG00000012216	-	0.278087	0.537741	-	0.290111	0.518458	-	0.322639	1	-	0.0862705	0.90039
gga-miR-6631-5p	ENSGALG00000012239	-	-0.40078	0.0551944	-	-0.27559	0.189974	-	-0.329361	0.16684	-	-0.225448	0.220929
gga-miR-6631-5p	ENSGALG00000030614	-	-0.104788	0.737897	-	-0.558807	0.114874	-	0.204885	0.548495	-	-0.0958763	0.804861
gga-miR-6631-5p	ENSGALG00000013414	-	-0.401239	0.312109	-	-0.434898	0.284889	-	-0.667436	0.357597	-	-0.579442	0.162215
gga-miR-6631-5p	ENSGALG00000030769	-	-0.297724	0.683959	-	-0.0184526	0.973141	-	0.697571	0.596558	-	-0.0709159	0.980125
gga-miR-6631-5p	ENSGALG00000013535	up	1.05218	0.00161176	-	0.637633	0.0765082	-	1.21757	0.173361	-	0.486022	0.147951
gga-miR-6631-5p	ENSGALG00000034554	-	-0.164869	0.841686	-	-0.578522	0.488807	-	0.326839	1	-	-1.20811	0.158494
gga-miR-6631-5p	ENSGALG00000013726	-	-0.65394	0.00146803	-	-0.463861	0.0369527	-	-0.63472	0.00379673	-	-0.296269	0.117015
gga-miR-6631-5p	ENSGALG00000013783	-	2.28407	0.0606613	-	2.27651	0.0752523	-	3.47111	0.0644662	-	1.79056	0.188291
gga-miR-6631-5p	ENSGALG00000013804	-	0.0509596	0.8604	-	0.0950014	0.711266	-	0.503744	0.369067	-	0.0852927	0.757522
gga-miR-6631-5p	ENSGALG00000013907	-	0.433242	0.150282	-	0.610228	0.0431033	-	0.725058	0.311589	-	0.588884	0.0283435
gga-miR-6631-5p	ENSGALG00000014081	-	-0.058311	0.760777	-	-0.0832047	0.713636	-	-0.117343	0.549645	-	-0.0583493	0.77888
gga-miR-6631-5p	ENSGALG00000014290	-	-0.0751115	0.751688	-	0.0987576	0.614562	-	-0.0312288	0.942737	-	0.069905	0.706238
gga-miR-6631-5p	ENSGALG00000000150	-	-0.411014	0.0333099	-	-0.486894	0.0324611	-	-0.650169	0.0316005	-	-0.312074	0.0760547
gga-miR-6631-5p	ENSGALG00000014336	-	0.116047	0.630058	-	-0.128643	0.473331	-	0.0930455	0.615192	-	0.00450622	0.982449
gga-miR-6631-5p	ENSGALG00000018557	-	0.208835	0.536774	-	0.255779	0.616326	-	-0.186826	0.878126	-	-0.128707	0.925987
gga-miR-6631-5p	ENSGALG00000014406	-	0.47195	0.322506	-	-0.0313762	0.924737	-	0.977664	0.541001	-	0.0300163	0.957233
gga-miR-6631-5p	ENSGALG00000007138	-	-0.416536	0.0792026	-	-0.365979	0.12996	-	-0.625242	0.0173593	-	-0.319802	0.146272
gga-miR-6631-5p	ENSGALG00000014496	-	0.346567	0.475483	-	0.657362	0.0713079	-	0.606661	0.495564	-	0.304252	0.4583
gga-miR-6631-5p	ENSGALG00000014501	-	0.751788	0.409834	-	1.14272	0.17993	-	2.03581	0.244682	-	0.38394	0.637802
gga-miR-6631-5p	ENSGALG00000014957	-	0.089047	0.696928	-	0.0461515	0.842424	-	0.0446746	0.614961	-	0.0349956	0.871545
gga-miR-6631-5p	ENSGALG00000015010	-	-0.0908123	0.821279	-	-0.396751	0.284739	-	0.0444085	0.871463	-	-0.542703	0.199962
gga-miR-6631-5p	ENSGALG00000015015	-	0.861252	0.213813	-	-0.28669	0.783274	-	0.203488	0.859322	-	-0.935793	0.38733
gga-miR-6631-5p	ENSGALG00000015549	-	-0.590848	0.0105984	-	-0.315196	0.176046	-	-0.658649	0.042464	-	-0.257341	0.216115
gga-miR-6631-5p	ENSGALG00000015591	-	0.193635	0.460523	-	-0.140334	0.578237	-	0.0572317	0.950125	-	-0.0685562	0.808096
gga-miR-6631-5p	ENSGALG00000030209	up	1.15776	0.0323479	-	0.90876	0.0618335	-	1.81574	0.280075	-	0.538438	0.233535
gga-miR-6631-5p	ENSGALG00000015665	-	-0.00441736	0.987192	-	-0.0368129	0.885386	-	-0.130959	0.54577	-	-0.18155	0.538511
gga-miR-6631-5p	ENSGALG00000015666	-	0.384743	0.0578356	-	0.275449	0.181251	-	0.344706	0.175215	-	0.0810939	0.620374
gga-miR-6631-5p	ENSGALG00000032113	-	-0.440952	0.753626	-	-1.39612	0.359322	-	0.816527	0.803762	-	-1.28327	0.317304
gga-miR-6631-5p	ENSGALG00000015699	-	-0.0973784	0.639663	-	-0.120615	0.545361	-	-0.0857692	0.653746	-	-0.0308266	0.892549
gga-miR-6631-5p	ENSGALG00000015710	-	0.111785	0.756608	-	-0.10542	0.649677	-	-0.107483	0.81032	-	-0.125895	0.593835
gga-miR-6631-5p	ENSGALG00000015786	-	0.384441	0.484141	-	0.586779	0.310071	-	1.61534	0.136854	-	0.000633479	0.94908
gga-miR-6631-5p	ENSGALG00000015939	-	-0.131857	0.718942	-	-0.108589	0.778967	-	-0.453746	0.490513	-	-0.969053	0.0028804
gga-miR-6631-5p	ENSGALG00000027853	-	0.950905	0.0157151	-	0.906639	0.0612254	-	1.30901	0.0713939	-	0.00970313	0.974967
gga-miR-6631-5p	ENSGALG00000015978	-	0.132411	0.647011	-	0.0062207	1	-	0.080183	0.781187	-	0.116815	0.677194
gga-miR-6631-5p	ENSGALG00000039648	down	-1.66473	0.0205879	-	-1.02394	0.114697	-	-1.08366	0.475508	-	-0.736881	0.256091
gga-miR-6631-5p	ENSGALG00000040267	-	-0.431896	0.401808	-	-0.554135	0.230481	-	-0.654844	0.199332	-	-0.424523	0.401117
gga-miR-6631-5p	ENSGALG00000026531	-	-0.200804	0.406998	-	0.0308541	0.943705	-	-0.333323	0.407737	-	-0.261955	0.328552
gga-miR-6631-5p	ENSGALG00000041216	-	-0.083995	0.678995	-	-0.0698277	0.668687	-	0.115125	0.877008	-	-0.150325	0.418023
gga-miR-6631-5p	ENSGALG00000027778	-	0.281892	0.648854	-	-0.151952	0.996496	-	0.868227	0.586218	-	0.369587	0.535012
gga-miR-6631-5p	ENSGALG00000004106	-	-0.278207	0.26645	-	0.0163943	0.812639	-	-0.197285	0.389156	-	0.156203	0.42992
gga-miR-6631-5p	ENSGALG00000004085	-	-0.11616	0.563921	-	-0.101229	0.644189	-	-0.34506	0.295097	-	0.07685	0.749392
gga-miR-6631-5p	ENSGALG00000003655	-	0.110406	0.628919	-	0.144662	0.598496	-	0.446639	0.395138	-	-0.0159905	0.994112
gga-miR-6631-5p	ENSGALG00000013311	-	1.43623	0.121819	up	1.57989	0.0317488	-	2.27925	0.171221	-	0.939643	0.0184059
gga-miR-6631-5p	ENSGALG00000012170	-	0.081194	0.721079	-	0.0494693	0.838264	-	0.0868661	0.650289	-	0.0760704	0.707311
gga-miR-6631-5p	ENSGALG00000012140	up	2.26492	0.00495933	up	2.40548	0.00265056	-	3.70385	0.0642153	up	1.73817	0.0459307
gga-miR-6631-5p	ENSGALG00000012115	-	-0.189202	0.742733	-	-0.652166	0.368512	-	-0.555847	0.287622	down	-1.82106	0.00638127
gga-miR-6631-5p	ENSGALG00000012030	-	0.22969	0.256451	-	0.0608838	0.745686	-	-0.00332143	0.918498	-	0.0553773	0.751099
gga-miR-6631-5p	ENSGALG00000011688	-	0.116183	0.505199	-	0.186983	0.313343	-	0.322056	0.244369	-	0.233983	0.217192
gga-miR-6631-5p	ENSGALG00000005294	-	0.535349	0.0259086	-	0.532616	0.0450636	-	1.01755	0.051565	-	0.326446	0.155269
gga-miR-6631-5p	ENSGALG00000005353	-	-0.00142955	0.973091	-	0.0944695	0.624144	-	-0.0510264	0.912108	-	0.0440425	0.834829
gga-miR-6631-5p	ENSGALG00000005438	-	-0.1399	0.573228	-	0.121297	0.618412	-	0.0199113	0.969794	-	-0.0132039	0.990415
gga-miR-6631-5p	ENSGALG00000005769	-	-0.567391	0.00628038	-	-0.517576	0.0173774	-	-0.531612	0.0246787	-	-0.299839	0.106081
gga-miR-6631-5p	ENSGALG00000005908	-	0.299739	0.205768	-	0.0333704	0.922583	-	0.0909079	0.949718	-	0.228103	0.310599
gga-miR-6631-5p	ENSGALG00000006266	-	0.0155159	0.935223	-	-0.154758	0.446428	-	-0.0215539	0.790861	-	0.140776	0.660572
gga-miR-6631-5p	ENSGALG00000006312	-	-0.160112	0.453576	-	-0.14097	0.557215	-	-0.194829	0.400238	-	-0.0521044	0.801864
gga-miR-6631-5p	ENSGALG00000006530	-	-0.00682889	0.968971	-	-0.108148	0.724544	-	-0.0496929	0.940103	-	0.00734487	0.904332
gga-miR-6631-5p	ENSGALG00000006583	-	-0.0609054	0.849812	-	-0.258918	0.481493	-	-0.244054	0.730962	-	-0.123809	0.734241
gga-miR-6631-5p	ENSGALG00000006799	-	-0.0401708	0.819263	-	-0.0775343	0.709905	-	-0.119151	0.529603	-	0.0484474	0.813412
gga-miR-6631-5p	ENSGALG00000006841	-	-0.414302	0.311115	-	-0.474963	0.263831	-	-0.400041	0.362096	-	-0.41151	0.284925
gga-miR-6631-5p	ENSGALG00000006856	-	-0.140472	0.534323	-	-0.506119	0.0208118	-	-0.112999	0.799714	-	-0.198085	0.384097
gga-miR-6631-5p	ENSGALG00000039335	-	-0.611349	0.0122438	-	-0.50292	0.0406703	-	-0.835108	0.0210828	-	-0.485785	0.0330935
gga-miR-6631-5p	ENSGALG00000007127	-	-0.251296	0.29447	-	0.0236665	0.959272	-	-0.275433	0.43785	-	-0.0462281	0.831114
gga-miR-6631-5p	ENSGALG00000007178	down	-1.01428	0.00230283	-	-0.527841	0.100616	down	-1.01062	0.00318483	-	-0.1558	0.631694
gga-miR-6631-5p	ENSGALG00000007220	-	-0.237505	0.229169	-	-0.357935	0.0814118	-	-0.471405	0.0604082	-	-0.168901	0.330382
gga-miR-6631-5p	ENSGALG00000007330	-	-0.415479	0.0714648	-	-0.643193	0.00608898	-	-0.925681	0.00665137	-	-0.330212	0.130235
gga-miR-6631-5p	ENSGALG00000007362	-	-0.87529	0.0053712	-	-0.728247	0.00994267	down	-1.11985	0.00483671	-	-0.569618	0.0266601
gga-miR-6631-5p	ENSGALG00000007381	-	-0.681992	0.0596441	down	-1.54995	9.67095e-05	-	-1.22801	0.0764682	down	-1.35643	0.000303188
gga-miR-6631-5p	ENSGALG00000040371	-	0.398937	0.164508	-	0.289027	0.333244	-	0.383506	0.219392	-	0.526495	0.12442
gga-miR-6631-5p	ENSGALG00000039080	-	0.145164	0.422322	-	0.212423	0.259	-	-0.00811245	0.72605	-	0.197507	0.24508
gga-miR-6631-5p	ENSGALG00000037556	-	0.183967	0.638547	-	0.0713964	0.678833	-	0.67359	0.0287994	-	0.0844603	0.620192
gga-miR-6631-5p	ENSGALG00000041309	-	-0.0745359	0.767838	-	0.00189024	0.984532	-	-0.153018	0.753363	-	-0.276406	0.313119
gga-miR-6631-5p	ENSGALG00000008127	-	0.101964	0.668922	-	0.0128763	0.794089	-	0.0199155	0.700943	-	-0.0806204	0.855576
gga-miR-6631-5p	ENSGALG00000038059	-	-0.210973	0.254518	-	-0.231013	0.223227	-	-0.411141	0.03243	-	-0.0903859	0.545252
gga-miR-6631-5p	ENSGALG00000008211	-	-0.147956	0.477405	-	-0.296721	0.165362	-	-0.416314	0.138762	-	0.0668772	0.79871
gga-miR-6631-5p	ENSGALG00000008218	-	0.081529	0.846508	-	-0.22896	0.373823	-	-0.292869	0.437802	-	0.0720284	0.85165
gga-miR-6631-5p	ENSGALG00000008354	-	-0.277918	0.460073	-	-0.804566	0.0795018	-	-0.899423	0.270612	-	0.151654	0.740308
gga-miR-6631-5p	ENSGALG00000008403	-	0.0821662	0.669571	-	0.0931775	0.625146	-	-0.112866	0.7317	-	0.0752068	0.670159
gga-miR-6631-5p	ENSGALG00000008496	-	-0.0910696	0.608138	-	-0.0386651	0.781439	-	-0.218789	0.422789	-	-0.0425325	0.769344
gga-miR-6631-5p	ENSGALG00000027874	down	-1.59078	0.0119644	down	-1.67846	0.00951232	down	-1.75931	0.0197879	-	-0.872316	0.142479
gga-miR-6631-5p	ENSGALG00000008553	-	0.0804351	0.710919	-	0.0832206	0.691662	-	0.00277011	0.939718	-	0.00857486	0.984542
gga-miR-6631-5p	ENSGALG00000008631	-	0.241337	0.316116	-	0.218011	0.510615	-	0.193813	0.616961	-	0.205655	0.350671
gga-miR-6631-5p	ENSGALG00000009112	-	-0.0128885	0.909385	-	-0.0696191	0.748611	-	-0.163704	0.591138	-	0.0912808	0.735246
gga-miR-6631-5p	ENSGALG00000009320	-	0.097578	0.661533	-	0.0824697	0.701745	-	0.0669765	0.786244	-	0.0187921	0.916162
gga-miR-6631-5p	ENSGALG00000009368	-	0.647205	0.027849	-	0.513657	0.545491	up	1.15052	0.011662	-	0.568506	0.0945715
gga-miR-6631-5p	ENSGALG00000035537	-	-0.183912	0.541582	-	-0.160062	0.627417	-	0.0329813	0.887485	-	0.0869941	0.733297
gga-miR-6631-5p	ENSGALG00000009400	-	1.15747	0.186287	-	0.697962	0.00786082	-	1.36236	0.0871681	-	0.786232	0.277156
gga-miR-6631-5p	ENSGALG00000009438	-	-0.0208719	0.91616	-	0.0582799	0.762626	-	-0.018552	0.963045	-	-0.0887883	0.660712
gga-miR-6631-5p	ENSGALG00000042458	-	0.196797	0.301264	-	0.343557	0.0618425	-	0.198086	0.14864	-	0.273231	0.123403
gga-miR-6631-5p	ENSGALG00000009570	-	-0.039204	0.830043	-	-0.0450804	0.817996	-	-0.0980849	0.825975	-	0.00358653	0.987815
gga-miR-6631-5p	ENSGALG00000009801	-	-0.262122	0.227127	-	-0.35126	0.0944809	-	-0.212862	0.3416	-	-0.178626	0.333764
gga-miR-6631-5p	ENSGALG00000009850	-	0.381657	0.131333	-	0.265697	0.299093	-	0.954725	0.0719259	-	0.466645	0.0656515
gga-miR-6631-5p	ENSGALG00000029022	-	0.599697	0.450731	-	0.855072	0.0170891	-	-0.134188	0.534542	-	-0.173145	0.711006
gga-miR-6631-5p	ENSGALG00000010088	-	0.0696109	0.739077	-	0.0201982	0.930694	-	0.0112537	0.881859	-	-0.0110094	0.956255
gga-miR-6631-5p	ENSGALG00000010093	-	-0.320706	0.142332	-	-0.20166	0.317554	-	-0.353525	0.206585	-	-0.259584	0.181757
gga-miR-6631-5p	ENSGALG00000020419	-	0.186267	0.390795	-	0.0832055	0.714384	-	0.18854	0.345377	-	0.231055	0.252444
gga-miR-6631-5p	ENSGALG00000010229	-	0.181513	0.530237	-	0.173002	0.614396	-	0.0369809	0.853929	-	0.199354	0.493999
gga-miR-6631-5p	ENSGALG00000010301	-	-0.554091	0.0247465	-	-0.158297	0.591729	-	-0.554628	0.181208	-	-0.444392	0.060871
gga-miR-6631-5p	ENSGALG00000010304	-	-0.283118	0.320569	-	-0.0621053	0.755534	-	0.207446	0.616001	-	0.058489	0.974083
gga-miR-6631-5p	ENSGALG00000023099	-	2.10167	0.120459	-	2.46993	0.0511536	-	2.97456	0.244996	-	2.28998	0.0738251
gga-miR-6631-5p	ENSGALG00000010413	-	0.637448	0.511623	-	0.00352107	1	-	1.82058	0.31341	-	0.508621	0.597874
gga-miR-6631-5p	ENSGALG00000010459	-	-0.0182005	0.929882	-	-0.0552454	0.747262	-	-0.297541	0.273161	-	-0.0913671	0.653222
gga-miR-6631-5p	ENSGALG00000010463	-	-0.544001	0.013983	-	-0.384233	0.0695059	-	-0.455608	0.0744321	-	-0.247625	0.205168
gga-miR-6631-5p	ENSGALG00000010485	-	0.0821913	0.781582	-	0.0903734	0.778657	-	0.0950535	0.691609	-	0.324253	0.15685
gga-miR-6631-5p	ENSGALG00000026445	-	-0.130919	0.550375	-	0.154578	0.415389	-	-0.0549339	0.948276	-	0.0854359	0.628905
gga-miR-6631-5p	ENSGALG00000030580	-	0.201482	0.306147	-	0.140986	0.429893	-	0.25736	0.165916	-	0.0774285	0.655262
gga-miR-6631-5p	ENSGALG00000010783	-	-0.0340786	0.877584	-	0.00167165	0.9354	-	0.0942189	0.667559	-	-0.0334047	0.883028
gga-miR-6631-5p	ENSGALG00000034898	-	0.167137	0.535891	-	0.148553	0.541873	-	0.00614777	0.897022	-	0.0438183	0.970495
gga-miR-6631-5p	ENSGALG00000034802	-	0.00975023	0.995598	-	-0.0181543	0.942783	-	0.0251236	0.880815	-	-0.00146925	0.949108
gga-miR-6631-5p	ENSGALG00000011522	-	-0.17778	0.466825	-	-0.0441633	0.95561	-	-0.190302	0.609287	-	-0.238617	0.325358
gga-miR-6631-5p	ENSGALG00000031062	-	0.29073	0.225246	-	0.135568	0.556625	-	0.253043	0.335487	-	0.107647	0.702808
gga-miR-6631-5p	ENSGALG00000011534	-	-0.120774	0.581203	-	-0.248822	0.228602	-	-0.357101	0.282881	-	-0.244234	0.243962
gga-miR-6631-5p	ENSGALG00000011797	-	-0.280673	0.165644	-	-0.203613	0.305682	-	-0.459892	0.0374099	-	-0.159986	0.361492
gga-miR-6631-5p	ENSGALG00000011870	-	-0.108562	0.657972	-	-0.10888	0.664517	-	-0.134033	0.668697	-	-0.242017	0.243354
gga-miR-6631-5p	ENSGALG00000011910	-	0.162369	0.433218	-	-0.0172766	0.943538	-	0.0510278	0.766239	-	0.074539	0.690093
gga-miR-6631-5p	ENSGALG00000012017	-	0.309234	0.274244	-	0.359688	0.121092	-	0.920053	0.208056	-	0.224469	0.38122
gga-miR-6631-5p	ENSGALG00000012023	-	-0.36247	0.30236	-	-0.309925	0.492967	-	-0.396629	0.490426	-	-0.125379	0.786748
gga-miR-6631-5p	ENSGALG00000012037	-	0.26209	0.181413	-	0.220497	0.251129	-	0.29932	0.0926397	-	0.0723017	0.663305
gga-miR-6631-5p	ENSGALG00000012105	-	0.0413578	0.849409	-	-0.0313427	0.856782	-	-0.0129514	0.992585	-	0.0931628	0.625819
gga-miR-6631-5p	ENSGALG00000034889	up	1.88659	0.0426128	-	1.7885	0.0819868	-	3.08176	0.203233	-	0.919268	0.361013
gga-miR-6631-5p	ENSGALG00000012379	-	-0.185722	0.387209	-	-0.0983832	0.698039	-	-0.23215	0.354757	-	-0.0588043	0.790923
gga-miR-6631-5p	ENSGALG00000012414	-	-0.300324	0.293369	-	-0.0893502	0.81335	-	0.0827439	0.984581	-	-0.24331	0.389323
gga-miR-6631-5p	ENSGALG00000012466	-	-0.418603	0.0680819	-	-0.236696	0.324768	-	-0.460263	0.166301	-	-0.334832	0.111897
gga-miR-6631-5p	ENSGALG00000002046	-	0.965498	0.236318	-	1.51604	0.251516	-	1.4988	0.182989	-	1.88982	0.080034
gga-miR-6631-5p	ENSGALG00000002066	-	-0.262	0.188816	-	-0.179974	0.373511	-	-0.181884	0.530133	-	-0.0817944	0.622317
gga-miR-6631-5p	ENSGALG00000002421	up	1.09717	0.00850322	-	0.636439	0.193137	-	0.771033	0.445783	-	0.933371	0.071027
gga-miR-6631-5p	ENSGALG00000002525	-	0.0290934	0.907231	-	0.120896	0.542261	-	0.116917	0.501748	-	-0.00152011	0.922918
gga-miR-6631-5p	ENSGALG00000002555	-	0.758926	0.126494	-	0.456808	0.265751	-	0.715557	0.103119	-	1.1193	0.144491
gga-miR-6631-5p	ENSGALG00000002624	-	0.19824	0.319003	-	0.251639	0.177535	-	0.271314	0.12678	-	0.151398	0.390268
gga-miR-6631-5p	ENSGALG00000002686	-	0.140839	0.543801	-	0.147167	0.485949	-	0.0145982	0.758026	-	0.0810498	0.733602
gga-miR-6631-5p	ENSGALG00000002705	-	-0.168126	0.452608	-	-0.150376	0.476955	-	-0.192756	0.59651	-	-0.111193	0.614996
gga-miR-6631-5p	ENSGALG00000002761	-	0.0579646	0.807832	-	0.0581436	0.796168	-	-0.000119031	0.99767	-	0.00804377	0.989595
gga-miR-6631-5p	ENSGALG00000003308	-	0.0551507	0.847739	-	-0.0496711	0.757091	-	-0.0724011	0.86464	-	-0.00306332	0.931847
gga-miR-6631-5p	ENSGALG00000003947	-	0.0481274	0.785317	-	0.187723	0.295627	-	0.275164	0.105681	-	0.115615	0.511313
gga-miR-6631-5p	ENSGALG00000004174	-	-0.096698	0.649346	-	0.0188723	0.94464	-	-0.138147	0.620475	-	-0.0031328	0.973422
gga-miR-6631-5p	ENSGALG00000004325	-	-0.192037	0.353835	-	0.0517041	0.91202	-	0.0646408	0.772031	-	0.155369	0.512875
gga-miR-6631-5p	ENSGALG00000004410	-	-0.417369	0.0652402	-	-0.132116	0.560833	-	-0.309466	0.302799	-	-0.184192	0.343671
gga-miR-6631-5p	ENSGALG00000004465	-	-0.93511	0.00990797	-	-0.736631	0.0379326	-	-0.802611	0.0230625	-	-0.511634	0.086724
gga-miR-6631-5p	ENSGALG00000004553	-	0.0483815	0.732888	-	0.0348055	0.86528	-	0.0113842	0.769906	-	0.0666521	0.651006
gga-miR-6631-5p	ENSGALG00000004809	-	-0.0863603	0.703451	-	-0.43052	0.0822467	-	-0.196435	0.520562	-	-0.073303	0.68843
gga-miR-6631-5p	ENSGALG00000005086	-	-0.0374937	0.926761	-	-0.169745	0.53334	-	-0.149562	0.801983	-	-0.182488	0.419671
gga-miR-6631-5p	ENSGALG00000005422	-	-0.530173	0.0600788	-	-0.552317	0.0781048	-	-0.709037	0.178398	-	-0.380886	0.342974
gga-miR-6631-5p	ENSGALG00000005722	-	-0.115192	0.591805	-	-0.153752	0.45538	-	-0.228749	0.378245	-	-0.109516	0.587005
gga-miR-6631-5p	ENSGALG00000006431	-	0.351056	0.0964514	-	0.282614	0.168334	-	0.358459	0.144959	-	0.320933	0.0957013
gga-miR-6631-5p	ENSGALG00000030597	-	-0.445701	0.0232715	-	-0.357062	0.0853325	-	-0.350065	0.0435823	-	-0.152342	0.394724
gga-miR-6631-5p	ENSGALG00000032234	-	-0.0653114	0.755003	-	-0.0248215	0.99032	-	-0.15939	0.443218	-	-0.0919256	0.657418
gga-miR-6631-5p	ENSGALG00000007606	-	-0.828637	0.00983946	-	-0.80849	0.0227515	down	-1.14856	0.0107695	-	-0.571691	0.0524952
gga-miR-6631-5p	ENSGALG00000041331	-	-0.581351	0.0499651	-	-0.735856	0.0170781	-	-0.61987	0.0760429	-	-0.366184	0.172612
gga-miR-6631-5p	ENSGALG00000007658	-	-0.195972	0.341131	-	-0.16137	0.420953	-	-0.340147	0.172727	-	-0.231975	0.220508
gga-miR-6631-5p	ENSGALG00000007697	-	0.273389	0.1759	-	-0.00437614	0.968177	-	0.0791355	0.738406	-	0.0364933	0.855152
gga-miR-6631-5p	ENSGALG00000007706	-	1.392	0.161367	up	2.1336	0.0137845	-	3.26748	0.113142	-	1.47475	0.111924
gga-miR-6631-5p	ENSGALG00000007837	-	-0.976201	0.485174	-	-0.745036	0.528584	-	-0.396762	0.715748	-	-0.796412	0.549055
gga-miR-6631-5p	ENSGALG00000008039	-	-0.170718	0.473023	-	-0.198281	0.398526	-	-0.15736	0.746113	-	-0.0910442	0.695982
gga-miR-6631-5p	ENSGALG00000008086	-	-0.384148	0.051937	-	-0.374	0.064821	-	-0.608079	0.0342521	-	-0.153017	0.382536
gga-miR-6631-5p	ENSGALG00000041010	-	0.0473411	0.829712	-	0.0438361	0.875834	-	-0.351848	0.235669	-	0.0975805	0.647781
gga-miR-6631-5p	ENSGALG00000008771	-	0.0280255	0.958692	-	0.0568311	0.848037	-	0.103336	0.746458	-	-0.112098	0.548666
gga-miR-6631-5p	ENSGALG00000008880	-	-0.0287088	0.906585	-	-0.0970837	0.669995	-	-0.0293217	0.904345	-	-0.130593	0.591547
gga-miR-6631-5p	ENSGALG00000009336	-	0.0602845	0.833123	-	-0.0293159	0.879449	-	0.0928098	0.652295	-	0.130822	0.555765
gga-miR-6631-5p	ENSGALG00000009422	-	0.0453471	0.891302	-	0.269285	0.3139	-	0.341683	0.193663	-	0.242823	0.319966
gga-miR-6631-5p	ENSGALG00000009502	-	-0.0334355	0.843777	-	-0.0669846	0.702383	-	-0.000754469	0.905816	-	0.0511065	0.858813
gga-miR-6631-5p	ENSGALG00000013688	-	-0.00276354	0.961455	-	0.033681	0.838052	-	-0.176423	0.619903	-	-0.462947	0.303612
gga-miR-6631-5p	ENSGALG00000041255	-	0.459804	0.224432	-	0.499714	0.229912	-	1.45593	0.0505726	-	0.657551	0.110075
gga-miR-6631-5p	ENSGALG00000010490	-	1.09356	0.0509764	up	1.105	0.0486781	-	1.46593	0.177177	-	0.596741	0.322326
gga-miR-6631-5p	ENSGALG00000040817	-	-0.286358	0.213227	-	-0.149153	0.563422	-	0.000912105	0.966149	-	0.0651428	0.713677
gga-miR-6631-5p	ENSGALG00000043307	-	0.180725	0.400211	-	-0.0736431	0.764864	-	0.0307381	0.972123	-	-0.0552858	0.780183
gga-miR-6631-5p	ENSGALG00000034011	-	-0.0368105	0.938574	-	-0.084332	0.847457	-	0.103992	0.642717	-	0.11553	0.52621
gga-miR-6631-5p	ENSGALG00000036257	-	0.135603	0.829554	-	0.190477	0.514033	-	0.39929	0.300682	-	0.214503	0.553805
gga-miR-6631-5p	ENSGALG00000043618	-	0.0547016	0.813617	-	-0.108466	0.506804	-	-0.240276	0.42886	-	-0.066789	0.698388
gga-miR-6631-5p	ENSGALG00000035584	-	0.154632	0.791094	-	-0.0899333	0.889838	-	-0.34417	0.590596	-	0.886971	0.206878
gga-miR-6631-5p	ENSGALG00000041857	-	-0.177028	0.38459	-	-0.000695198	0.971104	-	-0.0270319	0.937647	-	-0.0319663	0.858617
gga-miR-6631-5p	ENSGALG00000002763	-	0.714103	0.186506	-	0.597031	0.298231	-	1.46781	0.134953	up	1.18207	0.0141296
gga-miR-6631-5p	ENSGALG00000002921	-	-0.292072	0.179286	-	-0.214262	0.528782	-	-0.46204	0.0887518	-	-0.0556358	0.698771
gga-miR-6631-5p	ENSGALG00000033385	-	-0.271068	0.213834	-	-0.205858	0.348943	-	-0.361699	0.213463	-	-0.236318	0.248403
gga-miR-6631-5p	ENSGALG00000004274	-	0.556695	0.141615	-	0.884465	0.0240376	-	1.52305	0.187061	-	0.684596	0.172484
gga-miR-6631-5p	ENSGALG00000004288	-	-0.251479	0.258833	-	-0.272698	0.244538	-	-0.154907	0.501509	-	-0.253531	0.224933
gga-miR-6631-5p	ENSGALG00000004302	-	-0.233049	0.247981	-	-0.171612	0.412412	-	-0.385302	0.0996177	-	-0.167845	0.371144
gga-miR-6631-5p	ENSGALG00000039216	-	0.00501772	0.98999	-	-0.268141	0.45954	-	-0.27937	0.539652	-	0.267113	0.532056
gga-miR-6631-5p	ENSGALG00000006141	-	0.340191	0.343003	-	0.22876	0.272394	-	0.590792	0.0280655	-	0.203658	0.344607
gga-miR-6631-5p	ENSGALG00000025884	-	0.0875708	0.720499	-	0.258064	0.346415	-	0.0205413	0.891847	-	-0.0268454	0.840079
gga-miR-6631-5p	ENSGALG00000036471	-	0.407396	0.241758	-	0.0665493	0.721878	-	0.519531	0.0501527	-	0.0225588	0.836179
gga-miR-6631-5p	ENSGALG00000008234	-	-0.133728	0.550346	-	-0.0328003	0.874698	-	0.0118211	0.838533	-	-0.0921639	0.653742
gga-miR-6631-5p	ENSGALG00000008494	-	0.00170993	0.993425	-	0.0696338	0.742883	-	-0.0226158	0.963122	-	0.0280566	0.890388
gga-miR-6631-5p	ENSGALG00000020836	-	1.83308	0.349022	up	2.51033	0.0160449	-	3.46605	0.101463	-	1.87773	0.0981385
gga-miR-6631-5p	ENSGALG00000008621	-	-0.463373	0.0430552	-	-0.224878	0.33415	-	-0.372005	0.233013	-	-0.250514	0.26021
gga-miR-6631-5p	ENSGALG00000008818	-	-0.466241	0.059588	-	-0.628212	0.0101299	-	-0.65876	0.0646073	-	-0.34426	0.124801
gga-miR-6631-5p	ENSGALG00000020793	-	0.0294647	0.830087	-	0.0362139	0.800768	-	0.0829115	0.973057	-	-0.0123046	0.906462
gga-miR-6631-5p	ENSGALG00000009202	-	-0.235705	0.265057	-	-0.184304	0.396771	-	-0.320247	0.260062	-	-0.064017	0.739194
gga-miR-6631-5p	ENSGALG00000032039	up	2.99518	0.00334024	up	2.4996	0.0361073	-	3.52639	0.0822082	-	0.28418	0.902608
gga-miR-6631-5p	ENSGALG00000040833	-	-0.657338	0.0034773	-	-0.608989	0.0428901	-	-0.630689	0.0230774	-	-0.230452	0.258491
gga-miR-6631-5p	ENSGALG00000042330	-	0.0408453	0.793754	-	0.217067	0.317042	-	0.450246	0.28267	-	0.104575	0.541369
gga-miR-6631-5p	ENSGALG00000034070	up	1.68902	0.0024228	up	1.21322	0.0464523	-	2.09341	0.13785	-	0.735305	0.279321
gga-miR-6631-5p	ENSGALG00000009846	-	0.256006	0.329008	-	0.139378	0.629927	-	0.539235	0.317804	-	0.26659	0.311216
gga-miR-6631-5p	ENSGALG00000027793	-	-0.104292	0.706432	-	0.435754	0.0684144	-	0.819668	0.276969	-	-0.279795	0.229973
gga-miR-6631-5p	ENSGALG00000041192	-	0.25666	0.32237	-	0.104002	0.632331	-	0.441762	0.110166	-	0.0960334	0.655281
gga-miR-6631-5p	ENSGALG00000042452	-	0.218674	0.296103	-	-0.145628	0.567413	-	0.549613	0.33787	-	-0.378629	0.172424
gga-miR-6631-5p	ENSGALG00000042929	-	0.497479	0.67749	-	0.256664	0.879894	-	0.0742926	0.986384	-	0.155368	0.957182
gga-miR-6631-5p	ENSGALG00000011242	-	0.54594	0.520624	up	1.70946	0.0259277	-	2.12873	0.324753	-	0.960621	0.220907
gga-miR-6631-5p	ENSGALG00000033811	-	0.778251	0.233732	-	0.00902106	0.992146	-	1.11586	0.38921	-	-0.0651976	0.975266
gga-miR-6631-5p	ENSGALG00000011343	-	-0.34252	0.132667	-	-0.439149	0.0441334	-	-0.832457	0.0136339	-	-0.305624	0.131228
gga-miR-6631-5p	ENSGALG00000011402	-	-0.495638	0.0484284	-	-0.530542	0.0359242	-	-0.828703	0.021859	-	-0.330821	0.13126
gga-miR-6631-5p	ENSGALG00000041013	-	-0.25854	0.298645	-	-0.198524	0.348288	-	-0.124154	0.466914	-	-0.0859221	0.705662
gga-miR-6631-5p	ENSGALG00000011502	-	-0.153004	0.487876	-	-0.13019	0.552934	-	-0.284713	0.2799	-	-0.146169	0.493601
gga-miR-6631-5p	ENSGALG00000011593	-	-0.108599	0.6755	-	-0.198153	0.484362	-	-0.204434	0.61895	-	-0.114417	0.623447
gga-miR-6631-5p	ENSGALG00000011652	-	-0.274711	0.180773	-	-0.406074	0.0580713	-	-0.53303	0.0665474	-	-0.0607128	0.718774
gga-miR-6631-5p	ENSGALG00000028046	-	-0.241807	0.269525	-	-0.0333909	0.896817	-	-0.306772	0.312627	-	-0.0253672	0.904975
gga-miR-6631-5p	ENSGALG00000012348	-	-0.447793	0.0251111	-	-0.345508	0.0918152	-	-0.380941	0.0664345	-	-0.0994452	0.550533
gga-miR-6631-5p	ENSGALG00000037301	-	-0.135527	0.518697	-	-0.167121	0.421246	-	-0.199131	0.52623	-	-0.0684338	0.705754
gga-miR-6631-5p	ENSGALG00000041097	-	-0.0469572	0.853544	-	0.137338	0.729982	-	0.148672	0.966514	-	-0.0633649	0.777321
gga-miR-6631-5p	ENSGALG00000002106	-	0.239509	0.331282	-	-0.177411	0.349952	-	-0.0717135	0.637083	-	0.00831146	0.953119
gga-miR-6631-5p	ENSGALG00000002129	-	0.110264	0.655127	-	0.0276632	0.9954	-	0.18648	0.677846	-	0.178788	0.433045
gga-miR-6631-5p	ENSGALG00000002564	-	0.253117	0.634252	-	-0.549035	0.160274	-	0.00846324	0.934109	-	-0.0198146	0.906161
gga-miR-6631-5p	ENSGALG00000002803	-	-0.104291	0.609033	-	0.0493075	0.808338	-	-0.0163565	0.934477	-	-0.0391986	0.854863
gga-miR-6631-5p	ENSGALG00000002922	-	-0.0308484	0.85992	-	-0.0405778	0.783361	-	-0.249353	0.260155	-	-0.0905593	0.604098
gga-miR-6631-5p	ENSGALG00000003053	-	-0.635459	0.0128025	-	-0.481181	0.0801777	-	-0.821725	0.0393301	-	-0.43749	0.057576
gga-miR-6631-5p	ENSGALG00000003329	-	0.438234	0.0495744	-	0.134041	0.517181	-	0.0760913	0.855132	-	0.215801	0.294849
gga-miR-6631-5p	ENSGALG00000021047	-	0.0436913	0.853345	-	-0.201323	0.437605	-	0.138845	0.859228	-	0.0817055	0.699469
gga-miR-6631-5p	ENSGALG00000036264	-	-0.0816267	0.675862	-	-0.0492882	0.783456	-	-0.113037	0.714489	-	0.0685956	0.765148
gga-miR-6631-5p	ENSGALG00000003424	-	0.158707	0.989176	-	-0.0340654	1	-	0.533732	0.930637	-	0.466417	0.727787
gga-miR-6631-5p	ENSGALG00000003429	-	-0.358002	0.131857	-	-0.287805	0.189384	-	-0.444938	0.0858378	-	-0.134437	0.484099
gga-miR-6631-5p	ENSGALG00000003924	-	-0.0595098	0.752556	-	0.065205	0.872402	-	0.0179991	0.926502	-	-0.0261265	0.852126
gga-miR-6631-5p	ENSGALG00000003955	-	0.127915	0.538949	-	0.0865421	0.712819	-	0.0261491	0.895851	-	0.17417	0.367832
gga-miR-6631-5p	ENSGALG00000004227	-	0.139419	0.511401	-	0.196212	0.342987	-	-0.0111663	0.963546	-	0.110264	0.56941
gga-miR-6631-5p	ENSGALG00000030028	-	-0.143268	0.534526	-	-0.15432	0.525804	-	-0.0307309	0.964293	-	0.0654121	0.867954
gga-miR-6631-5p	ENSGALG00000004578	-	0.220489	0.263532	-	0.0933492	0.587356	-	0.19577	0.230617	-	0.155426	0.401918
gga-miR-6631-5p	ENSGALG00000004587	-	0.0854419	0.616001	-	0.0406928	0.813617	-	-0.0496279	0.872116	-	-0.0978968	0.698482
gga-miR-6631-5p	ENSGALG00000037219	-	0.26753	0.475104	-	0.554903	0.141253	-	0.974681	0.159488	-	0.367054	0.35931
gga-miR-6631-5p	ENSGALG00000005080	-	-0.0133076	0.928479	-	-0.0267504	0.880521	-	0.0123455	0.959347	-	0.0704339	0.754841
gga-miR-6631-5p	ENSGALG00000005203	-	0.00457659	0.959117	-	-0.136532	0.727215	-	-0.0646644	0.980902	-	-0.123636	0.764034
gga-miR-6631-5p	ENSGALG00000005229	-	0.139017	0.60911	-	-0.0834457	0.661872	-	-0.105691	0.543847	-	-0.0151569	0.878521
gga-miR-6631-5p	ENSGALG00000005478	-	-0.0655845	0.806844	-	0.14526	0.532047	-	0.260285	0.404186	-	-0.00816029	0.970695
gga-miR-6631-5p	ENSGALG00000005571	-	0.11119	0.578504	-	0.495404	0.0817335	-	0.425425	0.0977688	-	0.441231	0.0318706
gga-miR-6631-5p	ENSGALG00000005580	-	0.437359	0.264894	-	0.679975	0.0973969	up	1.16416	0.0472934	-	0.582548	0.185614
gga-miR-6631-5p	ENSGALG00000005647	-	0.183248	0.353814	-	0.0361556	0.82938	-	0.1369	0.523966	-	0.100435	0.564992
gga-miR-6631-5p	ENSGALG00000005782	-	-0.110161	0.558737	-	0.0967245	0.640043	-	0.101855	0.605726	-	0.142867	0.475757
gga-miR-6631-5p	ENSGALG00000005904	-	-0.0858599	0.696466	-	-0.145206	0.483606	-	-0.0624668	0.847565	-	-0.00423478	0.968723
gga-miR-6631-5p	ENSGALG00000043087	-	0.175959	0.394084	-	0.115911	0.55691	-	0.207015	0.255029	-	0.178433	0.325029
gga-miR-6631-5p	ENSGALG00000029582	-	0.122867	0.627907	-	-0.142962	0.658618	-	0.0964477	0.857355	-	0.138096	0.572414
gga-miR-6631-5p	ENSGALG00000006167	-	0.254794	0.210008	-	0.150149	0.438114	-	0.313273	0.143661	-	0.241472	0.198229
gga-miR-6631-5p	ENSGALG00000006188	-	0.35628	0.122735	-	0.270223	0.22646	-	0.536911	0.0396277	-	0.115113	0.603742
gga-miR-6631-5p	ENSGALG00000028935	-	-0.0641431	0.784378	-	0.0814474	0.684308	-	-0.0614408	0.778906	-	0.099047	0.646563
gga-miR-6631-5p	ENSGALG00000008670	-	-0.475706	0.231848	-	-0.349625	0.392766	-	-0.615675	0.425197	-	-0.427922	0.260821
gga-miR-6631-5p	ENSGALG00000008722	-	0.809473	0.0374822	-	0.555844	0.0452245	up	1.02104	0.0101277	-	0.230456	0.331308
gga-miR-6631-5p	ENSGALG00000008733	up	1.17459	0.00787619	up	1.01253	0.0230501	up	1.5345	0.0449248	-	0.371507	0.406918
gga-miR-6631-5p	ENSGALG00000008835	-	0.259859	0.23209	-	0.339824	0.106511	-	0.42507	0.104478	-	0.305933	0.192742
gga-miR-6631-5p	ENSGALG00000008939	-	-0.103649	0.62607	-	-0.0686039	0.791326	-	-0.0527318	0.987605	-	0.00789166	0.933891
gga-miR-6631-5p	ENSGALG00000008974	-	0.182141	0.389771	-	0.0427668	0.823157	-	0.0738192	0.670441	-	0.105991	0.587495
gga-miR-6631-5p	ENSGALG00000009015	-	-0.173456	0.363005	-	-0.11009	0.720075	-	-0.48832	0.0520094	-	-0.210855	0.250234
gga-miR-6631-5p	ENSGALG00000009993	-	0.101994	0.804522	-	0.146648	0.674361	-	-0.202141	0.769574	-	-0.118548	0.670552
gga-miR-6631-5p	ENSGALG00000010053	-	0.548117	0.512155	-	0.49919	0.268141	-	0.296617	0.339195	-	-0.466692	0.116253
gga-miR-6631-5p	ENSGALG00000010129	-	-0.344229	0.315407	-	-0.413329	0.264257	-	-0.393365	0.515462	-	-0.384065	0.222323
gga-miR-6631-5p	ENSGALG00000010140	-	-0.068046	0.745928	-	-0.100979	0.649504	-	-0.120672	0.758513	-	-0.0759696	0.684289
gga-miR-6631-5p	ENSGALG00000010234	-	0.0990528	0.845141	-	0.0506784	1	-	0.397372	0.673475	-	-0.0371717	0.909996
gga-miR-6631-5p	ENSGALG00000010244	-	0.318256	0.334904	-	-0.0670853	0.802157	-	0.0899934	0.483346	-	0.283028	0.382294
gga-miR-6631-5p	ENSGALG00000010255	-	-0.0654135	0.74894	-	0.0702319	0.655508	-	0.134433	0.709887	-	0.0869957	0.649798
gga-miR-6631-5p	ENSGALG00000010481	-	-0.376576	0.0778005	-	-0.161677	0.483904	-	-0.262507	0.213828	-	-0.124108	0.543693
gga-miR-6631-5p	ENSGALG00000027655	-	0.191071	0.596895	-	0.0255183	0.963544	-	0.707259	0.274522	-	0.0544235	0.940294
gga-miR-6631-5p	ENSGALG00000010502	-	0.0405556	0.846812	-	0.0714272	0.782429	-	0.0924481	0.850356	-	0.0235275	0.875842
gga-miR-6631-5p	ENSGALG00000010539	-	-0.00752946	0.961017	-	0.0101041	1	-	0.010799	0.877248	-	0.00787091	0.975406
gga-miR-6631-5p	ENSGALG00000010543	-	0.163104	0.396447	-	0.166596	0.375651	-	0.0680024	0.606099	-	0.0371634	0.811198
gga-miR-6631-5p	ENSGALG00000010570	-	-0.155476	0.422151	-	-0.0879837	0.713089	-	-0.237105	0.371957	-	-0.00642784	0.956263
gga-miR-6631-5p	ENSGALG00000010629	-	0.133603	0.501199	-	0.0251445	0.879077	-	0.00838911	0.868651	-	0.0273853	0.852296
gga-miR-6631-5p	ENSGALG00000010681	-	0.0255246	0.930742	-	0.0100439	0.921761	-	-0.103638	0.797865	-	0.0239779	0.907107
gga-miR-6631-5p	ENSGALG00000010689	-	-0.378698	0.124144	-	-0.368911	0.105482	-	-0.60361	0.0419886	-	-0.412178	0.0535299
gga-miR-6631-5p	ENSGALG00000010746	-	0.59673	0.0237649	-	0.227311	0.358983	-	0.0623168	0.716439	-	0.336194	0.113062
gga-miR-6631-5p	ENSGALG00000010761	-	-0.326501	0.228471	-	-0.579222	0.0551779	-	-0.459929	0.144154	-	-0.261229	0.307395
gga-miR-6631-5p	ENSGALG00000010853	-	0.446638	0.503457	-	0.794368	0.244957	-	2.02379	0.356194	-	0.0528669	0.963949
gga-miR-6631-5p	ENSGALG00000010924	-	-0.216392	0.337297	-	-0.0591224	0.724512	-	0.0670029	0.885561	-	-0.217815	0.312126
gga-miR-6631-5p	ENSGALG00000020614	-	0.321704	0.145159	-	0.205869	0.325336	-	0.211312	0.48454	-	0.094254	0.602446
gga-miR-6631-5p	ENSGALG00000010995	-	-0.271592	0.207416	-	-0.207321	0.348968	-	-0.338143	0.202673	-	-0.33361	0.0949227
gga-miR-6631-5p	ENSGALG00000011047	-	0.08842	0.625809	-	0.075511	0.62758	-	0.0455409	0.629862	-	-0.0338652	0.987653
gga-miR-6631-5p	ENSGALG00000011229	-	-0.309019	0.107912	-	-0.28352	0.146667	-	-0.318526	0.0924101	-	-0.20782	0.234883
gga-miR-6631-5p	ENSGALG00000011259	-	0.210755	0.729024	-	-0.110898	0.727911	-	0.0256018	0.935421	-	0.704636	0.104946
gga-miR-6631-5p	ENSGALG00000040889	-	-0.128178	0.55964	-	-0.0387201	0.853036	-	-0.180746	0.467506	-	-0.0129158	0.956791
gga-miR-6631-5p	ENSGALG00000034512	-	0.0299735	0.875279	-	0.0833937	0.71249	-	0.161348	0.679763	-	0.165059	0.416461
gga-miR-6631-5p	ENSGALG00000001428	-	0.0154941	0.963864	-	0.200083	0.438419	-	0.0624938	0.899182	-	0.107132	0.650047
gga-miR-6631-5p	ENSGALG00000006655	-	0.143744	0.517996	-	0.140097	0.594969	-	0.0193733	0.974162	-	0.214035	0.291499
gga-miR-6631-5p	ENSGALG00000006539	-	-0.740221	0.00775209	-	-0.565137	0.041307	-	-0.902251	0.0660385	-	-0.35218	0.161023
gga-miR-6631-5p	ENSGALG00000006408	-	0.0293484	0.957032	-	0.298126	0.456686	-	-0.172382	0.651418	-	-0.0297648	0.974027
gga-miR-6631-5p	ENSGALG00000006385	-	-0.049273	0.768651	-	-0.0318662	0.830132	-	-0.243637	0.348848	-	-0.0278306	0.832576
gga-miR-6631-5p	ENSGALG00000006298	-	-0.235624	0.261292	-	-0.217107	0.332349	-	-0.0966575	0.740636	-	-0.140167	0.460845
gga-miR-6631-5p	ENSGALG00000036111	-	0.398106	0.189978	-	0.343195	0.0818526	-	0.238457	0.19456	-	0.133844	0.438575
gga-miR-6631-5p	ENSGALG00000005505	-	0.198665	0.398924	-	0.126368	0.49068	-	-0.00630558	0.946426	-	0.0123353	0.842954
gga-miR-6631-5p	ENSGALG00000032053	-	-0.17001	0.580469	-	-0.361197	0.199411	-	-0.13808	0.609081	-	-0.177831	0.535305
gga-miR-6631-5p	ENSGALG00000029102	-	0.606638	0.00744922	-	0.502741	0.0260588	-	0.507123	0.100904	-	0.0874405	0.724882
gga-miR-6631-5p	ENSGALG00000005171	-	-0.471735	0.101315	-	0.00981614	0.991872	-	0.195456	0.485769	-	-0.624283	0.0285565
gga-miR-6631-5p	ENSGALG00000005158	-	-0.184784	0.403694	-	-0.240104	0.28648	-	-0.108168	0.721265	-	-0.198872	0.352
gga-miR-6631-5p	ENSGALG00000004966	up	1.29059	0.0317679	-	1.20111	0.0560261	-	1.865	0.302653	-	1.13209	0.0623889
gga-miR-6631-5p	ENSGALG00000025759	-	-0.333156	0.099229	-	-0.175243	0.402234	-	-0.184026	0.601555	-	-0.23188	0.241592
gga-miR-6631-5p	ENSGALG00000002729	-	-0.00253558	0.991883	-	0.126257	0.6981	-	0.1042	1	-	-0.241987	0.388947
gga-miR-6631-5p	ENSGALG00000040532	-	3.03366	0.121165	up	3.28684	0.0218197	up	4.54489	0.0290429	up	2.94459	0.0491469
gga-miR-6631-5p	ENSGALG00000006908	-	-0.0520174	0.852771	-	-0.0212231	0.937846	-	0.0193462	0.815102	-	-0.01075	0.969183
gga-miR-6631-5p	ENSGALG00000006947	-	-0.304776	0.136165	-	-0.282183	0.277185	-	-0.570711	0.0156341	-	-0.118025	0.437912
gga-miR-6631-5p	ENSGALG00000006976	-	0.325139	0.17341	-	0.0935643	0.672671	-	0.124426	0.616779	-	0.0112804	0.992533
gga-miR-6631-5p	ENSGALG00000029789	-	0.191775	0.358859	-	0.166092	0.410454	-	0.307701	0.278342	-	8.74679e-05	0.974883
gga-miR-6631-5p	ENSGALG00000007040	-	0.082253	0.656926	-	-0.0438539	0.886684	-	-0.0128232	1	-	0.0792189	0.638486
gga-miR-6631-5p	ENSGALG00000007337	-	-0.189446	0.463643	-	-0.128053	0.601132	-	-0.251359	0.458473	-	-0.0807551	0.793419
gga-miR-6631-5p	ENSGALG00000007485	-	-0.279683	0.168433	-	-0.0923904	0.68311	-	-0.275386	0.181633	-	-0.0561178	0.739371
gga-miR-6631-5p	ENSGALG00000007595	-	0.24735	0.20558	-	0.156119	0.431565	-	0.281451	0.193843	-	0.117131	0.495781
gga-miR-6631-5p	ENSGALG00000032930	-	-0.36595	0.0694402	-	-0.273217	0.20698	-	-0.35908	0.0652327	-	-0.415079	0.0298246
gga-miR-6631-5p	ENSGALG00000045255	-	0.938466	0.119898	-	0.560084	0.365963	-	1.17348	0.242942	-	0.414961	0.467912
gga-miR-6631-5p	ENSGALG00000008545	-	-0.0463639	0.8236	-	0.135843	0.530465	-	-0.00162605	0.994815	-	0.127797	0.522242
gga-miR-6631-5p	ENSGALG00000032526	-	0.260152	0.423297	-	0.281956	0.348128	-	0.197369	0.456221	-	0.0636266	0.945616
gga-miR-6631-5p	ENSGALG00000008807	-	-0.082506	0.671801	-	-0.0272611	0.865838	-	-0.147688	0.578201	-	0.00904171	0.983187
gga-miR-6631-5p	ENSGALG00000008839	-	0.12461	0.560327	-	0.0770561	0.727933	-	-0.134201	0.464789	-	-0.0404189	0.798925
gga-miR-6631-5p	ENSGALG00000008889	-	0.351534	0.459289	-	0.394399	0.191307	-	0.24065	0.583322	-	0.0161231	0.838505
gga-miR-6631-5p	ENSGALG00000009222	-	-0.0933815	0.670368	-	0.0497143	0.80013	-	-0.145003	0.315823	-	-0.0765185	0.713167
gga-miR-6631-5p	ENSGALG00000009355	-	-0.873426	0.787877	-	-0.737313	0.787617	-	2.13135	0.516679	-	-0.5622	0.828002
gga-miR-6631-5p	ENSGALG00000009364	-	-0.0697628	0.741695	-	-0.009746	0.984603	-	-0.0980302	0.754607	-	-0.195881	0.321371
gga-miR-6631-5p	ENSGALG00000027494	up	1.57037	0.0469284	-	1.57484	0.0674386	up	2.62068	0.0328947	-	1.14082	0.185722
gga-miR-6631-5p	ENSGALG00000009553	-	0.28203	0.151172	-	0.207756	0.270933	-	0.207092	0.251766	-	0.259766	0.156305
gga-miR-6631-5p	ENSGALG00000009559	-	0.172523	0.415239	-	0.167853	0.453842	-	-0.0260408	0.91948	-	0.168053	0.411207
gga-miR-6631-5p	ENSGALG00000009651	-	-0.101612	0.798404	-	0.11316	0.696407	-	0.285165	0.697643	-	0.353602	0.332597
gga-miR-6631-5p	ENSGALG00000009654	-	0.0247	0.971511	-	0.203773	0.431991	-	0.0408648	0.980875	-	0.123594	0.619248
gga-miR-6631-5p	ENSGALG00000009669	-	0.270138	0.210173	-	0.176084	0.410337	-	0.230124	0.322534	-	0.259485	0.200499
gga-miR-6631-5p	ENSGALG00000010269	-	0.365075	0.52698	-	0.243013	0.560346	-	0.305352	0.664469	-	0.00259258	0.958462
gga-miR-6631-5p	ENSGALG00000010399	-	-0.440652	0.0351974	-	-0.323989	0.125326	-	-0.384319	0.0936535	-	-0.277315	0.156242
gga-miR-6631-5p	ENSGALG00000040089	-	0.0780953	0.734704	-	0.06534	0.76811	-	-0.039869	0.824091	-	0.112535	0.567743
gga-miR-6631-5p	ENSGALG00000030533	-	-0.789786	0.0921956	down	-1.11161	0.0234383	down	-1.3351	0.0278957	-	-0.632162	0.1122
gga-miR-6631-5p	ENSGALG00000029354	-	0.232656	0.237922	-	0.145906	0.462738	-	0.170777	0.276726	-	0.132914	0.458034
gga-miR-6631-5p	ENSGALG00000036800	-	-0.175772	0.386404	-	-0.293715	0.174314	-	-0.529134	0.080746	-	-0.326319	0.11759
gga-miR-6631-5p	ENSGALG00000038656	-	-0.454356	0.120903	-	-0.750557	0.00470624	-	-0.285357	0.253207	-	-0.462608	0.0735764
gga-miR-6631-5p	ENSGALG00000042295	-	0.117398	0.722559	-	-0.174196	0.798946	-	-0.348491	0.83465	-	0.0495773	0.917129
gga-miR-6631-5p	ENSGALG00000035489	-	-0.0391661	0.847291	-	-1.83184	0.202279	-	-2.04496	0.0652465	-	-1.48678	0.243209
gga-miR-6631-5p	ENSGALG00000031956	-	0.272484	0.991657	-	-1.68163	0.670816	-	-0.246015	1	-	-0.0918472	1
gga-miR-6631-5p	ENSGALG00000043735	up	2.22787	0.0088138	up	1.96307	0.040182	-	3.30795	0.0985295	up	1.98642	0.0405385
gga-miR-6631-5p	ENSGALG00000029472	up	1.34386	0.0197961	-	0.127176	0.971209	-	1.68331	0.248956	-	-0.0481883	1
gga-miR-6631-5p	ENSGALG00000042976	-	0.0433072	0.817205	-	-0.0472772	0.809056	-	-0.122577	0.725825	-	-0.061027	0.778133
gga-miR-6631-5p	ENSGALG00000032493	up	2.11789	0.0322797	up	2.09666	0.0368998	-	4.03991	0.220556	-	1.48793	0.19761
gga-miR-6631-5p	ENSGALG00000033711	-	-	-	-	Inf	0.280559	-	Inf	0.537387	-	-	-
gga-miR-6631-5p	ENSGALG00000041538	-	0.716779	0.587141	-	1.48877	0.18073	-	3.09202	0.308002	-	0.735886	0.533955
gga-miR-6631-5p	ENSGALG00000032757	-	0.536907	0.44179	-	0.842439	0.488144	-	-0.507783	0.839307	-	0.0158307	0.937698
gga-miR-6631-5p	ENSGALG00000035351	-	0.307643	0.588921	-	0.636151	0.0348121	-	0.19969	0.505129	-	-0.0292819	0.985
gga-miR-6631-5p	ENSGALG00000029707	-	0.210446	0.370926	-	0.349934	0.170448	-	0.450336	0.249379	-	0.340584	0.142438
gga-miR-6631-5p	ENSGALG00000030942	down	-1.18026	0.0151831	down	-1.1687	0.0143699	down	-1.84017	0.008373	-	-0.536833	0.211206
gga-miR-6631-5p	ENSGALG00000042503	down	-1.0253	0.00596861	down	-1.37405	0.000656884	down	-1.39313	0.00436426	-	-0.617595	0.0468763
gga-miR-6631-5p	ENSGALG00000031875	-	0.0175899	0.895373	-	-0.366461	0.333397	-	-0.0394834	0.9721	-	0.0387751	0.857324
gga-miR-6631-5p	ENSGALG00000038166	up	1.94849	0.0216994	-	1.39046	0.147459	-	3.85476	0.207198	-	0.741983	0.44921
gga-miR-6631-5p	ENSGALG00000042236	-	-0.398918	1	-	-0.598007	1	-	1.49654	0.925175	-	-Inf	0.885373
gga-miR-6631-5p	ENSGALG00000037690	-	0.611157	0.409441	-	-0.544181	0.721567	-	-1.01636	0.230774	-	-0.727712	0.544821
gga-miR-6631-5p	ENSGALG00000032904	-	-0.129653	0.560349	-	-0.0409799	0.912648	-	-0.0990539	0.733456	-	-0.101663	0.636349
gga-miR-6631-5p	ENSGALG00000032371	-	-1.82951	0.408273	up	2.66543	0.00231755	-	-0.854811	0.923716	-	-1.48902	0.427095
gga-miR-6631-5p	ENSGALG00000040085	-	0.382066	0.737033	-	-1.23646	0.392724	down	-3.95713	0.0110817	-	-0.9219	0.457667
gga-miR-6631-5p	ENSGALG00000037738	-	0.365321	0.760349	-	-0.614032	0.692376	down	-2.7997	0.031136	-	-1.0948	0.387985
gga-miR-6631-5p	ENSGALG00000040822	up	3.06628	6.05623e-05	up	2.26816	0.015934	-	3.29518	0.0981862	up	3.34713	0.00188913
gga-miR-6631-5p	ENSGALG00000033964	-	-	-	-	Inf	0.977757	-	-	-	-	-	-
gga-miR-6631-5p	ENSGALG00000038407	up	2.48184	0.0128713	up	2.36943	0.0282961	-	3.21143	0.0629615	-	1.59351	0.193282
gga-miR-6631-5p	ENSGALG00000030221	-	-0.472431	0.043595	-	-0.631923	0.00700119	-	-0.748519	0.0190503	-	-0.535019	0.0168569
gga-miR-6631-5p	ENSGALG00000029658	-	0.0518719	0.991169	-	0.148642	0.931642	-	-0.216087	0.903413	-	-0.763465	0.270801
gga-miR-6631-5p	ENSGALG00000033628	-	0.421095	0.29095	-	0.60691	0.158337	-	0.680704	0.327879	-	0.424188	0.466137
gga-miR-6631-5p	ENSGALG00000040486	-	0.787387	0.595852	-	0.507369	0.752302	-	1.21483	0.599211	-	-0.167717	1
gga-miR-6631-5p	ENSGALG00000031624	-	0.951836	0.91584	-	1.12496	0.918149	-	-0.764172	1	-	-0.798441	1
gga-miR-6631-5p	ENSGALG00000038975	-	0.951267	0.535856	-	1.22353	0.397501	-	1.93857	0.38558	-	1.45298	0.271098
gga-miR-6631-5p	ENSGALG00000032482	-	2.25802	0.123559	-	-0.063912	0.977547	-	1.63071	0.808937	-	-Inf	0.293249
gga-miR-6631-5p	ENSGALG00000041350	-	0.180055	0.602279	-	0.74226	0.0929183	-	0.831231	0.156473	-	0.618406	0.0349651
gga-miR-6631-5p	ENSGALG00000043565	-	-0.24128	0.295407	-	0.177462	0.494548	-	0.263718	0.39563	-	-0.124741	0.555193
gga-miR-6631-5p	ENSGALG00000036769	-	-Inf	1	-	2.45006	0.678708	-	-Inf	1	-	0.460573	1
gga-miR-6631-5p	ENSGALG00000035296	-	0.0212112	0.887869	-	0.192088	0.512464	-	-0.093186	0.855262	-	0.0357343	0.833646
gga-miR-6631-5p	ENSGALG00000038694	-	1.08177	0.0819171	up	1.29311	0.0475445	-	2.69532	0.176448	-	0.441555	0.50405
gga-miR-6631-5p	ENSGALG00000039979	-	0.774026	0.0460173	-	1.08772	0.0787636	up	1.96197	0.0358711	-	1.07348	0.0705017
gga-miR-6631-5p	ENSGALG00000040201	-	0.486465	0.328935	-	0.211595	0.682699	-	0.304247	0.736467	-	0.419397	0.364632
gga-miR-6631-5p	ENSGALG00000038497	-	-Inf	0.874708	-	-Inf	0.883293	-	-Inf	0.995437	-	-Inf	0.851738
gga-miR-6631-5p	ENSGALG00000032641	-	0.379376	0.886922	-	-0.735943	0.677643	-	-1.05101	0.585906	-	-1.08064	0.445696
gga-miR-6631-5p	ENSGALG00000032414	-	0.16568	0.635361	-	0.246227	0.555997	-	0.497081	0.571151	-	0.403596	0.39235
gga-miR-6631-5p	ENSGALG00000039545	-	1.16053	0.118775	up	1.32714	0.000661368	up	1.87518	0.0080633	-	0.497792	0.27428
gga-miR-6631-5p	ENSGALG00000034517	-	1.03386	0.341883	-	1.84701	0.0984742	-	3.05383	0.114547	-	1.04268	0.341493
gga-miR-6631-5p	ENSGALG00000031257	-	0.0887881	0.797445	-	0.241581	0.454537	-	0.593633	0.30396	-	-0.0671065	0.869234
gga-miR-6631-5p	ENSGALG00000029411	-	-Inf	0.506536	-	-0.305343	0.936794	-	0.751899	0.969696	-	-2.12439	0.636457
gga-miR-6631-5p	ENSGALG00000030410	-	0.0201181	0.851945	-	0.0640397	0.803555	-	0.06552	0.887662	-	0.18624	0.467593
gga-miR-6631-5p	ENSGALG00000034683	-	0.263194	0.842369	-	0.938382	0.361726	-	1.3075	0.480015	-	0.691942	0.63856
gga-miR-6631-5p	ENSGALG00000036558	-	0.59825	0.522708	-	-0.290575	0.855433	-	-1.5903	0.115143	-	-0.63573	0.595075
gga-miR-6631-5p	ENSGALG00000042461	-	-0.254329	0.42158	-	-0.758291	0.0428557	-	-0.4975	0.347929	-	-0.286492	0.446981
gga-miR-6631-5p	ENSGALG00000032781	-	0.962404	0.595427	-	0.913976	0.605023	-	0.655024	1	-	-0.89155	0.750166
gga-miR-6631-5p	ENSGALG00000038876	-	-0.741191	0.383573	-	0.413869	0.77663	-	-1.37495	0.409626	-	0.849917	0.15782
gga-miR-6631-5p	ENSGALG00000033924	-	-0.0174624	0.999025	-	-0.214172	0.531329	-	-0.288811	0.635741	-	-0.110005	0.807038
gga-miR-6631-5p	ENSGALG00000036362	-	-0.227491	0.28815	-	-0.127461	0.520347	-	-0.1491	0.543424	-	0.000821752	0.971819
gga-miR-6631-5p	ENSGALG00000030307	-	1.57915	0.0592874	up	1.68816	0.00403331	-	2.79736	0.115739	up	1.22983	0.0492465
gga-miR-6631-5p	ENSGALG00000038473	-	0.782161	0.524313	-	0.69325	0.674188	-	2.50773	0.121262	-	0.356211	0.832397
gga-miR-6631-5p	ENSGALG00000043455	-	-0.2438	0.650482	-	-0.0674412	0.907857	-	-0.234257	1	-	-0.326605	0.587713
gga-miR-6631-5p	ENSGALG00000035142	-	-0.753985	0.0918235	-	-0.0543494	0.985591	-	0.11786	0.951785	-	-0.601287	0.174403
gga-miR-6631-5p	ENSGALG00000042035	-	0.720243	0.218394	-	0.546817	0.284808	-	0.782868	0.278906	-	0.614891	0.101763
gga-miR-6631-5p	ENSGALG00000041562	-	-0.931616	0.0327955	down	-1.49028	0.00242714	-	-0.963559	0.199853	-	-0.782825	0.0620991
gga-miR-6631-5p	ENSGALG00000033210	-	0.864327	0.13656	up	1.52992	0.0176202	up	2.46373	0.0455521	-	0.762129	0.264065
gga-miR-6631-5p	ENSGALG00000033764	-	-0.0926917	0.937174	-	1.12522	0.144975	-	0.963064	0.543392	-	0.211832	0.837313
gga-miR-6631-5p	ENSGALG00000033812	-	0.53161	0.135685	-	0.46944	0.309923	-	0.105099	0.887148	-	0.4015	0.184597
gga-miR-6631-5p	ENSGALG00000031152	-	-0.992317	0.0216978	down	-1.234	0.0189338	down	-1.45822	0.0318685	down	-1.1368	0.0108257
gga-miR-6631-5p	ENSGALG00000037405	-	-0.0146601	0.919409	-	-0.0176084	0.967187	-	0.105246	0.91875	-	0.186162	0.657725
gga-miR-6631-5p	ENSGALG00000039162	-	1.59971	0.0573504	-	0.310849	0.800559	-	2.71098	0.235142	-	0.242968	0.872057
gga-miR-6631-5p	ENSGALG00000030903	-	0.405897	0.909818	-	-0.305686	0.921971	-	1.33407	0.779758	-	0.157489	1
gga-miR-6631-5p	ENSGALG00000035559	-	0.01179	1	-	-1.89153	0.458758	-	1.45374	0.709864	-	-0.109437	1
gga-miR-6631-5p	ENSGALG00000030509	-	1.53711	0.0693588	-	1.11331	0.148154	-	2.06122	0.0869389	-	0.702567	0.482439
gga-miR-6631-5p	ENSGALG00000041506	-	0.0529436	0.784634	-	0.0625244	0.837504	-	-0.134816	0.770288	-	0.167206	0.433974
gga-miR-6631-5p	ENSGALG00000029850	-	-0.587198	0.0242752	-	-0.720133	0.00493023	-	-0.926874	0.00147211	-	-0.556157	0.0153156
gga-miR-6631-5p	ENSGALG00000040904	-	0.891955	0.44499	-	1.08386	0.348494	-	1.90984	0.306292	-	-0.808636	0.671702
gga-miR-6631-5p	ENSGALG00000040829	-	1.94147	0.178342	-	1.43707	0.275206	-	2.46974	0.19063	-	1.95035	0.0691437
gga-miR-6631-5p	ENSGALG00000035470	-	0.129788	0.778898	-	-0.141734	0.740653	-	0.509707	0.288348	-	-0.0408536	0.861031
gga-miR-6631-5p	ENSGALG00000031252	-	-	-	-	Inf	0.605425	-	-	-	-	-	-
gga-miR-6631-5p	ENSGALG00000038397	-	0.414458	0.288949	-	0.489677	0.233659	-	0.684733	0.42342	-	0.331942	0.376125
gga-miR-6631-5p	ENSGALG00000030131	-	0.224629	0.516081	-	0.53795	0.136747	-	0.502394	0.418023	-	0.327738	0.424097
gga-miR-6631-5p	ENSGALG00000033717	up	1.79984	0.0176972	up	1.81417	0.0200372	-	3.77742	0.228393	up	1.62657	0.0379305
gga-miR-6631-5p	ENSGALG00000036571	-	-0.619384	0.0754191	-	-0.49923	0.196977	-	-0.20323	0.625264	-	-0.420605	0.21457
gga-miR-6631-5p	ENSGALG00000032704	-	0.455122	0.23387	-	0.226896	0.455592	-	0.686995	0.0741281	-	-0.365648	0.613483
gga-miR-6631-5p	ENSGALG00000032330	-	0.362102	0.233225	-	0.257445	0.468959	-	0.552014	0.2383	-	0.367862	0.204845
gga-miR-6631-5p	ENSGALG00000031940	-	-0.746913	0.00738709	-	-0.665871	0.0172524	-	-0.812983	0.0851889	-	-0.490616	0.0625727
gga-miR-6631-5p	ENSGALG00000032829	-	0.878556	0.27878	-	-0.166676	0.92743	-	-0.113483	0.61339	-	-0.528845	0.657847
gga-miR-6631-5p	ENSGALG00000034130	-	0.245423	0.879632	-	0.761978	0.400252	-	0.384629	0.778865	-	0.269466	0.820348
gga-miR-6631-5p	ENSGALG00000034408	-	0.429077	0.0288266	-	0.72923	0.000199138	-	0.534158	0.0154198	-	0.377755	0.0348314
gga-miR-6631-5p	ENSGALG00000033705	-	0.572146	0.487498	-	-1.17082	0.410223	-	-0.742652	0.324557	-	-1.20026	0.339854
gga-miR-6631-5p	ENSGALG00000037486	-	-0.65534	0.0297663	-	-0.971925	0.00331086	-	-0.99103	0.0183105	-	-0.384734	0.159155
gga-miR-6631-5p	ENSGALG00000031211	-	Inf	0.377041	-	Inf	0.977752	-	Inf	0.961559	-	Inf	0.5384
gga-miR-6631-5p	ENSGALG00000039803	-	-0.0721434	0.826438	-	0.173116	0.34642	-	0.281043	0.362847	-	-0.0360949	0.973326
gga-miR-6631-5p	ENSGALG00000039681	-	0.959019	0.671178	-	0.150141	1	-	0.0852522	1	-	-1.3042	0.750174
gga-miR-6631-5p	ENSGALG00000030382	-	0.260965	0.836517	-	-1.42884	0.31397	-	-2.12966	0.0555166	-	-1.45221	0.244623
gga-miR-6631-5p	ENSGALG00000038064	-	0.744862	0.261589	-	-0.835016	0.573558	-	-0.849278	0.282541	-	-0.946085	0.442227
gga-miR-6631-5p	ENSGALG00000040506	-	-0.312884	0.183912	-	0.213167	0.372221	-	-0.021655	0.714127	-	-0.0173435	0.92674
gga-miR-6631-5p	ENSGALG00000034821	-	-0.389457	0.137137	-	0.0446937	0.760065	-	0.0282744	0.627464	-	0.0303357	0.774577
gga-miR-6631-5p	ENSGALG00000032061	-	-0.235231	0.352719	-	0.00881267	0.849218	-	0.0317275	0.627325	-	0.0830343	0.633052
gga-miR-6631-5p	ENSGALG00000036775	-	-0.257123	0.738492	-	0.229379	0.52844	-	0.329784	0.280329	-	-0.187294	0.829291
gga-miR-6631-5p	ENSGALG00000033353	-	0.399892	0.596709	-	1.59838	0.171854	up	2.55286	0.0133665	-	0.940065	0.165584
gga-miR-6631-5p	ENSGALG00000035773	-	-0.219434	0.632623	-	0.292275	0.406551	-	0.287747	0.295868	-	0.234665	0.454678
gga-miR-6631-5p	ENSGALG00000002419	-	-0.255277	0.543739	-	0.23696	0.494677	-	0.388932	0.146119	-	0.274938	0.382445
gga-miR-6631-5p	ENSGALG00000028256	-	-0.676974	0.398967	-	-0.714788	0.302895	-	-0.41881	0.891832	-	-0.947518	0.164806
gga-miR-6631-5p	ENSGALG00000027630	-	-0.690562	0.190957	-	0.44989	0.312826	-	0.031155	0.949758	-	0.134702	0.772284
gga-miR-6631-5p	ENSGALG00000002548	-	-0.622188	0.00238998	-	-0.391393	0.04142	-	-0.714945	0.00218405	-	-0.347548	0.0683286
gga-miR-6631-5p	ENSGALG00000025842	-	-0.45875	0.0588508	-	-0.186263	0.48014	-	-0.146582	0.897243	-	-0.142039	0.61361
gga-miR-6631-5p	ENSGALG00000002599	-	-0.453602	0.127334	-	0.247188	0.269974	-	0.696935	0.0795234	-	0.339252	0.420454
gga-miR-6631-5p	ENSGALG00000003248	-	-0.293148	0.182898	-	0.0614967	0.678874	-	0.0895204	0.45765	-	-0.00505582	0.908371
gga-miR-6631-5p	ENSGALG00000017405	-	1.74882	0.0639167	up	1.78604	9.3975e-06	-	2.13219	0.0710038	-	3.04253	0.0882811
gga-miR-6631-5p	ENSGALG00000013376	-	-0.237929	0.60508	-	0.293303	0.636779	-	0.684017	0.0928752	-	0.275128	0.527322
gga-miR-6631-5p	ENSGALG00000003547	-	-0.4502	0.0562535	-	-0.0280026	0.928312	-	-0.113056	0.9811	-	0.180364	0.356696
gga-miR-6631-5p	ENSGALG00000014846	-	-0.467397	0.0213175	-	-0.232603	0.266516	-	-0.432698	0.0603976	-	-0.155083	0.422773
gga-miR-6631-5p	ENSGALG00000014862	-	0.988206	0.667736	-	-0.461347	0.972732	-	1.07248	0.911309	-	1.30731	0.493452
gga-miR-6631-5p	ENSGALG00000014877	-	-0.350162	0.0911596	-	-0.130259	0.822371	-	0.195872	0.376156	-	0.238847	0.535656
gga-miR-6631-5p	ENSGALG00000028026	-	-0.40187	0.42398	-	0.422004	0.317052	-	0.44735	0.138898	-	0.402366	0.278167
gga-miR-6631-5p	ENSGALG00000013546	-	0.00580464	0.977336	-	1.35208	0.135245	up	1.18862	0.0493483	-	1.00784	0.0984889
gga-miR-6631-5p	ENSGALG00000014718	-	-0.0297865	1	-	0.197441	0.266013	-	0.192607	0.278141	-	0.311995	0.154165
gga-miR-6631-5p	ENSGALG00000014737	-	-0.22569	0.475933	-	0.137022	0.54266	-	0.142029	0.390765	-	0.0592394	0.712206
gga-miR-6631-5p	ENSGALG00000014768	-	0.188459	0.404667	-	0.360349	0.290731	-	0.247487	0.254753	-	0.211704	0.269823
gga-miR-6631-5p	ENSGALG00000014788	-	-0.78273	0.000781034	-	-0.218009	0.362555	-	-0.239473	0.841971	-	0.0866431	0.636507
gga-miR-6631-5p	ENSGALG00000026553	-	0.528537	0.388808	-	0.609287	0.0645832	up	1.0279	0.000766514	-	0.240437	0.455912
gga-miR-6631-5p	ENSGALG00000004425	-	-0.00894208	1	-	0.0971265	0.681413	-	0.167348	0.40316	-	0.123229	0.500736
gga-miR-6631-5p	ENSGALG00000004353	-	-0.264838	0.58442	-	0.203932	0.621245	-	0.206276	0.46192	-	0.114833	0.641314
gga-miR-6631-5p	ENSGALG00000014984	-	-0.338052	0.482148	-	0.0238198	0.849894	-	-0.463782	0.509513	-	-0.238156	0.558568
gga-miR-6631-5p	ENSGALG00000013511	-	-0.217449	0.486162	-	0.143708	0.531892	-	0.0471736	0.594569	-	0.258516	0.395651
gga-miR-6631-5p	ENSGALG00000010158	-	-0.553541	0.0616476	-	-0.144554	0.471523	-	-0.0691045	0.819545	-	-0.35405	0.143731
gga-miR-6631-5p	ENSGALG00000015028	-	-0.00158391	1	-	0.0992392	0.860346	-	-0.0922578	0.836358	-	-0.906095	0.135377
gga-miR-6631-5p	ENSGALG00000005441	-	-0.277138	0.449711	-	0.0419106	0.846692	-	0.378235	0.190705	-	0.103441	0.655059
gga-miR-6631-5p	ENSGALG00000027428	-	-0.175749	0.566532	-	0.36269	0.147731	-	0.223029	0.294658	-	0.363649	0.0737313
gga-miR-6631-5p	ENSGALG00000015071	-	-0.204683	0.689325	-	0.414241	0.278029	-	0.260432	0.313772	-	0.315294	0.33116
gga-miR-6631-5p	ENSGALG00000015107	-	-0.197221	0.45362	-	0.198633	0.41212	-	0.165518	0.746626	-	0.297544	0.181098
gga-miR-6631-5p	ENSGALG00000015109	-	-0.115877	0.832657	-	0.0520907	0.788361	-	0.0683747	0.566437	-	-0.145626	0.700291
gga-miR-6631-5p	ENSGALG00000015150	-	1.0059	0.202583	up	2.00423	0.0134613	up	2.28029	0.00237778	-	0.961003	0.205876
gga-miR-6631-5p	ENSGALG00000015155	-	-0.370987	0.091083	-	0.0108621	0.928736	-	0.0190791	0.619286	-	0.0469576	0.723182
gga-miR-6631-5p	ENSGALG00000015177	-	-0.0456675	1	-	0.0746357	0.788363	-	0.158972	0.535446	-	-0.245303	0.504155
gga-miR-6631-5p	ENSGALG00000012595	-	0.267669	0.237166	-	0.980794	2.0608e-05	-	0.772159	0.00356317	-	0.77023	0.0149726
gga-miR-6631-5p	ENSGALG00000012620	-	-0.142867	0.693877	-	0.343029	0.361855	-	0.345266	0.190125	-	0.281751	0.313762
gga-miR-6631-5p	ENSGALG00000021843	-	-0.0950816	0.934711	-	0.370686	0.323432	-	0.200598	0.423327	-	0.296703	0.379488
gga-miR-6631-5p	ENSGALG00000013493	-	-0.441992	0.453645	-	0.238415	0.555928	-	0.46402	0.178785	-	0.00664323	0.848224
gga-miR-6631-5p	ENSGALG00000000208	-	-0.264527	0.381324	-	0.279994	0.156297	-	0.333828	0.106427	-	0.260629	0.447048
gga-miR-6631-5p	ENSGALG00000000241	-	-0.814613	0.0336479	-	-0.0712756	0.9565	-	-0.201173	0.977225	-	0.105754	0.668
gga-miR-6631-5p	ENSGALG00000027512	-	-0.514106	0.0468449	-	-0.0853629	0.686534	-	-0.330807	0.563932	-	-0.105652	0.727149
gga-miR-6631-5p	ENSGALG00000015331	-	-0.256764	0.558186	-	0.306163	0.348667	-	0.321233	0.209641	-	0.221794	0.441329
gga-miR-6631-5p	ENSGALG00000015332	-	1.37132	0.110176	up	1.90456	0.00333901	up	3.09313	0.0139604	up	1.54004	0.0290762
gga-miR-6631-5p	ENSGALG00000015376	-	-0.200979	0.732667	-	0.062588	0.800872	-	0.45556	0.121878	-	0.242019	0.412274
gga-miR-6631-5p	ENSGALG00000015428	-	0.0178839	0.901767	-	0.147691	0.777089	-	-0.14172	0.963708	-	-0.0398705	0.956146
gga-miR-6631-5p	ENSGALG00000027472	-	-0.159073	0.597342	-	0.196102	0.356588	-	0.0767888	0.551308	-	0.434431	0.283756
gga-miR-6631-5p	ENSGALG00000014703	-	-0.41706	0.0750631	-	-0.0984377	0.784428	-	-0.112332	1	-	0.0166516	0.808937
gga-miR-6631-5p	ENSGALG00000014684	-	-0.356795	0.544337	-	0.152648	0.684338	-	0.144188	0.50955	-	0.144443	0.637157
gga-miR-6631-5p	ENSGALG00000014661	-	-0.319375	0.407654	-	0.438883	0.248414	-	0.283901	0.254635	-	0.33927	0.289245
gga-miR-6631-5p	ENSGALG00000026757	-	-0.869529	0.0132178	-	-0.110699	0.915298	-	-0.211667	0.920308	-	0.0668796	0.72711
gga-miR-6631-5p	ENSGALG00000015656	-	0.17674	0.389401	-	0.17227	0.381864	-	0.32747	0.146315	-	0.169197	0.340221
gga-miR-6631-5p	ENSGALG00000015702	-	-0.512646	0.0541742	-	-0.068165	0.891772	-	-0.0278965	0.716169	-	0.151285	0.444017
gga-miR-6631-5p	ENSGALG00000001944	-	0.0273347	0.811502	-	0.191719	0.534672	-	0.655191	0.0576234	-	0.470511	0.169682
gga-miR-6631-5p	ENSGALG00000002087	-	-0.423551	0.0463088	-	-0.0168891	0.968854	-	-0.0722375	0.866494	-	0.0909586	0.564404
gga-miR-6631-5p	ENSGALG00000002250	-	-0.506582	0.179478	-	0.131401	0.656512	-	0.150744	0.613314	-	0.145044	0.559435
gga-miR-6631-5p	ENSGALG00000002308	-	-0.260914	0.357101	-	0.000112714	0.982833	-	0.155444	0.5543	-	0.0341644	0.77942
gga-miR-6631-5p	ENSGALG00000005337	-	-0.310855	0.447251	-	0.141156	0.572561	-	0.073654	0.559189	-	0.274924	0.361981
gga-miR-6631-5p	ENSGALG00000005433	-	-0.263348	0.645282	-	0.192695	0.602694	-	0.497858	0.173471	-	0.301526	0.300387

## Sheet: Sheet3
miRNA	mRNA	B_vs_A_de	B_vs_A_log2fc	B_vs_A_pval
gga-miR-6631-5p	ENSGALG00000026119	down	-1.90161	0.00155433
gga-miR-6631-5p	ENSGALG00000042894	down	-1.71556	0.00836926
gga-miR-6631-5p	ENSGALG00000039648	down	-1.66473	0.0205879
gga-miR-6631-5p	ENSGALG00000030824	down	-1.65589	0.00271865
gga-miR-6631-5p	ENSGALG00000027874	down	-1.59078	0.0119644
gga-miR-6631-5p	ENSGALG00000037953	down	-1.55507	0.0101801
gga-miR-6631-5p	ENSGALG00000003045	down	-1.31751	0.0141414
gga-miR-6631-5p	ENSGALG00000017394	down	-1.27246	4.43006e-09
gga-miR-6631-5p	ENSGALG00000027700	down	-1.19253	0.00106995
gga-miR-6631-5p	ENSGALG00000030942	down	-1.18026	0.0151831
gga-miR-6631-5p	ENSGALG00000030027	down	-1.18008	1.89708e-06
gga-miR-6631-5p	ENSGALG00000006723	down	-1.11382	7.48425e-05
gga-miR-6631-5p	ENSGALG00000042503	down	-1.0253	0.00596861
gga-miR-6631-5p	ENSGALG00000007178	down	-1.01428	0.00230283
gga-miR-6631-5p	ENSGALG00000013535	up	1.05218	0.00161176
gga-miR-6631-5p	ENSGALG00000002421	up	1.09717	0.00850322
gga-miR-6631-5p	ENSGALG00000000558	up	1.12337	0.0242509
gga-miR-6631-5p	ENSGALG00000002993	up	1.15628	0.0149544
gga-miR-6631-5p	ENSGALG00000030209	up	1.15776	0.0323479
gga-miR-6631-5p	ENSGALG00000008733	up	1.17459	0.00787619
gga-miR-6631-5p	ENSGALG00000011109	up	1.27172	0.0331714
gga-miR-6631-5p	ENSGALG00000013980	up	1.28062	0.0182416
gga-miR-6631-5p	ENSGALG00000037957	up	1.28919	0.000512116
gga-miR-6631-5p	ENSGALG00000004966	up	1.29059	0.0317679
gga-miR-6631-5p	ENSGALG00000019509	up	1.29699	0.00402281
gga-miR-6631-5p	ENSGALG00000013822	up	1.30243	0.00397904
gga-miR-6631-5p	ENSGALG00000029002	up	1.31092	0.0147884
gga-miR-6631-5p	ENSGALG00000029472	up	1.34386	0.0197961
gga-miR-6631-5p	ENSGALG00000033974	up	1.36401	0.0204272
gga-miR-6631-5p	ENSGALG00000036412	up	1.39786	0.00966489
gga-miR-6631-5p	ENSGALG00000016826	up	1.43362	0.0395293
gga-miR-6631-5p	ENSGALG00000015897	up	1.52112	0.0237644
gga-miR-6631-5p	ENSGALG00000027494	up	1.57037	0.0469284
gga-miR-6631-5p	ENSGALG00000003016	up	1.64191	0.0214677
gga-miR-6631-5p	ENSGALG00000015737	up	1.65888	0.00638916
gga-miR-6631-5p	ENSGALG00000034070	up	1.68902	0.0024228
gga-miR-6631-5p	ENSGALG00000037975	up	1.71766	0.00932339
gga-miR-6631-5p	ENSGALG00000033717	up	1.79984	0.0176972
gga-miR-6631-5p	ENSGALG00000017197	up	1.82424	0.00322793
gga-miR-6631-5p	ENSGALG00000034889	up	1.88659	0.0426128
gga-miR-6631-5p	ENSGALG00000008427	up	1.94274	0.00546305
gga-miR-6631-5p	ENSGALG00000038166	up	1.94849	0.0216994
gga-miR-6631-5p	ENSGALG00000034751	up	1.95472	2.07614e-06
gga-miR-6631-5p	ENSGALG00000013223	up	2.08916	0.0317203
gga-miR-6631-5p	ENSGALG00000032493	up	2.11789	0.0322797
gga-miR-6631-5p	ENSGALG00000015495	up	2.12826	0.00085895
gga-miR-6631-5p	ENSGALG00000043735	up	2.22787	0.0088138
gga-miR-6631-5p	ENSGALG00000014615	up	2.24459	3.71195e-06
gga-miR-6631-5p	ENSGALG00000012140	up	2.26492	0.00495933
gga-miR-6631-5p	ENSGALG00000011287	up	2.27714	0.00012718
gga-miR-6631-5p	ENSGALG00000043532	up	2.30313	0.009028
gga-miR-6631-5p	ENSGALG00000015269	up	2.42519	0.00159728
gga-miR-6631-5p	ENSGALG00000038407	up	2.48184	0.0128713
gga-miR-6631-5p	ENSGALG00000011243	up	2.50121	1.90415e-05
gga-miR-6631-5p	ENSGALG00000038618	up	2.56378	0.00954943
gga-miR-6631-5p	ENSGALG00000042416	up	2.65558	0.00244363
gga-miR-6631-5p	ENSGALG00000005242	up	2.70423	0.00763205
gga-miR-6631-5p	ENSGALG00000012236	up	2.71978	0.00971051
gga-miR-6631-5p	ENSGALG00000016767	up	2.82872	0.00138251
gga-miR-6631-5p	ENSGALG00000029392	up	2.88147	0.000213303
gga-miR-6631-5p	ENSGALG00000032039	up	2.99518	0.00334024
gga-miR-6631-5p	ENSGALG00000040822	up	3.06628	6.05623e-05
gga-miR-6631-5p	ENSGALG00000038771	up	3.25624	4.7062e-06
gga-miR-6631-5p	ENSGALG00000005022	up	3.55183	0.027268

## Sheet: Sheet4
miRNA	mRNA	C_vs_A_de	C_vs_A_log2fc	C_vs_A_pval
gga-miR-6631-5p	ENSGALG00000039096	down	-2.52053	0.0140769
gga-miR-6631-5p	ENSGALG00000027874	down	-1.67846	0.00951232
gga-miR-6631-5p	ENSGALG00000007381	down	-1.54995	9.67095e-05
gga-miR-6631-5p	ENSGALG00000041562	down	-1.49028	0.00242714
gga-miR-6631-5p	ENSGALG00000003045	down	-1.48605	0.0080351
gga-miR-6631-5p	ENSGALG00000037953	down	-1.43401	0.0148848
gga-miR-6631-5p	ENSGALG00000042503	down	-1.37405	0.000656884
gga-miR-6631-5p	ENSGALG00000042894	down	-1.36631	0.0228648
gga-miR-6631-5p	ENSGALG00000031152	down	-1.234	0.0189338
gga-miR-6631-5p	ENSGALG00000027700	down	-1.20303	0.00264536
gga-miR-6631-5p	ENSGALG00000030824	down	-1.19938	0.0223308
gga-miR-6631-5p	ENSGALG00000030942	down	-1.1687	0.0143699
gga-miR-6631-5p	ENSGALG00000030533	down	-1.11161	0.0234383
gga-miR-6631-5p	ENSGALG00000008733	up	1.01253	0.0230501
gga-miR-6631-5p	ENSGALG00000022875	up	1.01296	0.0269223
gga-miR-6631-5p	ENSGALG00000028682	up	1.04613	0.0396261
gga-miR-6631-5p	ENSGALG00000035504	up	1.05344	0.000530398
gga-miR-6631-5p	ENSGALG00000037957	up	1.07081	0.0297167
gga-miR-6631-5p	ENSGALG00000010490	up	1.105	0.0486781
gga-miR-6631-5p	ENSGALG00000013060	up	1.10836	0.000819359
gga-miR-6631-5p	ENSGALG00000029002	up	1.14819	0.0462558
gga-miR-6631-5p	ENSGALG00000036412	up	1.18037	0.0143988
gga-miR-6631-5p	ENSGALG00000002618	up	1.18644	0.00215463
gga-miR-6631-5p	ENSGALG00000034070	up	1.21322	0.0464523
gga-miR-6631-5p	ENSGALG00000033974	up	1.28312	0.00124586
gga-miR-6631-5p	ENSGALG00000038694	up	1.29311	0.0475445
gga-miR-6631-5p	ENSGALG00000042116	up	1.3167	0.0433404
gga-miR-6631-5p	ENSGALG00000039545	up	1.32714	0.000661368
gga-miR-6631-5p	ENSGALG00000015379	up	1.40967	0.00146134
gga-miR-6631-5p	ENSGALG00000035338	up	1.4686	0.00558636
gga-miR-6631-5p	ENSGALG00000013980	up	1.48392	0.0150946
gga-miR-6631-5p	ENSGALG00000019509	up	1.49361	0.01843
gga-miR-6631-5p	ENSGALG00000033210	up	1.52992	0.0176202
gga-miR-6631-5p	ENSGALG00000011109	up	1.53897	0.000647194
gga-miR-6631-5p	ENSGALG00000013311	up	1.57989	0.0317488
gga-miR-6631-5p	ENSGALG00000013822	up	1.64648	0.000103423
gga-miR-6631-5p	ENSGALG00000030307	up	1.68816	0.00403331
gga-miR-6631-5p	ENSGALG00000011242	up	1.70946	0.0259277
gga-miR-6631-5p	ENSGALG00000017405	up	1.78604	9.3975e-06
gga-miR-6631-5p	ENSGALG00000033717	up	1.81417	0.0200372
gga-miR-6631-5p	ENSGALG00000012522	up	1.87706	0.0352234
gga-miR-6631-5p	ENSGALG00000003016	up	1.89652	0.000950458
gga-miR-6631-5p	ENSGALG00000015332	up	1.90456	0.00333901
gga-miR-6631-5p	ENSGALG00000015897	up	1.91197	0.0137683
gga-miR-6631-5p	ENSGALG00000034751	up	1.92534	5.29229e-06
gga-miR-6631-5p	ENSGALG00000043735	up	1.96307	0.040182
gga-miR-6631-5p	ENSGALG00000015150	up	2.00423	0.0134613
gga-miR-6631-5p	ENSGALG00000014615	up	2.07564	8.57807e-05
gga-miR-6631-5p	ENSGALG00000004093	up	2.09269	0.0448892
gga-miR-6631-5p	ENSGALG00000032493	up	2.09666	0.0368998
gga-miR-6631-5p	ENSGALG00000007706	up	2.1336	0.0137845
gga-miR-6631-5p	ENSGALG00000017197	up	2.15306	0.00343632
gga-miR-6631-5p	ENSGALG00000029392	up	2.17916	0.0205177
gga-miR-6631-5p	ENSGALG00000008427	up	2.18111	0.00169987
gga-miR-6631-5p	ENSGALG00000011287	up	2.24226	0.000266349
gga-miR-6631-5p	ENSGALG00000037975	up	2.26255	0.000259852
gga-miR-6631-5p	ENSGALG00000040822	up	2.26816	0.015934
gga-miR-6631-5p	ENSGALG00000038407	up	2.36943	0.0282961
gga-miR-6631-5p	ENSGALG00000015269	up	2.40498	0.00204466
gga-miR-6631-5p	ENSGALG00000012140	up	2.40548	0.00265056
gga-miR-6631-5p	ENSGALG00000032039	up	2.4996	0.0361073
gga-miR-6631-5p	ENSGALG00000020836	up	2.51033	0.0160449
gga-miR-6631-5p	ENSGALG00000013223	up	2.51577	0.00530879
gga-miR-6631-5p	ENSGALG00000012236	up	2.51914	0.0250677
gga-miR-6631-5p	ENSGALG00000038618	up	2.5344	0.0161949
gga-miR-6631-5p	ENSGALG00000032371	up	2.66543	0.00231755
gga-miR-6631-5p	ENSGALG00000011243	up	2.72351	2.17268e-06
gga-miR-6631-5p	ENSGALG00000042416	up	2.8892	0.00027216
gga-miR-6631-5p	ENSGALG00000005242	up	2.94588	0.00225898
gga-miR-6631-5p	ENSGALG00000016767	up	3.03033	0.0313723
gga-miR-6631-5p	ENSGALG00000038771	up	3.18455	4.11095e-06
gga-miR-6631-5p	ENSGALG00000040532	up	3.28684	0.0218197
gga-miR-6631-5p	ENSGALG00000005022	up	3.72712	0.0250501

## Sheet: Sheet5
miRNA	mRNA	D_vs_A_de	D_vs_A_log2fc	D_vs_A_pval
gga-miR-6631-5p	ENSGALG00000040085	down	-3.95713	0.0110817
gga-miR-6631-5p	ENSGALG00000037738	down	-2.7997	0.031136
gga-miR-6631-5p	ENSGALG00000039096	down	-2.50995	0.0387554
gga-miR-6631-5p	ENSGALG00000037953	down	-2.09408	0.00618338
gga-miR-6631-5p	ENSGALG00000003045	down	-2.07915	0.00209663
gga-miR-6631-5p	ENSGALG00000042894	down	-1.95549	0.0111329
gga-miR-6631-5p	ENSGALG00000030942	down	-1.84017	0.008373
gga-miR-6631-5p	ENSGALG00000027874	down	-1.75931	0.0197879
gga-miR-6631-5p	ENSGALG00000030027	down	-1.67095	1.59651e-06
gga-miR-6631-5p	ENSGALG00000030824	down	-1.6675	0.0101873
gga-miR-6631-5p	ENSGALG00000027700	down	-1.52353	0.0190359
gga-miR-6631-5p	ENSGALG00000029528	down	-1.49422	0.00521313
gga-miR-6631-5p	ENSGALG00000031152	down	-1.45822	0.0318685
gga-miR-6631-5p	ENSGALG00000042503	down	-1.39313	0.00436426
gga-miR-6631-5p	ENSGALG00000030533	down	-1.3351	0.0278957
gga-miR-6631-5p	ENSGALG00000024112	down	-1.33372	9.15549e-05
gga-miR-6631-5p	ENSGALG00000004588	down	-1.32473	0.00384322
gga-miR-6631-5p	ENSGALG00000017553	down	-1.30569	0.0254356
gga-miR-6631-5p	ENSGALG00000004002	down	-1.29403	0.00281791
gga-miR-6631-5p	ENSGALG00000007900	down	-1.28053	0.0235158
gga-miR-6631-5p	ENSGALG00000003665	down	-1.22966	0.0205268
gga-miR-6631-5p	ENSGALG00000030826	down	-1.22472	0.00786031
gga-miR-6631-5p	ENSGALG00000031493	down	-1.18964	0.0175836
gga-miR-6631-5p	ENSGALG00000002984	down	-1.18721	0.0385241
gga-miR-6631-5p	ENSGALG00000029674	down	-1.16425	0.000255786
gga-miR-6631-5p	ENSGALG00000007606	down	-1.14856	0.0107695
gga-miR-6631-5p	ENSGALG00000007362	down	-1.11985	0.00483671
gga-miR-6631-5p	ENSGALG00000017394	down	-1.11138	8.31507e-07
gga-miR-6631-5p	ENSGALG00000007403	down	-1.01089	0.0025469
gga-miR-6631-5p	ENSGALG00000007178	down	-1.01062	0.00318483
gga-miR-6631-5p	ENSGALG00000008722	up	1.02104	0.0101277
gga-miR-6631-5p	ENSGALG00000026553	up	1.0279	0.000766514
gga-miR-6631-5p	ENSGALG00000002679	up	1.09493	0.0314037
gga-miR-6631-5p	ENSGALG00000040493	up	1.10754	0.0278761
gga-miR-6631-5p	ENSGALG00000009368	up	1.15052	0.011662
gga-miR-6631-5p	ENSGALG00000005580	up	1.16416	0.0472934
gga-miR-6631-5p	ENSGALG00000013546	up	1.18862	0.0493483
gga-miR-6631-5p	ENSGALG00000037957	up	1.28745	0.0483337
gga-miR-6631-5p	ENSGALG00000028016	up	1.35669	0.00161286
gga-miR-6631-5p	ENSGALG00000037246	up	1.39887	0.0294499
gga-miR-6631-5p	ENSGALG00000014233	up	1.52406	0.01709
gga-miR-6631-5p	ENSGALG00000008733	up	1.5345	0.0449248
gga-miR-6631-5p	ENSGALG00000035504	up	1.56898	0.0162823
gga-miR-6631-5p	ENSGALG00000002618	up	1.65915	0.0423169
gga-miR-6631-5p	ENSGALG00000028682	up	1.67578	0.0175859
gga-miR-6631-5p	ENSGALG00000039545	up	1.87518	0.0080633
gga-miR-6631-5p	ENSGALG00000039979	up	1.96197	0.0358711
gga-miR-6631-5p	ENSGALG00000033974	up	2.0787	0.00717968
gga-miR-6631-5p	ENSGALG00000015150	up	2.28029	0.00237778
gga-miR-6631-5p	ENSGALG00000033210	up	2.46373	0.0455521
gga-miR-6631-5p	ENSGALG00000033353	up	2.55286	0.0133665
gga-miR-6631-5p	ENSGALG00000034751	up	2.55392	0.000633426
gga-miR-6631-5p	ENSGALG00000027494	up	2.62068	0.0328947
gga-miR-6631-5p	ENSGALG00000008427	up	2.74849	0.0169098
gga-miR-6631-5p	ENSGALG00000015332	up	3.09313	0.0139604
gga-miR-6631-5p	ENSGALG00000011243	up	3.55004	0.0426979
gga-miR-6631-5p	ENSGALG00000013223	up	3.58588	0.0373718
gga-miR-6631-5p	ENSGALG00000012236	up	3.69466	0.0165015
gga-miR-6631-5p	ENSGALG00000015269	up	3.74413	0.00986301
gga-miR-6631-5p	ENSGALG00000042416	up	3.95039	0.00416854
gga-miR-6631-5p	ENSGALG00000038771	up	4.24302	0.0200821
gga-miR-6631-5p	ENSGALG00000016767	up	4.36278	0.0310097
gga-miR-6631-5p	ENSGALG00000029392	up	4.45128	0.0220574
gga-miR-6631-5p	ENSGALG00000040532	up	4.54489	0.0290429

## Sheet: Sheet6
miRNA	mRNA	E_vs_A_de	E_vs_A_log2fc	E_vs_A_pval
gga-miR-6631-5p	ENSGALG00000012115	down	-1.82106	0.00638127
gga-miR-6631-5p	ENSGALG00000030724	down	-1.78153	0.00954868
gga-miR-6631-5p	ENSGALG00000007381	down	-1.35643	0.000303188
gga-miR-6631-5p	ENSGALG00000031152	down	-1.1368	0.0108257
gga-miR-6631-5p	ENSGALG00000037953	down	-1.08334	0.0344032
gga-miR-6631-5p	ENSGALG00000033974	up	1.00455	0.0137309
gga-miR-6631-5p	ENSGALG00000011109	up	1.06996	0.010076
gga-miR-6631-5p	ENSGALG00000004722	up	1.13732	0.048726
gga-miR-6631-5p	ENSGALG00000013822	up	1.14309	0.00734513
gga-miR-6631-5p	ENSGALG00000034219	up	1.15938	0.000100519
gga-miR-6631-5p	ENSGALG00000002763	up	1.18207	0.0141296
gga-miR-6631-5p	ENSGALG00000030307	up	1.22983	0.0492465
gga-miR-6631-5p	ENSGALG00000019509	up	1.26119	0.00187498
gga-miR-6631-5p	ENSGALG00000037975	up	1.38517	0.0439076
gga-miR-6631-5p	ENSGALG00000015495	up	1.39263	0.0499484
gga-miR-6631-5p	ENSGALG00000003016	up	1.49585	0.0102864
gga-miR-6631-5p	ENSGALG00000015332	up	1.54004	0.0290762
gga-miR-6631-5p	ENSGALG00000034751	up	1.55202	0.00134936
gga-miR-6631-5p	ENSGALG00000017197	up	1.58253	0.0075283
gga-miR-6631-5p	ENSGALG00000033717	up	1.62657	0.0379305
gga-miR-6631-5p	ENSGALG00000012140	up	1.73817	0.0459307
gga-miR-6631-5p	ENSGALG00000011243	up	1.80451	0.00504312
gga-miR-6631-5p	ENSGALG00000014615	up	1.89284	0.000823359
gga-miR-6631-5p	ENSGALG00000011287	up	1.89649	0.00367281
gga-miR-6631-5p	ENSGALG00000043735	up	1.98642	0.0405385
gga-miR-6631-5p	ENSGALG00000029392	up	2.05164	0.0240461
gga-miR-6631-5p	ENSGALG00000015269	up	2.06688	0.0107733
gga-miR-6631-5p	ENSGALG00000012236	up	2.22372	0.0489605
gga-miR-6631-5p	ENSGALG00000005242	up	2.29392	0.0361748
gga-miR-6631-5p	ENSGALG00000016767	up	2.75662	0.00162101
gga-miR-6631-5p	ENSGALG00000038771	up	2.78639	0.000116401
gga-miR-6631-5p	ENSGALG00000040532	up	2.94459	0.0491469
gga-miR-6631-5p	ENSGALG00000040822	up	3.34713	0.00188913

## Sheet: Sheet7
miRNA	mRNA	B_vs_A_de	B_vs_A_log2fc	B_vs_A_pval	C_vs_A_de	C_vs_A_log2fc	C_vs_A_pval	D_vs_A_de	D_vs_A_log2fc	D_vs_A_pval	E_vs_A_de	E_vs_A_log2fc	E_vs_A_pval
gga-miR-6631-5p	ENSGALG00000037953	down	-1.55507	0.0101801	down	-1.43401	0.0148848	down	-2.09408	0.00618338	down	-1.08334	0.0344032
gga-miR-6631-5p	ENSGALG00000033974	up	1.36401	0.0204272	up	1.28312	0.00124586	up	2.0787	0.00717968	up	1.00455	0.0137309
gga-miR-6631-5p	ENSGALG00000034751	up	1.95472	2.07614e-06	up	1.92534	5.29229e-06	up	2.55392	0.000633426	up	1.55202	0.00134936
gga-miR-6631-5p	ENSGALG00000015269	up	2.42519	0.00159728	up	2.40498	0.00204466	up	3.74413	0.00986301	up	2.06688	0.0107733
gga-miR-6631-5p	ENSGALG00000011243	up	2.50121	1.90415e-05	up	2.72351	2.17268e-06	up	3.55004	0.0426979	up	1.80451	0.00504312
gga-miR-6631-5p	ENSGALG00000012236	up	2.71978	0.00971051	up	2.51914	0.0250677	up	3.69466	0.0165015	up	2.22372	0.0489605
gga-miR-6631-5p	ENSGALG00000016767	up	2.82872	0.00138251	up	3.03033	0.0313723	up	4.36278	0.0310097	up	2.75662	0.00162101
gga-miR-6631-5p	ENSGALG00000029392	up	2.88147	0.000213303	up	2.17916	0.0205177	up	4.45128	0.0220574	up	2.05164	0.0240461
gga-miR-6631-5p	ENSGALG00000038771	up	3.25624	4.7062e-06	up	3.18455	4.11095e-06	up	4.24302	0.0200821	up	2.78639	0.000116401
