# Supplementary material for: Thymic transcriptome analysis after Newcastle disease virus inoculation in chickens and the influence of host small RNAs on NDV replication
Source: Sci Rep. 2021 May 13;11:10270. doi: 10.1038/s41598-021-89464-1 (PMC8119446; doi:10.1038/s41598-021-89464-1)
Supplement: Supplementary file 26 — Supplementary Information 26. [file 41598_2021_89464_MOESM26_ESM.xlsx]

## Sheet: Sheet annotation
Thymic transcriptome analysis after Newcastle disease virus inoculation in chickens and the influence of host small RNAs on NDV replication
Liangxing Guo1, Zhaokun Mu2, Furong Nie1, Xuanniu Chang1, Haitao Duan1, Haoyan Li3, Jingfeng Zhang1, Jia Zhou1, Yudan Ji1, Mengyun Li1*
Supplementary Table 26：Expression profiles of E2F1, INSIG1, HSPBP1, MAPK10, MASP2, SERPING1 and PSMD11 in B vs A, C vs A, D vs A and E vs A groups.

## Sheet: Sheet1
gene name	mRNA	B_vs_A_de	B_vs_A_log2fc	B_vs_A_pval	C_vs_A_de	C_vs_A_log2fc	C_vs_A_pval	D_vs_A_de	D_vs_A_log2fc	D_vs_A_pval	E_vs_A_de	E_vs_A_log2fc	E_vs_A_pval
E2F1	ENSGALG00000003045	down	-1.31751	0.0141414	down	-1.48605	0.0080351	down	-2.07915	0.00209663	-	-0.831539	0.0675702
INSIG1	ENSGALG00000017394	down	-1.27246	4.43006e-09	-	-0.472922	0.0842317	down	-1.11138	8.31507e-07	-	-0.336658	0.272901
HSPBP1	ENSGALG00000042503	down	-1.0253	0.00596861	down	-1.37405	0.000656884	down	-1.39313	0.00436426	-	-0.617595	0.0468763
SERPING1	ENSGALG00000007381	-	-0.681992	0.0596441	down	-1.54995	9.67095e-05	-	-1.22801	0.0764682	down	-1.35643	0.000303188
PSMD11	ENSGALG00000024112	-	-0.742657	0.00120418	-	-0.816019	0.00027516	down	-1.33372	9.15549e-05	-	-0.567316	0.00589609
MAPK10	ENSGALG00000011109	up	1.27172	0.0331714	up	1.53897	0.000647194	-	2.23121	0.0659752	up	1.06996	0.010076
MASP2	ENSGALG00000003016	up	1.64191	0.0214677	up	1.89652	0.000950458	-	2.70666	0.0944516	up	1.49585	0.0102864
